# Supplementary material for: Analysis of plasma‐derived small extracellular vesicle characteristics and microRNA cargo following exercise‐induced skeletal muscle damage in men
Source: Physiol Rep. 2024 Sep 20;12(18):e70056. doi: 10.14814/phy2.70056 (PMC11415274; doi:10.14814/phy2.70056)
Supplement: Supplementary file 2 — Data S2: Supporting Information. [file PHY2-12-e70056-s001.zip › Processed Files For Individual Samples/SV18362-0005_S5_R1_001.fastq_CORE_RESULTS_v4.6.2/SV18362-0005_S5_R1_001.fastq.stats]

#STATS from the exceRpt smallRNA-seq pipeline v.4.6.2 Upgraded with Updated Databases for sample SV18362-0005_S5_R1_001.fastq. Run started at 2020-02-21--14:32:20
Stage	ReadCount
input	11387899
reads_without_adapter	117342
short_reads	1698703
passed_initial_qc	9568910
calibrator	NA
UniVec_contaminants	62880
rRNA	183986
reads_used_for_alignment	9322044
genome	5182676
miRNA_sense	2517729
miRNA_antisense	0
miRNAprecursor_sense	16027
miRNAprecursor_antisense	49
tRNA_sense	121771
tRNA_antisense	41
piRNA_sense	462318
piRNA_antisense	0
gencode_sense	1809584
gencode_antisense	10969
circularRNA_sense	7817
circularRNA_antisense	4225
not_mapped_to_genome_or_libs	4139368
#END OF STATS from the exceRpt smallRNA-seq pipeline. Run completed at 2020-02-21--14:57:05
