# Supplementary material for: Analysis of plasma‐derived small extracellular vesicle characteristics and microRNA cargo following exercise‐induced skeletal muscle damage in men
Source: Physiol Rep. 2024 Sep 20;12(18):e70056. doi: 10.14814/phy2.70056 (PMC11415274; doi:10.14814/phy2.70056)
Supplement: Supplementary file 2 — Data S2: Supporting Information. [file PHY2-12-e70056-s001.zip › Processed Files For Individual Samples/SV18362-0003_S3_R1_001.fastq_CORE_RESULTS_v4.6.2/SV18362-0003_S3_R1_001.fastq.log]

2020-02-21--14:09:56 exceRpt_smallRNA: BEGIN exceRpt smallRNA-seq pipeline v.4.6.2 Upgraded with Updated Databases for sample SV18362-0003_S3_R1_001.fastq
======================

2020-02-21--14:09:56 exceRpt_smallRNA: Created results dir: /mnt/tank/bench//projects/SV18362/exceRpt_output/SV18362-0003_S3_R1_001.fastq

======================

2020-02-21--14:09:56 exceRpt_smallRNA: Processing adapter sequence:

2020-02-21--14:09:56 exceRpt_smallRNA: echo TGGAATTCTCGGGTGCCAAGG > /mnt/tank/bench//projects/SV18362/exceRpt_output/SV18362-0003_S3_R1_001.fastq/SV18362-0003_S3_R1_001.fastq.adapterSeq

======================

2020-02-21--14:09:56 exceRpt_smallRNA: Guessing encoding of fastq read-qualities:

2020-02-21--14:09:56 exceRpt_smallRNA: gunzip -c /mnt/tank/bench//projects/SV18362/SV18362-0003_S3_R1_001.fastq.gz | head -n 40000 | awk '{if(NR%4==0) printf(%s,/bin/sh);}' | od -A n -t u1 | grep -v ^* | awk 'BEGIN{min=100;max=0;}{for(i=1;i<=NF;i++) {if(>max) max=; if(<min) min=;}}END{if(max<84) print 33; else print 64;}' > /mnt/tank/bench//projects/SV18362/exceRpt_output/SV18362-0003_S3_R1_001.fastq/SV18362-0003_S3_R1_001.fastq.qualityEncoding

2020-02-21--14:09:57 exceRpt_smallRNA: Finished guessing encoding of fastq read-qualities:

======================

2020-02-21--14:09:57 exceRpt_smallRNA: Checking adapter against known sequences: gunzip -c /mnt/tank/bench//projects/SV18362/SV18362-0003_S3_R1_001.fastq.gz 2>> /mnt/tank/bench//projects/SV18362/exceRpt_output/SV18362-0003_S3_R1_001.fastq.err | java -Xmx31G -jar /mnt/tank/bench/scripts/exceRpt//exceRpt_bin/exceRpt_Tools.jar FindAdapter -n 10000 -m 1000000 -s 4 -a /mnt/tank/bench/scripts/exceRpt//exceRpt_DB/adapters/adapters.fa - > /mnt/tank/bench//projects/SV18362/exceRpt_output/SV18362-0003_S3_R1_001.fastq/SV18362-0003_S3_R1_001.fastq.knownAdapterSeq 2>> /mnt/tank/bench//projects/SV18362/exceRpt_output/SV18362-0003_S3_R1_001.fastq.log

2020/02/21 14:09:57  Searching for best of 6 potential adapter sequences
2020/02/21 14:09:57  
2020/02/21 14:10:00  FOUND! Most likely adapter (after 10000 reads): TruSeq_smallRNA_3p: TGGAATTCTCGGGTGCCAAGG
2020/02/21 14:10:00         with an average alignment score of 20.42 (8.6x higher than the next best adapter: Illumina_1.5_smallRNA_3p: ATCTCGTATGCCGTCTTCTGCTTGC)
======================

2020-02-21--14:10:00 exceRpt_smallRNA: Provided/guessed adapter sequence: TGGAATTCTCGGGTGCCAAGG
2020-02-21--14:10:00 exceRpt_smallRNA: 2020-02-21--14:10:00 exceRpt_smallRNA: Provided 3' adapter sequence. Removing 3' adapter sequence using CutAdapt:

2020-02-21--14:10:00 exceRpt_smallRNA: gunzip -c /mnt/tank/bench//projects/SV18362/SV18362-0003_S3_R1_001.fastq.gz > /mnt/tank/bench//projects/SV18362/exceRpt_output/SV18362-0003_S3_R1_001.fastq/SV18362-0003_S3_R1_001.fastq.preClipped.fastq.tmp;
2020-02-21--14:10:00 exceRpt_smallRNA: /mnt/tank/bench/scripts/exceRpt//exceRpt_bin/cutadapt -j 20 --quality-base=33 --nextseq-trim=30 -a TGGAATTCTCGGGTGCCAAGG -O 3					 -e 0.1 --untrimmed-output /mnt/tank/bench//projects/SV18362/exceRpt_output/SV18362-0003_S3_R1_001.fastq/SV18362-0003_S3_R1_001.fastq.without_adapter.fastq.gz -o /mnt/tank/bench//projects/SV18362/exceRpt_output/SV18362-0003_S3_R1_001.fastq/SV18362-0003_S3_R1_001.fastq.trim_adapter.fastq.tmp /mnt/tank/bench//projects/SV18362/exceRpt_output/SV18362-0003_S3_R1_001.fastq/SV18362-0003_S3_R1_001.fastq.preClipped.fastq.tmp >> /mnt/tank/bench//projects/SV18362/exceRpt_output/SV18362-0003_S3_R1_001.fastq.log 2>> /mnt/tank/bench//projects/SV18362/exceRpt_output/SV18362-0003_S3_R1_001.fastq.err

This is cutadapt 2.7 with Python 3.6.9
Command line parameters: -j 20 --quality-base=33 --nextseq-trim=30 -a TGGAATTCTCGGGTGCCAAGG -O 3 -e 0.1 --untrimmed-output /mnt/tank/bench//projects/SV18362/exceRpt_output/SV18362-0003_S3_R1_001.fastq/SV18362-0003_S3_R1_001.fastq.without_adapter.fastq.gz -o /mnt/tank/bench//projects/SV18362/exceRpt_output/SV18362-0003_S3_R1_001.fastq/SV18362-0003_S3_R1_001.fastq.trim_adapter.fastq.tmp /mnt/tank/bench//projects/SV18362/exceRpt_output/SV18362-0003_S3_R1_001.fastq/SV18362-0003_S3_R1_001.fastq.preClipped.fastq.tmp
Processing reads on 20 cores in single-end mode ...
Finished in 20.31 s (2 us/read; 35.49 M reads/minute).

=== Summary ===

Total reads processed:              12,012,745
Reads with adapters:                11,882,909 (98.9%)
Reads written (passing filters):    11,882,909 (98.9%)

Total basepairs processed:   612,649,995 bp
Quality-trimmed:               9,285,711 bp (1.5%)
Total written (filtered):    266,047,208 bp (43.4%)

=== Adapter 1 ===

Sequence: TGGAATTCTCGGGTGCCAAGG; Type: regular 3'; Length: 21; Trimmed: 11882909 times.

No. of allowed errors:
0-9 bp: 0; 10-19 bp: 1; 20-21 bp: 2

Bases preceding removed adapters:
  A: 19.1%
  C: 22.9%
  G: 16.5%
  T: 41.3%
  none/other: 0.2%

Overview of removed sequences
length	count	expect	max.err	error counts
4	8645	46924.8	0	8645
5	6213	11731.2	0	6213
6	9339	2932.8	0	9339
7	8408	733.2	0	8408
8	5695	183.3	0	5695
9	7021	45.8	0	6941 80
10	25723	11.5	1	24573 1150
11	45	2.9	1	0 45
12	14	0.7	1	0 14
13	124	0.2	1	0 124
14	29780	0.0	1	28787 993
15	170	0.0	1	0 170
16	36167	0.0	1	34574 1593
17	50941	0.0	1	48756 2185
18	137657	0.0	1	125695 11962
19	1468281	0.0	1	1420282 47996 3
20	576	0.0	2	0 551 25
21	1339	0.0	2	0 1265 74
22	248703	0.0	2	234699 12613 1391
23	338828	0.0	2	318472 18165 2191
24	763745	0.0	2	721378 38473 3894
25	436685	0.0	2	414415 20474 1796
26	439664	0.0	2	416509 21073 2082
27	673691	0.0	2	637964 33373 2354
28	1954843	0.0	2	1873813 74687 6343
29	11627	0.0	2	3456 7837 334
30	831706	0.0	2	796913 32682 2111
31	672311	0.0	2	643296 27181 1834
32	646224	0.0	2	615342 28415 2467
33	1221652	0.0	2	1179026 39154 3472
34	5860	0.0	2	1595 4101 164
35	591692	0.0	2	569485 20675 1532
36	430302	0.0	2	412474 16579 1249
37	328658	0.0	2	314705 13191 762
38	386821	0.0	2	374399 11742 680
39	1056	0.0	2	310 721 25
40	41237	0.0	2	39691 1465 81
41	14306	0.0	2	13794 487 25
42	309	0.0	2	230 72 7
43	2241	0.0	2	2145 92 4
44	2349	0.0	2	2260 79 10
45	7	0.0	2	3 3 1
46	301	0.0	2	282 15 4
47	216	0.0	2	204 12
48	728	0.0	2	689 32 7
49	106	0.0	2	71 33 2
50	3245	0.0	2	2840 385 20
51	37658	0.0	2	36061 1504 93
======================
2020-02-21--14:10:39 exceRpt_smallRNA: Running FastQC on Adapter Trimmed Reads Prior to Length Trimming:

2020-02-21--14:10:39 exceRpt_smallRNA: java -classpath /mnt/tank/bench/scripts/exceRpt//exceRpt_bin/FastQC_0.11.8:/mnt/tank/bench/scripts/exceRpt//exceRpt_bin/FastQC_0.11.8/sam-1.103.jar:/mnt/tank/bench/scripts/exceRpt//exceRpt_bin/FastQC_0.11.8/jbzip2-0.9.jar -Xmx31G -Dfastqc.threads=20 -Dfastqc.unzip=false -Dfastqc.output_dir=/mnt/tank/bench//projects/SV18362/exceRpt_output/SV18362-0003_S3_R1_001.fastq/ uk/ac/bbsrc/babraham/FastQC/FastQCApplication /mnt/tank/bench//projects/SV18362/exceRpt_output/SV18362-0003_S3_R1_001.fastq/SV18362-0003_S3_R1_001.fastq.trim_adapter.fastq.tmp >> /mnt/tank/bench//projects/SV18362/exceRpt_output/SV18362-0003_S3_R1_001.fastq.log 2>> /mnt/tank/bench//projects/SV18362/exceRpt_output/SV18362-0003_S3_R1_001.fastq.err

Analysis complete for SV18362-0003_S3_R1_001.fastq.trim_adapter.fastq.tmp
2020-02-21--14:11:35 exceRpt_smallRNA: Finished running FastQC

2020-02-21--14:11:35 exceRpt_smallRNA: Removing 0N random barcode:

2020-02-21--14:11:35 exceRpt_smallRNA: 

2020-02-21--14:11:35 exceRpt_smallRNA: /mnt/tank/bench/scripts/exceRpt//exceRpt_bin/cutadapt -j 20 --quality-base=33 --max-n 0 -m 18 -o /mnt/tank/bench//projects/SV18362/exceRpt_output/SV18362-0003_S3_R1_001.fastq/SV18362-0003_S3_R1_001.fastq.clipped.trimmed.filtered.fastq.gz /mnt/tank/bench//projects/SV18362/exceRpt_output/SV18362-0003_S3_R1_001.fastq/SV18362-0003_S3_R1_001.fastq.trim_adapter.fastq.tmp >> /mnt/tank/bench//projects/SV18362/exceRpt_output/SV18362-0003_S3_R1_001.fastq.log 2>> /mnt/tank/bench//projects/SV18362/exceRpt_output/SV18362-0003_S3_R1_001.fastq.err

2020-02-21--14:11:35 exceRpt_smallRNA: Finished removing random barcode

This is cutadapt 2.7 with Python 3.6.9
Command line parameters: -j 20 --quality-base=33 --max-n 0 -m 18 -o /mnt/tank/bench//projects/SV18362/exceRpt_output/SV18362-0003_S3_R1_001.fastq/SV18362-0003_S3_R1_001.fastq.clipped.trimmed.filtered.fastq.gz /mnt/tank/bench//projects/SV18362/exceRpt_output/SV18362-0003_S3_R1_001.fastq/SV18362-0003_S3_R1_001.fastq.trim_adapter.fastq.tmp
Processing reads on 20 cores in single-end mode ...
Finished in 15.56 s (1 us/read; 45.82 M reads/minute).

=== Summary ===

Total reads processed:              11,882,909
Reads with adapters:                         0 (0.0%)
Reads that were too short:           2,542,376 (21.4%)
Reads with too many N:                   2,895 (0.0%)
Reads written (passing filters):     9,337,638 (78.6%)

Total basepairs processed:   266,047,208 bp
Total written (filtered):    228,351,048 bp (85.8%)
2020-02-21--14:11:51 exceRpt_smallRNA: Finished removing adapters

======================
2020-02-21--14:11:52 exceRpt_smallRNA: Calculating length distribution of clipped reads:

2020-02-21--14:11:52 exceRpt_smallRNA: java -Xmx31G -jar /mnt/tank/bench/scripts/exceRpt//exceRpt_bin/exceRpt_Tools.jar GetSequenceLengths /mnt/tank/bench//projects/SV18362/exceRpt_output/SV18362-0003_S3_R1_001.fastq/SV18362-0003_S3_R1_001.fastq.clipped.trimmed.filtered.fastq > /mnt/tank/bench//projects/SV18362/exceRpt_output/SV18362-0003_S3_R1_001.fastq/SV18362-0003_S3_R1_001.fastq.clipped.trimmed.filtered.readLengths.txt 2>> /mnt/tank/bench//projects/SV18362/exceRpt_output/SV18362-0003_S3_R1_001.fastq.err

2020-02-21--14:12:06 exceRpt_smallRNA: Finished calculating read-lengths

======================
2020-02-21--14:12:06 exceRpt_smallRNA: Running FastQC on clipped reads:

2020-02-21--14:12:06 exceRpt_smallRNA: java -classpath /mnt/tank/bench/scripts/exceRpt//exceRpt_bin/FastQC_0.11.8:/mnt/tank/bench/scripts/exceRpt//exceRpt_bin/FastQC_0.11.8/sam-1.103.jar:/mnt/tank/bench/scripts/exceRpt//exceRpt_bin/FastQC_0.11.8/jbzip2-0.9.jar -Xmx31G -Dfastqc.threads=20 -Dfastqc.unzip=false -Dfastqc.output_dir=/mnt/tank/bench//projects/SV18362/exceRpt_output/SV18362-0003_S3_R1_001.fastq/ uk/ac/bbsrc/babraham/FastQC/FastQCApplication /mnt/tank/bench//projects/SV18362/exceRpt_output/SV18362-0003_S3_R1_001.fastq/SV18362-0003_S3_R1_001.fastq.clipped.trimmed.filtered.fastq.gz >> /mnt/tank/bench//projects/SV18362/exceRpt_output/SV18362-0003_S3_R1_001.fastq.log 2>> /mnt/tank/bench//projects/SV18362/exceRpt_output/SV18362-0003_S3_R1_001.fastq.err

Analysis complete for SV18362-0003_S3_R1_001.fastq.clipped.trimmed.filtered.fastq.gz
2020-02-21--14:12:54 exceRpt_smallRNA: Finished running FastQC

======================

2020-02-21--14:12:54 exceRpt_smallRNA: No calibrator sequences
 
2020-02-21--14:12:54 exceRpt_smallRNA: 
2020-02-21--14:12:54 exceRpt_smallRNA: Moving on to UniVec and rRNA sequences

======================

2020-02-21--14:12:54 exceRpt_smallRNA: Mapping reads to contaminant sequences in UniVec using STAR:

2020-02-21--14:12:54 exceRpt_smallRNA: /mnt/tank/bench/scripts/exceRpt//exceRpt_bin/STAR-2.7.0e/bin/Linux_x86_64_static/STAR --runThreadN 20 --outFileNamePrefix /mnt/tank/bench//projects/SV18362/exceRpt_output/SV18362-0003_S3_R1_001.fastq/filteringAlignments_UniVec_ --genomeDir /mnt/tank/bench/scripts/exceRpt//exceRpt_DB/UniVec/STAR_INDEX_UniVec --readFilesIn /mnt/tank/bench//projects/SV18362/exceRpt_output/SV18362-0003_S3_R1_001.fastq/SV18362-0003_S3_R1_001.fastq.clipped.trimmed.filtered.fastq.gz --runMode alignReads --outSAMtype BAM Unsorted --outSAMattributes All --readFilesCommand zcat --outSAMunmapped None --outFilterMultimapNmax 1000000 --outReadsUnmapped Fastx  --alignIntronMax 1 --alignIntronMin 2 --alignEndsType Local --outFilterMatchNmin 18 --outFilterMatchNminOverLread 0.9 --outFilterMismatchNmax 0 --outFilterMismatchNoverLmax 0.3  >> /mnt/tank/bench//projects/SV18362/exceRpt_output/SV18362-0003_S3_R1_001.fastq.log 2>> /mnt/tank/bench//projects/SV18362/exceRpt_output/SV18362-0003_S3_R1_001.fastq.err; /mnt/tank/bench/scripts/exceRpt//exceRpt_bin/samtools-1.8/samtools view /mnt/tank/bench//projects/SV18362/exceRpt_output/SV18362-0003_S3_R1_001.fastq/filteringAlignments_UniVec_Aligned.out.bam | awk '{print }' | sort -k 2,2 2>> /mnt/tank/bench//projects/SV18362/exceRpt_output/SV18362-0003_S3_R1_001.fastq.err | uniq --count > /mnt/tank/bench//projects/SV18362/exceRpt_output/SV18362-0003_S3_R1_001.fastq/SV18362-0003_S3_R1_001.fastq.clipped.trimmed.filtered.uniVecContaminants.counts 2>> /mnt/tank/bench//projects/SV18362/exceRpt_output/SV18362-0003_S3_R1_001.fastq.err; /mnt/tank/bench/scripts/exceRpt//exceRpt_bin/samtools-1.8/samtools view /mnt/tank/bench//projects/SV18362/exceRpt_output/SV18362-0003_S3_R1_001.fastq/filteringAlignments_UniVec_Aligned.out.bam | awk '{print }' | sort 2>> /mnt/tank/bench//projects/SV18362/exceRpt_output/SV18362-0003_S3_R1_001.fastq.err | uniq -c | wc -l > /mnt/tank/bench//projects/SV18362/exceRpt_output/SV18362-0003_S3_R1_001.fastq/SV18362-0003_S3_R1_001.fastq.clipped.trimmed.filtered.uniVecContaminants.readCount 2>> /mnt/tank/bench//projects/SV18362/exceRpt_output/SV18362-0003_S3_R1_001.fastq.err; gzip -c /mnt/tank/bench//projects/SV18362/exceRpt_output/SV18362-0003_S3_R1_001.fastq/filteringAlignments_UniVec_Unmapped.out.mate1 > /mnt/tank/bench//projects/SV18362/exceRpt_output/SV18362-0003_S3_R1_001.fastq/SV18362-0003_S3_R1_001.fastq.clipped.trimmed.filtered.noUniVecContaminants.fastq.gz; rm /mnt/tank/bench//projects/SV18362/exceRpt_output/SV18362-0003_S3_R1_001.fastq/filteringAlignments_UniVec_Unmapped.out.mate1

Feb 21 14:12:54 ..... started STAR run
Feb 21 14:12:54 ..... loading genome
Feb 21 14:12:54 ..... started mapping
Feb 21 14:13:33 ..... finished mapping
Feb 21 14:13:33 ..... finished successfully
2020-02-21--14:14:56 exceRpt_smallRNA: Finished mapping to the UniVec contaminant DB

======================

2020-02-21--14:14:56 exceRpt_smallRNA: Mapping reads to ribosomal RNA sequences using STAR:

2020-02-21--14:14:56 exceRpt_smallRNA: /mnt/tank/bench/scripts/exceRpt//exceRpt_bin/STAR-2.7.0e/bin/Linux_x86_64_static/STAR --runThreadN 20 --outFileNamePrefix /mnt/tank/bench//projects/SV18362/exceRpt_output/SV18362-0003_S3_R1_001.fastq/filteringAlignments_rRNA_ --genomeDir /mnt/tank/bench/scripts/exceRpt//exceRpt_DB/hg38/STAR_INDEX_rRNA --readFilesIn /mnt/tank/bench//projects/SV18362/exceRpt_output/SV18362-0003_S3_R1_001.fastq/SV18362-0003_S3_R1_001.fastq.clipped.trimmed.filtered.noUniVecContaminants.fastq.gz --runMode alignReads --outSAMtype BAM Unsorted --outSAMattributes All --readFilesCommand zcat --outSAMunmapped None --outFilterMultimapNmax 1000000 --outReadsUnmapped Fastx  --alignIntronMax 1 --alignIntronMin 2 --alignEndsType Local --outFilterMatchNmin 18 --outFilterMatchNminOverLread 0.9 --outFilterMismatchNmax 0 --outFilterMismatchNoverLmax 0.3  >> /mnt/tank/bench//projects/SV18362/exceRpt_output/SV18362-0003_S3_R1_001.fastq.log 2>> /mnt/tank/bench//projects/SV18362/exceRpt_output/SV18362-0003_S3_R1_001.fastq.err; /mnt/tank/bench/scripts/exceRpt//exceRpt_bin/samtools-1.8/samtools view /mnt/tank/bench//projects/SV18362/exceRpt_output/SV18362-0003_S3_R1_001.fastq/filteringAlignments_rRNA_Aligned.out.bam | awk '{print }' | sort -k 2,2 2>> /mnt/tank/bench//projects/SV18362/exceRpt_output/SV18362-0003_S3_R1_001.fastq.err | uniq -c > /mnt/tank/bench//projects/SV18362/exceRpt_output/SV18362-0003_S3_R1_001.fastq/SV18362-0003_S3_R1_001.fastq.clipped.trimmed.filtered.rRNA.counts 2>> /mnt/tank/bench//projects/SV18362/exceRpt_output/SV18362-0003_S3_R1_001.fastq.err; /mnt/tank/bench/scripts/exceRpt//exceRpt_bin/samtools-1.8/samtools view /mnt/tank/bench//projects/SV18362/exceRpt_output/SV18362-0003_S3_R1_001.fastq/filteringAlignments_rRNA_Aligned.out.bam | awk '{print }' | sort 2>> /mnt/tank/bench//projects/SV18362/exceRpt_output/SV18362-0003_S3_R1_001.fastq.err | uniq -c | wc -l > /mnt/tank/bench//projects/SV18362/exceRpt_output/SV18362-0003_S3_R1_001.fastq/SV18362-0003_S3_R1_001.fastq.clipped.trimmed.filtered.rRNA.readCount 2>> /mnt/tank/bench//projects/SV18362/exceRpt_output/SV18362-0003_S3_R1_001.fastq.err; gzip -c /mnt/tank/bench//projects/SV18362/exceRpt_output/SV18362-0003_S3_R1_001.fastq/filteringAlignments_rRNA_Unmapped.out.mate1 > /mnt/tank/bench//projects/SV18362/exceRpt_output/SV18362-0003_S3_R1_001.fastq/SV18362-0003_S3_R1_001.fastq.clipped.trimmed.filtered.noRiboRNA.fastq.gz; rm /mnt/tank/bench//projects/SV18362/exceRpt_output/SV18362-0003_S3_R1_001.fastq/filteringAlignments_rRNA_Unmapped.out.mate1

Feb 21 14:14:56 ..... started STAR run
Feb 21 14:14:56 ..... loading genome
Feb 21 14:14:56 ..... started mapping
Feb 21 14:15:48 ..... finished mapping
Feb 21 14:15:48 ..... finished successfully
2020-02-21--14:17:22 exceRpt_smallRNA: Finished mapping to the rRNAs

======================
2020-02-21--14:17:22 exceRpt_smallRNA: Running FastQC on cleaned reads:

2020-02-21--14:17:22 exceRpt_smallRNA: java -classpath /mnt/tank/bench/scripts/exceRpt//exceRpt_bin/FastQC_0.11.8:/mnt/tank/bench/scripts/exceRpt//exceRpt_bin/FastQC_0.11.8/sam-1.103.jar:/mnt/tank/bench/scripts/exceRpt//exceRpt_bin/FastQC_0.11.8/jbzip2-0.9.jar -Xmx31G -Dfastqc.threads=20 -Dfastqc.unzip=false -Dfastqc.output_dir=/mnt/tank/bench//projects/SV18362/exceRpt_output/SV18362-0003_S3_R1_001.fastq/ uk/ac/bbsrc/babraham/FastQC/FastQCApplication /mnt/tank/bench//projects/SV18362/exceRpt_output/SV18362-0003_S3_R1_001.fastq/SV18362-0003_S3_R1_001.fastq.clipped.trimmed.filtered.noRiboRNA.fastq.gz >> /mnt/tank/bench//projects/SV18362/exceRpt_output/SV18362-0003_S3_R1_001.fastq.log 2>> /mnt/tank/bench//projects/SV18362/exceRpt_output/SV18362-0003_S3_R1_001.fastq.err

Analysis complete for SV18362-0003_S3_R1_001.fastq.clipped.trimmed.filtered.noRiboRNA.fastq.gz
2020-02-21--14:18:04 exceRpt_smallRNA: Finished running FastQC

======================

2020-02-21--14:18:04 exceRpt_smallRNA: Mapping reads to the genome of the primary organism:

2020-02-21--14:18:04 exceRpt_smallRNA: /mnt/tank/bench/scripts/exceRpt//exceRpt_bin/STAR-2.7.0e/bin/Linux_x86_64_static/STAR --runThreadN 20 --outFileNamePrefix /mnt/tank/bench//projects/SV18362/exceRpt_output/SV18362-0003_S3_R1_001.fastq/endogenousAlignments_genome_ --genomeDir /mnt/tank/bench/scripts/exceRpt//exceRpt_DB/hg38/STAR_INDEX_genome --readFilesIn /mnt/tank/bench//projects/SV18362/exceRpt_output/SV18362-0003_S3_R1_001.fastq/SV18362-0003_S3_R1_001.fastq.clipped.trimmed.filtered.noRiboRNA.fastq.gz --runMode alignReads --outSAMtype BAM Unsorted --outSAMattributes All --readFilesCommand zcat --outSAMunmapped None --outFilterMultimapNmax 1000000 --outReadsUnmapped Fastx  --alignIntronMax 1 --alignIntronMin 2 --alignEndsType Local --outFilterMatchNmin 18 --outFilterMatchNminOverLread 0.9 --outFilterMismatchNmax 0 --outFilterMismatchNoverLmax 0.3  >> /mnt/tank/bench//projects/SV18362/exceRpt_output/SV18362-0003_S3_R1_001.fastq.log 2>> /mnt/tank/bench//projects/SV18362/exceRpt_output/SV18362-0003_S3_R1_001.fastq.err

Feb 21 14:18:04 ..... started STAR run
Feb 21 14:18:04 ..... loading genome
Feb 21 14:18:37 ..... started mapping
Feb 21 14:20:00 ..... finished mapping
Feb 21 14:20:02 ..... finished successfully
2020-02-21--14:20:02 exceRpt_smallRNA: Finished mapping to the genome of the primary organism

======================

2020-02-21--14:20:16 exceRpt_smallRNA: Mapping genome-aligned reads to the transcriptome of the primary organism:

2020-02-21--14:20:16 exceRpt_smallRNA: /mnt/tank/bench/scripts/exceRpt//exceRpt_bin/STAR-2.7.0e/bin/Linux_x86_64_static/STAR --runThreadN 20 --outFileNamePrefix /mnt/tank/bench//projects/SV18362/exceRpt_output/SV18362-0003_S3_R1_001.fastq/endogenousAlignments_genomeMapped_transcriptome_ --readFilesIn /mnt/tank/bench//projects/SV18362/exceRpt_output/SV18362-0003_S3_R1_001.fastq/endogenousAlignments_genome_Mapped.out.mate1 --genomeDir /mnt/tank/bench/scripts/exceRpt//exceRpt_DB/hg38/STAR_INDEX_transcriptome --runMode alignReads --outSAMtype BAM Unsorted --outSAMattributes All --outSAMunmapped None --outFilterMultimapNmax 1000000 --outReadsUnmapped Fastx --readFilesCommand - --alignIntronMax 1 --alignIntronMin 2 --alignEndsType Local --outFilterMatchNmin 18 --outFilterMatchNminOverLread 0.9 --outFilterMismatchNmax 0 --outFilterMismatchNoverLmax 0.3  >> /mnt/tank/bench//projects/SV18362/exceRpt_output/SV18362-0003_S3_R1_001.fastq.log 2>> /mnt/tank/bench//projects/SV18362/exceRpt_output/SV18362-0003_S3_R1_001.fastq.err

Feb 21 14:20:16 ..... started STAR run
Feb 21 14:20:16 ..... loading genome
Feb 21 14:20:32 ..... started mapping
Feb 21 14:22:37 ..... finished mapping
Feb 21 14:22:38 ..... finished successfully
2020-02-21--14:22:38 exceRpt_smallRNA: Finished mapping genome-aligned reads to the transcriptome of the primary organism

2020-02-21--14:22:40 exceRpt_smallRNA: Mapping genome-unaligned reads to the transcriptome of the primary organism:

2020-02-21--14:22:40 exceRpt_smallRNA: /mnt/tank/bench/scripts/exceRpt//exceRpt_bin/STAR-2.7.0e/bin/Linux_x86_64_static/STAR --runThreadN 20 --outFileNamePrefix /mnt/tank/bench//projects/SV18362/exceRpt_output/SV18362-0003_S3_R1_001.fastq/endogenousAlignments_genomeUnmapped_transcriptome_ --readFilesIn /mnt/tank/bench//projects/SV18362/exceRpt_output/SV18362-0003_S3_R1_001.fastq/endogenousAlignments_genome_Unmapped.out.mate1 --genomeDir /mnt/tank/bench/scripts/exceRpt//exceRpt_DB/hg38/STAR_INDEX_transcriptome --runMode alignReads --outSAMtype BAM Unsorted --outSAMattributes All --outSAMunmapped None --outFilterMultimapNmax 1000000 --outReadsUnmapped Fastx --readFilesCommand - --alignIntronMax 1 --alignIntronMin 2 --alignEndsType Local --outFilterMatchNmin 18 --outFilterMatchNminOverLread 0.9 --outFilterMismatchNmax 0 --outFilterMismatchNoverLmax 0.3  >> /mnt/tank/bench//projects/SV18362/exceRpt_output/SV18362-0003_S3_R1_001.fastq.log 2>> /mnt/tank/bench//projects/SV18362/exceRpt_output/SV18362-0003_S3_R1_001.fastq.err

Feb 21 14:22:40 ..... started STAR run
Feb 21 14:22:40 ..... loading genome
Feb 21 14:22:55 ..... started mapping
Feb 21 14:28:35 ..... finished mapping
Feb 21 14:28:36 ..... finished successfully
2020-02-21--14:28:36 exceRpt_smallRNA: Finished mapping genome-unaligned reads to the transcriptome of the primary organism

======================

2020-02-21--14:29:15 exceRpt_smallRNA: Assigning and sorting reads:

2020-02-21--14:29:15 exceRpt_smallRNA: java -Xmx31G -jar /mnt/tank/bench/scripts/exceRpt//exceRpt_bin/exceRpt_Tools.jar ProcessEndogenousAlignments --libPriority miRNA,tRNA,piRNA,gencode,circRNA --genomeMappedReads /mnt/tank/bench//projects/SV18362/exceRpt_output/SV18362-0003_S3_R1_001.fastq/endogenousAlignments_genomeMapped_transcriptome_Aligned.out.bam --transcriptomeMappedReads /mnt/tank/bench//projects/SV18362/exceRpt_output/SV18362-0003_S3_R1_001.fastq/endogenousAlignments_genomeUnmapped_transcriptome_Aligned.out.bam --hairpin2genome /mnt/tank/bench/scripts/exceRpt//exceRpt_DB/hg38/miRNA_precursor2genome.sam --mature2hairpin /mnt/tank/bench/scripts/exceRpt//exceRpt_DB/hg38/miRNA_mature2precursor.sam --dict /mnt/tank/bench//projects/SV18362/exceRpt_output/SV18362-0003_S3_R1_001.fastq/endogenousAlignments_Accepted.dict 2>> /mnt/tank/bench//projects/SV18362/exceRpt_output/SV18362-0003_S3_R1_001.fastq.log | sort -k 2,2 -k 1,1 > /mnt/tank/bench//projects/SV18362/exceRpt_output/SV18362-0003_S3_R1_001.fastq/endogenousAlignments_Accepted.txt

2020/02/21 14:29:15 Using default library priorities: miRNA > tRNA > piRNA > gencode > circRNA
2020/02/21 14:29:15 Reading miRNA annotation info
2020/02/21 14:29:15 Processing RNA-seq alignments
2020/02/21 14:29:15 Processing transcriptome alignments for genome-mapped reads...
2020/02/21 14:31:39 Processing transcriptome alignments for genome-UNmapped reads...
2020/02/21 14:31:41 Done!
2020-02-21--14:31:54 exceRpt_smallRNA: Finished assigning and sorting reads

2020-02-21--14:31:54 exceRpt_smallRNA: If requested, downsampling to NULL transcriptome alignments:

2020-02-21--14:31:54 exceRpt_smallRNA: 

2020-02-21--14:31:54 exceRpt_smallRNA: Finished downsampling transcriptome alignments

2020-02-21--14:31:54 exceRpt_smallRNA: Quantifying:

2020-02-21--14:31:54 exceRpt_smallRNA: java -Xmx31G -jar /mnt/tank/bench/scripts/exceRpt//exceRpt_bin/exceRpt_Tools.jar QuantifyEndogenousAlignments --dict /mnt/tank/bench//projects/SV18362/exceRpt_output/SV18362-0003_S3_R1_001.fastq/endogenousAlignments_Accepted.dict --acceptedAlignments /mnt/tank/bench//projects/SV18362/exceRpt_output/SV18362-0003_S3_R1_001.fastq/endogenousAlignments_Accepted.txt --outputPath /mnt/tank/bench//projects/SV18362/exceRpt_output/SV18362-0003_S3_R1_001.fastq

2020/02/21 14:31:54 Reading alignments in: /mnt/tank/bench//projects/SV18362/exceRpt_output/SV18362-0003_S3_R1_001.fastq/endogenousAlignments_Accepted.txt
2020/02/21 14:31:54 Using alignment dictionary: /mnt/tank/bench//projects/SV18362/exceRpt_output/SV18362-0003_S3_R1_001.fastq/endogenousAlignments_Accepted.dict
2020/02/21 14:31:54 Writing results to: /mnt/tank/bench//projects/SV18362/exceRpt_output/SV18362-0003_S3_R1_001.fastq
2020/02/21 14:31:54 Reading alignment dictionary...
2020/02/21 14:31:54 Reading alignments...
2020/02/21 14:32:06  - Read alignments for 13760 insert sequences
2020/02/21 14:32:06 Writing read counts...
2020/02/21 14:32:06 Done!
2020-02-21--14:32:16 exceRpt_smallRNA: END smallRNA-seq Pipeline for sample SV18362-0003_S3_R1_001.fastq
======================
