# Supplementary material for: Analysis of plasma‐derived small extracellular vesicle characteristics and microRNA cargo following exercise‐induced skeletal muscle damage in men
Source: Physiol Rep. 2024 Sep 20;12(18):e70056. doi: 10.14814/phy2.70056 (PMC11415274; doi:10.14814/phy2.70056)
Supplement: Supplementary file 2 — Data S2: Supporting Information. [file PHY2-12-e70056-s001.zip › Processed Files For Individual Samples/SV18362-0003_S3_R1_001.fastq_CORE_RESULTS_v4.6.2/SV18362-0003_S3_R1_001.fastq.stats]

#STATS from the exceRpt smallRNA-seq pipeline v.4.6.2 Upgraded with Updated Databases for sample SV18362-0003_S3_R1_001.fastq. Run started at 2020-02-21--14:09:56
Stage	ReadCount
input	12012745
reads_without_adapter	129836
short_reads	2542376
passed_initial_qc	9337638
calibrator	NA
UniVec_contaminants	68813
rRNA	231033
reads_used_for_alignment	9037792
genome	3313663
miRNA_sense	1121775
miRNA_antisense	0
miRNAprecursor_sense	7460
miRNAprecursor_antisense	0
tRNA_sense	67666
tRNA_antisense	24
piRNA_sense	457972
piRNA_antisense	6
gencode_sense	1340794
gencode_antisense	12280
circularRNA_sense	16385
circularRNA_antisense	6495
not_mapped_to_genome_or_libs	5724129
#END OF STATS from the exceRpt smallRNA-seq pipeline. Run completed at 2020-02-21--14:32:16
