# Supplementary material for: Analysis of plasma‐derived small extracellular vesicle characteristics and microRNA cargo following exercise‐induced skeletal muscle damage in men
Source: Physiol Rep. 2024 Sep 20;12(18):e70056. doi: 10.14814/phy2.70056 (PMC11415274; doi:10.14814/phy2.70056)
Supplement: Supplementary file 2 — Data S2: Supporting Information. [file PHY2-12-e70056-s001.zip › Processed Files For Individual Samples/SV18362-0002_S2_R1_001.fastq_CORE_RESULTS_v4.6.2/SV18362-0002_S2_R1_001.fastq.stats]

#STATS from the exceRpt smallRNA-seq pipeline v.4.6.2 Upgraded with Updated Databases for sample SV18362-0002_S2_R1_001.fastq. Run started at 2020-02-21--12:28:47
Stage	ReadCount
input	13455935
reads_without_adapter	143263
short_reads	4407504
passed_initial_qc	8902503
calibrator	NA
UniVec_contaminants	38353
rRNA	309824
reads_used_for_alignment	8554326
genome	1879663
miRNA_sense	837736
miRNA_antisense	0
miRNAprecursor_sense	6402
miRNAprecursor_antisense	60
tRNA_sense	48179
tRNA_antisense	21
piRNA_sense	156423
piRNA_antisense	9
gencode_sense	510146
gencode_antisense	18904
circularRNA_sense	22350
circularRNA_antisense	4663
not_mapped_to_genome_or_libs	6674663
#END OF STATS from the exceRpt smallRNA-seq pipeline. Run completed at 2020-02-21--12:50:02
