# Supplementary material for: Analysis of plasma‐derived small extracellular vesicle characteristics and microRNA cargo following exercise‐induced skeletal muscle damage in men
Source: Physiol Rep. 2024 Sep 20;12(18):e70056. doi: 10.14814/phy2.70056 (PMC11415274; doi:10.14814/phy2.70056)
Supplement: Supplementary file 2 — Data S2: Supporting Information. [file PHY2-12-e70056-s001.zip › Processed Files For Individual Samples/SV18362-0005_S5_R1_001.fastq_CORE_RESULTS_v4.6.2/SV18362-0005_S5_R1_001.fastq.log]

2020-02-21--14:32:20 exceRpt_smallRNA: BEGIN exceRpt smallRNA-seq pipeline v.4.6.2 Upgraded with Updated Databases for sample SV18362-0005_S5_R1_001.fastq
======================

2020-02-21--14:32:20 exceRpt_smallRNA: Created results dir: /mnt/tank/bench//projects/SV18362/exceRpt_output/SV18362-0005_S5_R1_001.fastq

======================

2020-02-21--14:32:20 exceRpt_smallRNA: Processing adapter sequence:

2020-02-21--14:32:20 exceRpt_smallRNA: echo TGGAATTCTCGGGTGCCAAGG > /mnt/tank/bench//projects/SV18362/exceRpt_output/SV18362-0005_S5_R1_001.fastq/SV18362-0005_S5_R1_001.fastq.adapterSeq

======================

2020-02-21--14:32:20 exceRpt_smallRNA: Guessing encoding of fastq read-qualities:

2020-02-21--14:32:20 exceRpt_smallRNA: gunzip -c /mnt/tank/bench//projects/SV18362/SV18362-0005_S5_R1_001.fastq.gz | head -n 40000 | awk '{if(NR%4==0) printf(%s,/bin/sh);}' | od -A n -t u1 | grep -v ^* | awk 'BEGIN{min=100;max=0;}{for(i=1;i<=NF;i++) {if(>max) max=; if(<min) min=;}}END{if(max<84) print 33; else print 64;}' > /mnt/tank/bench//projects/SV18362/exceRpt_output/SV18362-0005_S5_R1_001.fastq/SV18362-0005_S5_R1_001.fastq.qualityEncoding

2020-02-21--14:32:21 exceRpt_smallRNA: Finished guessing encoding of fastq read-qualities:

======================

2020-02-21--14:32:21 exceRpt_smallRNA: Checking adapter against known sequences: gunzip -c /mnt/tank/bench//projects/SV18362/SV18362-0005_S5_R1_001.fastq.gz 2>> /mnt/tank/bench//projects/SV18362/exceRpt_output/SV18362-0005_S5_R1_001.fastq.err | java -Xmx31G -jar /mnt/tank/bench/scripts/exceRpt//exceRpt_bin/exceRpt_Tools.jar FindAdapter -n 10000 -m 1000000 -s 4 -a /mnt/tank/bench/scripts/exceRpt//exceRpt_DB/adapters/adapters.fa - > /mnt/tank/bench//projects/SV18362/exceRpt_output/SV18362-0005_S5_R1_001.fastq/SV18362-0005_S5_R1_001.fastq.knownAdapterSeq 2>> /mnt/tank/bench//projects/SV18362/exceRpt_output/SV18362-0005_S5_R1_001.fastq.log

2020/02/21 14:32:21  Searching for best of 6 potential adapter sequences
2020/02/21 14:32:21  
2020/02/21 14:32:24  FOUND! Most likely adapter (after 10000 reads): TruSeq_smallRNA_3p: TGGAATTCTCGGGTGCCAAGG
2020/02/21 14:32:24         with an average alignment score of 20.28 (7.7x higher than the next best adapter: Illumina_1.5_smallRNA_3p: ATCTCGTATGCCGTCTTCTGCTTGC)
======================

2020-02-21--14:32:24 exceRpt_smallRNA: Provided/guessed adapter sequence: TGGAATTCTCGGGTGCCAAGG
2020-02-21--14:32:24 exceRpt_smallRNA: 2020-02-21--14:32:24 exceRpt_smallRNA: Provided 3' adapter sequence. Removing 3' adapter sequence using CutAdapt:

2020-02-21--14:32:24 exceRpt_smallRNA: gunzip -c /mnt/tank/bench//projects/SV18362/SV18362-0005_S5_R1_001.fastq.gz > /mnt/tank/bench//projects/SV18362/exceRpt_output/SV18362-0005_S5_R1_001.fastq/SV18362-0005_S5_R1_001.fastq.preClipped.fastq.tmp;
2020-02-21--14:32:24 exceRpt_smallRNA: /mnt/tank/bench/scripts/exceRpt//exceRpt_bin/cutadapt -j 20 --quality-base=33 --nextseq-trim=30 -a TGGAATTCTCGGGTGCCAAGG -O 3					 -e 0.1 --untrimmed-output /mnt/tank/bench//projects/SV18362/exceRpt_output/SV18362-0005_S5_R1_001.fastq/SV18362-0005_S5_R1_001.fastq.without_adapter.fastq.gz -o /mnt/tank/bench//projects/SV18362/exceRpt_output/SV18362-0005_S5_R1_001.fastq/SV18362-0005_S5_R1_001.fastq.trim_adapter.fastq.tmp /mnt/tank/bench//projects/SV18362/exceRpt_output/SV18362-0005_S5_R1_001.fastq/SV18362-0005_S5_R1_001.fastq.preClipped.fastq.tmp >> /mnt/tank/bench//projects/SV18362/exceRpt_output/SV18362-0005_S5_R1_001.fastq.log 2>> /mnt/tank/bench//projects/SV18362/exceRpt_output/SV18362-0005_S5_R1_001.fastq.err

This is cutadapt 2.7 with Python 3.6.9
Command line parameters: -j 20 --quality-base=33 --nextseq-trim=30 -a TGGAATTCTCGGGTGCCAAGG -O 3 -e 0.1 --untrimmed-output /mnt/tank/bench//projects/SV18362/exceRpt_output/SV18362-0005_S5_R1_001.fastq/SV18362-0005_S5_R1_001.fastq.without_adapter.fastq.gz -o /mnt/tank/bench//projects/SV18362/exceRpt_output/SV18362-0005_S5_R1_001.fastq/SV18362-0005_S5_R1_001.fastq.trim_adapter.fastq.tmp /mnt/tank/bench//projects/SV18362/exceRpt_output/SV18362-0005_S5_R1_001.fastq/SV18362-0005_S5_R1_001.fastq.preClipped.fastq.tmp
Processing reads on 20 cores in single-end mode ...
Finished in 19.20 s (2 us/read; 35.58 M reads/minute).

=== Summary ===

Total reads processed:              11,387,899
Reads with adapters:                11,270,557 (99.0%)
Reads written (passing filters):    11,270,557 (99.0%)

Total basepairs processed:   580,782,849 bp
Quality-trimmed:               9,009,812 bp (1.6%)
Total written (filtered):    263,791,601 bp (45.4%)

=== Adapter 1 ===

Sequence: TGGAATTCTCGGGTGCCAAGG; Type: regular 3'; Length: 21; Trimmed: 11270557 times.

No. of allowed errors:
0-9 bp: 0; 10-19 bp: 1; 20-21 bp: 2

Bases preceding removed adapters:
  A: 16.4%
  C: 17.2%
  G: 13.7%
  T: 52.4%
  none/other: 0.2%

Overview of removed sequences
length	count	expect	max.err	error counts
4	7473	44484.0	0	7473
5	5470	11121.0	0	5470
6	8847	2780.2	0	8847
7	7100	695.1	0	7100
8	5367	173.8	0	5367
9	6616	43.4	0	6551 65
10	25497	10.9	1	24433 1064
11	53	2.7	1	0 53
12	23	0.7	1	0 23
13	177	0.2	1	0 177
14	35616	0.0	1	34446 1170
15	186	0.0	1	0 186
16	36157	0.0	1	34589 1568
17	54037	0.0	1	51618 2419
18	176381	0.0	1	161104 15277
19	1916456	0.0	1	1851806 64645 5
20	591	0.0	2	0 561 30
21	951	0.0	2	0 907 44
22	212898	0.0	2	200921 10794 1183
23	298604	0.0	2	280035 16528 2041
24	697586	0.0	2	658620 35278 3688
25	356379	0.0	2	337595 17149 1635
26	364512	0.0	2	344476 18227 1809
27	761658	0.0	2	722444 36589 2625
28	2527986	0.0	2	2419780 99522 8684
29	15968	0.0	2	6613 8977 378
30	758074	0.0	2	725608 30475 1991
31	469908	0.0	2	449029 19486 1393
32	453589	0.0	2	432160 19655 1774
33	801115	0.0	2	772283 26558 2274
34	6417	0.0	2	2340 3963 114
35	649121	0.0	2	623575 23382 2164
36	5761	0.0	2	2147 3527 87
37	485870	0.0	2	470524 14642 704
38	854	0.0	2	323 508 23
39	525	0.0	2	209 300 16
40	33623	0.0	2	32288 1270 65
41	13034	0.0	2	12556 449 29
42	362	0.0	2	301 55 6
43	1784	0.0	2	1697 84 3
44	2172	0.0	2	2082 88 2
45	11	0.0	2	4 7
46	346	0.0	2	322 22 2
47	331	0.0	2	306 25
48	1048	0.0	2	989 55 4
49	111	0.0	2	66 41 4
50	4629	0.0	2	4027 569 33
51	59283	0.0	2	56552 2554 177
======================
2020-02-21--14:33:01 exceRpt_smallRNA: Running FastQC on Adapter Trimmed Reads Prior to Length Trimming:

2020-02-21--14:33:01 exceRpt_smallRNA: java -classpath /mnt/tank/bench/scripts/exceRpt//exceRpt_bin/FastQC_0.11.8:/mnt/tank/bench/scripts/exceRpt//exceRpt_bin/FastQC_0.11.8/sam-1.103.jar:/mnt/tank/bench/scripts/exceRpt//exceRpt_bin/FastQC_0.11.8/jbzip2-0.9.jar -Xmx31G -Dfastqc.threads=20 -Dfastqc.unzip=false -Dfastqc.output_dir=/mnt/tank/bench//projects/SV18362/exceRpt_output/SV18362-0005_S5_R1_001.fastq/ uk/ac/bbsrc/babraham/FastQC/FastQCApplication /mnt/tank/bench//projects/SV18362/exceRpt_output/SV18362-0005_S5_R1_001.fastq/SV18362-0005_S5_R1_001.fastq.trim_adapter.fastq.tmp >> /mnt/tank/bench//projects/SV18362/exceRpt_output/SV18362-0005_S5_R1_001.fastq.log 2>> /mnt/tank/bench//projects/SV18362/exceRpt_output/SV18362-0005_S5_R1_001.fastq.err

Analysis complete for SV18362-0005_S5_R1_001.fastq.trim_adapter.fastq.tmp
2020-02-21--14:33:45 exceRpt_smallRNA: Finished running FastQC

2020-02-21--14:33:45 exceRpt_smallRNA: Removing 0N random barcode:

2020-02-21--14:33:45 exceRpt_smallRNA: 

2020-02-21--14:33:45 exceRpt_smallRNA: /mnt/tank/bench/scripts/exceRpt//exceRpt_bin/cutadapt -j 20 --quality-base=33 --max-n 0 -m 18 -o /mnt/tank/bench//projects/SV18362/exceRpt_output/SV18362-0005_S5_R1_001.fastq/SV18362-0005_S5_R1_001.fastq.clipped.trimmed.filtered.fastq.gz /mnt/tank/bench//projects/SV18362/exceRpt_output/SV18362-0005_S5_R1_001.fastq/SV18362-0005_S5_R1_001.fastq.trim_adapter.fastq.tmp >> /mnt/tank/bench//projects/SV18362/exceRpt_output/SV18362-0005_S5_R1_001.fastq.log 2>> /mnt/tank/bench//projects/SV18362/exceRpt_output/SV18362-0005_S5_R1_001.fastq.err

2020-02-21--14:33:45 exceRpt_smallRNA: Finished removing random barcode

This is cutadapt 2.7 with Python 3.6.9
Command line parameters: -j 20 --quality-base=33 --max-n 0 -m 18 -o /mnt/tank/bench//projects/SV18362/exceRpt_output/SV18362-0005_S5_R1_001.fastq/SV18362-0005_S5_R1_001.fastq.clipped.trimmed.filtered.fastq.gz /mnt/tank/bench//projects/SV18362/exceRpt_output/SV18362-0005_S5_R1_001.fastq/SV18362-0005_S5_R1_001.fastq.trim_adapter.fastq.tmp
Processing reads on 20 cores in single-end mode ...
Finished in 14.77 s (1 us/read; 45.79 M reads/minute).

=== Summary ===

Total reads processed:              11,270,557
Reads with adapters:                         0 (0.0%)
Reads that were too short:           1,698,703 (15.1%)
Reads with too many N:                   2,944 (0.0%)
Reads written (passing filters):     9,568,910 (84.9%)

Total basepairs processed:   263,791,601 bp
Total written (filtered):    239,399,811 bp (90.8%)
2020-02-21--14:34:00 exceRpt_smallRNA: Finished removing adapters

======================
2020-02-21--14:34:00 exceRpt_smallRNA: Calculating length distribution of clipped reads:

2020-02-21--14:34:00 exceRpt_smallRNA: java -Xmx31G -jar /mnt/tank/bench/scripts/exceRpt//exceRpt_bin/exceRpt_Tools.jar GetSequenceLengths /mnt/tank/bench//projects/SV18362/exceRpt_output/SV18362-0005_S5_R1_001.fastq/SV18362-0005_S5_R1_001.fastq.clipped.trimmed.filtered.fastq > /mnt/tank/bench//projects/SV18362/exceRpt_output/SV18362-0005_S5_R1_001.fastq/SV18362-0005_S5_R1_001.fastq.clipped.trimmed.filtered.readLengths.txt 2>> /mnt/tank/bench//projects/SV18362/exceRpt_output/SV18362-0005_S5_R1_001.fastq.err

2020-02-21--14:34:15 exceRpt_smallRNA: Finished calculating read-lengths

======================
2020-02-21--14:34:15 exceRpt_smallRNA: Running FastQC on clipped reads:

2020-02-21--14:34:15 exceRpt_smallRNA: java -classpath /mnt/tank/bench/scripts/exceRpt//exceRpt_bin/FastQC_0.11.8:/mnt/tank/bench/scripts/exceRpt//exceRpt_bin/FastQC_0.11.8/sam-1.103.jar:/mnt/tank/bench/scripts/exceRpt//exceRpt_bin/FastQC_0.11.8/jbzip2-0.9.jar -Xmx31G -Dfastqc.threads=20 -Dfastqc.unzip=false -Dfastqc.output_dir=/mnt/tank/bench//projects/SV18362/exceRpt_output/SV18362-0005_S5_R1_001.fastq/ uk/ac/bbsrc/babraham/FastQC/FastQCApplication /mnt/tank/bench//projects/SV18362/exceRpt_output/SV18362-0005_S5_R1_001.fastq/SV18362-0005_S5_R1_001.fastq.clipped.trimmed.filtered.fastq.gz >> /mnt/tank/bench//projects/SV18362/exceRpt_output/SV18362-0005_S5_R1_001.fastq.log 2>> /mnt/tank/bench//projects/SV18362/exceRpt_output/SV18362-0005_S5_R1_001.fastq.err

Analysis complete for SV18362-0005_S5_R1_001.fastq.clipped.trimmed.filtered.fastq.gz
2020-02-21--14:35:04 exceRpt_smallRNA: Finished running FastQC

======================

2020-02-21--14:35:04 exceRpt_smallRNA: No calibrator sequences
 
2020-02-21--14:35:04 exceRpt_smallRNA: 
2020-02-21--14:35:04 exceRpt_smallRNA: Moving on to UniVec and rRNA sequences

======================

2020-02-21--14:35:04 exceRpt_smallRNA: Mapping reads to contaminant sequences in UniVec using STAR:

2020-02-21--14:35:04 exceRpt_smallRNA: /mnt/tank/bench/scripts/exceRpt//exceRpt_bin/STAR-2.7.0e/bin/Linux_x86_64_static/STAR --runThreadN 20 --outFileNamePrefix /mnt/tank/bench//projects/SV18362/exceRpt_output/SV18362-0005_S5_R1_001.fastq/filteringAlignments_UniVec_ --genomeDir /mnt/tank/bench/scripts/exceRpt//exceRpt_DB/UniVec/STAR_INDEX_UniVec --readFilesIn /mnt/tank/bench//projects/SV18362/exceRpt_output/SV18362-0005_S5_R1_001.fastq/SV18362-0005_S5_R1_001.fastq.clipped.trimmed.filtered.fastq.gz --runMode alignReads --outSAMtype BAM Unsorted --outSAMattributes All --readFilesCommand zcat --outSAMunmapped None --outFilterMultimapNmax 1000000 --outReadsUnmapped Fastx  --alignIntronMax 1 --alignIntronMin 2 --alignEndsType Local --outFilterMatchNmin 18 --outFilterMatchNminOverLread 0.9 --outFilterMismatchNmax 0 --outFilterMismatchNoverLmax 0.3  >> /mnt/tank/bench//projects/SV18362/exceRpt_output/SV18362-0005_S5_R1_001.fastq.log 2>> /mnt/tank/bench//projects/SV18362/exceRpt_output/SV18362-0005_S5_R1_001.fastq.err; /mnt/tank/bench/scripts/exceRpt//exceRpt_bin/samtools-1.8/samtools view /mnt/tank/bench//projects/SV18362/exceRpt_output/SV18362-0005_S5_R1_001.fastq/filteringAlignments_UniVec_Aligned.out.bam | awk '{print }' | sort -k 2,2 2>> /mnt/tank/bench//projects/SV18362/exceRpt_output/SV18362-0005_S5_R1_001.fastq.err | uniq --count > /mnt/tank/bench//projects/SV18362/exceRpt_output/SV18362-0005_S5_R1_001.fastq/SV18362-0005_S5_R1_001.fastq.clipped.trimmed.filtered.uniVecContaminants.counts 2>> /mnt/tank/bench//projects/SV18362/exceRpt_output/SV18362-0005_S5_R1_001.fastq.err; /mnt/tank/bench/scripts/exceRpt//exceRpt_bin/samtools-1.8/samtools view /mnt/tank/bench//projects/SV18362/exceRpt_output/SV18362-0005_S5_R1_001.fastq/filteringAlignments_UniVec_Aligned.out.bam | awk '{print }' | sort 2>> /mnt/tank/bench//projects/SV18362/exceRpt_output/SV18362-0005_S5_R1_001.fastq.err | uniq -c | wc -l > /mnt/tank/bench//projects/SV18362/exceRpt_output/SV18362-0005_S5_R1_001.fastq/SV18362-0005_S5_R1_001.fastq.clipped.trimmed.filtered.uniVecContaminants.readCount 2>> /mnt/tank/bench//projects/SV18362/exceRpt_output/SV18362-0005_S5_R1_001.fastq.err; gzip -c /mnt/tank/bench//projects/SV18362/exceRpt_output/SV18362-0005_S5_R1_001.fastq/filteringAlignments_UniVec_Unmapped.out.mate1 > /mnt/tank/bench//projects/SV18362/exceRpt_output/SV18362-0005_S5_R1_001.fastq/SV18362-0005_S5_R1_001.fastq.clipped.trimmed.filtered.noUniVecContaminants.fastq.gz; rm /mnt/tank/bench//projects/SV18362/exceRpt_output/SV18362-0005_S5_R1_001.fastq/filteringAlignments_UniVec_Unmapped.out.mate1

Feb 21 14:35:04 ..... started STAR run
Feb 21 14:35:04 ..... loading genome
Feb 21 14:35:05 ..... started mapping
Feb 21 14:35:44 ..... finished mapping
Feb 21 14:35:44 ..... finished successfully
2020-02-21--14:37:17 exceRpt_smallRNA: Finished mapping to the UniVec contaminant DB

======================

2020-02-21--14:37:17 exceRpt_smallRNA: Mapping reads to ribosomal RNA sequences using STAR:

2020-02-21--14:37:17 exceRpt_smallRNA: /mnt/tank/bench/scripts/exceRpt//exceRpt_bin/STAR-2.7.0e/bin/Linux_x86_64_static/STAR --runThreadN 20 --outFileNamePrefix /mnt/tank/bench//projects/SV18362/exceRpt_output/SV18362-0005_S5_R1_001.fastq/filteringAlignments_rRNA_ --genomeDir /mnt/tank/bench/scripts/exceRpt//exceRpt_DB/hg38/STAR_INDEX_rRNA --readFilesIn /mnt/tank/bench//projects/SV18362/exceRpt_output/SV18362-0005_S5_R1_001.fastq/SV18362-0005_S5_R1_001.fastq.clipped.trimmed.filtered.noUniVecContaminants.fastq.gz --runMode alignReads --outSAMtype BAM Unsorted --outSAMattributes All --readFilesCommand zcat --outSAMunmapped None --outFilterMultimapNmax 1000000 --outReadsUnmapped Fastx  --alignIntronMax 1 --alignIntronMin 2 --alignEndsType Local --outFilterMatchNmin 18 --outFilterMatchNminOverLread 0.9 --outFilterMismatchNmax 0 --outFilterMismatchNoverLmax 0.3  >> /mnt/tank/bench//projects/SV18362/exceRpt_output/SV18362-0005_S5_R1_001.fastq.log 2>> /mnt/tank/bench//projects/SV18362/exceRpt_output/SV18362-0005_S5_R1_001.fastq.err; /mnt/tank/bench/scripts/exceRpt//exceRpt_bin/samtools-1.8/samtools view /mnt/tank/bench//projects/SV18362/exceRpt_output/SV18362-0005_S5_R1_001.fastq/filteringAlignments_rRNA_Aligned.out.bam | awk '{print }' | sort -k 2,2 2>> /mnt/tank/bench//projects/SV18362/exceRpt_output/SV18362-0005_S5_R1_001.fastq.err | uniq -c > /mnt/tank/bench//projects/SV18362/exceRpt_output/SV18362-0005_S5_R1_001.fastq/SV18362-0005_S5_R1_001.fastq.clipped.trimmed.filtered.rRNA.counts 2>> /mnt/tank/bench//projects/SV18362/exceRpt_output/SV18362-0005_S5_R1_001.fastq.err; /mnt/tank/bench/scripts/exceRpt//exceRpt_bin/samtools-1.8/samtools view /mnt/tank/bench//projects/SV18362/exceRpt_output/SV18362-0005_S5_R1_001.fastq/filteringAlignments_rRNA_Aligned.out.bam | awk '{print }' | sort 2>> /mnt/tank/bench//projects/SV18362/exceRpt_output/SV18362-0005_S5_R1_001.fastq.err | uniq -c | wc -l > /mnt/tank/bench//projects/SV18362/exceRpt_output/SV18362-0005_S5_R1_001.fastq/SV18362-0005_S5_R1_001.fastq.clipped.trimmed.filtered.rRNA.readCount 2>> /mnt/tank/bench//projects/SV18362/exceRpt_output/SV18362-0005_S5_R1_001.fastq.err; gzip -c /mnt/tank/bench//projects/SV18362/exceRpt_output/SV18362-0005_S5_R1_001.fastq/filteringAlignments_rRNA_Unmapped.out.mate1 > /mnt/tank/bench//projects/SV18362/exceRpt_output/SV18362-0005_S5_R1_001.fastq/SV18362-0005_S5_R1_001.fastq.clipped.trimmed.filtered.noRiboRNA.fastq.gz; rm /mnt/tank/bench//projects/SV18362/exceRpt_output/SV18362-0005_S5_R1_001.fastq/filteringAlignments_rRNA_Unmapped.out.mate1

Feb 21 14:37:17 ..... started STAR run
Feb 21 14:37:17 ..... loading genome
Feb 21 14:37:17 ..... started mapping
Feb 21 14:38:10 ..... finished mapping
Feb 21 14:38:10 ..... finished successfully
2020-02-21--14:39:31 exceRpt_smallRNA: Finished mapping to the rRNAs

======================
2020-02-21--14:39:31 exceRpt_smallRNA: Running FastQC on cleaned reads:

2020-02-21--14:39:31 exceRpt_smallRNA: java -classpath /mnt/tank/bench/scripts/exceRpt//exceRpt_bin/FastQC_0.11.8:/mnt/tank/bench/scripts/exceRpt//exceRpt_bin/FastQC_0.11.8/sam-1.103.jar:/mnt/tank/bench/scripts/exceRpt//exceRpt_bin/FastQC_0.11.8/jbzip2-0.9.jar -Xmx31G -Dfastqc.threads=20 -Dfastqc.unzip=false -Dfastqc.output_dir=/mnt/tank/bench//projects/SV18362/exceRpt_output/SV18362-0005_S5_R1_001.fastq/ uk/ac/bbsrc/babraham/FastQC/FastQCApplication /mnt/tank/bench//projects/SV18362/exceRpt_output/SV18362-0005_S5_R1_001.fastq/SV18362-0005_S5_R1_001.fastq.clipped.trimmed.filtered.noRiboRNA.fastq.gz >> /mnt/tank/bench//projects/SV18362/exceRpt_output/SV18362-0005_S5_R1_001.fastq.log 2>> /mnt/tank/bench//projects/SV18362/exceRpt_output/SV18362-0005_S5_R1_001.fastq.err

Analysis complete for SV18362-0005_S5_R1_001.fastq.clipped.trimmed.filtered.noRiboRNA.fastq.gz
2020-02-21--14:40:10 exceRpt_smallRNA: Finished running FastQC

======================

2020-02-21--14:40:10 exceRpt_smallRNA: Mapping reads to the genome of the primary organism:

2020-02-21--14:40:10 exceRpt_smallRNA: /mnt/tank/bench/scripts/exceRpt//exceRpt_bin/STAR-2.7.0e/bin/Linux_x86_64_static/STAR --runThreadN 20 --outFileNamePrefix /mnt/tank/bench//projects/SV18362/exceRpt_output/SV18362-0005_S5_R1_001.fastq/endogenousAlignments_genome_ --genomeDir /mnt/tank/bench/scripts/exceRpt//exceRpt_DB/hg38/STAR_INDEX_genome --readFilesIn /mnt/tank/bench//projects/SV18362/exceRpt_output/SV18362-0005_S5_R1_001.fastq/SV18362-0005_S5_R1_001.fastq.clipped.trimmed.filtered.noRiboRNA.fastq.gz --runMode alignReads --outSAMtype BAM Unsorted --outSAMattributes All --readFilesCommand zcat --outSAMunmapped None --outFilterMultimapNmax 1000000 --outReadsUnmapped Fastx  --alignIntronMax 1 --alignIntronMin 2 --alignEndsType Local --outFilterMatchNmin 18 --outFilterMatchNminOverLread 0.9 --outFilterMismatchNmax 0 --outFilterMismatchNoverLmax 0.3  >> /mnt/tank/bench//projects/SV18362/exceRpt_output/SV18362-0005_S5_R1_001.fastq.log 2>> /mnt/tank/bench//projects/SV18362/exceRpt_output/SV18362-0005_S5_R1_001.fastq.err

Feb 21 14:40:10 ..... started STAR run
Feb 21 14:40:11 ..... loading genome
Feb 21 14:40:44 ..... started mapping
Feb 21 14:42:09 ..... finished mapping
Feb 21 14:42:10 ..... finished successfully
2020-02-21--14:42:11 exceRpt_smallRNA: Finished mapping to the genome of the primary organism

======================

2020-02-21--14:42:29 exceRpt_smallRNA: Mapping genome-aligned reads to the transcriptome of the primary organism:

2020-02-21--14:42:29 exceRpt_smallRNA: /mnt/tank/bench/scripts/exceRpt//exceRpt_bin/STAR-2.7.0e/bin/Linux_x86_64_static/STAR --runThreadN 20 --outFileNamePrefix /mnt/tank/bench//projects/SV18362/exceRpt_output/SV18362-0005_S5_R1_001.fastq/endogenousAlignments_genomeMapped_transcriptome_ --readFilesIn /mnt/tank/bench//projects/SV18362/exceRpt_output/SV18362-0005_S5_R1_001.fastq/endogenousAlignments_genome_Mapped.out.mate1 --genomeDir /mnt/tank/bench/scripts/exceRpt//exceRpt_DB/hg38/STAR_INDEX_transcriptome --runMode alignReads --outSAMtype BAM Unsorted --outSAMattributes All --outSAMunmapped None --outFilterMultimapNmax 1000000 --outReadsUnmapped Fastx --readFilesCommand - --alignIntronMax 1 --alignIntronMin 2 --alignEndsType Local --outFilterMatchNmin 18 --outFilterMatchNminOverLread 0.9 --outFilterMismatchNmax 0 --outFilterMismatchNoverLmax 0.3  >> /mnt/tank/bench//projects/SV18362/exceRpt_output/SV18362-0005_S5_R1_001.fastq.log 2>> /mnt/tank/bench//projects/SV18362/exceRpt_output/SV18362-0005_S5_R1_001.fastq.err

Feb 21 14:42:29 ..... started STAR run
Feb 21 14:42:29 ..... loading genome
Feb 21 14:42:43 ..... started mapping
Feb 21 14:47:19 ..... finished mapping
Feb 21 14:47:19 ..... finished successfully
2020-02-21--14:47:20 exceRpt_smallRNA: Finished mapping genome-aligned reads to the transcriptome of the primary organism

2020-02-21--14:47:21 exceRpt_smallRNA: Mapping genome-unaligned reads to the transcriptome of the primary organism:

2020-02-21--14:47:21 exceRpt_smallRNA: /mnt/tank/bench/scripts/exceRpt//exceRpt_bin/STAR-2.7.0e/bin/Linux_x86_64_static/STAR --runThreadN 20 --outFileNamePrefix /mnt/tank/bench//projects/SV18362/exceRpt_output/SV18362-0005_S5_R1_001.fastq/endogenousAlignments_genomeUnmapped_transcriptome_ --readFilesIn /mnt/tank/bench//projects/SV18362/exceRpt_output/SV18362-0005_S5_R1_001.fastq/endogenousAlignments_genome_Unmapped.out.mate1 --genomeDir /mnt/tank/bench/scripts/exceRpt//exceRpt_DB/hg38/STAR_INDEX_transcriptome --runMode alignReads --outSAMtype BAM Unsorted --outSAMattributes All --outSAMunmapped None --outFilterMultimapNmax 1000000 --outReadsUnmapped Fastx --readFilesCommand - --alignIntronMax 1 --alignIntronMin 2 --alignEndsType Local --outFilterMatchNmin 18 --outFilterMatchNminOverLread 0.9 --outFilterMismatchNmax 0 --outFilterMismatchNoverLmax 0.3  >> /mnt/tank/bench//projects/SV18362/exceRpt_output/SV18362-0005_S5_R1_001.fastq.log 2>> /mnt/tank/bench//projects/SV18362/exceRpt_output/SV18362-0005_S5_R1_001.fastq.err

Feb 21 14:47:21 ..... started STAR run
Feb 21 14:47:21 ..... loading genome
Feb 21 14:47:34 ..... started mapping
Feb 21 14:50:47 ..... finished mapping
Feb 21 14:50:48 ..... finished successfully
2020-02-21--14:50:48 exceRpt_smallRNA: Finished mapping genome-unaligned reads to the transcriptome of the primary organism

======================

2020-02-21--14:51:17 exceRpt_smallRNA: Assigning and sorting reads:

2020-02-21--14:51:17 exceRpt_smallRNA: java -Xmx31G -jar /mnt/tank/bench/scripts/exceRpt//exceRpt_bin/exceRpt_Tools.jar ProcessEndogenousAlignments --libPriority miRNA,tRNA,piRNA,gencode,circRNA --genomeMappedReads /mnt/tank/bench//projects/SV18362/exceRpt_output/SV18362-0005_S5_R1_001.fastq/endogenousAlignments_genomeMapped_transcriptome_Aligned.out.bam --transcriptomeMappedReads /mnt/tank/bench//projects/SV18362/exceRpt_output/SV18362-0005_S5_R1_001.fastq/endogenousAlignments_genomeUnmapped_transcriptome_Aligned.out.bam --hairpin2genome /mnt/tank/bench/scripts/exceRpt//exceRpt_DB/hg38/miRNA_precursor2genome.sam --mature2hairpin /mnt/tank/bench/scripts/exceRpt//exceRpt_DB/hg38/miRNA_mature2precursor.sam --dict /mnt/tank/bench//projects/SV18362/exceRpt_output/SV18362-0005_S5_R1_001.fastq/endogenousAlignments_Accepted.dict 2>> /mnt/tank/bench//projects/SV18362/exceRpt_output/SV18362-0005_S5_R1_001.fastq.log | sort -k 2,2 -k 1,1 > /mnt/tank/bench//projects/SV18362/exceRpt_output/SV18362-0005_S5_R1_001.fastq/endogenousAlignments_Accepted.txt

2020/02/21 14:51:17 Using default library priorities: miRNA > tRNA > piRNA > gencode > circRNA
2020/02/21 14:51:17 Reading miRNA annotation info
2020/02/21 14:51:17 Processing RNA-seq alignments
2020/02/21 14:51:17 Processing transcriptome alignments for genome-mapped reads...
2020/02/21 14:56:09 Processing transcriptome alignments for genome-UNmapped reads...
2020/02/21 14:56:14 Done!
2020-02-21--14:56:32 exceRpt_smallRNA: Finished assigning and sorting reads

2020-02-21--14:56:32 exceRpt_smallRNA: If requested, downsampling to NULL transcriptome alignments:

2020-02-21--14:56:32 exceRpt_smallRNA: 

2020-02-21--14:56:32 exceRpt_smallRNA: Finished downsampling transcriptome alignments

2020-02-21--14:56:32 exceRpt_smallRNA: Quantifying:

2020-02-21--14:56:32 exceRpt_smallRNA: java -Xmx31G -jar /mnt/tank/bench/scripts/exceRpt//exceRpt_bin/exceRpt_Tools.jar QuantifyEndogenousAlignments --dict /mnt/tank/bench//projects/SV18362/exceRpt_output/SV18362-0005_S5_R1_001.fastq/endogenousAlignments_Accepted.dict --acceptedAlignments /mnt/tank/bench//projects/SV18362/exceRpt_output/SV18362-0005_S5_R1_001.fastq/endogenousAlignments_Accepted.txt --outputPath /mnt/tank/bench//projects/SV18362/exceRpt_output/SV18362-0005_S5_R1_001.fastq

2020/02/21 14:56:32 Reading alignments in: /mnt/tank/bench//projects/SV18362/exceRpt_output/SV18362-0005_S5_R1_001.fastq/endogenousAlignments_Accepted.txt
2020/02/21 14:56:32 Using alignment dictionary: /mnt/tank/bench//projects/SV18362/exceRpt_output/SV18362-0005_S5_R1_001.fastq/endogenousAlignments_Accepted.dict
2020/02/21 14:56:32 Writing results to: /mnt/tank/bench//projects/SV18362/exceRpt_output/SV18362-0005_S5_R1_001.fastq
2020/02/21 14:56:32 Reading alignment dictionary...
2020/02/21 14:56:32 Reading alignments...
2020/02/21 14:56:53  - Read alignments for 15266 insert sequences
2020/02/21 14:56:53 Writing read counts...
2020/02/21 14:56:53 Done!
2020-02-21--14:57:05 exceRpt_smallRNA: END smallRNA-seq Pipeline for sample SV18362-0005_S5_R1_001.fastq
======================
