# Supplementary material for: Analysis of plasma‐derived small extracellular vesicle characteristics and microRNA cargo following exercise‐induced skeletal muscle damage in men
Source: Physiol Rep. 2024 Sep 20;12(18):e70056. doi: 10.14814/phy2.70056 (PMC11415274; doi:10.14814/phy2.70056)
Supplement: Supplementary file 2 — Data S2: Supporting Information. [file PHY2-12-e70056-s001.zip › Processed Files For Individual Samples/SV18362-0006_S6_R1_001.fastq_CORE_RESULTS_v4.6.2/SV18362-0006_S6_R1_001.fastq.log]

2020-02-21--12:50:04 exceRpt_smallRNA: BEGIN exceRpt smallRNA-seq pipeline v.4.6.2 Upgraded with Updated Databases for sample SV18362-0006_S6_R1_001.fastq
======================

2020-02-21--12:50:04 exceRpt_smallRNA: Created results dir: /mnt/tank/bench//projects/SV18362/exceRpt_output/SV18362-0006_S6_R1_001.fastq

======================

2020-02-21--12:50:04 exceRpt_smallRNA: Processing adapter sequence:

2020-02-21--12:50:04 exceRpt_smallRNA: echo TGGAATTCTCGGGTGCCAAGG > /mnt/tank/bench//projects/SV18362/exceRpt_output/SV18362-0006_S6_R1_001.fastq/SV18362-0006_S6_R1_001.fastq.adapterSeq

======================

2020-02-21--12:50:04 exceRpt_smallRNA: Guessing encoding of fastq read-qualities:

2020-02-21--12:50:04 exceRpt_smallRNA: gunzip -c /mnt/tank/bench//projects/SV18362/SV18362-0006_S6_R1_001.fastq.gz | head -n 40000 | awk '{if(NR%4==0) printf(%s,/bin/sh);}' | od -A n -t u1 | grep -v ^* | awk 'BEGIN{min=100;max=0;}{for(i=1;i<=NF;i++) {if(>max) max=; if(<min) min=;}}END{if(max<84) print 33; else print 64;}' > /mnt/tank/bench//projects/SV18362/exceRpt_output/SV18362-0006_S6_R1_001.fastq/SV18362-0006_S6_R1_001.fastq.qualityEncoding

2020-02-21--12:50:05 exceRpt_smallRNA: Finished guessing encoding of fastq read-qualities:

======================

2020-02-21--12:50:05 exceRpt_smallRNA: Checking adapter against known sequences: gunzip -c /mnt/tank/bench//projects/SV18362/SV18362-0006_S6_R1_001.fastq.gz 2>> /mnt/tank/bench//projects/SV18362/exceRpt_output/SV18362-0006_S6_R1_001.fastq.err | java -Xmx31G -jar /mnt/tank/bench/scripts/exceRpt//exceRpt_bin/exceRpt_Tools.jar FindAdapter -n 10000 -m 1000000 -s 4 -a /mnt/tank/bench/scripts/exceRpt//exceRpt_DB/adapters/adapters.fa - > /mnt/tank/bench//projects/SV18362/exceRpt_output/SV18362-0006_S6_R1_001.fastq/SV18362-0006_S6_R1_001.fastq.knownAdapterSeq 2>> /mnt/tank/bench//projects/SV18362/exceRpt_output/SV18362-0006_S6_R1_001.fastq.log

2020/02/21 12:50:05  Searching for best of 6 potential adapter sequences
2020/02/21 12:50:05  
2020/02/21 12:50:08  FOUND! Most likely adapter (after 10000 reads): TruSeq_smallRNA_3p: TGGAATTCTCGGGTGCCAAGG
2020/02/21 12:50:08         with an average alignment score of 20.33 (8.1x higher than the next best adapter: Illumina_1.5_smallRNA_3p: ATCTCGTATGCCGTCTTCTGCTTGC)
======================

2020-02-21--12:50:08 exceRpt_smallRNA: Provided/guessed adapter sequence: TGGAATTCTCGGGTGCCAAGG
2020-02-21--12:50:08 exceRpt_smallRNA: 2020-02-21--12:50:08 exceRpt_smallRNA: Provided 3' adapter sequence. Removing 3' adapter sequence using CutAdapt:

2020-02-21--12:50:08 exceRpt_smallRNA: gunzip -c /mnt/tank/bench//projects/SV18362/SV18362-0006_S6_R1_001.fastq.gz > /mnt/tank/bench//projects/SV18362/exceRpt_output/SV18362-0006_S6_R1_001.fastq/SV18362-0006_S6_R1_001.fastq.preClipped.fastq.tmp;
2020-02-21--12:50:08 exceRpt_smallRNA: /mnt/tank/bench/scripts/exceRpt//exceRpt_bin/cutadapt -j 20 --quality-base=33 --nextseq-trim=30 -a TGGAATTCTCGGGTGCCAAGG -O 3					 -e 0.1 --untrimmed-output /mnt/tank/bench//projects/SV18362/exceRpt_output/SV18362-0006_S6_R1_001.fastq/SV18362-0006_S6_R1_001.fastq.without_adapter.fastq.gz -o /mnt/tank/bench//projects/SV18362/exceRpt_output/SV18362-0006_S6_R1_001.fastq/SV18362-0006_S6_R1_001.fastq.trim_adapter.fastq.tmp /mnt/tank/bench//projects/SV18362/exceRpt_output/SV18362-0006_S6_R1_001.fastq/SV18362-0006_S6_R1_001.fastq.preClipped.fastq.tmp >> /mnt/tank/bench//projects/SV18362/exceRpt_output/SV18362-0006_S6_R1_001.fastq.log 2>> /mnt/tank/bench//projects/SV18362/exceRpt_output/SV18362-0006_S6_R1_001.fastq.err

This is cutadapt 2.7 with Python 3.6.9
Command line parameters: -j 20 --quality-base=33 --nextseq-trim=30 -a TGGAATTCTCGGGTGCCAAGG -O 3 -e 0.1 --untrimmed-output /mnt/tank/bench//projects/SV18362/exceRpt_output/SV18362-0006_S6_R1_001.fastq/SV18362-0006_S6_R1_001.fastq.without_adapter.fastq.gz -o /mnt/tank/bench//projects/SV18362/exceRpt_output/SV18362-0006_S6_R1_001.fastq/SV18362-0006_S6_R1_001.fastq.trim_adapter.fastq.tmp /mnt/tank/bench//projects/SV18362/exceRpt_output/SV18362-0006_S6_R1_001.fastq/SV18362-0006_S6_R1_001.fastq.preClipped.fastq.tmp
Processing reads on 20 cores in single-end mode ...
Finished in 24.06 s (2 us/read; 36.56 M reads/minute).

=== Summary ===

Total reads processed:              14,661,166
Reads with adapters:                14,500,844 (98.9%)
Reads written (passing filters):    14,500,844 (98.9%)

Total basepairs processed:   747,719,466 bp
Quality-trimmed:              12,566,650 bp (1.7%)
Total written (filtered):    327,010,632 bp (43.7%)

=== Adapter 1 ===

Sequence: TGGAATTCTCGGGTGCCAAGG; Type: regular 3'; Length: 21; Trimmed: 14500844 times.

No. of allowed errors:
0-9 bp: 0; 10-19 bp: 1; 20-21 bp: 2

Bases preceding removed adapters:
  A: 17.4%
  C: 22.6%
  G: 12.9%
  T: 46.8%
  none/other: 0.3%

Overview of removed sequences
length	count	expect	max.err	error counts
4	10276	57270.2	0	10276
5	7134	14317.5	0	7134
6	11080	3579.4	0	11080
7	9462	894.8	0	9462
8	6271	223.7	0	6271
9	7952	55.9	0	7894 58
10	24614	14.0	1	23410 1204
11	50	3.5	1	0 50
12	19	0.9	1	0 19
13	105	0.2	1	0 105
14	27023	0.1	1	26111 912
15	139	0.0	1	0 139
16	32307	0.0	1	30739 1568
17	49766	0.0	1	47548 2218
18	176445	0.0	1	159280 17165
19	2207501	0.0	1	2131888 75604 9
20	698	0.0	2	0 658 40
21	1146	0.0	2	0 1082 64
22	244547	0.0	2	229802 13314 1431
23	370434	0.0	2	346314 21353 2767
24	1009626	0.0	2	951775 52379 5472
25	500279	0.0	2	473585 24512 2182
26	442323	0.0	2	417510 22670 2143
27	793532	0.0	2	750593 39972 2967
28	2468251	0.0	2	2359894 99315 9042
29	15042	0.0	2	5121 9511 410
30	949779	0.0	2	907715 39359 2705
31	740160	0.0	2	705867 31823 2470
32	741609	0.0	2	701096 37282 3231
33	1998118	0.0	2	1924572 67837 5709
34	3625	0.0	2	1489 2021 115
35	4407	0.0	2	1147 3105 155
36	524211	0.0	2	500410 22359 1442
37	690944	0.0	2	665226 24062 1656
38	3841	0.0	2	1156 2594 91
39	206352	0.0	2	198995 7038 319
40	62374	0.0	2	59591 2648 135
41	22230	0.0	2	21422 768 40
42	1341	0.0	2	1191 136 14
43	3374	0.0	2	3185 180 9
44	3798	0.0	2	3637 152 9
45	13	0.0	2	5 8
46	727	0.0	2	691 30 6
47	745	0.0	2	682 60 3
48	2819	0.0	2	2655 152 12
49	188	0.0	2	95 86 7
50	9978	0.0	2	8732 1185 61
51	114189	0.0	2	108950 4878 361
======================
2020-02-21--12:50:55 exceRpt_smallRNA: Running FastQC on Adapter Trimmed Reads Prior to Length Trimming:

2020-02-21--12:50:55 exceRpt_smallRNA: java -classpath /mnt/tank/bench/scripts/exceRpt//exceRpt_bin/FastQC_0.11.8:/mnt/tank/bench/scripts/exceRpt//exceRpt_bin/FastQC_0.11.8/sam-1.103.jar:/mnt/tank/bench/scripts/exceRpt//exceRpt_bin/FastQC_0.11.8/jbzip2-0.9.jar -Xmx31G -Dfastqc.threads=20 -Dfastqc.unzip=false -Dfastqc.output_dir=/mnt/tank/bench//projects/SV18362/exceRpt_output/SV18362-0006_S6_R1_001.fastq/ uk/ac/bbsrc/babraham/FastQC/FastQCApplication /mnt/tank/bench//projects/SV18362/exceRpt_output/SV18362-0006_S6_R1_001.fastq/SV18362-0006_S6_R1_001.fastq.trim_adapter.fastq.tmp >> /mnt/tank/bench//projects/SV18362/exceRpt_output/SV18362-0006_S6_R1_001.fastq.log 2>> /mnt/tank/bench//projects/SV18362/exceRpt_output/SV18362-0006_S6_R1_001.fastq.err

Analysis complete for SV18362-0006_S6_R1_001.fastq.trim_adapter.fastq.tmp
2020-02-21--12:51:46 exceRpt_smallRNA: Finished running FastQC

2020-02-21--12:51:46 exceRpt_smallRNA: Removing 0N random barcode:

2020-02-21--12:51:46 exceRpt_smallRNA: 

2020-02-21--12:51:46 exceRpt_smallRNA: /mnt/tank/bench/scripts/exceRpt//exceRpt_bin/cutadapt -j 20 --quality-base=33 --max-n 0 -m 18 -o /mnt/tank/bench//projects/SV18362/exceRpt_output/SV18362-0006_S6_R1_001.fastq/SV18362-0006_S6_R1_001.fastq.clipped.trimmed.filtered.fastq.gz /mnt/tank/bench//projects/SV18362/exceRpt_output/SV18362-0006_S6_R1_001.fastq/SV18362-0006_S6_R1_001.fastq.trim_adapter.fastq.tmp >> /mnt/tank/bench//projects/SV18362/exceRpt_output/SV18362-0006_S6_R1_001.fastq.log 2>> /mnt/tank/bench//projects/SV18362/exceRpt_output/SV18362-0006_S6_R1_001.fastq.err

2020-02-21--12:51:46 exceRpt_smallRNA: Finished removing random barcode

This is cutadapt 2.7 with Python 3.6.9
Command line parameters: -j 20 --quality-base=33 --max-n 0 -m 18 -o /mnt/tank/bench//projects/SV18362/exceRpt_output/SV18362-0006_S6_R1_001.fastq/SV18362-0006_S6_R1_001.fastq.clipped.trimmed.filtered.fastq.gz /mnt/tank/bench//projects/SV18362/exceRpt_output/SV18362-0006_S6_R1_001.fastq/SV18362-0006_S6_R1_001.fastq.trim_adapter.fastq.tmp
Processing reads on 20 cores in single-end mode ...
Finished in 18.08 s (1 us/read; 48.11 M reads/minute).

=== Summary ===

Total reads processed:              14,500,844
Reads with adapters:                         0 (0.0%)
Reads that were too short:           3,036,528 (20.9%)
Reads with too many N:                   3,547 (0.0%)
Reads written (passing filters):    11,460,769 (79.0%)

Total basepairs processed:   327,010,632 bp
Total written (filtered):    283,620,819 bp (86.7%)
2020-02-21--12:52:05 exceRpt_smallRNA: Finished removing adapters

======================
2020-02-21--12:52:05 exceRpt_smallRNA: Calculating length distribution of clipped reads:

2020-02-21--12:52:05 exceRpt_smallRNA: java -Xmx31G -jar /mnt/tank/bench/scripts/exceRpt//exceRpt_bin/exceRpt_Tools.jar GetSequenceLengths /mnt/tank/bench//projects/SV18362/exceRpt_output/SV18362-0006_S6_R1_001.fastq/SV18362-0006_S6_R1_001.fastq.clipped.trimmed.filtered.fastq > /mnt/tank/bench//projects/SV18362/exceRpt_output/SV18362-0006_S6_R1_001.fastq/SV18362-0006_S6_R1_001.fastq.clipped.trimmed.filtered.readLengths.txt 2>> /mnt/tank/bench//projects/SV18362/exceRpt_output/SV18362-0006_S6_R1_001.fastq.err

2020-02-21--12:52:24 exceRpt_smallRNA: Finished calculating read-lengths

======================
2020-02-21--12:52:24 exceRpt_smallRNA: Running FastQC on clipped reads:

2020-02-21--12:52:24 exceRpt_smallRNA: java -classpath /mnt/tank/bench/scripts/exceRpt//exceRpt_bin/FastQC_0.11.8:/mnt/tank/bench/scripts/exceRpt//exceRpt_bin/FastQC_0.11.8/sam-1.103.jar:/mnt/tank/bench/scripts/exceRpt//exceRpt_bin/FastQC_0.11.8/jbzip2-0.9.jar -Xmx31G -Dfastqc.threads=20 -Dfastqc.unzip=false -Dfastqc.output_dir=/mnt/tank/bench//projects/SV18362/exceRpt_output/SV18362-0006_S6_R1_001.fastq/ uk/ac/bbsrc/babraham/FastQC/FastQCApplication /mnt/tank/bench//projects/SV18362/exceRpt_output/SV18362-0006_S6_R1_001.fastq/SV18362-0006_S6_R1_001.fastq.clipped.trimmed.filtered.fastq.gz >> /mnt/tank/bench//projects/SV18362/exceRpt_output/SV18362-0006_S6_R1_001.fastq.log 2>> /mnt/tank/bench//projects/SV18362/exceRpt_output/SV18362-0006_S6_R1_001.fastq.err

Analysis complete for SV18362-0006_S6_R1_001.fastq.clipped.trimmed.filtered.fastq.gz
2020-02-21--12:53:21 exceRpt_smallRNA: Finished running FastQC

======================

2020-02-21--12:53:21 exceRpt_smallRNA: No calibrator sequences
 
2020-02-21--12:53:21 exceRpt_smallRNA: 
2020-02-21--12:53:21 exceRpt_smallRNA: Moving on to UniVec and rRNA sequences

======================

2020-02-21--12:53:21 exceRpt_smallRNA: Mapping reads to contaminant sequences in UniVec using STAR:

2020-02-21--12:53:21 exceRpt_smallRNA: /mnt/tank/bench/scripts/exceRpt//exceRpt_bin/STAR-2.7.0e/bin/Linux_x86_64_static/STAR --runThreadN 20 --outFileNamePrefix /mnt/tank/bench//projects/SV18362/exceRpt_output/SV18362-0006_S6_R1_001.fastq/filteringAlignments_UniVec_ --genomeDir /mnt/tank/bench/scripts/exceRpt//exceRpt_DB/UniVec/STAR_INDEX_UniVec --readFilesIn /mnt/tank/bench//projects/SV18362/exceRpt_output/SV18362-0006_S6_R1_001.fastq/SV18362-0006_S6_R1_001.fastq.clipped.trimmed.filtered.fastq.gz --runMode alignReads --outSAMtype BAM Unsorted --outSAMattributes All --readFilesCommand zcat --outSAMunmapped None --outFilterMultimapNmax 1000000 --outReadsUnmapped Fastx  --alignIntronMax 1 --alignIntronMin 2 --alignEndsType Local --outFilterMatchNmin 18 --outFilterMatchNminOverLread 0.9 --outFilterMismatchNmax 0 --outFilterMismatchNoverLmax 0.3  >> /mnt/tank/bench//projects/SV18362/exceRpt_output/SV18362-0006_S6_R1_001.fastq.log 2>> /mnt/tank/bench//projects/SV18362/exceRpt_output/SV18362-0006_S6_R1_001.fastq.err; /mnt/tank/bench/scripts/exceRpt//exceRpt_bin/samtools-1.8/samtools view /mnt/tank/bench//projects/SV18362/exceRpt_output/SV18362-0006_S6_R1_001.fastq/filteringAlignments_UniVec_Aligned.out.bam | awk '{print }' | sort -k 2,2 2>> /mnt/tank/bench//projects/SV18362/exceRpt_output/SV18362-0006_S6_R1_001.fastq.err | uniq --count > /mnt/tank/bench//projects/SV18362/exceRpt_output/SV18362-0006_S6_R1_001.fastq/SV18362-0006_S6_R1_001.fastq.clipped.trimmed.filtered.uniVecContaminants.counts 2>> /mnt/tank/bench//projects/SV18362/exceRpt_output/SV18362-0006_S6_R1_001.fastq.err; /mnt/tank/bench/scripts/exceRpt//exceRpt_bin/samtools-1.8/samtools view /mnt/tank/bench//projects/SV18362/exceRpt_output/SV18362-0006_S6_R1_001.fastq/filteringAlignments_UniVec_Aligned.out.bam | awk '{print }' | sort 2>> /mnt/tank/bench//projects/SV18362/exceRpt_output/SV18362-0006_S6_R1_001.fastq.err | uniq -c | wc -l > /mnt/tank/bench//projects/SV18362/exceRpt_output/SV18362-0006_S6_R1_001.fastq/SV18362-0006_S6_R1_001.fastq.clipped.trimmed.filtered.uniVecContaminants.readCount 2>> /mnt/tank/bench//projects/SV18362/exceRpt_output/SV18362-0006_S6_R1_001.fastq.err; gzip -c /mnt/tank/bench//projects/SV18362/exceRpt_output/SV18362-0006_S6_R1_001.fastq/filteringAlignments_UniVec_Unmapped.out.mate1 > /mnt/tank/bench//projects/SV18362/exceRpt_output/SV18362-0006_S6_R1_001.fastq/SV18362-0006_S6_R1_001.fastq.clipped.trimmed.filtered.noUniVecContaminants.fastq.gz; rm /mnt/tank/bench//projects/SV18362/exceRpt_output/SV18362-0006_S6_R1_001.fastq/filteringAlignments_UniVec_Unmapped.out.mate1

Feb 21 12:53:21 ..... started STAR run
Feb 21 12:53:21 ..... loading genome
Feb 21 12:53:22 ..... started mapping
Feb 21 12:54:07 ..... finished mapping
Feb 21 12:54:07 ..... finished successfully
2020-02-21--12:56:18 exceRpt_smallRNA: Finished mapping to the UniVec contaminant DB

======================

2020-02-21--12:56:18 exceRpt_smallRNA: Mapping reads to ribosomal RNA sequences using STAR:

2020-02-21--12:56:18 exceRpt_smallRNA: /mnt/tank/bench/scripts/exceRpt//exceRpt_bin/STAR-2.7.0e/bin/Linux_x86_64_static/STAR --runThreadN 20 --outFileNamePrefix /mnt/tank/bench//projects/SV18362/exceRpt_output/SV18362-0006_S6_R1_001.fastq/filteringAlignments_rRNA_ --genomeDir /mnt/tank/bench/scripts/exceRpt//exceRpt_DB/hg38/STAR_INDEX_rRNA --readFilesIn /mnt/tank/bench//projects/SV18362/exceRpt_output/SV18362-0006_S6_R1_001.fastq/SV18362-0006_S6_R1_001.fastq.clipped.trimmed.filtered.noUniVecContaminants.fastq.gz --runMode alignReads --outSAMtype BAM Unsorted --outSAMattributes All --readFilesCommand zcat --outSAMunmapped None --outFilterMultimapNmax 1000000 --outReadsUnmapped Fastx  --alignIntronMax 1 --alignIntronMin 2 --alignEndsType Local --outFilterMatchNmin 18 --outFilterMatchNminOverLread 0.9 --outFilterMismatchNmax 0 --outFilterMismatchNoverLmax 0.3  >> /mnt/tank/bench//projects/SV18362/exceRpt_output/SV18362-0006_S6_R1_001.fastq.log 2>> /mnt/tank/bench//projects/SV18362/exceRpt_output/SV18362-0006_S6_R1_001.fastq.err; /mnt/tank/bench/scripts/exceRpt//exceRpt_bin/samtools-1.8/samtools view /mnt/tank/bench//projects/SV18362/exceRpt_output/SV18362-0006_S6_R1_001.fastq/filteringAlignments_rRNA_Aligned.out.bam | awk '{print }' | sort -k 2,2 2>> /mnt/tank/bench//projects/SV18362/exceRpt_output/SV18362-0006_S6_R1_001.fastq.err | uniq -c > /mnt/tank/bench//projects/SV18362/exceRpt_output/SV18362-0006_S6_R1_001.fastq/SV18362-0006_S6_R1_001.fastq.clipped.trimmed.filtered.rRNA.counts 2>> /mnt/tank/bench//projects/SV18362/exceRpt_output/SV18362-0006_S6_R1_001.fastq.err; /mnt/tank/bench/scripts/exceRpt//exceRpt_bin/samtools-1.8/samtools view /mnt/tank/bench//projects/SV18362/exceRpt_output/SV18362-0006_S6_R1_001.fastq/filteringAlignments_rRNA_Aligned.out.bam | awk '{print }' | sort 2>> /mnt/tank/bench//projects/SV18362/exceRpt_output/SV18362-0006_S6_R1_001.fastq.err | uniq -c | wc -l > /mnt/tank/bench//projects/SV18362/exceRpt_output/SV18362-0006_S6_R1_001.fastq/SV18362-0006_S6_R1_001.fastq.clipped.trimmed.filtered.rRNA.readCount 2>> /mnt/tank/bench//projects/SV18362/exceRpt_output/SV18362-0006_S6_R1_001.fastq.err; gzip -c /mnt/tank/bench//projects/SV18362/exceRpt_output/SV18362-0006_S6_R1_001.fastq/filteringAlignments_rRNA_Unmapped.out.mate1 > /mnt/tank/bench//projects/SV18362/exceRpt_output/SV18362-0006_S6_R1_001.fastq/SV18362-0006_S6_R1_001.fastq.clipped.trimmed.filtered.noRiboRNA.fastq.gz; rm /mnt/tank/bench//projects/SV18362/exceRpt_output/SV18362-0006_S6_R1_001.fastq/filteringAlignments_rRNA_Unmapped.out.mate1

Feb 21 12:56:18 ..... started STAR run
Feb 21 12:56:18 ..... loading genome
Feb 21 12:56:18 ..... started mapping
Feb 21 12:57:21 ..... finished mapping
Feb 21 12:57:21 ..... finished successfully
2020-02-21--12:59:21 exceRpt_smallRNA: Finished mapping to the rRNAs

======================
2020-02-21--12:59:21 exceRpt_smallRNA: Running FastQC on cleaned reads:

2020-02-21--12:59:21 exceRpt_smallRNA: java -classpath /mnt/tank/bench/scripts/exceRpt//exceRpt_bin/FastQC_0.11.8:/mnt/tank/bench/scripts/exceRpt//exceRpt_bin/FastQC_0.11.8/sam-1.103.jar:/mnt/tank/bench/scripts/exceRpt//exceRpt_bin/FastQC_0.11.8/jbzip2-0.9.jar -Xmx31G -Dfastqc.threads=20 -Dfastqc.unzip=false -Dfastqc.output_dir=/mnt/tank/bench//projects/SV18362/exceRpt_output/SV18362-0006_S6_R1_001.fastq/ uk/ac/bbsrc/babraham/FastQC/FastQCApplication /mnt/tank/bench//projects/SV18362/exceRpt_output/SV18362-0006_S6_R1_001.fastq/SV18362-0006_S6_R1_001.fastq.clipped.trimmed.filtered.noRiboRNA.fastq.gz >> /mnt/tank/bench//projects/SV18362/exceRpt_output/SV18362-0006_S6_R1_001.fastq.log 2>> /mnt/tank/bench//projects/SV18362/exceRpt_output/SV18362-0006_S6_R1_001.fastq.err

Analysis complete for SV18362-0006_S6_R1_001.fastq.clipped.trimmed.filtered.noRiboRNA.fastq.gz
2020-02-21--13:00:07 exceRpt_smallRNA: Finished running FastQC

======================

2020-02-21--13:00:07 exceRpt_smallRNA: Mapping reads to the genome of the primary organism:

2020-02-21--13:00:07 exceRpt_smallRNA: /mnt/tank/bench/scripts/exceRpt//exceRpt_bin/STAR-2.7.0e/bin/Linux_x86_64_static/STAR --runThreadN 20 --outFileNamePrefix /mnt/tank/bench//projects/SV18362/exceRpt_output/SV18362-0006_S6_R1_001.fastq/endogenousAlignments_genome_ --genomeDir /mnt/tank/bench/scripts/exceRpt//exceRpt_DB/hg38/STAR_INDEX_genome --readFilesIn /mnt/tank/bench//projects/SV18362/exceRpt_output/SV18362-0006_S6_R1_001.fastq/SV18362-0006_S6_R1_001.fastq.clipped.trimmed.filtered.noRiboRNA.fastq.gz --runMode alignReads --outSAMtype BAM Unsorted --outSAMattributes All --readFilesCommand zcat --outSAMunmapped None --outFilterMultimapNmax 1000000 --outReadsUnmapped Fastx  --alignIntronMax 1 --alignIntronMin 2 --alignEndsType Local --outFilterMatchNmin 18 --outFilterMatchNminOverLread 0.9 --outFilterMismatchNmax 0 --outFilterMismatchNoverLmax 0.3  >> /mnt/tank/bench//projects/SV18362/exceRpt_output/SV18362-0006_S6_R1_001.fastq.log 2>> /mnt/tank/bench//projects/SV18362/exceRpt_output/SV18362-0006_S6_R1_001.fastq.err

Feb 21 13:00:07 ..... started STAR run
Feb 21 13:00:07 ..... loading genome
Feb 21 13:00:45 ..... started mapping
Feb 21 13:02:24 ..... finished mapping
Feb 21 13:02:26 ..... finished successfully
2020-02-21--13:02:26 exceRpt_smallRNA: Finished mapping to the genome of the primary organism

======================

2020-02-21--13:02:47 exceRpt_smallRNA: Mapping genome-aligned reads to the transcriptome of the primary organism:

2020-02-21--13:02:47 exceRpt_smallRNA: /mnt/tank/bench/scripts/exceRpt//exceRpt_bin/STAR-2.7.0e/bin/Linux_x86_64_static/STAR --runThreadN 20 --outFileNamePrefix /mnt/tank/bench//projects/SV18362/exceRpt_output/SV18362-0006_S6_R1_001.fastq/endogenousAlignments_genomeMapped_transcriptome_ --readFilesIn /mnt/tank/bench//projects/SV18362/exceRpt_output/SV18362-0006_S6_R1_001.fastq/endogenousAlignments_genome_Mapped.out.mate1 --genomeDir /mnt/tank/bench/scripts/exceRpt//exceRpt_DB/hg38/STAR_INDEX_transcriptome --runMode alignReads --outSAMtype BAM Unsorted --outSAMattributes All --outSAMunmapped None --outFilterMultimapNmax 1000000 --outReadsUnmapped Fastx --readFilesCommand - --alignIntronMax 1 --alignIntronMin 2 --alignEndsType Local --outFilterMatchNmin 18 --outFilterMatchNminOverLread 0.9 --outFilterMismatchNmax 0 --outFilterMismatchNoverLmax 0.3  >> /mnt/tank/bench//projects/SV18362/exceRpt_output/SV18362-0006_S6_R1_001.fastq.log 2>> /mnt/tank/bench//projects/SV18362/exceRpt_output/SV18362-0006_S6_R1_001.fastq.err

Feb 21 13:02:47 ..... started STAR run
Feb 21 13:02:47 ..... loading genome
Feb 21 13:03:03 ..... started mapping
Feb 21 13:08:10 ..... finished mapping
Feb 21 13:08:10 ..... finished successfully
2020-02-21--13:08:11 exceRpt_smallRNA: Finished mapping genome-aligned reads to the transcriptome of the primary organism

2020-02-21--13:08:12 exceRpt_smallRNA: Mapping genome-unaligned reads to the transcriptome of the primary organism:

2020-02-21--13:08:12 exceRpt_smallRNA: /mnt/tank/bench/scripts/exceRpt//exceRpt_bin/STAR-2.7.0e/bin/Linux_x86_64_static/STAR --runThreadN 20 --outFileNamePrefix /mnt/tank/bench//projects/SV18362/exceRpt_output/SV18362-0006_S6_R1_001.fastq/endogenousAlignments_genomeUnmapped_transcriptome_ --readFilesIn /mnt/tank/bench//projects/SV18362/exceRpt_output/SV18362-0006_S6_R1_001.fastq/endogenousAlignments_genome_Unmapped.out.mate1 --genomeDir /mnt/tank/bench/scripts/exceRpt//exceRpt_DB/hg38/STAR_INDEX_transcriptome --runMode alignReads --outSAMtype BAM Unsorted --outSAMattributes All --outSAMunmapped None --outFilterMultimapNmax 1000000 --outReadsUnmapped Fastx --readFilesCommand - --alignIntronMax 1 --alignIntronMin 2 --alignEndsType Local --outFilterMatchNmin 18 --outFilterMatchNminOverLread 0.9 --outFilterMismatchNmax 0 --outFilterMismatchNoverLmax 0.3  >> /mnt/tank/bench//projects/SV18362/exceRpt_output/SV18362-0006_S6_R1_001.fastq.log 2>> /mnt/tank/bench//projects/SV18362/exceRpt_output/SV18362-0006_S6_R1_001.fastq.err

Feb 21 13:08:12 ..... started STAR run
Feb 21 13:08:12 ..... loading genome
Feb 21 13:08:26 ..... started mapping
Feb 21 13:13:58 ..... finished mapping
Feb 21 13:13:59 ..... finished successfully
2020-02-21--13:13:59 exceRpt_smallRNA: Finished mapping genome-unaligned reads to the transcriptome of the primary organism

======================

2020-02-21--13:14:36 exceRpt_smallRNA: Assigning and sorting reads:

2020-02-21--13:14:36 exceRpt_smallRNA: java -Xmx31G -jar /mnt/tank/bench/scripts/exceRpt//exceRpt_bin/exceRpt_Tools.jar ProcessEndogenousAlignments --libPriority miRNA,tRNA,piRNA,gencode,circRNA --genomeMappedReads /mnt/tank/bench//projects/SV18362/exceRpt_output/SV18362-0006_S6_R1_001.fastq/endogenousAlignments_genomeMapped_transcriptome_Aligned.out.bam --transcriptomeMappedReads /mnt/tank/bench//projects/SV18362/exceRpt_output/SV18362-0006_S6_R1_001.fastq/endogenousAlignments_genomeUnmapped_transcriptome_Aligned.out.bam --hairpin2genome /mnt/tank/bench/scripts/exceRpt//exceRpt_DB/hg38/miRNA_precursor2genome.sam --mature2hairpin /mnt/tank/bench/scripts/exceRpt//exceRpt_DB/hg38/miRNA_mature2precursor.sam --dict /mnt/tank/bench//projects/SV18362/exceRpt_output/SV18362-0006_S6_R1_001.fastq/endogenousAlignments_Accepted.dict 2>> /mnt/tank/bench//projects/SV18362/exceRpt_output/SV18362-0006_S6_R1_001.fastq.log | sort -k 2,2 -k 1,1 > /mnt/tank/bench//projects/SV18362/exceRpt_output/SV18362-0006_S6_R1_001.fastq/endogenousAlignments_Accepted.txt

2020/02/21 13:14:36 Using default library priorities: miRNA > tRNA > piRNA > gencode > circRNA
2020/02/21 13:14:36 Reading miRNA annotation info
2020/02/21 13:14:37 Processing RNA-seq alignments
2020/02/21 13:14:37 Processing transcriptome alignments for genome-mapped reads...
2020/02/21 13:19:01 Processing transcriptome alignments for genome-UNmapped reads...
2020/02/21 13:19:05 Done!
2020-02-21--13:19:22 exceRpt_smallRNA: Finished assigning and sorting reads

2020-02-21--13:19:22 exceRpt_smallRNA: If requested, downsampling to NULL transcriptome alignments:

2020-02-21--13:19:22 exceRpt_smallRNA: 

2020-02-21--13:19:22 exceRpt_smallRNA: Finished downsampling transcriptome alignments

2020-02-21--13:19:22 exceRpt_smallRNA: Quantifying:

2020-02-21--13:19:22 exceRpt_smallRNA: java -Xmx31G -jar /mnt/tank/bench/scripts/exceRpt//exceRpt_bin/exceRpt_Tools.jar QuantifyEndogenousAlignments --dict /mnt/tank/bench//projects/SV18362/exceRpt_output/SV18362-0006_S6_R1_001.fastq/endogenousAlignments_Accepted.dict --acceptedAlignments /mnt/tank/bench//projects/SV18362/exceRpt_output/SV18362-0006_S6_R1_001.fastq/endogenousAlignments_Accepted.txt --outputPath /mnt/tank/bench//projects/SV18362/exceRpt_output/SV18362-0006_S6_R1_001.fastq

2020/02/21 13:19:22 Reading alignments in: /mnt/tank/bench//projects/SV18362/exceRpt_output/SV18362-0006_S6_R1_001.fastq/endogenousAlignments_Accepted.txt
2020/02/21 13:19:22 Using alignment dictionary: /mnt/tank/bench//projects/SV18362/exceRpt_output/SV18362-0006_S6_R1_001.fastq/endogenousAlignments_Accepted.dict
2020/02/21 13:19:22 Writing results to: /mnt/tank/bench//projects/SV18362/exceRpt_output/SV18362-0006_S6_R1_001.fastq
2020/02/21 13:19:22 Reading alignment dictionary...
2020/02/21 13:19:22 Reading alignments...
2020/02/21 13:19:40  - Read alignments for 14973 insert sequences
2020/02/21 13:19:40 Writing read counts...
2020/02/21 13:19:40 Done!
2020-02-21--13:19:52 exceRpt_smallRNA: END smallRNA-seq Pipeline for sample SV18362-0006_S6_R1_001.fastq
======================
