# Supplementary material for: Analysis of plasma‐derived small extracellular vesicle characteristics and microRNA cargo following exercise‐induced skeletal muscle damage in men
Source: Physiol Rep. 2024 Sep 20;12(18):e70056. doi: 10.14814/phy2.70056 (PMC11415274; doi:10.14814/phy2.70056)
Supplement: Supplementary file 2 — Data S2: Supporting Information. [file PHY2-12-e70056-s001.zip › Processed Files For Individual Samples/SV18362-0006_S6_R1_001.fastq_CORE_RESULTS_v4.6.2/SV18362-0006_S6_R1_001.fastq.qcResult]

Adapter_confidence: HIGH
QC_result: PASS
InputReads: 14661166
GenomeReads: 5311251
TranscriptomeReads: 4991408
TranscriptomeGenomeRatio: 0.93978
TranscriptomeComplexity: 0.00299975
