# Supplementary material for: Analysis of plasma‐derived small extracellular vesicle characteristics and microRNA cargo following exercise‐induced skeletal muscle damage in men
Source: Physiol Rep. 2024 Sep 20;12(18):e70056. doi: 10.14814/phy2.70056 (PMC11415274; doi:10.14814/phy2.70056)
Supplement: Supplementary file 2 — Data S2: Supporting Information. [file PHY2-12-e70056-s001.zip › Processed Files For Individual Samples/SV18362-0004_S4_R1_001.fastq_CORE_RESULTS_v4.6.2/SV18362-0004_S4_R1_001.fastq.log]

2020-02-21--13:19:58 exceRpt_smallRNA: BEGIN exceRpt smallRNA-seq pipeline v.4.6.2 Upgraded with Updated Databases for sample SV18362-0004_S4_R1_001.fastq
======================

2020-02-21--13:19:58 exceRpt_smallRNA: Created results dir: /mnt/tank/bench//projects/SV18362/exceRpt_output/SV18362-0004_S4_R1_001.fastq

======================

2020-02-21--13:19:58 exceRpt_smallRNA: Processing adapter sequence:

2020-02-21--13:19:58 exceRpt_smallRNA: echo TGGAATTCTCGGGTGCCAAGG > /mnt/tank/bench//projects/SV18362/exceRpt_output/SV18362-0004_S4_R1_001.fastq/SV18362-0004_S4_R1_001.fastq.adapterSeq

======================

2020-02-21--13:19:58 exceRpt_smallRNA: Guessing encoding of fastq read-qualities:

2020-02-21--13:19:58 exceRpt_smallRNA: gunzip -c /mnt/tank/bench//projects/SV18362/SV18362-0004_S4_R1_001.fastq.gz | head -n 40000 | awk '{if(NR%4==0) printf(%s,/bin/sh);}' | od -A n -t u1 | grep -v ^* | awk 'BEGIN{min=100;max=0;}{for(i=1;i<=NF;i++) {if(>max) max=; if(<min) min=;}}END{if(max<84) print 33; else print 64;}' > /mnt/tank/bench//projects/SV18362/exceRpt_output/SV18362-0004_S4_R1_001.fastq/SV18362-0004_S4_R1_001.fastq.qualityEncoding

2020-02-21--13:19:58 exceRpt_smallRNA: Finished guessing encoding of fastq read-qualities:

======================

2020-02-21--13:19:58 exceRpt_smallRNA: Checking adapter against known sequences: gunzip -c /mnt/tank/bench//projects/SV18362/SV18362-0004_S4_R1_001.fastq.gz 2>> /mnt/tank/bench//projects/SV18362/exceRpt_output/SV18362-0004_S4_R1_001.fastq.err | java -Xmx31G -jar /mnt/tank/bench/scripts/exceRpt//exceRpt_bin/exceRpt_Tools.jar FindAdapter -n 10000 -m 1000000 -s 4 -a /mnt/tank/bench/scripts/exceRpt//exceRpt_DB/adapters/adapters.fa - > /mnt/tank/bench//projects/SV18362/exceRpt_output/SV18362-0004_S4_R1_001.fastq/SV18362-0004_S4_R1_001.fastq.knownAdapterSeq 2>> /mnt/tank/bench//projects/SV18362/exceRpt_output/SV18362-0004_S4_R1_001.fastq.log

2020/02/21 13:19:59  Searching for best of 6 potential adapter sequences
2020/02/21 13:19:59  
2020/02/21 13:20:02  FOUND! Most likely adapter (after 10000 reads): TruSeq_smallRNA_3p: TGGAATTCTCGGGTGCCAAGG
2020/02/21 13:20:02         with an average alignment score of 20.51 (9.0x higher than the next best adapter: Illumina_1.5_smallRNA_3p: ATCTCGTATGCCGTCTTCTGCTTGC)
======================

2020-02-21--13:20:02 exceRpt_smallRNA: Provided/guessed adapter sequence: TGGAATTCTCGGGTGCCAAGG
2020-02-21--13:20:02 exceRpt_smallRNA: 2020-02-21--13:20:02 exceRpt_smallRNA: Provided 3' adapter sequence. Removing 3' adapter sequence using CutAdapt:

2020-02-21--13:20:02 exceRpt_smallRNA: gunzip -c /mnt/tank/bench//projects/SV18362/SV18362-0004_S4_R1_001.fastq.gz > /mnt/tank/bench//projects/SV18362/exceRpt_output/SV18362-0004_S4_R1_001.fastq/SV18362-0004_S4_R1_001.fastq.preClipped.fastq.tmp;
2020-02-21--13:20:02 exceRpt_smallRNA: /mnt/tank/bench/scripts/exceRpt//exceRpt_bin/cutadapt -j 20 --quality-base=33 --nextseq-trim=30 -a TGGAATTCTCGGGTGCCAAGG -O 3					 -e 0.1 --untrimmed-output /mnt/tank/bench//projects/SV18362/exceRpt_output/SV18362-0004_S4_R1_001.fastq/SV18362-0004_S4_R1_001.fastq.without_adapter.fastq.gz -o /mnt/tank/bench//projects/SV18362/exceRpt_output/SV18362-0004_S4_R1_001.fastq/SV18362-0004_S4_R1_001.fastq.trim_adapter.fastq.tmp /mnt/tank/bench//projects/SV18362/exceRpt_output/SV18362-0004_S4_R1_001.fastq/SV18362-0004_S4_R1_001.fastq.preClipped.fastq.tmp >> /mnt/tank/bench//projects/SV18362/exceRpt_output/SV18362-0004_S4_R1_001.fastq.log 2>> /mnt/tank/bench//projects/SV18362/exceRpt_output/SV18362-0004_S4_R1_001.fastq.err

This is cutadapt 2.7 with Python 3.6.9
Command line parameters: -j 20 --quality-base=33 --nextseq-trim=30 -a TGGAATTCTCGGGTGCCAAGG -O 3 -e 0.1 --untrimmed-output /mnt/tank/bench//projects/SV18362/exceRpt_output/SV18362-0004_S4_R1_001.fastq/SV18362-0004_S4_R1_001.fastq.without_adapter.fastq.gz -o /mnt/tank/bench//projects/SV18362/exceRpt_output/SV18362-0004_S4_R1_001.fastq/SV18362-0004_S4_R1_001.fastq.trim_adapter.fastq.tmp /mnt/tank/bench//projects/SV18362/exceRpt_output/SV18362-0004_S4_R1_001.fastq/SV18362-0004_S4_R1_001.fastq.preClipped.fastq.tmp
Processing reads on 20 cores in single-end mode ...
Finished in 23.58 s (2 us/read; 35.41 M reads/minute).

=== Summary ===

Total reads processed:              13,919,922
Reads with adapters:                13,764,143 (98.9%)
Reads written (passing filters):    13,764,143 (98.9%)

Total basepairs processed:   709,916,022 bp
Quality-trimmed:              11,339,843 bp (1.6%)
Total written (filtered):    305,429,440 bp (43.0%)

=== Adapter 1 ===

Sequence: TGGAATTCTCGGGTGCCAAGG; Type: regular 3'; Length: 21; Trimmed: 13764143 times.

No. of allowed errors:
0-9 bp: 0; 10-19 bp: 1; 20-21 bp: 2

Bases preceding removed adapters:
  A: 18.3%
  C: 22.1%
  G: 15.5%
  T: 44.0%
  none/other: 0.2%

Overview of removed sequences
length	count	expect	max.err	error counts
4	8848	54374.7	0	8848
5	6362	13593.7	0	6362
6	10835	3398.4	0	10835
7	8142	849.6	0	8142
8	6228	212.4	0	6228
9	8534	53.1	0	8475 59
10	25146	13.3	1	23827 1319
11	43	3.3	1	0 43
12	14	0.8	1	0 14
13	99	0.2	1	0 99
14	28785	0.1	1	27825 960
15	130	0.0	1	0 130
16	32076	0.0	1	30626 1450
17	43418	0.0	1	41525 1893
18	130256	0.0	1	119203 11053
19	1594872	0.0	1	1541971 52896 5
20	578	0.0	2	0 556 22
21	1015	0.0	2	0 956 59
22	294094	0.0	2	277759 14603 1732
23	408227	0.0	2	384253 21220 2754
24	874241	0.0	2	827157 42534 4550
25	452803	0.0	2	429995 20833 1975
26	418413	0.0	2	396205 20106 2102
27	789837	0.0	2	750194 36820 2823
28	2691812	0.0	2	2581418 101142 9252
29	14390	0.0	2	5001 9031 358
30	1001285	0.0	2	960664 38117 2504
31	776697	0.0	2	744445 30036 2216
32	604089	0.0	2	579318 22510 2261
33	714886	0.0	2	681138 30851 2897
34	1195306	0.0	2	1156188 36130 2988
35	5385	0.0	2	1749 3465 171
36	521893	0.0	2	502247 18333 1313
37	407393	0.0	2	389311 16903 1179
38	533855	0.0	2	516978 15954 923
39	1335	0.0	2	454 854 27
40	50856	0.0	2	48844 1893 119
41	20944	0.0	2	20226 680 38
42	508	0.0	2	411 85 12
43	3010	0.0	2	2859 146 5
44	3653	0.0	2	3524 123 6
45	15	0.0	2	7 7 1
46	537	0.0	2	515 21 1
47	388	0.0	2	348 33 7
48	1353	0.0	2	1276 68 9
49	128	0.0	2	60 65 3
50	5620	0.0	2	4961 621 38
51	65809	0.0	2	62890 2730 189
======================
2020-02-21--13:20:44 exceRpt_smallRNA: Running FastQC on Adapter Trimmed Reads Prior to Length Trimming:

2020-02-21--13:20:44 exceRpt_smallRNA: java -classpath /mnt/tank/bench/scripts/exceRpt//exceRpt_bin/FastQC_0.11.8:/mnt/tank/bench/scripts/exceRpt//exceRpt_bin/FastQC_0.11.8/sam-1.103.jar:/mnt/tank/bench/scripts/exceRpt//exceRpt_bin/FastQC_0.11.8/jbzip2-0.9.jar -Xmx31G -Dfastqc.threads=20 -Dfastqc.unzip=false -Dfastqc.output_dir=/mnt/tank/bench//projects/SV18362/exceRpt_output/SV18362-0004_S4_R1_001.fastq/ uk/ac/bbsrc/babraham/FastQC/FastQCApplication /mnt/tank/bench//projects/SV18362/exceRpt_output/SV18362-0004_S4_R1_001.fastq/SV18362-0004_S4_R1_001.fastq.trim_adapter.fastq.tmp >> /mnt/tank/bench//projects/SV18362/exceRpt_output/SV18362-0004_S4_R1_001.fastq.log 2>> /mnt/tank/bench//projects/SV18362/exceRpt_output/SV18362-0004_S4_R1_001.fastq.err

Analysis complete for SV18362-0004_S4_R1_001.fastq.trim_adapter.fastq.tmp
2020-02-21--13:21:34 exceRpt_smallRNA: Finished running FastQC

2020-02-21--13:21:34 exceRpt_smallRNA: Removing 0N random barcode:

2020-02-21--13:21:34 exceRpt_smallRNA: 

2020-02-21--13:21:34 exceRpt_smallRNA: /mnt/tank/bench/scripts/exceRpt//exceRpt_bin/cutadapt -j 20 --quality-base=33 --max-n 0 -m 18 -o /mnt/tank/bench//projects/SV18362/exceRpt_output/SV18362-0004_S4_R1_001.fastq/SV18362-0004_S4_R1_001.fastq.clipped.trimmed.filtered.fastq.gz /mnt/tank/bench//projects/SV18362/exceRpt_output/SV18362-0004_S4_R1_001.fastq/SV18362-0004_S4_R1_001.fastq.trim_adapter.fastq.tmp >> /mnt/tank/bench//projects/SV18362/exceRpt_output/SV18362-0004_S4_R1_001.fastq.log 2>> /mnt/tank/bench//projects/SV18362/exceRpt_output/SV18362-0004_S4_R1_001.fastq.err

2020-02-21--13:21:34 exceRpt_smallRNA: Finished removing random barcode

This is cutadapt 2.7 with Python 3.6.9
Command line parameters: -j 20 --quality-base=33 --max-n 0 -m 18 -o /mnt/tank/bench//projects/SV18362/exceRpt_output/SV18362-0004_S4_R1_001.fastq/SV18362-0004_S4_R1_001.fastq.clipped.trimmed.filtered.fastq.gz /mnt/tank/bench//projects/SV18362/exceRpt_output/SV18362-0004_S4_R1_001.fastq/SV18362-0004_S4_R1_001.fastq.trim_adapter.fastq.tmp
Processing reads on 20 cores in single-end mode ...
Finished in 17.97 s (1 us/read; 45.96 M reads/minute).

=== Summary ===

Total reads processed:              13,764,143
Reads with adapters:                         0 (0.0%)
Reads that were too short:           2,940,206 (21.4%)
Reads with too many N:                   3,302 (0.0%)
Reads written (passing filters):    10,820,635 (78.6%)

Total basepairs processed:   305,429,440 bp
Total written (filtered):    262,858,335 bp (86.1%)
2020-02-21--13:21:52 exceRpt_smallRNA: Finished removing adapters

======================
2020-02-21--13:21:52 exceRpt_smallRNA: Calculating length distribution of clipped reads:

2020-02-21--13:21:52 exceRpt_smallRNA: java -Xmx31G -jar /mnt/tank/bench/scripts/exceRpt//exceRpt_bin/exceRpt_Tools.jar GetSequenceLengths /mnt/tank/bench//projects/SV18362/exceRpt_output/SV18362-0004_S4_R1_001.fastq/SV18362-0004_S4_R1_001.fastq.clipped.trimmed.filtered.fastq > /mnt/tank/bench//projects/SV18362/exceRpt_output/SV18362-0004_S4_R1_001.fastq/SV18362-0004_S4_R1_001.fastq.clipped.trimmed.filtered.readLengths.txt 2>> /mnt/tank/bench//projects/SV18362/exceRpt_output/SV18362-0004_S4_R1_001.fastq.err

2020-02-21--13:22:11 exceRpt_smallRNA: Finished calculating read-lengths

======================
2020-02-21--13:22:11 exceRpt_smallRNA: Running FastQC on clipped reads:

2020-02-21--13:22:11 exceRpt_smallRNA: java -classpath /mnt/tank/bench/scripts/exceRpt//exceRpt_bin/FastQC_0.11.8:/mnt/tank/bench/scripts/exceRpt//exceRpt_bin/FastQC_0.11.8/sam-1.103.jar:/mnt/tank/bench/scripts/exceRpt//exceRpt_bin/FastQC_0.11.8/jbzip2-0.9.jar -Xmx31G -Dfastqc.threads=20 -Dfastqc.unzip=false -Dfastqc.output_dir=/mnt/tank/bench//projects/SV18362/exceRpt_output/SV18362-0004_S4_R1_001.fastq/ uk/ac/bbsrc/babraham/FastQC/FastQCApplication /mnt/tank/bench//projects/SV18362/exceRpt_output/SV18362-0004_S4_R1_001.fastq/SV18362-0004_S4_R1_001.fastq.clipped.trimmed.filtered.fastq.gz >> /mnt/tank/bench//projects/SV18362/exceRpt_output/SV18362-0004_S4_R1_001.fastq.log 2>> /mnt/tank/bench//projects/SV18362/exceRpt_output/SV18362-0004_S4_R1_001.fastq.err

Analysis complete for SV18362-0004_S4_R1_001.fastq.clipped.trimmed.filtered.fastq.gz
2020-02-21--13:22:57 exceRpt_smallRNA: Finished running FastQC

======================

2020-02-21--13:22:57 exceRpt_smallRNA: No calibrator sequences
 
2020-02-21--13:22:57 exceRpt_smallRNA: 
2020-02-21--13:22:57 exceRpt_smallRNA: Moving on to UniVec and rRNA sequences

======================

2020-02-21--13:22:57 exceRpt_smallRNA: Mapping reads to contaminant sequences in UniVec using STAR:

2020-02-21--13:22:57 exceRpt_smallRNA: /mnt/tank/bench/scripts/exceRpt//exceRpt_bin/STAR-2.7.0e/bin/Linux_x86_64_static/STAR --runThreadN 20 --outFileNamePrefix /mnt/tank/bench//projects/SV18362/exceRpt_output/SV18362-0004_S4_R1_001.fastq/filteringAlignments_UniVec_ --genomeDir /mnt/tank/bench/scripts/exceRpt//exceRpt_DB/UniVec/STAR_INDEX_UniVec --readFilesIn /mnt/tank/bench//projects/SV18362/exceRpt_output/SV18362-0004_S4_R1_001.fastq/SV18362-0004_S4_R1_001.fastq.clipped.trimmed.filtered.fastq.gz --runMode alignReads --outSAMtype BAM Unsorted --outSAMattributes All --readFilesCommand zcat --outSAMunmapped None --outFilterMultimapNmax 1000000 --outReadsUnmapped Fastx  --alignIntronMax 1 --alignIntronMin 2 --alignEndsType Local --outFilterMatchNmin 18 --outFilterMatchNminOverLread 0.9 --outFilterMismatchNmax 0 --outFilterMismatchNoverLmax 0.3  >> /mnt/tank/bench//projects/SV18362/exceRpt_output/SV18362-0004_S4_R1_001.fastq.log 2>> /mnt/tank/bench//projects/SV18362/exceRpt_output/SV18362-0004_S4_R1_001.fastq.err; /mnt/tank/bench/scripts/exceRpt//exceRpt_bin/samtools-1.8/samtools view /mnt/tank/bench//projects/SV18362/exceRpt_output/SV18362-0004_S4_R1_001.fastq/filteringAlignments_UniVec_Aligned.out.bam | awk '{print }' | sort -k 2,2 2>> /mnt/tank/bench//projects/SV18362/exceRpt_output/SV18362-0004_S4_R1_001.fastq.err | uniq --count > /mnt/tank/bench//projects/SV18362/exceRpt_output/SV18362-0004_S4_R1_001.fastq/SV18362-0004_S4_R1_001.fastq.clipped.trimmed.filtered.uniVecContaminants.counts 2>> /mnt/tank/bench//projects/SV18362/exceRpt_output/SV18362-0004_S4_R1_001.fastq.err; /mnt/tank/bench/scripts/exceRpt//exceRpt_bin/samtools-1.8/samtools view /mnt/tank/bench//projects/SV18362/exceRpt_output/SV18362-0004_S4_R1_001.fastq/filteringAlignments_UniVec_Aligned.out.bam | awk '{print }' | sort 2>> /mnt/tank/bench//projects/SV18362/exceRpt_output/SV18362-0004_S4_R1_001.fastq.err | uniq -c | wc -l > /mnt/tank/bench//projects/SV18362/exceRpt_output/SV18362-0004_S4_R1_001.fastq/SV18362-0004_S4_R1_001.fastq.clipped.trimmed.filtered.uniVecContaminants.readCount 2>> /mnt/tank/bench//projects/SV18362/exceRpt_output/SV18362-0004_S4_R1_001.fastq.err; gzip -c /mnt/tank/bench//projects/SV18362/exceRpt_output/SV18362-0004_S4_R1_001.fastq/filteringAlignments_UniVec_Unmapped.out.mate1 > /mnt/tank/bench//projects/SV18362/exceRpt_output/SV18362-0004_S4_R1_001.fastq/SV18362-0004_S4_R1_001.fastq.clipped.trimmed.filtered.noUniVecContaminants.fastq.gz; rm /mnt/tank/bench//projects/SV18362/exceRpt_output/SV18362-0004_S4_R1_001.fastq/filteringAlignments_UniVec_Unmapped.out.mate1

Feb 21 13:22:57 ..... started STAR run
Feb 21 13:22:57 ..... loading genome
Feb 21 13:22:58 ..... started mapping
Feb 21 13:23:40 ..... finished mapping
Feb 21 13:23:40 ..... finished successfully
2020-02-21--13:25:26 exceRpt_smallRNA: Finished mapping to the UniVec contaminant DB

======================

2020-02-21--13:25:26 exceRpt_smallRNA: Mapping reads to ribosomal RNA sequences using STAR:

2020-02-21--13:25:26 exceRpt_smallRNA: /mnt/tank/bench/scripts/exceRpt//exceRpt_bin/STAR-2.7.0e/bin/Linux_x86_64_static/STAR --runThreadN 20 --outFileNamePrefix /mnt/tank/bench//projects/SV18362/exceRpt_output/SV18362-0004_S4_R1_001.fastq/filteringAlignments_rRNA_ --genomeDir /mnt/tank/bench/scripts/exceRpt//exceRpt_DB/hg38/STAR_INDEX_rRNA --readFilesIn /mnt/tank/bench//projects/SV18362/exceRpt_output/SV18362-0004_S4_R1_001.fastq/SV18362-0004_S4_R1_001.fastq.clipped.trimmed.filtered.noUniVecContaminants.fastq.gz --runMode alignReads --outSAMtype BAM Unsorted --outSAMattributes All --readFilesCommand zcat --outSAMunmapped None --outFilterMultimapNmax 1000000 --outReadsUnmapped Fastx  --alignIntronMax 1 --alignIntronMin 2 --alignEndsType Local --outFilterMatchNmin 18 --outFilterMatchNminOverLread 0.9 --outFilterMismatchNmax 0 --outFilterMismatchNoverLmax 0.3  >> /mnt/tank/bench//projects/SV18362/exceRpt_output/SV18362-0004_S4_R1_001.fastq.log 2>> /mnt/tank/bench//projects/SV18362/exceRpt_output/SV18362-0004_S4_R1_001.fastq.err; /mnt/tank/bench/scripts/exceRpt//exceRpt_bin/samtools-1.8/samtools view /mnt/tank/bench//projects/SV18362/exceRpt_output/SV18362-0004_S4_R1_001.fastq/filteringAlignments_rRNA_Aligned.out.bam | awk '{print }' | sort -k 2,2 2>> /mnt/tank/bench//projects/SV18362/exceRpt_output/SV18362-0004_S4_R1_001.fastq.err | uniq -c > /mnt/tank/bench//projects/SV18362/exceRpt_output/SV18362-0004_S4_R1_001.fastq/SV18362-0004_S4_R1_001.fastq.clipped.trimmed.filtered.rRNA.counts 2>> /mnt/tank/bench//projects/SV18362/exceRpt_output/SV18362-0004_S4_R1_001.fastq.err; /mnt/tank/bench/scripts/exceRpt//exceRpt_bin/samtools-1.8/samtools view /mnt/tank/bench//projects/SV18362/exceRpt_output/SV18362-0004_S4_R1_001.fastq/filteringAlignments_rRNA_Aligned.out.bam | awk '{print }' | sort 2>> /mnt/tank/bench//projects/SV18362/exceRpt_output/SV18362-0004_S4_R1_001.fastq.err | uniq -c | wc -l > /mnt/tank/bench//projects/SV18362/exceRpt_output/SV18362-0004_S4_R1_001.fastq/SV18362-0004_S4_R1_001.fastq.clipped.trimmed.filtered.rRNA.readCount 2>> /mnt/tank/bench//projects/SV18362/exceRpt_output/SV18362-0004_S4_R1_001.fastq.err; gzip -c /mnt/tank/bench//projects/SV18362/exceRpt_output/SV18362-0004_S4_R1_001.fastq/filteringAlignments_rRNA_Unmapped.out.mate1 > /mnt/tank/bench//projects/SV18362/exceRpt_output/SV18362-0004_S4_R1_001.fastq/SV18362-0004_S4_R1_001.fastq.clipped.trimmed.filtered.noRiboRNA.fastq.gz; rm /mnt/tank/bench//projects/SV18362/exceRpt_output/SV18362-0004_S4_R1_001.fastq/filteringAlignments_rRNA_Unmapped.out.mate1

Feb 21 13:25:26 ..... started STAR run
Feb 21 13:25:26 ..... loading genome
Feb 21 13:25:27 ..... started mapping
Feb 21 13:26:23 ..... finished mapping
Feb 21 13:26:23 ..... finished successfully
2020-02-21--13:27:47 exceRpt_smallRNA: Finished mapping to the rRNAs

======================
2020-02-21--13:27:47 exceRpt_smallRNA: Running FastQC on cleaned reads:

2020-02-21--13:27:47 exceRpt_smallRNA: java -classpath /mnt/tank/bench/scripts/exceRpt//exceRpt_bin/FastQC_0.11.8:/mnt/tank/bench/scripts/exceRpt//exceRpt_bin/FastQC_0.11.8/sam-1.103.jar:/mnt/tank/bench/scripts/exceRpt//exceRpt_bin/FastQC_0.11.8/jbzip2-0.9.jar -Xmx31G -Dfastqc.threads=20 -Dfastqc.unzip=false -Dfastqc.output_dir=/mnt/tank/bench//projects/SV18362/exceRpt_output/SV18362-0004_S4_R1_001.fastq/ uk/ac/bbsrc/babraham/FastQC/FastQCApplication /mnt/tank/bench//projects/SV18362/exceRpt_output/SV18362-0004_S4_R1_001.fastq/SV18362-0004_S4_R1_001.fastq.clipped.trimmed.filtered.noRiboRNA.fastq.gz >> /mnt/tank/bench//projects/SV18362/exceRpt_output/SV18362-0004_S4_R1_001.fastq.log 2>> /mnt/tank/bench//projects/SV18362/exceRpt_output/SV18362-0004_S4_R1_001.fastq.err

Analysis complete for SV18362-0004_S4_R1_001.fastq.clipped.trimmed.filtered.noRiboRNA.fastq.gz
2020-02-21--13:28:34 exceRpt_smallRNA: Finished running FastQC

======================

2020-02-21--13:28:34 exceRpt_smallRNA: Mapping reads to the genome of the primary organism:

2020-02-21--13:28:34 exceRpt_smallRNA: /mnt/tank/bench/scripts/exceRpt//exceRpt_bin/STAR-2.7.0e/bin/Linux_x86_64_static/STAR --runThreadN 20 --outFileNamePrefix /mnt/tank/bench//projects/SV18362/exceRpt_output/SV18362-0004_S4_R1_001.fastq/endogenousAlignments_genome_ --genomeDir /mnt/tank/bench/scripts/exceRpt//exceRpt_DB/hg38/STAR_INDEX_genome --readFilesIn /mnt/tank/bench//projects/SV18362/exceRpt_output/SV18362-0004_S4_R1_001.fastq/SV18362-0004_S4_R1_001.fastq.clipped.trimmed.filtered.noRiboRNA.fastq.gz --runMode alignReads --outSAMtype BAM Unsorted --outSAMattributes All --readFilesCommand zcat --outSAMunmapped None --outFilterMultimapNmax 1000000 --outReadsUnmapped Fastx  --alignIntronMax 1 --alignIntronMin 2 --alignEndsType Local --outFilterMatchNmin 18 --outFilterMatchNminOverLread 0.9 --outFilterMismatchNmax 0 --outFilterMismatchNoverLmax 0.3  >> /mnt/tank/bench//projects/SV18362/exceRpt_output/SV18362-0004_S4_R1_001.fastq.log 2>> /mnt/tank/bench//projects/SV18362/exceRpt_output/SV18362-0004_S4_R1_001.fastq.err

Feb 21 13:28:34 ..... started STAR run
Feb 21 13:28:34 ..... loading genome
Feb 21 13:29:16 ..... started mapping
Feb 21 13:30:51 ..... finished mapping
Feb 21 13:30:53 ..... finished successfully
2020-02-21--13:30:53 exceRpt_smallRNA: Finished mapping to the genome of the primary organism

======================

2020-02-21--13:31:08 exceRpt_smallRNA: Mapping genome-aligned reads to the transcriptome of the primary organism:

2020-02-21--13:31:08 exceRpt_smallRNA: /mnt/tank/bench/scripts/exceRpt//exceRpt_bin/STAR-2.7.0e/bin/Linux_x86_64_static/STAR --runThreadN 20 --outFileNamePrefix /mnt/tank/bench//projects/SV18362/exceRpt_output/SV18362-0004_S4_R1_001.fastq/endogenousAlignments_genomeMapped_transcriptome_ --readFilesIn /mnt/tank/bench//projects/SV18362/exceRpt_output/SV18362-0004_S4_R1_001.fastq/endogenousAlignments_genome_Mapped.out.mate1 --genomeDir /mnt/tank/bench/scripts/exceRpt//exceRpt_DB/hg38/STAR_INDEX_transcriptome --runMode alignReads --outSAMtype BAM Unsorted --outSAMattributes All --outSAMunmapped None --outFilterMultimapNmax 1000000 --outReadsUnmapped Fastx --readFilesCommand - --alignIntronMax 1 --alignIntronMin 2 --alignEndsType Local --outFilterMatchNmin 18 --outFilterMatchNminOverLread 0.9 --outFilterMismatchNmax 0 --outFilterMismatchNoverLmax 0.3  >> /mnt/tank/bench//projects/SV18362/exceRpt_output/SV18362-0004_S4_R1_001.fastq.log 2>> /mnt/tank/bench//projects/SV18362/exceRpt_output/SV18362-0004_S4_R1_001.fastq.err

Feb 21 13:31:08 ..... started STAR run
Feb 21 13:31:08 ..... loading genome
Feb 21 13:31:23 ..... started mapping
Feb 21 13:35:16 ..... finished mapping
Feb 21 13:35:17 ..... finished successfully
2020-02-21--13:35:17 exceRpt_smallRNA: Finished mapping genome-aligned reads to the transcriptome of the primary organism

2020-02-21--13:35:19 exceRpt_smallRNA: Mapping genome-unaligned reads to the transcriptome of the primary organism:

2020-02-21--13:35:19 exceRpt_smallRNA: /mnt/tank/bench/scripts/exceRpt//exceRpt_bin/STAR-2.7.0e/bin/Linux_x86_64_static/STAR --runThreadN 20 --outFileNamePrefix /mnt/tank/bench//projects/SV18362/exceRpt_output/SV18362-0004_S4_R1_001.fastq/endogenousAlignments_genomeUnmapped_transcriptome_ --readFilesIn /mnt/tank/bench//projects/SV18362/exceRpt_output/SV18362-0004_S4_R1_001.fastq/endogenousAlignments_genome_Unmapped.out.mate1 --genomeDir /mnt/tank/bench/scripts/exceRpt//exceRpt_DB/hg38/STAR_INDEX_transcriptome --runMode alignReads --outSAMtype BAM Unsorted --outSAMattributes All --outSAMunmapped None --outFilterMultimapNmax 1000000 --outReadsUnmapped Fastx --readFilesCommand - --alignIntronMax 1 --alignIntronMin 2 --alignEndsType Local --outFilterMatchNmin 18 --outFilterMatchNminOverLread 0.9 --outFilterMismatchNmax 0 --outFilterMismatchNoverLmax 0.3  >> /mnt/tank/bench//projects/SV18362/exceRpt_output/SV18362-0004_S4_R1_001.fastq.log 2>> /mnt/tank/bench//projects/SV18362/exceRpt_output/SV18362-0004_S4_R1_001.fastq.err

Feb 21 13:35:19 ..... started STAR run
Feb 21 13:35:19 ..... loading genome
Feb 21 13:35:34 ..... started mapping
Feb 21 13:41:24 ..... finished mapping
Feb 21 13:41:25 ..... finished successfully
2020-02-21--13:41:25 exceRpt_smallRNA: Finished mapping genome-unaligned reads to the transcriptome of the primary organism

======================

2020-02-21--13:42:04 exceRpt_smallRNA: Assigning and sorting reads:

2020-02-21--13:42:04 exceRpt_smallRNA: java -Xmx31G -jar /mnt/tank/bench/scripts/exceRpt//exceRpt_bin/exceRpt_Tools.jar ProcessEndogenousAlignments --libPriority miRNA,tRNA,piRNA,gencode,circRNA --genomeMappedReads /mnt/tank/bench//projects/SV18362/exceRpt_output/SV18362-0004_S4_R1_001.fastq/endogenousAlignments_genomeMapped_transcriptome_Aligned.out.bam --transcriptomeMappedReads /mnt/tank/bench//projects/SV18362/exceRpt_output/SV18362-0004_S4_R1_001.fastq/endogenousAlignments_genomeUnmapped_transcriptome_Aligned.out.bam --hairpin2genome /mnt/tank/bench/scripts/exceRpt//exceRpt_DB/hg38/miRNA_precursor2genome.sam --mature2hairpin /mnt/tank/bench/scripts/exceRpt//exceRpt_DB/hg38/miRNA_mature2precursor.sam --dict /mnt/tank/bench//projects/SV18362/exceRpt_output/SV18362-0004_S4_R1_001.fastq/endogenousAlignments_Accepted.dict 2>> /mnt/tank/bench//projects/SV18362/exceRpt_output/SV18362-0004_S4_R1_001.fastq.log | sort -k 2,2 -k 1,1 > /mnt/tank/bench//projects/SV18362/exceRpt_output/SV18362-0004_S4_R1_001.fastq/endogenousAlignments_Accepted.txt

2020/02/21 13:42:04 Using default library priorities: miRNA > tRNA > piRNA > gencode > circRNA
2020/02/21 13:42:04 Reading miRNA annotation info
2020/02/21 13:42:05 Processing RNA-seq alignments
2020/02/21 13:42:05 Processing transcriptome alignments for genome-mapped reads...
2020/02/21 13:46:20 Processing transcriptome alignments for genome-UNmapped reads...
2020/02/21 13:46:25 Done!
2020-02-21--13:46:40 exceRpt_smallRNA: Finished assigning and sorting reads

2020-02-21--13:46:40 exceRpt_smallRNA: If requested, downsampling to NULL transcriptome alignments:

2020-02-21--13:46:40 exceRpt_smallRNA: 

2020-02-21--13:46:40 exceRpt_smallRNA: Finished downsampling transcriptome alignments

2020-02-21--13:46:40 exceRpt_smallRNA: Quantifying:

2020-02-21--13:46:40 exceRpt_smallRNA: java -Xmx31G -jar /mnt/tank/bench/scripts/exceRpt//exceRpt_bin/exceRpt_Tools.jar QuantifyEndogenousAlignments --dict /mnt/tank/bench//projects/SV18362/exceRpt_output/SV18362-0004_S4_R1_001.fastq/endogenousAlignments_Accepted.dict --acceptedAlignments /mnt/tank/bench//projects/SV18362/exceRpt_output/SV18362-0004_S4_R1_001.fastq/endogenousAlignments_Accepted.txt --outputPath /mnt/tank/bench//projects/SV18362/exceRpt_output/SV18362-0004_S4_R1_001.fastq

2020/02/21 13:46:41 Reading alignments in: /mnt/tank/bench//projects/SV18362/exceRpt_output/SV18362-0004_S4_R1_001.fastq/endogenousAlignments_Accepted.txt
2020/02/21 13:46:41 Using alignment dictionary: /mnt/tank/bench//projects/SV18362/exceRpt_output/SV18362-0004_S4_R1_001.fastq/endogenousAlignments_Accepted.dict
2020/02/21 13:46:41 Writing results to: /mnt/tank/bench//projects/SV18362/exceRpt_output/SV18362-0004_S4_R1_001.fastq
2020/02/21 13:46:41 Reading alignment dictionary...
2020/02/21 13:46:41 Reading alignments...
2020/02/21 13:46:56  - Read alignments for 15453 insert sequences
2020/02/21 13:46:56 Writing read counts...
2020/02/21 13:46:56 Done!
2020-02-21--13:47:07 exceRpt_smallRNA: END smallRNA-seq Pipeline for sample SV18362-0004_S4_R1_001.fastq
======================
