# Supplementary material for: Analysis of plasma‐derived small extracellular vesicle characteristics and microRNA cargo following exercise‐induced skeletal muscle damage in men
Source: Physiol Rep. 2024 Sep 20;12(18):e70056. doi: 10.14814/phy2.70056 (PMC11415274; doi:10.14814/phy2.70056)
Supplement: Supplementary file 2 — Data S2: Supporting Information. [file PHY2-12-e70056-s001.zip › Processed Files For Individual Samples/SV18362-0006_S6_R1_001.fastq_CORE_RESULTS_v4.6.2/SV18362-0006_S6_R1_001.fastq.stats]

#STATS from the exceRpt smallRNA-seq pipeline v.4.6.2 Upgraded with Updated Databases for sample SV18362-0006_S6_R1_001.fastq. Run started at 2020-02-21--12:50:04
Stage	ReadCount
input	14661166
reads_without_adapter	160322
short_reads	3036528
passed_initial_qc	11460769
calibrator	NA
UniVec_contaminants	195146
rRNA	371454
reads_used_for_alignment	10894169
genome	5311251
miRNA_sense	1858133
miRNA_antisense	0
miRNAprecursor_sense	9993
miRNAprecursor_antisense	6
tRNA_sense	109777
tRNA_antisense	41
piRNA_sense	716839
piRNA_antisense	0
gencode_sense	2262569
gencode_antisense	14056
circularRNA_sense	12740
circularRNA_antisense	7254
not_mapped_to_genome_or_libs	5582918
#END OF STATS from the exceRpt smallRNA-seq pipeline. Run completed at 2020-02-21--13:19:52
