# Supplementary material for: Analysis of plasma‐derived small extracellular vesicle characteristics and microRNA cargo following exercise‐induced skeletal muscle damage in men
Source: Physiol Rep. 2024 Sep 20;12(18):e70056. doi: 10.14814/phy2.70056 (PMC11415274; doi:10.14814/phy2.70056)
Supplement: Supplementary file 2 — Data S2: Supporting Information. [file PHY2-12-e70056-s001.zip › Processed Files For Individual Samples/SV18362-0004_S4_R1_001.fastq_CORE_RESULTS_v4.6.2/SV18362-0004_S4_R1_001.fastq.stats]

#STATS from the exceRpt smallRNA-seq pipeline v.4.6.2 Upgraded with Updated Databases for sample SV18362-0004_S4_R1_001.fastq. Run started at 2020-02-21--13:19:58
Stage	ReadCount
input	13919922
reads_without_adapter	155779
short_reads	2940206
passed_initial_qc	10820635
calibrator	NA
UniVec_contaminants	80229
rRNA	204102
reads_used_for_alignment	10536304
genome	4628382
miRNA_sense	2122372
miRNA_antisense	0
miRNAprecursor_sense	15860
miRNAprecursor_antisense	32
tRNA_sense	77491
tRNA_antisense	64
piRNA_sense	546864
piRNA_antisense	33
gencode_sense	1522405
gencode_antisense	17737
circularRNA_sense	13798
circularRNA_antisense	5606
not_mapped_to_genome_or_libs	5907922
#END OF STATS from the exceRpt smallRNA-seq pipeline. Run completed at 2020-02-21--13:47:07
