# Supplementary material for: Analysis of plasma‐derived small extracellular vesicle characteristics and microRNA cargo following exercise‐induced skeletal muscle damage in men
Source: Physiol Rep. 2024 Sep 20;12(18):e70056. doi: 10.14814/phy2.70056 (PMC11415274; doi:10.14814/phy2.70056)
Supplement: Supplementary file 2 — Data S2: Supporting Information. [file PHY2-12-e70056-s001.zip › Processed Files For Individual Samples/SV18362-0002_S2_R1_001.fastq_CORE_RESULTS_v4.6.2/SV18362-0002_S2_R1_001.fastq.log]

2020-02-21--12:28:47 exceRpt_smallRNA: BEGIN exceRpt smallRNA-seq pipeline v.4.6.2 Upgraded with Updated Databases for sample SV18362-0002_S2_R1_001.fastq
======================

2020-02-21--12:28:47 exceRpt_smallRNA: Created results dir: /mnt/tank/bench//projects/SV18362/exceRpt_output/SV18362-0002_S2_R1_001.fastq

======================

2020-02-21--12:28:47 exceRpt_smallRNA: Processing adapter sequence:

2020-02-21--12:28:47 exceRpt_smallRNA: echo TGGAATTCTCGGGTGCCAAGG > /mnt/tank/bench//projects/SV18362/exceRpt_output/SV18362-0002_S2_R1_001.fastq/SV18362-0002_S2_R1_001.fastq.adapterSeq

======================

2020-02-21--12:28:47 exceRpt_smallRNA: Guessing encoding of fastq read-qualities:

2020-02-21--12:28:47 exceRpt_smallRNA: gunzip -c /mnt/tank/bench//projects/SV18362/SV18362-0002_S2_R1_001.fastq.gz | head -n 40000 | awk '{if(NR%4==0) printf(%s,/bin/sh);}' | od -A n -t u1 | grep -v ^* | awk 'BEGIN{min=100;max=0;}{for(i=1;i<=NF;i++) {if(>max) max=; if(<min) min=;}}END{if(max<84) print 33; else print 64;}' > /mnt/tank/bench//projects/SV18362/exceRpt_output/SV18362-0002_S2_R1_001.fastq/SV18362-0002_S2_R1_001.fastq.qualityEncoding

2020-02-21--12:28:47 exceRpt_smallRNA: Finished guessing encoding of fastq read-qualities:

======================

2020-02-21--12:28:47 exceRpt_smallRNA: Checking adapter against known sequences: gunzip -c /mnt/tank/bench//projects/SV18362/SV18362-0002_S2_R1_001.fastq.gz 2>> /mnt/tank/bench//projects/SV18362/exceRpt_output/SV18362-0002_S2_R1_001.fastq.err | java -Xmx31G -jar /mnt/tank/bench/scripts/exceRpt//exceRpt_bin/exceRpt_Tools.jar FindAdapter -n 10000 -m 1000000 -s 4 -a /mnt/tank/bench/scripts/exceRpt//exceRpt_DB/adapters/adapters.fa - > /mnt/tank/bench//projects/SV18362/exceRpt_output/SV18362-0002_S2_R1_001.fastq/SV18362-0002_S2_R1_001.fastq.knownAdapterSeq 2>> /mnt/tank/bench//projects/SV18362/exceRpt_output/SV18362-0002_S2_R1_001.fastq.log

2020/02/21 12:28:47  Searching for best of 6 potential adapter sequences
2020/02/21 12:28:47  
2020/02/21 12:28:51  FOUND! Most likely adapter (after 10000 reads): TruSeq_smallRNA_3p: TGGAATTCTCGGGTGCCAAGG
2020/02/21 12:28:51         with an average alignment score of 20.66 (10.4x higher than the next best adapter: Illumina_1.5_smallRNA_3p: ATCTCGTATGCCGTCTTCTGCTTGC)
======================

2020-02-21--12:28:51 exceRpt_smallRNA: Provided/guessed adapter sequence: TGGAATTCTCGGGTGCCAAGG
2020-02-21--12:28:51 exceRpt_smallRNA: 2020-02-21--12:28:51 exceRpt_smallRNA: Provided 3' adapter sequence. Removing 3' adapter sequence using CutAdapt:

2020-02-21--12:28:51 exceRpt_smallRNA: gunzip -c /mnt/tank/bench//projects/SV18362/SV18362-0002_S2_R1_001.fastq.gz > /mnt/tank/bench//projects/SV18362/exceRpt_output/SV18362-0002_S2_R1_001.fastq/SV18362-0002_S2_R1_001.fastq.preClipped.fastq.tmp;
2020-02-21--12:28:51 exceRpt_smallRNA: /mnt/tank/bench/scripts/exceRpt//exceRpt_bin/cutadapt -j 20 --quality-base=33 --nextseq-trim=30 -a TGGAATTCTCGGGTGCCAAGG -O 3					 -e 0.1 --untrimmed-output /mnt/tank/bench//projects/SV18362/exceRpt_output/SV18362-0002_S2_R1_001.fastq/SV18362-0002_S2_R1_001.fastq.without_adapter.fastq.gz -o /mnt/tank/bench//projects/SV18362/exceRpt_output/SV18362-0002_S2_R1_001.fastq/SV18362-0002_S2_R1_001.fastq.trim_adapter.fastq.tmp /mnt/tank/bench//projects/SV18362/exceRpt_output/SV18362-0002_S2_R1_001.fastq/SV18362-0002_S2_R1_001.fastq.preClipped.fastq.tmp >> /mnt/tank/bench//projects/SV18362/exceRpt_output/SV18362-0002_S2_R1_001.fastq.log 2>> /mnt/tank/bench//projects/SV18362/exceRpt_output/SV18362-0002_S2_R1_001.fastq.err

This is cutadapt 2.7 with Python 3.6.9
Command line parameters: -j 20 --quality-base=33 --nextseq-trim=30 -a TGGAATTCTCGGGTGCCAAGG -O 3 -e 0.1 --untrimmed-output /mnt/tank/bench//projects/SV18362/exceRpt_output/SV18362-0002_S2_R1_001.fastq/SV18362-0002_S2_R1_001.fastq.without_adapter.fastq.gz -o /mnt/tank/bench//projects/SV18362/exceRpt_output/SV18362-0002_S2_R1_001.fastq/SV18362-0002_S2_R1_001.fastq.trim_adapter.fastq.tmp /mnt/tank/bench//projects/SV18362/exceRpt_output/SV18362-0002_S2_R1_001.fastq/SV18362-0002_S2_R1_001.fastq.preClipped.fastq.tmp
Processing reads on 20 cores in single-end mode ...
Finished in 21.53 s (2 us/read; 37.49 M reads/minute).

=== Summary ===

Total reads processed:              13,455,935
Reads with adapters:                13,312,672 (98.9%)
Reads written (passing filters):    13,312,672 (98.9%)

Total basepairs processed:   686,252,685 bp
Quality-trimmed:              12,869,810 bp (1.9%)
Total written (filtered):    271,326,640 bp (39.5%)

=== Adapter 1 ===

Sequence: TGGAATTCTCGGGTGCCAAGG; Type: regular 3'; Length: 21; Trimmed: 13312672 times.

No. of allowed errors:
0-9 bp: 0; 10-19 bp: 1; 20-21 bp: 2

Bases preceding removed adapters:
  A: 31.4%
  C: 23.0%
  G: 15.8%
  T: 29.7%
  none/other: 0.1%

Overview of removed sequences
length	count	expect	max.err	error counts
4	8765	52562.2	0	8765
5	6702	13140.6	0	6702
6	9940	3285.1	0	9940
7	7971	821.3	0	7971
8	5391	205.3	0	5391
9	6463	51.3	0	6411 52
10	19240	12.8	1	18113 1127
11	41	3.2	1	0 41
12	13	0.8	1	0 13
13	83	0.2	1	0 83
14	19374	0.1	1	18734 640
15	95	0.0	1	0 95
16	27285	0.0	1	26058 1227
17	36489	0.0	1	34892 1597
18	82329	0.0	1	76783 5546
19	789989	0.0	1	762406 27579 4
20	585	0.0	2	0 558 27
21	896	0.0	2	0 854 42
22	248298	0.0	2	234608 12246 1444
23	272689	0.0	2	257249 13680 1760
24	465744	0.0	2	439606 23398 2740
25	384494	0.0	2	364670 17991 1833
26	449501	0.0	2	426207 21159 2135
27	709286	0.0	2	675033 31856 2397
28	1790443	0.0	2	1715636 68428 6379
29	7955	0.0	2	2689 5029 237
30	849767	0.0	2	815417 32053 2297
31	958525	0.0	2	919516 36066 2943
32	1059315	0.0	2	1015214 40426 3675
33	1900047	0.0	2	1829348 64190 6509
34	15220	0.0	2	4263 10696 261
35	2275317	0.0	2	2205628 65253 4436
36	3178	0.0	2	1213 1868 97
37	2870	0.0	2	739 2026 105
38	399996	0.0	2	385414 13642 940
39	321642	0.0	2	310968 10122 552
40	109295	0.0	2	105495 3582 218
41	30107	0.0	2	29111 953 43
42	1334	0.0	2	1191 131 12
43	2367	0.0	2	2263 100 4
44	1758	0.0	2	1695 58 5
45	12	0.0	2	8 4
46	219	0.0	2	204 12 3
47	161	0.0	2	141 18 2
48	663	0.0	2	623 38 2
49	57	0.0	2	33 21 3
50	2364	0.0	2	2096 250 18
51	28397	0.0	2	27156 1167 74
======================
2020-02-21--12:29:33 exceRpt_smallRNA: Running FastQC on Adapter Trimmed Reads Prior to Length Trimming:

2020-02-21--12:29:33 exceRpt_smallRNA: java -classpath /mnt/tank/bench/scripts/exceRpt//exceRpt_bin/FastQC_0.11.8:/mnt/tank/bench/scripts/exceRpt//exceRpt_bin/FastQC_0.11.8/sam-1.103.jar:/mnt/tank/bench/scripts/exceRpt//exceRpt_bin/FastQC_0.11.8/jbzip2-0.9.jar -Xmx31G -Dfastqc.threads=20 -Dfastqc.unzip=false -Dfastqc.output_dir=/mnt/tank/bench//projects/SV18362/exceRpt_output/SV18362-0002_S2_R1_001.fastq/ uk/ac/bbsrc/babraham/FastQC/FastQCApplication /mnt/tank/bench//projects/SV18362/exceRpt_output/SV18362-0002_S2_R1_001.fastq/SV18362-0002_S2_R1_001.fastq.trim_adapter.fastq.tmp >> /mnt/tank/bench//projects/SV18362/exceRpt_output/SV18362-0002_S2_R1_001.fastq.log 2>> /mnt/tank/bench//projects/SV18362/exceRpt_output/SV18362-0002_S2_R1_001.fastq.err

Analysis complete for SV18362-0002_S2_R1_001.fastq.trim_adapter.fastq.tmp
2020-02-21--12:30:22 exceRpt_smallRNA: Finished running FastQC

2020-02-21--12:30:22 exceRpt_smallRNA: Removing 0N random barcode:

2020-02-21--12:30:22 exceRpt_smallRNA: 

2020-02-21--12:30:22 exceRpt_smallRNA: /mnt/tank/bench/scripts/exceRpt//exceRpt_bin/cutadapt -j 20 --quality-base=33 --max-n 0 -m 18 -o /mnt/tank/bench//projects/SV18362/exceRpt_output/SV18362-0002_S2_R1_001.fastq/SV18362-0002_S2_R1_001.fastq.clipped.trimmed.filtered.fastq.gz /mnt/tank/bench//projects/SV18362/exceRpt_output/SV18362-0002_S2_R1_001.fastq/SV18362-0002_S2_R1_001.fastq.trim_adapter.fastq.tmp >> /mnt/tank/bench//projects/SV18362/exceRpt_output/SV18362-0002_S2_R1_001.fastq.log 2>> /mnt/tank/bench//projects/SV18362/exceRpt_output/SV18362-0002_S2_R1_001.fastq.err

2020-02-21--12:30:22 exceRpt_smallRNA: Finished removing random barcode

This is cutadapt 2.7 with Python 3.6.9
Command line parameters: -j 20 --quality-base=33 --max-n 0 -m 18 -o /mnt/tank/bench//projects/SV18362/exceRpt_output/SV18362-0002_S2_R1_001.fastq/SV18362-0002_S2_R1_001.fastq.clipped.trimmed.filtered.fastq.gz /mnt/tank/bench//projects/SV18362/exceRpt_output/SV18362-0002_S2_R1_001.fastq/SV18362-0002_S2_R1_001.fastq.trim_adapter.fastq.tmp
Processing reads on 20 cores in single-end mode ...
Finished in 14.52 s (1 us/read; 55.03 M reads/minute).

=== Summary ===

Total reads processed:              13,312,672
Reads with adapters:                         0 (0.0%)
Reads that were too short:           4,407,504 (33.1%)
Reads with too many N:                   2,665 (0.0%)
Reads written (passing filters):     8,902,503 (66.9%)

Total basepairs processed:   271,326,640 bp
Total written (filtered):    205,959,248 bp (75.9%)
2020-02-21--12:30:37 exceRpt_smallRNA: Finished removing adapters

======================
2020-02-21--12:30:37 exceRpt_smallRNA: Calculating length distribution of clipped reads:

2020-02-21--12:30:37 exceRpt_smallRNA: java -Xmx31G -jar /mnt/tank/bench/scripts/exceRpt//exceRpt_bin/exceRpt_Tools.jar GetSequenceLengths /mnt/tank/bench//projects/SV18362/exceRpt_output/SV18362-0002_S2_R1_001.fastq/SV18362-0002_S2_R1_001.fastq.clipped.trimmed.filtered.fastq > /mnt/tank/bench//projects/SV18362/exceRpt_output/SV18362-0002_S2_R1_001.fastq/SV18362-0002_S2_R1_001.fastq.clipped.trimmed.filtered.readLengths.txt 2>> /mnt/tank/bench//projects/SV18362/exceRpt_output/SV18362-0002_S2_R1_001.fastq.err

2020-02-21--12:30:50 exceRpt_smallRNA: Finished calculating read-lengths

======================
2020-02-21--12:30:50 exceRpt_smallRNA: Running FastQC on clipped reads:

2020-02-21--12:30:50 exceRpt_smallRNA: java -classpath /mnt/tank/bench/scripts/exceRpt//exceRpt_bin/FastQC_0.11.8:/mnt/tank/bench/scripts/exceRpt//exceRpt_bin/FastQC_0.11.8/sam-1.103.jar:/mnt/tank/bench/scripts/exceRpt//exceRpt_bin/FastQC_0.11.8/jbzip2-0.9.jar -Xmx31G -Dfastqc.threads=20 -Dfastqc.unzip=false -Dfastqc.output_dir=/mnt/tank/bench//projects/SV18362/exceRpt_output/SV18362-0002_S2_R1_001.fastq/ uk/ac/bbsrc/babraham/FastQC/FastQCApplication /mnt/tank/bench//projects/SV18362/exceRpt_output/SV18362-0002_S2_R1_001.fastq/SV18362-0002_S2_R1_001.fastq.clipped.trimmed.filtered.fastq.gz >> /mnt/tank/bench//projects/SV18362/exceRpt_output/SV18362-0002_S2_R1_001.fastq.log 2>> /mnt/tank/bench//projects/SV18362/exceRpt_output/SV18362-0002_S2_R1_001.fastq.err

Analysis complete for SV18362-0002_S2_R1_001.fastq.clipped.trimmed.filtered.fastq.gz
2020-02-21--12:31:32 exceRpt_smallRNA: Finished running FastQC

======================

2020-02-21--12:31:32 exceRpt_smallRNA: No calibrator sequences
 
2020-02-21--12:31:32 exceRpt_smallRNA: 
2020-02-21--12:31:32 exceRpt_smallRNA: Moving on to UniVec and rRNA sequences

======================

2020-02-21--12:31:32 exceRpt_smallRNA: Mapping reads to contaminant sequences in UniVec using STAR:

2020-02-21--12:31:32 exceRpt_smallRNA: /mnt/tank/bench/scripts/exceRpt//exceRpt_bin/STAR-2.7.0e/bin/Linux_x86_64_static/STAR --runThreadN 20 --outFileNamePrefix /mnt/tank/bench//projects/SV18362/exceRpt_output/SV18362-0002_S2_R1_001.fastq/filteringAlignments_UniVec_ --genomeDir /mnt/tank/bench/scripts/exceRpt//exceRpt_DB/UniVec/STAR_INDEX_UniVec --readFilesIn /mnt/tank/bench//projects/SV18362/exceRpt_output/SV18362-0002_S2_R1_001.fastq/SV18362-0002_S2_R1_001.fastq.clipped.trimmed.filtered.fastq.gz --runMode alignReads --outSAMtype BAM Unsorted --outSAMattributes All --readFilesCommand zcat --outSAMunmapped None --outFilterMultimapNmax 1000000 --outReadsUnmapped Fastx  --alignIntronMax 1 --alignIntronMin 2 --alignEndsType Local --outFilterMatchNmin 18 --outFilterMatchNminOverLread 0.9 --outFilterMismatchNmax 0 --outFilterMismatchNoverLmax 0.3  >> /mnt/tank/bench//projects/SV18362/exceRpt_output/SV18362-0002_S2_R1_001.fastq.log 2>> /mnt/tank/bench//projects/SV18362/exceRpt_output/SV18362-0002_S2_R1_001.fastq.err; /mnt/tank/bench/scripts/exceRpt//exceRpt_bin/samtools-1.8/samtools view /mnt/tank/bench//projects/SV18362/exceRpt_output/SV18362-0002_S2_R1_001.fastq/filteringAlignments_UniVec_Aligned.out.bam | awk '{print }' | sort -k 2,2 2>> /mnt/tank/bench//projects/SV18362/exceRpt_output/SV18362-0002_S2_R1_001.fastq.err | uniq --count > /mnt/tank/bench//projects/SV18362/exceRpt_output/SV18362-0002_S2_R1_001.fastq/SV18362-0002_S2_R1_001.fastq.clipped.trimmed.filtered.uniVecContaminants.counts 2>> /mnt/tank/bench//projects/SV18362/exceRpt_output/SV18362-0002_S2_R1_001.fastq.err; /mnt/tank/bench/scripts/exceRpt//exceRpt_bin/samtools-1.8/samtools view /mnt/tank/bench//projects/SV18362/exceRpt_output/SV18362-0002_S2_R1_001.fastq/filteringAlignments_UniVec_Aligned.out.bam | awk '{print }' | sort 2>> /mnt/tank/bench//projects/SV18362/exceRpt_output/SV18362-0002_S2_R1_001.fastq.err | uniq -c | wc -l > /mnt/tank/bench//projects/SV18362/exceRpt_output/SV18362-0002_S2_R1_001.fastq/SV18362-0002_S2_R1_001.fastq.clipped.trimmed.filtered.uniVecContaminants.readCount 2>> /mnt/tank/bench//projects/SV18362/exceRpt_output/SV18362-0002_S2_R1_001.fastq.err; gzip -c /mnt/tank/bench//projects/SV18362/exceRpt_output/SV18362-0002_S2_R1_001.fastq/filteringAlignments_UniVec_Unmapped.out.mate1 > /mnt/tank/bench//projects/SV18362/exceRpt_output/SV18362-0002_S2_R1_001.fastq/SV18362-0002_S2_R1_001.fastq.clipped.trimmed.filtered.noUniVecContaminants.fastq.gz; rm /mnt/tank/bench//projects/SV18362/exceRpt_output/SV18362-0002_S2_R1_001.fastq/filteringAlignments_UniVec_Unmapped.out.mate1

Feb 21 12:31:32 ..... started STAR run
Feb 21 12:31:32 ..... loading genome
Feb 21 12:31:32 ..... started mapping
Feb 21 12:32:07 ..... finished mapping
Feb 21 12:32:07 ..... finished successfully
2020-02-21--12:33:11 exceRpt_smallRNA: Finished mapping to the UniVec contaminant DB

======================

2020-02-21--12:33:11 exceRpt_smallRNA: Mapping reads to ribosomal RNA sequences using STAR:

2020-02-21--12:33:11 exceRpt_smallRNA: /mnt/tank/bench/scripts/exceRpt//exceRpt_bin/STAR-2.7.0e/bin/Linux_x86_64_static/STAR --runThreadN 20 --outFileNamePrefix /mnt/tank/bench//projects/SV18362/exceRpt_output/SV18362-0002_S2_R1_001.fastq/filteringAlignments_rRNA_ --genomeDir /mnt/tank/bench/scripts/exceRpt//exceRpt_DB/hg38/STAR_INDEX_rRNA --readFilesIn /mnt/tank/bench//projects/SV18362/exceRpt_output/SV18362-0002_S2_R1_001.fastq/SV18362-0002_S2_R1_001.fastq.clipped.trimmed.filtered.noUniVecContaminants.fastq.gz --runMode alignReads --outSAMtype BAM Unsorted --outSAMattributes All --readFilesCommand zcat --outSAMunmapped None --outFilterMultimapNmax 1000000 --outReadsUnmapped Fastx  --alignIntronMax 1 --alignIntronMin 2 --alignEndsType Local --outFilterMatchNmin 18 --outFilterMatchNminOverLread 0.9 --outFilterMismatchNmax 0 --outFilterMismatchNoverLmax 0.3  >> /mnt/tank/bench//projects/SV18362/exceRpt_output/SV18362-0002_S2_R1_001.fastq.log 2>> /mnt/tank/bench//projects/SV18362/exceRpt_output/SV18362-0002_S2_R1_001.fastq.err; /mnt/tank/bench/scripts/exceRpt//exceRpt_bin/samtools-1.8/samtools view /mnt/tank/bench//projects/SV18362/exceRpt_output/SV18362-0002_S2_R1_001.fastq/filteringAlignments_rRNA_Aligned.out.bam | awk '{print }' | sort -k 2,2 2>> /mnt/tank/bench//projects/SV18362/exceRpt_output/SV18362-0002_S2_R1_001.fastq.err | uniq -c > /mnt/tank/bench//projects/SV18362/exceRpt_output/SV18362-0002_S2_R1_001.fastq/SV18362-0002_S2_R1_001.fastq.clipped.trimmed.filtered.rRNA.counts 2>> /mnt/tank/bench//projects/SV18362/exceRpt_output/SV18362-0002_S2_R1_001.fastq.err; /mnt/tank/bench/scripts/exceRpt//exceRpt_bin/samtools-1.8/samtools view /mnt/tank/bench//projects/SV18362/exceRpt_output/SV18362-0002_S2_R1_001.fastq/filteringAlignments_rRNA_Aligned.out.bam | awk '{print }' | sort 2>> /mnt/tank/bench//projects/SV18362/exceRpt_output/SV18362-0002_S2_R1_001.fastq.err | uniq -c | wc -l > /mnt/tank/bench//projects/SV18362/exceRpt_output/SV18362-0002_S2_R1_001.fastq/SV18362-0002_S2_R1_001.fastq.clipped.trimmed.filtered.rRNA.readCount 2>> /mnt/tank/bench//projects/SV18362/exceRpt_output/SV18362-0002_S2_R1_001.fastq.err; gzip -c /mnt/tank/bench//projects/SV18362/exceRpt_output/SV18362-0002_S2_R1_001.fastq/filteringAlignments_rRNA_Unmapped.out.mate1 > /mnt/tank/bench//projects/SV18362/exceRpt_output/SV18362-0002_S2_R1_001.fastq/SV18362-0002_S2_R1_001.fastq.clipped.trimmed.filtered.noRiboRNA.fastq.gz; rm /mnt/tank/bench//projects/SV18362/exceRpt_output/SV18362-0002_S2_R1_001.fastq/filteringAlignments_rRNA_Unmapped.out.mate1

Feb 21 12:33:11 ..... started STAR run
Feb 21 12:33:11 ..... loading genome
Feb 21 12:33:11 ..... started mapping
Feb 21 12:33:56 ..... finished mapping
Feb 21 12:33:56 ..... finished successfully
2020-02-21--12:35:28 exceRpt_smallRNA: Finished mapping to the rRNAs

======================
2020-02-21--12:35:28 exceRpt_smallRNA: Running FastQC on cleaned reads:

2020-02-21--12:35:28 exceRpt_smallRNA: java -classpath /mnt/tank/bench/scripts/exceRpt//exceRpt_bin/FastQC_0.11.8:/mnt/tank/bench/scripts/exceRpt//exceRpt_bin/FastQC_0.11.8/sam-1.103.jar:/mnt/tank/bench/scripts/exceRpt//exceRpt_bin/FastQC_0.11.8/jbzip2-0.9.jar -Xmx31G -Dfastqc.threads=20 -Dfastqc.unzip=false -Dfastqc.output_dir=/mnt/tank/bench//projects/SV18362/exceRpt_output/SV18362-0002_S2_R1_001.fastq/ uk/ac/bbsrc/babraham/FastQC/FastQCApplication /mnt/tank/bench//projects/SV18362/exceRpt_output/SV18362-0002_S2_R1_001.fastq/SV18362-0002_S2_R1_001.fastq.clipped.trimmed.filtered.noRiboRNA.fastq.gz >> /mnt/tank/bench//projects/SV18362/exceRpt_output/SV18362-0002_S2_R1_001.fastq.log 2>> /mnt/tank/bench//projects/SV18362/exceRpt_output/SV18362-0002_S2_R1_001.fastq.err

Analysis complete for SV18362-0002_S2_R1_001.fastq.clipped.trimmed.filtered.noRiboRNA.fastq.gz
2020-02-21--12:36:14 exceRpt_smallRNA: Finished running FastQC

======================

2020-02-21--12:36:14 exceRpt_smallRNA: Mapping reads to the genome of the primary organism:

2020-02-21--12:36:14 exceRpt_smallRNA: /mnt/tank/bench/scripts/exceRpt//exceRpt_bin/STAR-2.7.0e/bin/Linux_x86_64_static/STAR --runThreadN 20 --outFileNamePrefix /mnt/tank/bench//projects/SV18362/exceRpt_output/SV18362-0002_S2_R1_001.fastq/endogenousAlignments_genome_ --genomeDir /mnt/tank/bench/scripts/exceRpt//exceRpt_DB/hg38/STAR_INDEX_genome --readFilesIn /mnt/tank/bench//projects/SV18362/exceRpt_output/SV18362-0002_S2_R1_001.fastq/SV18362-0002_S2_R1_001.fastq.clipped.trimmed.filtered.noRiboRNA.fastq.gz --runMode alignReads --outSAMtype BAM Unsorted --outSAMattributes All --readFilesCommand zcat --outSAMunmapped None --outFilterMultimapNmax 1000000 --outReadsUnmapped Fastx  --alignIntronMax 1 --alignIntronMin 2 --alignEndsType Local --outFilterMatchNmin 18 --outFilterMatchNminOverLread 0.9 --outFilterMismatchNmax 0 --outFilterMismatchNoverLmax 0.3  >> /mnt/tank/bench//projects/SV18362/exceRpt_output/SV18362-0002_S2_R1_001.fastq.log 2>> /mnt/tank/bench//projects/SV18362/exceRpt_output/SV18362-0002_S2_R1_001.fastq.err

Feb 21 12:36:14 ..... started STAR run
Feb 21 12:36:14 ..... loading genome
Feb 21 12:36:54 ..... started mapping
Feb 21 12:38:18 ..... finished mapping
Feb 21 12:38:20 ..... finished successfully
2020-02-21--12:38:20 exceRpt_smallRNA: Finished mapping to the genome of the primary organism

======================

2020-02-21--12:38:26 exceRpt_smallRNA: Mapping genome-aligned reads to the transcriptome of the primary organism:

2020-02-21--12:38:26 exceRpt_smallRNA: /mnt/tank/bench/scripts/exceRpt//exceRpt_bin/STAR-2.7.0e/bin/Linux_x86_64_static/STAR --runThreadN 20 --outFileNamePrefix /mnt/tank/bench//projects/SV18362/exceRpt_output/SV18362-0002_S2_R1_001.fastq/endogenousAlignments_genomeMapped_transcriptome_ --readFilesIn /mnt/tank/bench//projects/SV18362/exceRpt_output/SV18362-0002_S2_R1_001.fastq/endogenousAlignments_genome_Mapped.out.mate1 --genomeDir /mnt/tank/bench/scripts/exceRpt//exceRpt_DB/hg38/STAR_INDEX_transcriptome --runMode alignReads --outSAMtype BAM Unsorted --outSAMattributes All --outSAMunmapped None --outFilterMultimapNmax 1000000 --outReadsUnmapped Fastx --readFilesCommand - --alignIntronMax 1 --alignIntronMin 2 --alignEndsType Local --outFilterMatchNmin 18 --outFilterMatchNminOverLread 0.9 --outFilterMismatchNmax 0 --outFilterMismatchNoverLmax 0.3  >> /mnt/tank/bench//projects/SV18362/exceRpt_output/SV18362-0002_S2_R1_001.fastq.log 2>> /mnt/tank/bench//projects/SV18362/exceRpt_output/SV18362-0002_S2_R1_001.fastq.err

Feb 21 12:38:26 ..... started STAR run
Feb 21 12:38:26 ..... loading genome
Feb 21 12:38:41 ..... started mapping
Feb 21 12:39:56 ..... finished mapping
Feb 21 12:39:57 ..... finished successfully
2020-02-21--12:39:57 exceRpt_smallRNA: Finished mapping genome-aligned reads to the transcriptome of the primary organism

2020-02-21--12:39:59 exceRpt_smallRNA: Mapping genome-unaligned reads to the transcriptome of the primary organism:

2020-02-21--12:39:59 exceRpt_smallRNA: /mnt/tank/bench/scripts/exceRpt//exceRpt_bin/STAR-2.7.0e/bin/Linux_x86_64_static/STAR --runThreadN 20 --outFileNamePrefix /mnt/tank/bench//projects/SV18362/exceRpt_output/SV18362-0002_S2_R1_001.fastq/endogenousAlignments_genomeUnmapped_transcriptome_ --readFilesIn /mnt/tank/bench//projects/SV18362/exceRpt_output/SV18362-0002_S2_R1_001.fastq/endogenousAlignments_genome_Unmapped.out.mate1 --genomeDir /mnt/tank/bench/scripts/exceRpt//exceRpt_DB/hg38/STAR_INDEX_transcriptome --runMode alignReads --outSAMtype BAM Unsorted --outSAMattributes All --outSAMunmapped None --outFilterMultimapNmax 1000000 --outReadsUnmapped Fastx --readFilesCommand - --alignIntronMax 1 --alignIntronMin 2 --alignEndsType Local --outFilterMatchNmin 18 --outFilterMatchNminOverLread 0.9 --outFilterMismatchNmax 0 --outFilterMismatchNoverLmax 0.3  >> /mnt/tank/bench//projects/SV18362/exceRpt_output/SV18362-0002_S2_R1_001.fastq.log 2>> /mnt/tank/bench//projects/SV18362/exceRpt_output/SV18362-0002_S2_R1_001.fastq.err

Feb 21 12:39:59 ..... started STAR run
Feb 21 12:39:59 ..... loading genome
Feb 21 12:40:13 ..... started mapping
Feb 21 12:47:29 ..... finished mapping
Feb 21 12:47:30 ..... finished successfully
2020-02-21--12:47:30 exceRpt_smallRNA: Finished mapping genome-unaligned reads to the transcriptome of the primary organism

======================

2020-02-21--12:48:09 exceRpt_smallRNA: Assigning and sorting reads:

2020-02-21--12:48:09 exceRpt_smallRNA: java -Xmx31G -jar /mnt/tank/bench/scripts/exceRpt//exceRpt_bin/exceRpt_Tools.jar ProcessEndogenousAlignments --libPriority miRNA,tRNA,piRNA,gencode,circRNA --genomeMappedReads /mnt/tank/bench//projects/SV18362/exceRpt_output/SV18362-0002_S2_R1_001.fastq/endogenousAlignments_genomeMapped_transcriptome_Aligned.out.bam --transcriptomeMappedReads /mnt/tank/bench//projects/SV18362/exceRpt_output/SV18362-0002_S2_R1_001.fastq/endogenousAlignments_genomeUnmapped_transcriptome_Aligned.out.bam --hairpin2genome /mnt/tank/bench/scripts/exceRpt//exceRpt_DB/hg38/miRNA_precursor2genome.sam --mature2hairpin /mnt/tank/bench/scripts/exceRpt//exceRpt_DB/hg38/miRNA_mature2precursor.sam --dict /mnt/tank/bench//projects/SV18362/exceRpt_output/SV18362-0002_S2_R1_001.fastq/endogenousAlignments_Accepted.dict 2>> /mnt/tank/bench//projects/SV18362/exceRpt_output/SV18362-0002_S2_R1_001.fastq.log | sort -k 2,2 -k 1,1 > /mnt/tank/bench//projects/SV18362/exceRpt_output/SV18362-0002_S2_R1_001.fastq/endogenousAlignments_Accepted.txt

2020/02/21 12:48:10 Using default library priorities: miRNA > tRNA > piRNA > gencode > circRNA
2020/02/21 12:48:10 Reading miRNA annotation info
2020/02/21 12:48:10 Processing RNA-seq alignments
2020/02/21 12:48:10 Processing transcriptome alignments for genome-mapped reads...
2020/02/21 12:49:39 Processing transcriptome alignments for genome-UNmapped reads...
2020/02/21 12:49:42 Done!
2020-02-21--12:49:47 exceRpt_smallRNA: Finished assigning and sorting reads

2020-02-21--12:49:47 exceRpt_smallRNA: If requested, downsampling to NULL transcriptome alignments:

2020-02-21--12:49:47 exceRpt_smallRNA: 

2020-02-21--12:49:47 exceRpt_smallRNA: Finished downsampling transcriptome alignments

2020-02-21--12:49:47 exceRpt_smallRNA: Quantifying:

2020-02-21--12:49:47 exceRpt_smallRNA: java -Xmx31G -jar /mnt/tank/bench/scripts/exceRpt//exceRpt_bin/exceRpt_Tools.jar QuantifyEndogenousAlignments --dict /mnt/tank/bench//projects/SV18362/exceRpt_output/SV18362-0002_S2_R1_001.fastq/endogenousAlignments_Accepted.dict --acceptedAlignments /mnt/tank/bench//projects/SV18362/exceRpt_output/SV18362-0002_S2_R1_001.fastq/endogenousAlignments_Accepted.txt --outputPath /mnt/tank/bench//projects/SV18362/exceRpt_output/SV18362-0002_S2_R1_001.fastq

2020/02/21 12:49:47 Reading alignments in: /mnt/tank/bench//projects/SV18362/exceRpt_output/SV18362-0002_S2_R1_001.fastq/endogenousAlignments_Accepted.txt
2020/02/21 12:49:47 Using alignment dictionary: /mnt/tank/bench//projects/SV18362/exceRpt_output/SV18362-0002_S2_R1_001.fastq/endogenousAlignments_Accepted.dict
2020/02/21 12:49:47 Writing results to: /mnt/tank/bench//projects/SV18362/exceRpt_output/SV18362-0002_S2_R1_001.fastq
2020/02/21 12:49:47 Reading alignment dictionary...
2020/02/21 12:49:47 Reading alignments...
2020/02/21 12:49:53  - Read alignments for 13552 insert sequences
2020/02/21 12:49:53 Writing read counts...
2020/02/21 12:49:53 Done!
2020-02-21--12:50:02 exceRpt_smallRNA: END smallRNA-seq Pipeline for sample SV18362-0002_S2_R1_001.fastq
======================
