# Supplementary material for: Analysis of plasma‐derived small extracellular vesicle characteristics and microRNA cargo following exercise‐induced skeletal muscle damage in men
Source: Physiol Rep. 2024 Sep 20;12(18):e70056. doi: 10.14814/phy2.70056 (PMC11415274; doi:10.14814/phy2.70056)
Supplement: Supplementary file 2 — Data S2: Supporting Information. [file PHY2-12-e70056-s001.zip › Processed Files For Individual Samples/SV18362-0005_S5_R1_001.fastq_CORE_RESULTS_v4.6.2/SV18362-0005_S5_R1_001.fastq/readCounts_miRNAprecursor_sense.txt]

ReferenceID	uniqueFragmentCount	totalReadCount	multimapAdjustedReadCount	uniqueMappingReads
hsa-mir-142:MI0000458:Homo:sapiens:miR-142:stem-loop	21	9702	9702.0	9702
hsa-mir-151a:MI0000809:Homo:sapiens:miR-151a:stem-loop	20	1671	1671.0	1671
hsa-mir-423:MI0001445:Homo:sapiens:miR-423:stem-loop	46	494	494.0	494
hsa-mir-191:MI0000465:Homo:sapiens:miR-191:stem-loop	38	436	436.0	436
hsa-mir-222:MI0000299:Homo:sapiens:miR-222:stem-loop	29	406	406.0	406
hsa-mir-125a:MI0000469:Homo:sapiens:miR-125a:stem-loop	33	340	340.0	340
hsa-mir-21:MI0000077:Homo:sapiens:miR-21:stem-loop	16	228	228.0	228
hsa-mir-30d:MI0000255:Homo:sapiens:miR-30d:stem-loop	16	222	222.0	222
hsa-mir-10b:MI0000267:Homo:sapiens:miR-10b:stem-loop	18	163	163.0	163
hsa-mir-10a:MI0000266:Homo:sapiens:miR-10a:stem-loop	20	154	154.0	154
hsa-mir-4433b:MI0025511:Homo:sapiens:miR-4433b:stem-loop	9	131	131.0	131
hsa-mir-30e:MI0000749:Homo:sapiens:miR-30e:stem-loop	20	117	117.0	117
hsa-mir-146a:MI0000477:Homo:sapiens:miR-146a:stem-loop	16	111	111.0	111
hsa-mir-628:MI0003642:Homo:sapiens:miR-628:stem-loop	5	109	109.0	109
hsa-mir-2110:MI0010629:Homo:sapiens:miR-2110:stem-loop	4	96	96.0	96
hsa-mir-409:MI0001735:Homo:sapiens:miR-409:stem-loop	5	88	88.0	88
hsa-mir-224:MI0000301:Homo:sapiens:miR-224:stem-loop	17	88	88.0	88
hsa-mir-221:MI0000298:Homo:sapiens:miR-221:stem-loop	15	78	78.0	78
hsa-mir-3138:MI0014161:Homo:sapiens:miR-3138:stem-loop	3	74	74.0	74
hsa-mir-1843:MI0032314:Homo:sapiens:miR-1843:stem-loop	2	65	65.0	65
hsa-mir-452:MI0001733:Homo:sapiens:miR-452:stem-loop	4	54	54.0	54
hsa-mir-548ax:MI0019286:Homo:sapiens:miR-548ax:stem-loop	3	52	52.0	52
hsa-mir-7849:MI0025519:Homo:sapiens:miR-7849:stem-loop	3	51	51.0	51
hsa-mir-1301:MI0003815:Homo:sapiens:miR-1301:stem-loop	5	48	48.0	48
hsa-mir-101-1:MI0000103:Homo:sapiens:miR-101-1:stem-loop	8	84	42.0	0
hsa-mir-101-2:MI0000739:Homo:sapiens:miR-101-2:stem-loop	8	84	42.0	0
hsa-mir-361:MI0000760:Homo:sapiens:miR-361:stem-loop	2	36	36.0	36
hsa-mir-146b:MI0003129:Homo:sapiens:miR-146b:stem-loop	9	36	36.0	36
hsa-mir-342:MI0000805:Homo:sapiens:miR-342:stem-loop	7	35	35.0	35
hsa-mir-103a-1:MI0000109:Homo:sapiens:miR-103a-1:stem-loop	2	80	34.833333333333336	0
hsa-mir-103a-2:MI0000108:Homo:sapiens:miR-103a-2:stem-loop	2	80	34.833333333333336	0
hsa-mir-223:MI0000300:Homo:sapiens:miR-223:stem-loop	2	32	32.0	32
hsa-mir-26b:MI0000084:Homo:sapiens:miR-26b:stem-loop	5	31	31.0	31
hsa-mir-320e:MI0014234:Homo:sapiens:miR-320e:stem-loop	1	26	26.0	26
hsa-mir-664a:MI0006442:Homo:sapiens:miR-664:stem-loop	5	24	24.0	24
hsa-mir-93:MI0000095:Homo:sapiens:miR-93:stem-loop	1	23	23.0	23
hsa-mir-199a-2:MI0000281:Homo:sapiens:miR-199a-2:stem-loop	6	47	22.83333333333333	0
hsa-mir-199a-1:MI0000242:Homo:sapiens:miR-199a-1:stem-loop	6	47	22.83333333333333	0
hsa-mir-6837:MI0022683:Homo:sapiens:miR-6837:stem-loop	1	22	22.0	22
hsa-mir-4706:MI0017339:Homo:sapiens:miR-4706:stem-loop	2	22	22.0	22
hsa-mir-599:MI0003611:Homo:sapiens:miR-599:stem-loop	1	21	21.0	21
hsa-mir-330:MI0000803:Homo:sapiens:miR-330:stem-loop	2	21	21.0	21
hsa-mir-130b:MI0000748:Homo:sapiens:miR-130b:stem-loop	3	20	20.0	20
hsa-mir-29a:MI0000087:Homo:sapiens:miR-29a:stem-loop	1	20	20.0	20
hsa-mir-152:MI0000462:Homo:sapiens:miR-152:stem-loop	1	19	19.0	19
hsa-mir-500b:MI0015903:Homo:sapiens:miR-500b:stem-loop	1	19	19.0	19
hsa-let-7f-2:MI0000068:Homo:sapiens:let-7f-2:stem-loop	4	18	18.0	18
hsa-mir-30a:MI0000088:Homo:sapiens:miR-30a:stem-loop	6	18	18.0	18
hsa-mir-27b:MI0000440:Homo:sapiens:miR-27b:stem-loop	2	19	18.0	17
hsa-mir-186:MI0000483:Homo:sapiens:miR-186:stem-loop	2	17	17.0	17
hsa-mir-17:MI0000071:Homo:sapiens:miR-17:stem-loop	1	16	16.0	16
hsa-let-7f-1:MI0000067:Homo:sapiens:let-7f-1:stem-loop	2	16	16.0	16
hsa-mir-23b:MI0000439:Homo:sapiens:miR-23b:stem-loop	1	16	16.0	16
hsa-mir-4775:MI0017418:Homo:sapiens:miR-4775:stem-loop	1	15	15.0	15
hsa-mir-339:MI0000815:Homo:sapiens:miR-339:stem-loop	3	15	15.0	15
hsa-mir-451a:MI0001729:Homo:sapiens:miR-451a:stem-loop	1	15	15.0	15
hsa-mir-136:MI0000475:Homo:sapiens:miR-136:stem-loop	1	15	15.0	15
hsa-mir-503:MI0003188:Homo:sapiens:miR-503:stem-loop	1	15	15.0	15
hsa-mir-340:MI0000802:Homo:sapiens:miR-340:stem-loop	2	15	15.0	15
hsa-mir-942:MI0005767:Homo:sapiens:miR-942:stem-loop	1	13	13.0	13
hsa-mir-1292:MI0006433:Homo:sapiens:miR-1292:stem-loop	1	13	13.0	13
hsa-mir-589:MI0003599:Homo:sapiens:miR-589:stem-loop	2	13	13.0	13
hsa-mir-505:MI0003190:Homo:sapiens:miR-505:stem-loop	9	12	12.0	12
hsa-mir-421:MI0003685:Homo:sapiens:miR-421:stem-loop	1	12	12.0	12
hsa-mir-181a-1:MI0000289:Homo:sapiens:miR-181a-1:stem-loop	5	24	12.0	0
hsa-mir-181a-2:MI0000269:Homo:sapiens:miR-181a-2:stem-loop	5	24	12.0	0
hsa-mir-3199-1:MI0014247:Homo:sapiens:miR-3199-1:stem-loop	2	22	11.0	0
hsa-mir-320a:MI0000542:Homo:sapiens:miR-320a:stem-loop	2	11	11.0	11
hsa-mir-3199-2:MI0014248:Homo:sapiens:miR-3199-2:stem-loop	2	22	11.0	0
hsa-mir-23a:MI0000079:Homo:sapiens:miR-23a:stem-loop	6	11	11.0	11
hsa-mir-107:MI0000114:Homo:sapiens:miR-107:stem-loop	1	31	10.333333333333334	0
hsa-mir-30c-1:MI0000736:Homo:sapiens:miR-30c-1:stem-loop	3	17	8.5	0
hsa-mir-30c-2:MI0000254:Homo:sapiens:miR-30c-2:stem-loop	3	17	8.5	0
hsa-mir-148a:MI0000253:Homo:sapiens:miR-148a:stem-loop	2	8	8.0	8
hsa-let-7b:MI0000063:Homo:sapiens:let-7b:stem-loop	3	8	8.0	8
hsa-mir-636:MI0003651:Homo:sapiens:miR-636:stem-loop	1	6	6.0	6
hsa-mir-338:MI0000814:Homo:sapiens:miR-338:stem-loop	1	5	5.0	5
hsa-mir-192:MI0000234:Homo:sapiens:miR-192:stem-loop	4	4	4.0	4
hsa-mir-425:MI0001448:Homo:sapiens:miR-425:stem-loop	3	4	4.0	4
hsa-mir-140:MI0000456:Homo:sapiens:miR-140:stem-loop	3	3	3.0	3
hsa-mir-100:MI0000102:Homo:sapiens:miR-100:stem-loop	1	3	3.0	3
hsa-mir-92a-1:MI0000093:Homo:sapiens:miR-92a-1:stem-loop	3	3	3.0	3
hsa-mir-16-2:MI0000115:Homo:sapiens:miR-16-2:stem-loop	3	3	3.0	3
hsa-mir-671:MI0003760:Homo:sapiens:miR-671:stem-loop	1	2	2.0	2
hsa-mir-24-1:MI0000080:Homo:sapiens:miR-24-1:stem-loop	1	4	2.0	0
hsa-mir-182:MI0000272:Homo:sapiens:miR-182:stem-loop	2	2	2.0	2
hsa-mir-99a:MI0000101:Homo:sapiens:miR-99a:stem-loop	1	2	2.0	2
hsa-mir-24-2:MI0000081:Homo:sapiens:miR-24-2:stem-loop	1	4	2.0	0
hsa-mir-199b:MI0000282:Homo:sapiens:miR-199b:stem-loop	4	4	1.3333333333333333	0
hsa-let-7e:MI0000066:Homo:sapiens:let-7e:stem-loop	1	1	1.0	1
hsa-mir-500a:MI0003184:Homo:sapiens:miR-500a:stem-loop	1	1	1.0	1
hsa-mir-27a:MI0000085:Homo:sapiens:miR-27a:stem-loop	1	2	1.0	0
hsa-mir-139:MI0000261:Homo:sapiens:miR-139:stem-loop	1	1	1.0	1
hsa-mir-584:MI0003591:Homo:sapiens:miR-584:stem-loop	1	1	1.0	1
hsa-mir-6810:MI0022655:Homo:sapiens:miR-6810:stem-loop	1	1	1.0	1
hsa-mir-10399:MI0033423:Homo:sapiens:miR-10399:stem-loop	1	1	1.0	1
hsa-mir-1273h:MI0025512:Homo:sapiens:miR-1273h:stem-loop	1	1	1.0	1
hsa-mir-185:MI0000482:Homo:sapiens:miR-185:stem-loop	1	1	1.0	1
hsa-mir-148b:MI0000811:Homo:sapiens:miR-148b:stem-loop	1	1	1.0	1
hsa-mir-128-1:MI0000447:Homo:sapiens:miR-128-1:stem-loop	1	1	1.0	1
hsa-mir-106b:MI0000734:Homo:sapiens:miR-106b:stem-loop	1	1	1.0	1
hsa-mir-155:MI0000681:Homo:sapiens:miR-155:stem-loop	1	1	1.0	1
hsa-mir-486-1:MI0002470:Homo:sapiens:miR-486:stem-loop	1	1	1.0	1
hsa-mir-28:MI0000086:Homo:sapiens:miR-28:stem-loop	1	1	1.0	1
hsa-mir-151b:MI0003772:Homo:sapiens:miR-151b:stem-loop	1	1	1.0	1
hsa-mir-19b-2:MI0000075:Homo:sapiens:miR-19b-2:stem-loop	1	1	0.5	0
hsa-mir-19b-1:MI0000074:Homo:sapiens:miR-19b-1:stem-loop	1	1	0.5	0
