# Supplementary material for: Analysis of plasma‐derived small extracellular vesicle characteristics and microRNA cargo following exercise‐induced skeletal muscle damage in men
Source: Physiol Rep. 2024 Sep 20;12(18):e70056. doi: 10.14814/phy2.70056 (PMC11415274; doi:10.14814/phy2.70056)
Supplement: Supplementary file 2 — Data S2: Supporting Information. [file PHY2-12-e70056-s001.zip › Processed Files For Individual Samples/SV18362-0005_S5_R1_001.fastq_CORE_RESULTS_v4.6.2/SV18362-0005_S5_R1_001.fastq/readCounts_gencode_antisense_geneLevel.txt]

GeneSymbol	uniqueFragmentCount	totalReadCount	multimapAdjustedReadCount	uniqueMappingReads
AC010970.1	80	1564	1548.8	1545
LYPD3	8	1205	1205.0	1205
AC104581.1	20	1027	1027.0	1027
SLC34A1	10	735	735.0	0
ST8SIA5	9	590	590.0	590
AC008735.5	10	322	322.0	322
RSRC1	7	315	315.0	315
RP1	10	257	257.0	0
ELOA	5	154	154.0	0
ZNF414	3	133	133.0	133
TMEM104	3	111	111.0	0
ABCA3	3	111	111.0	0
KCNG3	4	95	95.0	0
ATP2A2	4	86	86.0	86
IFI16	6	82	81.66666666666666	0
LARS2	4	80	80.0	0
CYP1B1	7	72	72.0	72
ZNF445	5	64	64.0	0
IL16	4	59	58.99999999999999	0
HIF1AN	2	55	55.0	55
IQCJ	4	52	51.99999999999999	0
AL357052.1	3	50	50.0	50
GNPDA1	4	48	48.0	0
OR1N1	2	47	47.0	0
RASGRP2	4	29	46.0	46
TSC2	3	43	43.0	43
FHL1	1	43	43.0	0
TMEM131	3	40	40.0	40
LINC01287	4	38	38.0	0
KATNAL2	3	38	38.0	38
HSPA8P20	2	37	37.0	37
AJAP1	1	37	37.0	37
ERO1A	4	37	37.0	37
AL035416.1	4	35	35.0	35
CARD8	2	34	34.0	34
CCDC57	3	36	33.66666666666667	0
ZBTB44	1	33	33.0	33
DACH2	1	33	33.0	33
CACNA2D4	2	33	33.0	33
UMPS	1	32	31.999999999999993	0
NDRG4	1	31	31.0	31
ADRA1B	3	30	30.0	30
RAN	3	28	28.0	0
C17orf51	1	28	28.0	28
SLC4A4	1	28	28.0	0
PDLIM5	1	26	26.0	26
SNORD10	4	52	26.0	0
EIF4A1	4	52	26.0	0
ERC1	1	26	26.0	26
NF2	3	25	25.000000000000004	0
CASP8	1	25	25.0	25
RANBP10	2	25	25.0	0
IGKJ5	2	25	25.0	25
ATXN7L3	1	48	24.0	0
RF00019	2	24	24.0	24
FGD3	1	48	24.0	0
NDUFA4L2	1	24	24.0	0
KCNA2	1	23	24.0	23
AC006452.1	1	24	24.0	24
RPS3AP30	2	23	23.0	23
KSR2	1	23	23.0	0
EEF2	1	23	23.0	0
AL592295.4	1	23	23.0	23
TIMM44	1	22	22.0	22
TCEAL4	1	22	22.0	22
TECPR1	1	22	22.0	0
MTCYBP19	1	22	22.0	22
SLC25A42	2	22	22.0	22
AC022098.1	1	22	22.0	22
NRXN3	1	21	21.0	0
LMNB1	1	21	21.0	0
GDNF	1	21	21.0	21
TRPV3	1	21	21.0	0
TCAF2	1	21	21.0	21
ESYT1	1	21	21.0	21
CTDSP1	1	21	21.0	21
MDN1	1	21	21.0	0
DDX42	1	20	20.0	20
VCP	1	20	20.0	0
ST8SIA4	1	20	20.0	20
LIMS2	1	20	20.0	20
CSAD	1	20	20.0	20
SCRIB	1	20	20.0	0
DNAJC11	1	19	19.0	0
DPP6	2	19	19.0	19
HTRA2	1	19	19.0	0
VN1R54P	1	19	19.0	19
LINC01028	1	19	19.0	19
MROH7	1	19	19.0	0
PARD6G	1	19	19.0	19
LENG8	2	19	19.0	0
PIP4P1	1	19	19.0	19
SUN5	1	18	18.0	0
LINC01168	1	18	18.0	18
AC008969.1	1	18	18.0	0
EIF3B	1	18	18.0	18
AC073174.2	1	18	18.0	18
AP5S1	1	18	18.0	0
RAB3B	1	18	18.0	18
AR	3	18	18.0	0
TTC17	1	17	17.0	0
HS3ST3B1	1	17	17.0	0
RBM33	1	17	17.0	0
IGKC	1	17	17.0	17
RAB28	2	17	17.0	17
TBC1D3P5	1	17	17.0	17
KCNAB2	1	17	17.0	17
BCL2L14	1	17	17.0	17
TOR3A	1	17	17.0	17
REG1B	1	17	17.0	17
COPA	1	17	16.999999999999996	0
C3orf62	1	16	16.0	16
LAIR1	1	16	16.0	16
HEATR1	1	16	16.0	0
PCSK5	1	16	16.0	0
RABGAP1L	2	16	16.0	0
ATP5S	1	16	16.0	16
SOGA1	1	16	16.0	16
FTO	1	16	16.0	16
KRT18P59	1	16	16.0	16
IGKJ3	1	16	16.0	16
LINC00654	1	16	16.0	16
KRTAP27	1	16	16.0	16
VENTX	1	15	15.0	15
RGL1	1	15	15.0	0
PDCD10	1	15	15.0	0
SLC22A5	1	15	15.0	15
AC130466.1	1	15	15.0	15
FAT3	1	15	15.0	0
AL133320.1	1	15	15.0	15
GSDMA	1	15	15.0	0
NFE4	1	15	15.0	0
ST3GAL1	2	15	15.0	0
NKAIN3	2	15	14.666666666666668	14
OR4F17	2	24	14.399999999999999	0
KRT18P55	1	19	14.25	0
WSCD1	1	16	14.222222222222225	0
NT5DC2	1	14	14.0	0
ATP2A1	1	14	14.0	0
MPG	1	14	14.0	14
C5orf58	1	14	14.0	14
ACTR1A	1	14	14.0	0
CALN1	1	14	14.0	0
SLC46A3	1	14	14.0	0
NECTIN2	1	14	14.0	14
C1orf131	1	14	14.0	14
ACTBP6	1	14	14.0	14
AC108448.3	1	14	14.0	14
CLSTN3	1	14	14.0	0
AC090337.2	1	13	13.0	13
AL356417.2	1	13	13.0	13
DBN1	1	13	13.0	13
ITFG2	1	13	13.0	13
CD3D	1	13	13.0	0
N4BP1	6	15	13.0	12
PPTC7	1	13	13.0	13
RRBP1	1	12	12.0	0
ASPSCR1	1	12	12.0	0
RAP1GAP2	1	12	12.0	12
TMEM267	1	12	12.0	0
GRIK5	1	12	12.0	0
HIVEP1	1	12	12.0	0
DLEC1	1	12	12.0	0
AMDHD1	6	12	12.0	0
ZNF672	1	12	12.0	12
ETNK2	1	12	12.0	0
MTCYBP34	1	12	12.0	12
GSG1L	1	12	12.0	0
ZFYVE27	1	12	12.0	0
DENND4B	1	11	11.0	0
NR3C2	1	11	11.0	0
AL031590.1	1	11	11.0	11
FUS	1	11	11.0	11
DPYSL4	2	11	11.0	11
USP22	1	10	10.0	10
LINC02593	1	10	10.0	0
CHMP1A	1	10	10.0	0
MDGA1	5	11	10.0	1
ABCA2	1	10	10.0	0
ZNF267	1	10	10.0	10
SF1	1	10	10.0	0
DDX53	1	9	9.0	9
C5orf15	1	9	9.0	9
PLPPR5	2	9	9.0	0
MYOF	1	9	9.0	0
ZNF292	2	9	9.0	9
LINC00865	1	13	8.666666666666666	0
FP236383.2	2	38	8.55	0
FP236383.3	2	38	8.55	0
FP671120.3	2	38	8.55	0
FP671120.4	2	38	8.55	0
NRDE2	1	8	8.0	8
GPAA1	1	8	8.0	0
NIP7	1	8	8.0	8
AL590556.3	1	16	8.0	0
CELA3A	1	16	8.0	0
CU639417.4	2	15	7.5	0
LINC00319	2	15	7.5	0
PDLIM4	1	7	7.0	7
MAP7D2	1	7	7.0	0
CREG1	1	7	7.0	0
NGFR	1	7	7.0	0
PABPC1	1	9	6.923076923076924	0
LAMB2	1	6	6.0	0
DIAPH3	1	6	6.0	0
LINC02122	1	6	6.0	6
CYP2B7P	1	6	6.0	6
RNF187	1	6	6.0	6
AMBN	1	6	6.0	0
AL096855.1	2	6	6.0	6
C7orf33	2	6	6.0	6
SDHA	1	16	5.565217391304348	0
GRIA4	2	7	5.25	0
ANKUB1	4	5	5.0	0
PDK1	2	5	5.0	5
DSCR8	1	5	5.0	0
LRRC47	1	5	5.0	5
COL12A1	1	5	5.0	5
CACNA1A	2	4	4.888888888888888	4
CENPVL3	2	15	4.866666666666667	0
CENPVL2	2	15	4.866666666666667	0
CENPVL1	2	15	4.866666666666667	0
OR4F4	2	24	4.8	0
OR4F5	2	24	4.8	0
TPP1	2	5	4.791666666666667	0
CD79B	1	19	4.75	0
SMAD6	1	13	4.333333333333333	0
AC132008.2	1	16	4.173913043478261	0
RGPD1	1	7	3.5	0
RGPD2	1	7	3.5	0
PDPN	2	3	3.0	0
OR2AT4	1	3	3.0	0
ZNF616	2	3	3.0	0
BRPF1	1	3	3.0	0
SH2D5	1	3	3.0	0
PLXND1	1	3	3.0	3
LINC01840	1	3	3.0	3
LRRC15	1	3	3.0	0
E2F6	2	3	2.9999999999999996	0
MUC20	1	16	2.782608695652174	0
G3BP1	3	8	2.75	1
PSG3	1	7	2.3333333333333335	0
SDHAP1	1	16	2.0869565217391304	0
SAMHD1	2	2	2.0	2
ALS2	1	2	2.0	0
VCAN	1	2	2.0	0
MANCR	2	2	2.0	2
SPTA1	1	2	2.0	2
PLD1	1	2	2.0	0
AC104088.1	1	2	2.0	2
AC006141.1	1	2	2.0	2
PARP8	2	2	2.0	0
ANKH	1	2	2.0	2
AC092167.1	2	2	2.0	2
AC008738.4	2	2	2.0	2
IGLV7	1	2	2.0	0
AC007686.1	1	2	2.0	2
LINC01446	2	2	2.0	2
MT	1	2	2.0	1
UPP1	2	2	2.0	0
OR7A10	1	2	2.0	2
AC009121.1	1	2	2.0	2
DVL1	2	2	2.0	0
RNASEH2B	1	2	2.0	0
ZNF792	1	2	2.0	0
SRCIN1	1	2	2.0	0
TPD52	1	2	2.0	2
AL022311.1	1	2	2.0	2
MRE11	1	2	2.0	0
PROCA1	2	2	2.0	2
LSG1	1	2	2.0	2
DENND2D	1	2	2.0	2
OBSCN	1	1	1.9999999999999998	1
AC007846.2	1	16	1.7777777777777777	0
ATPAF1	2	2	1.5	1
POU2F2	1	1	1.0000000000000002	0
ARFGAP1	1	1	1.0000000000000002	0
MAGI1	1	1	1.0000000000000002	0
TAF1	1	1	1.0	1
CYP24A1	1	1	1.0	0
TBX19	1	1	1.0	1
ARID3A	1	1	1.0	0
TMEM30A	1	1	1.0	0
PTCD1	1	1	1.0	1
MARVELD3	1	1	1.0	1
DCDC2B	1	1	1.0	1
HIST1H2BN	1	1	1.0	1
RBM24	1	1	1.0	1
COL6A5	1	1	1.0	0
MVD	1	1	1.0	0
CCDC191	1	1	1.0	1
LMBRD2	1	1	1.0	1
TGFBR3	1	1	1.0	0
PLA2G4C	1	1	1.0	1
USP42	1	1	1.0	0
AL356417.3	1	1	1.0	1
AC087280.2	1	1	1.0	1
CA5B	1	1	1.0	1
SGSH	1	1	1.0	0
HMGB1	1	1	1.0	1
AL627309.5	1	1	1.0	1
CCDC130	1	1	1.0	0
RSRP1	1	1	1.0	0
KIF18B	1	1	1.0	0
TMEM110	1	1	1.0	1
SMAD4	1	1	1.0	1
VILL	1	1	1.0	1
EP400	1	1	1.0	1
CDH22	1	1	1.0	0
COBLL1	1	1	1.0	0
CALHM2	1	1	1.0	0
ARHGAP12	1	1	1.0	0
PROZ	1	1	1.0	0
AC007906.2	1	1	1.0	1
UTP23	1	1	1.0	1
CCDC149	1	1	1.0	0
C8orf17	1	1	1.0	0
GPANK1	1	1	1.0	0
ERICH6B	1	1	1.0	0
SSU72	1	1	1.0	1
AC093012.1	1	1	1.0	1
AC090236.2	1	1	1.0	1
KRT6A	1	1	1.0	1
CCND2	1	1	1.0	1
TTF2	1	1	1.0	1
NEK10	1	1	1.0	1
KIF26B	1	1	1.0	0
FAM189A1	1	1	1.0	1
C12orf43	1	1	1.0	0
AC080038.1	1	1	1.0	1
CXCR3	1	1	1.0	0
AL136985.3	1	1	1.0	1
PDZRN3	1	1	1.0	0
TLR6	1	1	1.0	0
PRMT8	1	1	1.0	0
LINC02238	1	1	1.0	1
AC069544.1	1	1	1.0	1
XPO5	1	1	1.0	0
PPP3CA	1	1	1.0	0
MTMR9LP	1	1	1.0	0
CCDC125	1	1	1.0	1
GDI1	1	1	1.0	1
SIM2	1	1	1.0	1
RAP1BP1	1	1	1.0	1
MTCO1P12	1	2	1.0	0
CD207	1	1	1.0	1
AC096649.1	1	1	1.0	1
TF	1	1	1.0	0
NBEAL1	1	1	1.0	1
CTSA	1	1	1.0	1
PATZ1	1	1	1.0	0
STXBP5	1	1	1.0	1
PTDSS1	1	1	1.0	0
SPTBN5	1	1	1.0	1
PLPP2	1	1	1.0	1
PAPPA	1	1	1.0	1
AP001056.1	1	1	1.0	1
AL137009.1	1	1	1.0	1
ALG3	1	1	1.0	0
ABI1P1	1	1	1.0	1
LINC01187	1	1	1.0	1
CCNL2	1	1	1.0	1
EPC2	1	1	1.0	1
AC024651.2	1	1	1.0	1
PANK2	1	1	1.0	0
FOLR1	1	1	1.0	1
FRAS1	1	1	1.0	0
NFASC	1	1	1.0	1
MYO16	1	1	1.0	0
KCNJ14	1	1	1.0	0
FKTN	1	1	1.0	0
SLITRK4	1	1	1.0	0
HECTD2	1	1	1.0	0
KIAA1328	1	1	1.0	0
AP3M2	1	1	1.0	1
ITIH1	1	1	1.0	1
PPM1H	1	1	1.0	1
LCOR	1	1	1.0	0
PATL1	1	1	1.0	1
C1QL3	1	1	1.0	1
TNFRSF19	1	1	1.0	0
DIS3	1	1	1.0	1
GRASP	1	1	1.0	1
AC114550.1	1	1	1.0	1
TRG	1	1	1.0	1
AC004232.3	1	1	1.0	1
FGFR1OP	1	1	1.0	1
CDK2	1	1	1.0	0
SP4	1	1	1.0	0
ZNF887P	1	1	1.0	1
IGSF11	1	1	1.0	1
ERICD	1	1	1.0	1
AC006927.5	1	1	1.0	1
LINC02453	1	1	1.0	1
AC013467.1	1	1	1.0	1
AC034245.1	1	1	1.0	1
KDSR	1	1	1.0	0
KRBOX4	1	1	1.0	1
SLCO2A1	1	1	1.0	1
KAT6A	1	1	1.0	0
ARMCX5	1	1	1.0	0
DGKZ	1	1	1.0	1
AC012409.2	1	1	1.0	1
FOXP4	1	1	1.0	0
FRMD4B	1	1	1.0	0
AC022440.1	1	1	1.0	1
NUDT16	1	1	1.0	1
SLCO2B1	1	1	1.0	0
FGF7	1	1	1.0	0
PPP1CB	1	1	1.0	0
CLU	1	1	1.0	1
HNMT	1	1	1.0	1
ANKRD13B	1	1	1.0	0
KCNG1	1	1	1.0	0
ZNF213	1	1	1.0	1
CCDC6	1	1	1.0	0
TAOK3	1	1	1.0	1
AL359915.2	1	1	1.0	1
RRP1B	1	1	1.0	0
CDKN2A	1	1	1.0	1
GSX1	1	1	1.0	1
LINC00632	1	1	1.0	1
KPNA2P2	1	1	1.0	1
PSMB2	1	1	1.0	1
PRR14L	1	1	1.0	0
AP005139.1	1	1	1.0	1
AL139420.1	2	2	1.0	0
AL139420.2	2	2	1.0	0
AC000374.1	1	1	1.0	1
PLEKHO2	1	1	1.0	0
PLEKHO1	1	1	1.0	1
TMEM106B	1	1	1.0	1
MMP16	1	1	1.0	1
HEATR5A	1	1	1.0	1
KIAA1257	1	1	1.0	0
MRPL46	1	1	1.0	1
HIST2H2BC	1	1	1.0	1
AC116353.5	1	1	1.0	1
GATD1	1	1	1.0	0
TEAD3	1	1	1.0	0
AL356275.1	1	1	1.0	1
AIFM3	1	1	1.0	1
CDKN1C	1	1	1.0	0
REL	1	1	1.0	0
ST18	1	1	1.0	0
MRPL24	1	1	1.0	1
FYB2	1	1	1.0	0
FAM149A	1	1	1.0	1
SAMSN1	1	1	1.0	1
IQGAP2	1	1	1.0	1
CDCA5	1	1	1.0	1
CTBP2	1	1	1.0	1
AC090001.1	1	1	1.0	1
MTMR2	1	1	1.0	0
CFAP61	1	1	1.0	0
RUFY3	1	1	1.0	1
LINC00649	1	1	1.0	1
RBP5	1	1	1.0	0
DNAAF4	1	1	1.0	1
HEMK1	1	1	1.0	0
ZGRF1	1	1	0.9999999999999999	0
OBSL1	1	1	0.9999999999999999	0
AMBRA1	1	1	0.9999999999999999	0
DNMT3B	1	1	0.9999999999999999	0
MOB2	1	1	0.9999999999999999	0
PPARA	1	1	0.9999999999999999	0
KIFC2	1	1	0.9999999999999999	0
OGDH	1	1	0.9999999999999999	0
H19	1	1	0.9999999999999999	0
PARP12	1	1	0.9999999999999998	0
DNAJC4	1	1	0.9999999999999998	0
SLC18B1	1	1	0.9999999999999998	0
MOV10	1	1	0.9999999999999998	0
PRR13	1	1	0.8999999999999999	0
CDK18	1	1	0.8333333333333333	0
FDXACB1	1	1	0.75	0
SDHAP2	1	16	0.6956521739130435	0
GPN1	1	16	0.6956521739130435	0
PABPC3	1	9	0.6923076923076923	0
PABPC1L2A	1	9	0.6923076923076923	0
PABPC1L2B	1	9	0.6923076923076923	0
AC138430.1	1	2	0.6666666666666666	0
HAPLN4	1	2	0.6666666666666666	0
KRBA2	1	1	0.6666666666666666	0
TNRC18P3	1	2	0.6666666666666666	0
CD177	1	1	0.6666666666666666	0
CELF1	1	1	0.6000000000000001	0
GNAS	1	1	0.5555555555555556	0
CAPN12	1	1	0.5	0
MPO	1	1	0.5	0
SLC16A7	1	1	0.5	0
AC097103.2	1	1	0.5	0
AL359682.1	1	1	0.5	0
LCE1D	1	1	0.5	0
LCE1C	1	1	0.5	0
SIMC1	1	1	0.4444444444444444	0
E2F7	1	1	0.4	0
NCKAP5	1	1	0.4	0
CD177P1	1	1	0.3333333333333333	0
ZFHX3	1	1	0.3333333333333333	0
AC135178.2	1	1	0.3333333333333333	0
SMC1A	1	1	0.3333333333333333	0
AP001781.2	1	1	0.25	0
AC091564.7	2	5	0.20833333333333331	0
AP002892.1	1	1	0.16666666666666666	0
FOXI2	1	1	0.1111111111111111	0
PRR13P5	1	1	0.1	0
