# Supplementary material for: Analysis of plasma‐derived small extracellular vesicle characteristics and microRNA cargo following exercise‐induced skeletal muscle damage in men
Source: Physiol Rep. 2024 Sep 20;12(18):e70056. doi: 10.14814/phy2.70056 (PMC11415274; doi:10.14814/phy2.70056)
Supplement: Supplementary file 2 — Data S2: Supporting Information. [file PHY2-12-e70056-s001.zip › Processed Files For Individual Samples/SV18362-0005_S5_R1_001.fastq_CORE_RESULTS_v4.6.2/SV18362-0005_S5_R1_001.fastq/readCounts_miRNAmature_sense.txt]

ReferenceID	uniqueFragmentCount	totalReadCount	multimapAdjustedReadCount	uniqueMappingReads
hsa-miR-26a-5p:MIMAT0000082:Homo:sapiens:miR-26a-5p	157	654667	654667.0	654667
hsa-miR-191-5p:MIMAT0000440:Homo:sapiens:miR-191-5p	216	243335	243335.0	243335
hsa-let-7f-5p:MIMAT0000067:Homo:sapiens:let-7f-5p	127	183350	183350.0	183350
hsa-miR-423-5p:MIMAT0004748:Homo:sapiens:miR-423-5p	196	143413	143413.0	143413
hsa-miR-151a-5p:MIMAT0004697:Homo:sapiens:miR-151a-5p|hsa-miR-151b:MIMAT0010214:Homo:sapiens:miR-151b	38	144631	143091.33333333334	141566
hsa-miR-146a-5p:MIMAT0000449:Homo:sapiens:miR-146a-5p	187	82617	82617.0	82617
hsa-miR-486-5p:MIMAT0002177:Homo:sapiens:miR-486-5p	197	77959	77959.0	77959
hsa-miR-30d-5p:MIMAT0000245:Homo:sapiens:miR-30d-5p	105	77472	77472.0	77472
hsa-miR-21-5p:MIMAT0000076:Homo:sapiens:miR-21-5p	83	69525	69525.0	69525
hsa-let-7a-5p:MIMAT0000062:Homo:sapiens:let-7a-5p	95	63448	63413.0	63378
hsa-miR-92a-3p:MIMAT0000092:Homo:sapiens:miR-92a-3p	159	45747	45747.0	45747
hsa-miR-146b-5p:MIMAT0002809:Homo:sapiens:miR-146b-5p	128	40503	40503.0	40503
hsa-miR-125a-5p:MIMAT0000443:Homo:sapiens:miR-125a-5p	83	40369	40369.0	40369
hsa-miR-30e-5p:MIMAT0000692:Homo:sapiens:miR-30e-5p	55	40105	40105.0	40105
hsa-miR-10b-5p:MIMAT0000254:Homo:sapiens:miR-10b-5p	98	38971	38971.0	38971
hsa-let-7b-5p:MIMAT0000063:Homo:sapiens:let-7b-5p	135	34719	34719.0	34719
hsa-miR-10a-5p:MIMAT0000253:Homo:sapiens:miR-10a-5p	111	34609	34609.0	34609
hsa-miR-27b-3p:MIMAT0000419:Homo:sapiens:miR-27b-3p	69	33116	32880.5	32645
hsa-miR-99b-5p:MIMAT0000689:Homo:sapiens:miR-99b-5p	84	27368	27368.0	27368
hsa-miR-148b-3p:MIMAT0000759:Homo:sapiens:miR-148b-3p	49	25546	25546.0	25546
hsa-miR-126-3p:MIMAT0000445:Homo:sapiens:miR-126-3p	109	21211	21211.0	21211
hsa-miR-423-3p:MIMAT0001340:Homo:sapiens:miR-423-3p	72	19414	19414.0	19414
hsa-miR-22-3p:MIMAT0000077:Homo:sapiens:miR-22-3p	43	18336	18336.0	18336
hsa-miR-151a-3p:MIMAT0000757:Homo:sapiens:miR-151a-3p	87	16696	16696.0	16696
hsa-let-7i-5p:MIMAT0000415:Homo:sapiens:let-7i-5p	46	14981	14981.0	14981
hsa-miR-30c-5p:MIMAT0000244:Homo:sapiens:miR-30c-5p	49	14481	14481.0	14481
hsa-let-7g-5p:MIMAT0000414:Homo:sapiens:let-7g-5p	51	11652	11652.0	11652
hsa-miR-148a-3p:MIMAT0000243:Homo:sapiens:miR-148a-3p	62	11343	11343.0	11343
hsa-let-7d-5p:MIMAT0000065:Homo:sapiens:let-7d-5p	51	10682	10682.0	10682
hsa-miR-28-3p:MIMAT0004502:Homo:sapiens:miR-28-3p	57	10288	10288.0	10288
hsa-miR-126-5p:MIMAT0000444:Homo:sapiens:miR-126-5p	38	10273	10273.0	10273
hsa-miR-221-3p:MIMAT0000278:Homo:sapiens:miR-221-3p	45	10230	10230.0	10230
hsa-miR-222-3p:MIMAT0000279:Homo:sapiens:miR-222-3p	42	8843	8843.0	8843
hsa-miR-185-5p:MIMAT0000455:Homo:sapiens:miR-185-5p	67	8651	8651.0	8651
hsa-miR-30a-5p:MIMAT0000087:Homo:sapiens:miR-30a-5p	42	8295	8295.0	8295
hsa-miR-181a-5p:MIMAT0000256:Homo:sapiens:miR-181a-5p	42	8181	8181.0	8181
hsa-miR-143-3p:MIMAT0000435:Homo:sapiens:miR-143-3p	45	7708	7708.0	7708
hsa-miR-224-5p:MIMAT0000281:Homo:sapiens:miR-224-5p	35	7540	7540.0	7540
hsa-let-7e-5p:MIMAT0000066:Homo:sapiens:let-7e-5p	50	5807	5807.0	5807
hsa-miR-199b-3p:MIMAT0004563:Homo:sapiens:miR-199b-3p|hsa-miR-199a-3p:MIMAT0000232:Homo:sapiens:miR-199a-3p	42	5569	5569.0	5569
hsa-miR-23b-3p:MIMAT0000418:Homo:sapiens:miR-23b-3p	34	5477	5477.0	5477
hsa-miR-320a-3p:MIMAT0000510:Homo:sapiens:miR-320a-3p	77	6556	5325.25	4316
hsa-miR-199a-5p:MIMAT0000231:Homo:sapiens:miR-199a-5p	30	5257	5257.0	5257
hsa-miR-23a-3p:MIMAT0000078:Homo:sapiens:miR-23a-3p	53	5197	5182.0	5167
hsa-miR-151a-5p:MIMAT0004697:Homo:sapiens:miR-151a-5p	45	5102	5090.0	5078
hsa-miR-186-5p:MIMAT0000456:Homo:sapiens:miR-186-5p	36	4956	4956.0	4956
hsa-miR-99a-5p:MIMAT0000097:Homo:sapiens:miR-99a-5p	44	4912	4912.0	4912
hsa-miR-101-3p:MIMAT0000099:Homo:sapiens:miR-101-3p	44	4749	4749.0	4749
hsa-miR-140-3p:MIMAT0004597:Homo:sapiens:miR-140-3p	50	4649	4649.0	4649
hsa-miR-584-5p:MIMAT0003249:Homo:sapiens:miR-584-5p	53	4516	4516.0	4516
hsa-miR-24-3p:MIMAT0000080:Homo:sapiens:miR-24-3p	25	4475	4475.0	4475
hsa-miR-484:MIMAT0002174:Homo:sapiens:miR-484	43	4456	4456.0	4456
hsa-miR-221-5p:MIMAT0004568:Homo:sapiens:miR-221-5p	55	4103	4103.0	4103
hsa-miR-1301-3p:MIMAT0005797:Homo:sapiens:miR-1301-3p	47	3765	3765.0	3765
hsa-miR-26b-5p:MIMAT0000083:Homo:sapiens:miR-26b-5p	40	3726	3726.0	3726
hsa-miR-103a-3p:MIMAT0000101:Homo:sapiens:miR-103a-3p	36	3670	3625.5	3581
hsa-miR-27a-3p:MIMAT0000084:Homo:sapiens:miR-27a-3p	42	3814	3578.5	3343
hsa-miR-127-3p:MIMAT0000446:Homo:sapiens:miR-127-3p	63	3547	3547.0	3547
hsa-miR-142-5p:MIMAT0000433:Homo:sapiens:miR-142-5p	29	3383	3383.0	3383
hsa-miR-16-5p:MIMAT0000069:Homo:sapiens:miR-16-5p	24	2937	2937.0	2937
hsa-miR-192-5p:MIMAT0000222:Homo:sapiens:miR-192-5p	26	2925	2919.5	2914
hsa-miR-128-3p:MIMAT0000424:Homo:sapiens:miR-128-3p	33	2628	2628.0	2628
hsa-miR-409-3p:MIMAT0001639:Homo:sapiens:miR-409-3p	31	2593	2593.0	2593
hsa-miR-451a:MIMAT0001631:Homo:sapiens:miR-451a	21	2584	2584.0	2584
hsa-miR-361-5p:MIMAT0000703:Homo:sapiens:miR-361-5p	16	2559	2559.0	2559
hsa-miR-342-3p:MIMAT0000753:Homo:sapiens:miR-342-3p	34	2558	2558.0	2558
hsa-miR-130b-5p:MIMAT0004680:Homo:sapiens:miR-130b-5p	20	2370	2370.0	2370
hsa-miR-223-3p:MIMAT0000280:Homo:sapiens:miR-223-3p	44	2300	2300.0	2300
hsa-miR-30b-5p:MIMAT0000420:Homo:sapiens:miR-30b-5p	16	2287	2287.0	2287
hsa-miR-150-5p:MIMAT0000451:Homo:sapiens:miR-150-5p	19	2135	2135.0	2135
hsa-miR-152-3p:MIMAT0000438:Homo:sapiens:miR-152-3p	31	1997	1997.0	1997
hsa-miR-125b-5p:MIMAT0000423:Homo:sapiens:miR-125b-5p	24	1878	1878.0	1878
hsa-miR-335-3p:MIMAT0004703:Homo:sapiens:miR-335-3p	18	1857	1857.0	1857
hsa-miR-744-5p:MIMAT0004945:Homo:sapiens:miR-744-5p	21	1749	1749.0	1749
hsa-miR-151b:MIMAT0010214:Homo:sapiens:miR-151b	30	3198	1658.3333333333333	133
hsa-miR-4433b-5p:MIMAT0030413:Homo:sapiens:miR-4433b-5p	47	1645	1645.0	1645
hsa-miR-25-3p:MIMAT0000081:Homo:sapiens:miR-25-3p	21	1596	1596.0	1596
hsa-miR-340-3p:MIMAT0000750:Homo:sapiens:miR-340-3p	21	1508	1508.0	1508
hsa-miR-15b-5p:MIMAT0000417:Homo:sapiens:miR-15b-5p	11	1504	1504.0	1504
hsa-miR-501-3p:MIMAT0004774:Homo:sapiens:miR-501-3p	20	1377	1377.0	1377
hsa-miR-122-5p:MIMAT0000421:Homo:sapiens:miR-122-5p	20	1355	1355.0	1355
hsa-miR-182-5p:MIMAT0000259:Homo:sapiens:miR-182-5p	25	1299	1299.0	1299
hsa-miR-628-3p:MIMAT0003297:Homo:sapiens:miR-628-3p	21	1293	1293.0	1293
hsa-miR-100-5p:MIMAT0000098:Homo:sapiens:miR-100-5p	24	1251	1251.0	1251
hsa-miR-340-5p:MIMAT0004692:Homo:sapiens:miR-340-5p	15	1190	1190.0	1190
hsa-miR-654-3p:MIMAT0004814:Homo:sapiens:miR-654-3p	15	1157	1157.0	1157
hsa-miR-877-5p:MIMAT0004949:Homo:sapiens:miR-877-5p	28	1156	1156.0	1156
hsa-miR-16-2-3p:MIMAT0004518:Homo:sapiens:miR-16-2-3p	20	1146	1146.0	1146
hsa-miR-363-3p:MIMAT0000707:Homo:sapiens:miR-363-3p	20	1117	1117.0	1117
hsa-miR-320b:MIMAT0005792:Homo:sapiens:miR-320b	27	2269	1038.25	29
hsa-miR-664a-5p:MIMAT0005948:Homo:sapiens:miR-664a-5p	13	1027	1027.0	1027
hsa-miR-2110:MIMAT0010133:Homo:sapiens:miR-2110	18	882	882.0	882
hsa-miR-505-5p:MIMAT0004776:Homo:sapiens:miR-505-5p	13	836	836.0	836
hsa-miR-483-5p:MIMAT0004761:Homo:sapiens:miR-483-5p	20	833	833.0	833
hsa-miR-28-5p:MIMAT0000085:Homo:sapiens:miR-28-5p	11	858	829.3333333333334	815
hsa-miR-494-3p:MIMAT0002816:Homo:sapiens:miR-494-3p	11	802	802.0	802
hsa-miR-98-5p:MIMAT0000096:Homo:sapiens:miR-98-5p	15	800	800.0	800
hsa-miR-425-5p:MIMAT0003393:Homo:sapiens:miR-425-5p	12	788	788.0	788
hsa-miR-335-5p:MIMAT0000765:Homo:sapiens:miR-335-5p	11	781	781.0	781
hsa-miR-505-3p:MIMAT0002876:Homo:sapiens:miR-505-3p	10	770	770.0	770
hsa-miR-181a-2-3p:MIMAT0004558:Homo:sapiens:miR-181a-2-3p	11	768	768.0	768
hsa-miR-139-3p:MIMAT0004552:Homo:sapiens:miR-139-3p	15	766	766.0	766
hsa-miR-378a-3p:MIMAT0000732:Homo:sapiens:miR-378a-3p	14	760	759.5	759
hsa-miR-330-3p:MIMAT0000751:Homo:sapiens:miR-330-3p	22	736	736.0	736
hsa-miR-92b-3p:MIMAT0003218:Homo:sapiens:miR-92b-3p	26	727	727.0	727
hsa-let-7d-3p:MIMAT0004484:Homo:sapiens:let-7d-3p	15	692	692.0	692
hsa-miR-323b-3p:MIMAT0015050:Homo:sapiens:miR-323b-3p	9	674	674.0	674
hsa-miR-30e-3p:MIMAT0000693:Homo:sapiens:miR-30e-3p	16	668	668.0	668
hsa-miR-409-5p:MIMAT0001638:Homo:sapiens:miR-409-5p	12	612	612.0	612
hsa-miR-181b-5p:MIMAT0000257:Homo:sapiens:miR-181b-5p	10	605	605.0	605
hsa-miR-589-5p:MIMAT0004799:Homo:sapiens:miR-589-5p	8	604	604.0	604
hsa-miR-769-5p:MIMAT0003886:Homo:sapiens:miR-769-5p	12	597	597.0	597
hsa-miR-625-3p:MIMAT0004808:Homo:sapiens:miR-625-3p	20	580	580.0	580
hsa-miR-106b-3p:MIMAT0004672:Homo:sapiens:miR-106b-3p	16	570	570.0	570
hsa-miR-1271-5p:MIMAT0005796:Homo:sapiens:miR-1271-5p	10	543	543.0	543
hsa-miR-20a-5p:MIMAT0000075:Homo:sapiens:miR-20a-5p	8	540	540.0	540
hsa-miR-500a-3p:MIMAT0002871:Homo:sapiens:miR-500a-3p	16	562	536.5	511
hsa-miR-421:MIMAT0003339:Homo:sapiens:miR-421	14	485	485.0	485
hsa-miR-23b-5p:MIMAT0004587:Homo:sapiens:miR-23b-5p	17	467	467.0	467
hsa-miR-652-3p:MIMAT0003322:Homo:sapiens:miR-652-3p	12	452	452.0	452
hsa-miR-29a-3p:MIMAT0000086:Homo:sapiens:miR-29a-3p	13	450	450.0	450
hsa-miR-93-5p:MIMAT0000093:Homo:sapiens:miR-93-5p	8	443	443.0	443
hsa-miR-342-5p:MIMAT0004694:Homo:sapiens:miR-342-5p	15	438	438.0	438
hsa-miR-184:MIMAT0000454:Homo:sapiens:miR-184	15	433	433.0	433
hsa-miR-139-5p:MIMAT0000250:Homo:sapiens:miR-139-5p	10	429	429.0	429
hsa-let-7c-5p:MIMAT0000064:Homo:sapiens:let-7c-5p	17	460	425.0	390
hsa-miR-671-3p:MIMAT0004819:Homo:sapiens:miR-671-3p	9	416	416.0	416
hsa-miR-1-3p:MIMAT0000416:Homo:sapiens:miR-1-3p	11	410	410.0	410
hsa-miR-338-5p:MIMAT0004701:Homo:sapiens:miR-338-5p	5	401	401.0	401
hsa-miR-144-5p:MIMAT0004600:Homo:sapiens:miR-144-5p	8	390	390.0	390
hsa-miR-155-5p:MIMAT0000646:Homo:sapiens:miR-155-5p	11	389	389.0	389
hsa-miR-7-5p:MIMAT0000252:Homo:sapiens:miR-7-5p	6	369	369.0	369
hsa-miR-941:MIMAT0004984:Homo:sapiens:miR-941	5	352	352.0	352
hsa-miR-328-3p:MIMAT0000752:Homo:sapiens:miR-328-3p	7	329	329.0	329
hsa-miR-323a-3p:MIMAT0000755:Homo:sapiens:miR-323a-3p	5	315	315.0	315
hsa-miR-374b-5p:MIMAT0004955:Homo:sapiens:miR-374b-5p	4	304	303.0	302
hsa-miR-144-3p:MIMAT0000436:Homo:sapiens:miR-144-3p	7	299	299.0	299
hsa-miR-145-3p:MIMAT0004601:Homo:sapiens:miR-145-3p	8	296	296.0	296
hsa-miR-142-3p:MIMAT0000434:Homo:sapiens:miR-142-3p	9	295	295.0	295
hsa-miR-96-5p:MIMAT0000095:Homo:sapiens:miR-96-5p	6	291	291.0	291
hsa-miR-411-5p:MIMAT0003329:Homo:sapiens:miR-411-5p	4	286	286.0	286
hsa-miR-425-3p:MIMAT0001343:Homo:sapiens:miR-425-3p	16	286	286.0	286
hsa-miR-5010-5p:MIMAT0021043:Homo:sapiens:miR-5010-5p	10	284	284.0	284
hsa-miR-432-5p:MIMAT0002814:Homo:sapiens:miR-432-5p	10	283	283.0	283
hsa-miR-485-5p:MIMAT0002175:Homo:sapiens:miR-485-5p	11	274	274.0	274
hsa-miR-339-5p:MIMAT0000764:Homo:sapiens:miR-339-5p	6	271	271.0	271
hsa-miR-4446-3p:MIMAT0018965:Homo:sapiens:miR-4446-3p	11	261	261.0	261
hsa-miR-1307-3p:MIMAT0005951:Homo:sapiens:miR-1307-3p	12	260	260.0	260
hsa-miR-4433b-3p:MIMAT0030414:Homo:sapiens:miR-4433b-3p	12	256	256.0	256
hsa-miR-374a-5p:MIMAT0000727:Homo:sapiens:miR-374a-5p	4	254	254.0	254
hsa-miR-485-3p:MIMAT0002176:Homo:sapiens:miR-485-3p	4	251	251.0	251
hsa-miR-11400:MIMAT0044657:Homo:sapiens:miR-11400	5	240	240.0	240
hsa-miR-17-5p:MIMAT0000070:Homo:sapiens:miR-17-5p	5	237	237.0	237
hsa-miR-493-3p:MIMAT0003161:Homo:sapiens:miR-493-3p	4	237	237.0	237
hsa-miR-503-5p:MIMAT0002874:Homo:sapiens:miR-503-5p	8	231	231.0	231
hsa-miR-95-3p:MIMAT0000094:Homo:sapiens:miR-95-3p	4	231	231.0	231
hsa-miR-574-5p:MIMAT0004795:Homo:sapiens:miR-574-5p	10	219	219.0	219
hsa-miR-4662a-5p:MIMAT0019731:Homo:sapiens:miR-4662a-5p	6	216	216.0	216
hsa-miR-3615:MIMAT0017994:Homo:sapiens:miR-3615	6	207	207.0	207
hsa-miR-543:MIMAT0004954:Homo:sapiens:miR-543	8	206	206.0	206
hsa-miR-181c-3p:MIMAT0004559:Homo:sapiens:miR-181c-3p	3	204	204.0	204
hsa-miR-548e-3p:MIMAT0005874:Homo:sapiens:miR-548e-3p	6	200	200.0	200
hsa-miR-370-3p:MIMAT0000722:Homo:sapiens:miR-370-3p	6	198	198.0	198
hsa-miR-27b-5p:MIMAT0004588:Homo:sapiens:miR-27b-5p	6	190	190.0	190
hsa-miR-197-3p:MIMAT0000227:Homo:sapiens:miR-197-3p	4	189	189.0	189
hsa-miR-1273h-3p:MIMAT0030416:Homo:sapiens:miR-1273h-3p	6	188	188.0	188
hsa-miR-25-5p:MIMAT0004498:Homo:sapiens:miR-25-5p	6	188	188.0	188
hsa-miR-320c:MIMAT0005793:Homo:sapiens:miR-320c	22	591	187.75000000000003	6
hsa-miR-150-3p:MIMAT0004610:Homo:sapiens:miR-150-3p	5	185	185.0	185
hsa-miR-183-5p:MIMAT0000261:Homo:sapiens:miR-183-5p	8	184	184.0	184
hsa-miR-200b-3p:MIMAT0000318:Homo:sapiens:miR-200b-3p	6	182	182.0	182
hsa-miR-320d:MIMAT0006764:Homo:sapiens:miR-320d	9	301	181.75	142
hsa-miR-548av-5p:MIMAT0022303:Homo:sapiens:miR-548av-5p|hsa-miR-548k:MIMAT0005882:Homo:sapiens:miR-548k	1	179	179.0	179
hsa-miR-26b-3p:MIMAT0004500:Homo:sapiens:miR-26b-3p	4	177	177.0	177
hsa-miR-374a-3p:MIMAT0004688:Homo:sapiens:miR-374a-3p	4	176	176.0	176
hsa-miR-361-3p:MIMAT0004682:Homo:sapiens:miR-361-3p	7	176	176.0	176
hsa-let-7a-3p:MIMAT0004481:Homo:sapiens:let-7a-3p	3	172	172.0	172
hsa-miR-181a-3p:MIMAT0000270:Homo:sapiens:miR-181a-3p	5	165	165.0	165
hsa-miR-181d-5p:MIMAT0002821:Homo:sapiens:miR-181d-5p	5	163	163.0	163
hsa-miR-532-5p:MIMAT0002888:Homo:sapiens:miR-532-5p	8	154	154.0	154
hsa-miR-493-5p:MIMAT0002813:Homo:sapiens:miR-493-5p	4	152	152.0	152
hsa-miR-329-3p:MIMAT0001629:Homo:sapiens:miR-329-3p	6	148	148.0	148
hsa-miR-3928-3p:MIMAT0018205:Homo:sapiens:miR-3928-3p	8	148	148.0	148
hsa-miR-1226-3p:MIMAT0005577:Homo:sapiens:miR-1226-3p	4	142	142.0	142
hsa-miR-339-3p:MIMAT0004702:Homo:sapiens:miR-339-3p	6	140	140.0	140
hsa-miR-758-3p:MIMAT0003879:Homo:sapiens:miR-758-3p	2	139	139.0	139
hsa-miR-1843:MIMAT0039764:Homo:sapiens:miR-1843	8	137	137.0	137
hsa-miR-411-3p:MIMAT0004813:Homo:sapiens:miR-411-3p	3	126	126.0	126
hsa-miR-107:MIMAT0000104:Homo:sapiens:miR-107	14	170	125.5	81
hsa-miR-6852-5p:MIMAT0027604:Homo:sapiens:miR-6852-5p	4	124	124.0	124
hsa-miR-15a-5p:MIMAT0000068:Homo:sapiens:miR-15a-5p	4	120	120.0	120
hsa-miR-145-5p:MIMAT0000437:Homo:sapiens:miR-145-5p	3	119	119.0	119
hsa-miR-19b-3p:MIMAT0000074:Homo:sapiens:miR-19b-3p	4	117	117.0	117
hsa-miR-10399-5p:MIMAT0041629:Homo:sapiens:miR-10399-5p	2	114	114.0	114
hsa-miR-136-3p:MIMAT0004606:Homo:sapiens:miR-136-3p	2	113	113.0	113
hsa-miR-495-3p:MIMAT0002817:Homo:sapiens:miR-495-3p	5	112	112.0	112
hsa-miR-345-5p:MIMAT0000772:Homo:sapiens:miR-345-5p	3	111	111.0	111
hsa-miR-199b-5p:MIMAT0000263:Homo:sapiens:miR-199b-5p	3	108	108.0	108
hsa-miR-379-5p:MIMAT0000733:Homo:sapiens:miR-379-5p	4	105	105.0	105
hsa-miR-10399-3p:MIMAT0041630:Homo:sapiens:miR-10399-3p	4	104	104.0	104
hsa-miR-125b-2-3p:MIMAT0004603:Homo:sapiens:miR-125b-2-3p	4	101	101.0	101
hsa-miR-106b-5p:MIMAT0000680:Homo:sapiens:miR-106b-5p	4	101	101.0	101
hsa-miR-29c-3p:MIMAT0000681:Homo:sapiens:miR-29c-3p	4	100	100.0	100
hsa-miR-486-3p:MIMAT0004762:Homo:sapiens:miR-486-3p	4	95	95.0	95
hsa-miR-382-5p:MIMAT0000737:Homo:sapiens:miR-382-5p	3	95	95.0	95
hsa-miR-1304-3p:MIMAT0022720:Homo:sapiens:miR-1304-3p	6	94	94.0	94
hsa-miR-3177-3p:MIMAT0015054:Homo:sapiens:miR-3177-3p	3	92	92.0	92
hsa-miR-450b-5p:MIMAT0004909:Homo:sapiens:miR-450b-5p	1	92	92.0	92
hsa-miR-200c-3p:MIMAT0000617:Homo:sapiens:miR-200c-3p	6	90	90.0	90
hsa-miR-654-5p:MIMAT0003330:Homo:sapiens:miR-654-5p	4	88	88.0	88
hsa-miR-664b-5p:MIMAT0022271:Homo:sapiens:miR-664b-5p	6	83	83.0	83
hsa-miR-10b-3p:MIMAT0004556:Homo:sapiens:miR-10b-3p	3	82	82.0	82
hsa-miR-605-3p:MIMAT0026621:Homo:sapiens:miR-605-3p	5	78	78.0	78
hsa-miR-194-5p:MIMAT0000460:Homo:sapiens:miR-194-5p	2	75	75.0	75
hsa-miR-10a-3p:MIMAT0004555:Homo:sapiens:miR-10a-3p	4	73	73.0	73
hsa-miR-550a-5p:MIMAT0004800:Homo:sapiens:miR-550a-5p|hsa-miR-550a-3-5p:MIMAT0020925:Homo:sapiens:miR-550a-3-5p	5	93	72.5	52
hsa-miR-1287-5p:MIMAT0005878:Homo:sapiens:miR-1287-5p	2	70	70.0	70
hsa-miR-1255a:MIMAT0005906:Homo:sapiens:miR-1255a	1	67	67.0	67
hsa-miR-130a-3p:MIMAT0000425:Homo:sapiens:miR-130a-3p	3	65	65.0	65
hsa-miR-1284:MIMAT0005941:Homo:sapiens:miR-1284	1	64	64.0	64
hsa-miR-24-2-5p:MIMAT0004497:Homo:sapiens:miR-24-2-5p	5	64	64.0	64
hsa-miR-656-3p:MIMAT0003332:Homo:sapiens:miR-656-3p	2	63	63.0	63
hsa-miR-6859-5p:MIMAT0027618:Homo:sapiens:miR-6859-5p	2	63	63.0	63
hsa-miR-195-5p:MIMAT0000461:Homo:sapiens:miR-195-5p	4	62	62.0	62
hsa-miR-19a-3p:MIMAT0000073:Homo:sapiens:miR-19a-3p	4	61	61.0	61
hsa-miR-454-5p:MIMAT0003884:Homo:sapiens:miR-454-5p	3	60	60.0	60
hsa-miR-629-5p:MIMAT0004810:Homo:sapiens:miR-629-5p	4	59	59.0	59
hsa-miR-4677-3p:MIMAT0019761:Homo:sapiens:miR-4677-3p	2	59	59.0	59
hsa-miR-331-3p:MIMAT0000760:Homo:sapiens:miR-331-3p	2	59	59.0	59
hsa-miR-452-5p:MIMAT0001635:Homo:sapiens:miR-452-5p	2	57	57.0	57
hsa-miR-5187-5p:MIMAT0021117:Homo:sapiens:miR-5187-5p	3	56	56.0	56
hsa-miR-191-3p:MIMAT0001618:Homo:sapiens:miR-191-3p	3	56	56.0	56
hsa-miR-1468-5p:MIMAT0006789:Homo:sapiens:miR-1468-5p	1	54	54.0	54
hsa-miR-10527-5p:MIMAT0041997:Homo:sapiens:miR-10527-5p	3	54	54.0	54
hsa-miR-548n:MIMAT0005916:Homo:sapiens:miR-548n	4	53	53.0	53
hsa-miR-21-3p:MIMAT0004494:Homo:sapiens:miR-21-3p	1	53	53.0	53
hsa-miR-1343-3p:MIMAT0019776:Homo:sapiens:miR-1343-3p	1	53	53.0	53
hsa-miR-487b-3p:MIMAT0003180:Homo:sapiens:miR-487b-3p	2	53	53.0	53
hsa-miR-134-5p:MIMAT0000447:Homo:sapiens:miR-134-5p	3	52	52.0	52
hsa-miR-181c-5p:MIMAT0000258:Homo:sapiens:miR-181c-5p	4	52	52.0	52
hsa-miR-548ap-5p:MIMAT0021037:Homo:sapiens:miR-548ap-5p|hsa-miR-548j-5p:MIMAT0005875:Homo:sapiens:miR-548j-5p	1	52	52.0	52
hsa-miR-215-5p:MIMAT0000272:Homo:sapiens:miR-215-5p	6	57	51.5	46
hsa-miR-214-3p:MIMAT0000271:Homo:sapiens:miR-214-3p	3	51	51.0	51
hsa-miR-942-5p:MIMAT0004985:Homo:sapiens:miR-942-5p	3	51	51.0	51
hsa-miR-641:MIMAT0003311:Homo:sapiens:miR-641	4	51	51.0	51
hsa-miR-92b-5p:MIMAT0004792:Homo:sapiens:miR-92b-5p	3	50	50.0	50
hsa-miR-574-3p:MIMAT0003239:Homo:sapiens:miR-574-3p	3	50	50.0	50
hsa-miR-502-3p:MIMAT0004775:Homo:sapiens:miR-502-3p	3	74	48.5	23
hsa-miR-30c-2-3p:MIMAT0004550:Homo:sapiens:miR-30c-2-3p	4	48	48.0	48
hsa-miR-3679-5p:MIMAT0018104:Homo:sapiens:miR-3679-5p	3	47	47.0	47
hsa-miR-6842-3p:MIMAT0027587:Homo:sapiens:miR-6842-3p	3	47	47.0	47
hsa-miR-185-3p:MIMAT0004611:Homo:sapiens:miR-185-3p	3	46	46.0	46
hsa-miR-450a-5p:MIMAT0001545:Homo:sapiens:miR-450a-5p	2	45	45.0	45
hsa-miR-3120-3p:MIMAT0014982:Homo:sapiens:miR-3120-3p	2	45	45.0	45
hsa-miR-30c-1-3p:MIMAT0004674:Homo:sapiens:miR-30c-1-3p	3	45	45.0	45
hsa-miR-30b-3p:MIMAT0004589:Homo:sapiens:miR-30b-3p	4	44	44.0	44
hsa-miR-15b-3p:MIMAT0004586:Homo:sapiens:miR-15b-3p	1	44	44.0	44
hsa-miR-18a-5p:MIMAT0000072:Homo:sapiens:miR-18a-5p	1	43	43.0	43
hsa-miR-627-3p:MIMAT0026623:Homo:sapiens:miR-627-3p	2	43	43.0	43
hsa-miR-17-3p:MIMAT0000071:Homo:sapiens:miR-17-3p	3	43	43.0	43
hsa-miR-32-5p:MIMAT0000090:Homo:sapiens:miR-32-5p	2	42	42.0	42
hsa-miR-200a-3p:MIMAT0000682:Homo:sapiens:miR-200a-3p	2	42	42.0	42
hsa-miR-146b-3p:MIMAT0004766:Homo:sapiens:miR-146b-3p	3	41	41.0	41
hsa-miR-125a-3p:MIMAT0004602:Homo:sapiens:miR-125a-3p	2	41	41.0	41
hsa-miR-206:MIMAT0000462:Homo:sapiens:miR-206	3	41	41.0	41
hsa-miR-3605-5p:MIMAT0017981:Homo:sapiens:miR-3605-5p	3	40	40.0	40
hsa-miR-766-3p:MIMAT0003888:Homo:sapiens:miR-766-3p	2	40	40.0	40
hsa-miR-1292-5p:MIMAT0005943:Homo:sapiens:miR-1292-5p	3	39	39.0	39
hsa-miR-212-5p:MIMAT0022695:Homo:sapiens:miR-212-5p	2	38	38.0	38
hsa-miR-204-5p:MIMAT0000265:Homo:sapiens:miR-204-5p	2	37	37.0	37
hsa-miR-6810-5p:MIMAT0027520:Homo:sapiens:miR-6810-5p	4	37	37.0	37
hsa-miR-3161:MIMAT0015035:Homo:sapiens:miR-3161	1	37	37.0	37
hsa-miR-576-3p:MIMAT0004796:Homo:sapiens:miR-576-3p	3	37	37.0	37
hsa-miR-500b-3p:MIMAT0027032:Homo:sapiens:miR-500b-3p	3	36	36.0	36
hsa-miR-6837-5p:MIMAT0027576:Homo:sapiens:miR-6837-5p	2	35	35.0	35
hsa-miR-3130-3p:MIMAT0014994:Homo:sapiens:miR-3130-3p	1	35	35.0	35
hsa-miR-6721-5p:MIMAT0025852:Homo:sapiens:miR-6721-5p	1	35	35.0	35
hsa-miR-1908-5p:MIMAT0007881:Homo:sapiens:miR-1908-5p	3	34	34.0	34
hsa-miR-22-5p:MIMAT0004495:Homo:sapiens:miR-22-5p	3	34	34.0	34
hsa-miR-377-3p:MIMAT0000730:Homo:sapiens:miR-377-3p	2	34	34.0	34
hsa-miR-223-5p:MIMAT0004570:Homo:sapiens:miR-223-5p	3	34	34.0	34
hsa-miR-203a-3p:MIMAT0000264:Homo:sapiens:miR-203a-3p	3	34	34.0	34
hsa-miR-2116-3p:MIMAT0011161:Homo:sapiens:miR-2116-3p	2	34	34.0	34
hsa-miR-660-5p:MIMAT0003338:Homo:sapiens:miR-660-5p	1	34	34.0	34
hsa-miR-93-3p:MIMAT0004509:Homo:sapiens:miR-93-3p	3	33	33.0	33
hsa-miR-222-5p:MIMAT0004569:Homo:sapiens:miR-222-5p	2	32	32.0	32
hsa-miR-6865-5p:MIMAT0027630:Homo:sapiens:miR-6865-5p	3	32	32.0	32
hsa-miR-766-5p:MIMAT0022714:Homo:sapiens:miR-766-5p	2	32	32.0	32
hsa-miR-133a-3p:MIMAT0000427:Homo:sapiens:miR-133a-3p	2	32	32.0	32
hsa-miR-424-3p:MIMAT0004749:Homo:sapiens:miR-424-3p	3	32	32.0	32
hsa-miR-148a-5p:MIMAT0004549:Homo:sapiens:miR-148a-5p	1	32	32.0	32
hsa-miR-7976:MIMAT0031179:Homo:sapiens:miR-7976	2	31	31.0	31
hsa-miR-6772-3p:MIMAT0027445:Homo:sapiens:miR-6772-3p	2	31	31.0	31
hsa-miR-628-5p:MIMAT0004809:Homo:sapiens:miR-628-5p	1	31	31.0	31
hsa-miR-4659b-3p:MIMAT0019734:Homo:sapiens:miR-4659b-3p	1	31	31.0	31
hsa-miR-326:MIMAT0000756:Homo:sapiens:miR-326	2	30	30.0	30
hsa-miR-29b-3p:MIMAT0000100:Homo:sapiens:miR-29b-3p	2	30	30.0	30
hsa-miR-376c-3p:MIMAT0000720:Homo:sapiens:miR-376c-3p	2	29	29.0	29
hsa-miR-382-3p:MIMAT0022697:Homo:sapiens:miR-382-3p	1	28	28.0	28
hsa-miR-4454:MIMAT0018976:Homo:sapiens:miR-4454	2	28	28.0	28
hsa-miR-576-5p:MIMAT0003241:Homo:sapiens:miR-576-5p	2	27	27.0	27
hsa-miR-369-5p:MIMAT0001621:Homo:sapiens:miR-369-5p	2	27	27.0	27
hsa-miR-369-3p:MIMAT0000721:Homo:sapiens:miR-369-3p	1	27	27.0	27
hsa-miR-30a-3p:MIMAT0000088:Homo:sapiens:miR-30a-3p	2	27	27.0	27
hsa-miR-4723-5p:MIMAT0019838:Homo:sapiens:miR-4723-5p	1	27	27.0	27
hsa-miR-3613-3p:MIMAT0017991:Homo:sapiens:miR-3613-3p	1	26	26.0	26
hsa-miR-6892-5p:MIMAT0027684:Homo:sapiens:miR-6892-5p	1	26	26.0	26
hsa-miR-6837-3p:MIMAT0027577:Homo:sapiens:miR-6837-3p	1	26	26.0	26
hsa-miR-190b-5p:MIMAT0004929:Homo:sapiens:miR-190b-5p	1	25	25.0	25
hsa-miR-4326:MIMAT0016888:Homo:sapiens:miR-4326	2	25	25.0	25
hsa-miR-1323:MIMAT0005795:Homo:sapiens:miR-1323	1	25	25.0	25
hsa-miR-487a-3p:MIMAT0002178:Homo:sapiens:miR-487a-3p	1	25	25.0	25
hsa-miR-1299:MIMAT0005887:Homo:sapiens:miR-1299	2	25	25.0	25
hsa-miR-362-5p:MIMAT0000705:Homo:sapiens:miR-362-5p	2	25	25.0	25
hsa-miR-4511:MIMAT0019048:Homo:sapiens:miR-4511	1	24	24.0	24
hsa-miR-412-5p:MIMAT0026557:Homo:sapiens:miR-412-5p	1	24	24.0	24
hsa-miR-548ag:MIMAT0018969:Homo:sapiens:miR-548ag	1	24	24.0	24
hsa-miR-504-5p:MIMAT0002875:Homo:sapiens:miR-504-5p	1	23	23.0	23
hsa-miR-433-3p:MIMAT0001627:Homo:sapiens:miR-433-3p	1	23	23.0	23
hsa-miR-6735-5p:MIMAT0027371:Homo:sapiens:miR-6735-5p	1	23	23.0	23
hsa-miR-1185-5p:MIMAT0005798:Homo:sapiens:miR-1185-5p	3	23	23.0	23
hsa-miR-4732-5p:MIMAT0019855:Homo:sapiens:miR-4732-5p	1	23	23.0	23
hsa-miR-4781-3p:MIMAT0019943:Homo:sapiens:miR-4781-3p	2	23	23.0	23
hsa-miR-4732-3p:MIMAT0019856:Homo:sapiens:miR-4732-3p	1	23	23.0	23
hsa-miR-365a-3p:MIMAT0000710:Homo:sapiens:miR-365a-3p|hsa-miR-365b-3p:MIMAT0022834:Homo:sapiens:miR-365b-3p	2	23	23.0	23
hsa-let-7b-3p:MIMAT0004482:Homo:sapiens:let-7b-3p	2	22	22.0	22
hsa-miR-323a-5p:MIMAT0004696:Homo:sapiens:miR-323a-5p	2	22	22.0	22
hsa-miR-3688-3p:MIMAT0018116:Homo:sapiens:miR-3688-3p	1	22	22.0	22
hsa-miR-20b-5p:MIMAT0001413:Homo:sapiens:miR-20b-5p	1	22	22.0	22
hsa-miR-196a-5p:MIMAT0000226:Homo:sapiens:miR-196a-5p	1	21	21.0	21
hsa-miR-7110-3p:MIMAT0028118:Homo:sapiens:miR-7110-3p	1	21	21.0	21
hsa-miR-516a-5p:MIMAT0004770:Homo:sapiens:miR-516a-5p	1	21	21.0	21
hsa-miR-550a-3-5p:MIMAT0020925:Homo:sapiens:miR-550a-3-5p	2	41	20.5	0
hsa-miR-195-3p:MIMAT0004615:Homo:sapiens:miR-195-3p	1	20	20.0	20
hsa-miR-4796-3p:MIMAT0019971:Homo:sapiens:miR-4796-3p	1	20	20.0	20
hsa-miR-582-5p:MIMAT0003247:Homo:sapiens:miR-582-5p	1	20	20.0	20
hsa-miR-132-3p:MIMAT0000426:Homo:sapiens:miR-132-3p	1	20	20.0	20
hsa-miR-371a-5p:MIMAT0004687:Homo:sapiens:miR-371a-5p	1	19	19.0	19
hsa-miR-1273h-5p:MIMAT0030415:Homo:sapiens:miR-1273h-5p	2	19	19.0	19
hsa-miR-6769b-3p:MIMAT0027621:Homo:sapiens:miR-6769b-3p	1	19	19.0	19
hsa-miR-3909:MIMAT0018183:Homo:sapiens:miR-3909	1	19	19.0	19
hsa-miR-3605-3p:MIMAT0017982:Homo:sapiens:miR-3605-3p	1	19	19.0	19
hsa-miR-30d-3p:MIMAT0004551:Homo:sapiens:miR-30d-3p	1	19	19.0	19
hsa-miR-598-3p:MIMAT0003266:Homo:sapiens:miR-598-3p	1	18	18.0	18
hsa-miR-148b-5p:MIMAT0004699:Homo:sapiens:miR-148b-5p	1	18	18.0	18
hsa-miR-4435:MIMAT0018951:Homo:sapiens:miR-4435	1	18	18.0	18
hsa-miR-6741-3p:MIMAT0027384:Homo:sapiens:miR-6741-3p	1	18	18.0	18
hsa-miR-760:MIMAT0004957:Homo:sapiens:miR-760	1	18	18.0	18
hsa-miR-149-5p:MIMAT0000450:Homo:sapiens:miR-149-5p	1	18	18.0	18
hsa-miR-6877-5p:MIMAT0027654:Homo:sapiens:miR-6877-5p	1	18	18.0	18
hsa-miR-9-3p:MIMAT0000442:Homo:sapiens:miR-9-3p	1	18	18.0	18
hsa-miR-331-5p:MIMAT0004700:Homo:sapiens:miR-331-5p	1	18	18.0	18
hsa-miR-1229-3p:MIMAT0005584:Homo:sapiens:miR-1229-3p	1	17	17.0	17
hsa-miR-181b-3p:MIMAT0022692:Homo:sapiens:miR-181b-3p	1	17	17.0	17
hsa-miR-4286:MIMAT0016916:Homo:sapiens:miR-4286	1	17	17.0	17
hsa-miR-3174:MIMAT0015051:Homo:sapiens:miR-3174	1	17	17.0	17
hsa-miR-4746-5p:MIMAT0019880:Homo:sapiens:miR-4746-5p	2	17	17.0	17
hsa-miR-124-3p:MIMAT0000422:Homo:sapiens:miR-124-3p	1	17	17.0	17
hsa-miR-1296-5p:MIMAT0005794:Homo:sapiens:miR-1296-5p	2	17	17.0	17
hsa-miR-889-3p:MIMAT0004921:Homo:sapiens:miR-889-3p	1	16	16.0	16
hsa-miR-6716-3p:MIMAT0025845:Homo:sapiens:miR-6716-3p	1	16	16.0	16
hsa-miR-18a-3p:MIMAT0002891:Homo:sapiens:miR-18a-3p	2	16	16.0	16
hsa-miR-2277-5p:MIMAT0017352:Homo:sapiens:miR-2277-5p	1	16	16.0	16
hsa-miR-181d-3p:MIMAT0026608:Homo:sapiens:miR-181d-3p	1	16	16.0	16
hsa-miR-99b-3p:MIMAT0004678:Homo:sapiens:miR-99b-3p	1	16	16.0	16
hsa-miR-450a-2-3p:MIMAT0031074:Homo:sapiens:miR-450a-2-3p	1	16	16.0	16
hsa-miR-539-3p:MIMAT0022705:Homo:sapiens:miR-539-3p	1	16	16.0	16
hsa-miR-577:MIMAT0003242:Homo:sapiens:miR-577	1	16	16.0	16
hsa-miR-103a-2-5p:MIMAT0009196:Homo:sapiens:miR-103a-2-5p	1	16	16.0	16
hsa-miR-1914-5p:MIMAT0007889:Homo:sapiens:miR-1914-5p	1	15	15.0	15
hsa-miR-3151-5p:MIMAT0015024:Homo:sapiens:miR-3151-5p	1	15	15.0	15
hsa-mir-23b:MI0000439:Homo:sapiens:miR-23b:stem-loop	1	30	15.0	0
hsa-miR-6866-5p:MIMAT0027632:Homo:sapiens:miR-6866-5p	1	15	15.0	15
hsa-miR-193a-5p:MIMAT0004614:Homo:sapiens:miR-193a-5p	1	15	15.0	15
hsa-miR-4738-3p:MIMAT0019867:Homo:sapiens:miR-4738-3p	1	15	15.0	15
hsa-miR-6780a-5p:MIMAT0027460:Homo:sapiens:miR-6780a-5p	1	15	15.0	15
hsa-miR-431-3p:MIMAT0004757:Homo:sapiens:miR-431-3p	1	15	15.0	15
hsa-miR-7706:MIMAT0030021:Homo:sapiens:miR-7706	2	15	15.0	15
hsa-miR-873-5p:MIMAT0004953:Homo:sapiens:miR-873-5p	1	15	15.0	15
hsa-miR-6734-5p:MIMAT0027369:Homo:sapiens:miR-6734-5p	2	14	14.0	14
hsa-miR-4748:MIMAT0019884:Homo:sapiens:miR-4748	1	14	14.0	14
hsa-miR-6511b-3p:MIMAT0025848:Homo:sapiens:miR-6511b-3p	1	14	14.0	14
hsa-miR-3152-5p:MIMAT0019207:Homo:sapiens:miR-3152-5p	2	14	14.0	14
hsa-miR-301a-5p:MIMAT0022696:Homo:sapiens:miR-301a-5p	1	14	14.0	14
hsa-miR-548u:MIMAT0015013:Homo:sapiens:miR-548u	1	14	14.0	14
hsa-miR-6867-5p:MIMAT0027634:Homo:sapiens:miR-6867-5p	1	14	14.0	14
hsa-miR-2355-3p:MIMAT0017950:Homo:sapiens:miR-2355-3p	1	13	13.0	13
hsa-miR-140-5p:MIMAT0000431:Homo:sapiens:miR-140-5p	1	13	13.0	13
hsa-miR-6511a-3p:MIMAT0025479:Homo:sapiens:miR-6511a-3p	1	13	13.0	13
hsa-miR-324-5p:MIMAT0000761:Homo:sapiens:miR-324-5p	1	12	12.0	12
hsa-miR-6514-5p:MIMAT0025484:Homo:sapiens:miR-6514-5p	2	12	12.0	12
hsa-miR-3617-3p:MIMAT0022966:Homo:sapiens:miR-3617-3p	1	12	12.0	12
hsa-miR-4716-3p:MIMAT0019827:Homo:sapiens:miR-4716-3p	1	12	12.0	12
hsa-mir-151b:MI0003772:Homo:sapiens:miR-151b:stem-loop	3	24	12.0	0
hsa-miR-4470:MIMAT0018997:Homo:sapiens:miR-4470	1	12	12.0	12
hsa-miR-1976:MIMAT0009451:Homo:sapiens:miR-1976	1	11	11.0	11
hsa-miR-5584-5p:MIMAT0022283:Homo:sapiens:miR-5584-5p	1	11	11.0	11
hsa-miR-6819-3p:MIMAT0027539:Homo:sapiens:miR-6819-3p	1	11	11.0	11
hsa-miR-324-3p:MIMAT0000762:Homo:sapiens:miR-324-3p	1	10	10.0	10
hsa-miR-874-3p:MIMAT0004911:Homo:sapiens:miR-874-3p	1	10	10.0	10
hsa-miR-6862-5p:MIMAT0027625:Homo:sapiens:miR-6862-5p	1	10	10.0	10
hsa-miR-6786-3p:MIMAT0027473:Homo:sapiens:miR-6786-3p	1	10	10.0	10
hsa-miR-6842-5p:MIMAT0027586:Homo:sapiens:miR-6842-5p	1	10	10.0	10
hsa-miR-338-3p:MIMAT0000763:Homo:sapiens:miR-338-3p	1	10	10.0	10
hsa-miR-31-5p:MIMAT0000089:Homo:sapiens:miR-31-5p	1	10	10.0	10
hsa-miR-3191-3p:MIMAT0015075:Homo:sapiens:miR-3191-3p	1	9	9.0	9
hsa-miR-4775:MIMAT0019931:Homo:sapiens:miR-4775	1	9	9.0	9
hsa-miR-4717-3p:MIMAT0019830:Homo:sapiens:miR-4717-3p	1	9	9.0	9
hsa-miR-410-3p:MIMAT0002171:Homo:sapiens:miR-410-3p	1	8	8.0	8
hsa-miR-1908-3p:MIMAT0026916:Homo:sapiens:miR-1908-3p	1	8	8.0	8
hsa-miR-6763-5p:MIMAT0027426:Homo:sapiens:miR-6763-5p	1	8	8.0	8
hsa-miR-23c:MIMAT0018000:Homo:sapiens:miR-23c	3	7	7.0	7
hsa-miR-6809-5p:MIMAT0027518:Homo:sapiens:miR-6809-5p	1	6	6.0	6
hsa-miR-6514-3p:MIMAT0025485:Homo:sapiens:miR-6514-3p	1	6	6.0	6
hsa-miR-6505-5p:MIMAT0025466:Homo:sapiens:miR-6505-5p	1	5	5.0	5
hsa-miR-1237-3p:MIMAT0005592:Homo:sapiens:miR-1237-3p	1	4	4.0	4
hsa-miR-556-5p:MIMAT0003220:Homo:sapiens:miR-556-5p	1	3	3.0	3
hsa-miR-548l:MIMAT0005889:Homo:sapiens:miR-548l	1	2	2.0	2
hsa-miR-128-1-5p:MIMAT0026477:Homo:sapiens:miR-128-1-5p	1	2	2.0	2
hsa-miR-6788-5p:MIMAT0027476:Homo:sapiens:miR-6788-5p	1	2	2.0	2
hsa-miR-4433a-3p:MIMAT0018949:Homo:sapiens:miR-4433a-3p	1	2	2.0	2
hsa-miR-378i:MIMAT0019074:Homo:sapiens:miR-378i	2	2	2.0	2
hsa-miR-3158-3p:MIMAT0015032:Homo:sapiens:miR-3158-3p	1	1	1.0	1
hsa-miR-378g:MIMAT0018937:Homo:sapiens:miR-378g	1	1	1.0	1
hsa-miR-4508:MIMAT0019045:Homo:sapiens:miR-4508	1	1	1.0	1
hsa-miR-374c-5p:MIMAT0018443:Homo:sapiens:miR-374c-5p	1	2	1.0	0
hsa-miR-491-5p:MIMAT0002807:Homo:sapiens:miR-491-5p	1	1	1.0	1
hsa-miR-141-3p:MIMAT0000432:Homo:sapiens:miR-141-3p	1	1	1.0	1
hsa-mir-378c:MI0015825:Homo:sapiens:miR-378c:stem-loop	1	1	0.5	0
