# Supplementary material for: Analysis of plasma‐derived small extracellular vesicle characteristics and microRNA cargo following exercise‐induced skeletal muscle damage in men
Source: Physiol Rep. 2024 Sep 20;12(18):e70056. doi: 10.14814/phy2.70056 (PMC11415274; doi:10.14814/phy2.70056)
Supplement: Supplementary file 2 — Data S2: Supporting Information. [file PHY2-12-e70056-s001.zip › Processed Files For Individual Samples/SV18362-0002_S2_R1_001.fastq_CORE_RESULTS_v4.6.2/SV18362-0002_S2_R1_001.fastq/SV18362-0002_S2_R1_001.fastq.clipped.trimmed.filtered.rRNA.counts]

 602691 chrUn_GL000220v1
     72 MT-RNR1:Mitochondrially_Encoded_12S_RNA:URS000044DFF6
    263 MT-RNR2:Mitochondrially_Encoded_16S_RNA:URS000047A7F4
  98249 RNA18SN1:18S_Ribosomal_N1:URS0000726FAB
  98323 RNA18SN2:18S_Ribosomal_N2:URS0000704D22
  98323 RNA18SN3:18S_Ribosomal_N3:URS0000704D22
  98323 RNA18SN4:18S_Ribosomal_N4:URS0000704D22
  98249 RNA18SN5:18S_Ribosomal_N5:URS0000726FAB
 201714 RNA28SN1:28S_Ribosomal_N1:URS0000ABD7EF
 203372 RNA28SN2:28S_Ribosomal_N2:URS0000ABD8B3
 305810 RNA28SN3:28S_Ribosomal_N3:URS0000ABD7E0
 201727 RNA28SN4:28S_Ribosomal_N4:URS0000ABD82A
 201716 RNA28SN5:28S_Ribosomal_N5:URS000075EC78
   3443 RNA5-8SN1:5.8S_Ribosomal_N1:URS0000005270
   3443 RNA5-8SN2:5.8S_Ribosomal_N2:URS0000005270
   3443 RNA5-8SN3:5.8S_Ribosomal_N3:URS0000005270
   3405 RNA5-8SN4:5.8S_Ribosomal_N4:URS000075D341
   3443 RNA5-8SN5:5.8S_Ribosomal_N5:URS0000005270
   2682 RNA5S10:5S_Ribosomal_10:URS00000F9D45
   2682 RNA5S11:5S_Ribosomal_11:URS00000F9D45
   2682 RNA5S12:5S_Ribosomal_12:URS00000F9D45
   2682 RNA5S13:5S_Ribosomal_13:URS00000F9D45
   2682 RNA5S14:5S_Ribosomal_14:URS00000F9D45
   2682 RNA5S15:5S_Ribosomal_15:URS00000F9D45
   2682 RNA5S1:5S_Ribosomal_1:URS00000F9D45
   2682 RNA5S16:5S_Ribosomal_16:URS00000F9D45
   2682 RNA5S17:5S_Ribosomal_17:URS00000F9D45
   2682 RNA5S2:5S_Ribosomal_2:URS00000F9D45
   2682 RNA5S3:5S_Ribosomal_3:URS00000F9D45
   2682 RNA5S4:5S_Ribosomal_4:URS00000F9D45
   2682 RNA5S5:5S_Ribosomal_5:URS00000F9D45
   2682 RNA5S6:5S_Ribosomal_6:URS00000F9D45
   2682 RNA5S7:5S_Ribosomal_7:URS00000F9D45
   2682 RNA5S8:5S_Ribosomal_8:URS00000F9D45
   2200 RNA5S9:5S_Ribosomal_9:URS000075B93F
