# Supplementary material for: Analysis of plasma‐derived small extracellular vesicle characteristics and microRNA cargo following exercise‐induced skeletal muscle damage in men
Source: Physiol Rep. 2024 Sep 20;12(18):e70056. doi: 10.14814/phy2.70056 (PMC11415274; doi:10.14814/phy2.70056)
Supplement: Supplementary file 2 — Data S2: Supporting Information. [file PHY2-12-e70056-s001.zip › Processed Files For Individual Samples/SV18362-0005_S5_R1_001.fastq_CORE_RESULTS_v4.6.2/SV18362-0005_S5_R1_001.fastq/readCounts_gencode_antisense.txt]

ReferenceID	uniqueFragmentCount	totalReadCount	multimapAdjustedReadCount	uniqueMappingReads
ENST00000445125.2:processed_pseudogene:AC010970.1	80	1564	1548.8	1545
ENST00000244333.3:protein_coding:LYPD3	8	1205	1205.0	1205
ENST00000572227.1:processed_pseudogene:AC104581.1	20	1027	1027.0	1027
ENST00000538168.5:protein_coding:ST8SIA5	9	590	590.0	590
ENST00000513614.1:processed_transcript:SLC34A1	10	735	367.5	0
ENST00000324417.5:protein_coding:SLC34A1	10	735	367.5	0
ENST00000623544.1:TEC:AC008735.5	10	322	322.0	322
ENST00000476899.5:protein_coding:RSRC1	7	315	315.0	315
ENST00000593661.5:protein_coding:ZNF414	3	133	133.0	133
ENST00000636932.1:protein_coding:RP1	10	257	128.5	0
ENST00000637698.1:protein_coding:RP1	10	257	128.5	0
ENST00000550262.1:retained_intron:ATP2A2	4	86	86.0	86
ENST00000625348.2:antisense:CYP1B1-AS1	7	72	72.0	72
ENST00000335464.9:protein_coding:TMEM104	3	111	55.5	0
ENST00000582330.1:protein_coding:TMEM104	3	111	55.5	0
ENST00000299163.6:protein_coding:HIF1AN	2	55	55.0	55
ENST00000418390.6:protein_coding:ELOA	5	154	51.333333333333336	0
ENST00000609199.1:protein_coding:ELOA	5	154	51.333333333333336	0
ENST00000613537.4:protein_coding:ELOA	5	154	51.333333333333336	0
ENST00000443504.1:lincRNA:AL357052.1	3	50	50.0	50
ENST00000306078.1:protein_coding:KCNG3	4	95	47.5	0
ENST00000394973.4:protein_coding:KCNG3	4	95	47.5	0
ENST00000643426.1:retained_intron:TSC2	3	43	43.0	43
ENST00000483916.2:retained_intron:IFI16	6	82	40.83333333333333	0
ENST00000493884.5:retained_intron:IFI16	6	82	40.83333333333333	0
ENST00000186436.9:protein_coding:TMEM131	3	40	40.0	40
ENST00000591522.1:protein_coding:KATNAL2	3	38	38.0	38
ENST00000301732.9:protein_coding:ABCA3	3	111	37.0	0
ENST00000382381.7:protein_coding:ABCA3	3	111	37.0	0
ENST00000563623.5:retained_intron:ABCA3	3	111	37.0	0
ENST00000395686.7:protein_coding:ERO1A	4	37	37.0	37
ENST00000378191.4:protein_coding:AJAP1	1	37	37.0	37
ENST00000448737.1:processed_pseudogene:HSPA8P20	2	37	37.0	37
ENST00000443012.1:antisense:AL035416.1	4	35	35.0	35
ENST00000602172.1:antisense:CARD8-AS1	2	34	34.0	34
ENST00000484479.1:protein_coding:DACH2	1	33	33.0	33
ENST00000529348.1:retained_intron:ZBTB44	1	33	33.0	33
ENST00000588896.1:retained_intron:CACNA2D4	2	33	33.0	33
ENST00000396077.7:protein_coding:ZNF445	5	64	32.0	0
ENST00000425708.6:protein_coding:ZNF445	5	64	32.0	0
ENST00000567063.5:protein_coding:NDRG4	1	31	31.0	31
ENST00000306675.4:protein_coding:ADRA1B	3	30	30.0	30
ENST00000464324.5:retained_intron:RASGRP2	4	29	29.0	29
ENST00000649112.1:lincRNA:C17orf51	1	28	28.0	28
ENST00000459579.1:snoRNA:SNORD10	4	52	26.0	0
ENST00000543151.1:retained_intron:ERC1	1	26	26.0	26
ENST00000584901.5:retained_intron:EIF4A1	4	52	26.0	0
ENST00000504489.3:protein_coding:PDLIM5	1	26	26.0	26
ENST00000390238.2:IG_J_gene:IGKJ5	2	25	25.0	25
ENST00000429881.1:protein_coding:CASP8	1	25	25.0	25
ENST00000384652.1:misc_RNA:RF00019	2	24	24.0	24
ENST00000467786.1:nonsense_mediated_decay:FGD3	1	48	24.0	0
ENST00000649584.1:lincRNA:AC006452.1	1	24	24.0	24
ENST00000590169.5:protein_coding:ATXN7L3	1	48	24.0	0
ENST00000619659.1:protein_coding:OR1N1	2	47	23.5	0
ENST00000304880.2:protein_coding:OR1N1	2	47	23.5	0
ENST00000640680.1:processed_transcript:KCNA2	1	23	23.0	23
ENST00000438784.1:processed_pseudogene:RPS3AP30	2	23	23.0	23
ENST00000636161.1:lincRNA:AL592295.4	1	23	23.0	23
ENST00000318596.7:protein_coding:SLC25A42	2	22	22.0	22
ENST00000599939.1:retained_intron:TIMM44	1	22	22.0	22
ENST00000517463.1:unprocessed_pseudogene:MTCYBP19	1	22	22.0	22
ENST00000434216.2:protein_coding:TCEAL4	1	22	22.0	22
ENST00000588387.1:antisense:AC022098.1	1	22	22.0	22
ENST00000273062.6:protein_coding:CTDSP1	1	21	21.0	21
ENST00000514532.2:antisense:GDNF-AS1	1	21	21.0	21
ENST00000551112.1:retained_intron:ESYT1	1	21	21.0	21
ENST00000441159.7:protein_coding:TCAF2	1	21	21.0	21
ENST00000578681.5:protein_coding:DDX42	1	20	20.0	20
ENST00000469300.6:retained_intron:LIMS2	1	20	20.0	20
ENST00000231461.9:protein_coding:ST8SIA4	1	20	20.0	20
ENST00000490589.5:retained_intron:CSAD	1	20	20.0	20
ENST00000484789.5:retained_intron:DPP6	2	19	19.0	19
ENST00000588782.1:lincRNA:LINC01028	1	19	19.0	19
ENST00000586421.1:antisense:PARD6G-AS1	1	19	19.0	19
ENST00000557041.1:retained_intron:PIP4P1	1	19	19.0	19
ENST00000435210.1:processed_pseudogene:VN1R54P	1	19	19.0	19
ENST00000461291.2:lincRNA:LINC01168	1	18	18.0	18
ENST00000371655.3:protein_coding:RAB3B	1	18	18.0	18
ENST00000648218.1:lincRNA:AC073174.2	1	18	18.0	18
ENST00000468250.1:retained_intron:EIF3B	1	18	18.0	18
ENST00000390237.2:IG_C_gene:IGKC	1	17	17.0	17
ENST00000378097.5:protein_coding:KCNAB2	1	17	17.0	17
ENST00000579401.1:transcribed_unprocessed_pseudogene:TBC1D3P5	1	17	17.0	17
ENST00000445445.5:nonsense_mediated_decay:RASGRP2	3	17	17.0	17
ENST00000298566.2:nonsense_mediated_decay:BCL2L14	1	17	17.0	17
ENST00000511649.5:protein_coding:RAB28	2	17	17.0	17
ENST00000367627.7:protein_coding:TOR3A	1	17	17.0	17
ENST00000469052.1:retained_intron:REG1B	1	17	17.0	17
ENST00000327026.7:processed_transcript:CCDC57	3	36	16.833333333333336	0
ENST00000475635.1:processed_transcript:CCDC57	3	36	16.833333333333336	0
ENST00000390240.2:IG_J_gene:IGKJ3	1	16	16.0	16
ENST00000343010.7:protein_coding:C3orf62	1	16	16.0	16
ENST00000382835.2:protein_coding:KRTAP27-1	1	16	16.0	16
ENST00000379053.4:lincRNA:LINC00654	1	16	16.0	16
ENST00000534728.1:processed_transcript:KRT18P59	1	16	16.0	16
ENST00000471389.5:protein_coding:FTO	1	16	16.0	16
ENST00000311459.11:protein_coding:ATP5S	1	16	16.0	16
ENST00000391742.6:protein_coding:LAIR1	1	16	16.0	16
ENST00000237536.8:protein_coding:SOGA1	1	16	16.0	16
ENST00000325980.9:protein_coding:VENTX	1	15	15.0	15
ENST00000636354.1:lincRNA:AC130466.1	1	15	15.0	15
ENST00000461013.5:retained_intron:SLC22A5	1	15	15.0	15
ENST00000621423.1:sense_intronic:AL133320.1	1	15	15.0	15
ENST00000519049.5:processed_transcript:NKAIN3	2	15	14.333333333333334	14
ENST00000425175.5:protein_coding:SLC4A4	1	28	14.0	0
ENST00000471936.1:processed_transcript:C1orf131	1	14	14.0	14
ENST00000252485.8:protein_coding:NECTIN2	1	14	14.0	14
ENST00000521850.5:retained_intron:C5orf58	1	14	14.0	14
ENST00000539498.1:retained_intron:RAN	3	28	14.0	0
ENST00000537745.5:retained_intron:RAN	3	28	14.0	0
ENST00000340595.3:protein_coding:SLC4A4	1	28	14.0	0
ENST00000648498.1:antisense:AC108448.3	1	14	14.0	14
ENST00000520036.1:processed_pseudogene:ACTBP6	1	14	14.0	14
ENST00000356432.7:protein_coding:MPG	1	14	14.0	14
ENST00000649672.1:lincRNA:AC090337.2	1	13	13.0	13
ENST00000262384.3:protein_coding:N4BP1	6	15	13.0	12
ENST00000512501.1:protein_coding:DBN1	1	13	13.0	13
ENST00000354300.4:protein_coding:PPTC7	1	13	13.0	13
ENST00000545509.2:processed_transcript:ITFG2	1	13	13.0	13
ENST00000608986.1:antisense:AL356417.2	1	13	13.0	13
ENST00000453187.1:lincRNA:LINC01287	4	38	12.666666666666668	0
ENST00000647863.1:lincRNA:LINC01287	4	38	12.666666666666668	0
ENST00000416982.1:lincRNA:LINC01287	4	38	12.666666666666668	0
ENST00000630626.2:protein_coding:RANBP10	2	25	12.5	0
ENST00000317506.7:protein_coding:RANBP10	2	25	12.5	0
ENST00000503794.5:protein_coding:GNPDA1	4	48	12.0	0
ENST00000311337.10:protein_coding:GNPDA1	4	48	12.0	0
ENST00000571555.1:retained_intron:RAP1GAP2	1	12	12.0	12
ENST00000306562.7:protein_coding:ZNF672	1	12	12.0	12
ENST00000500692.6:protein_coding:GNPDA1	4	48	12.0	0
ENST00000508177.5:protein_coding:GNPDA1	4	48	12.0	0
ENST00000439552.1:processed_pseudogene:MTCYBP34	1	12	12.0	12
ENST00000559383.5:protein_coding:IL16	4	59	11.799999999999999	0
ENST00000394660.6:protein_coding:IL16	4	59	11.799999999999999	0
ENST00000360547.9:nonsense_mediated_decay:IL16	4	59	11.799999999999999	0
ENST00000560241.5:nonsense_mediated_decay:IL16	4	59	11.799999999999999	0
ENST00000302987.8:protein_coding:IL16	4	59	11.799999999999999	0
ENST00000425217.5:protein_coding:KSR2	1	23	11.5	0
ENST00000339824.6:protein_coding:KSR2	1	23	11.5	0
ENST00000414984.5:protein_coding:LARS2	4	80	11.428571428571427	0
ENST00000415258.5:protein_coding:LARS2	4	80	11.428571428571427	0
ENST00000645846.1:protein_coding:LARS2	4	80	11.428571428571427	0
ENST00000642274.1:protein_coding:LARS2	4	80	11.428571428571427	0
ENST00000265537.7:protein_coding:LARS2	4	80	11.428571428571427	0
ENST00000485461.1:nonsense_mediated_decay:LARS2	4	80	11.428571428571427	0
ENST00000467936.5:processed_transcript:LARS2	4	80	11.428571428571427	0
ENST00000641859.1:antisense:AL031590.1	1	11	11.0	11
ENST00000487045.6:retained_intron:FUS	1	11	11.0	11
ENST00000338492.8:protein_coding:DPYSL4	2	11	11.0	11
ENST00000369393.7:protein_coding:MDN1	1	21	10.5	0
ENST00000629399.2:protein_coding:MDN1	1	21	10.5	0
ENST00000579645.5:nonsense_mediated_decay:USP22	1	10	10.0	10
ENST00000575471.2:retained_intron:ZNF267	1	10	10.0	10
ENST00000371287.3:retained_intron:MROH7	1	19	9.5	0
ENST00000460155.1:retained_intron:MROH7-TTC4	1	19	9.5	0
ENST00000466062.2:protein_coding:ZNF292	2	9	9.0	9
ENST00000231512.4:protein_coding:C5orf15	1	9	9.0	9
ENST00000327968.6:protein_coding:DDX53	1	9	9.0	9
ENST00000485419.7:protein_coding:IQCJ-SCHIP1	4	52	8.666666666666666	0
ENST00000412423.8:protein_coding:IQCJ-SCHIP1	4	52	8.666666666666666	0
ENST00000640565.1:protein_coding:IQCJ-SCHIP1	4	52	8.666666666666666	0
ENST00000476809.7:protein_coding:IQCJ-SCHIP1	4	52	8.666666666666666	0
ENST00000638749.1:protein_coding:IQCJ-SCHIP1	4	52	8.666666666666666	0
ENST00000460298.3:protein_coding:IQCJ-SCHIP1	4	52	8.666666666666666	0
ENST00000625935.2:protein_coding:FHL1	1	43	8.6	0
ENST00000434885.5:protein_coding:FHL1	1	43	8.6	0
ENST00000535737.5:protein_coding:FHL1	1	43	8.6	0
ENST00000630278.2:protein_coding:FHL1	1	43	8.6	0
ENST00000452016.5:protein_coding:FHL1	1	43	8.6	0
ENST00000625598.1:lincRNA:FP236383.2	2	38	8.55	0
ENST00000631211.1:lincRNA:FP671120.3	2	38	8.55	0
ENST00000627981.1:lincRNA:FP236383.3	2	38	8.55	0
ENST00000629969.1:lincRNA:FP671120.4	2	38	8.55	0
ENST00000299240.10:protein_coding:TTC17	1	17	8.5	0
ENST00000526774.5:processed_transcript:TTC17	1	17	8.5	0
ENST00000360954.2:protein_coding:HS3ST3B1	1	17	8.5	0
ENST00000466596.5:nonsense_mediated_decay:HS3ST3B1	1	17	8.5	0
ENST00000290122.7:protein_coding:CELA3A	1	16	8.0	0
ENST00000366582.7:protein_coding:HEATR1	1	16	8.0	0
ENST00000650360.1:processed_transcript:AL590556.3	1	16	8.0	0
ENST00000366581.6:protein_coding:HEATR1	1	16	8.0	0
ENST00000354366.7:protein_coding:NRDE2	1	8	8.0	8
ENST00000251507.8:protein_coding:RABGAP1L	2	16	8.0	0
ENST00000357444.10:protein_coding:RABGAP1L	2	16	8.0	0
ENST00000555173.1:retained_intron:NDUFA4L2	1	24	8.0	0
ENST00000554503.5:protein_coding:NDUFA4L2	1	24	8.0	0
ENST00000563364.3:retained_intron:NIP7	1	8	8.0	8
ENST00000393825.5:protein_coding:NDUFA4L2	1	24	8.0	0
ENST00000598436.1:retained_intron:EEF2	1	23	7.666666666666667	0
ENST00000598182.5:retained_intron:EEF2	1	23	7.666666666666667	0
ENST00000309311.6:protein_coding:EEF2	1	23	7.666666666666667	0
ENST00000360851.3:protein_coding:RGL1	1	15	7.5	0
ENST00000304685.8:protein_coding:RGL1	1	15	7.5	0
ENST00000399640.3:protein_coding:ST3GAL1	2	15	7.5	0
ENST00000635792.1:protein_coding:GSDMA	1	15	7.5	0
ENST00000521180.5:protein_coding:ST3GAL1	2	15	7.5	0
ENST00000392750.6:protein_coding:PDCD10	1	15	7.5	0
ENST00000483451.5:retained_intron:PDCD10	1	15	7.5	0
ENST00000301659.8:protein_coding:GSDMA	1	15	7.5	0
ENST00000420058.1:processed_transcript:NFE4	1	15	7.5	0
ENST00000638942.1:protein_coding:NFE4	1	15	7.5	0
ENST00000475385.1:processed_transcript:SLC46A3	1	14	7.0	0
ENST00000266943.10:protein_coding:SLC46A3	1	14	7.0	0
ENST00000253754.7:protein_coding:PDLIM4	1	7	7.0	7
ENST00000635466.1:protein_coding:NRXN3	1	21	7.0	0
ENST00000554738.5:nonsense_mediated_decay:NRXN3	1	21	7.0	0
ENST00000634499.1:protein_coding:NRXN3	1	21	7.0	0
ENST00000480327.1:retained_intron:VCP	1	20	6.666666666666667	0
ENST00000358901.10:protein_coding:VCP	1	20	6.666666666666667	0
ENST00000493886.5:retained_intron:VCP	1	20	6.666666666666667	0
ENST00000392884.2:protein_coding:CD3D	1	13	6.5	0
ENST00000534687.5:protein_coding:CD3D	1	13	6.5	0
ENST00000616932.4:protein_coding:LENG8	2	19	6.333333333333333	0
ENST00000377577.9:protein_coding:DNAJC11	1	19	6.333333333333333	0
ENST00000610347.1:protein_coding:LENG8	2	19	6.333333333333333	0
ENST00000465508.5:processed_transcript:DNAJC11	1	19	6.333333333333333	0
ENST00000376514.6:protein_coding:LENG8	2	19	6.333333333333333	0
ENST00000472414.1:processed_transcript:DNAJC11	1	19	6.333333333333333	0
ENST00000395724.7:protein_coding:GSG1L	1	12	6.0	0
ENST00000449895.5:antisense:AL096855.1	2	6	6.0	6
ENST00000313957.7:antisense:AC008969.1	1	18	6.0	0
ENST00000454993.6:retained_intron:GRIK5	1	12	6.0	0
ENST00000262895.7:protein_coding:GRIK5	1	12	6.0	0
ENST00000452983.5:protein_coding:ETNK2	1	12	6.0	0
ENST00000306729.11:protein_coding:ASPSCR1	1	12	6.0	0
ENST00000582404.5:processed_transcript:ASPSCR1	1	12	6.0	0
ENST00000472340.5:retained_intron:ETNK2	1	12	6.0	0
ENST00000307003.2:protein_coding:C7orf33	2	6	6.0	6
ENST00000546949.5:antisense:AC008969.1	1	18	6.0	0
ENST00000447459.6:protein_coding:GSG1L	1	12	6.0	0
ENST00000550135.5:antisense:AC008969.1	1	18	6.0	0
ENST00000266736.6:protein_coding:AMDHD1	6	12	6.0	0
ENST00000305943.7:protein_coding:RNF187	1	6	6.0	6
ENST00000511395.1:lincRNA:LINC02122	1	6	6.0	6
ENST00000548310.1:nonsense_mediated_decay:AMDHD1	6	12	6.0	0
ENST00000599198.5:processed_transcript:CYP2B7P	1	6	6.0	6
ENST00000338641.8:protein_coding:NF2	3	25	5.666666666666667	0
ENST00000361452.8:protein_coding:NF2	3	25	5.666666666666667	0
ENST00000413209.6:protein_coding:NF2	3	25	5.666666666666667	0
ENST00000434837.7:protein_coding:MDGA1	5	11	5.5	1
ENST00000480340.1:retained_intron:DENND4B	1	11	5.5	0
ENST00000361217.8:protein_coding:DENND4B	1	11	5.5	0
ENST00000376752.8:protein_coding:PCSK5	1	16	5.333333333333333	0
ENST00000424854.6:protein_coding:PCSK5	1	16	5.333333333333333	0
ENST00000545128.5:protein_coding:PCSK5	1	16	5.333333333333333	0
ENST00000432961.1:retained_intron:LINC02593	1	10	5.0	0
ENST00000609207.1:retained_intron:LINC02593	1	10	5.0	0
ENST00000409404.6:protein_coding:FAT3	1	15	5.0	0
ENST00000378251.2:protein_coding:LRRC47	1	5	5.0	5
ENST00000282077.7:protein_coding:PDK1	2	5	5.0	5
ENST00000525166.5:protein_coding:FAT3	1	15	5.0	0
ENST00000533797.1:protein_coding:FAT3	1	15	5.0	0
ENST00000483888.6:protein_coding:COL12A1	1	5	5.0	5
ENST00000634648.1:protein_coding:CENPVL2	2	15	4.866666666666667	0
ENST00000417339.3:protein_coding:CENPVL3	2	15	4.866666666666667	0
ENST00000602548.2:protein_coding:CENPVL1	2	15	4.866666666666667	0
ENST00000641515.2:protein_coding:OR4F5	2	24	4.8	0
ENST00000650172.1:protein_coding:OR4F4	2	24	4.8	0
ENST00000585993.3:protein_coding:OR4F17	2	24	4.8	0
ENST00000618231.3:protein_coding:OR4F17	2	24	4.8	0
ENST00000641591.1:processed_transcript:OR4F17	2	24	4.8	0
ENST00000258080.7:protein_coding:HTRA2	1	19	4.75	0
ENST00000578578.5:transcribed_unprocessed_pseudogene:KRT18P55	1	19	4.75	0
ENST00000577198.5:processed_transcript:KRT18P55	1	19	4.75	0
ENST00000437202.1:protein_coding:HTRA2	1	19	4.75	0
ENST00000352222.7:protein_coding:HTRA2	1	19	4.75	0
ENST00000484352.5:retained_intron:HTRA2	1	19	4.75	0
ENST00000581956.1:processed_transcript:KRT18P55	1	19	4.75	0
ENST00000583260.1:retained_intron:CD79B	1	19	4.75	0
ENST00000542663.1:retained_intron:CLSTN3	1	14	4.666666666666667	0
ENST00000266546.10:protein_coding:CLSTN3	1	14	4.666666666666667	0
ENST00000395503.8:protein_coding:ATP2A1	1	14	4.666666666666667	0
ENST00000536376.5:protein_coding:ATP2A1	1	14	4.666666666666667	0
ENST00000369905.8:protein_coding:ACTR1A	1	14	4.666666666666667	0
ENST00000357084.7:protein_coding:ATP2A1	1	14	4.666666666666667	0
ENST00000636707.1:nonsense_mediated_decay:ACTR1A	1	14	4.666666666666667	0
ENST00000537408.1:retained_intron:CLSTN3	1	14	4.666666666666667	0
ENST00000487599.1:protein_coding:ACTR1A	1	14	4.666666666666667	0
ENST00000396044.7:protein_coding:AR	3	18	4.666666666666666	0
ENST00000374690.8:protein_coding:AR	3	18	4.666666666666666	0
ENST00000612452.4:protein_coding:AR	3	18	4.666666666666666	0
ENST00000232607.6:protein_coding:UMPS	1	32	4.571428571428571	0
ENST00000498715.1:processed_transcript:UMPS	1	32	4.571428571428571	0
ENST00000497791.5:nonsense_mediated_decay:UMPS	1	32	4.571428571428571	0
ENST00000460034.5:nonsense_mediated_decay:UMPS	1	32	4.571428571428571	0
ENST00000462091.5:nonsense_mediated_decay:UMPS	1	32	4.571428571428571	0
ENST00000479719.5:nonsense_mediated_decay:UMPS	1	32	4.571428571428571	0
ENST00000467167.5:nonsense_mediated_decay:UMPS	1	32	4.571428571428571	0
ENST00000379567.6:protein_coding:AP5S1	1	18	4.5	0
ENST00000420875.5:protein_coding:SUN5	1	18	4.5	0
ENST00000246041.6:protein_coding:AP5S1	1	18	4.5	0
ENST00000356173.7:protein_coding:SUN5	1	18	4.5	0
ENST00000375519.2:protein_coding:SUN5	1	18	4.5	0
ENST00000379573.6:protein_coding:AP5S1	1	18	4.5	0
ENST00000370188.7:protein_coding:PLPPR5	2	9	4.5	0
ENST00000263177.4:protein_coding:PLPPR5	2	9	4.5	0
ENST00000615891.1:protein_coding:AP5S1	1	18	4.5	0
ENST00000375523.7:protein_coding:SUN5	1	18	4.5	0
ENST00000373401.2:retained_intron:MDGA1	4	10	4.5	0
ENST00000448963.5:lincRNA:LINC00865	1	13	4.333333333333333	0
ENST00000448490.1:lincRNA:LINC00865	1	13	4.333333333333333	0
ENST00000288840.9:protein_coding:SMAD6	1	13	4.333333333333333	0
ENST00000307403.6:nonsense_mediated_decay:RBM33	1	17	4.25	0
ENST00000401878.7:protein_coding:RBM33	1	17	4.25	0
ENST00000392761.3:protein_coding:RBM33	1	17	4.25	0
ENST00000440108.5:protein_coding:RBM33	1	17	4.25	0
ENST00000379388.6:protein_coding:HIVEP1	1	12	4.0	0
ENST00000357540.8:protein_coding:ZFYVE27	1	12	4.0	0
ENST00000541134.5:protein_coding:HIVEP1	1	12	4.0	0
ENST00000246043.8:protein_coding:RRBP1	1	12	4.0	0
ENST00000396043.2:protein_coding:AR	1	16	4.0	0
ENST00000398782.2:protein_coding:RRBP1	1	12	4.0	0
ENST00000574822.6:processed_transcript:CACNA1A	2	4	4.0	4
ENST00000337540.11:protein_coding:ZFYVE27	1	12	4.0	0
ENST00000627968.2:protein_coding:HIVEP1	1	12	4.0	0
ENST00000370613.7:protein_coding:ZFYVE27	1	12	4.0	0
ENST00000377813.5:protein_coding:RRBP1	1	12	4.0	0
ENST00000448049.1:lincRNA:LINC00319	2	15	3.75	0
ENST00000624872.1:lincRNA:CU639417.4	2	15	3.75	0
ENST00000623297.1:lincRNA:CU639417.4	2	15	3.75	0
ENST00000342757.2:lincRNA:LINC00319	2	15	3.75	0
ENST00000447648.6:protein_coding:TECPR1	1	22	3.6666666666666665	0
ENST00000488667.1:retained_intron:TECPR1	1	22	3.6666666666666665	0
ENST00000415086.5:protein_coding:TECPR1	1	22	3.6666666666666665	0
ENST00000423128.5:protein_coding:TECPR1	1	22	3.6666666666666665	0
ENST00000472845.5:processed_transcript:TECPR1	1	22	3.6666666666666665	0
ENST00000420697.1:protein_coding:TECPR1	1	22	3.6666666666666665	0
ENST00000405452.3:protein_coding:CALN1	1	14	3.5	0
ENST00000395275.6:protein_coding:CALN1	1	14	3.5	0
ENST00000395354.1:protein_coding:LMNB1	1	21	3.5	0
ENST00000329008.9:protein_coding:CALN1	1	14	3.5	0
ENST00000398146.3:protein_coding:RGPD2	1	7	3.5	0
ENST00000172229.7:protein_coding:NGFR	1	7	3.5	0
ENST00000395276.6:protein_coding:CALN1	1	14	3.5	0
ENST00000460265.5:nonsense_mediated_decay:LMNB1	1	21	3.5	0
ENST00000466652.2:protein_coding:CREG1	1	7	3.5	0
ENST00000261366.9:protein_coding:LMNB1	1	21	3.5	0
ENST00000504201.1:protein_coding:NGFR	1	7	3.5	0
ENST00000494185.1:retained_intron:LMNB1	1	21	3.5	0
ENST00000504788.5:processed_transcript:LMNB1	1	21	3.5	0
ENST00000472034.5:processed_transcript:LMNB1	1	21	3.5	0
ENST00000370509.4:protein_coding:CREG1	1	7	3.5	0
ENST00000409776.6:protein_coding:RGPD1	1	7	3.5	0
ENST00000531163.5:retained_intron:SCRIB	1	20	3.3333333333333335	0
ENST00000320476.7:protein_coding:SCRIB	1	20	3.3333333333333335	0
ENST00000525051.5:retained_intron:SCRIB	1	20	3.3333333333333335	0
ENST00000356994.6:protein_coding:SCRIB	1	20	3.3333333333333335	0
ENST00000526832.5:protein_coding:SCRIB	1	20	3.3333333333333335	0
ENST00000377533.7:protein_coding:SCRIB	1	20	3.3333333333333335	0
ENST00000305544.8:protein_coding:LAMB2	1	6	3.0	0
ENST00000418109.5:protein_coding:LAMB2	1	6	3.0	0
ENST00000324093.8:protein_coding:PLXND1	1	3	3.0	3
ENST00000421870.1:antisense:LINC01840	1	3	3.0	3
ENST00000400324.8:protein_coding:DIAPH3	1	6	3.0	0
ENST00000649952.1:processed_transcript:DIAPH3	1	6	3.0	0
ENST00000394123.7:protein_coding:G3BP1	3	8	2.75	1
ENST00000381913.8:nonsense_mediated_decay:TRPV3	1	21	2.625	0
ENST00000301365.8:protein_coding:TRPV3	1	21	2.625	0
ENST00000572519.1:protein_coding:TRPV3	1	21	2.625	0
ENST00000573539.5:nonsense_mediated_decay:TRPV3	1	21	2.625	0
ENST00000576742.5:protein_coding:TRPV3	1	21	2.625	0
ENST00000616411.4:protein_coding:TRPV3	1	21	2.625	0
ENST00000577016.5:nonsense_mediated_decay:TRPV3	1	21	2.625	0
ENST00000571139.5:nonsense_mediated_decay:TRPV3	1	21	2.625	0
ENST00000308059.10:protein_coding:DLEC1	1	12	2.4	0
ENST00000447130.1:nonsense_mediated_decay:DLEC1	1	12	2.4	0
ENST00000469151.1:processed_transcript:DLEC1	1	12	2.4	0
ENST00000440294.6:retained_intron:DLEC1	1	12	2.4	0
ENST00000346219.7:protein_coding:DLEC1	1	12	2.4	0
ENST00000597009.5:retained_intron:PSG3	1	7	2.3333333333333335	0
ENST00000485212.1:processed_transcript:MYOF	1	9	2.25	0
ENST00000463743.5:nonsense_mediated_decay:MYOF	1	9	2.25	0
ENST00000358334.9:protein_coding:MYOF	1	9	2.25	0
ENST00000359263.8:protein_coding:MYOF	1	9	2.25	0
ENST00000358102.7:protein_coding:NR3C2	1	11	2.2	0
ENST00000512865.5:protein_coding:NR3C2	1	11	2.2	0
ENST00000344721.8:protein_coding:NR3C2	1	11	2.2	0
ENST00000342437.8:nonsense_mediated_decay:NR3C2	1	11	2.2	0
ENST00000625323.2:protein_coding:NR3C2	1	11	2.2	0
ENST00000380970.2:lincRNA:LINC01446	2	2	2.0	2
ENST00000397080.7:protein_coding:TMEM267	1	12	2.0	0
ENST00000488511.2:processed_pseudogene:AC007686.1	1	2	2.0	2
ENST00000505140.1:nonsense_mediated_decay:ANKH	1	2	2.0	2
ENST00000397789.3:protein_coding:NF2	1	14	2.0	0
ENST00000549328.1:nonsense_mediated_decay:CHMP1A	1	10	2.0	0
ENST00000449493.2:protein_coding:AMBN	1	6	2.0	0
ENST00000613447.4:protein_coding:AMBN	1	6	2.0	0
ENST00000435466.1:lincRNA:AC092167.1	2	2	2.0	2
ENST00000500337.6:protein_coding:TMEM267	1	12	2.0	0
ENST00000511525.1:processed_transcript:TMEM267	1	12	2.0	0
ENST00000495203.5:retained_intron:PROCA1	2	2	2.0	2
ENST00000641129.1:protein_coding:OR7A10	1	2	2.0	2
ENST00000643161.1:processed_transcript:SAMHD1	2	2	2.0	2
ENST00000397901.7:protein_coding:CHMP1A	1	10	2.0	0
ENST00000422318.6:protein_coding:NT5DC2	1	14	2.0	0
ENST00000512085.5:protein_coding:TMEM267	1	12	2.0	0
ENST00000590492.1:antisense:AC008738.4	2	2	2.0	2
ENST00000466112.5:retained_intron:NT5DC2	1	14	2.0	0
ENST00000459839.5:protein_coding:NT5DC2	1	14	2.0	0
ENST00000510130.1:protein_coding:TMEM267	1	12	2.0	0
ENST00000547614.5:processed_transcript:CHMP1A	1	10	2.0	0
ENST00000535997.6:protein_coding:CHMP1A	1	10	2.0	0
ENST00000361166.8:protein_coding:NF2	1	14	2.0	0
ENST00000307076.8:protein_coding:NT5DC2	1	14	2.0	0
ENST00000520795.5:protein_coding:TPD52	1	2	2.0	2
ENST00000445613.1:lincRNA:AC104088.1	1	2	2.0	2
ENST00000581917.1:sense_intronic:AC006141.1	1	2	2.0	2
ENST00000550872.1:retained_intron:CHMP1A	1	10	2.0	0
ENST00000623726.1:sense_overlapping:AL022311.1	1	2	2.0	2
ENST00000469616.1:retained_intron:NT5DC2	1	14	2.0	0
ENST00000403435.5:protein_coding:NF2	1	14	2.0	0
ENST00000506860.1:protein_coding:TMEM267	1	12	2.0	0
ENST00000492555.5:nonsense_mediated_decay:NT5DC2	1	14	2.0	0
ENST00000265245.9:protein_coding:LSG1	1	2	2.0	2
ENST00000462261.5:retained_intron:NT5DC2	1	14	2.0	0
ENST00000322937.10:protein_coding:AMBN	1	6	2.0	0
ENST00000484520.1:retained_intron:SPTA1	1	2	2.0	2
ENST00000574681.1:antisense:AC009121.1	1	2	2.0	2
ENST00000430998.6:lincRNA:MANCR	2	2	2.0	2
ENST00000473682.5:processed_transcript:DENND2D	1	2	2.0	2
ENST00000403999.7:protein_coding:NF2	1	14	2.0	0
ENST00000572764.1:processed_transcript:WSCD1	1	16	1.7777777777777777	0
ENST00000576233.1:protein_coding:WSCD1	1	16	1.7777777777777777	0
ENST00000576083.5:protein_coding:WSCD1	1	16	1.7777777777777777	0
ENST00000574232.5:protein_coding:WSCD1	1	16	1.7777777777777777	0
ENST00000539421.1:protein_coding:WSCD1	1	16	1.7777777777777777	0
ENST00000573619.1:protein_coding:AC007846.2	1	16	1.7777777777777777	0
ENST00000571973.1:protein_coding:WSCD1	1	16	1.7777777777777777	0
ENST00000317744.9:protein_coding:WSCD1	1	16	1.7777777777777777	0
ENST00000574946.5:protein_coding:WSCD1	1	16	1.7777777777777777	0
ENST00000443379.7:protein_coding:MAP7D2	1	7	1.75	0
ENST00000452324.3:protein_coding:MAP7D2	1	7	1.75	0
ENST00000530497.1:protein_coding:GRIA4	2	7	1.75	0
ENST00000379651.7:protein_coding:MAP7D2	1	7	1.75	0
ENST00000393127.6:protein_coding:GRIA4	2	7	1.75	0
ENST00000379643.9:protein_coding:MAP7D2	1	7	1.75	0
ENST00000282499.9:protein_coding:GRIA4	2	7	1.75	0
ENST00000465532.5:lincRNA:DSCR8	1	5	1.6666666666666667	0
ENST00000478613.5:lincRNA:DSCR8	1	5	1.6666666666666667	0
ENST00000495344.5:lincRNA:DSCR8	1	5	1.6666666666666667	0
ENST00000462519.3:protein_coding:ANKUB1	4	5	1.6666666666666665	0
ENST00000446160.6:protein_coding:ANKUB1	4	5	1.6666666666666665	0
ENST00000484019.1:nonsense_mediated_decay:ANKUB1	4	5	1.6666666666666665	0
ENST00000530796.1:retained_intron:GPAA1	1	8	1.6	0
ENST00000355091.8:protein_coding:GPAA1	1	8	1.6	0
ENST00000534072.1:retained_intron:GPAA1	1	8	1.6	0
ENST00000529638.1:retained_intron:GPAA1	1	8	1.6	0
ENST00000361036.10:protein_coding:GPAA1	1	8	1.6	0
ENST00000347624.3:protein_coding:LRRC15	1	3	1.5	0
ENST00000576409.5:protein_coding:ATPAF1	2	2	1.5	1
ENST00000330123.9:protein_coding:ZNF616	2	3	1.5	0
ENST00000428839.1:protein_coding:LRRC15	1	3	1.5	0
ENST00000600228.5:protein_coding:ZNF616	2	3	1.5	0
ENST00000463343.1:retained_intron:SF1	1	10	1.4285714285714286	0
ENST00000334944.9:protein_coding:SF1	1	10	1.4285714285714286	0
ENST00000227503.13:protein_coding:SF1	1	10	1.4285714285714286	0
ENST00000448404.5:nonsense_mediated_decay:SF1	1	10	1.4285714285714286	0
ENST00000626028.1:protein_coding:SF1	1	10	1.4285714285714286	0
ENST00000377394.7:protein_coding:SF1	1	10	1.4285714285714286	0
ENST00000377390.7:protein_coding:SF1	1	10	1.4285714285714286	0
ENST00000488535.2:nonsense_mediated_decay:ABCA2	1	10	1.25	0
ENST00000459850.5:retained_intron:ABCA2	1	10	1.25	0
ENST00000341511.10:protein_coding:ABCA2	1	10	1.25	0
ENST00000614293.4:protein_coding:ABCA2	1	10	1.25	0
ENST00000371605.7:protein_coding:ABCA2	1	10	1.25	0
ENST00000265662.9:protein_coding:ABCA2	1	10	1.25	0
ENST00000479446.5:nonsense_mediated_decay:ABCA2	1	10	1.25	0
ENST00000487109.5:nonsense_mediated_decay:ABCA2	1	10	1.25	0
ENST00000649231.1:nonsense_mediated_decay:COPA	1	17	1.2142857142857142	0
ENST00000647693.1:retained_intron:COPA	1	17	1.2142857142857142	0
ENST00000241704.7:protein_coding:COPA	1	17	1.2142857142857142	0
ENST00000648501.1:nonsense_mediated_decay:COPA	1	17	1.2142857142857142	0
ENST00000368069.7:protein_coding:COPA	1	17	1.2142857142857142	0
ENST00000647683.1:protein_coding:COPA	1	17	1.2142857142857142	0
ENST00000650154.1:nonsense_mediated_decay:COPA	1	17	1.2142857142857142	0
ENST00000648805.1:nonsense_mediated_decay:COPA	1	17	1.2142857142857142	0
ENST00000649676.1:protein_coding:COPA	1	17	1.2142857142857142	0
ENST00000649963.1:nonsense_mediated_decay:COPA	1	17	1.2142857142857142	0
ENST00000649787.1:protein_coding:COPA	1	17	1.2142857142857142	0
ENST00000545284.1:retained_intron:COPA	1	17	1.2142857142857142	0
ENST00000647799.1:nonsense_mediated_decay:COPA	1	17	1.2142857142857142	0
ENST00000647899.1:protein_coding:COPA	1	17	1.2142857142857142	0
ENST00000587933.1:sense_intronic:AC090236.2	1	1	1.0	1
ENST00000621781.4:protein_coding:PSMB2	1	1	1.0	1
ENST00000296603.4:protein_coding:LMBRD2	1	1	1.0	1
ENST00000502852.1:protein_coding:NUDT16	1	1	1.0	1
ENST00000467395.2:processed_transcript:CTBP2	1	1	1.0	1
ENST00000609399.1:lincRNA:AC069544.1	1	1	1.0	1
ENST00000328252.3:protein_coding:PAPPA	1	1	1.0	1
ENST00000449439.1:lincRNA:AL139420.2	2	2	1.0	0
ENST00000642279.1:unprocessed_pseudogene:AC006927.5	1	1	1.0	1
ENST00000341423.9:protein_coding:HMGB1	1	1	1.0	1
ENST00000619812.1:lincRNA:AC012409.2	1	1	1.0	1
ENST00000427447.5:antisense:LINC00649	1	1	1.0	1
ENST00000369466.8:protein_coding:TTF2	1	1	1.0	1
ENST00000623655.2:lincRNA:ERICD	1	1	1.0	1
ENST00000372459.6:protein_coding:CTSA	1	1	1.0	1
ENST00000439394.1:lincRNA:AL139420.1	2	2	1.0	0
ENST00000410009.4:protein_coding:CD207	1	1	1.0	1
ENST00000393679.5:protein_coding:FOLR1	1	1	1.0	1
ENST00000361453.3:protein_coding:MT-ND2	1	1	1.0	1
ENST00000580702.1:unprocessed_pseudogene:AP005139.1	1	1	1.0	1
ENST00000495552.1:retained_intron:TMEM110-MUSTN1	1	1	1.0	1
ENST00000612898.1:protein_coding:HIST1H2BN	1	1	1.0	1
ENST00000268485.7:protein_coding:MARVELD3	1	1	1.0	1
ENST00000646092.1:nonsense_mediated_decay:RNASEH2B	1	2	1.0	0
ENST00000591126.5:retained_intron:SMAD4	1	1	1.0	1
ENST00000522299.5:retained_intron:CLU	1	1	1.0	1
ENST00000487056.1:retained_intron:DCDC2B	1	1	1.0	1
ENST00000283713.10:protein_coding:VILL	1	1	1.0	1
ENST00000390298.2:IG_V_gene:IGLV7-43	1	2	1.0	0
ENST00000404801.1:protein_coding:ZNF792	1	2	1.0	0
ENST00000351298.8:protein_coding:PLD1	1	2	1.0	0
ENST00000300146.9:protein_coding:PATL1	1	1	1.0	1
ENST00000367481.7:protein_coding:STXBP5	1	1	1.0	1
ENST00000449802.5:protein_coding:NBEAL1	1	1	1.0	1
ENST00000412709.3:processed_pseudogene:RAP1BP1	1	1	1.0	1
ENST00000484859.1:antisense:AL627309.5	1	1	1.0	1
ENST00000491627.1:retained_intron:NEK10	1	1	1.0	1
ENST00000275517.7:protein_coding:CDCA5	1	1	1.0	1
ENST00000417478.6:protein_coding:RUFY3	1	1	1.0	1
ENST00000440238.3:protein_coding:AIFM3	1	1	1.0	1
ENST00000412846.5:protein_coding:MRPL24	1	1	1.0	1
ENST00000600170.1:retained_intron:PLA2G4C	1	1	1.0	1
ENST00000637377.1:lincRNA:AL136985.3	1	1	1.0	1
ENST00000522320.1:retained_intron:AP3M2	1	1	1.0	1
ENST00000512045.5:retained_intron:CCDC125	1	1	1.0	1
ENST00000629576.1:antisense:TRG-AS1	1	1	1.0	1
ENST00000366847.8:protein_coding:FGFR1OP	1	1	1.0	1
ENST00000611274.1:antisense:AC080038.1	1	1	1.0	1
ENST00000638446.1:lincRNA:AL356275.1	1	1	1.0	1
ENST00000463695.1:nonsense_mediated_decay:CCDC191	1	1	1.0	1
ENST00000281631.9:protein_coding:PARP8	2	2	1.0	0
ENST00000463163.5:protein_coding:TAF1	1	1	1.0	1
ENST00000501499.1:lincRNA:LINC02453	1	1	1.0	1
ENST00000448430.6:protein_coding:DNAAF4	1	1	1.0	1
ENST00000560082.1:protein_coding:FAM189A1	1	1	1.0	1
ENST00000409654.5:protein_coding:EPC2	1	1	1.0	1
ENST00000518570.2:antisense:AL137009.1	1	1	1.0	1
ENST00000505554.5:protein_coding:PARP8	2	2	1.0	0
ENST00000549403.1:transcribed_unprocessed_pseudogene:AC093012.1	1	1	1.0	1
ENST00000434325.6:protein_coding:PLPP2	1	1	1.0	1
ENST00000292478.8:protein_coding:PTCD1	1	1	1.0	1
ENST00000228705.6:protein_coding:PPM1H	1	1	1.0	1
ENST00000536584.1:retained_intron:TAOK3	1	1	1.0	1
ENST00000286614.10:protein_coding:MMP16	1	1	1.0	1
ENST00000506431.2:lincRNA:LINC01187	1	1	1.0	1
ENST00000564237.2:processed_transcript:HIST2H2BC	1	1	1.0	1
ENST00000298943.3:protein_coding:C1QL3	1	1	1.0	1
ENST00000650062.1:lincRNA:AC022440.1	1	1	1.0	1
ENST00000480479.5:retained_intron:CCNL2	1	1	1.0	1
ENST00000643774.1:protein_coding:RNASEH2B	1	2	1.0	0
ENST00000553194.1:antisense:AC090001.1	1	1	1.0	1
ENST00000562480.1:lincRNA:AC024651.2	1	1	1.0	1
ENST00000477009.2:antisense:IGSF11-AS1	1	1	1.0	1
ENST00000485143.5:processed_transcript:GDI1	1	1	1.0	1
ENST00000261254.7:protein_coding:CCND2	1	1	1.0	1
ENST00000424953.1:lincRNA:LINC02238	1	1	1.0	1
ENST00000419546.1:processed_pseudogene:KPNA2P2	1	1	1.0	1
ENST00000293662.8:protein_coding:GRASP	1	1	1.0	1
ENST00000280097.4:protein_coding:HNMT	1	1	1.0	1
ENST00000616136.1:retained_intron:EP400	1	1	1.0	1
ENST00000528173.5:retained_intron:DGKZ	1	1	1.0	1
ENST00000519443.1:retained_intron:UTP23	1	1	1.0	1
ENST00000434698.1:processed_pseudogene:AC000374.1	1	1	1.0	1
ENST00000642829.1:lincRNA:AL356417.3	1	1	1.0	1
ENST00000440150.5:antisense:AL359915.2	1	1	1.0	1
ENST00000449168.1:antisense:AC096649.1	1	1	1.0	1
ENST00000603375.1:unprocessed_pseudogene:ABI1P1	1	1	1.0	1
ENST00000482836.1:retained_intron:ITIH1	1	1	1.0	1
ENST00000361624.2:protein_coding:MT-CO1	1	2	1.0	0
ENST00000562178.1:processed_transcript:AC007906.2	1	1	1.0	1
ENST00000551414.1:retained_intron:HEATR5A	1	1	1.0	1
ENST00000425446.6:protein_coding:RBM24	1	1	1.0	1
ENST00000396667.7:protein_coding:TMEM106B	1	1	1.0	1
ENST00000390295.3:IG_V_gene:IGLV7-46	1	2	1.0	0
ENST00000510843.5:protein_coding:FAM149A	1	1	1.0	1
ENST00000648200.1:antisense:LINC00632	1	1	1.0	1
ENST00000522661.1:lincRNA:AC114550.1	1	1	1.0	1
ENST00000622977.1:TEC:AC004232.3	1	1	1.0	1
ENST00000295012.5:antisense:OBSCN-AS1	1	1	1.0	1
ENST00000605484.1:protein_coding:ZNF792	1	2	1.0	0
ENST00000504254.5:nonsense_mediated_decay:IQGAP2	1	1	1.0	1
ENST00000290399.10:protein_coding:SIM2	1	1	1.0	1
ENST00000558660.1:retained_intron:MRPL46	1	1	1.0	1
ENST00000638148.1:transcribed_unitary_pseudogene:AC116353.5	1	1	1.0	1
ENST00000579755.1:protein_coding:CDKN2A	1	1	1.0	1
ENST00000572691.2:antisense:ZNF213-AS1	1	1	1.0	1
ENST00000302945.2:protein_coding:GSX1	1	1	1.0	1
ENST00000330722.6:protein_coding:KRT6A	1	1	1.0	1
ENST00000430717.1:processed_pseudogene:AC013467.1	1	1	1.0	1
ENST00000431363.1:transcribed_unprocessed_pseudogene:ZNF887P	1	1	1.0	1
ENST00000637205.1:lincRNA:AC087280.2	1	1	1.0	1
ENST00000435732.5:processed_transcript:SAMSN1	1	1	1.0	1
ENST00000320955.7:protein_coding:SPTBN5	1	1	1.0	1
ENST00000356327.9:protein_coding:PLD1	1	2	1.0	0
ENST00000465440.1:processed_transcript:TBX19	1	1	1.0	1
ENST00000377919.6:protein_coding:KRBOX4	1	1	1.0	1
ENST00000503221.1:retained_intron:NFASC	1	1	1.0	1
ENST00000504349.1:lincRNA:AC034245.1	1	1	1.0	1
ENST00000607609.2:retained_intron:PLEKHO1	1	1	1.0	1
ENST00000496188.1:retained_intron:CA5B	1	1	1.0	1
ENST00000378726.1:retained_intron:SSU72	1	1	1.0	1
ENST00000462770.5:retained_intron:SLCO2A1	1	1	1.0	1
ENST00000377767.8:protein_coding:DIS3	1	1	1.0	1
ENST00000414273.1:unprocessed_pseudogene:MTCO1P12	1	2	1.0	0
ENST00000411956.1:lincRNA:AP001056.1	1	1	1.0	1
ENST00000383829.6:protein_coding:BRPF1	1	3	0.75	0
ENST00000457855.1:protein_coding:BRPF1	1	3	0.75	0
ENST00000641504.1:protein_coding:OR2AT4	1	3	0.75	0
ENST00000424362.5:protein_coding:BRPF1	1	3	0.75	0
ENST00000641541.1:protein_coding:OR2AT4	1	3	0.75	0
ENST00000641593.1:protein_coding:OR2AT4	1	3	0.75	0
ENST00000641931.1:protein_coding:OR2AT4	1	3	0.75	0
ENST00000433861.6:protein_coding:BRPF1	1	3	0.75	0
ENST00000478484.5:retained_intron:GPN1	1	16	0.6956521739130435	0
ENST00000504824.5:retained_intron:SDHA	1	16	0.6956521739130435	0
ENST00000457233.5:lincRNA:MUC20-OT1	1	16	0.6956521739130435	0
ENST00000514027.5:retained_intron:SDHA	1	16	0.6956521739130435	0
ENST00000427841.5:processed_transcript:SDHAP1	1	16	0.6956521739130435	0
ENST00000505555.5:retained_intron:SDHA	1	16	0.6956521739130435	0
ENST00000418868.5:processed_transcript:AC132008.2	1	16	0.6956521739130435	0
ENST00000453324.5:lincRNA:MUC20-OT1	1	16	0.6956521739130435	0
ENST00000449003.5:retained_intron:AC132008.2	1	16	0.6956521739130435	0
ENST00000510361.5:protein_coding:SDHA	1	16	0.6956521739130435	0
ENST00000429897.5:lincRNA:MUC20-OT1	1	16	0.6956521739130435	0
ENST00000440850.5:transcribed_unprocessed_pseudogene:SDHAP1	1	16	0.6956521739130435	0
ENST00000440535.5:processed_transcript:AC132008.2	1	16	0.6956521739130435	0
ENST00000504309.5:protein_coding:SDHA	1	16	0.6956521739130435	0
ENST00000413474.5:processed_transcript:SDHAP1	1	16	0.6956521739130435	0
ENST00000514233.1:processed_transcript:SDHA	1	16	0.6956521739130435	0
ENST00000264932.10:protein_coding:SDHA	1	16	0.6956521739130435	0
ENST00000454517.1:transcribed_unprocessed_pseudogene:AC132008.2	1	16	0.6956521739130435	0
ENST00000509420.5:retained_intron:SDHA	1	16	0.6956521739130435	0
ENST00000445430.5:lincRNA:MUC20-OT1	1	16	0.6956521739130435	0
ENST00000455183.1:transcribed_unprocessed_pseudogene:SDHAP2	1	16	0.6956521739130435	0
ENST00000437008.5:processed_transcript:AC132008.2	1	16	0.6956521739130435	0
ENST00000414207.5:processed_transcript:AC132008.2	1	16	0.6956521739130435	0
ENST00000373521.3:protein_coding:PABPC1L2B	1	9	0.6923076923076923	0
ENST00000522720.1:protein_coding:PABPC1	1	9	0.6923076923076923	0
ENST00000610907.1:protein_coding:PABPC1	1	9	0.6923076923076923	0
ENST00000523555.5:protein_coding:PABPC1	1	9	0.6923076923076923	0
ENST00000318607.9:protein_coding:PABPC1	1	9	0.6923076923076923	0
ENST00000520804.1:protein_coding:PABPC1	1	9	0.6923076923076923	0
ENST00000373519.1:protein_coding:PABPC1L2A	1	9	0.6923076923076923	0
ENST00000520142.1:protein_coding:PABPC1	1	9	0.6923076923076923	0
ENST00000522387.5:protein_coding:PABPC1	1	9	0.6923076923076923	0
ENST00000281589.4:protein_coding:PABPC3	1	9	0.6923076923076923	0
ENST00000521865.5:protein_coding:PABPC1	1	9	0.6923076923076923	0
ENST00000521067.1:protein_coding:PABPC1	1	9	0.6923076923076923	0
ENST00000517921.1:retained_intron:PABPC1	1	9	0.6923076923076923	0
ENST00000482891.5:retained_intron:ALS2	1	2	0.6666666666666666	0
ENST00000482789.5:retained_intron:ALS2	1	2	0.6666666666666666	0
ENST00000291481.7:protein_coding:HAPLN4	1	2	0.6666666666666666	0
ENST00000264276.10:protein_coding:ALS2	1	2	0.6666666666666666	0
ENST00000378891.9:protein_coding:DVL1	2	2	0.6666666666666666	0
ENST00000610709.2:protein_coding:DVL1	2	2	0.6666666666666666	0
ENST00000586064.3:retained_intron:AC138430.1	1	2	0.6666666666666666	0
ENST00000378888.9:protein_coding:DVL1	2	2	0.6666666666666666	0
ENST00000441896.1:unprocessed_pseudogene:TNRC18P3	1	2	0.6666666666666666	0
ENST00000517430.5:protein_coding:SH2D5	1	3	0.6	0
ENST00000518294.5:protein_coding:SH2D5	1	3	0.6	0
ENST00000444387.6:protein_coding:SH2D5	1	3	0.6	0
ENST00000519434.1:protein_coding:SH2D5	1	3	0.6	0
ENST00000375031.5:protein_coding:SH2D5	1	3	0.6	0
ENST00000602526.1:nonsense_mediated_decay:FKTN	1	1	0.5	0
ENST00000373691.4:protein_coding:CXCR3	1	1	0.5	0
ENST00000342291.2:protein_coding:KCNJ14	1	1	0.5	0
ENST00000607093.1:protein_coding:LCE1C	1	1	0.5	0
ENST00000507535.4:TEC:C8orf17	1	1	0.5	0
ENST00000491922.1:retained_intron:CCDC6	1	1	0.5	0
ENST00000225275.3:protein_coding:MPO	1	1	0.5	0
ENST00000354286.8:nonsense_mediated_decay:GATD1	1	1	0.5	0
ENST00000512123.3:protein_coding:FRAS1	1	1	0.5	0
ENST00000565149.5:retained_intron:MVD	1	1	0.5	0
ENST00000391884.2:protein_coding:KCNJ14	1	1	0.5	0
ENST00000445832.7:protein_coding:C12orf43	1	1	0.5	0
ENST00000493000.5:processed_transcript:FYB2	1	1	0.5	0
ENST00000643504.1:nonsense_mediated_decay:PANK2	1	1	0.5	0
ENST00000421806.3:protein_coding:LCOR	1	1	0.5	0
ENST00000475111.6:protein_coding:TMEM30A	1	1	0.5	0
ENST00000406396.7:protein_coding:KDSR	1	1	0.5	0
ENST00000331803.8:protein_coding:UPP1	2	2	0.5	0
ENST00000286067.4:protein_coding:LCOR	1	1	0.5	0
ENST00000323544.4:protein_coding:PLEKHO2	1	1	0.5	0
ENST00000436693.6:protein_coding:TLR6	1	1	0.5	0
ENST00000470886.1:retained_intron:RRP1B	1	1	0.5	0
ENST00000346299.9:protein_coding:MTMR2	1	1	0.5	0
ENST00000263102.6:protein_coding:CCDC6	1	1	0.5	0
ENST00000601685.1:retained_intron:CAPN12	1	1	0.5	0
ENST00000312481.11:nonsense_mediated_decay:COL6A5	1	1	0.5	0
ENST00000280020.9:protein_coding:KIAA1328	1	1	0.5	0
ENST00000416681.5:protein_coding:UPP1	2	2	0.5	0
ENST00000288757.7:protein_coding:C12orf43	1	1	0.5	0
ENST00000455854.2:retained_intron:XPO5	1	1	0.5	0
ENST00000522251.5:nonsense_mediated_decay:ST18	1	1	0.5	0
ENST00000432131.5:protein_coding:UPP1	2	2	0.5	0
ENST00000343200.9:protein_coding:VCAN	1	2	0.5	0
ENST00000543701.5:retained_intron:PRMT8	1	1	0.5	0
ENST00000446394.5:protein_coding:HECTD2	1	1	0.5	0
ENST00000394479.3:protein_coding:REL	1	1	0.5	0
ENST00000637488.2:protein_coding:KIAA1257	1	1	0.5	0
ENST00000372262.7:protein_coding:CDH22	1	1	0.5	0
ENST00000463495.5:processed_transcript:ALG3	1	1	0.5	0
ENST00000649633.1:protein_coding:SP4	1	1	0.5	0
ENST00000432485.1:nonsense_mediated_decay:PRR14L	1	1	0.5	0
ENST00000513016.5:processed_transcript:VCAN	1	2	0.5	0
ENST00000639578.2:protein_coding:TEAD3	1	1	0.5	0
ENST00000585895.1:processed_transcript:ARID3A	1	1	0.5	0
ENST00000542370.1:protein_coding:RBP5	1	1	0.5	0
ENST00000497424.5:protein_coding:PANK2	1	1	0.5	0
ENST00000223528.6:protein_coding:FKTN	1	1	0.5	0
ENST00000265379.10:protein_coding:COL6A5	1	1	0.5	0
ENST00000373693.3:protein_coding:CXCR3	1	1	0.5	0
ENST00000591619.5:protein_coding:KIAA1328	1	1	0.5	0
ENST00000406337.6:protein_coding:KAT6A	1	1	0.5	0
ENST00000338863.11:protein_coding:TEAD3	1	1	0.5	0
ENST00000517456.5:processed_transcript:ST18	1	1	0.5	0
ENST00000460531.5:retained_intron:TF	1	1	0.5	0
ENST00000512622.1:antisense:AC097103.2	1	1	0.5	0
ENST00000265077.7:protein_coding:VCAN	1	2	0.5	0
ENST00000263620.7:protein_coding:ARID3A	1	1	0.5	0
ENST00000474287.5:retained_intron:TF	1	1	0.5	0
ENST00000457596.5:nonsense_mediated_decay:UPP1	2	2	0.5	0
ENST00000301012.7:protein_coding:MVD	1	1	0.5	0
ENST00000392717.6:protein_coding:COBLL1	1	1	0.5	0
ENST00000393223.7:protein_coding:MTMR2	1	1	0.5	0
ENST00000343433.6:protein_coding:FYB2	1	1	0.5	0
ENST00000616065.4:protein_coding:PLEKHO2	1	1	0.5	0
ENST00000265351.11:protein_coding:XPO5	1	1	0.5	0
ENST00000327423.10:protein_coding:PRR14L	1	1	0.5	0
ENST00000326233.6:protein_coding:LCE1D	1	1	0.5	0
ENST00000485912.1:retained_intron:ALG3	1	1	0.5	0
ENST00000319863.12:protein_coding:GATD1	1	1	0.5	0
ENST00000625034.1:TEC:C8orf17	1	1	0.5	0
ENST00000543045.1:nonsense_mediated_decay:RBP5	1	1	0.5	0
ENST00000645214.2:protein_coding:KDSR	1	1	0.5	0
ENST00000373063.7:protein_coding:FOXP4	1	1	0.5	0
ENST00000375458.6:protein_coding:COBLL1	1	1	0.5	0
ENST00000645291.1:protein_coding:KIAA1257	1	1	0.5	0
ENST00000513960.5:protein_coding:VCAN	1	2	0.5	0
ENST00000222584.7:protein_coding:SP4	1	1	0.5	0
ENST00000298738.2:protein_coding:ERICH6B	1	1	0.5	0
ENST00000298068.9:protein_coding:HECTD2	1	1	0.5	0
ENST00000378977.2:retained_intron:ERICH6B	1	1	0.5	0
ENST00000295025.12:protein_coding:REL	1	1	0.5	0
ENST00000325942.10:protein_coding:FRAS1	1	1	0.5	0
ENST00000265713.7:protein_coding:KAT6A	1	1	0.5	0
ENST00000230461.10:protein_coding:TMEM30A	1	1	0.5	0
ENST00000381950.1:protein_coding:TLR6	1	1	0.5	0
ENST00000555328.1:lincRNA:AL359682.1	1	1	0.5	0
ENST00000340648.5:protein_coding:RRP1B	1	1	0.5	0
ENST00000382622.3:protein_coding:PRMT8	1	1	0.5	0
ENST00000261187.8:protein_coding:SLC16A7	1	1	0.5	0
ENST00000537909.2:protein_coding:CDH22	1	1	0.5	0
ENST00000373060.5:protein_coding:FOXP4	1	1	0.5	0
ENST00000546212.2:protein_coding:E2F6	2	3	0.42857142857142855	0
ENST00000542100.5:protein_coding:E2F6	2	3	0.42857142857142855	0
ENST00000428221.5:nonsense_mediated_decay:E2F6	2	3	0.42857142857142855	0
ENST00000307236.8:protein_coding:E2F6	2	3	0.42857142857142855	0
ENST00000444832.5:nonsense_mediated_decay:E2F6	2	3	0.42857142857142855	0
ENST00000455198.5:nonsense_mediated_decay:E2F6	2	3	0.42857142857142855	0
ENST00000381525.7:protein_coding:E2F6	2	3	0.42857142857142855	0
ENST00000393241.8:protein_coding:MRE11	1	2	0.4	0
ENST00000622190.4:protein_coding:SRCIN1	1	2	0.4	0
ENST00000621492.4:protein_coding:SRCIN1	1	2	0.4	0
ENST00000622519.4:retained_intron:SRCIN1	1	2	0.4	0
ENST00000323977.7:protein_coding:MRE11	1	2	0.4	0
ENST00000407439.7:protein_coding:MRE11	1	2	0.4	0
ENST00000617146.4:protein_coding:SRCIN1	1	2	0.4	0
ENST00000621763.4:processed_transcript:SRCIN1	1	2	0.4	0
ENST00000540013.5:protein_coding:MRE11	1	2	0.4	0
ENST00000323929.7:protein_coding:MRE11	1	2	0.4	0
ENST00000323055.10:protein_coding:PPP3CA	1	1	0.3333333333333333	0
ENST00000375547.6:protein_coding:PROZ	1	1	0.3333333333333333	0
ENST00000338017.8:protein_coding:SLITRK4	1	1	0.3333333333333333	0
ENST00000405309.7:protein_coding:PATZ1	1	1	0.3333333333333333	0
ENST00000618265.4:protein_coding:CD177	1	1	0.3333333333333333	0
ENST00000268489.9:protein_coding:ZFHX3	1	1	0.3333333333333333	0
ENST00000216862.7:protein_coding:CYP24A1	1	1	0.3333333333333333	0
ENST00000395954.3:protein_coding:CYP24A1	1	1	0.3333333333333333	0
ENST00000523367.1:processed_transcript:NKAIN3	1	1	0.3333333333333333	0
ENST00000232854.8:protein_coding:HEMK1	1	1	0.3333333333333333	0
ENST00000342783.4:protein_coding:PROZ	1	1	0.3333333333333333	0
ENST00000434410.5:protein_coding:HEMK1	1	1	0.3333333333333333	0
ENST00000587309.5:protein_coding:KIF18B	1	1	0.3333333333333333	0
ENST00000356928.1:protein_coding:SLITRK4	1	1	0.3333333333333333	0
ENST00000493630.1:processed_transcript:PROZ	1	1	0.3333333333333333	0
ENST00000246174.6:protein_coding:ARMCX5	1	1	0.3333333333333333	0
ENST00000296122.10:protein_coding:PPP1CB	1	1	0.3333333333333333	0
ENST00000596188.2:protein_coding:SLITRK4	1	1	0.3333333333333333	0
ENST00000358506.6:protein_coding:PPP1CB	1	1	0.3333333333333333	0
ENST00000369788.7:protein_coding:CALHM2	1	1	0.3333333333333333	0
ENST00000395955.7:protein_coding:CYP24A1	1	1	0.3333333333333333	0
ENST00000260743.9:protein_coding:CALHM2	1	1	0.3333333333333333	0
ENST00000590129.1:protein_coding:KIF18B	1	1	0.3333333333333333	0
ENST00000604957.1:protein_coding:ARMCX5	1	1	0.3333333333333333	0
ENST00000378012.3:nonsense_mediated_decay:CD177	1	1	0.3333333333333333	0
ENST00000351933.8:protein_coding:PATZ1	1	1	0.3333333333333333	0
ENST00000356711.6:protein_coding:MYO16	1	1	0.3333333333333333	0
ENST00000575282.5:retained_intron:SGSH	1	1	0.3333333333333333	0
ENST00000266269.9:protein_coding:PATZ1	1	1	0.3333333333333333	0
ENST00000366518.4:protein_coding:KIF26B	1	1	0.3333333333333333	0
ENST00000573150.5:nonsense_mediated_decay:SGSH	1	1	0.3333333333333333	0
ENST00000643221.1:protein_coding:KRBA2	1	1	0.3333333333333333	0
ENST00000606252.1:unprocessed_pseudogene:CD177P1	1	1	0.3333333333333333	0
ENST00000457511.6:protein_coding:MYO16	1	1	0.3333333333333333	0
ENST00000395366.2:protein_coding:PPP1CB	1	1	0.3333333333333333	0
ENST00000469129.1:processed_transcript:SMC1A	1	1	0.3333333333333333	0
ENST00000494180.1:processed_transcript:CALHM2	1	1	0.3333333333333333	0
ENST00000357550.3:protein_coding:MYO16	1	1	0.3333333333333333	0
ENST00000512215.5:protein_coding:PPP3CA	1	1	0.3333333333333333	0
ENST00000582471.1:nonsense_mediated_decay:AC135178.2	1	1	0.3333333333333333	0
ENST00000372742.1:protein_coding:ARMCX5	1	1	0.3333333333333333	0
ENST00000649935.1:protein_coding:KRBA2	1	1	0.3333333333333333	0
ENST00000326317.10:protein_coding:SGSH	1	1	0.3333333333333333	0
ENST00000483253.1:retained_intron:KIF26B	1	1	0.3333333333333333	0
ENST00000407071.6:protein_coding:KIF26B	1	1	0.3333333333333333	0
ENST00000593135.5:protein_coding:KIF18B	1	1	0.3333333333333333	0
ENST00000394854.7:protein_coding:PPP3CA	1	1	0.3333333333333333	0
ENST00000448997.5:nonsense_mediated_decay:HEMK1	1	1	0.3333333333333333	0
ENST00000376061.8:protein_coding:PDPN	2	3	0.30000000000000004	0
ENST00000487038.5:protein_coding:PDPN	2	3	0.30000000000000004	0
ENST00000513143.5:protein_coding:PDPN	2	3	0.30000000000000004	0
ENST00000617617.4:protein_coding:PDPN	2	3	0.30000000000000004	0
ENST00000475043.5:protein_coding:PDPN	2	3	0.30000000000000004	0
ENST00000509009.5:protein_coding:PDPN	2	3	0.30000000000000004	0
ENST00000621990.4:protein_coding:PDPN	2	3	0.30000000000000004	0
ENST00000294489.10:protein_coding:PDPN	2	3	0.30000000000000004	0
ENST00000510906.5:protein_coding:PDPN	2	3	0.30000000000000004	0
ENST00000376057.8:protein_coding:PDPN	2	3	0.30000000000000004	0
ENST00000289575.9:protein_coding:SLCO2B1	1	1	0.25	0
ENST00000306177.9:protein_coding:USP42	1	1	0.25	0
ENST00000555408.5:nonsense_mediated_decay:CDK2	1	1	0.25	0
ENST00000531487.1:nonsense_mediated_decay:FDXACB1	1	1	0.25	0
ENST00000403496.6:processed_transcript:MTMR9LP	1	1	0.25	0
ENST00000245957.9:protein_coding:CFAP61	1	1	0.25	0
ENST00000473188.5:retained_intron:FRMD4B	1	1	0.25	0
ENST00000454962.6:protein_coding:SLCO2B1	1	1	0.25	0
ENST00000521713.1:nonsense_mediated_decay:USP42	1	1	0.25	0
ENST00000430149.3:protein_coding:CDKN1C	1	1	0.25	0
ENST00000586600.5:protein_coding:CCDC130	1	1	0.25	0
ENST00000556146.1:processed_transcript:CDK2	1	1	0.25	0
ENST00000517309.5:protein_coding:PTDSS1	1	1	0.25	0
ENST00000398540.7:protein_coding:FRMD4B	1	1	0.25	0
ENST00000560765.6:nonsense_mediated_decay:FGF7	1	1	0.25	0
ENST00000440480.7:protein_coding:CDKN1C	1	1	0.25	0
ENST00000377306.5:protein_coding:CFAP61	1	1	0.25	0
ENST00000426597.2:transcribed_unprocessed_pseudogene:MTMR9LP	1	1	0.25	0
ENST00000554619.5:retained_intron:CDK2	1	1	0.25	0
ENST00000341411.5:retained_intron:SLCO2B1	1	1	0.25	0
ENST00000614567.4:protein_coding:FGF7	1	1	0.25	0
ENST00000414822.8:protein_coding:CDKN1C	1	1	0.25	0
ENST00000555357.1:nonsense_mediated_decay:CDK2	1	1	0.25	0
ENST00000560270.1:protein_coding:FGF7	1	1	0.25	0
ENST00000337004.8:nonsense_mediated_decay:PTDSS1	1	1	0.25	0
ENST00000530015.1:retained_intron:SLCO2B1	1	1	0.25	0
ENST00000462888.1:processed_transcript:FRMD4B	1	1	0.25	0
ENST00000479544.6:retained_intron:USP42	1	1	0.25	0
ENST00000340348.10:protein_coding:CFAP61	1	1	0.25	0
ENST00000569495.5:processed_transcript:RSRP1	1	1	0.25	0
ENST00000473314.6:nonsense_mediated_decay:RSRP1	1	1	0.25	0
ENST00000451767.6:protein_coding:CFAP61	1	1	0.25	0
ENST00000403372.6:protein_coding:TNFRSF19	1	1	0.25	0
ENST00000498238.1:retained_intron:RSRP1	1	1	0.25	0
ENST00000441044.5:processed_transcript:MTMR9LP	1	1	0.25	0
ENST00000518776.1:processed_transcript:PTDSS1	1	1	0.25	0
ENST00000588071.5:retained_intron:CCDC130	1	1	0.25	0
ENST00000587098.1:retained_intron:CCDC130	1	1	0.25	0
ENST00000423995.5:processed_transcript:MTMR9LP	1	1	0.25	0
ENST00000426246.2:protein_coding:USP42	1	1	0.25	0
ENST00000540216.5:retained_intron:CCDC130	1	1	0.25	0
ENST00000248484.8:protein_coding:TNFRSF19	1	1	0.25	0
ENST00000382263.3:protein_coding:TNFRSF19	1	1	0.25	0
ENST00000260257.8:protein_coding:FDXACB1	1	1	0.25	0
ENST00000493127.1:processed_transcript:FRMD4B	1	1	0.25	0
ENST00000568254.5:nonsense_mediated_decay:RSRP1	1	1	0.25	0
ENST00000522072.1:protein_coding:PTDSS1	1	1	0.25	0
ENST00000382258.8:protein_coding:TNFRSF19	1	1	0.25	0
ENST00000380725.2:protein_coding:CDKN1C	1	1	0.25	0
ENST00000542429.2:nonsense_mediated_decay:AP001781.2	1	1	0.25	0
ENST00000267843.8:protein_coding:FGF7	1	1	0.25	0
ENST00000528274.2:protein_coding:FDXACB1	1	1	0.25	0
ENST00000299427.11:protein_coding:TPP1	2	5	0.20833333333333331	0
ENST00000647016.1:retained_intron:TPP1	2	5	0.20833333333333331	0
ENST00000643342.1:nonsense_mediated_decay:TPP1	2	5	0.20833333333333331	0
ENST00000643479.1:retained_intron:TPP1	2	5	0.20833333333333331	0
ENST00000533371.6:protein_coding:TPP1	2	5	0.20833333333333331	0
ENST00000645285.1:nonsense_mediated_decay:TPP1	2	5	0.20833333333333331	0
ENST00000524611.2:retained_intron:TPP1	2	5	0.20833333333333331	0
ENST00000647152.1:protein_coding:TPP1	2	5	0.20833333333333331	0
ENST00000647209.1:nonsense_mediated_decay:TPP1	2	5	0.20833333333333331	0
ENST00000644810.1:protein_coding:TPP1	2	5	0.20833333333333331	0
ENST00000647346.1:retained_intron:TPP1	2	5	0.20833333333333331	0
ENST00000524924.2:retained_intron:TPP1	2	5	0.20833333333333331	0
ENST00000644218.1:protein_coding:TPP1	2	5	0.20833333333333331	0
ENST00000643516.1:protein_coding:TPP1	2	5	0.20833333333333331	0
ENST00000644831.1:retained_intron:TPP1	2	5	0.20833333333333331	0
ENST00000645620.1:protein_coding:TPP1	2	5	0.20833333333333331	0
ENST00000642892.1:protein_coding:TPP1	2	5	0.20833333333333331	0
ENST00000645331.1:retained_intron:TPP1	2	5	0.20833333333333331	0
ENST00000646691.1:retained_intron:TPP1	2	5	0.20833333333333331	0
ENST00000644933.1:nonsense_mediated_decay:TPP1	2	5	0.20833333333333331	0
ENST00000532191.2:retained_intron:AC091564.7	2	5	0.20833333333333331	0
ENST00000646777.1:retained_intron:TPP1	2	5	0.20833333333333331	0
ENST00000643439.1:nonsense_mediated_decay:TPP1	2	5	0.20833333333333331	0
ENST00000644683.1:nonsense_mediated_decay:TPP1	2	5	0.20833333333333331	0
ENST00000310513.10:protein_coding:CELF1	1	1	0.2	0
ENST00000466780.5:protein_coding:PDZRN3	1	1	0.2	0
ENST00000370399.6:protein_coding:TGFBR3	1	1	0.2	0
ENST00000422127.5:protein_coding:OBSCN	1	1	0.2	0
ENST00000416496.6:protein_coding:E2F7	1	1	0.2	0
ENST00000375250.9:protein_coding:ARHGAP12	1	1	0.2	0
ENST00000447736.1:protein_coding:KCNG1	1	1	0.2	0
ENST00000433903.5:protein_coding:KCNG1	1	1	0.2	0
ENST00000525962.5:protein_coding:TGFBR3	1	1	0.2	0
ENST00000396144.8:protein_coding:ARHGAP12	1	1	0.2	0
ENST00000487527.5:retained_intron:ANKRD13B	1	1	0.2	0
ENST00000636476.1:protein_coding:OBSCN	1	1	0.2	0
ENST00000532540.5:nonsense_mediated_decay:TGFBR3	1	1	0.2	0
ENST00000324309.8:retained_intron:CCDC149	1	1	0.2	0
ENST00000479530.5:protein_coding:PDZRN3	1	1	0.2	0
ENST00000409261.5:protein_coding:NCKAP5	1	1	0.2	0
ENST00000493506.5:retained_intron:ANKRD13B	1	1	0.2	0
ENST00000358597.7:protein_coding:CELF1	1	1	0.2	0
ENST00000504487.5:protein_coding:CCDC149	1	1	0.2	0
ENST00000488766.5:nonsense_mediated_decay:ANKRD13B	1	1	0.2	0
ENST00000395290.6:protein_coding:CELF1	1	1	0.2	0
ENST00000570156.6:protein_coding:OBSCN	1	1	0.2	0
ENST00000636875.1:protein_coding:OBSCN	1	1	0.2	0
ENST00000439216.5:protein_coding:KCNG1	1	1	0.2	0
ENST00000366707.9:protein_coding:OBSCN	1	1	0.2	0
ENST00000317721.10:protein_coding:NCKAP5	1	1	0.2	0
ENST00000635206.1:protein_coding:CCDC149	1	1	0.2	0
ENST00000322886.11:protein_coding:E2F7	1	1	0.2	0
ENST00000371571.4:protein_coding:KCNG1	1	1	0.2	0
ENST00000389609.8:protein_coding:CCDC149	1	1	0.2	0
ENST00000492909.1:protein_coding:PDZRN3	1	1	0.2	0
ENST00000311380.8:protein_coding:ARHGAP12	1	1	0.2	0
ENST00000462146.6:protein_coding:PDZRN3	1	1	0.2	0
ENST00000614878.4:protein_coding:ANKRD13B	1	1	0.2	0
ENST00000424171.5:protein_coding:KCNG1	1	1	0.2	0
ENST00000375245.8:protein_coding:ARHGAP12	1	1	0.2	0
ENST00000394859.7:protein_coding:ANKRD13B	1	1	0.2	0
ENST00000263666.8:protein_coding:PDZRN3	1	1	0.2	0
ENST00000344936.6:protein_coding:ARHGAP12	1	1	0.2	0
ENST00000533089.5:nonsense_mediated_decay:TGFBR3	1	1	0.2	0
ENST00000502801.1:protein_coding:CCDC149	1	1	0.2	0
ENST00000212355.8:protein_coding:TGFBR3	1	1	0.2	0
ENST00000526698.1:retained_intron:MOB2	1	1	0.16666666666666666	0
ENST00000314845.7:protein_coding:AMBRA1	1	1	0.16666666666666666	0
ENST00000264370.9:retained_intron:ZGRF1	1	1	0.16666666666666666	0
ENST00000373873.8:protein_coding:OBSL1	1	1	0.16666666666666666	0
ENST00000514770.5:nonsense_mediated_decay:ZGRF1	1	1	0.16666666666666666	0
ENST00000442037.5:lincRNA:H19	1	1	0.16666666666666666	0
ENST00000465149.1:retained_intron:OBSL1	1	1	0.16666666666666666	0
ENST00000537727.1:antisense:AP002892.1	1	1	0.16666666666666666	0
ENST00000512922.5:nonsense_mediated_decay:CDK18	1	1	0.16666666666666666	0
ENST00000645548.1:protein_coding:KIFC2	1	1	0.16666666666666666	0
ENST00000407236.5:protein_coding:PPARA	1	1	0.16666666666666666	0
ENST00000329957.6:protein_coding:MOB2	1	1	0.16666666666666666	0
ENST00000534300.5:protein_coding:AMBRA1	1	1	0.16666666666666666	0
ENST00000420804.5:protein_coding:PPARA	1	1	0.16666666666666666	0
ENST00000458649.6:protein_coding:AMBRA1	1	1	0.16666666666666666	0
ENST00000631326.2:protein_coding:OGDH	1	1	0.16666666666666666	0
ENST00000506784.5:protein_coding:CDK18	1	1	0.16666666666666666	0
ENST00000524783.1:processed_transcript:AMBRA1	1	1	0.16666666666666666	0
ENST00000643461.1:retained_intron:KIFC2	1	1	0.16666666666666666	0
ENST00000201963.3:protein_coding:DNMT3B	1	1	0.16666666666666666	0
ENST00000262735.9:protein_coding:PPARA	1	1	0.16666666666666666	0
ENST00000444676.5:protein_coding:OGDH	1	1	0.16666666666666666	0
ENST00000309071.9:protein_coding:ZGRF1	1	1	0.16666666666666666	0
ENST00000417089.6:lincRNA:H19	1	1	0.16666666666666666	0
ENST00000445203.6:protein_coding:ZGRF1	1	1	0.16666666666666666	0
ENST00000412788.5:lincRNA:H19	1	1	0.16666666666666666	0
ENST00000415785.5:protein_coding:PPARA	1	1	0.16666666666666666	0
ENST00000443239.7:protein_coding:DNMT3B	1	1	0.16666666666666666	0
ENST00000404537.5:protein_coding:OBSL1	1	1	0.16666666666666666	0
ENST00000614710.5:protein_coding:MOB2	1	1	0.16666666666666666	0
ENST00000328111.6:protein_coding:DNMT3B	1	1	0.16666666666666666	0
ENST00000529897.1:retained_intron:MOB2	1	1	0.16666666666666666	0
ENST00000526462.5:processed_transcript:MOB2	1	1	0.16666666666666666	0
ENST00000603926.5:protein_coding:OBSL1	1	1	0.16666666666666666	0
ENST00000348286.6:protein_coding:DNMT3B	1	1	0.16666666666666666	0
ENST00000456297.6:protein_coding:DNMT3B	1	1	0.16666666666666666	0
ENST00000528950.1:protein_coding:AMBRA1	1	1	0.16666666666666666	0
ENST00000402126.1:protein_coding:PPARA	1	1	0.16666666666666666	0
ENST00000373876.5:protein_coding:OBSL1	1	1	0.16666666666666666	0
ENST00000531423.1:processed_transcript:KIFC2	1	1	0.16666666666666666	0
ENST00000449767.5:protein_coding:OGDH	1	1	0.16666666666666666	0
ENST00000289656.3:protein_coding:OBSL1	1	1	0.16666666666666666	0
ENST00000353855.6:protein_coding:DNMT3B	1	1	0.16666666666666666	0
ENST00000360066.6:protein_coding:CDK18	1	1	0.16666666666666666	0
ENST00000642354.1:protein_coding:KIFC2	1	1	0.16666666666666666	0
ENST00000533727.5:protein_coding:AMBRA1	1	1	0.16666666666666666	0
ENST00000411861.5:retained_intron:H19	1	1	0.16666666666666666	0
ENST00000531425.5:retained_intron:KIFC2	1	1	0.16666666666666666	0
ENST00000439616.6:protein_coding:OGDH	1	1	0.16666666666666666	0
ENST00000429964.6:protein_coding:CDK18	1	1	0.16666666666666666	0
ENST00000439725.5:lincRNA:H19	1	1	0.16666666666666666	0
ENST00000447398.5:protein_coding:OGDH	1	1	0.16666666666666666	0
ENST00000414790.6:lincRNA:H19	1	1	0.16666666666666666	0
ENST00000493286.1:retained_intron:PPARA	1	1	0.16666666666666666	0
ENST00000505019.5:protein_coding:ZGRF1	1	1	0.16666666666666666	0
ENST00000529380.1:retained_intron:MOB2	1	1	0.16666666666666666	0
ENST00000473015.5:nonsense_mediated_decay:ZGRF1	1	1	0.16666666666666666	0
ENST00000504648.5:nonsense_mediated_decay:CDK18	1	1	0.16666666666666666	0
ENST00000222673.5:protein_coding:OGDH	1	1	0.16666666666666666	0
ENST00000301332.3:protein_coding:KIFC2	1	1	0.16666666666666666	0
ENST00000475429.5:processed_transcript:MOV10	1	1	0.14285714285714285	0
ENST00000535246.1:protein_coding:DNAJC4	1	1	0.14285714285714285	0
ENST00000543791.5:retained_intron:DNAJC4	1	1	0.14285714285714285	0
ENST00000413052.6:protein_coding:MOV10	1	1	0.14285714285714285	0
ENST00000466597.1:retained_intron:PARP12	1	1	0.14285714285714285	0
ENST00000538961.1:retained_intron:DNAJC4	1	1	0.14285714285714285	0
ENST00000468624.5:processed_transcript:MOV10	1	1	0.14285714285714285	0
ENST00000650278.1:protein_coding:SLC18B1	1	1	0.14285714285714285	0
ENST00000321460.5:protein_coding:DNAJC4	1	1	0.14285714285714285	0
ENST00000369645.5:protein_coding:MOV10	1	1	0.14285714285714285	0
ENST00000473341.5:nonsense_mediated_decay:PARP12	1	1	0.14285714285714285	0
ENST00000460518.1:processed_transcript:SLC18B1	1	1	0.14285714285714285	0
ENST00000542376.5:retained_intron:DNAJC4	1	1	0.14285714285714285	0
ENST00000489809.5:protein_coding:PARP12	1	1	0.14285714285714285	0
ENST00000650298.1:nonsense_mediated_decay:SLC18B1	1	1	0.14285714285714285	0
ENST00000263549.7:protein_coding:PARP12	1	1	0.14285714285714285	0
ENST00000275227.8:protein_coding:SLC18B1	1	1	0.14285714285714285	0
ENST00000488726.5:retained_intron:PARP12	1	1	0.14285714285714285	0
ENST00000357443.2:protein_coding:MOV10	1	1	0.14285714285714285	0
ENST00000491598.5:nonsense_mediated_decay:PARP12	1	1	0.14285714285714285	0
ENST00000470515.1:processed_transcript:PARP12	1	1	0.14285714285714285	0
ENST00000650136.1:nonsense_mediated_decay:SLC18B1	1	1	0.14285714285714285	0
ENST00000647932.1:protein_coding:SLC18B1	1	1	0.14285714285714285	0
ENST00000321685.7:protein_coding:DNAJC4	1	1	0.14285714285714285	0
ENST00000367918.1:processed_transcript:SLC18B1	1	1	0.14285714285714285	0
ENST00000369644.5:protein_coding:MOV10	1	1	0.14285714285714285	0
ENST00000496577.5:processed_transcript:MOV10	1	1	0.14285714285714285	0
ENST00000537109.1:retained_intron:DNAJC4	1	1	0.14285714285714285	0
ENST00000375906.5:protein_coding:GPANK1	1	1	0.125	0
ENST00000456540.1:protein_coding:GPANK1	1	1	0.125	0
ENST00000375900.8:protein_coding:GPANK1	1	1	0.125	0
ENST00000375896.8:protein_coding:GPANK1	1	1	0.125	0
ENST00000375893.6:protein_coding:GPANK1	1	1	0.125	0
ENST00000375895.6:protein_coding:GPANK1	1	1	0.125	0
ENST00000445768.5:protein_coding:GPANK1	1	1	0.125	0
ENST00000458083.5:protein_coding:GPANK1	1	1	0.125	0
ENST00000637736.1:protein_coding:CACNA1A	1	1	0.1111111111111111	0
ENST00000342301.8:protein_coding:POU2F2	1	1	0.1111111111111111	0
ENST00000519273.6:protein_coding:ARFGAP1	1	1	0.1111111111111111	0
ENST00000389341.9:protein_coding:POU2F2	1	1	0.1111111111111111	0
ENST00000341199.10:protein_coding:SIMC1	1	1	0.1111111111111111	0
ENST00000371095.7:protein_coding:GNAS	1	1	0.1111111111111111	0
ENST00000430704.6:protein_coding:SIMC1	1	1	0.1111111111111111	0
ENST00000636389.1:protein_coding:CACNA1A	1	1	0.1111111111111111	0
ENST00000560558.5:protein_coding:POU2F2	1	1	0.1111111111111111	0
ENST00000370283.8:protein_coding:ARFGAP1	1	1	0.1111111111111111	0
ENST00000443967.5:protein_coding:SIMC1	1	1	0.1111111111111111	0
ENST00000529067.5:protein_coding:POU2F2	1	1	0.1111111111111111	0
ENST00000614285.4:protein_coding:CACNA1A	1	1	0.1111111111111111	0
ENST00000265620.11:protein_coding:GNAS	1	1	0.1111111111111111	0
ENST00000635895.1:protein_coding:CACNA1A	1	1	0.1111111111111111	0
ENST00000638009.1:protein_coding:CACNA1A	1	1	0.1111111111111111	0
ENST00000549076.1:protein_coding:ARFGAP1	1	1	0.1111111111111111	0
ENST00000495423.1:retained_intron:SIMC1	1	1	0.1111111111111111	0
ENST00000518794.6:processed_transcript:ARFGAP1	1	1	0.1111111111111111	0
ENST00000637769.1:protein_coding:CACNA1A	1	1	0.1111111111111111	0
ENST00000526816.6:protein_coding:POU2F2	1	1	0.1111111111111111	0
ENST00000371085.7:protein_coding:GNAS	1	1	0.1111111111111111	0
ENST00000360228.10:protein_coding:CACNA1A	1	1	0.1111111111111111	0
ENST00000388920.4:protein_coding:FOXI2	1	1	0.1111111111111111	0
ENST00000519604.5:protein_coding:ARFGAP1	1	1	0.1111111111111111	0
ENST00000468975.6:processed_transcript:ARFGAP1	1	1	0.1111111111111111	0
ENST00000560398.5:protein_coding:POU2F2	1	1	0.1111111111111111	0
ENST00000354359.11:protein_coding:GNAS	1	1	0.1111111111111111	0
ENST00000534559.5:nonsense_mediated_decay:POU2F2	1	1	0.1111111111111111	0
ENST00000587525.5:protein_coding:CACNA1A	1	1	0.1111111111111111	0
ENST00000395285.3:retained_intron:ARFGAP1	1	1	0.1111111111111111	0
ENST00000560804.6:protein_coding:POU2F2	1	1	0.1111111111111111	0
ENST00000370275.8:protein_coding:ARFGAP1	1	1	0.1111111111111111	0
ENST00000533548.1:protein_coding:POU2F2	1	1	0.1111111111111111	0
ENST00000464624.6:processed_transcript:GNAS	1	1	0.1111111111111111	0
ENST00000353546.7:protein_coding:ARFGAP1	1	1	0.1111111111111111	0
ENST00000316361.9:protein_coding:KCNA2	1	1	0.1	0
ENST00000546581.5:protein_coding:PRR13	1	1	0.1	0
ENST00000369770.7:protein_coding:KCNA2	1	1	0.1	0
ENST00000640450.1:processed_transcript:KCNA2	1	1	0.1	0
ENST00000379786.8:protein_coding:PRR13	1	1	0.1	0
ENST00000551003.5:protein_coding:PRR13	1	1	0.1	0
ENST00000640956.1:protein_coding:KCNA2	1	1	0.1	0
ENST00000549068.5:protein_coding:PRR13	1	1	0.1	0
ENST00000549924.5:protein_coding:PRR13	1	1	0.1	0
ENST00000639233.1:protein_coding:KCNA2	1	1	0.1	0
ENST00000549135.1:protein_coding:PRR13	1	1	0.1	0
ENST00000638616.1:protein_coding:KCNA2	1	1	0.1	0
ENST00000633222.1:protein_coding:KCNA2	1	1	0.1	0
ENST00000485317.6:protein_coding:KCNA2	1	1	0.1	0
ENST00000429243.6:protein_coding:PRR13	1	1	0.1	0
ENST00000596581.1:processed_pseudogene:PRR13P5	1	1	0.1	0
ENST00000638532.1:protein_coding:KCNA2	1	1	0.1	0
ENST00000547368.5:protein_coding:PRR13	1	1	0.1	0
ENST00000639227.1:processed_transcript:KCNA2	1	1	0.1	0
ENST00000549581.5:protein_coding:PRR13	1	1	0.1	0
ENST00000494271.1:retained_intron:MAGI1	1	1	0.09090909090909091	0
ENST00000330909.12:protein_coding:MAGI1	1	1	0.09090909090909091	0
ENST00000402939.6:protein_coding:MAGI1	1	1	0.09090909090909091	0
ENST00000611645.4:protein_coding:MAGI1	1	1	0.09090909090909091	0
ENST00000470990.5:processed_transcript:MAGI1	1	1	0.09090909090909091	0
ENST00000460329.6:protein_coding:MAGI1	1	1	0.09090909090909091	0
ENST00000621418.4:protein_coding:MAGI1	1	1	0.09090909090909091	0
ENST00000463103.6:protein_coding:MAGI1	1	1	0.09090909090909091	0
ENST00000483466.5:protein_coding:MAGI1	1	1	0.09090909090909091	0
ENST00000497477.6:protein_coding:MAGI1	1	1	0.09090909090909091	0
ENST00000472257.5:protein_coding:MAGI1	1	1	0.09090909090909091	0
