# Supplementary material for: Analysis of plasma‐derived small extracellular vesicle characteristics and microRNA cargo following exercise‐induced skeletal muscle damage in men
Source: Physiol Rep. 2024 Sep 20;12(18):e70056. doi: 10.14814/phy2.70056 (PMC11415274; doi:10.14814/phy2.70056)
Supplement: Supplementary file 2 — Data S2: Supporting Information. [file PHY2-12-e70056-s001.zip › Processed Files For Individual Samples/SV18362-0005_S5_R1_001.fastq_CORE_RESULTS_v4.6.2/SV18362-0005_S5_R1_001.fastq/readCounts_circRNA_sense.txt]

ReferenceID	uniqueFragmentCount	totalReadCount	multimapAdjustedReadCount	uniqueMappingReads
hsa_circ_0052591	9	661	661.0	661
hsa_circ_0109987	6	299	299.0	299
hsa_circ_0008347	9	238	238.0	238
hsa_circ_0108381	10	196	196.0	196
hsa_circ_0131728	3	144	144.0	144
hsa_circ_0102640	6	105	105.0	105
hsa_circ_0128184	6	105	104.25	104
hsa_circ_0007965	24	374	101.31666666666666	0
hsa_circ_0095853	6	98	98.0	98
hsa_circ_0104941	12	203	97.9	0
hsa_circ_0104943	12	203	97.9	0
hsa_circ_0111652	1	97	97.0	97
hsa_circ_0005409	22	357	95.65	0
hsa_circ_0127452	8	85	85.0	85
hsa_circ_0061589	7	83	83.0	83
hsa_circ_0003420	18	328	81.61666666666666	0
hsa_circ_0003427	18	328	81.61666666666666	0
hsa_circ_0094233	6	89	77.5	66
hsa_circ_0009016	12	100	71.2909090909091	44
hsa_circ_0003163	9	62	62.0	62
hsa_circ_0069858	5	92	60.0	28
hsa_circ_0097090	9	114	56.833333333333336	0
hsa_circ_0097089	9	114	56.833333333333336	0
hsa_circ_0029542	3	53	53.0	53
hsa_circ_0113688	7	53	53.0	53
hsa_circ_0010166	4	53	53.0	53
hsa_circ_0074029	4	52	50.66666666666667	50
hsa_circ_0005234	2	49	49.0	49
hsa_circ_0111752	7	46	46.0	46
hsa_circ_0089253	1	43	43.0	43
hsa_circ_0004076	2	42	42.0	42
hsa_circ_0127203	2	42	42.0	42
hsa_circ_0006368	12	121	40.86666666666667	1
hsa_circ_0006766	11	120	39.86666666666667	0
hsa_circ_0008422	11	120	39.86666666666667	0
hsa_circ_0063775	4	47	39.5	32
hsa_circ_0069060	1	35	35.0	35
hsa_circ_0077989	3	41	33.5	26
hsa_circ_0007702	10	85	32.50000000000001	0
hsa_circ_0002937	10	85	32.50000000000001	0
hsa_circ_0138882	4	62	31.0	0
hsa_circ_0138881	4	62	31.0	0
hsa_circ_0005639	3	60	30.0	0
hsa_circ_0089761	3	44	30.0	16
hsa_circ_0137089	2	30	30.0	30
hsa_circ_0104715	2	30	30.0	30
hsa_circ_0125492	3	30	30.0	30
hsa_circ_0002960	3	60	30.0	0
hsa_circ_0127338	2	29	29.0	29
hsa_circ_0013142	1	29	29.0	29
hsa_circ_0017529	6	58	29.0	0
hsa_circ_0017528	6	58	29.0	0
hsa_circ_0139148	1	28	28.0	28
hsa_circ_0123607	1	27	27.0	27
hsa_circ_0140723	2	27	27.0	27
hsa_circ_0069749	2	27	26.25	26
hsa_circ_0131453	2	26	26.0	26
hsa_circ_0118373	3	26	26.0	26
hsa_circ_0121682	1	25	25.0	25
hsa_circ_0096119	1	25	25.0	25
hsa_circ_0127567	2	25	25.0	25
hsa_circ_0010022	3	47	23.5	0
hsa_circ_0010017	3	47	23.5	0
hsa_circ_0008931	7	78	23.366666666666667	0
hsa_circ_0003083	7	78	23.366666666666667	0
hsa_circ_0002010	7	78	23.366666666666667	0
hsa_circ_0111717	3	23	23.0	23
hsa_circ_0068783	1	23	23.0	23
hsa_circ_0008919	1	22	22.0	22
hsa_circ_0093098	1	22	22.0	22
hsa_circ_0134602	1	22	22.0	22
hsa_circ_0116923	1	22	22.0	22
hsa_circ_0124385	1	22	22.0	22
hsa_circ_0003096	8	68	21.240579710144928	0
hsa_circ_0007742	8	68	21.240579710144928	0
hsa_circ_0038910	7	67	21.17391304347826	0
hsa_circ_0002595	4	21	21.0	21
hsa_circ_0075525	1	21	21.0	21
hsa_circ_0139500	2	21	21.0	21
hsa_circ_0084559	1	21	21.0	21
hsa_circ_0127493	1	21	21.0	21
hsa_circ_0003581	9	63	20.476190476190478	0
hsa_circ_0086248	1	20	20.0	20
hsa_circ_0108543	8	20	20.0	20
hsa_circ_0004434	4	20	20.0	20
hsa_circ_0135749	1	20	20.0	20
hsa_circ_0077693	2	20	20.0	20
hsa_circ_0115830	1	20	20.0	20
hsa_circ_0098819	1	20	20.0	20
hsa_circ_0091180	1	20	20.0	20
hsa_circ_0067220	1	20	20.0	20
hsa_circ_0039246	3	19	19.0	19
hsa_circ_0132558	1	19	19.0	19
hsa_circ_0105184	1	19	19.0	19
hsa_circ_0035968	3	19	19.0	19
hsa_circ_0097874	1	19	19.0	19
hsa_circ_0139980	1	19	19.0	19
hsa_circ_0121509	2	19	19.0	19
hsa_circ_0101527	3	19	19.0	19
hsa_circ_0051491	1	19	19.0	19
hsa_circ_0094284	2	19	19.0	19
hsa_circ_0029692	1	18	18.0	18
hsa_circ_0134518	1	18	18.0	18
hsa_circ_0125799	3	36	18.0	0
hsa_circ_0125798	3	36	18.0	0
hsa_circ_0133768	2	18	18.0	18
hsa_circ_0020970	1	18	18.0	18
hsa_circ_0136770	1	18	18.0	18
hsa_circ_0125494	1	18	18.0	18
hsa_circ_0080432	2	35	17.1875	16
hsa_circ_0078031	2	18	17.083333333333332	17
hsa_circ_0094630	2	17	17.0	17
hsa_circ_0008909	12	136	17.0	0
hsa_circ_0122544	1	17	17.0	17
hsa_circ_0098124	2	17	17.0	17
hsa_circ_0007220	12	136	17.0	0
hsa_circ_0000632	1	17	17.0	17
hsa_circ_0126614	1	17	17.0	17
hsa_circ_0008588	12	136	17.0	0
hsa_circ_0123194	1	17	17.0	17
hsa_circ_0130992	1	17	17.0	17
hsa_circ_0002667	12	136	17.0	0
hsa_circ_0003971	1	17	17.0	17
hsa_circ_0103798	2	17	17.0	17
hsa_circ_0004659	4	30	17.0	10
hsa_circ_0007999	12	136	17.0	0
hsa_circ_0002098	12	136	17.0	0
hsa_circ_0008862	12	136	17.0	0
hsa_circ_0000955	1	17	17.0	17
hsa_circ_0004055	12	136	17.0	0
hsa_circ_0104346	1	17	17.0	17
hsa_circ_0094208	1	17	17.0	17
hsa_circ_0100191	1	17	17.0	17
hsa_circ_0033493	1	17	17.0	17
hsa_circ_0110718	1	16	16.0	16
hsa_circ_0094100	1	16	16.0	16
hsa_circ_0139269	1	16	16.0	16
hsa_circ_0130833	1	16	16.0	16
hsa_circ_0017821	3	16	15.071428571428571	15
hsa_circ_0108855	1	15	15.0	15
hsa_circ_0119994	1	15	15.0	15
hsa_circ_0076872	5	15	15.0	15
hsa_circ_0075549	2	15	15.0	15
hsa_circ_0129097	1	15	15.0	15
hsa_circ_0127701	2	15	15.0	15
hsa_circ_0114495	1	15	15.0	15
hsa_circ_0102279	1	15	15.0	15
hsa_circ_0137295	6	33	15.0	6
hsa_circ_0122651	2	15	15.0	15
hsa_circ_0114307	1	15	15.0	15
hsa_circ_0007197	2	15	15.0	15
hsa_circ_0124916	2	14	14.0	14
hsa_circ_0076612	1	14	14.0	14
hsa_circ_0089763	2	28	14.0	0
hsa_circ_0115035	1	14	14.0	14
hsa_circ_0121551	1	14	14.0	14
hsa_circ_0137604	1	14	14.0	14
hsa_circ_0124633	4	40	13.333333333333334	0
hsa_circ_0124638	4	40	13.333333333333334	0
hsa_circ_0124637	4	40	13.333333333333334	0
hsa_circ_0083793	2	13	13.0	13
hsa_circ_0134228	1	26	13.0	0
hsa_circ_0105974	1	26	13.0	0
hsa_circ_0103079	1	13	13.0	13
hsa_circ_0033169	1	13	13.0	13
hsa_circ_0127478	1	13	13.0	13
hsa_circ_0006833	3	26	13.0	0
hsa_circ_0006481	3	26	13.0	0
hsa_circ_0018757	1	25	12.5	0
hsa_circ_0018758	1	25	12.5	0
hsa_circ_0122037	1	25	12.5	0
hsa_circ_0122038	1	25	12.5	0
hsa_circ_0132164	1	25	12.5	0
hsa_circ_0132165	1	25	12.5	0
hsa_circ_0034327	5	46	12.285714285714285	0
hsa_circ_0034326	5	46	12.285714285714285	0
hsa_circ_0111059	5	46	12.285714285714285	0
hsa_circ_0139590	1	12	12.0	12
hsa_circ_0087105	8	12	12.0	12
hsa_circ_0033571	1	12	12.0	12
hsa_circ_0137321	2	24	12.0	0
hsa_circ_0137322	2	24	12.0	0
hsa_circ_0075695	1	12	12.0	12
hsa_circ_0027814	1	12	12.0	12
hsa_circ_0045370	4	28	11.745341614906833	0
hsa_circ_0045369	4	28	11.745341614906833	0
hsa_circ_0094234	3	23	11.5	0
hsa_circ_0107672	1	11	11.0	11
hsa_circ_0133093	3	11	11.0	11
hsa_circ_0133677	1	21	10.5	0
hsa_circ_0133680	1	21	10.5	0
hsa_circ_0114316	1	21	10.5	0
hsa_circ_0114317	1	21	10.5	0
hsa_circ_0076195	1	10	10.0	10
hsa_circ_0004360	10	63	9.829004329004329	0
hsa_circ_0003072	10	63	9.829004329004329	0
hsa_circ_0007373	10	63	9.829004329004329	0
hsa_circ_0008570	9	62	9.662337662337663	0
hsa_circ_0004848	9	62	9.662337662337663	0
hsa_circ_0007133	9	62	9.662337662337663	0
hsa_circ_0002461	4	53	9.49047619047619	0
hsa_circ_0003547	4	53	9.49047619047619	0
hsa_circ_0008028	4	53	9.49047619047619	0
hsa_circ_0013800	3	25	9.166666666666666	0
hsa_circ_0137297	2	27	9.0	0
hsa_circ_0137298	2	27	9.0	0
hsa_circ_0104938	2	25	8.9	0
hsa_circ_0121515	1	26	8.666666666666666	0
hsa_circ_0025621	1	26	8.666666666666666	0
hsa_circ_0025622	1	26	8.666666666666666	0
hsa_circ_0133590	1	17	8.5	0
hsa_circ_0133586	1	17	8.5	0
hsa_circ_0007319	6	32	8.4	3
hsa_circ_0064024	4	25	8.25	0
hsa_circ_0064025	4	25	8.25	0
hsa_circ_0064026	4	25	8.25	0
hsa_circ_0017433	1	8	8.0	8
hsa_circ_0114670	1	16	8.0	0
hsa_circ_0114669	1	16	8.0	0
hsa_circ_0094594	1	8	8.0	8
hsa_circ_0129705	1	8	8.0	8
hsa_circ_0112159	1	8	8.0	8
hsa_circ_0128412	1	23	7.666666666666667	0
hsa_circ_0128413	1	23	7.666666666666667	0
hsa_circ_0128409	1	23	7.666666666666667	0
hsa_circ_0136647	1	15	7.5	0
hsa_circ_0140729	1	15	7.5	0
hsa_circ_0119043	2	15	7.5	0
hsa_circ_0062571	3	22	7.333333333333334	0
hsa_circ_0062572	3	22	7.333333333333334	0
hsa_circ_0062573	3	22	7.333333333333334	0
hsa_circ_0002342	4	34	7.3	0
hsa_circ_0007389	4	34	7.3	0
hsa_circ_0075901	1	21	7.0	0
hsa_circ_0075900	1	21	7.0	0
hsa_circ_0124499	5	7	7.0	7
hsa_circ_0001592	1	21	7.0	0
hsa_circ_0094085	1	14	7.0	0
hsa_circ_0094087	1	14	7.0	0
hsa_circ_0095350	1	7	7.0	7
hsa_circ_0006821	10	40	6.666666666666669	0
hsa_circ_0003317	10	40	6.666666666666669	0
hsa_circ_0009129	10	40	6.666666666666669	0
hsa_circ_0005283	9	39	6.500000000000002	0
hsa_circ_0008167	9	39	6.500000000000002	0
hsa_circ_0003603	9	39	6.500000000000002	0
hsa_circ_0104937	1	13	6.5	0
hsa_circ_0025894	1	13	6.5	0
hsa_circ_0025893	1	13	6.5	0
hsa_circ_0122430	2	19	6.25	0
hsa_circ_0122431	2	19	6.25	0
hsa_circ_0122426	2	19	6.25	0
hsa_circ_0122314	2	13	6.090909090909091	0
hsa_circ_0127762	1	18	6.0	0
hsa_circ_0127763	1	18	6.0	0
hsa_circ_0127764	1	18	6.0	0
hsa_circ_0131502	1	12	6.0	0
hsa_circ_0074783	1	6	6.0	6
hsa_circ_0133322	2	6	6.0	6
hsa_circ_0100863	1	12	6.0	0
hsa_circ_0100861	1	12	6.0	0
hsa_circ_0115090	1	6	6.0	6
hsa_circ_0006071	2	6	6.0	6
hsa_circ_0016779	2	17	5.75	2
hsa_circ_0013638	2	11	5.5	0
hsa_circ_0013640	2	11	5.5	0
hsa_circ_0062466	8	28	5.347619047619048	0
hsa_circ_0062472	8	28	5.347619047619048	0
hsa_circ_0006934	2	39	5.1875	0
hsa_circ_0003689	10	32	5.11111111111111	0
hsa_circ_0005215	10	32	5.11111111111111	0
hsa_circ_0006066	10	32	5.11111111111111	0
hsa_circ_0008088	10	32	5.11111111111111	0
hsa_circ_0003616	10	32	5.11111111111111	0
hsa_circ_0004784	8	48	5.098214285714286	0
hsa_circ_0008733	8	48	5.098214285714286	0
hsa_circ_0006643	8	48	5.098214285714286	0
hsa_circ_0002978	8	48	5.098214285714286	0
hsa_circ_0062469	7	27	5.097619047619048	0
hsa_circ_0062465	7	27	5.097619047619048	0
hsa_circ_0062467	7	27	5.097619047619048	0
hsa_circ_0111639	2	5	5.0	5
hsa_circ_0132687	1	5	5.0	5
hsa_circ_0135465	3	5	5.0	5
hsa_circ_0138994	1	5	5.0	5
hsa_circ_0126734	1	10	5.0	0
hsa_circ_0065488	1	5	5.0	5
hsa_circ_0022343	1	10	5.0	0
hsa_circ_0022342	1	10	5.0	0
hsa_circ_0072827	1	5	5.0	5
hsa_circ_0116505	1	15	5.0	0
hsa_circ_0116506	1	15	5.0	0
hsa_circ_0116507	1	15	5.0	0
hsa_circ_0047477	1	14	4.666666666666667	0
hsa_circ_0047475	1	14	4.666666666666667	0
hsa_circ_0047476	1	14	4.666666666666667	0
hsa_circ_0006940	7	28	4.666666666666666	0
hsa_circ_0055538	2	19	4.6	1
hsa_circ_0007774	4	5	4.25	4
hsa_circ_0126270	1	21	4.2	0
hsa_circ_0126271	1	21	4.2	0
hsa_circ_0126268	1	21	4.2	0
hsa_circ_0126269	1	21	4.2	0
hsa_circ_0119549	1	20	4.0	0
hsa_circ_0130114	4	4	4.0	4
hsa_circ_0119553	1	20	4.0	0
hsa_circ_0119551	1	20	4.0	0
hsa_circ_0119550	1	20	4.0	0
hsa_circ_0108803	1	4	4.0	4
hsa_circ_0097847	1	4	4.0	4
hsa_circ_0136230	1	4	4.0	4
hsa_circ_0129222	1	4	4.0	4
hsa_circ_0034275	1	4	4.0	4
hsa_circ_0005503	4	4	4.0	4
hsa_circ_0092709	1	4	4.0	4
hsa_circ_0137647	1	4	4.0	4
hsa_circ_0134599	3	4	4.0	4
hsa_circ_0120284	1	15	3.75	0
hsa_circ_0120286	1	15	3.75	0
hsa_circ_0139874	1	15	3.75	0
hsa_circ_0115586	1	18	3.6	0
hsa_circ_0055550	3	25	3.5714285714285716	0
hsa_circ_0029834	1	21	3.5	0
hsa_circ_0006416	1	21	3.5	0
hsa_circ_0000169	2	16	3.2	0
hsa_circ_0136453	2	16	3.2	0
hsa_circ_0008593	2	16	3.2	0
hsa_circ_0138338	2	16	3.2	0
hsa_circ_0095993	2	16	3.2	0
hsa_circ_0099443	2	3	3.0	3
hsa_circ_0128806	1	6	3.0	0
hsa_circ_0137980	1	3	3.0	3
hsa_circ_0140303	3	3	3.0	3
hsa_circ_0126672	1	3	3.0	3
hsa_circ_0071637	1	6	3.0	0
hsa_circ_0140221	1	3	3.0	3
hsa_circ_0113451	1	3	3.0	3
hsa_circ_0008481	1	3	3.0	3
hsa_circ_0116504	3	3	3.0	3
hsa_circ_0006152	2	21	2.9571428571428573	0
hsa_circ_0005911	2	21	2.9571428571428573	0
hsa_circ_0006562	1	20	2.857142857142857	0
hsa_circ_0007502	1	20	2.857142857142857	0
hsa_circ_0096732	4	7	2.833333333333333	0
hsa_circ_0096735	4	7	2.833333333333333	0
hsa_circ_0033913	5	50	2.753623188405797	0
hsa_circ_0033925	5	50	2.753623188405797	0
hsa_circ_0033929	5	50	2.753623188405797	0
hsa_circ_0033748	5	50	2.753623188405797	0
hsa_circ_0033988	5	50	2.753623188405797	0
hsa_circ_0033747	5	50	2.753623188405797	0
hsa_circ_0033997	5	50	2.753623188405797	0
hsa_circ_0033996	5	50	2.753623188405797	0
hsa_circ_0033967	5	50	2.753623188405797	0
hsa_circ_0034000	5	50	2.753623188405797	0
hsa_circ_0033874	5	50	2.753623188405797	0
hsa_circ_0033875	5	50	2.753623188405797	0
hsa_circ_0033872	5	50	2.753623188405797	0
hsa_circ_0033873	5	50	2.753623188405797	0
hsa_circ_0033881	5	50	2.753623188405797	0
hsa_circ_0006372	7	7	2.702020202020202	0
hsa_circ_0008576	7	7	2.702020202020202	0
hsa_circ_0004177	5	31	2.6875	0
hsa_circ_0008109	5	31	2.6875	0
hsa_circ_0008611	5	31	2.6875	0
hsa_circ_0013829	5	31	2.6875	0
hsa_circ_0118341	2	5	2.5	0
hsa_circ_0118340	2	5	2.5	0
hsa_circ_0104942	1	12	2.4	0
hsa_circ_0104940	1	12	2.4	0
hsa_circ_0007469	2	13	2.3333333333333335	0
hsa_circ_0008770	2	13	2.3333333333333335	0
hsa_circ_0006442	2	13	2.3333333333333335	0
hsa_circ_0025468	2	2	2.0	2
hsa_circ_0100550	2	2	2.0	2
hsa_circ_0097253	1	6	2.0	0
hsa_circ_0097254	1	6	2.0	0
hsa_circ_0097244	1	6	2.0	0
hsa_circ_0108699	2	2	2.0	2
hsa_circ_0123354	1	2	2.0	2
hsa_circ_0003086	1	12	2.0	0
hsa_circ_0099833	2	2	2.0	2
hsa_circ_0130975	2	2	2.0	2
hsa_circ_0102249	2	2	2.0	2
hsa_circ_0094786	2	2	2.0	2
hsa_circ_0114235	2	2	2.0	2
hsa_circ_0080355	1	4	2.0	0
hsa_circ_0080357	1	4	2.0	0
hsa_circ_0107691	2	4	2.0	0
hsa_circ_0005979	1	12	2.0	0
hsa_circ_0107685	2	4	2.0	0
hsa_circ_0001171	1	2	2.0	2
hsa_circ_0113720	2	2	2.0	2
hsa_circ_0107261	2	2	2.0	2
hsa_circ_0132673	1	2	2.0	2
hsa_circ_0003186	2	2	2.0	2
hsa_circ_0078719	2	2	2.0	2
hsa_circ_0096228	1	2	2.0	2
hsa_circ_0048968	1	2	2.0	2
hsa_circ_0097969	1	12	2.0	0
hsa_circ_0126360	1	2	2.0	2
hsa_circ_0133095	2	2	2.0	2
hsa_circ_0135040	1	2	2.0	2
hsa_circ_0002370	1	7	1.75	0
hsa_circ_0006759	1	7	1.75	0
hsa_circ_0054924	1	7	1.75	0
hsa_circ_0125411	1	7	1.75	0
hsa_circ_0126145	1	10	1.6666666666666667	0
hsa_circ_0134158	1	10	1.6666666666666667	0
hsa_circ_0134157	1	10	1.6666666666666667	0
hsa_circ_0013805	1	10	1.6666666666666667	0
hsa_circ_0013806	1	10	1.6666666666666667	0
hsa_circ_0131463	3	3	1.5	0
hsa_circ_0131464	3	3	1.5	0
hsa_circ_0027245	2	8	1.5	0
hsa_circ_0027242	2	8	1.5	0
hsa_circ_0107498	2	2	1.5	1
hsa_circ_0132569	2	20	1.3875	0
hsa_circ_0132567	2	20	1.3875	0
hsa_circ_0132574	2	20	1.3875	0
hsa_circ_0132571	2	20	1.3875	0
hsa_circ_0132570	2	20	1.3875	0
hsa_circ_0096736	1	4	1.3333333333333333	0
hsa_circ_0007636	6	6	1.2249999999999999	0
hsa_circ_0003953	6	6	1.2249999999999999	0
hsa_circ_0007359	6	6	1.2249999999999999	0
hsa_circ_0008442	6	6	1.2249999999999999	0
hsa_circ_0004938	1	19	1.1875	0
hsa_circ_0033746	3	25	1.0869565217391304	0
hsa_circ_0033980	3	25	1.0869565217391304	0
hsa_circ_0033995	3	25	1.0869565217391304	0
hsa_circ_0033722	3	25	1.0869565217391304	0
hsa_circ_0033869	3	25	1.0869565217391304	0
hsa_circ_0033870	3	25	1.0869565217391304	0
hsa_circ_0033871	3	25	1.0869565217391304	0
hsa_circ_0033889	3	25	1.0869565217391304	0
hsa_circ_0134077	2	2	1.0714285714285714	1
hsa_circ_0117422	2	2	1.0714285714285714	1
hsa_circ_0003672	1	1	1.0	1
hsa_circ_0092693	1	1	1.0	1
hsa_circ_0131445	1	1	1.0	1
hsa_circ_0074856	1	1	1.0	1
hsa_circ_0127360	1	1	1.0	1
hsa_circ_0131625	1	1	1.0	1
hsa_circ_0132953	1	1	1.0	1
hsa_circ_0109961	1	1	1.0	1
hsa_circ_0104018	1	1	1.0	1
hsa_circ_0083359	1	1	1.0	1
hsa_circ_0084685	1	1	1.0	1
hsa_circ_0091531	1	1	1.0	1
hsa_circ_0120378	1	1	1.0	1
hsa_circ_0110324	1	1	1.0	1
hsa_circ_0112740	1	1	1.0	1
hsa_circ_0117195	1	1	1.0	1
hsa_circ_0092609	1	1	1.0	1
hsa_circ_0031701	1	1	1.0	1
hsa_circ_0050233	1	1	1.0	1
hsa_circ_0124503	1	1	1.0	1
hsa_circ_0125830	1	1	1.0	1
hsa_circ_0076407	1	1	1.0	1
hsa_circ_0130375	1	1	1.0	1
hsa_circ_0122740	1	1	1.0	1
hsa_circ_0124923	1	1	1.0	1
hsa_circ_0100963	1	1	1.0	1
hsa_circ_0067710	1	1	1.0	1
hsa_circ_0101818	1	1	1.0	1
hsa_circ_0099666	1	1	1.0	1
hsa_circ_0104094	1	1	1.0	1
hsa_circ_0038382	1	1	1.0	1
hsa_circ_0105180	1	2	1.0	0
hsa_circ_0078844	1	1	1.0	1
hsa_circ_0124706	1	1	1.0	1
hsa_circ_0134487	1	1	1.0	1
hsa_circ_0123592	1	1	1.0	1
hsa_circ_0105725	1	1	1.0	1
hsa_circ_0134253	1	1	1.0	1
hsa_circ_0078641	1	1	1.0	1
hsa_circ_0096349	1	1	1.0	1
hsa_circ_0111342	1	1	1.0	1
hsa_circ_0003910	1	1	1.0	1
hsa_circ_0133358	1	1	1.0	1
hsa_circ_0120040	1	1	1.0	1
hsa_circ_0136646	1	1	1.0	1
hsa_circ_0137987	1	1	1.0	1
hsa_circ_0133140	1	1	1.0	1
hsa_circ_0095453	1	1	1.0	1
hsa_circ_0103144	1	1	1.0	1
hsa_circ_0127791	1	1	1.0	1
hsa_circ_0107508	1	1	1.0	1
hsa_circ_0020259	1	1	1.0	1
hsa_circ_0119710	1	1	1.0	1
hsa_circ_0125343	1	1	1.0	1
hsa_circ_0125347	1	1	1.0	1
hsa_circ_0094313	1	1	1.0	1
hsa_circ_0135152	1	1	1.0	1
hsa_circ_0130716	1	1	1.0	1
hsa_circ_0094534	1	1	1.0	1
hsa_circ_0000695	1	1	1.0	1
hsa_circ_0095850	2	2	1.0	0
hsa_circ_0095849	2	2	1.0	0
hsa_circ_0139029	1	1	1.0	1
hsa_circ_0133960	1	1	1.0	1
hsa_circ_0139265	1	1	1.0	1
hsa_circ_0121971	1	1	1.0	1
hsa_circ_0108524	1	1	1.0	1
hsa_circ_0016843	1	1	1.0	1
hsa_circ_0139040	1	1	1.0	1
hsa_circ_0115268	1	1	1.0	1
hsa_circ_0130406	1	1	1.0	1
hsa_circ_0115267	1	1	1.0	1
hsa_circ_0074984	1	1	1.0	1
hsa_circ_0102181	1	1	1.0	1
hsa_circ_0036002	1	1	1.0	1
hsa_circ_0136825	1	1	1.0	1
hsa_circ_0098285	1	1	1.0	1
hsa_circ_0108387	1	1	1.0	1
hsa_circ_0100429	1	1	1.0	1
hsa_circ_0136838	1	1	1.0	1
hsa_circ_0135768	1	1	1.0	1
hsa_circ_0123535	1	1	1.0	1
hsa_circ_0117097	1	1	1.0	1
hsa_circ_0101715	1	1	1.0	1
hsa_circ_0108593	1	1	1.0	1
hsa_circ_0100633	1	1	1.0	1
hsa_circ_0133771	1	1	1.0	1
hsa_circ_0055602	1	1	1.0	1
hsa_circ_0114777	1	1	1.0	1
hsa_circ_0111016	1	1	1.0	1
hsa_circ_0122380	1	1	1.0	1
hsa_circ_0138734	1	1	1.0	1
hsa_circ_0110166	1	1	1.0	1
hsa_circ_0000946	1	1	1.0	1
hsa_circ_0111044	1	7	1.0	0
hsa_circ_0099982	1	1	1.0	1
hsa_circ_0103887	1	1	1.0	1
hsa_circ_0128702	1	1	1.0	1
hsa_circ_0006061	1	1	1.0	1
hsa_circ_0099963	1	7	1.0	0
hsa_circ_0137840	1	1	1.0	1
hsa_circ_0000750	1	1	1.0	1
hsa_circ_0099966	1	7	1.0	0
hsa_circ_0099964	1	7	1.0	0
hsa_circ_0125611	1	1	1.0	1
hsa_circ_0119178	1	1	1.0	1
hsa_circ_0126706	1	1	1.0	1
hsa_circ_0116936	1	1	1.0	1
hsa_circ_0124546	1	1	1.0	1
hsa_circ_0111093	1	1	1.0	1
hsa_circ_0018067	1	1	1.0	1
hsa_circ_0001624	1	1	1.0	1
hsa_circ_0104575	1	1	1.0	1
hsa_circ_0114563	1	1	1.0	1
hsa_circ_0140621	1	1	1.0	1
hsa_circ_0027812	1	1	1.0	1
hsa_circ_0137463	1	1	1.0	1
hsa_circ_0004778	1	9	0.75	0
hsa_circ_0118855	1	9	0.75	0
hsa_circ_0118858	1	9	0.75	0
hsa_circ_0118860	1	9	0.75	0
hsa_circ_0118863	1	9	0.75	0
hsa_circ_0118862	1	9	0.75	0
hsa_circ_0118861	1	9	0.75	0
hsa_circ_0017915	1	9	0.75	0
hsa_circ_0017914	1	9	0.75	0
hsa_circ_0004836	1	9	0.75	0
hsa_circ_0004642	1	9	0.75	0
hsa_circ_0032124	1	9	0.75	0
hsa_circ_0067972	2	2	0.7	0
hsa_circ_0067966	2	2	0.7	0
hsa_circ_0125535	2	5	0.6739130434782609	0
hsa_circ_0125534	2	5	0.6739130434782609	0
hsa_circ_0004986	2	2	0.6666666666666666	0
hsa_circ_0005048	2	2	0.6666666666666666	0
hsa_circ_0074028	2	2	0.6666666666666666	0
hsa_circ_0005025	2	2	0.6666666666666666	0
hsa_circ_0131134	2	2	0.6666666666666666	0
hsa_circ_0131123	2	2	0.6666666666666666	0
hsa_circ_0004097	2	2	0.6666666666666666	0
hsa_circ_0078382	2	2	0.6666666666666666	0
hsa_circ_0013961	3	3	0.6000000000000001	0
hsa_circ_0132054	2	2	0.5833333333333334	0
hsa_circ_0132055	2	2	0.5833333333333334	0
hsa_circ_0003422	1	1	0.5	0
hsa_circ_0044175	1	1	0.5	0
hsa_circ_0044176	1	1	0.5	0
hsa_circ_0110925	1	1	0.5	0
hsa_circ_0129320	1	1	0.5	0
hsa_circ_0109703	1	1	0.5	0
hsa_circ_0100780	1	1	0.5	0
hsa_circ_0100779	1	1	0.5	0
hsa_circ_0063302	1	1	0.5	0
hsa_circ_0098323	1	1	0.5	0
hsa_circ_0098312	1	1	0.5	0
hsa_circ_0098311	1	1	0.5	0
hsa_circ_0104616	1	1	0.5	0
hsa_circ_0104615	1	1	0.5	0
hsa_circ_0129912	1	1	0.5	0
hsa_circ_0129911	1	1	0.5	0
hsa_circ_0094393	1	1	0.5	0
hsa_circ_0094386	1	1	0.5	0
hsa_circ_0009013	1	1	0.5	0
hsa_circ_0128881	1	1	0.5	0
hsa_circ_0128880	1	1	0.5	0
hsa_circ_0139732	1	1	0.5	0
hsa_circ_0025766	1	1	0.5	0
hsa_circ_0139731	1	1	0.5	0
hsa_circ_0123184	1	1	0.5	0
hsa_circ_0092597	1	1	0.5	0
hsa_circ_0092598	1	1	0.5	0
hsa_circ_0094764	1	1	0.5	0
hsa_circ_0094765	1	1	0.5	0
hsa_circ_0130685	1	1	0.5	0
hsa_circ_0130684	1	1	0.5	0
hsa_circ_0140240	1	1	0.5	0
hsa_circ_0131506	1	1	0.5	0
hsa_circ_0131511	1	1	0.5	0
hsa_circ_0140239	1	1	0.5	0
hsa_circ_0108369	1	1	0.5	0
hsa_circ_0102826	1	1	0.5	0
hsa_circ_0102827	1	1	0.5	0
hsa_circ_0108370	1	1	0.5	0
hsa_circ_0133347	1	1	0.5	0
hsa_circ_0124625	1	1	0.5	0
hsa_circ_0017527	1	1	0.5	0
hsa_circ_0124629	1	1	0.5	0
hsa_circ_0017526	1	1	0.5	0
hsa_circ_0031409	1	1	0.5	0
hsa_circ_0006671	1	1	0.5	0
hsa_circ_0000938	1	1	0.5	0
hsa_circ_0115823	1	1	0.5	0
hsa_circ_0115822	1	1	0.5	0
hsa_circ_0063299	1	1	0.5	0
hsa_circ_0102538	1	1	0.5	0
hsa_circ_0006038	1	1	0.5	0
hsa_circ_0007194	1	1	0.5	0
hsa_circ_0086197	1	1	0.5	0
hsa_circ_0086198	1	1	0.5	0
hsa_circ_0130877	1	1	0.5	0
hsa_circ_0130876	1	1	0.5	0
hsa_circ_0138590	1	1	0.5	0
hsa_circ_0138591	1	1	0.5	0
hsa_circ_0136102	1	1	0.5	0
hsa_circ_0136103	1	1	0.5	0
hsa_circ_0008364	3	3	0.47619047619047616	0
hsa_circ_0009078	3	3	0.47619047619047616	0
hsa_circ_0003382	3	3	0.47619047619047616	0
hsa_circ_0007724	3	3	0.47619047619047616	0
hsa_circ_0002728	3	3	0.47619047619047616	0
hsa_circ_0031772	3	4	0.4444444444444444	0
hsa_circ_0002819	3	4	0.4444444444444444	0
hsa_circ_0009080	3	4	0.4444444444444444	0
hsa_circ_0008845	3	4	0.4444444444444444	0
hsa_circ_0016171	2	2	0.4	0
hsa_circ_0016170	2	2	0.4	0
hsa_circ_0016164	2	2	0.4	0
hsa_circ_0016167	2	2	0.4	0
hsa_circ_0016156	2	2	0.4	0
hsa_circ_0093310	1	1	0.3333333333333333	0
hsa_circ_0008528	1	1	0.3333333333333333	0
hsa_circ_0122756	1	1	0.3333333333333333	0
hsa_circ_0122757	1	1	0.3333333333333333	0
hsa_circ_0122755	1	1	0.3333333333333333	0
hsa_circ_0062496	2	2	0.3333333333333333	0
hsa_circ_0123389	1	1	0.3333333333333333	0
hsa_circ_0069993	1	1	0.3333333333333333	0
hsa_circ_0069995	1	1	0.3333333333333333	0
hsa_circ_0103136	1	1	0.3333333333333333	0
hsa_circ_0069996	1	1	0.3333333333333333	0
hsa_circ_0103137	1	1	0.3333333333333333	0
hsa_circ_0103138	1	1	0.3333333333333333	0
hsa_circ_0109903	1	1	0.3333333333333333	0
hsa_circ_0109905	1	1	0.3333333333333333	0
hsa_circ_0109904	1	1	0.3333333333333333	0
hsa_circ_0139739	1	1	0.3333333333333333	0
hsa_circ_0139737	1	1	0.3333333333333333	0
hsa_circ_0139734	1	1	0.3333333333333333	0
hsa_circ_0094559	1	1	0.3333333333333333	0
hsa_circ_0123391	1	1	0.3333333333333333	0
hsa_circ_0123390	1	1	0.3333333333333333	0
hsa_circ_0094549	1	1	0.3333333333333333	0
hsa_circ_0139519	1	1	0.3333333333333333	0
hsa_circ_0139490	1	1	0.3333333333333333	0
hsa_circ_0129227	1	1	0.3333333333333333	0
hsa_circ_0096910	1	1	0.3333333333333333	0
hsa_circ_0096911	1	1	0.3333333333333333	0
hsa_circ_0096912	1	1	0.3333333333333333	0
hsa_circ_0129231	1	1	0.3333333333333333	0
hsa_circ_0129233	1	1	0.3333333333333333	0
hsa_circ_0129890	1	1	0.3333333333333333	0
hsa_circ_0139489	1	1	0.3333333333333333	0
hsa_circ_0139488	1	1	0.3333333333333333	0
hsa_circ_0004454	1	1	0.3333333333333333	0
hsa_circ_0108702	1	1	0.3333333333333333	0
hsa_circ_0035409	1	1	0.3333333333333333	0
hsa_circ_0035406	1	1	0.3333333333333333	0
hsa_circ_0035407	1	1	0.3333333333333333	0
hsa_circ_0129888	1	1	0.3333333333333333	0
hsa_circ_0129889	1	1	0.3333333333333333	0
hsa_circ_0116500	1	1	0.3333333333333333	0
hsa_circ_0116501	1	1	0.3333333333333333	0
hsa_circ_0116502	1	1	0.3333333333333333	0
hsa_circ_0062480	3	3	0.29761904761904756	0
hsa_circ_0062481	3	3	0.29761904761904756	0
hsa_circ_0004993	1	1	0.25	0
hsa_circ_0132344	1	1	0.25	0
hsa_circ_0107387	1	1	0.25	0
hsa_circ_0107388	1	1	0.25	0
hsa_circ_0107389	1	1	0.25	0
hsa_circ_0136429	1	1	0.25	0
hsa_circ_0136430	1	1	0.25	0
hsa_circ_0102875	1	1	0.25	0
hsa_circ_0102872	1	1	0.25	0
hsa_circ_0102874	1	1	0.25	0
hsa_circ_0009001	1	1	0.25	0
hsa_circ_0062505	1	1	0.25	0
hsa_circ_0009066	1	1	0.25	0
hsa_circ_0032941	1	1	0.25	0
hsa_circ_0123775	1	1	0.25	0
hsa_circ_0116951	1	1	0.25	0
hsa_circ_0116952	1	1	0.25	0
hsa_circ_0116953	1	1	0.25	0
hsa_circ_0116954	1	1	0.25	0
hsa_circ_0007124	1	1	0.25	0
hsa_circ_0094480	1	1	0.25	0
hsa_circ_0094476	1	1	0.25	0
hsa_circ_0094475	1	1	0.25	0
hsa_circ_0094455	1	1	0.25	0
hsa_circ_0000391	1	1	0.2	0
hsa_circ_0130589	1	1	0.2	0
hsa_circ_0128833	1	1	0.2	0
hsa_circ_0110497	1	1	0.2	0
hsa_circ_0098516	1	1	0.2	0
hsa_circ_0098515	1	1	0.2	0
hsa_circ_0098514	1	1	0.2	0
hsa_circ_0098513	1	1	0.2	0
hsa_circ_0089799	1	1	0.2	0
hsa_circ_0079763	1	1	0.2	0
hsa_circ_0001517	1	1	0.2	0
hsa_circ_0127480	1	1	0.2	0
hsa_circ_0127483	1	1	0.2	0
hsa_circ_0127484	1	1	0.2	0
hsa_circ_0127481	1	1	0.2	0
hsa_circ_0089804	1	1	0.2	0
hsa_circ_0089802	1	1	0.2	0
hsa_circ_0006210	1	1	0.2	0
hsa_circ_0011417	1	1	0.2	0
hsa_circ_0011416	1	1	0.2	0
hsa_circ_0113057	1	1	0.2	0
hsa_circ_0096826	1	1	0.2	0
hsa_circ_0005896	1	4	0.17391304347826086	0
hsa_circ_0004545	1	4	0.17391304347826086	0
hsa_circ_0008723	1	4	0.17391304347826086	0
hsa_circ_0007447	1	4	0.17391304347826086	0
hsa_circ_0007025	1	4	0.17391304347826086	0
hsa_circ_0007498	1	4	0.17391304347826086	0
hsa_circ_0003174	1	4	0.17391304347826086	0
hsa_circ_0101000	1	4	0.17391304347826086	0
hsa_circ_0005159	1	4	0.17391304347826086	0
hsa_circ_0005146	1	4	0.17391304347826086	0
hsa_circ_0072811	1	4	0.17391304347826086	0
hsa_circ_0072810	1	4	0.17391304347826086	0
hsa_circ_0003801	1	4	0.17391304347826086	0
hsa_circ_0072813	1	4	0.17391304347826086	0
hsa_circ_0072814	1	4	0.17391304347826086	0
hsa_circ_0004932	1	4	0.17391304347826086	0
hsa_circ_0138859	1	1	0.16666666666666666	0
hsa_circ_0138864	1	1	0.16666666666666666	0
hsa_circ_0138863	1	1	0.16666666666666666	0
hsa_circ_0138862	1	1	0.16666666666666666	0
hsa_circ_0138861	1	1	0.16666666666666666	0
hsa_circ_0138860	1	1	0.16666666666666666	0
hsa_circ_0004923	1	1	0.14285714285714285	0
hsa_circ_0008737	1	1	0.1111111111111111	0
hsa_circ_0102666	1	1	0.1111111111111111	0
hsa_circ_0137733	1	1	0.1111111111111111	0
hsa_circ_0128860	1	1	0.1111111111111111	0
hsa_circ_0002203	1	1	0.1111111111111111	0
hsa_circ_0111534	1	1	0.1111111111111111	0
hsa_circ_0111535	1	1	0.1111111111111111	0
hsa_circ_0111532	1	1	0.1111111111111111	0
hsa_circ_0111533	1	1	0.1111111111111111	0
hsa_circ_0111530	1	1	0.1111111111111111	0
hsa_circ_0111531	1	1	0.1111111111111111	0
hsa_circ_0136603	1	1	0.1111111111111111	0
hsa_circ_0034099	1	1	0.1111111111111111	0
hsa_circ_0111527	1	1	0.1111111111111111	0
hsa_circ_0111525	1	1	0.1111111111111111	0
hsa_circ_0111526	1	1	0.1111111111111111	0
hsa_circ_0122315	1	1	0.09090909090909091	0
hsa_circ_0130113	1	1	0.08333333333333333	0
hsa_circ_0062491	1	1	0.08333333333333333	0
hsa_circ_0062498	1	1	0.08333333333333333	0
hsa_circ_0011507	1	1	0.08333333333333333	0
hsa_circ_0112068	1	1	0.08333333333333333	0
hsa_circ_0139748	1	1	0.08333333333333333	0
hsa_circ_0102253	1	1	0.08333333333333333	0
hsa_circ_0102250	1	1	0.08333333333333333	0
hsa_circ_0132863	1	1	0.08333333333333333	0
hsa_circ_0093643	1	1	0.08333333333333333	0
hsa_circ_0134847	1	1	0.08333333333333333	0
hsa_circ_0134849	1	1	0.08333333333333333	0
hsa_circ_0134857	1	1	0.08333333333333333	0
hsa_circ_0134859	1	1	0.08333333333333333	0
hsa_circ_0134858	1	1	0.08333333333333333	0
hsa_circ_0134850	1	1	0.08333333333333333	0
hsa_circ_0134853	1	1	0.08333333333333333	0
hsa_circ_0134852	1	1	0.08333333333333333	0
hsa_circ_0134854	1	1	0.08333333333333333	0
hsa_circ_0124805	1	1	0.08333333333333333	0
hsa_circ_0124804	1	1	0.08333333333333333	0
hsa_circ_0124803	1	1	0.08333333333333333	0
hsa_circ_0134860	1	1	0.08333333333333333	0
hsa_circ_0134861	1	1	0.08333333333333333	0
hsa_circ_0011488	1	1	0.08333333333333333	0
hsa_circ_0095063	1	1	0.07142857142857142	0
hsa_circ_0050973	1	1	0.07142857142857142	0
hsa_circ_0038406	1	1	0.06666666666666667	0
hsa_circ_0009060	1	1	0.06666666666666667	0
hsa_circ_0038448	1	1	0.06666666666666667	0
hsa_circ_0038447	1	1	0.06666666666666667	0
hsa_circ_0038892	1	1	0.06666666666666667	0
hsa_circ_0038893	1	1	0.06666666666666667	0
hsa_circ_0038894	1	1	0.06666666666666667	0
hsa_circ_0038895	1	1	0.06666666666666667	0
hsa_circ_0038411	1	1	0.06666666666666667	0
hsa_circ_0038896	1	1	0.06666666666666667	0
hsa_circ_0038412	1	1	0.06666666666666667	0
hsa_circ_0005343	1	1	0.06666666666666667	0
hsa_circ_0004082	1	1	0.06666666666666667	0
