# Supplementary material for: Analysis of plasma‐derived small extracellular vesicle characteristics and microRNA cargo following exercise‐induced skeletal muscle damage in men
Source: Physiol Rep. 2024 Sep 20;12(18):e70056. doi: 10.14814/phy2.70056 (PMC11415274; doi:10.14814/phy2.70056)
Supplement: Supplementary file 2 — Data S2: Supporting Information. [file PHY2-12-e70056-s001.zip › Processed Files For Individual Samples/SV18362-0005_S5_R1_001.fastq_CORE_RESULTS_v4.6.2/SV18362-0005_S5_R1_001.fastq/readCounts_circRNA_antisense.txt]

ReferenceID	uniqueFragmentCount	totalReadCount	multimapAdjustedReadCount	uniqueMappingReads
hsa_circ_0009016	13	221	221.0	221
hsa_circ_0112697	6	187	187.0	187
hsa_circ_0020970	6	179	179.0	179
hsa_circ_0132014	4	163	163.0	163
hsa_circ_0133232	1	114	114.0	114
hsa_circ_0116140	5	106	106.0	106
hsa_circ_0007319	7	86	86.0	86
hsa_circ_0052106	2	74	74.0	74
hsa_circ_0128187	4	72	72.0	72
hsa_circ_0094313	4	65	65.0	65
hsa_circ_0026476	2	59	59.0	59
hsa_circ_0078719	2	57	57.0	57
hsa_circ_0061589	6	57	56.2	56
hsa_circ_0125615	3	50	50.0	50
hsa_circ_0113697	2	59	44.5	30
hsa_circ_0126491	3	83	41.5	0
hsa_circ_0126485	3	83	41.5	0
hsa_circ_0019222	4	82	41.0	0
hsa_circ_0019223	4	82	41.0	0
hsa_circ_0104215	3	41	41.0	41
hsa_circ_0021776	2	39	39.0	39
hsa_circ_0115089	2	37	37.0	37
hsa_circ_0136688	3	35	35.0	35
hsa_circ_0116505	2	46	32.0	25
hsa_circ_0004434	2	30	30.0	30
hsa_circ_0074856	2	39	27.333333333333332	25
hsa_circ_0139718	3	27	27.0	27
hsa_circ_0140437	1	26	26.0	26
hsa_circ_0095517	1	26	26.0	26
hsa_circ_0004784	11	162	25.336111111111112	0
hsa_circ_0006643	11	162	25.336111111111112	0
hsa_circ_0008733	10	161	25.23611111111111	0
hsa_circ_0002978	10	161	25.23611111111111	0
hsa_circ_0005448	2	30	25.0	20
hsa_circ_0081371	1	24	24.0	24
hsa_circ_0108699	2	24	23.5	23
hsa_circ_0069749	2	24	23.5	23
hsa_circ_0083181	1	23	23.0	23
hsa_circ_0065778	1	23	23.0	23
hsa_circ_0095855	2	22	22.0	22
hsa_circ_0130450	2	22	22.0	22
hsa_circ_0103046	2	22	22.0	22
hsa_circ_0036055	1	22	22.0	22
hsa_circ_0122024	1	22	22.0	22
hsa_circ_0007636	13	145	21.225	0
hsa_circ_0007359	13	145	21.225	0
hsa_circ_0008442	13	145	21.225	0
hsa_circ_0003953	13	145	21.225	0
hsa_circ_0131158	2	21	21.0	21
hsa_circ_0128521	2	21	21.0	21
hsa_circ_0099475	2	20	20.0	20
hsa_circ_0101817	1	20	20.0	20
hsa_circ_0104663	2	20	20.0	20
hsa_circ_0130565	1	19	19.0	19
hsa_circ_0089251	1	19	19.0	19
hsa_circ_0103083	1	18	18.0	18
hsa_circ_0119512	2	18	18.0	18
hsa_circ_0134434	3	18	18.0	18
hsa_circ_0100632	2	18	18.0	18
hsa_circ_0003170	1	18	18.0	18
hsa_circ_0094247	1	18	18.0	18
hsa_circ_0112186	1	18	18.0	18
hsa_circ_0064024	6	53	17.666666666666668	0
hsa_circ_0064025	6	53	17.666666666666668	0
hsa_circ_0064026	6	53	17.666666666666668	0
hsa_circ_0004659	4	18	17.25	17
hsa_circ_0118351	1	17	17.0	17
hsa_circ_0111622	1	17	17.0	17
hsa_circ_0101819	1	17	17.0	17
hsa_circ_0003163	4	31	17.0	3
hsa_circ_0006061	2	17	17.0	17
hsa_circ_0000354	1	17	17.0	17
hsa_circ_0134918	1	16	16.0	16
hsa_circ_0030920	1	15	15.0	15
hsa_circ_0061338	1	15	15.0	15
hsa_circ_0134432	1	45	15.0	0
hsa_circ_0002033	1	45	15.0	0
hsa_circ_0138994	1	15	15.0	15
hsa_circ_0102249	4	15	15.0	15
hsa_circ_0080214	1	45	15.0	0
hsa_circ_0113698	1	29	14.5	0
hsa_circ_0092465	2	14	14.0	14
hsa_circ_0092885	1	14	14.0	14
hsa_circ_0003329	1	14	14.0	14
hsa_circ_0113928	2	14	14.0	14
hsa_circ_0122637	2	14	14.0	14
hsa_circ_0100997	1	14	14.0	14
hsa_circ_0127567	1	14	14.0	14
hsa_circ_0076077	1	14	14.0	14
hsa_circ_0003971	1	28	14.0	0
hsa_circ_0035409	1	27	13.5	0
hsa_circ_0035407	1	27	13.5	0
hsa_circ_0103730	2	53	13.25	0
hsa_circ_0007487	2	53	13.25	0
hsa_circ_0103728	2	53	13.25	0
hsa_circ_0103729	2	53	13.25	0
hsa_circ_0101641	2	13	13.0	13
hsa_circ_0119138	1	12	12.0	12
hsa_circ_0003918	1	12	12.0	12
hsa_circ_0096706	3	12	12.0	12
hsa_circ_0109954	2	12	11.5	11
hsa_circ_0129693	1	11	11.0	11
hsa_circ_0115274	1	11	11.0	11
hsa_circ_0093272	2	21	11.0	1
hsa_circ_0107953	9	42	10.533333333333335	0
hsa_circ_0107959	9	42	10.533333333333335	0
hsa_circ_0107960	9	42	10.533333333333335	0
hsa_circ_0097541	1	10	10.0	10
hsa_circ_0093273	1	20	10.0	0
hsa_circ_0105036	2	9	9.0	9
hsa_circ_0002175	1	9	9.0	9
hsa_circ_0133346	1	18	9.0	0
hsa_circ_0133347	1	18	9.0	0
hsa_circ_0095080	1	9	9.0	9
hsa_circ_0051491	1	9	9.0	9
hsa_circ_0114613	2	18	9.0	0
hsa_circ_0114609	2	18	9.0	0
hsa_circ_0079763	1	9	9.0	9
hsa_circ_0138789	1	9	9.0	9
hsa_circ_0093301	7	35	8.75	0
hsa_circ_0093304	7	35	8.75	0
hsa_circ_0093305	7	35	8.75	0
hsa_circ_0093299	7	35	8.75	0
hsa_circ_0128047	1	17	8.5	0
hsa_circ_0128046	1	17	8.5	0
hsa_circ_0133269	2	17	8.5	0
hsa_circ_0133268	2	17	8.5	0
hsa_circ_0137547	2	25	8.333333333333334	0
hsa_circ_0137548	2	25	8.333333333333334	0
hsa_circ_0137549	2	25	8.333333333333334	0
hsa_circ_0083793	1	8	8.0	8
hsa_circ_0114078	1	8	8.0	8
hsa_circ_0104908	1	8	8.0	8
hsa_circ_0134422	2	24	8.0	0
hsa_circ_0137705	1	16	8.0	0
hsa_circ_0137707	1	16	8.0	0
hsa_circ_0134430	2	24	8.0	0
hsa_circ_0054991	1	8	8.0	8
hsa_circ_0051075	1	8	8.0	8
hsa_circ_0056769	1	16	8.0	0
hsa_circ_0117752	1	16	8.0	0
hsa_circ_0080203	2	24	8.0	0
hsa_circ_0124739	1	15	7.5	0
hsa_circ_0124740	1	15	7.5	0
hsa_circ_0137887	3	16	7.392857142857143	0
hsa_circ_0086001	1	14	7.0	0
hsa_circ_0086009	1	14	7.0	0
hsa_circ_0137895	1	14	7.0	0
hsa_circ_0116506	1	21	7.0	0
hsa_circ_0116507	1	21	7.0	0
hsa_circ_0127308	1	7	7.0	7
hsa_circ_0080167	1	13	6.5	0
hsa_circ_0080166	1	13	6.5	0
hsa_circ_0062466	8	48	6.333333333333333	0
hsa_circ_0062472	8	48	6.333333333333333	0
hsa_circ_0062496	8	48	6.333333333333333	0
hsa_circ_0109124	3	6	6.0	6
hsa_circ_0095340	1	6	6.0	6
hsa_circ_0009033	2	6	6.0	6
hsa_circ_0001306	4	6	6.0	6
hsa_circ_0035295	1	16	5.333333333333333	0
hsa_circ_0103865	1	16	5.333333333333333	0
hsa_circ_0103864	1	16	5.333333333333333	0
hsa_circ_0094063	1	10	5.0	0
hsa_circ_0094062	1	10	5.0	0
hsa_circ_0062183	1	5	5.0	5
hsa_circ_0004915	1	10	5.0	0
hsa_circ_0139332	1	4	4.0	4
hsa_circ_0100851	1	4	4.0	4
hsa_circ_0115830	1	16	4.0	0
hsa_circ_0062469	5	38	3.8333333333333335	0
hsa_circ_0062465	5	38	3.8333333333333335	0
hsa_circ_0062467	5	38	3.8333333333333335	0
hsa_circ_0062480	5	38	3.8333333333333335	0
hsa_circ_0062481	5	38	3.8333333333333335	0
hsa_circ_0062491	5	38	3.8333333333333335	0
hsa_circ_0062498	3	35	3.5	0
hsa_circ_0125524	1	7	3.5	0
hsa_circ_0125523	1	7	3.5	0
hsa_circ_0005409	4	12	3.25	0
hsa_circ_0007965	4	12	3.25	0
hsa_circ_0107957	1	16	3.2	0
hsa_circ_0107958	1	16	3.2	0
hsa_circ_0000694	2	10	3.2	0
hsa_circ_0000695	2	10	3.2	0
hsa_circ_0000693	2	10	3.2	0
hsa_circ_0003473	2	17	3.0833333333333335	0
hsa_circ_0089799	2	17	3.0833333333333335	0
hsa_circ_0089798	2	17	3.0833333333333335	0
hsa_circ_0017821	3	3	3.0	3
hsa_circ_0002595	1	3	3.0	3
hsa_circ_0101500	2	3	3.0	3
hsa_circ_0030237	2	3	3.0	3
hsa_circ_0074029	3	3	3.0	3
hsa_circ_0101485	1	3	3.0	3
hsa_circ_0137880	2	3	3.0	3
hsa_circ_0138819	2	3	3.0	3
hsa_circ_0130725	1	3	3.0	3
hsa_circ_0093207	1	3	3.0	3
hsa_circ_0003420	3	11	2.75	0
hsa_circ_0003427	3	11	2.75	0
hsa_circ_0132725	1	8	2.6666666666666665	0
hsa_circ_0132729	1	8	2.6666666666666665	0
hsa_circ_0132727	1	8	2.6666666666666665	0
hsa_circ_0062505	3	10	2.5	0
hsa_circ_0007582	1	14	2.3333333333333335	0
hsa_circ_0089797	1	14	2.3333333333333335	0
hsa_circ_0033913	2	22	2.1333333333333333	0
hsa_circ_0033925	2	22	2.1333333333333333	0
hsa_circ_0033929	2	22	2.1333333333333333	0
hsa_circ_0033748	2	22	2.1333333333333333	0
hsa_circ_0033988	2	22	2.1333333333333333	0
hsa_circ_0033997	2	22	2.1333333333333333	0
hsa_circ_0033875	2	22	2.1333333333333333	0
hsa_circ_0033967	2	22	2.1333333333333333	0
hsa_circ_0034000	2	22	2.1333333333333333	0
hsa_circ_0132622	1	2	2.0	2
hsa_circ_0092450	1	2	2.0	2
hsa_circ_0034021	1	20	2.0	0
hsa_circ_0138258	2	2	2.0	2
hsa_circ_0132608	2	2	2.0	2
hsa_circ_0098052	1	2	2.0	2
hsa_circ_0111300	2	2	2.0	2
hsa_circ_0136848	2	2	2.0	2
hsa_circ_0117097	2	2	2.0	2
hsa_circ_0101824	1	2	2.0	2
hsa_circ_0136796	1	2	2.0	2
hsa_circ_0055538	1	2	2.0	2
hsa_circ_0114791	1	2	2.0	2
hsa_circ_0121012	2	2	2.0	2
hsa_circ_0075066	1	2	2.0	2
hsa_circ_0125494	2	2	2.0	2
hsa_circ_0095428	1	2	2.0	2
hsa_circ_0113369	2	2	2.0	2
hsa_circ_0093357	2	2	2.0	2
hsa_circ_0100074	1	2	2.0	2
hsa_circ_0105615	2	4	2.0	0
hsa_circ_0105614	2	4	2.0	0
hsa_circ_0007742	5	5	1.6666666666666665	0
hsa_circ_0003096	5	5	1.6666666666666665	0
hsa_circ_0038910	5	5	1.6666666666666665	0
hsa_circ_0006833	3	3	1.5	0
hsa_circ_0008848	1	6	1.5	0
hsa_circ_0004588	1	6	1.5	0
hsa_circ_0006372	1	6	1.5	0
hsa_circ_0006481	3	3	1.5	0
hsa_circ_0008049	1	6	1.5	0
hsa_circ_0127780	1	3	1.5	0
hsa_circ_0127781	1	3	1.5	0
hsa_circ_0004360	4	8	1.3333333333333335	0
hsa_circ_0003072	4	8	1.3333333333333335	0
hsa_circ_0007133	4	8	1.3333333333333335	0
hsa_circ_0007373	4	8	1.3333333333333335	0
hsa_circ_0008570	4	8	1.3333333333333335	0
hsa_circ_0004848	4	8	1.3333333333333335	0
hsa_circ_0128344	2	2	1.1111111111111112	1
hsa_circ_0132863	1	1	1.0	1
hsa_circ_0129220	1	1	1.0	1
hsa_circ_0110855	1	2	1.0	0
hsa_circ_0110854	1	2	1.0	0
hsa_circ_0108305	1	1	1.0	1
hsa_circ_0120897	1	1	1.0	1
hsa_circ_0003306	1	1	1.0	1
hsa_circ_0018916	1	1	1.0	1
hsa_circ_0137087	1	1	1.0	1
hsa_circ_0101808	1	1	1.0	1
hsa_circ_0111964	1	1	1.0	1
hsa_circ_0139039	1	1	1.0	1
hsa_circ_0016727	1	1	1.0	1
hsa_circ_0121644	1	1	1.0	1
hsa_circ_0134713	1	1	1.0	1
hsa_circ_0122844	1	1	1.0	1
hsa_circ_0095815	1	1	1.0	1
hsa_circ_0091210	1	1	1.0	1
hsa_circ_0130406	1	1	1.0	1
hsa_circ_0129892	1	1	1.0	1
hsa_circ_0098193	1	1	1.0	1
hsa_circ_0130424	1	1	1.0	1
hsa_circ_0127385	1	1	1.0	1
hsa_circ_0002129	1	1	1.0	1
hsa_circ_0140228	1	1	1.0	1
hsa_circ_0119880	1	1	1.0	1
hsa_circ_0116253	1	1	1.0	1
hsa_circ_0103045	1	1	1.0	1
hsa_circ_0017433	1	1	1.0	1
hsa_circ_0100546	1	2	1.0	0
hsa_circ_0093825	1	1	1.0	1
hsa_circ_0101636	1	1	1.0	1
hsa_circ_0100547	1	2	1.0	0
hsa_circ_0100429	1	1	1.0	1
hsa_circ_0111652	1	1	1.0	1
hsa_circ_0108394	1	1	1.0	1
hsa_circ_0026148	1	1	1.0	1
hsa_circ_0064611	2	2	1.0	0
hsa_circ_0064610	2	2	1.0	0
hsa_circ_0017530	1	1	1.0	1
hsa_circ_0131275	1	1	1.0	1
hsa_circ_0101853	1	1	1.0	1
hsa_circ_0097293	1	1	1.0	1
hsa_circ_0102947	1	1	1.0	1
hsa_circ_0131289	1	1	1.0	1
hsa_circ_0100418	1	1	1.0	1
hsa_circ_0110890	1	3	1.0	0
hsa_circ_0075549	1	1	1.0	1
hsa_circ_0122514	1	1	1.0	1
hsa_circ_0122638	1	1	1.0	1
hsa_circ_0124815	1	1	1.0	1
hsa_circ_0030440	1	1	1.0	1
hsa_circ_0111979	1	1	1.0	1
hsa_circ_0017691	1	1	1.0	1
hsa_circ_0099550	1	1	1.0	1
hsa_circ_0132209	1	1	1.0	1
hsa_circ_0131477	1	1	1.0	1
hsa_circ_0004141	1	1	1.0	1
hsa_circ_0005234	1	1	1.0	1
hsa_circ_0040337	1	1	1.0	1
hsa_circ_0099666	1	1	1.0	1
hsa_circ_0096027	1	1	1.0	1
hsa_circ_0102444	1	1	1.0	1
hsa_circ_0096380	1	1	1.0	1
hsa_circ_0016170	1	1	1.0	1
hsa_circ_0126748	1	1	1.0	1
hsa_circ_0123115	1	1	1.0	1
hsa_circ_0086248	1	1	1.0	1
hsa_circ_0134268	1	1	1.0	1
hsa_circ_0134389	1	1	1.0	1
hsa_circ_0135591	1	1	1.0	1
hsa_circ_0111160	1	1	1.0	1
hsa_circ_0087105	1	1	1.0	1
hsa_circ_0115632	1	1	1.0	1
hsa_circ_0139722	1	1	1.0	1
hsa_circ_0054436	1	1	1.0	1
hsa_circ_0137789	1	1	1.0	1
hsa_circ_0125799	1	2	1.0	0
hsa_circ_0125798	1	2	1.0	0
hsa_circ_0093076	1	1	1.0	1
hsa_circ_0104825	1	1	1.0	1
hsa_circ_0030282	1	1	1.0	1
hsa_circ_0002816	1	3	1.0	0
hsa_circ_0120040	1	1	1.0	1
hsa_circ_0130094	1	1	1.0	1
hsa_circ_0110274	1	1	1.0	1
hsa_circ_0115607	1	1	1.0	1
hsa_circ_0008347	1	1	1.0	1
hsa_circ_0103722	1	1	1.0	1
hsa_circ_0127811	1	1	1.0	1
hsa_circ_0132050	1	1	1.0	1
hsa_circ_0119074	1	1	1.0	1
hsa_circ_0098609	1	1	1.0	1
hsa_circ_0131937	1	1	1.0	1
hsa_circ_0003955	1	3	1.0	0
hsa_circ_0136382	1	1	1.0	1
hsa_circ_0103136	1	2	1.0	0
hsa_circ_0103138	1	2	1.0	0
hsa_circ_0138338	1	1	1.0	1
hsa_circ_0128409	1	1	1.0	1
hsa_circ_0113270	1	1	1.0	1
hsa_circ_0032355	1	1	1.0	1
hsa_circ_0112399	1	1	1.0	1
hsa_circ_0098801	1	1	1.0	1
hsa_circ_0002659	1	1	1.0	1
hsa_circ_0096612	1	1	1.0	1
hsa_circ_0125574	1	1	1.0	1
hsa_circ_0067485	1	1	1.0	1
hsa_circ_0125699	1	1	1.0	1
hsa_circ_0125335	1	1	1.0	1
hsa_circ_0095996	1	1	1.0	1
hsa_circ_0129841	1	1	1.0	1
hsa_circ_0114103	2	2	1.0	0
hsa_circ_0114102	2	2	1.0	0
hsa_circ_0137345	1	1	1.0	1
hsa_circ_0129839	1	1	1.0	1
hsa_circ_0135040	1	1	1.0	1
hsa_circ_0127777	1	1	1.0	1
hsa_circ_0104899	1	1	1.0	1
hsa_circ_0086199	2	3	0.9166666666666666	0
hsa_circ_0086197	2	3	0.9166666666666666	0
hsa_circ_0086198	2	3	0.9166666666666666	0
hsa_circ_0089801	1	3	0.75	0
hsa_circ_0006766	2	2	0.6666666666666666	0
hsa_circ_0006368	2	2	0.6666666666666666	0
hsa_circ_0008422	2	2	0.6666666666666666	0
hsa_circ_0139476	2	2	0.5833333333333333	0
hsa_circ_0139475	2	2	0.5833333333333333	0
hsa_circ_0139474	2	2	0.5833333333333333	0
hsa_circ_0108424	1	1	0.5	0
hsa_circ_0121970	1	1	0.5	0
hsa_circ_0080033	1	1	0.5	0
hsa_circ_0080036	1	1	0.5	0
hsa_circ_0139162	1	1	0.5	0
hsa_circ_0139161	1	1	0.5	0
hsa_circ_0131503	1	1	0.5	0
hsa_circ_0131502	1	1	0.5	0
hsa_circ_0005642	1	1	0.5	0
hsa_circ_0115049	1	1	0.5	0
hsa_circ_0129202	1	1	0.5	0
hsa_circ_0129201	1	1	0.5	0
hsa_circ_0121969	1	1	0.5	0
hsa_circ_0001146	1	1	0.5	0
hsa_circ_0004415	1	1	0.5	0
hsa_circ_0135747	1	1	0.5	0
hsa_circ_0134771	1	1	0.5	0
hsa_circ_0113718	1	1	0.5	0
hsa_circ_0119137	1	1	0.5	0
hsa_circ_0119136	1	1	0.5	0
hsa_circ_0119280	1	1	0.5	0
hsa_circ_0134780	1	1	0.5	0
hsa_circ_0119286	1	1	0.5	0
hsa_circ_0133586	1	1	0.5	0
hsa_circ_0133585	1	1	0.5	0
hsa_circ_0119279	1	1	0.5	0
hsa_circ_0099693	1	1	0.5	0
hsa_circ_0099692	1	1	0.5	0
hsa_circ_0107383	1	1	0.5	0
hsa_circ_0107384	1	1	0.5	0
hsa_circ_0006447	1	1	0.5	0
hsa_circ_0027245	1	1	0.5	0
hsa_circ_0027242	1	1	0.5	0
hsa_circ_0093084	1	1	0.5	0
hsa_circ_0093085	1	1	0.5	0
hsa_circ_0127854	1	1	0.5	0
hsa_circ_0127855	1	1	0.5	0
hsa_circ_0118093	1	1	0.5	0
hsa_circ_0118092	1	1	0.5	0
hsa_circ_0094278	1	1	0.5	0
hsa_circ_0134222	1	1	0.5	0
hsa_circ_0134221	1	1	0.5	0
hsa_circ_0112450	1	1	0.5	0
hsa_circ_0130861	1	1	0.5	0
hsa_circ_0138585	1	1	0.5	0
hsa_circ_0047501	1	1	0.5	0
hsa_circ_0117532	1	1	0.5	0
hsa_circ_0117533	1	1	0.5	0
hsa_circ_0137433	1	1	0.5	0
hsa_circ_0137434	1	1	0.5	0
hsa_circ_0004841	1	1	0.5	0
hsa_circ_0124276	1	1	0.5	0
hsa_circ_0124275	1	1	0.5	0
hsa_circ_0078031	1	1	0.5	0
hsa_circ_0130716	1	1	0.5	0
hsa_circ_0104942	1	2	0.4	0
hsa_circ_0104941	1	2	0.4	0
hsa_circ_0104940	1	2	0.4	0
hsa_circ_0104943	1	2	0.4	0
hsa_circ_0104938	1	2	0.4	0
hsa_circ_0137886	2	2	0.39285714285714285	0
hsa_circ_0137885	2	2	0.39285714285714285	0
hsa_circ_0137884	2	2	0.39285714285714285	0
hsa_circ_0005896	2	5	0.3476190476190476	0
hsa_circ_0004545	2	5	0.3476190476190476	0
hsa_circ_0008723	2	5	0.3476190476190476	0
hsa_circ_0003174	2	5	0.3476190476190476	0
hsa_circ_0005159	2	5	0.3476190476190476	0
hsa_circ_0007447	2	5	0.3476190476190476	0
hsa_circ_0005146	2	5	0.3476190476190476	0
hsa_circ_0007025	2	5	0.3476190476190476	0
hsa_circ_0007498	2	5	0.3476190476190476	0
hsa_circ_0072811	2	5	0.3476190476190476	0
hsa_circ_0072810	2	5	0.3476190476190476	0
hsa_circ_0003801	2	5	0.3476190476190476	0
hsa_circ_0072813	2	5	0.3476190476190476	0
hsa_circ_0004932	2	5	0.3476190476190476	0
hsa_circ_0001108	1	1	0.3333333333333333	0
hsa_circ_0001107	1	1	0.3333333333333333	0
hsa_circ_0094946	1	1	0.3333333333333333	0
hsa_circ_0094948	1	1	0.3333333333333333	0
hsa_circ_0094947	1	1	0.3333333333333333	0
hsa_circ_0128227	1	1	0.3333333333333333	0
hsa_circ_0135736	1	1	0.3333333333333333	0
hsa_circ_0031701	1	1	0.3333333333333333	0
hsa_circ_0004153	1	1	0.3333333333333333	0
hsa_circ_0010514	1	1	0.3333333333333333	0
hsa_circ_0010515	1	1	0.3333333333333333	0
hsa_circ_0074393	1	1	0.3333333333333333	0
hsa_circ_0074394	1	1	0.3333333333333333	0
hsa_circ_0114843	1	1	0.3333333333333333	0
hsa_circ_0101778	1	1	0.3333333333333333	0
hsa_circ_0101777	1	1	0.3333333333333333	0
hsa_circ_0080877	1	1	0.3333333333333333	0
hsa_circ_0080879	1	1	0.3333333333333333	0
hsa_circ_0080878	1	1	0.3333333333333333	0
hsa_circ_0013805	1	1	0.3333333333333333	0
hsa_circ_0013806	1	1	0.3333333333333333	0
hsa_circ_0013800	1	1	0.3333333333333333	0
hsa_circ_0018082	1	1	0.3333333333333333	0
hsa_circ_0018083	1	1	0.3333333333333333	0
hsa_circ_0018084	1	1	0.3333333333333333	0
hsa_circ_0017916	1	1	0.3333333333333333	0
hsa_circ_0017915	1	1	0.3333333333333333	0
hsa_circ_0017914	1	1	0.3333333333333333	0
hsa_circ_0139515	1	1	0.3333333333333333	0
hsa_circ_0139514	1	1	0.3333333333333333	0
hsa_circ_0129224	1	1	0.25	0
hsa_circ_0129226	1	1	0.25	0
hsa_circ_0129225	1	1	0.25	0
hsa_circ_0129227	1	1	0.25	0
hsa_circ_0110608	1	1	0.25	0
hsa_circ_0110607	1	1	0.25	0
hsa_circ_0110606	1	1	0.25	0
hsa_circ_0110605	1	1	0.25	0
hsa_circ_0005502	1	1	0.25	0
hsa_circ_0006442	1	1	0.25	0
hsa_circ_0138845	1	1	0.25	0
hsa_circ_0007469	1	1	0.25	0
hsa_circ_0136579	1	1	0.25	0
hsa_circ_0003086	1	1	0.25	0
hsa_circ_0008770	1	1	0.25	0
hsa_circ_0099604	1	1	0.25	0
hsa_circ_0099602	1	1	0.25	0
hsa_circ_0136580	1	1	0.25	0
hsa_circ_0136585	1	1	0.25	0
hsa_circ_0027813	1	1	0.25	0
hsa_circ_0027812	1	1	0.25	0
hsa_circ_0139883	1	1	0.25	0
hsa_circ_0139882	1	1	0.25	0
hsa_circ_0139881	1	1	0.25	0
hsa_circ_0139880	1	1	0.25	0
hsa_circ_0100969	2	2	0.2222222222222222	0
hsa_circ_0100973	2	2	0.2222222222222222	0
hsa_circ_0100972	2	2	0.2222222222222222	0
hsa_circ_0100975	2	2	0.2222222222222222	0
hsa_circ_0100974	2	2	0.2222222222222222	0
hsa_circ_0100971	2	2	0.2222222222222222	0
hsa_circ_0100970	2	2	0.2222222222222222	0
hsa_circ_0100977	2	2	0.2222222222222222	0
hsa_circ_0100976	2	2	0.2222222222222222	0
hsa_circ_0136808	1	1	0.2	0
hsa_circ_0043601	1	1	0.2	0
hsa_circ_0043602	1	1	0.2	0
hsa_circ_0043603	1	1	0.2	0
hsa_circ_0043604	1	1	0.2	0
hsa_circ_0043605	1	1	0.2	0
hsa_circ_0016164	1	1	0.2	0
hsa_circ_0016167	1	1	0.2	0
hsa_circ_0016160	1	1	0.2	0
hsa_circ_0016169	1	1	0.2	0
hsa_circ_0016156	1	1	0.2	0
hsa_circ_0055550	1	1	0.2	0
hsa_circ_0124650	1	1	0.2	0
hsa_circ_0124651	1	1	0.2	0
hsa_circ_0138945	1	1	0.2	0
hsa_circ_0130980	1	1	0.2	0
hsa_circ_0119569	1	1	0.16666666666666666	0
hsa_circ_0119563	1	1	0.16666666666666666	0
hsa_circ_0119550	1	1	0.16666666666666666	0
hsa_circ_0119556	1	1	0.16666666666666666	0
hsa_circ_0130369	1	1	0.16666666666666666	0
hsa_circ_0130361	1	1	0.16666666666666666	0
hsa_circ_0119570	1	1	0.16666666666666666	0
hsa_circ_0119573	1	1	0.16666666666666666	0
hsa_circ_0077657	1	1	0.16666666666666666	0
hsa_circ_0077658	1	1	0.16666666666666666	0
hsa_circ_0077660	1	1	0.16666666666666666	0
hsa_circ_0077662	1	1	0.16666666666666666	0
hsa_circ_0009078	1	1	0.14285714285714285	0
hsa_circ_0003581	1	1	0.14285714285714285	0
hsa_circ_0101512	1	1	0.14285714285714285	0
hsa_circ_0101514	1	1	0.14285714285714285	0
hsa_circ_0101513	1	1	0.14285714285714285	0
hsa_circ_0101519	1	1	0.14285714285714285	0
hsa_circ_0101516	1	1	0.14285714285714285	0
hsa_circ_0101515	1	1	0.14285714285714285	0
hsa_circ_0101518	1	1	0.14285714285714285	0
hsa_circ_0003382	1	1	0.14285714285714285	0
hsa_circ_0007724	1	1	0.14285714285714285	0
hsa_circ_0008364	1	1	0.14285714285714285	0
hsa_circ_0131199	1	1	0.14285714285714285	0
hsa_circ_0131194	1	1	0.14285714285714285	0
hsa_circ_0131193	1	1	0.14285714285714285	0
hsa_circ_0004923	1	1	0.14285714285714285	0
hsa_circ_0002728	1	1	0.14285714285714285	0
hsa_circ_0033747	1	2	0.13333333333333333	0
hsa_circ_0033874	1	2	0.13333333333333333	0
hsa_circ_0033996	1	2	0.13333333333333333	0
hsa_circ_0033872	1	2	0.13333333333333333	0
hsa_circ_0033873	1	2	0.13333333333333333	0
hsa_circ_0033881	1	2	0.13333333333333333	0
hsa_circ_0072814	1	2	0.13333333333333333	0
hsa_circ_0008611	1	1	0.1111111111111111	0
hsa_circ_0004177	1	1	0.1111111111111111	0
hsa_circ_0013829	1	1	0.1111111111111111	0
hsa_circ_0008109	1	1	0.1111111111111111	0
hsa_circ_0013935	1	1	0.1	0
hsa_circ_0013936	1	1	0.1	0
hsa_circ_0013934	1	1	0.1	0
hsa_circ_0013937	1	1	0.1	0
