# Supplementary material for: Analysis of plasma‐derived small extracellular vesicle characteristics and microRNA cargo following exercise‐induced skeletal muscle damage in men
Source: Physiol Rep. 2024 Sep 20;12(18):e70056. doi: 10.14814/phy2.70056 (PMC11415274; doi:10.14814/phy2.70056)
Supplement: Supplementary file 2 — Data S2: Supporting Information. [file PHY2-12-e70056-s001.zip › Processed Files For Individual Samples/SV18362-0005_S5_R1_001.fastq_CORE_RESULTS_v4.6.2/SV18362-0005_S5_R1_001.fastq/readCounts_tRNA_sense.txt]

ReferenceID	uniqueFragmentCount	totalReadCount	multimapAdjustedReadCount	uniqueMappingReads
URS00005AFD62_9606:Homo:sapiens:tRNA:Gly:GCC	214	50722	11663.841414141427	1965
URS000013B42D_9606:Homo:sapiens:transfer:RNA-Gly:(GCC):2-1:(TRG-GCC2:1:to:6)	187	48757	9698.841414141427	0
URS000009AC8B_9606:Homo:sapiens:transfer:RNA-Gly:(GCC):3-1:(TRG-GCC3-1)	182	48729	9689.341414141427	0
URS00006ABCCE_9606:Homo:sapiens:transfer:RNA-Gly:(GCC):5-1:(TRG-GCC5-1)	166	48371	9599.591414141427	0
URS00004BF687_9606:Homo:sapiens:transfer:RNA-Gly:(CCC):1-1:(TRG-CCC1-1::TRG-CCC1-2)	148	48168	9557.57474747476	1
URS00004F0321_9606:Homo:sapiens:transfer:RNA-Glu:(CTC):1-1:(TRE-CTC1:1:to:7)	238	24483	9221.171392496397	0
URS0000635088_9606:Homo:sapiens:transfer:RNA-Glu:(CTC):2-1:(TRE-CTC2-1)	237	24470	9219.00472582973	0
URS000004D273_9606:Homo:sapiens:(human):tRNA-Glu	161	16967	5592.928535353535	56
URS0000062982_9606:Homo:sapiens:(human):tRNA-Leu	145	4628	4333.033333333333	4208
URS000053878C_9606:Homo:sapiens:(human):tRNA-Arg	95	3871	3826.833333333333	3795
URS000021636C_9606:Homo:sapiens:(human):tRNA-Arg	58	3198	3165.3333333333335	3145
URS00002D6213_9606:Homo:sapiens:(human):tRNA-Ala	29	2468	2468.0	2468
URS0000150041_9606:Homo:sapiens:(human):tRNA-Ser	35	2229	2229.0	2229
URS000034959B_9606:Homo:sapiens:(human):tRNA-Asp	96	1676	1676.0	1676
URS0000305D7E_9606:tRNA(Gly):from:Homo:sapiens:(PDB:5E6M::chain:C)	23	1562	1506.0000000000002	1478
URS000044730B_9606:Homo:sapiens:(human):tRNA-Val	54	3162	1309.577579365079	20
URS0000491D45_9606:Homo:sapiens:(human):tRNA-Val	51	3143	1289.827579365079	0
URS00001658B6_9606:Homo:sapiens:(human):tRNA-Cys	35	1243	1243.0	1243
URS000063FB43_9606:Homo:sapiens:transfer:RNA-Gly:(GCC):1-1:(TRG-GCC1:1:to:5)	93	2261	1228.3136363636354	1032
URS00001D27FC_9606:Homo:sapiens:(human):tRNA-Pro	41	1535	1099.5	664
URS00004E0716_9606:Homo:sapiens:(human):tRNA-Ala	43	1008	1007.5	1007
URS00001DBFA3_9606:Homo:sapiens:(human):tRNA-Leu	100	1647	996.5333333333334	485
URS00004C39CC_9606:Homo:sapiens:(human):tRNA-Ile	25	934	933.5	933
URS000006722F_9606:Homo:sapiens:(human):tRNA-Pro	40	1308	872.5	437
URS00002FBF7C_9606:Homo:sapiens:(human):tRNA-Gly	34	830	830.0	830
URS00003C9A26_9606:Homo:sapiens:transfer:RNA-Glu:(TTC):2-1:(TRE-TTC2-1::TRE-TTC2-2)	46	770	722.5	675
URS00004CBAB9_9606:Homo:sapiens:(human):tRNA-Pro	17	665	665.0	665
URS00002913A0_9606:Homo:sapiens:(human):tRNA-Asn	19	497	497.0	497
URS0000DEFEE4_9606:Homo:sapiens:(human):tRNA-Leu	46	1016	465.2	17
URS00002F2AEC_9606:Homo:sapiens:tRNA:His:GUG	36	814	406.3666666666667	181
URS000052ADEF_9606:Homo:sapiens:(human):tRNA-Glu	20	459	361.0	263
URS000080E36F_9606:mt-tRNAVal:from:Homo:sapiens:(PDB:3J7Y::chain:B)	25	391	308.0549435604515	306
URS000013E6C2_9606:Homo:sapiens:(human):tRNA-Leu	47	568	292.5333333333333	187
URS0000220363_9606:Homo:sapiens:(human):tRNA-Thr	22	273	273.0	273
URS0000639DBE_9606:Homo:sapiens:transfer:RNA-Glu:(TTC):1-1:(TRE-TTC1-1::TRE-TTC1-2)	25	296	248.5	201
URS000070B37B_9606:Homo:sapiens:transfer:RNA-Val:(TAC):1-1:(TRV-TAC1-1::TRV-TAC1-2)	14	498	247.16666666666666	7
URS000038803E_9606:Homo:sapiens:transfer:RNA-Val:(TAC):2-1:(TRV-TAC2-1)	13	491	240.16666666666666	0
URS00004D9E92_9606:Homo:sapiens:transfer:RNA-Lys:(CTT):1-1:(TRK-CTT1-1::TRK-CTT1-2)	28	980	236.80952380952377	0
URS0000659544_9606:Homo:sapiens:transfer:RNA-Lys:(CTT):4-1:(TRK-CTT4-1)	28	980	236.80952380952377	0
URS00004DC6D6_9606:Homo:sapiens:(human):transfer:RNA	31	633	225.36666666666667	0
URS0000463698_9606:Homo:sapiens:(human):tRNA-Met	19	217	217.0	217
URS0000190FE5_9606:Homo:sapiens:(human):tRNA-Lys	20	882	210.16666666666666	0
URS000073124E_9606:Homo:sapiens:(human):tRNA-Glu-CTC-15-1	41	766	208.98333333333335	3
URS0000679FAF_9606:Homo:sapiens:transfer:RNA-Lys:(CTT):6-1:(TRK-CTT6-1)	13	776	194.0	0
URS000044BAE3_9606:Homo:sapiens:transfer:RNA-His:(GTG):1-1:(TRH-GTG1:1:to:9)	27	543	180.36666666666667	0
URS00004BA95A_9606:Homo:sapiens:(human):tRNA-Gln	14	177	177.0	177
URS000038F4B2_9606:Homo:sapiens:transfer:RNA-Trp:(CCA):4-1:(TRW-CCA4-1)	3	170	170.0	170
URS000074CBFD_9606:Homo:sapiens:(human):tRNA-Glu-CTC-12-1	33	645	160.06666666666666	0
URS000060766E_9606:Homo:sapiens:(human):tRNA-Met	9	157	157.0	157
URS00005EF220_9606:Homo:sapiens:(human):tRNA-Phe	22	266	152.99368686868686	45
URS000048F74C_9606:Homo:sapiens:(human):tRNA-Ala	11	152	151.5	151
URS00001CE4E0_9606:Homo:sapiens:(human):tRNA-Phe	7	153	150.7	149
URS000032F6AC_9606:Homo:sapiens:(human):tRNA-Lys	35	867	149.28030303030306	0
URS0000D56C47_9606:tRNA:lysine3:from:Homo:sapiens:(PDB:6B19::chain:D)	35	867	149.28030303030306	0
URS00008FED2A_9606:tRNA3Lys:from:Homo:sapiens:(PDB:5CD1::chain:M)	35	867	149.28030303030306	0
URS00006174C2_9606:Homo:sapiens:transfer:RNA-Asp:(GTC):2-1:(TRD-GTC2:1:to:11)	51	467	148.08333333333331	0
URS00006D74B2_9606:Homo:sapiens:transfer:RNA-Asp:(GTC):3-1:(TRD-GTC3-1)	47	449	139.41666666666669	0
URS00005EA0AD_9606:Homo:sapiens:(human):tRNA-Asp	50	444	136.58333333333331	0
URS0000734D2C_9606:Homo:sapiens:(human):tRNA-Leu	27	335	135.7	70
URS000034AAC2_9606:Homo:sapiens:transfer:RNA-Gly:(TCC):2-1:(TRG-TCC2:1:to:6)	12	330	129.16666666666666	22
URS000042F13F_9606:Homo:sapiens:transfer:RNA-Leu:(CAG):1-1:(TRL-CAG1:1:to:7)	3	145	124.42307692307692	114
URS000065DC2A_9606:Homo:sapiens:(human):tRNA-Glu-TTC-9-1	61	797	121.40808080808078	48
URS000022DD4A_9606:Homo:sapiens:transfer:RNA-Lys:(TTT):3-1:(TRK-TTT3:1:to:5)	25	781	120.61363636363639	0
URS00002222F7_9606:Homo:sapiens:(human):tRNA-Lys	24	778	119.86363636363639	0
URS00004D4536_9606:Homo:sapiens:(human):tRNA-Pro	14	192	119.19322344322345	87
URS000067474D_9606:Homo:sapiens:transfer:RNA-Lys:(TTT):5-1:(TRK-TTT5-1)	23	763	118.50000000000003	0
URS0000326EAC_9606:E-tRNA:from:Homo:sapiens:(PDB:4V6X::chain:BC)	10	285	118.25	57
URS00001AD596_9606:Homo:sapiens:transfer:RNA-Lys:(CTT):2-1:(TRK-CTT2:1:to:5)	27	502	114.47222222222221	0
URS00002CC5F8_9606:Homo:sapiens:(human):tRNA-Lys	15	130	112.0	109
URS0000049311_9606:Homo:sapiens:(human):tRNA-Met	9	110	109.5	109
URS0000DD5C58_9606:Homo:sapiens:(human):Pseudo:tRNA	13	213	106.5	0
URS00005F7694_9606:Homo:sapiens:(human):tRNA-Lys	23	443	104.63888888888889	0
URS0000493225_9606:Homo:sapiens:transfer:RNA-Pro:(TGG):1-1:(TRP-TGG1-1)	7	116	100.57142857142857	98
URS00006C133C_9606:Homo:sapiens:transfer:RNA-Ala:(TGC):6-1:(TRA-TGC6-1)	13	394	99.75	18
URS000072F786_9606:Homo:sapiens:(human):tRNA-Val	9	99	99.0	99
URS0000161979_9606:Homo:sapiens:transfer:RNA-Val:(AAC):2-1:(TRV-AAC2-1)	8	114	98.25396825396825	97
URS000014E598_9606:tRNASec:from:Homo:sapiens:(PDB:3HL2::chain:E)	17	379	98.15000000000002	0
URS00004315E3_9606:Homo:sapiens:(human):tRNA-Ser	17	379	98.15000000000002	0
URS00003EE43B_9606:Homo:sapiens:(human):tRNA-Glu	8	196	98.0	0
URS00006B479B_9606:Homo:sapiens:transfer:RNA-Gly:(CCC):4-1:(TRG-CCC4-1)	12	166	96.33333333333334	90
URS00006560DC_9606:Homo:sapiens:transfer:RNA-Ile:(AAT):9-1:(TRI-AAT9-1)	13	91	91.0	91
URS00004F5C19_9606:Homo:sapiens:(human):tRNA-Ser	6	97	88.5	80
URS000055A788_9606:Homo:sapiens:(human):tRNA-Ser:(AGY)	17	118	86.6829268292683	82
URS00000AED6F_9606:Homo:sapiens:transfer:RNA-Gly:(TCC):1-1:(TRG-TCC1-1)	7	264	85.16666666666666	0
URS0000716B70_9606:Homo:sapiens:transfer:RNA-Gly:(TCC):3-1:(TRG-TCC3-1)	7	264	85.16666666666666	0
URS00006C58BC_9606:Homo:sapiens:transfer:RNA-Lys:(CTT):3-1:(TRK-CTT3-1)	19	354	82.75	0
URS00006D9244_9606:Homo:sapiens:transfer:RNA-Cys:(GCA):6-1:(TRC-GCA6-1)	12	376	81.75	0
URS000056E916_9606:Homo:sapiens:(human):tRNA-Thr	8	81	81.0	81
URS00001DA281_9606:Homo:sapiens:transfer:RNA-SeC:(TCA):1-1:(TRU-TCA1-1)	12	325	80.15	0
URS00006F0FC0_9606:Homo:sapiens:Selenocysteine:transfer:RNA	12	325	80.15	0
URS0000728B3E_9606:Homo:sapiens:(human):tRNA-Gly-CCC-6-1	54	752	74.40808080808083	0
URS00006C00AA_9606:Homo:sapiens:tRNA:Valine:with:anticodon:CAC:(tRNA-Val-CAC-8-1)	54	752	74.40808080808083	0
URS0000644222_9606:Homo:sapiens:transfer:RNA-Gly:(CCC):6-1:(TRG-CCC6-1)	54	752	74.40808080808083	0
URS000009DDCA_9606:Homo:sapiens:transfer:RNA-Val:(CAC):2-1:(TRV-CAC2-1)	7	87	72.14285714285714	71
URS000019E1E9_9606:Homo:sapiens:(human):tRNA-Thr	7	95	71.5	48
URS00004A0D40_9606:Homo:sapiens:(human):tRNA-Arg	7	223	69.95238095238095	0
URS000005A7A9_9606:Homo:sapiens:transfer:RNA-Arg:(CCT):3-1:(TRR-CCT3-1)	7	223	69.95238095238095	0
URS00003A4B65_9606:Homo:sapiens:transfer:RNA-Arg:(CCT):4-1:(TRR-CCT4-1)	7	223	69.95238095238095	0
URS00003E687C_9606:Homo:sapiens:(human):tRNA-Trp	10	74	69.53535353535354	69
URS000061F57C_9606:Homo:sapiens:transfer:RNA-Ala:(TGC):3-1:(TRA-TGC3-1::TRA-TGC3-2)	14	424	64.17857142857143	0
URS00005B30A9_9606:Homo:sapiens:transfer:RNA-Ala:(CGC):2-1:(TRA-CGC2-1)	14	424	64.17857142857143	0
URS00006FC298_9606:Homo:sapiens:transfer:RNA-Ala:(CGC):1-1:(TRA-CGC1-1)	14	424	64.17857142857143	0
URS0000727FD6_9606:Homo:sapiens:transfer:RNA-Ala:(TGC):2-1:(TRA-TGC2-1)	14	424	64.17857142857143	0
URS000071C635_9606:Homo:sapiens:transfer:RNA-Lys:(TTT):6-1:(TRK-TTT6-1)	6	286	63.36363636363637	0
URS000032F804_9606:Homo:sapiens:(human):tRNA-Gln-NUG2	14	277	61.53888888888889	0
URS00000F7060_9606:Homo:sapiens:(human):tRNA-Gln-NUG1	14	277	61.53888888888889	0
URS000030BAD5_9606:Homo:sapiens:transfer:RNA-iMet:(CAT):1-1:(TRX-CAT1:1:to:8)	7	228	61.25	0
URS0000121433_9606:Homo:sapiens:transfer:RNA-iMet:(CAT):2-1:(TRX-CAT2-1)	6	227	60.75	0
URS00003833FF_9606:Homo:sapiens:tRNA:Gln:NUG	13	268	59.68888888888889	0
URS000064506B_9606:Homo:sapiens:transfer:RNA-Leu:(AAG):3-1:(TRL-AAG3-1)	4	136	59.5	34
URS00001B7FF8_9606:Homo:sapiens:(human):tRNA-Pro	2	59	59.0	59
URS000047CD44_9606:Homo:sapiens:transfer:RNA-Arg:(TCT):1-1:(TRR-TCT1-1)	7	125	56.666666666666664	41
URS0000209048_9606:Homo:sapiens:transfer:RNA-Ala:(AGC):4-1:(TRA-AGC4-1)	10	387	54.92857142857143	0
URS00006C8EDF_9606:Homo:sapiens:transfer:RNA-Ala:(TGC):4-1:(TRA-TGC4-1)	10	387	54.92857142857143	0
URS00006F4537_9606:Homo:sapiens:transfer:RNA-Ala:(CGC):3-1:(TRA-CGC3-1)	10	387	54.92857142857143	0
URS000047C79B_9606:Homo:sapiens:transfer:RNA-Ala:(AGC):3-1:(TRA-AGC3-1)	9	319	53.25	0
URS0000282AB2_9606:Homo:sapiens:transfer:RNA-Ala:(AGC):2-1:(TRA-AGC2-1::TRA-AGC2-2::TRA-AGC7-1)	9	319	53.25	0
URS00002064F6_9606:Homo:sapiens:transfer:RNA-Val:(CAC):1-1:(TRV-CAC1:1:to:6)	18	665	50.827579365079366	0
URS000063F87E_9606:Homo:sapiens:transfer:RNA-Val:(CAC):5-1:(TRV-CAC5-1)	18	665	50.827579365079366	0
URS0000748C4B_9606:Homo:sapiens:transfer:RNA-Val:(CAC):4-1:(TRV-CAC4-1)	17	664	50.71646825396825	0
URS000061D582_9606:Homo:sapiens:transfer:RNA-Val:(AAC):1-1:(TRV-AAC1:1:to:5)	17	664	50.577579365079366	0
URS00004310BE_9606:Homo:sapiens:transfer:RNA-Val:(AAC):4-1:(TRV-AAC4-1)	16	648	49.43472222222223	0
URS00001B3570_9606:Homo:sapiens:(human):tRNA-Val	16	648	49.43472222222223	0
URS000047F3CB_9606:Homo:sapiens:(human):tRNA-Leu	2	62	49.4	48
URS0000750232_9606:Homo:sapiens:transfer:RNA-Val:(AAC):3-1:(TRV-AAC3-1)	15	647	49.32361111111111	0
URS0000A56A50_9606:Homo:sapiens:(human):partial:tRNA-Ser	2	49	49.0	49
URS000066989E_9606:Homo:sapiens:transfer:RNA-Thr:(CGT):5-1:(TRT-CGT5-1)	3	48	48.0	48
URS00002263D1_9606:Homo:sapiens:(human):tRNA-Val	4	46	46.0	46
URS00006708BB_9606:Homo:sapiens:transfer:RNA-Thr:(CGT):6-1:(TRT-CGT6-1)	4	179	44.75	0
URS0000697465_9606:Homo:sapiens:transfer:RNA-Asp:(GTC):4-1:(TRD-GTC4-1)	11	172	43.91666666666667	1
URS000013899F_9606:Homo:sapiens:transfer:RNA-Asp:(GTC):1-1:(TRD-GTC1-1)	11	42	42.0	42
URS00002B6B91_9606:Homo:sapiens:(human):tRNA-Pro	5	42	41.0	40
URS0000756AF5_9606:Homo:sapiens:(human):tRNA-Gln	4	41	41.0	41
URS0000527A9F_9606:Homo:sapiens:(human):tRNA-Lys	16	260	40.99603174603175	0
URS00007362AD_9606:Homo:sapiens:transfer:RNA-Ile:(TAT):2-1:(TRI-TAT2:1:to:3)	6	74	39.33333333333333	18
URS000005AEAB_9606:Homo:sapiens:transfer:RNA-Leu:(TAG):3-1:(TRL-TAG3-1)	3	59	39.0	19
URS00006DBFC1_9606:Homo:sapiens:transfer:RNA-Gln:(CTG):3-1:(TRQ-CTG3-1::TRQ-CTG3-2)	6	88	38.9	0
URS00006365BC_9606:Homo:sapiens:transfer:RNA-Gln:(CTG):4-1:(TRQ-CTG4-1::TRQ-CTG4-2)	6	88	38.9	0
URS000034A44A_9606:Homo:sapiens:(human):transfer:RNA	7	41	38.5	36
URS00002034DC_9606:Homo:sapiens:transfer:RNA-Ser:(GCT):4-1:(TRS-GCT4:1:to:3)	10	188	38.4	0
URS00004CF258_9606:Homo:sapiens:transfer:RNA-Ser:(GCT):3-1:(TRS-GCT3-1)	10	188	38.4	0
URS000025E031_9606:Homo:sapiens:transfer:RNA-Met:(CAT):3-1:(TRM-CAT3-1::TRM-CAT3-2)	3	47	38.0	35
URS0000415026_9606:Homo:sapiens:transfer:RNA-Gln:(CTG):1-1:(TRQ-CTG1:1:to:5)	12	202	37.605555555555554	0
URS0000645FFA_9606:Homo:sapiens:(human):tRNA-Lys-TTT-13-1	4	75	37.5	0
URS0000287398_9606:Homo:sapiens:transfer:RNA-Glu:(TTC):4-1:(TRE-TTC4-1::TRE-TTC4-2)	22	296	37.16901154401154	0
URS00004F5239_9606:Homo:sapiens:(human):transfer:RNA-Glu	21	283	35.002344877344875	0
URS000067AC87_9606:Homo:sapiens:transfer:RNA-Ser:(GCT):5-1:(TRS-GCT5-1)	7	170	34.8	0
URS000047EBB5_9606:Homo:sapiens:transfer:RNA-Ser:(GCT):1-1:(TRS-GCT1-1)	9	172	34.39999999999999	0
URS0000664EAD_9606:Homo:sapiens:transfer:RNA-Ser:(GCT):2-1:(TRS-GCT2-1)	9	172	34.39999999999999	0
URS000034093F_9606:Homo:sapiens:(human):tRNA-Val	13	510	33.46646825396826	0
URS000045049D_9606:Homo:sapiens:(human):tRNA-Val	12	509	33.355357142857144	0
URS000073A2F5_9606:Homo:sapiens:transfer:RNA-Val:(AAC):5-1:(TRV-AAC5-1)	12	509	33.355357142857144	0
URS000064A807_9606:Homo:sapiens:transfer:RNA-Asp:(GTC):5-1:(TRD-GTC5-1)	3	33	33.0	33
URS0000684E4B_9606:Homo:sapiens:transfer:RNA-Gly:(CCC):3-1:(TRG-CCC3-1)	3	33	32.5	32
URS00004C8879_9606:Homo:sapiens:(human):tRNA-Gln:(UUG)	9	175	32.02222222222222	0
URS0000322061_9606:Homo:sapiens:(human):tRNA-Ala	5	62	31.0	0
URS000052A1C9_9606:Homo:sapiens:transfer:RNA-Ala:(AGC):11-1:(TRA-AGC11-1)	5	62	31.0	0
URS000030D775_9606:Homo:sapiens:(human):partial:tRNA-Val	11	470	30.10535714285714	0
URS00001A86BB_9606:Homo:sapiens:transfer:RNA-Val:(CAC):14-1:(TRV-CAC14-1)	11	470	30.10535714285714	0
URS000047A6CE_9606:Homo:sapiens:(human):partial:tRNA-Val	11	470	30.10535714285714	0
URS000068668E_9606:Homo:sapiens:transfer:RNA-Gly:(TCC):4-1:(TRG-TCC4-1)	5	76	30.0	0
URS0000185B47_9606:Homo:sapiens:(human):tRNA-Pro	7	87	29.62179487179487	0
URS000072BBEB_9606:Homo:sapiens:transfer:RNA-Glu:(TTC):14-1:(TRE-TTC14-1)	16	242	29.0261544011544	0
URS000072A930_9606:Homo:sapiens:transfer:RNA-Lys:(TTT):4-1:(TRK-TTT4-1)	6	232	28.863636363636363	0
URS0000502C74_9606:Homo:sapiens:transfer:RNA-Gly:(CCC):2-1:(TRG-CCC2-1::TRG-CCC2-2)	8	84	28.0	0
URS0000209246_9606:Homo:sapiens:(human):tRNA-Ala	4	29	28.0	27
URS0000868523_9606:tRNA-Gly-CCC-2-2:from:Homo:sapiens:(PDB:4QEI::chain:C)	7	83	27.5	0
URS000064074C_9606:Homo:sapiens:transfer:RNA-Glu:(TTC):3-1:(TRE-TTC3-1)	17	195	26.926587301587297	0
URS00000CFCDA_9606:Homo:sapiens:(human):tRNA-Arg	12	64	26.833333333333332	2
URS00001B506A_9606:Homo:sapiens:transfer:RNA-Leu:(TAG):1-1:(TRL-TAG1-1)	3	114	26.423076923076923	0
URS0000630B8A_9606:Homo:sapiens:transfer:RNA-Leu:(AAG):1-1:(TRL-AAG1:1:to:3)	3	114	26.423076923076923	0
URS0000120E41_9606:Homo:sapiens:transfer:RNA-Leu:(AAG):2-1:(TRL-AAG2:1:to:4)	2	102	25.5	0
URS00006DA515_9606:Homo:sapiens:transfer:RNA-Gln:(CTG):5-1:(TRQ-CTG5-1)	8	110	25.233333333333338	0
URS000064F320_9606:Homo:sapiens:transfer:RNA-Gln:(CTG):6-1:(TRQ-CTG6-1)	5	104	25.12222222222222	13
URS00007047C1_9606:Homo:sapiens:transfer:RNA:suppressor:(TTA):1-1:(TRSUP-TTA1-1)	2	33	24.333333333333332	20
URS0000DF5439_9606:Homo:sapiens:(human):tRNA-Thr	3	47	23.5	0
URS0000565553_9606:Homo:sapiens:(human):tRNA-Arg	1	23	23.0	23
URS00008FED48_9606:selenocysteine:tRNA:from:Homo:sapiens:(PDB:4RQF::chain:C)	6	76	22.4	0
URS0000732BDB_9606:Homo:sapiens:(human):tRNA-Lys-CTT-11-1	7	146	22.246031746031743	0
URS0000637361_9606:Homo:sapiens:transfer:RNA-Lys:(CTT):7-1:(TRK-CTT7-1)	7	146	22.246031746031743	0
URS0000C8E9E8_9606:Homo:sapiens:transfer:RNA-Lys:(CTT):11-1:(TRK-CTT11-1)	7	146	22.246031746031743	0
URS00006D69C0_9606:Homo:sapiens:transfer:RNA-Arg:(TCG):2-1:(TRR-TCG2-1)	1	22	22.0	22
URS0000757938_9606:Homo:sapiens:transfer:RNA-Ile:(TAT):1-1:(TRI-TAT1-1)	5	56	21.333333333333332	0
URS00001D4EE9_9606:Homo:sapiens:transfer:RNA-Ala:(TGC):7-1:(TRA-TGC7-1)	6	255	21.249999999999996	0
URS000064B6FC_9606:Homo:sapiens:transfer:RNA-Ala:(TGC):5-1:(TRA-TGC5-1)	6	255	21.249999999999996	0
URS00006D3DD2_9606:Homo:sapiens:tRNA:Alanine:with:anticodon:AGC:(tRNA-Ala-AGC-7-1)	6	255	21.249999999999996	0
URS00006C6D0A_9606:Homo:sapiens:transfer:RNA-Ala:(TGC):1-1:(TRA-TGC1-1)	6	255	21.249999999999996	0
URS000069E2A5_9606:Homo:sapiens:transfer:RNA-Ala:(TGC):8-1:(TRA-TGC8-1)	6	255	21.249999999999996	0
URS0000677B31_9606:Homo:sapiens:transfer:RNA-Ala:(AGC):5-1:(TRA-AGC5-1)	6	255	21.249999999999996	0
URS000038D768_9606:Homo:sapiens:transfer:RNA-Ala:(CGC):4-1:(TRA-CGC4-1)	6	255	21.249999999999996	0
URS000071ED2F_9606:Homo:sapiens:transfer:RNA-Val:(AAC):6-1:(TRV-AAC6-1)	6	255	21.249999999999996	0
URS0000092302_9606:Homo:sapiens:transfer:RNA-Ser:(TGA):1-1:(TRS-TGA1-1)	1	21	21.0	21
URS00005B7465_9606:Homo:sapiens:transfer:RNA-Leu:(AAG):4-1:(TRL-AAG4-1)	2	40	20.0	0
URS000074CCCF_9606:Homo:sapiens:transfer:RNA-Val:(CAC):7-1:(TRV-CAC7-1)	1	313	19.5625	0
URS00002901EC_9606:Homo:sapiens:transfer:RNA-Gln:(TTG):3-1:(TRQ-TTG3:1:to:3)	6	146	19.02222222222222	0
URS000035EE7E_9606:Homo:sapiens:transfer:RNA-Gln:(TTG):1-1:(TRQ-TTG1-1)	6	146	19.02222222222222	0
URS000062C4DE_9606:Homo:sapiens:transfer:RNA-Pro:(TGG):2-1:(TRP-TGG2-1)	6	58	17.316239316239315	13
URS000070F1D2_9606:Homo:sapiens:transfer:RNA-Gln:(TTG):2-1:(TRQ-TTG2-1)	4	59	17.3	12
URS000067A080_9606:Homo:sapiens:(human):tRNA-Phe-GAA-8-1	2	17	16.5	16
URS00006CF521_9606:Homo:sapiens:tRNA	9	120	16.158730158730155	0
URS0000739B5B_9606:Homo:sapiens:transfer:RNA-Glu:(TTC):8-1:(TRE-TTC8-1)	9	120	16.158730158730155	0
URS000027F957_9606:Homo:sapiens:(human):tRNA-His	2	16	16.0	16
URS0000738059_9606:Homo:sapiens:transfer:RNA-Arg:(TCT):2-1:(TRR-TCT2-1)	5	84	15.666666666666666	0
URS0000755838_9606:Homo:sapiens:transfer:RNA-Arg:(TCT):5-1:(TRR-TCT5-1)	5	84	15.666666666666666	0
URS0000225EE1_9606:Homo:sapiens:transfer:RNA-Arg:(TCT):3-1:(TRR-TCT3-1::TRR-TCT3-2)	5	84	15.666666666666666	0
URS0000429B3F_9606:Homo:sapiens:transfer:RNA-Gln:(CTG):2-1:(TRQ-CTG2-1)	7	112	15.105555555555556	0
URS00002D4542_9606:Homo:sapiens:transfer:RNA-Thr:(CGT):4-1:(TRT-CGT4-1)	1	15	15.0	15
URS0000751B02_9606:Homo:sapiens:(human):tRNA-Ile-AAT-11-1	2	15	15.0	15
URS000033EC0B_9606:Homo:sapiens:(human):transfer:RNA	4	113	14.446428571428571	0
URS000038D8D3_9606:Homo:sapiens:transfer:RNA-Ser:(AGA):2-1:(TRS-AGA2:1:to:6)	4	113	14.446428571428571	0
URS00006D4008_9606:Homo:sapiens:transfer:RNA-Ser:(TGA):3-1:(TRS-TGA3-1)	4	113	14.446428571428571	0
URS000037D0FB_9606:Homo:sapiens:transfer:RNA-Ser:(TGA):2-1:(TRS-TGA2-1)	4	113	14.446428571428571	0
URS0000520742_9606:Homo:sapiens:transfer:RNA-Ser:(AGA):3-1:(TRS-AGA3-1)	4	113	14.446428571428571	0
URS000071DF37_9606:Homo:sapiens:transfer:RNA-Ser:(AGA):4-1:(TRS-AGA4-1)	4	113	14.446428571428571	0
URS00006C14B2_9606:Homo:sapiens:transfer:RNA-Ser:(AGA):1-1:(TRS-AGA1-1)	4	113	14.446428571428571	0
URS00001E7E7D_9606:Homo:sapiens:(human):tRNA-Arg	2	41	13.666666666666668	0
URS0000416E93_9606:Homo:sapiens:transfer:RNA-Arg:(ACG):1-1:(TRR-ACG1:1:to:3)	2	41	13.666666666666668	0
URS00002DDD59_9606:Homo:sapiens:transfer:RNA-Arg:(ACG):2-1:(TRR-ACG2:1:to:4)	2	41	13.666666666666668	0
URS000023FFA7_9606:Homo:sapiens:transfer:RNA-Thr:(AGT):5-1:(TRT-AGT5-1)	3	41	13.375	0
URS00000A1A88_9606:Homo:sapiens:transfer:RNA-Thr:(AGT):1-1:(TRT-AGT1:1:to:3)	3	41	13.375	0
URS0000758A62_9606:Homo:sapiens:transfer:RNA-Ile:(TAT):3-1:(TRI-TAT3-1)	4	40	13.333333333333332	0
URS00001DABD6_9606:Homo:sapiens:(human):tRNA-Gly	1	13	13.0	13
URS00007131F2_9606:Homo:sapiens:transfer:RNA-Gly:(CCC):5-1:(TRG-CCC5-1)	7	109	12.060606060606062	3
URS00002B4CE5_9606:Homo:sapiens:transfer:RNA-Val:(CAC):3-1:(TRV-CAC3-1)	2	12	12.0	12
URS00006D4584_9606:Homo:sapiens:transfer:RNA-Gly:(GCC):4-1:(TRG-GCC4-1)	13	90	11.969696969696969	3
URS000024B38F_9606:Homo:sapiens:transfer:RNA-Ser:(TGA):4-1:(TRS-TGA4-1)	2	95	11.875	0
URS00002D7BB5_9606:Homo:sapiens:transfer:RNA-Arg:(CCT):1-1:(TRR-CCT1-1)	3	40	11.785714285714285	0
URS0000390F3A_9606:Homo:sapiens:transfer:RNA-Arg:(CCT):2-1:(TRR-CCT2-1)	3	40	11.785714285714285	0
URS0000521091_9606:Homo:sapiens:(human):tRNA-Pro	8	99	10.84600122100122	0
URS00002D40C8_9606:Homo:sapiens:transfer:RNA-Pro:(TGG):3-1:(TRP-TGG3:1:to:5)	8	99	10.84600122100122	0
URS000015A6F8_9606:Homo:sapiens:(human):tRNA-Pro	8	99	10.84600122100122	0
URS000064D54F_9606:Homo:sapiens:transfer:RNA-Val:(TAC):3-1:(TRV-TAC3-1)	3	32	10.666666666666668	0
URS0000584A85_9606:Homo:sapiens:(human):tRNA	4	64	10.666666666666666	0
URS000049C11C_9606:Homo:sapiens:(human):tRNA-Arg	4	64	10.666666666666666	0
URS00000FB60D_9606:Homo:sapiens:transfer:RNA-Leu:(CAG):2-1:(TRL-CAG2-1::TRL-CAG2-2)	2	31	10.423076923076923	0
URS00007410E6_9606:Homo:sapiens:(human):tRNA-Phe-GAA-9-1	4	100	10.075757575757574	0
URS000075168F_9606:Homo:sapiens:(human):tRNA-Phe-GAA-10-1	4	100	10.075757575757574	0
URS000070BF11_9606:Homo:sapiens:transfer:RNA-Ile:(AAT):12-1:(TRI-AAT12-1)	7	10	10.0	10
URS0000732902_9606:Homo:sapiens:transfer:RNA-Tyr:(GTA):8-1:(TRY-GTA8-1)	7	48	9.960353535353535	0
URS000074FC25_9606:Homo:sapiens:transfer:RNA-Tyr:(GTA):1-1:(TRY-GTA1-1)	7	48	9.960353535353535	0
URS0000758799_9606:Homo:sapiens:transfer:RNA-Tyr:(GTA):3-1:(TRY-GTA3-1)	6	47	9.460353535353535	0
URS0000055B25_9606:Homo:sapiens:(human):tRNA-Lys	1	9	9.0	9
URS0000C8E9D0_9606:Homo:sapiens:transfer:RNA-Glu:(CTC):3-1:(TRE-CTC3-1)	4	89	8.90909090909091	0
URS00007351A0_9606:Homo:sapiens:(human):tRNA-Glu-CTC-3-1	4	89	8.90909090909091	0
URS0000021028_9606:Homo:sapiens:(human):tRNA-Glu	21	311	8.882175053739456	0
URS0000DEEC0E_9606:Homo:sapiens:(human):tRNA-Glu	21	311	8.882175053739456	0
URS00004CF38D_9606:Homo:sapiens:(human):tRNA-Glu	21	311	8.882175053739456	0
URS0000DCDF56_9606:Homo:sapiens:(human):tRNA-Glu	21	311	8.882175053739456	0
URS00007EC19C_9606:Homo:sapiens:(human):partial:tRNA-Glu	21	311	8.882175053739456	0
URS0000DEA737_9606:Homo:sapiens:(human):tRNA-Glu	21	311	8.882175053739456	0
URS0000DDA3BB_9606:Homo:sapiens:(human):tRNA-Glu	21	311	8.882175053739456	0
URS0000807EA6_9606:Homo:sapiens:(human):partial:tRNA-Glu	21	311	8.882175053739456	0
URS0000804A0D_9606:Homo:sapiens:(human):partial:tRNA-Glu	21	311	8.882175053739456	0
URS000049E7BA_9606:Homo:sapiens:(human):tRNA-Glu	21	311	8.882175053739456	0
URS00000C54D4_9606:Homo:sapiens:(human):tRNA-Glu	21	311	8.882175053739456	0
URS0000DC3018_9606:Homo:sapiens:(human):tRNA-Glu	21	311	8.882175053739456	0
URS0000BB37A0_9606:Homo:sapiens:(human):tRNA-Glu	21	311	8.882175053739456	0
URS000034E9D0_9606:Homo:sapiens:mitochondrially:encoded:tRNA:glutamic:acid:(MT-TE)	21	311	8.882175053739456	0
URS000025D745_9606:Homo:sapiens:(human):tRNA-Glu	21	311	8.882175053739456	0
URS0000DE2957_9606:Homo:sapiens:(human):partial:tRNA-Glu	21	311	8.882175053739456	0
URS00003E1078_9606:Homo:sapiens:(human):tRNA-Glu	21	311	8.882175053739456	0
URS0000CB825A_9606:Homo:sapiens:(human):tRNA-Glu	21	311	8.882175053739456	0
URS00007E8E68_9606:Homo:sapiens:(human):partial:tRNA-Glu	21	311	8.882175053739456	0
URS00007EA7AF_9606:Homo:sapiens:(human):partial:tRNA-Glu	21	311	8.882175053739456	0
URS0000DF5B63_9606:Homo:sapiens:(human):tRNA-Glu	21	311	8.882175053739456	0
URS00007F9004_9606:Homo:sapiens:(human):partial:tRNA-Glu	21	311	8.882175053739456	0
URS00007F742E_9606:Homo:sapiens:(human):partial:tRNA-Glu	21	311	8.882175053739456	0
URS0000803B68_9606:Homo:sapiens:(human):partial:tRNA-Glu	21	311	8.882175053739456	0
URS0000260965_9606:Homo:sapiens:(human):tRNA-Glu	21	311	8.882175053739456	0
URS00004AA2F0_9606:Homo:sapiens:(human):tRNA-Glu	21	311	8.882175053739456	0
URS00008033CE_9606:Homo:sapiens:(human):partial:tRNA-Glu	21	311	8.882175053739456	0
URS00007E9F11_9606:Homo:sapiens:(human):partial:tRNA-Glu	21	311	8.882175053739456	0
URS000050896E_9606:Homo:sapiens:(human):transfer:RNA-Leu	4	39	8.823076923076924	0
URS0000735371_9606:Homo:sapiens:transfer:RNA-Leu:(CAA):4-1:(TRL-CAA4-1)	4	39	8.823076923076924	0
URS00008039FC_9606:Homo:sapiens:(human):partial:tRNA-Glu	16	305	8.697515962830364	0
URS00005402A5_9606:Homo:sapiens:(human):tRNA-Glu	15	304	8.663033204209675	0
URS00007F86BF_9606:Homo:sapiens:(human):partial:tRNA-Glu	15	304	8.663033204209675	0
URS00003F0CDE_9606:Homo:sapiens:(human):tRNA-Cys	1	17	8.5	0
URS000083167E_9606:Homo:sapiens:(human):tRNA-Tyr	1	17	8.5	0
URS00004FDB28_9606:Homo:sapiens:(human):tRNA-Ser	1	17	8.5	0
URS0000801906_9606:Homo:sapiens:(human):partial:tRNA-Glu	13	294	8.377318918495389	0
URS00005091FD_9606:Homo:sapiens:(human):tRNA-Glu	13	294	8.377318918495389	0
URS00006C0A49_9606:Homo:sapiens:transfer:RNA-Lys:(CTT):5-1:(TRK-CTT5-1)	4	67	8.365079365079366	0
URS0000001346_9606:Homo:sapiens:(human):tRNA-Lys	4	67	8.365079365079366	0
URS000020CB8F_9606:Homo:sapiens:(human):tRNA-Pro	7	81	8.27457264957265	0
URS00000C18F2_9606:Homo:sapiens:transfer:RNA-Pro:(CGG):1-1:(TRP-CGG1:1:to:3)	7	81	8.27457264957265	0
URS000072540A_9606:Homo:sapiens:transfer:RNA-Pro:(AGG):1-1:(TRP-AGG1-1)	7	81	8.27457264957265	0
URS00006744D5_9606:Homo:sapiens:transfer:RNA-Pro:(CGG):2-1:(TRP-CGG2-1)	7	81	8.27457264957265	0
URS00005DB87D_9606:Homo:sapiens:transfer:RNA-Pro:(AGG):2-1:(TRP-AGG2:1:to:8)	7	81	8.27457264957265	0
URS0000DE3589_9606:Homo:sapiens:(human):tRNA-Glu	11	285	8.11857765975413	0
URS0000738D83_9606:Homo:sapiens:(human):tRNA-Glu-TTC-7-1	3	87	7.909090909090909	0
URS0000751A04_9606:Homo:sapiens:(human):tRNA-Glu-CTC-13-1	4	57	7.767857142857142	0
URS0000733374_9606:Homo:sapiens:transfer:RNA-Ser:(GCT):6-1:(TRS-GCT6-1)	4	34	7.6000000000000005	0
URS0000D77905_9606:P-site:fMet-tRNAMet::mitochondrial:from:Homo:sapiens:(PDB:6GB2::chain:AV)	4	31	7.53286098730132	7
URS00006587E4_9606:Homo:sapiens:transfer:RNA-Lys:(TTT):1-1:(TRK-TTT1-1)	7	36	7.190656565656565	0
URS0000702883_9606:Homo:sapiens:transfer:RNA-Lys:(TTT):2-1:(TRK-TTT2-1)	7	36	7.190656565656565	0
URS0000754669_9606:Homo:sapiens:(human):tRNA-Gly-CCC-7-1	8	27	7.15	1
URS00001246A7_9606:Homo:sapiens:(human):tRNA-Asn	4	31	7.05	0
URS000059D2BF_9606:Homo:sapiens:transfer:RNA-Asn:(GTT):2-1:(TRN-GTT2:1:to:6)	4	31	7.05	0
URS00006BE24E_9606:Homo:sapiens:transfer:RNA-Asn:(GTT):3-1:(TRN-GTT3-1::TRN-GTT3-2)	4	31	7.05	0
URS0000636E2A_9606:Homo:sapiens:transfer:RNA-Tyr:(GTA):2-1:(TRY-GTA2-1)	5	35	6.460353535353535	0
URS00000FA8B2_9606:Homo:sapiens:tRNA:Tyr:9PA	5	35	6.460353535353535	0
URS0000C8E9E9_9606:Homo:sapiens:transfer:RNA-Gly:(CCC):7-1:(TRG-CCC7-1)	7	26	6.15	0
URS00006E0DA7_9606:Homo:sapiens:transfer:RNA-Asn:(GTT):5-1:(TRN-GTT5-1)	2	28	6.05	0
URS000001C976_9606:Homo:sapiens:(human):tRNA-Val	1	6	6.0	6
URS0000B34884_9606:Homo:sapiens:(human):tRNA-Ser	3	6	6.0	6
URS0000DC5E9D_9606:Homo:sapiens:(human):tRNA-Glu	6	178	4.975289575289575	0
URS0000DC6D7A_9606:Homo:sapiens:(human):tRNA-Ser	3	36	4.682926829268292	0
URS00006EB848_9606:Homo:sapiens:transfer:RNA-Ala:(AGC):14-1:(TRA-AGC14-1)	1	18	4.5	0
URS0000652AB1_9606:Homo:sapiens:transfer:RNA-Ala:(AGC):10-1:(TRA-AGC10-1)	1	18	4.5	0
URS00006E0E1A_9606:Homo:sapiens:transfer:RNA-Ala:(AGC):15-1:(TRA-AGC15-1)	1	18	4.5	0
URS0000636BA8_9606:Homo:sapiens:transfer:RNA-Ala:(AGC):12-1:(TRA-AGC12:1:to:3)	1	18	4.5	0
URS00005DDB26_9606:Homo:sapiens:(human):tRNA-Ser	1	4	4.0	4
URS0000750F08_9606:Homo:sapiens:(human):tRNA-Glu-TTC-10-1	3	27	3.8571428571428568	0
URS00006AACBE_9606:Homo:sapiens:transfer:RNA-Asn:(GTT):4-1:(TRN-GTT4-1)	1	19	3.8	0
URS000074D784_9606:Homo:sapiens:(human):tRNA-Glu-TTC-12-1	1	17	3.4	0
URS0000690130_9606:Homo:sapiens:transfer:RNA-Arg:(CCT):5-1:(TRR-CCT5-1)	2	23	3.2857142857142856	0
URS0000215F73_9606:Homo:sapiens:(human):tRNA-Arg	2	23	3.2857142857142856	0
URS000021550A_9606:Homo:sapiens:transfer:RNA-Thr:(TGT):4-1:(TRT-TGT4-1)	1	16	3.2	0
URS0000725A6A_9606:Homo:sapiens:transfer:RNA-Thr:(TGT):3-1:(TRT-TGT3-1)	1	16	3.2	0
URS00003516B6_9606:Homo:sapiens:tRNA	1	16	3.2	0
URS00000F30A4_9606:Homo:sapiens:transfer:RNA-Thr:(TGT):5-1:(TRT-TGT5-1)	1	16	3.2	0
URS0000023412_9606:Homo:sapiens:transfer:RNA-Thr:(TGT):2-1:(TRT-TGT2-1)	1	16	3.2	0
URS00006F50E3_9606:Homo:sapiens:transfer:RNA-Met:(CAT):5-1:(TRM-CAT5-1)	1	12	3.0	0
URS00006B3AF9_9606:Homo:sapiens:(human):tRNA-Lys-CTT-13-1	3	3	3.0	3
URS0000755767_9606:Homo:sapiens:transfer:RNA-Tyr:(GTA):6-1:(TRY-GTA6-1)	1	12	3.0	0
URS0000703910_9606:Homo:sapiens:transfer:RNA-Met:(CAT):4-1:(TRM-CAT4:1:to:3)	1	12	3.0	0
URS00006E998F_9606:Homo:sapiens:transfer:RNA-Met:(CAT):2-1:(TRM-CAT2-1)	1	12	3.0	0
URS0000831974_9606:Homo:sapiens:(human):tRNA-Thr	2	15	2.904761904761905	0
URS00001560B7_9606:Homo:sapiens:(human):tRNA-Thr	2	15	2.904761904761905	0
URS00004AE78F_9606:Homo:sapiens:(human):tRNA-Thr	2	15	2.904761904761905	0
URS0000677265_9606:Homo:sapiens:transfer:RNA-Lys:(CTT):8-1:(TRK-CTT8-1)	1	26	2.888888888888889	0
URS0000009B16_9606:Homo:sapiens:(human):tRNA-Pro	3	33	2.621794871794872	0
URS000030476B_9606:Homo:sapiens:(human):tRNA-Pro	3	33	2.621794871794872	0
URS0000734C43_9606:Homo:sapiens:(human):tRNA-Pro-TGG-4-1	1	18	2.5714285714285716	0
URS000016BC55_9606:Homo:sapiens:(human):tRNA-OTHER	1	18	2.5714285714285716	0
URS000010DB68_9606:Homo:sapiens:(human):tRNA-His	1	5	2.5	0
URS00005DA5CC_9606:Homo:sapiens:(human):tRNA-Val	3	61	2.4993880048959607	1
URS000065464E_9606:Homo:sapiens:transfer:RNA-Thr:(TGT):1-1:(TRT-TGT1-1)	1	19	2.375	0
URS00003A74C5_9606:Homo:sapiens:(human):tRNA-Thr	1	19	2.375	0
URS000047B05D_9606:Homo:sapiens:transfer:RNA-Thr:(AGT):2-1:(TRT-AGT2-1::TRT-AGT2-2)	1	19	2.375	0
URS00006B0F93_9606:Homo:sapiens:transfer:RNA-Thr:(AGT):6-1:(TRT-AGT6-1)	1	19	2.375	0
URS0000231E4E_9606:Homo:sapiens:transfer:RNA-Thr:(CGT):3-1:(TRT-CGT3-1)	1	19	2.375	0
URS00006A047B_9606:Homo:sapiens:transfer:RNA-Thr:(AGT):4-1:(TRT-AGT4-1)	1	19	2.375	0
URS0000549EAC_9606:Homo:sapiens:(human):transfer:RNA-Leu	2	26	2.323076923076923	0
URS000044259A_9606:Homo:sapiens:(human):transfer:RNA-Leu	2	26	2.323076923076923	0
URS0000572B72_9606:Homo:sapiens:transfer:RNA-Leu:(CAA):2-1:(TRL-CAA2-1)	2	26	2.323076923076923	0
URS0000747665_9606:Homo:sapiens:transfer:RNA-Leu:(CAA):1-1:(TRL-CAA1-1::TRL-CAA1-2)	2	26	2.323076923076923	0
URS0000753A37_9606:Homo:sapiens:transfer:RNA-Leu:(CAA):3-1:(TRL-CAA3-1)	2	26	2.323076923076923	0
URS00004AEFEF_9606:Homo:sapiens:(human):transfer:RNA-Leu	2	26	2.323076923076923	0
URS000048FEBE_9606:Homo:sapiens:(human):tRNA-Glu	4	8	2.167832167832168	2
URS0000DCE2DF_9606:Homo:sapiens:(human):partial:tRNA-Val	3	85	2.0549435604515165	0
URS00002D2D8F_9606:Homo:sapiens:mitochondrially:encoded:tRNA:valine:(MT-TV)	3	85	2.0549435604515165	0
URS0000DDF06A_9606:Homo:sapiens:(human):partial:tRNA-Val	3	85	2.0549435604515165	0
URS000051A854_9606:Homo:sapiens:(human):tRNA-Val	3	85	2.0549435604515165	0
URS0000559C32_9606:Homo:sapiens:(human):tRNA-Val	3	85	2.0549435604515165	0
URS00007592F0_9606:Homo:sapiens:(human):tRNA-Val	3	85	2.0549435604515165	0
URS00007BF790_9606:Homo:sapiens:(human):tRNA-Val	3	85	2.0549435604515165	0
URS00005574BC_9606:Homo:sapiens:(human):tRNA-Val	3	85	2.0549435604515165	0
URS000076E297_9606:Homo:sapiens:(human):tRNA-Val	3	85	2.0549435604515165	0
URS00001232F5_9606:Homo:sapiens:(human):tRNA-Val	3	85	2.0549435604515165	0
URS000041920A_9606:Homo:sapiens:(human):tRNA-Val	3	85	2.0549435604515165	0
URS0000A32854_9606:Homo:sapiens:(human):tRNA-Val	3	85	2.0549435604515165	0
URS00007621DE_9606:Homo:sapiens:(human):partial:tRNA-Val	3	85	2.0549435604515165	0
URS0000DDCC12_9606:Homo:sapiens:(human):tRNA-Val	3	85	2.0549435604515165	0
URS00004B1F4D_9606:Homo:sapiens:(human):tRNA-Val	3	85	2.0549435604515165	0
URS000000A699_9606:Homo:sapiens:(human):tRNA-Val	3	85	2.0549435604515165	0
URS0000764EE9_9606:Homo:sapiens:(human):tRNA-Val	3	85	2.0549435604515165	0
URS0000582B4C_9606:Homo:sapiens:(human):tRNA-Val	3	85	2.0549435604515165	0
URS0000059DA7_9606:Homo:sapiens:(human):tRNA-Val	3	85	2.0549435604515165	0
URS00004A7FA2_9606:Homo:sapiens:(human):tRNA-Val	3	85	2.0549435604515165	0
URS00009FD793_9606:Homo:sapiens:(human):tRNA-Val	3	85	2.0549435604515165	0
URS000076A0C0_9606:Homo:sapiens:(human):tRNA-Val	3	85	2.0549435604515165	0
URS00002755A3_9606:Homo:sapiens:(human):tRNA-Val	3	85	2.0549435604515165	0
URS0000DEF595_9606:Homo:sapiens:(human):tRNA-Val	3	85	2.0549435604515165	0
URS0000A29C62_9606:Homo:sapiens:(human):tRNA-Val	3	85	2.0549435604515165	0
URS00003DAB0C_9606:Homo:sapiens:(human):tRNA-Val	3	85	2.0549435604515165	0
URS00000F0B14_9606:Homo:sapiens:(human):tRNA-Val	3	85	2.0549435604515165	0
URS0000DEED6A_9606:Homo:sapiens:(human):tRNA-Ile	2	2	2.0	2
URS0000756537_9606:Homo:sapiens:(human):tRNA-Und-NNN-4-1	1	2	2.0	2
URS0000751A77_9606:Homo:sapiens:(human):tRNA-Val	3	53	1.8268733850129197	0
URS000067A424_9606:Homo:sapiens:tRNA:Histidine:with:anticodon:GTG:(tRNA-His-GTG-2-1)	2	7	1.7	0
URS000029CCC5_9606:Homo:sapiens:transfer:RNA-Phe:(GAA):1-1:(TRF-GAA1:1:to:6)	2	4	1.7	0
URS0000DC0B75_9606:Homo:sapiens:(human):tRNA-Val	2	60	1.4993880048959607	0
URS0000481B56_9606:Homo:sapiens:(human):tRNA-Val	2	60	1.4993880048959607	0
URS0000767A0C_9606:Homo:sapiens:(human):tRNA-Val	2	60	1.4993880048959607	0
URS00001A4744_9606:Homo:sapiens:(human):tRNA-Val	2	60	1.4993880048959607	0
URS0000DCD773_9606:Homo:sapiens:(human):tRNA-Val	2	60	1.4993880048959607	0
URS0000762691_9606:Homo:sapiens:(human):tRNA-Val	2	60	1.4993880048959607	0
URS00005D7845_9606:Homo:sapiens:(human):tRNA-Val	2	60	1.4993880048959607	0
URS0000485BE2_9606:Homo:sapiens:(human):tRNA-Val	2	60	1.4993880048959607	0
URS00002722B9_9606:Homo:sapiens:(human):tRNA-Val	2	60	1.4993880048959607	0
URS0000224A3A_9606:Homo:sapiens:(human):tRNA-Leu	1	14	1.4	0
URS00006B98D7_9606:Homo:sapiens:transfer:RNA-Lys:(TTT):8-1:(TRK-TTT8-1)	1	15	1.3636363636363635	0
URS000069D6C9_9606:Homo:sapiens:tRNA:Lysine:with:anticodon:TTT:(tRX-000011)	1	15	1.3636363636363635	0
URS00008F213D_9606:Homo:sapiens:(human):tRNA-Val	2	27	1.2222222222222223	0
URS0000372A9D_9606:Homo:sapiens:(human):tRNA-Val	2	27	1.2222222222222223	0
URS00003F8B16_9606:Homo:sapiens:(human):tRNA-Val	2	51	1.1602067183462532	0
URS0000AE10EE_9606:Homo:sapiens:(human):tRNA-Glu	2	40	1.0324324324324325	0
URS0000A13F18_9606:Homo:sapiens:(human):tRNA-Glu	2	40	1.0324324324324325	0
URS00001D9AFB_9606:Homo:sapiens:transfer:RNA-Thr:(CGT):2-1:(TRT-CGT2-1)	1	1	1.0	1
URS00004C067C_9606:Homo:sapiens:(human):tRNA-Ser:(AGY)	1	1	1.0	1
URS0000452B97_9606:Homo:sapiens:(human):tRNA-Ser	1	1	1.0	1
URS0000689876_9606:Homo:sapiens:(human):tRNA-Ala-TGC-9-1	1	1	1.0	1
URS0000145C5E_9606:Homo:sapiens:transfer:RNA-Met:(CAT):1-1:(TRM-CAT1-1)	1	1	1.0	1
URS00006494BB_9606:Homo:sapiens:transfer:RNA-Lys:(TTT):9-1:(TRK-TTT9-1)	1	1	1.0	1
URS00000CC06A_9606:Homo:sapiens:transfer:RNA-Arg:(TCG):1-1:(TRR-TCG1-1)	1	1	1.0	1
URS00002D197A_9606:Homo:sapiens:(human):tRNA-Ser	1	1	1.0	1
URS00000D1B5B_9606:Homo:sapiens:(human):tRNA-Gln	1	1	1.0	1
URS000074FAC4_9606:Homo:sapiens:(human):tRNA-Glu-TTC-15-1	1	1	1.0	1
URS000054473D_9606:Homo:sapiens:(human):tRNA-Glu	1	1	1.0	1
URS000067F671_9606:Homo:sapiens:transfer:RNA-Lys:(CTT):10-1:(TRK-CTT10-1)	1	1	1.0	1
URS00003D2CC9_9606:Homo:sapiens:transfer:RNA-Ala:(AGC):8-1:(TRA-AGC8-1::TRA-AGC8-2)	2	2	1.0	0
URS0000027F06_9606:Homo:sapiens:(human):tRNA-Ser	1	1	1.0	1
URS0000744456_9606:Homo:sapiens:transfer:RNA-Pro:(AGG):3-1:(TRP-AGG3-1)	2	2	1.0	0
URS00006DCB39_9606:Homo:sapiens:transfer:RNA-Leu:(CAA):6-1:(TRL-CAA6-1)	1	12	0.9230769230769231	0
URS000005981D_9606:Homo:sapiens:(human):tRNA-Leu	1	32	0.7441860465116279	0
URS00003F0D79_9606:Homo:sapiens:(human):tRNA-Leu	1	32	0.7441860465116279	0
URS000020B0F0_9606:Homo:sapiens:(human):tRNA-Leu	1	32	0.7441860465116279	0
URS00004B69C6_9606:Homo:sapiens:(human):tRNA-Leu	1	32	0.7441860465116279	0
URS00002B5150_9606:Homo:sapiens:(human):tRNA-Leu	1	32	0.7441860465116279	0
URS000036C79D_9606:Homo:sapiens:(human):tRNA-Leu	1	32	0.7441860465116279	0
URS00007781B6_9606:Homo:sapiens:(human):tRNA-Leu	1	32	0.7441860465116279	0
URS0000DDD811_9606:Homo:sapiens:(human):tRNA-Leu	1	32	0.7441860465116279	0
URS0000DBBA2C_9606:Homo:sapiens:(human):tRNA-Leu	1	32	0.7441860465116279	0
URS0000DC52C8_9606:Homo:sapiens:(human):tRNA-Leu	1	32	0.7441860465116279	0
URS00005EF153_9606:Homo:sapiens:(human):tRNA-Leu	1	32	0.7441860465116279	0
URS0000759563_9606:Homo:sapiens:(human):tRNA-Leu	1	32	0.7441860465116279	0
URS0000454E08_9606:Homo:sapiens:(human):tRNA-Leu	1	32	0.7441860465116279	0
URS0000DD594A_9606:Homo:sapiens:(human):tRNA-Leu	1	32	0.7441860465116279	0
URS0000119361_9606:Homo:sapiens:(human):tRNA-Leu	1	32	0.7441860465116279	0
URS0000DDD272_9606:Homo:sapiens:(human):tRNA-Leu	1	32	0.7441860465116279	0
URS00003E5792_9606:Homo:sapiens:(human):tRNA-Leu	1	32	0.7441860465116279	0
URS000042CA6C_9606:Homo:sapiens:(human):tRNA-Leu	1	32	0.7441860465116279	0
URS00004248B5_9606:Homo:sapiens:(human):tRNA-Leu:(UUR)	1	32	0.7441860465116279	0
URS000017E883_9606:Homo:sapiens:(human):tRNA-Leu	1	32	0.7441860465116279	0
URS000003C478_9606:Homo:sapiens:(human):tRNA-Leu	1	32	0.7441860465116279	0
URS00005FEB83_9606:Homo:sapiens:tRNA:Leu:AA	1	32	0.7441860465116279	0
URS000086178B_9606:Homo:sapiens:(human):tRNA-Leu	1	32	0.7441860465116279	0
URS0000DDFC23_9606:Homo:sapiens:(human):tRNA-Leu	1	32	0.7441860465116279	0
URS0000B20774_9606:Homo:sapiens:(human):tRNA-Leu	1	32	0.7441860465116279	0
URS000077C0A6_9606:Homo:sapiens:(human):tRNA-Leu	1	32	0.7441860465116279	0
URS000083202C_9606:Homo:sapiens:(human):tRNA-Leu	1	32	0.7441860465116279	0
URS00002FE284_9606:Homo:sapiens:(human):tRNA-Leu	1	32	0.7441860465116279	0
URS00007C6E61_9606:Homo:sapiens:(human):tRNA-Leu	1	32	0.7441860465116279	0
URS00000D0AF3_9606:Homo:sapiens:(human):tRNA-Leu	1	32	0.7441860465116279	0
URS0000106E8E_9606:Homo:sapiens:(human):tRNA-Leu	1	32	0.7441860465116279	0
URS00000C04C6_9606:Homo:sapiens:(human):tRNA-Leu	1	32	0.7441860465116279	0
URS00000CE10F_9606:Homo:sapiens:(human):tRNA-Leu	1	32	0.7441860465116279	0
URS0000DC3198_9606:Homo:sapiens:(human):tRNA-Leu	1	32	0.7441860465116279	0
URS0000786FFB_9606:Homo:sapiens:(human):tRNA-Leu	1	32	0.7441860465116279	0
URS0000488B4E_9606:Homo:sapiens:(human):tRNA-Leu	1	32	0.7441860465116279	0
URS000061A10B_9606:Homo:sapiens:mitochondrially:encoded:tRNA:leucine:1:(UUA/G):(MT-TL1)	1	32	0.7441860465116279	0
URS000033B211_9606:Homo:sapiens:(human):tRNA-Leu	1	32	0.7441860465116279	0
URS00004CB728_9606:Homo:sapiens:(human):tRNA-Leu	1	32	0.7441860465116279	0
URS000076524F_9606:Homo:sapiens:(human):tRNA-Leu	1	32	0.7441860465116279	0
URS0000430535_9606:Homo:sapiens:(human):tRNA-Leu	1	32	0.7441860465116279	0
URS00001E6813_9606:Homo:sapiens:(human):tRNA-Leu	1	32	0.7441860465116279	0
URS000082D9C8_9606:Homo:sapiens:(human):tRNA-Leu	1	32	0.7441860465116279	0
URS00001E20EE_9606:Homo:sapiens:(human):tRNA-Ser	2	28	0.6829268292682927	0
URS00002C130C_9606:Homo:sapiens:mitochondrially:encoded:tRNA:serine:2:(AGU/C):(MT-TS2)	2	28	0.6829268292682927	0
URS0000DD21D8_9606:Homo:sapiens:(human):tRNA-Ser	2	28	0.6829268292682927	0
URS00002F7867_9606:Homo:sapiens:(human):tRNA-Ser	2	28	0.6829268292682927	0
URS000034AC43_9606:Homo:sapiens:(human):tRNA-Ser:(AGY)	2	28	0.6829268292682927	0
URS00002C3DC0_9606:Homo:sapiens:(human):tRNA-Ser	2	28	0.6829268292682927	0
URS0000753DA2_9606:Homo:sapiens:(human):tRNA-Ser	2	28	0.6829268292682927	0
URS0000DC9142_9606:Homo:sapiens:(human):tRNA-Ser	2	28	0.6829268292682927	0
URS00007DCBA6_9606:Homo:sapiens:(human):tRNA-Ser	2	28	0.6829268292682927	0
URS000035752F_9606:Homo:sapiens:(human):tRNA-Ser	2	28	0.6829268292682927	0
URS00003E9BFE_9606:Homo:sapiens:(human):tRNA-Ser	2	28	0.6829268292682927	0
URS00002440F7_9606:Homo:sapiens:(human):tRNA-Ser	2	28	0.6829268292682927	0
URS0000356699_9606:Homo:sapiens:(human):transfer:RNA-Ser	2	28	0.6829268292682927	0
URS0000352BCF_9606:Homo:sapiens:(human):tRNA-Ser	2	28	0.6829268292682927	0
URS00002FAA07_9606:Homo:sapiens:(human):tRNA-Ser	2	28	0.6829268292682927	0
URS00002C4A32_9606:Homo:sapiens:(human):tRNA-Ser	2	28	0.6829268292682927	0
URS0000781D04_9606:Homo:sapiens:(human):tRNA-Ser	2	28	0.6829268292682927	0
URS0000DD12BD_9606:Homo:sapiens:(human):tRNA-Ser	2	28	0.6829268292682927	0
URS0000DE390D_9606:Homo:sapiens:(human):tRNA-Ser	2	28	0.6829268292682927	0
URS0000595B38_9606:Homo:sapiens:(human):tRNA-Ser	2	28	0.6829268292682927	0
URS000028B5DC_9606:Homo:sapiens:(human):tRNA-Ser	2	28	0.6829268292682927	0
URS00001C7BF3_9606:Homo:sapiens:(human):transfer:RNA	2	28	0.6829268292682927	0
URS0000DC463B_9606:Homo:sapiens:(human):tRNA-Ser	2	28	0.6829268292682927	0
URS00001062D7_9606:Homo:sapiens:(human):tRNA-Ser	2	28	0.6829268292682927	0
URS00001757EC_9606:Homo:sapiens:(human):tRNA-Ser	2	28	0.6829268292682927	0
URS000073B64C_9606:Homo:sapiens:(human):tRNA-Ser	2	28	0.6829268292682927	0
URS00001A967F_9606:Homo:sapiens:(human):tRNA-Ser	2	28	0.6829268292682927	0
URS0000498BED_9606:Homo:sapiens:(human):tRNA-Ser	2	28	0.6829268292682927	0
URS0000421BB6_9606:Homo:sapiens:(human):tRNA-Ser	2	28	0.6829268292682927	0
URS00002421CC_9606:Homo:sapiens:(human):tRNA-Ser:(AGY)	2	28	0.6829268292682927	0
URS00008EB7D3_9606:Homo:sapiens:(human):tRNA-Ser	2	28	0.6829268292682927	0
URS0000779001_9606:Homo:sapiens:(human):tRNA-Ser	2	28	0.6829268292682927	0
URS000074A8F6_9606:Homo:sapiens:(human):tRNA-Ser	2	28	0.6829268292682927	0
URS0000531285_9606:Homo:sapiens:(human):tRNA-Ser	2	28	0.6829268292682927	0
URS00000F0A16_9606:Homo:sapiens:(human):tRNA-Ser:(AGY)	2	28	0.6829268292682927	0
URS000036CAF3_9606:Homo:sapiens:(human):tRNA-Ser	2	28	0.6829268292682927	0
URS000032A84A_9606:Homo:sapiens:(human):tRNA-Ser	2	28	0.6829268292682927	0
URS000010BA1A_9606:Homo:sapiens:(human):tRNA-Ser	2	28	0.6829268292682927	0
URS0000206080_9606:Homo:sapiens:(human):tRNA-Ser	2	28	0.6829268292682927	0
URS0000DC9578_9606:Homo:sapiens:(human):tRNA-Gln	7	20	0.6745590338471317	0
URS00002337B8_9606:Homo:sapiens:(human):tRNA-Gln	7	20	0.6745590338471317	0
URS0000201CE1_9606:Homo:sapiens:(human):tRNA-Gln	7	20	0.6745590338471317	0
URS0000DE8DEC_9606:Homo:sapiens:(human):tRNA-Gln	7	20	0.6745590338471317	0
URS0000779FCE_9606:Homo:sapiens:(human):tRNA-Gln	7	20	0.6745590338471317	0
URS0000B939A4_9606:Homo:sapiens:(human):tRNA-Gln	7	20	0.6745590338471317	0
URS000025CB85_9606:Homo:sapiens:(human):tRNA-Gln	7	20	0.6745590338471317	0
URS0000543BAC_9606:Homo:sapiens:(human):tRNA-Gln	7	20	0.6745590338471317	0
URS00000F9146_9606:Homo:sapiens:(human):tRNA-Gln	7	20	0.6745590338471317	0
URS00002A6C58_9606:Homo:sapiens:(human):tRNA-Gln	7	20	0.6745590338471317	0
URS0000865691_9606:Homo:sapiens:(human):tRNA-Gln	7	20	0.6745590338471317	0
URS0000119F1B_9606:Homo:sapiens:(human):tRNA-Gln	7	20	0.6745590338471317	0
URS00001CA73E_9606:Homo:sapiens:(human):tRNA-Gln	7	20	0.6745590338471317	0
URS0000149331_9606:Homo:sapiens:(human):tRNA-Gln	7	20	0.6745590338471317	0
URS000077962E_9606:Homo:sapiens:(human):tRNA-Gln	7	20	0.6745590338471317	0
URS00003EE7EF_9606:Homo:sapiens:(human):tRNA-Gln	7	20	0.6745590338471317	0
URS000026E5C5_9606:Homo:sapiens:(human):tRNA-Gln	7	20	0.6745590338471317	0
URS000031BE1A_9606:Homo:sapiens:(human):tRNA-Gln	7	20	0.6745590338471317	0
URS000076952F_9606:Homo:sapiens:(human):tRNA-Gln	7	20	0.6745590338471317	0
URS000038DFFF_9606:Homo:sapiens:(human):tRNA-Gln	7	20	0.6745590338471317	0
URS00000433C6_9606:Homo:sapiens:(human):tRNA-Gln	7	20	0.6745590338471317	0
URS00004E9D59_9606:Homo:sapiens:(human):tRNA-Gln	7	20	0.6745590338471317	0
URS000019B78E_9606:Homo:sapiens:mitochondrially:encoded:tRNA:glutamine:(MT-TQ)	7	20	0.6745590338471317	0
URS0000DBE7EE_9606:Homo:sapiens:(human):tRNA-Gln	7	20	0.6745590338471317	0
URS000076179E_9606:Homo:sapiens:(human):tRNA-Gln	7	20	0.6745590338471317	0
URS0000777C0D_9606:Homo:sapiens:(human):tRNA-Gln	7	20	0.6745590338471317	0
URS000019F5F1_9606:Homo:sapiens:(human):tRNA-Gln	7	20	0.6745590338471317	0
URS000075F56F_9606:Homo:sapiens:(human):tRNA-Gln	7	20	0.6745590338471317	0
URS00009EEEFA_9606:Homo:sapiens:(human):tRNA-Val	1	26	0.6046511627906976	0
URS0000759896_9606:Homo:sapiens:(human):tRNA-Val	1	26	0.6046511627906976	0
URS0000A43028_9606:Homo:sapiens:(human):tRNA-Val	1	26	0.6046511627906976	0
URS000012A25A_9606:Homo:sapiens:(human):tRNA-Glu	1	24	0.6	0
URS00002F8022_9606:Homo:sapiens:(human):tRNA-Glu	1	24	0.6	0
URS00000BA725_9606:Homo:sapiens:(human):tRNA-Glu	1	24	0.6	0
URS00003CB05F_9606:Homo:sapiens:(human):tRNA-Glu	9	20	0.5729374791874792	0
URS00004AC6E6_9606:Homo:sapiens:(human):tRNA-Glu	9	20	0.5729374791874792	0
URS0000028D1E_9606:Homo:sapiens:(human):tRNA-Glu	9	20	0.5729374791874792	0
URS0000DD0FC5_9606:Homo:sapiens:(human):tRNA-Glu	9	20	0.5729374791874792	0
URS000020789F_9606:Homo:sapiens:(human):tRNA-Thr	1	8	0.5714285714285714	0
URS0000741D15_9606:Homo:sapiens:(human):tRNA-Thr	1	8	0.5714285714285714	0
URS000053C5C3_9606:Homo:sapiens:(human):tRNA-Thr	1	8	0.5714285714285714	0
URS0000197D79_9606:Homo:sapiens:(human):tRNA-Thr	1	8	0.5714285714285714	0
URS0000370FAB_9606:Homo:sapiens:(human):tRNA-Thr	1	8	0.5714285714285714	0
URS00001684BB_9606:Homo:sapiens:(human):transfer:RNA	1	8	0.5714285714285714	0
URS00004A77AF_9606:Homo:sapiens:(human):tRNA-Thr	1	8	0.5714285714285714	0
URS0000A3B216_9606:Homo:sapiens:(human):tRNA-Thr	1	8	0.5714285714285714	0
URS00004836B7_9606:Homo:sapiens:(human):tRNA-Thr	1	8	0.5714285714285714	0
URS000022AEA1_9606:Homo:sapiens:(human):tRNA-Thr	1	8	0.5714285714285714	0
URS0000813954_9606:Homo:sapiens:(human):tRNA-Thr	1	8	0.5714285714285714	0
URS00002CB447_9606:Homo:sapiens:(human):tRNA-Val	1	25	0.5555555555555556	0
URS0000DEABA5_9606:Homo:sapiens:(human):tRNA-Val	1	25	0.5555555555555556	0
URS0000BBF2A7_9606:Homo:sapiens:(human):tRNA-Val	1	25	0.5555555555555556	0
URS000034C30A_9606:Homo:sapiens:(human):tRNA-Val	1	25	0.5555555555555556	0
URS0000409C83_9606:Homo:sapiens:(human):tRNA-Val	1	25	0.5555555555555556	0
URS00008FD2A7_9606:Homo:sapiens:(human):tRNA-Val	1	25	0.5555555555555556	0
URS00005CA61A_9606:Homo:sapiens:(human):tRNA-Val	1	25	0.5555555555555556	0
URS000077D07D_9606:Homo:sapiens:(human):tRNA-Val	1	25	0.5555555555555556	0
URS0000734E38_9606:Homo:sapiens:(human):tRNA-Val	1	25	0.5555555555555556	0
URS00002EAD0F_9606:Homo:sapiens:(human):tRNA-Val	1	25	0.5555555555555556	0
URS0000611ECB_9606:Homo:sapiens:(human):tRNA-Val	1	25	0.5555555555555556	0
URS00003D1301_9606:Homo:sapiens:(human):tRNA-Val	1	25	0.5555555555555556	0
URS000011A084_9606:Homo:sapiens:(human):tRNA-Val	1	25	0.5555555555555556	0
URS00002D6C4C_9606:Homo:sapiens:(human):tRNA-Met	3	24	0.5328609873013204	0
URS00002116D6_9606:Homo:sapiens:(human):tRNA-Met	3	24	0.5328609873013204	0
URS0000734079_9606:Homo:sapiens:(human):tRNA-Met	3	24	0.5328609873013204	0
URS0000DEF114_9606:Homo:sapiens:(human):partial:tRNA-Met	3	24	0.5328609873013204	0
URS0000DE0DC0_9606:Homo:sapiens:(human):partial:tRNA-Met	3	24	0.5328609873013204	0
URS0000DCB48E_9606:Homo:sapiens:(human):partial:tRNA-Met	3	24	0.5328609873013204	0
URS000060EDEE_9606:Homo:sapiens:(human):tRNA-Met	3	24	0.5328609873013204	0
URS000040608E_9606:Homo:sapiens:(human):partial:tRNA-Met	3	24	0.5328609873013204	0
URS00001514AC_9606:Homo:sapiens:(human):tRNA-Met	3	24	0.5328609873013204	0
URS00002E11B0_9606:Homo:sapiens:(human):tRNA-Met	3	24	0.5328609873013204	0
URS0000DD8D9B_9606:Homo:sapiens:(human):partial:tRNA-Met	3	24	0.5328609873013204	0
URS0000DD1716_9606:Homo:sapiens:(human):tRNA-Met	3	24	0.5328609873013204	0
URS00005AA786_9606:Homo:sapiens:(human):tRNA-F-Met	3	24	0.5328609873013204	0
URS0000DD379C_9606:Homo:sapiens:(human):partial:tRNA-Met	3	24	0.5328609873013204	0
URS00006045B9_9606:Homo:sapiens:(human):tRNA-Met	3	24	0.5328609873013204	0
URS0000A44C08_9606:Homo:sapiens:(human):partial:tRNA-Met	3	24	0.5328609873013204	0
URS0000A16893_9606:Homo:sapiens:(human):tRNA-Met	3	24	0.5328609873013204	0
URS0000DEF561_9606:Homo:sapiens:(human):tRNA-Met	3	24	0.5328609873013204	0
URS000006E464_9606:Homo:sapiens:mitochondrially:encoded:tRNA:methionine:(MT-TM)	3	24	0.5328609873013204	0
URS0000DF2204_9606:Homo:sapiens:(human):tRNA-Met	3	24	0.5328609873013204	0
URS00003BD296_9606:Homo:sapiens:(human):tRNA-Met	3	24	0.5328609873013204	0
URS0000DED9FE_9606:Homo:sapiens:(human):partial:tRNA-Met	3	24	0.5328609873013204	0
URS0000A19F47_9606:Homo:sapiens:(human):tRNA-Met	3	24	0.5328609873013204	0
URS0000B81AA6_9606:Homo:sapiens:(human):tRNA-Met	3	24	0.5328609873013204	0
URS0000DBC2F8_9606:Homo:sapiens:(human):partial:tRNA-Met	3	24	0.5328609873013204	0
URS000022D70F_9606:Homo:sapiens:(human):tRNA-Met	3	24	0.5328609873013204	0
URS000016E495_9606:Homo:sapiens:(human):tRNA-Met	3	24	0.5328609873013204	0
URS000004CD95_9606:Homo:sapiens:(human):tRNA-Met	3	24	0.5328609873013204	0
URS00001771F0_9606:Homo:sapiens:(human):tRNA-F-Met	3	24	0.5328609873013204	0
URS0000785BDB_9606:Homo:sapiens:(human):tRNA-Met	3	24	0.5328609873013204	0
URS000032DA45_9606:Homo:sapiens:(human):tRNA-Met	3	24	0.5328609873013204	0
URS00004A64D0_9606:Homo:sapiens:(human):tRNA-Met	3	24	0.5328609873013204	0
URS000029471C_9606:Homo:sapiens:(human):tRNA-Met	3	24	0.5328609873013204	0
URS0000DF1732_9606:Homo:sapiens:(human):tRNA-Met	3	24	0.5328609873013204	0
URS0000DD371E_9606:Homo:sapiens:(human):partial:tRNA-Met	3	24	0.5328609873013204	0
URS000012560A_9606:Homo:sapiens:(human):tRNA-Met	3	24	0.5328609873013204	0
URS0000DCA1D2_9606:Homo:sapiens:(human):partial:tRNA-Met	3	24	0.5328609873013204	0
URS0000DE44D1_9606:Homo:sapiens:(human):partial:tRNA-Met	3	24	0.5328609873013204	0
URS000058ABCE_9606:Homo:sapiens:(human):tRNA-Met	3	24	0.5328609873013204	0
URS0000767F97_9606:Homo:sapiens:(human):partial:tRNA-Met	3	24	0.5328609873013204	0
URS000077E70D_9606:Homo:sapiens:(human):tRNA-Gln	6	16	0.5317018909899889	0
URS000014D40F_9606:Homo:sapiens:transfer:RNA-Cys:(GCA):4-1:(TRC-GCA4-1)	1	1	0.5	0
URS0000755B70_9606:Homo:sapiens:(human):tRNA-Phe-GAA-12-1	1	1	0.5	0
URS00003B0BE4_9606:Homo:sapiens:(human):tRNA-Glu	1	1	0.5	0
URS0000B070DA_9606:Homo:sapiens:(human):tRNA-Glu	1	1	0.5	0
URS0000417A0F_9606:Homo:sapiens:transfer:RNA-Cys:(GCA):2-1:(TRC-GCA2:1:to:4)	1	1	0.5	0
URS000048A97F_9606:Homo:sapiens:(human):tRNA-His	1	15	0.4166666666666667	0
URS0000DD1DAA_9606:Homo:sapiens:(human):partial:tRNA-His	1	15	0.4166666666666667	0
URS00001FBD75_9606:Homo:sapiens:mitochondrially:encoded:tRNA:histidine:(MT-TH)	1	15	0.4166666666666667	0
URS00000A7307_9606:Homo:sapiens:(human):tRNA-His	1	15	0.4166666666666667	0
URS00003A24B6_9606:Homo:sapiens:(human):tRNA-His	1	15	0.4166666666666667	0
URS00002F159B_9606:Homo:sapiens:(human):tRNA-His	1	15	0.4166666666666667	0
URS0000DCC40A_9606:Homo:sapiens:(human):tRNA-His	1	15	0.4166666666666667	0
URS0000561876_9606:Homo:sapiens:(human):tRNA-His	1	15	0.4166666666666667	0
URS0000DCF494_9606:Homo:sapiens:(human):tRNA-His	1	15	0.4166666666666667	0
URS000000EB00_9606:Homo:sapiens:(human):tRNA-His	1	15	0.4166666666666667	0
URS0000A214CB_9606:Homo:sapiens:(human):tRNA-His	1	15	0.4166666666666667	0
URS000005CD72_9606:Homo:sapiens:(human):tRNA-His	1	15	0.4166666666666667	0
URS0000013C59_9606:Homo:sapiens:(human):tRNA-His	1	15	0.4166666666666667	0
URS0000DF32F1_9606:Homo:sapiens:(human):tRNA-His	1	15	0.4166666666666667	0
URS000051665C_9606:Homo:sapiens:(human):tRNA-His	1	15	0.4166666666666667	0
URS0000048580_9606:Homo:sapiens:(human):tRNA-His	1	15	0.4166666666666667	0
URS0000DD567F_9606:Homo:sapiens:(human):tRNA-His	1	15	0.4166666666666667	0
URS000029F949_9606:Homo:sapiens:(human):tRNA-His	1	15	0.4166666666666667	0
URS00007362E7_9606:Homo:sapiens:(human):tRNA-His	1	15	0.4166666666666667	0
URS00002A1A94_9606:Homo:sapiens:(human):tRNA-His	1	15	0.4166666666666667	0
URS00002990B6_9606:Homo:sapiens:(human):tRNA-His	1	15	0.4166666666666667	0
URS00007CB504_9606:Homo:sapiens:(human):tRNA-His	1	15	0.4166666666666667	0
URS0000DE23D7_9606:Homo:sapiens:(human):tRNA-His	1	15	0.4166666666666667	0
URS00003D1A14_9606:Homo:sapiens:(human):tRNA-His	1	15	0.4166666666666667	0
URS00007BC490_9606:Homo:sapiens:(human):tRNA-His	1	15	0.4166666666666667	0
URS0000AF030A_9606:Homo:sapiens:(human):tRNA-His	1	15	0.4166666666666667	0
URS00003361F9_9606:Homo:sapiens:(human):tRNA-His	1	15	0.4166666666666667	0
URS0000334E47_9606:Homo:sapiens:(human):tRNA-His	1	15	0.4166666666666667	0
URS00000EBA14_9606:Homo:sapiens:(human):tRNA-His	1	15	0.4166666666666667	0
URS00007594C9_9606:Homo:sapiens:(human):tRNA-His	1	15	0.4166666666666667	0
URS0000441F95_9606:Homo:sapiens:(human):tRNA-His	1	15	0.4166666666666667	0
URS0000A4881D_9606:Homo:sapiens:(human):tRNA-His	1	15	0.4166666666666667	0
URS0000DD9FD7_9606:Homo:sapiens:(human):tRNA-His	1	15	0.4166666666666667	0
URS0000DF108C_9606:Homo:sapiens:(human):tRNA-His	1	15	0.4166666666666667	0
URS0000B32376_9606:Homo:sapiens:(human):tRNA-His	1	15	0.4166666666666667	0
URS0000A200C5_9606:Homo:sapiens:(human):tRNA-His	1	15	0.4166666666666667	0
URS000028B0CA_9606:Homo:sapiens:(human):tRNA-F-Met	1	15	0.3409090909090909	0
URS0000A00F79_9606:Homo:sapiens:(human):tRNA-Met	1	15	0.3409090909090909	0
URS0000A38EFA_9606:Homo:sapiens:(human):tRNA-Met	1	15	0.3409090909090909	0
URS0000651E1C_9606:Homo:sapiens:transfer:RNA-Phe:(GAA):6-1:(TRF-GAA6-1)	2	2	0.2909090909090909	0
URS0000779767_9606:Homo:sapiens:(human):tRNA-Gln	4	9	0.29032258064516125	0
URS0000DE8CA0_9606:Homo:sapiens:(human):tRNA-Gln	4	9	0.29032258064516125	0
URS00006EEBD6_9606:Homo:sapiens:transfer:RNA-Phe:(GAA):4-1:(TRF-GAA4-1)	1	1	0.2	0
URS00003A0C47_9606:Homo:sapiens:transfer:RNA-Phe:(GAA):2-1:(TRF-GAA2-1)	1	1	0.2	0
URS000074D393_9606:Homo:sapiens:(human):tRNA-Glu-CTC-9-1	1	1	0.2	0
URS000064FAB6_9606:Homo:sapiens:transfer:RNA-His:(GTG):2-1:(TRH-GTG2-1)	1	1	0.2	0
URS00003BD079_9606:Homo:sapiens:(human):partial:tRNA-Met	2	9	0.19195189639222943	0
URS000077A336_9606:Homo:sapiens:(human):tRNA-Met	2	9	0.19195189639222943	0
URS00004768E7_9606:Homo:sapiens:(human):tRNA-F-Met	2	9	0.19195189639222943	0
URS00002C70E1_9606:Homo:sapiens:(human):tRNA-Met	2	9	0.19195189639222943	0
URS0000DD4F76_9606:Homo:sapiens:(human):partial:tRNA-Met	2	9	0.19195189639222943	0
URS0000DEAF1C_9606:Homo:sapiens:(human):partial:tRNA-Met	1	8	0.1702127659574468	0
URS0000DD76A0_9606:Homo:sapiens:(human):tRNA-Gln	1	1	0.14285714285714285	0
URS0000DE88EC_9606:Homo:sapiens:(human):tRNA-Gln	1	1	0.14285714285714285	0
URS0000DCBECE_9606:Homo:sapiens:(human):tRNA-Gln	1	1	0.14285714285714285	0
URS00003BE447_9606:Homo:sapiens:(human):tRNA-Gln	1	1	0.14285714285714285	0
URS0000DC56AA_9606:Homo:sapiens:(human):tRNA-Gln	1	1	0.14285714285714285	0
URS0000400AFD_9606:Homo:sapiens:(human):tRNA-Gln	1	1	0.14285714285714285	0
URS0000DD4947_9606:Homo:sapiens:(human):tRNA-Gln	1	1	0.14285714285714285	0
URS00004CF795_9606:Homo:sapiens:(human):tRNA-Tyr	1	5	0.10869565217391304	0
URS00000F6EA2_9606:Homo:sapiens:(human):tRNA-Tyr	1	5	0.10869565217391304	0
URS0000B8ADD9_9606:Homo:sapiens:(human):tRNA-Tyr	1	5	0.10869565217391304	0
URS0000A0DE59_9606:Homo:sapiens:(human):tRNA-Tyr	1	5	0.10869565217391304	0
URS0000ACF3C7_9606:Homo:sapiens:(human):tRNA-Tyr	1	5	0.10869565217391304	0
URS000083AAF8_9606:Homo:sapiens:(human):tRNA-Tyr	1	5	0.10869565217391304	0
URS0000775735_9606:Homo:sapiens:(human):tRNA-Tyr	1	5	0.10869565217391304	0
URS0000DF01A9_9606:Homo:sapiens:(human):tRNA-Tyr	1	5	0.10869565217391304	0
URS0000DD4879_9606:Homo:sapiens:(human):partial:tRNA-Tyr	1	5	0.10869565217391304	0
URS00003D4D15_9606:Homo:sapiens:(human):tRNA-Tyr	1	5	0.10869565217391304	0
URS0000759026_9606:Homo:sapiens:(human):tRNA-Tyr	1	5	0.10869565217391304	0
URS0000A3A320_9606:Homo:sapiens:(human):tRNA-Tyr	1	5	0.10869565217391304	0
URS00007840A0_9606:Homo:sapiens:(human):tRNA-Tyr	1	5	0.10869565217391304	0
URS0000DE7FFF_9606:Homo:sapiens:(human):tRNA-Tyr	1	5	0.10869565217391304	0
URS00005E8BA6_9606:Homo:sapiens:(human):tRNA-Tyr	1	5	0.10869565217391304	0
URS00001ACC43_9606:Homo:sapiens:(human):tRNA-Tyr	1	5	0.10869565217391304	0
URS0000762D94_9606:Homo:sapiens:(human):tRNA-Tyr	1	5	0.10869565217391304	0
URS0000DD4EBD_9606:Homo:sapiens:(human):tRNA-Tyr	1	5	0.10869565217391304	0
URS0000DE87CD_9606:Homo:sapiens:(human):tRNA-Tyr	1	5	0.10869565217391304	0
URS00009FCAF9_9606:Homo:sapiens:(human):tRNA-Tyr	1	5	0.10869565217391304	0
URS0000B1C1D9_9606:Homo:sapiens:(human):tRNA-Tyr	1	5	0.10869565217391304	0
URS00002E6CEB_9606:Homo:sapiens:(human):tRNA-Tyr	1	5	0.10869565217391304	0
URS00006ADB48_9606:Homo:sapiens:(human):tRNA-Tyr	1	5	0.10869565217391304	0
URS000078304D_9606:Homo:sapiens:(human):tRNA-Tyr	1	5	0.10869565217391304	0
URS00001DCD68_9606:Homo:sapiens:(human):tRNA-Tyr	1	5	0.10869565217391304	0
URS0000DD66F0_9606:Homo:sapiens:(human):tRNA-Tyr	1	5	0.10869565217391304	0
URS0000DF35C3_9606:Homo:sapiens:(human):partial:tRNA-Tyr	1	5	0.10869565217391304	0
URS0000A66079_9606:Homo:sapiens:(human):tRNA-Tyr	1	5	0.10869565217391304	0
URS0000DC6C96_9606:Homo:sapiens:(human):tRNA-Tyr	1	5	0.10869565217391304	0
URS00007C7971_9606:Homo:sapiens:(human):tRNA-Tyr	1	5	0.10869565217391304	0
URS0000DCB279_9606:Homo:sapiens:(human):partial:tRNA-Tyr	1	5	0.10869565217391304	0
URS00007592FF_9606:Homo:sapiens:(human):tRNA-Tyr	1	5	0.10869565217391304	0
URS0000DC8BE5_9606:Homo:sapiens:(human):tRNA-Tyr	1	5	0.10869565217391304	0
URS0000762794_9606:Homo:sapiens:(human):tRNA-Tyr	1	5	0.10869565217391304	0
URS0000DD0E2D_9606:Homo:sapiens:(human):tRNA-Tyr	1	5	0.10869565217391304	0
URS0000778007_9606:Homo:sapiens:(human):tRNA-Tyr	1	5	0.10869565217391304	0
URS00001FA816_9606:Homo:sapiens:(human):tRNA-Tyr	1	5	0.10869565217391304	0
URS0000766EE0_9606:Homo:sapiens:(human):tRNA-Tyr	1	5	0.10869565217391304	0
URS00003EA950_9606:Homo:sapiens:(human):tRNA-Tyr	1	5	0.10869565217391304	0
URS0000DF33CF_9606:Homo:sapiens:(human):partial:tRNA-Tyr	1	5	0.10869565217391304	0
URS0000013E6C_9606:Homo:sapiens:(human):tRNA-Tyr	1	5	0.10869565217391304	0
URS00002BF426_9606:Homo:sapiens:(human):tRNA-Tyr	1	5	0.10869565217391304	0
URS000077BE06_9606:Homo:sapiens:(human):tRNA-Tyr	1	5	0.10869565217391304	0
URS00000F3F5E_9606:Homo:sapiens:mitochondrially:encoded:tRNA:tyrosine:(MT-TY)	1	5	0.10869565217391304	0
URS0000DC9DD3_9606:Homo:sapiens:(human):partial:tRNA-Tyr	1	5	0.10869565217391304	0
URS0000DCCA79_9606:Homo:sapiens:(human):partial:tRNA-Tyr	1	5	0.10869565217391304	0
URS00008EE2B1_9606:Homo:sapiens:(human):tRNA-Glu	2	4	0.10256410256410256	0
URS00001F47B5_9606:Homo:sapiens:transfer:RNA-Cys:(GCA):3-1:(TRC-GCA3-1)	1	1	0.1	0
URS000042C3BF_9606:Homo:sapiens:transfer:RNA-Cys:(GCA):8-1:(TRC-GCA8-1)	1	1	0.1	0
URS0000468B02_9606:Homo:sapiens:transfer:RNA-Cys:(GCA):19-1:(TRC-GCA19-1)	1	1	0.1	0
URS000038DA45_9606:Homo:sapiens:transfer:RNA-Cys:(GCA):16-1:(TRC-GCA16-1)	1	1	0.1	0
URS0000BC46AB_9606:tRNA:from:Homo:sapiens:(PDB:5WWT::chain:C)	1	1	0.1	0
URS00003A8311_9606:Homo:sapiens:transfer:RNA-Cys:(GCA):9-1:(TRC-GCA9:1:to:4)	1	1	0.1	0
URS00004D8C39_9606:Homo:sapiens:transfer:RNA-Cys:(GCA):13-1:(TRC-GCA13-1)	1	1	0.1	0
URS000044E412_9606:Homo:sapiens:transfer:RNA-Cys:(GCA):10-1:(TRC-GCA10-1)	1	1	0.1	0
URS0000646601_9606:Homo:sapiens:transfer:RNA-Cys:(GCA):14-1:(TRC-GCA14-1)	1	1	0.1	0
URS0000383A48_9606:Homo:sapiens:transfer:RNA-Cys:(GCA):15-1:(TRC-GCA15-1)	1	1	0.1	0
URS00006CC2CC_9606:Homo:sapiens:transfer:RNA-Lys:(TTT):7-1:(TRK-TTT7-1)	1	1	0.09090909090909091	0
URS0000768772_9606:Homo:sapiens:(human):partial:tRNA-Lys	1	2	0.05	0
URS0000777407_9606:Homo:sapiens:(human):tRNA-Lys	1	2	0.05	0
URS000029680B_9606:Homo:sapiens:(human):tRNA-Lys	1	2	0.05	0
URS00005A8163_9606:Homo:sapiens:(human):tRNA-Lys	1	2	0.05	0
URS00001F4C99_9606:Homo:sapiens:(human):tRNA-Lys	1	2	0.05	0
URS0000DCC92F_9606:Homo:sapiens:(human):tRNA-Lys	1	2	0.05	0
URS00007879B2_9606:Homo:sapiens:(human):tRNA-Lys	1	2	0.05	0
URS0000781B10_9606:Homo:sapiens:(human):tRNA-Lys	1	2	0.05	0
URS000029527D_9606:Homo:sapiens:(human):tRNA-Lys	1	2	0.05	0
URS00003C7688_9606:Homo:sapiens:(human):tRNA-Lys	1	2	0.05	0
URS00005D7828_9606:Homo:sapiens:(human):tRNA-Lys	1	2	0.05	0
URS00001DBCFE_9606:Homo:sapiens:(human):tRNA-Lys	1	2	0.05	0
URS000044D4F2_9606:Homo:sapiens:(human):tRNA-Lys	1	2	0.05	0
URS00002BBA68_9606:Homo:sapiens:(human):partial:tRNA-Lys	1	2	0.05	0
URS000007A90A_9606:Homo:sapiens:mitochondrially:encoded:tRNA:lysine:(MT-TK)	1	2	0.05	0
URS00001E8760_9606:Homo:sapiens:(human):tRNA-Lys	1	2	0.05	0
URS0000271A34_9606:Homo:sapiens:(human):tRNA-Lys	1	2	0.05	0
URS0000302167_9606:Homo:sapiens:(human):tRNA-Lys	1	2	0.05	0
URS00004E5872_9606:Homo:sapiens:(human):tRNA-Lys	1	2	0.05	0
URS0000DC4370_9606:Homo:sapiens:(human):tRNA-Lys	1	2	0.05	0
URS0000466D15_9606:Homo:sapiens:(human):tRNA-Lys	1	2	0.05	0
URS000058EE0E_9606:Homo:sapiens:(human):tRNA-Lys	1	2	0.05	0
URS00004903A5_9606:Homo:sapiens:(human):tRNA-Lys	1	2	0.05	0
URS00000673A6_9606:Homo:sapiens:(human):tRNA-Lys	1	2	0.05	0
URS0000349549_9606:Homo:sapiens:(human):tRNA-Lys	1	2	0.05	0
URS0000858CDA_9606:Homo:sapiens:(human):tRNA-Lys	1	2	0.05	0
URS00007852DC_9606:Homo:sapiens:(human):tRNA-Lys	1	2	0.05	0
URS00004FCB4B_9606:Homo:sapiens:(human):tRNA-Lys	1	2	0.05	0
URS00002E6176_9606:Homo:sapiens:(human):tRNA-Lys	1	2	0.05	0
URS000041B182_9606:Homo:sapiens:(human):partial:tRNA-Lys	1	2	0.05	0
URS00004BC6B7_9606:Homo:sapiens:(human):tRNA-Lys	1	2	0.05	0
URS0000DE8061_9606:Homo:sapiens:(human):tRNA-Lys	1	2	0.05	0
URS0000172BA5_9606:Homo:sapiens:(human):tRNA-Lys	1	2	0.05	0
URS0000440183_9606:Homo:sapiens:(human):partial:tRNA	1	2	0.05	0
URS00005D9926_9606:Homo:sapiens:(human):tRNA-Lys	1	2	0.05	0
URS000052062D_9606:Homo:sapiens:(human):tRNA-Lys	1	2	0.05	0
URS00003B9337_9606:Homo:sapiens:(human):tRNA-Lys	1	2	0.05	0
URS00005FA2B3_9606:Homo:sapiens:(human):tRNA-Lys	1	2	0.05	0
URS0000772630_9606:Homo:sapiens:(human):tRNA-Lys	1	2	0.05	0
URS0000DD5B64_9606:Homo:sapiens:(human):tRNA-Lys	1	2	0.05	0
