# Supplementary material for: Analysis of plasma‐derived small extracellular vesicle characteristics and microRNA cargo following exercise‐induced skeletal muscle damage in men
Source: Physiol Rep. 2024 Sep 20;12(18):e70056. doi: 10.14814/phy2.70056 (PMC11415274; doi:10.14814/phy2.70056)
Supplement: Supplementary file 2 — Data S2: Supporting Information. [file PHY2-12-e70056-s001.zip › Processed Files For Individual Samples/SV18362-0002_S2_R1_001.fastq_CORE_RESULTS_v4.6.2/SV18362-0002_S2_R1_001.fastq/readCounts_miRNAprecursor_sense.txt]

ReferenceID	uniqueFragmentCount	totalReadCount	multimapAdjustedReadCount	uniqueMappingReads
hsa-mir-142:MI0000458:Homo:sapiens:miR-142:stem-loop	16	4257	4257.0	4257
hsa-mir-151a:MI0000809:Homo:sapiens:miR-151a:stem-loop	9	563	563.0	563
hsa-mir-423:MI0001445:Homo:sapiens:miR-423:stem-loop	26	169	169.0	169
hsa-mir-222:MI0000299:Homo:sapiens:miR-222:stem-loop	22	144	144.0	144
hsa-mir-191:MI0000465:Homo:sapiens:miR-191:stem-loop	21	132	132.0	132
hsa-mir-30d:MI0000255:Homo:sapiens:miR-30d:stem-loop	13	107	107.0	107
hsa-mir-125a:MI0000469:Homo:sapiens:miR-125a:stem-loop	20	76	76.0	76
hsa-mir-106b:MI0000734:Homo:sapiens:miR-106b:stem-loop	5	76	76.0	76
hsa-mir-21:MI0000077:Homo:sapiens:miR-21:stem-loop	10	73	73.0	73
hsa-mir-10b:MI0000267:Homo:sapiens:miR-10b:stem-loop	14	71	71.0	71
hsa-mir-10a:MI0000266:Homo:sapiens:miR-10a:stem-loop	14	66	66.0	66
hsa-mir-221:MI0000298:Homo:sapiens:miR-221:stem-loop	8	47	47.0	47
hsa-mir-4433b:MI0025511:Homo:sapiens:miR-4433b:stem-loop	7	39	39.0	39
hsa-mir-409:MI0001735:Homo:sapiens:miR-409:stem-loop	3	31	31.0	31
hsa-mir-30e:MI0000749:Homo:sapiens:miR-30e:stem-loop	10	30	30.0	30
hsa-mir-628:MI0003642:Homo:sapiens:miR-628:stem-loop	7	28	28.0	28
hsa-mir-2110:MI0010629:Homo:sapiens:miR-2110:stem-loop	3	25	25.0	25
hsa-mir-136:MI0000475:Homo:sapiens:miR-136:stem-loop	1	25	25.0	25
hsa-mir-3939:MI0016596:Homo:sapiens:miR-3939:stem-loop	2	21	21.0	21
hsa-mir-452:MI0001733:Homo:sapiens:miR-452:stem-loop	2	20	20.0	20
hsa-mir-103a-1:MI0000109:Homo:sapiens:miR-103a-1:stem-loop	5	48	20.0	0
hsa-mir-103a-2:MI0000108:Homo:sapiens:miR-103a-2:stem-loop	5	48	20.0	0
hsa-mir-421:MI0003685:Homo:sapiens:miR-421:stem-loop	1	17	17.0	17
hsa-mir-146b:MI0003129:Homo:sapiens:miR-146b:stem-loop	9	17	17.0	17
hsa-mir-1301:MI0003815:Homo:sapiens:miR-1301:stem-loop	2	16	16.0	16
hsa-mir-342:MI0000805:Homo:sapiens:miR-342:stem-loop	6	15	15.0	15
hsa-mir-223:MI0000300:Homo:sapiens:miR-223:stem-loop	1	13	13.0	13
hsa-mir-4659b:MI0017291:Homo:sapiens:miR-4659b:stem-loop	1	12	12.0	12
hsa-mir-3679:MI0016080:Homo:sapiens:miR-3679:stem-loop	2	12	12.0	12
hsa-mir-30a:MI0000088:Homo:sapiens:miR-30a:stem-loop	3	11	11.0	11
hsa-mir-140:MI0000456:Homo:sapiens:miR-140:stem-loop	2	10	10.0	10
hsa-mir-425:MI0001448:Homo:sapiens:miR-425:stem-loop	2	10	10.0	10
hsa-mir-3138:MI0014161:Homo:sapiens:miR-3138:stem-loop	1	10	10.0	10
hsa-mir-214:MI0000290:Homo:sapiens:miR-214:stem-loop	1	8	8.0	8
hsa-mir-17:MI0000071:Homo:sapiens:miR-17:stem-loop	1	8	8.0	8
hsa-mir-942:MI0005767:Homo:sapiens:miR-942:stem-loop	1	8	8.0	8
hsa-mir-107:MI0000114:Homo:sapiens:miR-107:stem-loop	3	24	8.0	0
hsa-mir-101-1:MI0000103:Homo:sapiens:miR-101-1:stem-loop	1	15	7.5	0
hsa-mir-548a-3:MI0003612:Homo:sapiens:miR-548a-3:stem-loop	1	15	7.5	0
hsa-mir-548a-2:MI0003598:Homo:sapiens:miR-548a-2:stem-loop	1	15	7.5	0
hsa-mir-101-2:MI0000739:Homo:sapiens:miR-101-2:stem-loop	1	15	7.5	0
hsa-mir-597:MI0003609:Homo:sapiens:miR-597:stem-loop	1	7	7.0	7
hsa-mir-1304:MI0006371:Homo:sapiens:miR-1304:stem-loop	2	7	7.0	7
hsa-mir-146a:MI0000477:Homo:sapiens:miR-146a:stem-loop	5	7	7.0	7
hsa-mir-224:MI0000301:Homo:sapiens:miR-224:stem-loop	5	7	7.0	7
hsa-mir-29b-1:MI0000105:Homo:sapiens:miR-29b-1:stem-loop	2	13	6.5	0
hsa-mir-29b-2:MI0000107:Homo:sapiens:miR-29b-2:stem-loop	2	13	6.5	0
hsa-mir-139:MI0000261:Homo:sapiens:miR-139:stem-loop	1	6	6.0	6
hsa-mir-3909:MI0016413:Homo:sapiens:miR-3909:stem-loop	1	6	6.0	6
hsa-mir-199a-2:MI0000281:Homo:sapiens:miR-199a-2:stem-loop	2	12	5.833333333333333	0
hsa-mir-199a-1:MI0000242:Homo:sapiens:miR-199a-1:stem-loop	2	12	5.833333333333333	0
hsa-let-7f-2:MI0000068:Homo:sapiens:let-7f-2:stem-loop	2	5	5.0	5
hsa-mir-542:MI0003686:Homo:sapiens:miR-542:stem-loop	1	5	5.0	5
hsa-mir-153-1:MI0000463:Homo:sapiens:miR-153-1:stem-loop	1	5	5.0	5
hsa-mir-23a:MI0000079:Homo:sapiens:miR-23a:stem-loop	4	5	5.0	5
hsa-mir-30c-1:MI0000736:Homo:sapiens:miR-30c-1:stem-loop	2	9	4.5	0
hsa-mir-30c-2:MI0000254:Homo:sapiens:miR-30c-2:stem-loop	2	9	4.5	0
hsa-mir-933:MI0005755:Homo:sapiens:miR-933:stem-loop	1	4	4.0	4
hsa-mir-151b:MI0003772:Homo:sapiens:miR-151b:stem-loop	1	4	4.0	4
hsa-mir-106a:MI0000113:Homo:sapiens:miR-106a:stem-loop	1	3	3.0	3
hsa-mir-3678:MI0016079:Homo:sapiens:miR-3678:stem-loop	1	3	3.0	3
hsa-mir-192:MI0000234:Homo:sapiens:miR-192:stem-loop	3	3	3.0	3
hsa-mir-92a-1:MI0000093:Homo:sapiens:miR-92a-1:stem-loop	3	3	3.0	3
hsa-mir-181a-1:MI0000289:Homo:sapiens:miR-181a-1:stem-loop	3	5	2.5	0
hsa-mir-181a-2:MI0000269:Homo:sapiens:miR-181a-2:stem-loop	3	5	2.5	0
hsa-mir-182:MI0000272:Homo:sapiens:miR-182:stem-loop	2	2	2.0	2
hsa-mir-664a:MI0006442:Homo:sapiens:miR-664:stem-loop	2	2	2.0	2
hsa-mir-16-2:MI0000115:Homo:sapiens:miR-16-2:stem-loop	2	2	2.0	2
hsa-mir-7849:MI0025519:Homo:sapiens:miR-7849:stem-loop	1	2	2.0	2
hsa-mir-503:MI0003188:Homo:sapiens:miR-503:stem-loop	1	2	2.0	2
hsa-mir-7-2:MI0000264:Homo:sapiens:miR-7-2:stem-loop	2	5	1.6666666666666665	0
hsa-mir-7-3:MI0000265:Homo:sapiens:miR-7-3:stem-loop	2	5	1.6666666666666665	0
hsa-mir-7-1:MI0000263:Homo:sapiens:miR-7-1:stem-loop	2	5	1.6666666666666665	0
hsa-mir-27b:MI0000440:Homo:sapiens:miR-27b:stem-loop	2	2	1.5	1
hsa-mir-148a:MI0000253:Homo:sapiens:miR-148a:stem-loop	1	1	1.0	1
hsa-mir-1307:MI0006444:Homo:sapiens:miR-1307:stem-loop	1	1	1.0	1
hsa-mir-96:MI0000098:Homo:sapiens:miR-96:stem-loop	1	1	1.0	1
hsa-mir-24-1:MI0000080:Homo:sapiens:miR-24-1:stem-loop	1	2	1.0	0
hsa-mir-641:MI0003656:Homo:sapiens:miR-641:stem-loop	1	1	1.0	1
hsa-let-7b:MI0000063:Homo:sapiens:let-7b:stem-loop	1	1	1.0	1
hsa-mir-130b:MI0000748:Homo:sapiens:miR-130b:stem-loop	1	1	1.0	1
hsa-mir-361:MI0000760:Homo:sapiens:miR-361:stem-loop	1	1	1.0	1
hsa-mir-1468:MI0003782:Homo:sapiens:miR-1468:stem-loop	1	1	1.0	1
hsa-mir-24-2:MI0000081:Homo:sapiens:miR-24-2:stem-loop	1	2	1.0	0
hsa-mir-143:MI0000459:Homo:sapiens:miR-143:stem-loop	1	1	1.0	1
hsa-mir-654:MI0003676:Homo:sapiens:miR-654:stem-loop	1	1	1.0	1
hsa-mir-152:MI0000462:Homo:sapiens:miR-152:stem-loop	1	1	1.0	1
hsa-mir-484:MI0002468:Homo:sapiens:miR-484:stem-loop	1	1	1.0	1
hsa-mir-145:MI0000461:Homo:sapiens:miR-145:stem-loop	1	1	1.0	1
hsa-mir-26b:MI0000084:Homo:sapiens:miR-26b:stem-loop	1	1	1.0	1
hsa-mir-3613:MI0016003:Homo:sapiens:miR-3613:stem-loop	1	1	1.0	1
hsa-mir-155:MI0000681:Homo:sapiens:miR-155:stem-loop	1	1	1.0	1
hsa-mir-340:MI0000802:Homo:sapiens:miR-340:stem-loop	1	1	1.0	1
hsa-mir-23b:MI0000439:Homo:sapiens:miR-23b:stem-loop	1	1	1.0	1
hsa-mir-5088:MI0017977:Homo:sapiens:miR-5088:stem-loop	1	1	1.0	1
hsa-mir-27a:MI0000085:Homo:sapiens:miR-27a:stem-loop	1	1	0.5	0
hsa-mir-199b:MI0000282:Homo:sapiens:miR-199b:stem-loop	1	1	0.3333333333333333	0
