# Supplementary material for: Analysis of plasma‐derived small extracellular vesicle characteristics and microRNA cargo following exercise‐induced skeletal muscle damage in men
Source: Physiol Rep. 2024 Sep 20;12(18):e70056. doi: 10.14814/phy2.70056 (PMC11415274; doi:10.14814/phy2.70056)
Supplement: Supplementary file 2 — Data S2: Supporting Information. [file PHY2-12-e70056-s001.zip › Processed Files For Individual Samples/SV18362-0005_S5_R1_001.fastq_CORE_RESULTS_v4.6.2/SV18362-0005_S5_R1_001.fastq/readCounts_gencode_sense.txt]

ReferenceID	uniqueFragmentCount	totalReadCount	multimapAdjustedReadCount	uniqueMappingReads
ENST00000516507.1:misc_RNA:RNY4	889	1755301	441656.95872174174	11814
ENST00000365571.2:misc_RNA:RNY4P10	573	1604545	395400.9445983653	1
ENST00000364908.1:misc_RNA:RF00019	493	1596820	391586.6292216883	2
ENST00000364600.1:misc_RNA:RNY4P7	501	1594483	391063.44960552844	52
ENST00000363745.1:misc_RNA:RF00019	178	138701	34348.73317099567	7
ENST00000364409.1:misc_RNA:RF00019	128	136728	33443.32483766233	46
ENST00000459254.1:misc_RNA:RNY4P25	115	98365	17920.615318558255	0
ENST00000391107.1:misc_RNA:RNY4P18	95	89032	17514.12245670996	5
ENST00000516678.1:misc_RNA:RNY4P20	248	80418	16103.394841269846	339
ENST00000363341.1:misc_RNA:RNY4P27	384	50698	9456.828959836137	1517
ENST00000364228.1:misc_RNA:RNY1	112	10054	8978.761035410782	8525
ENST00000365241.1:misc_RNA:VTRNA1-2	87	2953	2953.0	2953
ENST00000410717.1:misc_RNA:RF00019	8	2484	1476.155467720685	1429
ENST00000363667.1:misc_RNA:RNY4P6	66	10490	1257.5819540641298	825
ENST00000628531.2:misc_RNA:RF00019	44	1145	1102.65	1088
ENST00000284727.8:protein_coding:ATP5MC3	50	10553	1040.8414237611	573
ENST00000362330.2:misc_RNA:RF00019	67	10648	1011.8223761420525	524
ENST00000516950.1:misc_RNA:RF00019	36	10063	995.0624107204771	573
ENST00000363120.1:misc_RNA:VTRNA1-1	37	915	915.0	915
ENST00000321990.4:protein_coding:ATAD5	86	4921	892.9831709956711	222
ENST00000277942.6:protein_coding:NPFFR1	18	869	869.0	869
ENST00000490232.3:misc_RNA:RN7SL2	66	1240	855.9208542239234	708
ENST00000363194.1:misc_RNA:RNY4P9	80	10007	855.4777873974635	421
ENST00000365484.1:misc_RNA:RNY3	90	4266	754.868637732089	0
ENST00000363421.1:misc_RNA:RF00019	61	3606	726.0357142857146	0
ENST00000363220.1:misc_RNA:RF00019	52	3403	625.0357142857143	0
ENST00000365436.1:misc_RNA:RF00019	51	10255	602.156304713481	132
ENST00000363656.1:misc_RNA:RNY4P14	39	1213	602.0416666666667	1
ENST00000362540.1:misc_RNA:RF00019	42	3101	524.7023809523808	0
ENST00000362710.1:misc_RNA:RF00019	36	2894	473.10238095238105	0
ENST00000607520.1:retained_intron:AC105339.2	14	939	469.5	0
ENST00000516881.1:scaRNA:SCARNA15	14	939	469.5	0
ENST00000364678.1:misc_RNA:RF00019	48	2998	468.00817099567104	149
ENST00000362487.1:misc_RNA:RF00019	41	9965	460.2223761420523	0
ENST00000364774.2:misc_RNA:RF00019	41	9965	460.2223761420523	0
ENST00000410597.1:misc_RNA:RF00019	41	9974	459.90809042776664	0
ENST00000363251.2:misc_RNA:RF00019	41	9955	459.50809042776666	0
ENST00000362645.1:misc_RNA:RF00019	37	1823	452.9722222222221	263
ENST00000363439.1:misc_RNA:RF00019	36	9555	431.4777873974636	7
ENST00000410669.1:misc_RNA:RF00019	37	9553	427.9777873974636	2
ENST00000516843.1:misc_RNA:RF00019	32	9547	427.4777873974636	4
ENST00000221922.10:protein_coding:CCDC9	7	467	425.66666666666663	405
ENST00000364768.2:misc_RNA:RNY4P16	35	9548	424.4777873974636	0
ENST00000363301.1:misc_RNA:RF00019	27	9485	420.8957440538104	1
ENST00000365403.1:misc_RNA:RF00019	20	792	393.45	2
ENST00000528157.5:protein_coding:MANF	9	372	334.6327894327894	331
ENST00000365068.1:misc_RNA:RF00019	23	736	312.9333333333333	245
ENST00000364469.1:misc_RNA:RF00019	11	7058	305.64859777903257	2
ENST00000459091.1:misc_RNA:RF00019	59	401	287.6666666666667	193
ENST00000335648.3:antisense:ZNF436-AS1	41	1801	285.329365079365	0
ENST00000364535.1:misc_RNA:RF00019	41	1801	285.329365079365	0
ENST00000469129.1:processed_transcript:SMC1A	4	223	223.0	223
ENST00000365274.1:misc_RNA:RF00019	19	1634	221.20238095238096	0
ENST00000364685.1:misc_RNA:RF00019	16	1630	220.57738095238096	0
ENST00000397264.4:antisense:AL137186.2	6	211	211.0	211
ENST00000410535.1:misc_RNA:RF00019	10	210	210.0	210
ENST00000364948.1:misc_RNA:RNY4P17	10	197	197.0	197
ENST00000516225.1:misc_RNA:RNY4P37	22	356	175.0589285714286	153
ENST00000602478.1:lincRNA:Z93241.1	15	350	175.0	0
ENST00000362512.1:snRNA:RNU12	15	350	175.0	0
ENST00000217133.1:protein_coding:TUBB1	15	174	174.0	174
ENST00000410801.1:misc_RNA:RNY4P29	11	4054	170.9647837916111	0
ENST00000410216.1:misc_RNA:RNY4P30	9	4027	169.38274044795784	0
ENST00000363331.1:misc_RNA:RF00019	16	180	165.5	162
ENST00000574245.1:antisense:AC004232.2	8	278	154.0	30
ENST00000621426.6:protein_coding:NOL4L	5	598	149.5	0
ENST00000475781.1:nonsense_mediated_decay:NOL4L	5	598	149.5	0
ENST00000359676.9:protein_coding:NOL4L	5	598	149.5	0
ENST00000616976.1:protein_coding:NOL4L	5	598	149.5	0
ENST00000365281.1:misc_RNA:RNY4P28	27	1155	147.80102813852812	2
ENST00000364338.1:misc_RNA:RF00019	23	1151	145.32483766233764	0
ENST00000485101.5:retained_intron:EIF4A2	6	310	142.75	0
ENST00000475653.5:retained_intron:EIF4A2	6	310	142.75	0
ENST00000494342.1:processed_transcript:TMCO4	8	569	142.25	0
ENST00000489814.5:processed_transcript:TMCO4	8	569	142.25	0
ENST00000294543.10:protein_coding:TMCO4	8	569	142.25	0
ENST00000375127.5:protein_coding:TMCO4	8	569	142.25	0
ENST00000331559.9:protein_coding:MEIS3	7	118	118.0	118
ENST00000394980.5:protein_coding:MMRN1	10	227	113.5	0
ENST00000264790.6:protein_coding:MMRN1	10	227	113.5	0
ENST00000403332.2:processed_pseudogene:BMPR1AP1	2	107	107.0	107
ENST00000311403.4:protein_coding:ZBTB4	15	235	100.96666666666667	0
ENST00000380599.8:protein_coding:ZBTB4	15	235	100.96666666666667	0
ENST00000364950.1:misc_RNA:RF00019	16	106	96.41666666666666	92
ENST00000462349.5:retained_intron:CBS	9	93	90.0	87
ENST00000364581.1:misc_RNA:RF00019	16	745	85.39090909090909	17
ENST00000363964.1:misc_RNA:RF00019	7	673	84.84722222222223	1
ENST00000251496.6:protein_coding:NCAPG	3	247	82.33333333333334	0
ENST00000510063.1:protein_coding:NCAPG	3	247	82.33333333333334	0
ENST00000514176.5:nonsense_mediated_decay:NCAPG	3	247	82.33333333333334	0
ENST00000332624.7:protein_coding:TRAK2	5	89	81.0	77
ENST00000416943.1:protein_coding:CCL24	4	139	69.5	0
ENST00000222902.6:protein_coding:CCL24	4	139	69.5	0
ENST00000310085.5:protein_coding:CCDC96	3	64	64.0	64
ENST00000592138.5:protein_coding:TPM4	4	61	61.0	61
ENST00000384541.1:misc_RNA:RF00019	8	142	60.11451885022112	31
ENST00000378909.2:protein_coding:ARID3C	3	60	60.0	60
ENST00000468083.1:retained_intron:ZYX	2	59	59.0	59
ENST00000533109.6:lincRNA:MIR100HG	14	60	57.0	54
ENST00000649025.1:lincRNA:AC106872.13	3	55	55.0	55
ENST00000307145.3:protein_coding:KLF13	3	53	53.0	53
ENST00000616345.1:snRNA:RF00004	29	998	47.28503492821672	0
ENST00000613778.1:snRNA:RF00004	29	998	47.28503492821672	0
ENST00000615427.1:snRNA:RF00004	29	998	47.28503492821672	0
ENST00000611544.1:snRNA:RF00004	29	998	47.28503492821672	0
ENST00000616535.1:snRNA:RF00004	29	998	47.28503492821672	0
ENST00000613119.1:snRNA:RF00004	29	998	47.28503492821672	0
ENST00000618664.1:snRNA:RNU2-1	29	998	47.28503492821672	0
ENST00000617785.1:snRNA:RF00004	29	998	47.28503492821672	0
ENST00000613956.1:snRNA:RF00004	29	998	47.28503492821672	0
ENST00000620268.1:snRNA:RF00004	29	998	47.28503492821672	0
ENST00000619465.1:snRNA:RF00004	29	998	47.28503492821672	0
ENST00000618602.1:snRNA:RF00004	29	998	47.28503492821672	0
ENST00000619225.1:snRNA:RF00004	28	996	47.11836826155005	0
ENST00000470675.5:retained_intron:NT5DC4	5	114	46.666666666666664	0
ENST00000497526.1:processed_transcript:NT5DC4	5	114	46.666666666666664	0
ENST00000410423.1:snRNA:RNU2-29P	12	788	46.04480875002614	11
ENST00000361390.2:protein_coding:MT-ND1	6	46	46.0	46
ENST00000364507.1:misc_RNA:RNY4P23	19	202	45.56156015037594	32
ENST00000618786.1:misc_RNA:RN7SL1	32	330	44.48752089058995	0
ENST00000635274.1:non_coding:AL139099.4	32	330	44.48752089058995	0
ENST00000523389.5:protein_coding:LARP4	3	85	42.5	0
ENST00000429001.7:protein_coding:LARP4	3	85	42.5	0
ENST00000411069.1:snRNA:RNU2-61P	21	909	42.09059048377227	0
ENST00000410344.1:snRNA:RNU2-33P	20	892	41.240590483772266	0
ENST00000362973.1:rRNA_pseudogene:RNA5SP358	2	41	41.0	41
ENST00000517148.1:rRNA_pseudogene:RNA5SP402	2	41	41.0	41
ENST00000268042.6:protein_coding:ARRDC4	2	41	41.0	41
ENST00000410695.1:snRNA:RNU2-37P	19	884	40.586914013184035	0
ENST00000364089.1:snoRNA:SNORA74A	3	40	40.0	40
ENST00000410794.1:snRNA:RNU2-7P	18	867	39.736914013184034	0
ENST00000410694.1:snRNA:RNU2-48P	18	867	39.736914013184034	0
ENST00000474046.1:processed_transcript:PBX1	6	41	39.7	39
ENST00000470116.2:nonsense_mediated_decay:PIGL	2	39	39.0	39
ENST00000624705.1:TEC:AC109326.1	2	39	39.0	39
ENST00000410508.1:snRNA:RNU2-26P	15	842	38.744808750026145	0
ENST00000516659.1:snRNA:RNU2-57P	15	842	38.744808750026145	0
ENST00000391305.1:snoRNA:SNORA3B	3	38	38.0	38
ENST00000523009.1:processed_pseudogene:TDGF1P5	3	38	38.0	38
ENST00000364308.1:misc_RNA:RF00019	4	50	37.375	27
ENST00000364455.1:rRNA_pseudogene:RNA5SP142	4	58	37.33333333333333	22
ENST00000602490.1:retained_intron:ARPC5	3	37	37.0	37
ENST00000319921.4:protein_coding:RNF213	1	37	37.0	37
ENST00000577988.2:snoRNA:SNORD3B-1	22	445	36.27142857142857	0
ENST00000568903.5:retained_intron:TNRC6A	6	36	36.0	36
ENST00000614365.1:rRNA:RF00002	2	36	36.0	36
ENST00000415420.1:processed_pseudogene:LUZP4P1	3	36	36.0	36
ENST00000604760.1:lincRNA:AC016355.1	1	36	36.0	36
ENST00000467404.6:protein_coding:CAMTA1	1	35	35.0	35
ENST00000294339.3:protein_coding:TAL1	2	69	34.5	0
ENST00000371884.6:protein_coding:TAL1	2	69	34.5	0
ENST00000610674.1:misc_RNA:RN7SL3	22	278	33.91105030235465	15
ENST00000362375.1:misc_RNA:RF00019	24	75	33.666666666666664	6
ENST00000625876.1:snoRNA:SNORD3A	23	452	33.104761904761915	0
ENST00000580533.1:snoRNA:SNORD3C	23	452	33.104761904761915	0
ENST00000625845.1:snoRNA:SNORD3C	23	452	33.104761904761915	0
ENST00000620446.1:snoRNA:SNORD3C	23	452	33.104761904761915	0
ENST00000620232.1:snoRNA:SNORD3A	23	452	33.104761904761915	0
ENST00000584923.1:snoRNA:SNORD3A	23	452	33.104761904761915	0
ENST00000444770.1:lincRNA:AC022387.1	2	33	33.0	33
ENST00000212015.10:protein_coding:SIRT1	2	33	33.0	33
ENST00000384478.1:misc_RNA:RF00019	4	51	32.77235772357723	32
ENST00000384155.1:rRNA_pseudogene:RNA5SP87	5	90	32.3	0
ENST00000363188.1:rRNA_pseudogene:RNA5SP218	5	90	32.3	0
ENST00000317178.9:protein_coding:ZNF776	2	32	32.0	32
ENST00000312655.8:protein_coding:YPEL2	1	32	32.0	32
ENST00000513535.1:lincRNA:LINC02222	2	32	32.0	32
ENST00000411404.1:snRNA:RNU2-6P	9	672	31.178017131198917	0
ENST00000515924.1:scaRNA:SCARNA8	1	31	31.0	31
ENST00000468879.1:IG_V_gene:IGKV1D-43	3	62	31.0	0
ENST00000495489.1:IG_V_gene:IGKV1-8	3	62	31.0	0
ENST00000558801.1:processed_transcript:DNM1P51	4	31	31.0	31
ENST00000634334.1:lincRNA:AC022021.1	2	31	31.0	31
ENST00000375377.1:protein_coding:JCAD	2	31	31.0	31
ENST00000363286.1:snRNA:RNU5B-1	2	32	30.0	28
ENST00000571722.3:snoRNA:SNORD3B-2	21	432	29.77142857142857	0
ENST00000631292.1:snoRNA:SNORD3B-1	21	432	29.77142857142857	0
ENST00000617128.1:snoRNA:SNORD3B-1	21	432	29.77142857142857	0
ENST00000364880.2:snoRNA:SNORD3B-2	21	432	29.77142857142857	0
ENST00000628329.1:snoRNA:SNORD3B-2	21	432	29.77142857142857	0
ENST00000363624.1:misc_RNA:RF00019	8	96	29.557575757575755	0
ENST00000513607.2:retained_intron:SLC6A18	5	59	29.5	0
ENST00000464149.1:retained_intron:MAMLD1	6	118	29.5	0
ENST00000262858.7:protein_coding:MAMLD1	6	118	29.5	0
ENST00000370401.6:protein_coding:MAMLD1	6	118	29.5	0
ENST00000426613.4:protein_coding:MAMLD1	6	118	29.5	0
ENST00000324642.3:protein_coding:SLC6A18	5	59	29.5	0
ENST00000516177.1:misc_RNA:RF00019	7	95	29.466666666666665	0
ENST00000365063.1:misc_RNA:RF00019	6	111	29.11451885022112	0
ENST00000261267.6:protein_coding:LYZ	1	29	29.0	29
ENST00000363985.1:misc_RNA:RF00019	29	660	28.9420143554653	0
ENST00000363636.1:misc_RNA:RF00019	29	660	28.832923446374394	0
ENST00000363651.1:misc_RNA:RF00019	29	660	28.832923446374394	0
ENST00000391023.1:misc_RNA:RF00019	7	144	28.6875	19
ENST00000363444.1:misc_RNA:RF00019	33	648	28.485701224152166	2
ENST00000377669.6:protein_coding:KLF12	2	28	28.0	28
ENST00000375856.4:protein_coding:IRS2	3	28	28.0	28
ENST00000502846.1:lincRNA:AC074344.2	1	28	28.0	28
ENST00000356215.5:antisense:AC090673.1	2	28	28.0	28
ENST00000406875.7:protein_coding:HIPK2	2	28	28.0	28
ENST00000511152.1:processed_pseudogene:AC005351.1	3	111	27.75	0
ENST00000613473.1:protein_coding:APOOL	3	111	27.75	0
ENST00000373173.6:protein_coding:APOOL	3	111	27.75	0
ENST00000622540.4:protein_coding:APOOL	3	111	27.75	0
ENST00000384097.1:misc_RNA:RF00019	28	641	27.742014355465304	2
ENST00000364916.1:misc_RNA:RF00019	6	91	27.466666666666665	0
ENST00000586803.1:retained_intron:CALR	6	55	27.25	0
ENST00000316448.9:protein_coding:CALR	6	55	27.25	0
ENST00000363743.1:rRNA_pseudogene:RNA5SP349	12	165	26.557142857142857	1
ENST00000311921.8:protein_coding:ZNF507	2	31	26.5	25
ENST00000362534.1:rRNA:RNA5SP250	9	166	26.371428571428574	0
ENST00000650361.1:rRNA_pseudogene:AC104843.3	9	166	26.371428571428574	0
ENST00000228945.8:protein_coding:ARHGDIB	1	26	26.0	26
ENST00000461236.1:processed_transcript:UHRF2	1	26	26.0	26
ENST00000554988.1:antisense:AL355075.4	2	26	26.0	26
ENST00000384341.1:misc_RNA:RF00019	27	640	25.832923446374394	0
ENST00000384413.1:misc_RNA:RF00019	27	640	25.832923446374394	0
ENST00000384656.1:misc_RNA:RF00019	26	639	25.742014355465304	0
ENST00000365393.1:rRNA_pseudogene:RNA5SP22	11	164	25.557142857142857	0
ENST00000364622.1:rRNA_pseudogene:RNA5SP78	11	164	25.557142857142857	0
ENST00000384119.1:misc_RNA:RF00019	25	637	25.519792133243083	0
ENST00000363171.1:misc_RNA:RF00019	25	637	25.519792133243083	0
ENST00000384268.1:misc_RNA:RF00019	25	637	25.519792133243083	0
ENST00000384297.1:misc_RNA:RF00019	25	637	25.519792133243083	0
ENST00000401878.7:protein_coding:RBM33	2	51	25.5	0
ENST00000341148.7:protein_coding:RBM33	2	51	25.5	0
ENST00000362665.1:rRNA_pseudogene:RNA5SP305	10	163	25.357142857142858	0
ENST00000626826.1:macro_lncRNA:HELLPAR	1	25	25.0	25
ENST00000589152.5:retained_intron:STK11	1	25	25.0	25
ENST00000370454.8:protein_coding:LRRC8C	1	25	25.0	25
ENST00000299977.8:protein_coding:SLFN5	1	25	25.0	25
ENST00000646170.1:lincRNA:AC069120.1	1	25	25.0	25
ENST00000621029.4:protein_coding:SEMA3B	2	25	25.0	25
ENST00000623745.1:TEC:AC130456.6	2	24	24.0	24
ENST00000384262.1:snoRNA:SNORD63	1	24	24.0	24
ENST00000595355.5:protein_coding:GINS2	1	24	24.0	24
ENST00000362591.1:misc_RNA:RF00019	23	527	23.03209927055022	0
ENST00000362352.1:misc_RNA:RF00019	23	527	23.03209927055022	0
ENST00000512854.1:unprocessed_pseudogene:AC091951.1	2	23	23.0	23
ENST00000369452.8:protein_coding:SHOC2	4	69	23.0	0
ENST00000623078.1:unprocessed_pseudogene:AL356585.4	1	23	23.0	23
ENST00000480155.1:processed_transcript:SHOC2	4	69	23.0	0
ENST00000418515.1:antisense:KCNMA1-AS3	1	23	23.0	23
ENST00000318596.7:protein_coding:SLC25A42	4	23	23.0	23
ENST00000225174.7:protein_coding:PPIF	2	23	23.0	23
ENST00000489390.1:processed_transcript:SHOC2	4	69	23.0	0
ENST00000606809.1:antisense:AL109659.2	1	23	23.0	23
ENST00000643721.1:protein_coding:TRIM8	1	23	23.0	23
ENST00000463407.5:protein_coding:NUP58	1	23	23.0	23
ENST00000362883.1:snoRNA:SNORD104	2	23	23.0	23
ENST00000562351.2:protein_coding:FAM214A	1	23	23.0	23
ENST00000364326.1:misc_RNA:RF00019	2	42	22.4	21
ENST00000384138.1:misc_RNA:RF00019	19	588	22.38948332955966	0
ENST00000563151.1:lincRNA:AC010542.4	16	594	22.189823289571002	0
ENST00000411222.1:misc_RNA:RF00019	16	594	22.189823289571002	0
ENST00000543571.5:protein_coding:LATS1	1	22	22.0	22
ENST00000379426.1:protein_coding:TMEM170B	1	22	22.0	22
ENST00000431546.1:processed_pseudogene:AC108448.2	1	22	22.0	22
ENST00000602198.5:protein_coding:TEX101	1	22	22.0	22
ENST00000380243.8:protein_coding:CCDC85C	2	22	22.0	22
ENST00000504000.1:retained_intron:SNF8	1	22	22.0	22
ENST00000364102.1:snRNA:RNU5A-8P	2	22	22.0	22
ENST00000380931.6:lincRNA:AP001043.1	1	22	22.0	22
ENST00000260443.8:protein_coding:RSL24D1	1	22	22.0	22
ENST00000515983.1:misc_RNA:RF00019	20	524	21.94119017964113	0
ENST00000362554.1:misc_RNA:RF00019	14	590	21.564823289571002	0
ENST00000530691.5:retained_intron:MICAL2	3	32	21.333333333333332	20
ENST00000516508.1:misc_RNA:RF00019	13	589	21.314823289571002	0
ENST00000391146.1:misc_RNA:RF00019	13	589	21.314823289571002	0
ENST00000362415.1:misc_RNA:RF00019	13	589	21.314823289571002	0
ENST00000459255.1:snoRNA:SCARNA10	1	21	21.0	21
ENST00000324288.13:protein_coding:CIITA	1	21	21.0	21
ENST00000585730.5:protein_coding:SEH1L	1	21	21.0	21
ENST00000296328.8:protein_coding:UBXN7	2	21	21.0	21
ENST00000464816.1:retained_intron:NEPRO	1	21	21.0	21
ENST00000604464.1:antisense:AC005034.2	1	21	21.0	21
ENST00000648228.1:antisense:DNM3OS	1	42	21.0	0
ENST00000310421.4:protein_coding:VCPIP1	1	21	21.0	21
ENST00000371222.3:protein_coding:JUN	2	21	21.0	21
ENST00000260356.5:protein_coding:THBS1	1	21	21.0	21
ENST00000564261.1:lincRNA:Z98259.1	1	21	21.0	21
ENST00000291294.6:protein_coding:PTGIR	1	21	21.0	21
ENST00000439871.1:processed_transcript:CXCR2P1	1	21	21.0	21
ENST00000463563.6:nonsense_mediated_decay:U2SURP	1	21	21.0	21
ENST00000486812.5:retained_intron:PRDM15	1	21	21.0	21
ENST00000489163.1:processed_transcript:NFS1	1	21	21.0	21
ENST00000334062.7:protein_coding:RASA3	1	21	21.0	21
ENST00000650189.1:antisense:DNM3OS	1	42	21.0	0
ENST00000377803.3:protein_coding:HIST1H4C	1	21	21.0	21
ENST00000364018.1:misc_RNA:RF00019	15	542	20.781500136282354	0
ENST00000581458.2:misc_RNA:RN7SL5P	23	276	20.754187557256607	0
ENST00000602301.2:vaultRNA:VTRNA2-1	3	41	20.5	0
ENST00000365160.1:misc_RNA:RF00006	3	41	20.5	0
ENST00000296029.3:protein_coding:PF4	3	29	20.5	12
ENST00000364659.1:misc_RNA:RF00019	13	575	20.17196614671386	1
ENST00000367701.9:protein_coding:ZBTB37	3	20	20.0	20
ENST00000321037.4:protein_coding:ENPP4	2	20	20.0	20
ENST00000335007.9:protein_coding:PPP1CC	2	20	20.0	20
ENST00000439083.5:protein_coding:TNS1	1	20	20.0	20
ENST00000283632.4:protein_coding:RMND5A	1	20	20.0	20
ENST00000367941.6:protein_coding:STX7	1	20	20.0	20
ENST00000601876.1:retained_intron:PLAUR	1	20	20.0	20
ENST00000548526.1:retained_intron:ANKRD33	1	20	20.0	20
ENST00000452635.1:processed_pseudogene:AL591438.2	1	20	20.0	20
ENST00000585078.1:snoRNA:SNORD92	1	20	20.0	20
ENST00000638835.1:protein_coding:CSAG3	4	77	19.25	0
ENST00000599845.3:protein_coding:CSAG3	4	77	19.25	0
ENST00000638741.1:protein_coding:CSAG2	4	77	19.25	0
ENST00000640702.1:protein_coding:CSAG2	4	77	19.25	0
ENST00000478402.5:retained_intron:PYCR2	3	29	19.22222222222222	18
ENST00000384763.1:misc_RNA:RF00019	12	574	19.17196614671386	0
ENST00000384290.1:misc_RNA:RF00019	12	574	19.17196614671386	0
ENST00000384095.1:misc_RNA:RF00019	12	574	19.17196614671386	0
ENST00000516362.1:misc_RNA:RF00019	12	574	19.17196614671386	0
ENST00000384766.1:misc_RNA:RF00019	12	574	19.17196614671386	0
ENST00000364201.1:misc_RNA:RF00019	12	574	19.17196614671386	0
ENST00000384665.1:misc_RNA:RF00019	12	574	19.17196614671386	0
ENST00000384123.1:misc_RNA:RF00019	12	574	19.17196614671386	0
ENST00000459006.1:misc_RNA:RF00019	12	574	19.17196614671386	0
ENST00000384113.1:misc_RNA:RF00019	12	574	19.17196614671386	0
ENST00000395407.6:protein_coding:PAQR5	12	574	19.17196614671386	0
ENST00000391004.1:misc_RNA:RF00019	12	574	19.17196614671386	0
ENST00000384432.1:misc_RNA:RF00019	12	574	19.17196614671386	0
ENST00000340965.4:protein_coding:PAQR5	12	574	19.17196614671386	0
ENST00000384251.1:misc_RNA:RF00019	12	574	19.17196614671386	0
ENST00000573866.2:lincRNA:AC007952.4	14	205	19.133333333333333	0
ENST00000298281.8:protein_coding:PCF11	1	19	19.0	19
ENST00000573533.1:retained_intron:NMRAL1	1	19	19.0	19
ENST00000407627.6:protein_coding:ELAVL1	1	19	19.0	19
ENST00000371206.6:retained_intron:ENTPD1	3	19	19.0	19
ENST00000564287.2:lincRNA:AC092803.2	1	19	19.0	19
ENST00000373313.2:protein_coding:MAFB	2	19	19.0	19
ENST00000591467.1:retained_intron:RAD23A	1	19	19.0	19
ENST00000323374.8:protein_coding:SPHK1	2	19	19.0	19
ENST00000360565.7:protein_coding:SCAF1	1	19	19.0	19
ENST00000263275.4:protein_coding:OPA3	1	19	19.0	19
ENST00000599962.1:protein_coding:H2BFS	2	45	19.0	0
ENST00000464664.3:protein_coding:H2BFS	2	45	19.0	0
ENST00000078429.8:protein_coding:GNA11	1	19	19.0	19
ENST00000464111.1:retained_intron:GIGYF1	1	19	19.0	19
ENST00000368885.7:protein_coding:AMD1	1	19	19.0	19
ENST00000384653.1:misc_RNA:RF00019	14	526	18.78150013628235	0
ENST00000344624.7:protein_coding:DROSHA	5	56	18.666666666666668	0
ENST00000511367.6:protein_coding:DROSHA	5	56	18.666666666666668	0
ENST00000442743.5:protein_coding:DROSHA	5	56	18.666666666666668	0
ENST00000320868.9:protein_coding:HBA1	8	93	18.291666666666668	0
ENST00000251595.11:protein_coding:HBA2	8	93	18.291666666666668	0
ENST00000364930.1:misc_RNA:RF00019	13	532	18.112988690997277	0
ENST00000290607.11:protein_coding:STARD9	5	59	18.083333333333332	0
ENST00000568493.1:retained_intron:STARD9	5	59	18.083333333333332	0
ENST00000564158.5:retained_intron:STARD9	5	59	18.083333333333332	0
ENST00000487106.5:processed_transcript:LAMTOR2	1	18	18.0	18
ENST00000361360.3:protein_coding:POU3F3	1	18	18.0	18
ENST00000601302.3:protein_coding:ARL14EPL	1	18	18.0	18
ENST00000356770.8:protein_coding:PBRM1	1	18	18.0	18
ENST00000456775.1:antisense:ST7-AS1	1	18	18.0	18
ENST00000432535.1:lincRNA:LINC00844	1	18	18.0	18
ENST00000300086.4:protein_coding:TERF2IP	1	18	18.0	18
ENST00000608367.1:antisense:AC021016.3	1	18	18.0	18
ENST00000215832.10:protein_coding:MAPK1	1	18	18.0	18
ENST00000284000.8:protein_coding:CEBPG	1	35	17.5	0
ENST00000585933.2:protein_coding:CEBPG	1	35	17.5	0
ENST00000410577.1:misc_RNA:RF00019	10	527	17.237988690997277	0
ENST00000408534.2:snoRNA:RF00012	8	240	17.13809523809524	0
ENST00000390880.2:snoRNA:RF00012	8	240	17.13809523809524	0
ENST00000362918.1:misc_RNA:RNY3P2	12	444	17.003264483046696	0
ENST00000411366.1:misc_RNA:RNY3P8	12	444	17.003264483046696	0
ENST00000362862.1:misc_RNA:RF00019	12	444	17.003264483046696	0
ENST00000363248.1:misc_RNA:RF00019	12	444	17.003264483046696	0
ENST00000281828.6:protein_coding:FARSB	3	17	17.0	17
ENST00000376960.8:protein_coding:ZFAND5	1	17	17.0	17
ENST00000265734.8:protein_coding:CDK6	1	17	17.0	17
ENST00000512782.1:processed_transcript:AC138409.2	3	17	17.0	17
ENST00000391010.1:rRNA_pseudogene:RNA5SP109	1	17	17.0	17
ENST00000364340.1:rRNA_pseudogene:RNA5SP139	1	17	17.0	17
ENST00000428411.5:antisense:SLC16A1-AS1	1	17	17.0	17
ENST00000529961.1:sense_overlapping:AC022762.1	1	17	17.0	17
ENST00000612330.1:lincRNA:AC006449.6	1	17	17.0	17
ENST00000329122.2:protein_coding:KRTAP6-1	1	17	17.0	17
ENST00000301459.4:protein_coding:RCOR2	1	17	17.0	17
ENST00000319080.11:protein_coding:MLXIP	1	17	17.0	17
ENST00000296028.3:protein_coding:PPBP	3	17	17.0	17
ENST00000501648.2:bidirectional_promoter_lncRNA:AP001122.1	1	17	17.0	17
ENST00000437048.6:protein_coding:VPS53	1	17	17.0	17
ENST00000512938.2:processed_pseudogene:GOLGA2P1	1	17	17.0	17
ENST00000503039.1:protein_coding:ZNF346	1	17	17.0	17
ENST00000360110.8:protein_coding:TFRC	3	45	16.583333333333336	0
ENST00000420415.5:protein_coding:TFRC	3	45	16.583333333333336	0
ENST00000383990.1:misc_RNA:RF00019	11	481	16.40650013628235	0
ENST00000383978.1:misc_RNA:RF00019	11	481	16.40650013628235	0
ENST00000488281.1:processed_pseudogene:RPL13AP2	10	105	16.333333333333332	10
ENST00000297293.5:protein_coding:LMTK2	1	16	16.0	16
ENST00000613982.1:antisense:AL139082.1	1	16	16.0	16
ENST00000481407.5:retained_intron:FAM133B	2	16	16.0	16
ENST00000392981.6:protein_coding:XRN1	2	64	16.0	0
ENST00000573376.1:retained_intron:SAMD14	1	16	16.0	16
ENST00000199764.6:protein_coding:CEACAM6	1	16	16.0	16
ENST00000361227.2:protein_coding:MT-ND3	1	16	16.0	16
ENST00000318160.4:protein_coding:GREM2	1	16	16.0	16
ENST00000264951.8:protein_coding:XRN1	2	64	16.0	0
ENST00000480251.1:processed_pseudogene:RPL26P26	1	16	16.0	16
ENST00000518219.5:protein_coding:MRNIP	1	16	16.0	16
ENST00000472697.5:retained_intron:XRN1	2	64	16.0	0
ENST00000649784.1:antisense:MMP25-AS1	1	32	16.0	0
ENST00000372459.6:protein_coding:CTSA	1	16	16.0	16
ENST00000451312.5:protein_coding:NUCB1	1	16	16.0	16
ENST00000327827.11:protein_coding:C16orf72	1	16	16.0	16
ENST00000648307.1:rRNA_pseudogene:AC011405.2	2	32	16.0	0
ENST00000364662.1:rRNA:RNA5SP194	2	32	16.0	0
ENST00000372525.6:protein_coding:C1orf50	1	16	16.0	16
ENST00000322564.8:protein_coding:PLEKHD1	1	16	16.0	16
ENST00000629249.1:antisense:AC141424.1	1	16	16.0	16
ENST00000263620.7:protein_coding:ARID3A	2	16	16.0	16
ENST00000573130.2:antisense:MMP25-AS1	1	32	16.0	0
ENST00000475285.2:retained_intron:ARHGAP19-SLIT1	1	16	16.0	16
ENST00000498077.6:protein_coding:XRN1	2	64	16.0	0
ENST00000521487.2:antisense:RAD21-AS1	1	16	16.0	16
ENST00000363781.1:misc_RNA:RF00019	7	38	15.866666666666667	3
ENST00000362421.1:misc_RNA:RF00019	11	431	15.766500136282351	0
ENST00000509479.6:protein_coding:MAML3	2	27	15.333333333333334	13
ENST00000563963.1:retained_intron:TUBGCP4	1	15	15.0	15
ENST00000295770.3:protein_coding:STT3B	3	33	15.0	0
ENST00000478785.1:processed_transcript:PAGE4	1	15	15.0	15
ENST00000378912.6:protein_coding:FUK	2	15	15.0	15
ENST00000395145.3:protein_coding:CLDN3	1	15	15.0	15
ENST00000358220.5:protein_coding:WDR37	3	45	15.0	0
ENST00000405341.1:processed_pseudogene:HSPE1P26	1	15	15.0	15
ENST00000627127.1:lincRNA:PCAT14	1	15	15.0	15
ENST00000263150.8:protein_coding:WDR37	3	45	15.0	0
ENST00000262031.9:protein_coding:RBMS2	1	15	15.0	15
ENST00000619443.1:lincRNA:AC130371.2	2	15	15.0	15
ENST00000309424.7:protein_coding:CD3EAP	1	15	15.0	15
ENST00000260506.12:protein_coding:FNBP1L	1	15	15.0	15
ENST00000416316.1:processed_pseudogene:AC004911.1	1	15	15.0	15
ENST00000525918.1:retained_intron:VPS26B	2	15	15.0	15
ENST00000606526.1:snoRNA:SNORD14A	1	15	15.0	15
ENST00000279247.10:protein_coding:CAPN1	1	15	15.0	15
ENST00000501702.6:lincRNA:LINC01184	1	15	15.0	15
ENST00000426431.2:protein_coding:SP1	1	15	15.0	15
ENST00000378119.8:protein_coding:C6orf62	1	15	15.0	15
ENST00000369839.3:protein_coding:TAF5	1	15	15.0	15
ENST00000378616.4:protein_coding:XK	1	15	15.0	15
ENST00000280571.9:protein_coding:RILPL2	1	15	15.0	15
ENST00000453168.5:processed_transcript:STT3B	3	33	15.0	0
ENST00000650072.1:protein_coding:WDR37	3	45	15.0	0
ENST00000471395.1:retained_intron:ANXA4	1	15	15.0	15
ENST00000411288.1:misc_RNA:RF00019	13	17	14.833333333333332	13
ENST00000538654.5:retained_intron:SNHG1	5	50	14.666666666666666	0
ENST00000617144.1:misc_RNA:RF00017	3	40	14.61111111111111	0
ENST00000494391.3:misc_RNA:RN7SL598P	3	40	14.61111111111111	0
ENST00000497613.2:retained_intron:TONSL	2	30	14.571428571428571	0
ENST00000514623.1:retained_intron:MYLK	1	29	14.5	0
ENST00000293831.12:protein_coding:EIF4A1	2	29	14.5	0
ENST00000356884.10:protein_coding:BICD2	1	29	14.5	0
ENST00000375512.3:protein_coding:BICD2	1	29	14.5	0
ENST00000581621.1:processed_transcript:AC016876.2	2	29	14.5	0
ENST00000409663.7:protein_coding:TMEM131L	2	41	14.2	0
ENST00000409959.7:protein_coding:TMEM131L	2	41	14.2	0
ENST00000382723.4:protein_coding:MSX1	1	14	14.0	14
ENST00000650177.1:processed_transcript:ZNF331	1	14	14.0	14
ENST00000565441.1:lincRNA:AC007495.1	1	28	14.0	0
ENST00000262430.5:protein_coding:MLYCD	1	14	14.0	14
ENST00000365668.1:snRNA:RNU4-2	1	14	14.0	14
ENST00000481219.1:retained_intron:SETDB1	1	14	14.0	14
ENST00000367368.3:protein_coding:LRP11	2	14	14.0	14
ENST00000298316.6:protein_coding:ARF6	1	14	14.0	14
ENST00000405409.6:protein_coding:RBFOX2	1	14	14.0	14
ENST00000606367.1:antisense:AL662844.4	1	14	14.0	14
ENST00000430744.1:processed_pseudogene:RPL36P19	1	14	14.0	14
ENST00000350997.11:protein_coding:FADS1	1	14	14.0	14
ENST00000279022.6:protein_coding:MYL9	1	14	14.0	14
ENST00000648729.1:lincRNA:AC007495.1	1	28	14.0	0
ENST00000624409.1:TEC:AC015813.6	1	14	14.0	14
ENST00000384753.1:misc_RNA:RF00019	10	415	13.766500136282351	0
ENST00000384187.1:misc_RNA:RF00019	10	415	13.766500136282351	0
ENST00000363617.1:rRNA_pseudogene:RNA5SP322	3	95	13.571428571428571	0
ENST00000311160.13:protein_coding:TNS3	2	27	13.5	0
ENST00000428457.1:protein_coding:TNS3	2	27	13.5	0
ENST00000584058.2:misc_RNA:RN7SL4P	16	214	13.26529866836772	0
ENST00000362697.1:misc_RNA:RF00019	9	354	13.220407340189555	0
ENST00000498420.5:nonsense_mediated_decay:ABHD16A	5	66	13.2	0
ENST00000482224.5:nonsense_mediated_decay:ABHD16A	5	66	13.2	0
ENST00000395952.7:protein_coding:ABHD16A	5	66	13.2	0
ENST00000495769.5:nonsense_mediated_decay:ABHD16A	5	66	13.2	0
ENST00000477462.5:nonsense_mediated_decay:ABHD16A	5	66	13.2	0
ENST00000530918.2:antisense:AP003396.3	1	13	13.0	13
ENST00000396077.7:protein_coding:ZNF445	1	13	13.0	13
ENST00000602361.1:lincRNA:RMRP	3	26	13.0	0
ENST00000276282.6:protein_coding:MFHAS1	1	13	13.0	13
ENST00000431043.1:retained_intron:SNHG5	1	13	13.0	13
ENST00000363046.1:ribozyme:RMRP	3	26	13.0	0
ENST00000286713.6:protein_coding:STOM	1	13	13.0	13
ENST00000374787.7:protein_coding:SMC2	1	13	13.0	13
ENST00000459714.1:processed_transcript:EIF4E2	1	13	13.0	13
ENST00000411929.5:nonsense_mediated_decay:INSIG2	1	13	13.0	13
ENST00000624264.1:lincRNA:Z95114.1	1	13	13.0	13
ENST00000355673.7:protein_coding:MBD6	1	26	13.0	0
ENST00000556645.5:protein_coding:WARS	1	13	13.0	13
ENST00000497222.1:processed_transcript:TAF1	3	13	13.0	13
ENST00000328459.10:protein_coding:TTC7B	1	13	13.0	13
ENST00000609682.1:antisense:ZBTB11-AS1	2	13	13.0	13
ENST00000547844.1:nonsense_mediated_decay:MBD6	1	26	13.0	0
ENST00000364020.1:rRNA_pseudogene:RNA5SP99	1	13	13.0	13
ENST00000614556.4:protein_coding:DCAF7	1	13	13.0	13
ENST00000608669.1:retained_intron:LINC00963	1	13	13.0	13
ENST00000411913.1:processed_pseudogene:HMGB3P2	4	45	12.966666666666667	0
ENST00000463397.3:misc_RNA:RN7SL674P	13	211	12.871656362960707	0
ENST00000384673.1:misc_RNA:RF00019	9	407	12.857185075710902	0
ENST00000493013.3:misc_RNA:RN7SL767P	13	212	12.825904728973782	0
ENST00000619178.1:snoRNA:SNORD3D	13	192	12.633333333333333	0
ENST00000630092.1:snoRNA:SNORD3D	13	192	12.633333333333333	0
ENST00000384282.1:misc_RNA:RF00019	8	406	12.523851742377568	0
ENST00000363005.1:misc_RNA:RF00019	8	406	12.523851742377568	0
ENST00000384358.1:misc_RNA:RF00019	8	406	12.523851742377568	0
ENST00000527796.6:retained_intron:RSRC2	2	25	12.5	0
ENST00000532186.5:processed_transcript:RSRC2	2	25	12.5	0
ENST00000526023.5:processed_transcript:NAP1L4	1	25	12.5	0
ENST00000528090.5:lincRNA:LINC00964	1	25	12.5	0
ENST00000382622.3:protein_coding:PRMT8	2	25	12.5	0
ENST00000543701.5:retained_intron:PRMT8	2	25	12.5	0
ENST00000525292.5:lincRNA:LINC00964	1	25	12.5	0
ENST00000469805.5:retained_intron:NAP1L4	1	25	12.5	0
ENST00000410878.1:snRNA:RNU2-68P	9	200	12.459743814961206	4
ENST00000384782.1:snRNA:RNU1-3	18	198	12.379588708393056	0
ENST00000383925.1:snRNA:RNU1-1	18	198	12.379588708393056	0
ENST00000383858.1:snRNA:RNVU1-7	18	198	12.379588708393056	0
ENST00000615842.1:snRNA:RF00003	18	198	12.379588708393056	0
ENST00000384010.1:snRNA:RNVU1-18	18	198	12.379588708393056	0
ENST00000383869.1:snRNA:RNU1-27P	18	198	12.379588708393056	0
ENST00000384278.1:snRNA:RNU1-2	18	198	12.379588708393056	0
ENST00000383861.1:snRNA:RNU1-28P	18	198	12.379588708393056	0
ENST00000384659.1:snRNA:RNU1-4	18	198	12.379588708393056	0
ENST00000364369.1:misc_RNA:RF00019	5	36	12.375	9
ENST00000362796.2:snoRNA:SNORD3G	2	38	12.333333333333334	0
ENST00000364578.1:snoRNA:SNORA63C	2	49	12.25	0
ENST00000363450.1:snoRNA:SNORA63	2	49	12.25	0
ENST00000362911.1:misc_RNA:RF00019	7	34	12.208333333333332	0
ENST00000493635.1:retained_intron:FGD2	2	13	12.2	12
ENST00000610976.1:snRNA:RF00003	17	195	12.079588708393056	0
ENST00000451362.1:lincRNA:AL139130.1	1	12	12.0	12
ENST00000490689.3:retained_intron:SHOX2	1	12	12.0	12
ENST00000599973.1:protein_coding:CLEC11A	1	12	12.0	12
ENST00000444037.1:lincRNA:AL512306.2	1	12	12.0	12
ENST00000405333.5:protein_coding:ODC1	2	24	12.0	0
ENST00000314888.9:protein_coding:TLN1	1	12	12.0	12
ENST00000369800.5:protein_coding:NEURL1B	1	12	12.0	12
ENST00000372806.7:protein_coding:STK4	2	24	12.0	0
ENST00000229794.8:protein_coding:MAPK14	1	24	12.0	0
ENST00000254803.3:protein_coding:UTP3	1	12	12.0	12
ENST00000306917.4:protein_coding:FEM1B	1	12	12.0	12
ENST00000499879.6:protein_coding:STK4	2	24	12.0	0
ENST00000374403.3:protein_coding:KIF4A	1	12	12.0	12
ENST00000229795.7:protein_coding:MAPK14	1	24	12.0	0
ENST00000380084.8:protein_coding:RBBP7	1	12	12.0	12
ENST00000356607.8:protein_coding:PEX14	1	12	12.0	12
ENST00000624886.1:TEC:AC009090.5	1	12	12.0	12
ENST00000516707.1:rRNA_pseudogene:RNA5SP82	1	24	12.0	0
ENST00000338380.2:protein_coding:SLPI	1	12	12.0	12
ENST00000234111.8:protein_coding:ODC1	2	24	12.0	0
ENST00000363244.1:rRNA_pseudogene:RNA5SP123	1	24	12.0	0
ENST00000541078.6:protein_coding:ARHGDIA	1	12	12.0	12
ENST00000329478.3:protein_coding:ADAT3	3	12	12.0	12
ENST00000559488.5:protein_coding:ITGB3	2	13	12.0	11
ENST00000422868.2:processed_pseudogene:RPS27AP14	1	12	12.0	12
ENST00000427632.2:IG_V_gene:IGLV9-49	1	12	12.0	12
ENST00000363566.1:misc_RNA:RF00019	7	389	11.894222112747938	0
ENST00000363558.1:misc_RNA:RF00019	7	389	11.894222112747938	0
ENST00000362433.1:misc_RNA:RF00019	7	389	11.894222112747938	0
ENST00000488946.1:retained_intron:RPL13A	7	129	11.819047619047616	0
ENST00000545920.1:retained_intron:SNHG1	4	35	11.666666666666666	0
ENST00000537024.5:retained_intron:SNHG1	4	35	11.666666666666666	0
ENST00000579553.1:miRNA:MIR1254-2	1	23	11.5	0
ENST00000262623.3:protein_coding:ATP4A	1	23	11.5	0
ENST00000363668.2:snoRNA:RF00012	1	23	11.5	0
ENST00000408257.1:miRNA:MIR1254-1	1	23	11.5	0
ENST00000592131.5:retained_intron:ATP4A	1	23	11.5	0
ENST00000379204.2:protein_coding:SCGB2B2	1	23	11.5	0
ENST00000377899.5:protein_coding:PCSK2	2	23	11.5	0
ENST00000262545.6:protein_coding:PCSK2	2	23	11.5	0
ENST00000601241.5:protein_coding:SCGB2B2	1	23	11.5	0
ENST00000528743.3:protein_coding:KRTAP5-9	2	12	11.25	11
ENST00000467883.3:misc_RNA:RN7SL128P	12	201	11.204989696294042	0
ENST00000365498.1:misc_RNA:RF00019	8	293	11.116959064327485	0
ENST00000420428.6:protein_coding:CELF4	1	11	11.0	11
ENST00000554912.1:protein_coding:SLC25A29	3	33	11.0	0
ENST00000303910.4:protein_coding:HIST1H2AE	1	11	11.0	11
ENST00000392908.7:protein_coding:SLC25A29	3	33	11.0	0
ENST00000443503.6:protein_coding:CTDSPL	1	22	11.0	0
ENST00000228928.11:protein_coding:OAS3	1	11	11.0	11
ENST00000382688.8:retained_intron:CCDC9B	1	22	11.0	0
ENST00000543693.5:protein_coding:NFIB	1	22	11.0	0
ENST00000359232.7:protein_coding:SLC25A29	3	33	11.0	0
ENST00000413631.1:processed_pseudogene:PARP1P1	1	22	11.0	0
ENST00000397527.5:protein_coding:CEP250	2	11	11.0	11
ENST00000372876.1:protein_coding:TBCC	1	11	11.0	11
ENST00000413605.6:protein_coding:CDK19	2	33	11.0	0
ENST00000323817.7:protein_coding:CDK19	2	33	11.0	0
ENST00000611864.4:protein_coding:MGAT4C	1	11	11.0	11
ENST00000217909.7:protein_coding:SLC25A43	2	11	11.0	11
ENST00000281523.7:protein_coding:ZNF385D	1	11	11.0	11
ENST00000608517.1:antisense:AL449106.1	1	11	11.0	11
ENST00000280155.3:protein_coding:ADRA2A	2	11	11.0	11
ENST00000358689.8:protein_coding:ENTPD4	1	11	11.0	11
ENST00000392381.7:nonsense_mediated_decay:DLG1	1	11	11.0	11
ENST00000370193.3:protein_coding:LBX1	1	11	11.0	11
ENST00000366794.9:protein_coding:PARP1	1	22	11.0	0
ENST00000380959.7:protein_coding:NFIB	1	22	11.0	0
ENST00000273179.9:protein_coding:CTDSPL	1	22	11.0	0
ENST00000368911.7:protein_coding:CDK19	2	33	11.0	0
ENST00000397536.6:protein_coding:CCDC9B	1	22	11.0	0
ENST00000525239.5:protein_coding:WDR74	6	92	10.555555555555555	0
ENST00000538098.2:protein_coding:WDR74	6	92	10.555555555555555	0
ENST00000410396.1:snRNA:RNU2-2P	6	92	10.555555555555555	0
ENST00000378061.6:protein_coding:ZNF425	2	21	10.5	0
ENST00000516441.1:misc_RNA:RF00019	2	11	10.5	10
ENST00000483014.1:protein_coding:ZNF425	2	21	10.5	0
ENST00000365208.1:misc_RNA:RF00019	2	21	10.333333333333334	0
ENST00000471086.3:misc_RNA:RN7SL396P	12	192	10.144383635687982	0
ENST00000392396.7:protein_coding:TFRC	2	32	10.083333333333334	0
ENST00000590120.1:retained_intron:LYL1	1	10	10.0	10
ENST00000418558.1:processed_pseudogene:AC092634.6	1	20	10.0	0
ENST00000621981.1:miRNA:MIR6723	1	10	10.0	10
ENST00000412681.2:protein_coding:NRGN	1	20	10.0	0
ENST00000291478.9:protein_coding:KALRN	2	20	10.0	0
ENST00000570843.1:lincRNA:AC108134.2	1	10	10.0	10
ENST00000493030.6:protein_coding:TRIM11	1	10	10.0	10
ENST00000263102.6:protein_coding:CCDC6	1	10	10.0	10
ENST00000391017.1:misc_RNA:RF00019	1	10	10.0	10
ENST00000404338.7:protein_coding:ARHGAP35	1	20	10.0	0
ENST00000284292.10:protein_coding:NRGN	1	20	10.0	0
ENST00000516887.1:rRNA_pseudogene:RNA5SP34	1	20	10.0	0
ENST00000634439.1:processed_pseudogene:AC095038.3	1	20	10.0	0
ENST00000591344.1:protein_coding:ZNF850	1	20	10.0	0
ENST00000332499.3:protein_coding:HEXIM1	1	10	10.0	10
ENST00000359653.4:protein_coding:ZRANB1	1	10	10.0	10
ENST00000619791.1:protein_coding:SETD1B	1	20	10.0	0
ENST00000620977.1:protein_coding:KCNK3	1	10	10.0	10
ENST00000614887.4:protein_coding:ZNF850	1	20	10.0	0
ENST00000604567.5:protein_coding:SETD1B	1	20	10.0	0
ENST00000614079.1:protein_coding:ARHGAP35	1	20	10.0	0
ENST00000297632.7:protein_coding:TMEM65	1	10	10.0	10
ENST00000262094.9:protein_coding:RAB27B	1	10	10.0	10
ENST00000573187.1:antisense:AC016876.1	1	10	10.0	10
ENST00000299413.6:protein_coding:TRIM44	2	10	10.0	10
ENST00000267202.6:protein_coding:VPS37B	1	10	10.0	10
ENST00000629083.1:misc_RNA:RF00017	2	38	9.9	0
ENST00000469617.3:misc_RNA:RN7SL795P	10	188	9.760545251849598	0
ENST00000463926.3:misc_RNA:RN7SL43P	10	188	9.760545251849598	0
ENST00000582522.2:misc_RNA:RN7SL300P	10	188	9.760545251849598	0
ENST00000581392.2:misc_RNA:RN7SL49P	10	188	9.760545251849598	0
ENST00000479428.3:misc_RNA:RN7SL546P	10	188	9.760545251849598	0
ENST00000585237.2:misc_RNA:RN7SL296P	10	188	9.760545251849598	0
ENST00000464971.1:misc_RNA:RN7SL308P	10	188	9.760545251849598	0
ENST00000467825.2:protein_coding:RPL13A	6	118	9.619047619047617	0
ENST00000621674.4:protein_coding:RPL13A	6	118	9.619047619047617	0
ENST00000479992.5:retained_intron:RPL13A	6	118	9.619047619047617	0
ENST00000391857.8:protein_coding:RPL13A	6	118	9.619047619047617	0
ENST00000477613.6:processed_transcript:RPL13A	6	118	9.619047619047617	0
ENST00000624069.3:nonsense_mediated_decay:RPL13A	6	118	9.619047619047617	0
ENST00000363899.1:misc_RNA:RF00019	2	18	9.5	1
ENST00000216456.6:nonsense_mediated_decay:VTI1B	1	19	9.5	0
ENST00000515641.1:protein_coding:ANKRD50	1	19	9.5	0
ENST00000394688.7:protein_coding:BRD7	1	19	9.5	0
ENST00000394689.2:protein_coding:BRD7	1	19	9.5	0
ENST00000504087.5:protein_coding:ANKRD50	1	19	9.5	0
ENST00000318037.3:protein_coding:RNF168	1	19	9.5	0
ENST00000437070.1:nonsense_mediated_decay:RNF168	1	19	9.5	0
ENST00000553306.5:nonsense_mediated_decay:AL049779.1	1	19	9.5	0
ENST00000383924.1:misc_RNA:RF00019	5	87	9.393569844789358	0
ENST00000318607.9:protein_coding:PABPC1	3	32	9.25	0
ENST00000393067.7:protein_coding:POU2AF1	1	9	9.0	9
ENST00000485624.1:processed_transcript:LY9	1	18	9.0	0
ENST00000302342.3:protein_coding:ZNF217	1	18	9.0	0
ENST00000380833.8:protein_coding:CLCN4	1	18	9.0	0
ENST00000573312.1:lincRNA:AC144831.1	1	9	9.0	9
ENST00000263960.6:protein_coding:COQ10B	1	18	9.0	0
ENST00000547050.1:retained_intron:ATP2A2	1	9	9.0	9
ENST00000623300.1:TEC:AL096816.1	1	9	9.0	9
ENST00000637228.1:protein_coding:KLHL33	1	18	9.0	0
ENST00000409010.1:protein_coding:COQ10B	1	18	9.0	0
ENST00000360909.7:protein_coding:DAAM1	1	27	9.0	0
ENST00000314103.5:protein_coding:CHAF1B	1	18	9.0	0
ENST00000514825.1:retained_intron:HSPA4	1	27	9.0	0
ENST00000541171.1:processed_transcript:LEMD3	1	18	9.0	0
ENST00000490902.1:nonsense_mediated_decay:LY9	1	18	9.0	0
ENST00000526104.5:protein_coding:RIC8A	1	9	9.0	9
ENST00000516192.1:rRNA_pseudogene:RNA5SP303	1	9	9.0	9
ENST00000623731.1:TEC:AC120114.3	1	9	9.0	9
ENST00000554459.5:processed_transcript:DAAM1	1	27	9.0	0
ENST00000514776.2:retained_intron:HADH	1	18	9.0	0
ENST00000633063.1:protein_coding:ZCCHC8	1	9	9.0	9
ENST00000291900.6:protein_coding:ZER1	1	18	9.0	0
ENST00000304858.6:protein_coding:HSPA4	1	27	9.0	0
ENST00000615899.1:protein_coding:HSPA4	1	27	9.0	0
ENST00000414921.5:protein_coding:ZER1	1	18	9.0	0
ENST00000301015.14:protein_coding:PIEZO1	1	9	9.0	9
ENST00000371471.6:protein_coding:ZNF217	1	18	9.0	0
ENST00000395125.1:protein_coding:DAAM1	1	27	9.0	0
ENST00000308330.2:protein_coding:LEMD3	1	18	9.0	0
ENST00000421085.6:protein_coding:CLCN4	1	18	9.0	0
ENST00000396373.8:protein_coding:ETV6	1	9	9.0	9
ENST00000636854.2:protein_coding:KLHL33	1	18	9.0	0
ENST00000383975.1:snRNA:RNU1-11P	14	149	8.96292204172639	0
ENST00000364161.1:misc_RNA:RF00019	4	69	8.954545454545455	0
ENST00000516933.1:misc_RNA:RF00019	4	69	8.954545454545455	0
ENST00000365663.1:misc_RNA:RF00019	4	69	8.954545454545455	0
ENST00000558401.6:protein_coding:B2M	6	82	8.863636363636365	0
ENST00000544417.5:protein_coding:B2M	6	82	8.863636363636365	0
ENST00000648006.1:protein_coding:B2M	6	82	8.863636363636365	0
ENST00000397797.1:protein_coding:HBA1	6	64	8.791666666666668	0
ENST00000472694.1:retained_intron:HBA1	6	64	8.791666666666668	0
ENST00000397806.1:protein_coding:HBA2	6	64	8.791666666666668	0
ENST00000482565.1:retained_intron:HBA2	6	64	8.791666666666668	0
ENST00000362353.1:misc_RNA:RF00019	2	18	8.7	0
ENST00000364407.1:misc_RNA:RF00019	8	204	8.596385193753616	1
ENST00000476268.6:retained_intron:RPL13A	6	106	8.533333333333333	0
ENST00000484279.5:nonsense_mediated_decay:RPL13A	6	106	8.533333333333333	0
ENST00000261681.8:protein_coding:MPP5	1	17	8.5	0
ENST00000364849.1:snoRNA:SNORD87	1	17	8.5	0
ENST00000447372.1:lincRNA:AL023802.1	1	17	8.5	0
ENST00000229179.8:protein_coding:NUP107	1	17	8.5	0
ENST00000344861.9:nonsense_mediated_decay:ZDHHC7	1	17	8.5	0
ENST00000184956.10:protein_coding:HEATR6	2	17	8.5	0
ENST00000374161.7:processed_transcript:WDFY4	1	17	8.5	0
ENST00000484216.1:protein_coding:HBA2	4	48	8.5	0
ENST00000402364.1:protein_coding:SACS	1	17	8.5	0
ENST00000226524.3:protein_coding:PF4V1	1	17	8.5	0
ENST00000325239.11:protein_coding:WDFY4	1	17	8.5	0
ENST00000382292.8:protein_coding:SACS	1	17	8.5	0
ENST00000555925.5:protein_coding:MPP5	1	17	8.5	0
ENST00000521127.1:retained_intron:SNHG6	1	17	8.5	0
ENST00000487791.1:retained_intron:HBA1	4	48	8.5	0
ENST00000592314.5:retained_intron:SF3A2	1	17	8.5	0
ENST00000587637.2:retained_intron:SF3A2	1	17	8.5	0
ENST00000344785.10:nonsense_mediated_decay:RBM38	1	17	8.5	0
ENST00000587003.5:nonsense_mediated_decay:HEATR6	2	17	8.5	0
ENST00000313732.8:protein_coding:ZDHHC7	1	17	8.5	0
ENST00000356208.9:protein_coding:RBM38	1	17	8.5	0
ENST00000497389.7:transcribed_unprocessed_pseudogene:SHLD2P1	1	25	8.333333333333334	0
ENST00000298786.4:protein_coding:SHLD2	1	25	8.333333333333334	0
ENST00000527788.5:processed_transcript:QSER1	2	25	8.333333333333334	0
ENST00000301740.12:protein_coding:SRRM2	2	9	8.333333333333334	8
ENST00000650167.1:protein_coding:QSER1	2	25	8.333333333333334	0
ENST00000399302.7:protein_coding:QSER1	2	25	8.333333333333334	0
ENST00000298784.5:protein_coding:SHLD2	1	25	8.333333333333334	0
ENST00000307885.4:protein_coding:ADCY6	5	26	8.25	0
ENST00000357869.7:protein_coding:ADCY6	5	26	8.25	0
ENST00000550422.5:protein_coding:ADCY6	5	26	8.25	0
ENST00000435692.6:antisense:AC009299.3	1	57	8.142857142857142	0
ENST00000628042.2:antisense:AC009299.3	1	57	8.142857142857142	0
ENST00000628613.2:antisense:AC009299.3	1	57	8.142857142857142	0
ENST00000628617.2:antisense:AC009299.3	1	57	8.142857142857142	0
ENST00000610254.1:antisense:AC009299.3	1	57	8.142857142857142	0
ENST00000629581.1:antisense:AC009299.3	1	57	8.142857142857142	0
ENST00000609940.5:antisense:AC009299.3	1	57	8.142857142857142	0
ENST00000434724.6:protein_coding:GSPT1	1	8	8.0	8
ENST00000532886.2:retained_intron:AP004608.1	1	8	8.0	8
ENST00000409469.5:protein_coding:CUL1	1	24	8.0	0
ENST00000369787.7:protein_coding:KCNC4	3	8	8.0	8
ENST00000590628.1:lincRNA:AC006504.5	1	8	8.0	8
ENST00000229195.7:protein_coding:CNOT2	1	24	8.0	0
ENST00000429850.2:antisense:KCNMA1-AS1	1	8	8.0	8
ENST00000482343.5:retained_intron:MTMR11	1	16	8.0	0
ENST00000379858.1:protein_coding:TOPORS	2	16	8.0	0
ENST00000325222.8:protein_coding:CUL1	1	24	8.0	0
ENST00000264170.8:protein_coding:KYNU	1	8	8.0	8
ENST00000535453.5:protein_coding:APC2	1	16	8.0	0
ENST00000550641.6:protein_coding:CNOT2	1	24	8.0	0
ENST00000365157.1:misc_RNA:RF00019	7	8	8.0	8
ENST00000634866.1:lincRNA:AL606970.3	1	8	8.0	8
ENST00000233607.6:protein_coding:APC2	1	16	8.0	0
ENST00000569796.1:retained_intron:E4F1	1	8	8.0	8
ENST00000475390.1:protein_coding:SLITRK3	1	16	8.0	0
ENST00000492824.5:retained_intron:MTMR11	1	16	8.0	0
ENST00000420124.2:protein_coding:KMT2B	1	8	8.0	8
ENST00000241274.3:protein_coding:SLITRK3	1	16	8.0	0
ENST00000638170.1:protein_coding:INAFM2	1	8	8.0	8
ENST00000417576.2:antisense:RORB-AS1	1	8	8.0	8
ENST00000556995.1:protein_coding:AP5M1	1	8	8.0	8
ENST00000360538.6:protein_coding:TOPORS	2	16	8.0	0
ENST00000342203.7:protein_coding:SSX2IP	1	8	8.0	8
ENST00000418359.7:protein_coding:CNOT2	1	24	8.0	0
ENST00000394670.8:protein_coding:ZNF207	4	10	8.0	6
ENST00000393593.7:protein_coding:IRF2	1	8	8.0	8
ENST00000602748.5:protein_coding:CUL1	1	24	8.0	0
ENST00000649180.1:rRNA_pseudogene:AC011994.1	3	35	7.9111111111111105	0
ENST00000365378.1:rRNA:RNA5SP85	3	35	7.9111111111111105	0
ENST00000647020.1:protein_coding:HBB	4	28	7.833333333333333	0
ENST00000633227.1:nonsense_mediated_decay:HBB	4	28	7.833333333333333	0
ENST00000335295.4:protein_coding:HBB	4	28	7.833333333333333	0
ENST00000587169.5:nonsense_mediated_decay:CIRBP	4	61	7.779569892473118	0
ENST00000590347.5:nonsense_mediated_decay:CIRBP	4	61	7.779569892473118	0
ENST00000593093.5:retained_intron:CIRBP	4	61	7.779569892473118	0
ENST00000409404.6:protein_coding:FAT3	1	23	7.666666666666667	0
ENST00000525166.5:protein_coding:FAT3	1	23	7.666666666666667	0
ENST00000445452.1:antisense:AC006059.1	1	23	7.666666666666667	0
ENST00000434363.1:antisense:AC006059.1	1	23	7.666666666666667	0
ENST00000438017.5:antisense:AC006059.1	1	23	7.666666666666667	0
ENST00000533797.1:protein_coding:FAT3	1	23	7.666666666666667	0
ENST00000264229.11:protein_coding:KIAA1211	3	38	7.6000000000000005	0
ENST00000636006.1:protein_coding:KIAA1211	3	38	7.6000000000000005	0
ENST00000541073.5:protein_coding:KIAA1211	3	38	7.6000000000000005	0
ENST00000646253.1:protein_coding:KIAA1211	3	38	7.6000000000000005	0
ENST00000504228.6:protein_coding:KIAA1211	3	38	7.6000000000000005	0
ENST00000365462.1:misc_RNA:RF00019	7	203	7.5963851937536155	0
ENST00000384198.1:misc_RNA:RF00019	6	19	7.583333333333333	2
ENST00000318962.8:protein_coding:ALS2CL	1	15	7.5	0
ENST00000587009.5:retained_intron:UBXN6	1	15	7.5	0
ENST00000376670.7:protein_coding:GATA1	1	15	7.5	0
ENST00000493578.1:processed_transcript:ING5	2	15	7.5	0
ENST00000367405.4:protein_coding:ZBTB41	1	15	7.5	0
ENST00000376665.4:protein_coding:GATA1	1	15	7.5	0
ENST00000486301.5:retained_intron:ALS2CL	1	15	7.5	0
ENST00000450137.1:protein_coding:GJA4	1	15	7.5	0
ENST00000479986.1:processed_transcript:HIST1H3J	1	15	7.5	0
ENST00000359303.3:protein_coding:HIST1H3J	1	15	7.5	0
ENST00000403734.2:nonsense_mediated_decay:HNRNPUL2-BSCL2	1	15	7.5	0
ENST00000467322.1:processed_transcript:ZBTB41	1	15	7.5	0
ENST00000342280.4:protein_coding:GJA4	1	15	7.5	0
ENST00000301785.6:protein_coding:HNRNPUL2	1	15	7.5	0
ENST00000588238.1:retained_intron:UBXN6	1	15	7.5	0
ENST00000406941.5:protein_coding:ING5	2	15	7.5	0
ENST00000512790.6:transcribed_processed_pseudogene:ZRSR2P1	3	22	7.333333333333334	0
ENST00000506997.2:nonsense_mediated_decay:SRP19	3	22	7.333333333333334	0
ENST00000391338.3:protein_coding:SRP19	3	22	7.333333333333334	0
ENST00000368368.7:protein_coding:FAM189B	1	22	7.333333333333333	0
ENST00000481822.1:retained_intron:FAM189B	1	22	7.333333333333333	0
ENST00000361361.6:protein_coding:FAM189B	1	22	7.333333333333333	0
ENST00000369774.8:protein_coding:SH3PXD2A	2	25	7.166666666666666	0
ENST00000315994.6:processed_transcript:SH3PXD2A	2	25	7.166666666666666	0
ENST00000355946.6:protein_coding:SH3PXD2A	2	25	7.166666666666666	0
ENST00000295324.3:protein_coding:CDC42EP3	1	14	7.0	0
ENST00000450554.6:protein_coding:U2AF2	1	7	7.0	7
ENST00000611976.1:protein_coding:CDC42EP3	1	14	7.0	0
ENST00000368072.9:protein_coding:PEX19	1	14	7.0	0
ENST00000317287.5:protein_coding:DNAJC14	2	35	7.0	0
ENST00000528321.1:processed_pseudogene:THAP12P4	2	7	7.0	7
ENST00000569131.5:retained_intron:ACSM2B	1	14	7.0	0
ENST00000357606.7:protein_coding:DNAJC14	2	35	7.0	0
ENST00000640438.1:protein_coding:ZNF345	4	7	7.0	7
ENST00000472750.5:nonsense_mediated_decay:PEX19	1	14	7.0	0
ENST00000383865.1:snoRNA:RF00425	1	7	7.0	7
ENST00000612665.1:rRNA_pseudogene:RNA5SP440	1	21	7.0	0
ENST00000511722.5:protein_coding:AFF1	1	14	7.0	0
ENST00000433566.8:protein_coding:XPO7	1	14	7.0	0
ENST00000638732.1:retained_intron:MPL	1	21	7.0	0
ENST00000413998.7:protein_coding:MPL	1	21	7.0	0
ENST00000523207.1:protein_coding:KCNB2	1	7	7.0	7
ENST00000576101.1:retained_intron:ACSM2A	1	14	7.0	0
ENST00000547445.1:protein_coding:DNAJC14	2	35	7.0	0
ENST00000522208.6:protein_coding:RNF130	1	7	7.0	7
ENST00000546957.1:protein_coding:DNAJC14	2	35	7.0	0
ENST00000372470.8:protein_coding:MPL	1	21	7.0	0
ENST00000356950.1:protein_coding:HIST1H2BK	1	21	7.0	0
ENST00000410292.1:misc_RNA:RF00019	6	7	7.0	7
ENST00000307808.10:protein_coding:AFF1	1	14	7.0	0
ENST00000317269.7:protein_coding:DNAJC14	2	35	7.0	0
ENST00000520868.5:protein_coding:PABPC1	2	14	7.0	0
ENST00000252512.13:protein_coding:XPO7	1	14	7.0	0
ENST00000217131.5:protein_coding:CTSZ	1	7	7.0	7
ENST00000349264.10:nonsense_mediated_decay:B2M	5	63	6.963636363636364	0
ENST00000485467.3:misc_RNA:RN7SL634P	5	136	6.942363433667781	0
ENST00000410361.1:snRNA:RNU2-36P	1	27	6.75	0
ENST00000559448.5:nonsense_mediated_decay:NIPA1	1	20	6.666666666666667	0
ENST00000309117.10:protein_coding:VPS26C	1	20	6.666666666666667	0
ENST00000399000.7:processed_transcript:VPS26C	1	20	6.666666666666667	0
ENST00000497493.1:retained_intron:VPS26C	1	20	6.666666666666667	0
ENST00000422247.6:protein_coding:CEP135	1	20	6.666666666666667	0
ENST00000515081.1:retained_intron:CEP135	1	20	6.666666666666667	0
ENST00000437912.6:protein_coding:NIPA1	1	20	6.666666666666667	0
ENST00000337435.8:protein_coding:NIPA1	1	20	6.666666666666667	0
ENST00000257287.4:protein_coding:CEP135	1	20	6.666666666666667	0
ENST00000369519.3:protein_coding:RBM20	2	20	6.666666666666666	0
ENST00000465774.2:retained_intron:RBM20	2	20	6.666666666666666	0
ENST00000429168.1:protein_coding:SEC63	2	20	6.666666666666666	0
ENST00000480343.2:processed_transcript:RBM20	2	20	6.666666666666666	0
ENST00000369002.8:protein_coding:SEC63	2	20	6.666666666666666	0
ENST00000484803.5:retained_intron:SEC63	2	20	6.666666666666666	0
ENST00000563913.5:retained_intron:PHKG2	3	46	6.571428571428572	0
ENST00000424889.7:protein_coding:PHKG2	3	46	6.571428571428572	0
ENST00000565924.5:protein_coding:PHKG2	3	46	6.571428571428572	0
ENST00000565897.5:protein_coding:PHKG2	3	46	6.571428571428572	0
ENST00000563588.5:protein_coding:PHKG2	3	46	6.571428571428572	0
ENST00000569684.1:retained_intron:PHKG2	3	46	6.571428571428572	0
ENST00000328273.11:protein_coding:PHKG2	3	46	6.571428571428572	0
ENST00000481676.3:misc_RNA:RN7SL838P	5	54	6.522222222222222	0
ENST00000461771.3:misc_RNA:RN7SL8P	5	54	6.522222222222222	0
ENST00000361170.6:protein_coding:IQGAP3	1	13	6.5	0
ENST00000491900.1:nonsense_mediated_decay:IQGAP3	1	13	6.5	0
ENST00000479505.5:processed_transcript:KLHL20	1	13	6.5	0
ENST00000209884.4:protein_coding:KLHL20	1	13	6.5	0
ENST00000225964.9:protein_coding:COL1A1	1	13	6.5	0
ENST00000534742.1:antisense:AC136475.3	1	13	6.5	0
ENST00000238875.9:protein_coding:LGALSL	2	13	6.5	0
ENST00000409537.2:protein_coding:LGALSL	2	13	6.5	0
ENST00000471344.1:retained_intron:COL1A1	1	13	6.5	0
ENST00000525217.1:antisense:AC136475.3	1	13	6.5	0
ENST00000395734.7:protein_coding:MAP4	1	13	6.5	0
ENST00000429422.5:protein_coding:MAP4	1	13	6.5	0
ENST00000384610.1:snRNA:RNVU1-1	9	116	6.4581601369644845	0
ENST00000491451.3:misc_RNA:RN7SL242P	5	79	6.427211918516267	3
ENST00000516408.1:misc_RNA:RF00019	5	26	6.4	5
ENST00000315939.10:protein_coding:WNK1	1	32	6.4	0
ENST00000537687.5:protein_coding:WNK1	1	32	6.4	0
ENST00000530271.6:protein_coding:WNK1	1	32	6.4	0
ENST00000340908.8:protein_coding:WNK1	1	32	6.4	0
ENST00000535572.5:protein_coding:WNK1	1	32	6.4	0
ENST00000557901.5:nonsense_mediated_decay:B2M	5	67	6.363636363636364	0
ENST00000561424.5:nonsense_mediated_decay:B2M	5	67	6.363636363636364	0
ENST00000561139.1:nonsense_mediated_decay:B2M	5	67	6.363636363636364	0
ENST00000560681.1:retained_intron:B2M	5	67	6.363636363636364	0
ENST00000559907.5:processed_transcript:B2M	5	67	6.363636363636364	0
ENST00000559916.1:protein_coding:B2M	5	67	6.363636363636364	0
ENST00000523478.5:nonsense_mediated_decay:ATP6V1B2	2	28	6.35	0
ENST00000276390.6:protein_coding:ATP6V1B2	2	28	6.35	0
ENST00000519667.1:protein_coding:ATP6V1B2	2	28	6.35	0
ENST00000523482.5:retained_intron:ATP6V1B2	2	28	6.35	0
ENST00000448387.6:protein_coding:GOLGA8N	1	19	6.333333333333333	0
ENST00000439189.1:processed_pseudogene:RPL13AP5	5	95	6.333333333333333	0
ENST00000604046.1:retained_intron:GOLGA8S	1	19	6.333333333333333	0
ENST00000648958.1:retained_intron:KDM5B	1	19	6.333333333333333	0
ENST00000296252.8:protein_coding:LIPH	1	19	6.333333333333333	0
ENST00000503068.1:retained_intron:ZNF518B	1	19	6.333333333333333	0
ENST00000484130.1:processed_pseudogene:RPL13AP25	5	95	6.333333333333333	0
ENST00000435679.1:protein_coding:LIPH	1	19	6.333333333333333	0
ENST00000500268.6:retained_intron:ZNF518B	1	19	6.333333333333333	0
ENST00000515072.1:processed_transcript:ZNF518B	1	19	6.333333333333333	0
ENST00000424591.6:protein_coding:LIPH	1	19	6.333333333333333	0
ENST00000429530.1:antisense:AL354719.2	1	19	6.333333333333333	0
ENST00000593731.1:nonsense_mediated_decay:AC007192.1	2	32	6.333333333333333	0
ENST00000495623.1:processed_pseudogene:AC024940.2	5	95	6.333333333333333	0
ENST00000476300.1:retained_intron:RPL13A	5	95	6.333333333333333	0
ENST00000443935.5:antisense:AC007666.1	1	19	6.333333333333333	0
ENST00000459725.1:processed_pseudogene:RPL13AP20	5	95	6.333333333333333	0
ENST00000647991.1:processed_transcript:GOLGA8IP	1	19	6.333333333333333	0
ENST00000353047.10:protein_coding:CTSB	2	28	6.285714285714286	0
ENST00000438103.6:protein_coding:SBNO2	3	32	6.271428571428572	0
ENST00000361757.7:protein_coding:SBNO2	3	32	6.271428571428572	0
ENST00000587024.5:protein_coding:SBNO2	3	32	6.271428571428572	0
ENST00000296932.12:protein_coding:ADGRG6	4	25	6.25	0
ENST00000536157.5:retained_intron:DYRK4	1	25	6.25	0
ENST00000540757.6:protein_coding:DYRK4	1	25	6.25	0
ENST00000230173.10:protein_coding:ADGRG6	4	25	6.25	0
ENST00000367608.6:protein_coding:ADGRG6	4	25	6.25	0
ENST00000010132.6:protein_coding:DYRK4	1	25	6.25	0
ENST00000543431.5:protein_coding:DYRK4	1	25	6.25	0
ENST00000367609.7:protein_coding:ADGRG6	4	25	6.25	0
ENST00000586109.1:retained_intron:SBNO2	2	31	6.2	0
ENST00000587673.5:retained_intron:SBNO2	2	31	6.2	0
ENST00000363166.1:rRNA_pseudogene:RNA5SP65	3	30	6.133333333333333	0
ENST00000362750.1:rRNA_pseudogene:RNA5SP258	3	30	6.133333333333333	0
ENST00000459503.1:rRNA_pseudogene:RNA5SP103	3	30	6.133333333333333	0
ENST00000384446.1:snRNA:RNU1-67P	10	94	6.11218944099379	0
ENST00000363294.1:misc_RNA:RF00019	19	22	6.086111111111112	2
ENST00000562430.5:retained_intron:RBBP6	1	30	6.0	0
ENST00000371019.3:protein_coding:FRAT2	2	12	6.0	0
ENST00000646282.1:protein_coding:RBBP6	1	30	6.0	0
ENST00000434346.1:antisense:KDM4A-AS1	1	24	6.0	0
ENST00000237281.4:protein_coding:FBXO30	2	6	6.0	6
ENST00000233154.8:protein_coding:NCK2	1	18	6.0	0
ENST00000381858.5:protein_coding:CDC37L1	1	18	6.0	0
ENST00000468148.5:protein_coding:RAB23	1	6	6.0	6
ENST00000348022.6:protein_coding:RBBP6	1	30	6.0	0
ENST00000618889.1:processed_pseudogene:AL445670.1	2	6	6.0	6
ENST00000227474.7:protein_coding:PUS3	1	18	6.0	0
ENST00000453015.1:antisense:KDM4A-AS1	1	24	6.0	0
ENST00000525368.1:retained_intron:UNC93B1	1	6	6.0	6
ENST00000295868.6:protein_coding:CFAP44	1	24	6.0	0
ENST00000368090.4:protein_coding:PIGM	1	6	6.0	6
ENST00000381039.7:protein_coding:RBBP6	1	30	6.0	0
ENST00000393845.8:protein_coding:CFAP44	1	24	6.0	0
ENST00000309033.4:protein_coding:UBXN2A	1	6	6.0	6
ENST00000362465.1:snRNA:RNU6-204P	1	6	6.0	6
ENST00000319715.9:protein_coding:RBBP6	1	30	6.0	0
ENST00000393349.2:protein_coding:NCK2	1	18	6.0	0
ENST00000398804.7:antisense:KDM4A-AS1	1	24	6.0	0
ENST00000362698.1:snRNA:RNU5A-1	2	8	6.0	4
ENST00000473385.1:processed_transcript:TRAF5	1	6	6.0	6
ENST00000616432.4:protein_coding:GAS2L1	1	6	6.0	6
ENST00000636054.1:rRNA:RF00002	2	12	6.0	0
ENST00000615437.1:protein_coding:TMEM231	1	6	6.0	6
ENST00000575672.1:retained_intron:TFAP4	1	6	6.0	6
ENST00000613398.4:protein_coding:PUS3	1	18	6.0	0
ENST00000649772.1:nonsense_mediated_decay:AC112128.1	1	24	6.0	0
ENST00000612732.1:rRNA:RF00002	2	12	6.0	0
ENST00000530811.5:protein_coding:PUS3	1	18	6.0	0
ENST00000493770.1:processed_transcript:TPP2	2	18	6.0	0
ENST00000451463.6:protein_coding:NCK2	1	18	6.0	0
ENST00000371021.4:protein_coding:FRAT1	2	12	6.0	0
ENST00000479095.1:processed_transcript:CDC37L1	1	18	6.0	0
ENST00000376065.8:protein_coding:TPP2	2	18	6.0	0
ENST00000488854.6:nonsense_mediated_decay:CFAP44	1	24	6.0	0
ENST00000439057.5:antisense:KDM4A-AS1	1	24	6.0	0
ENST00000376052.4:protein_coding:TPP2	2	18	6.0	0
ENST00000381854.3:protein_coding:CDC37L1	1	18	6.0	0
ENST00000410949.1:misc_RNA:RF00019	8	171	5.971076926291393	0
ENST00000605788.5:protein_coding:NOLC1	2	38	5.904761904761905	0
ENST00000488254.6:protein_coding:NOLC1	2	38	5.904761904761905	0
ENST00000405356.5:protein_coding:NOLC1	2	38	5.904761904761905	0
ENST00000476468.5:protein_coding:NOLC1	2	38	5.904761904761905	0
ENST00000370007.5:protein_coding:NOLC1	2	38	5.904761904761905	0
ENST00000568578.5:nonsense_mediated_decay:RBMX	2	30	5.775	0
ENST00000436423.1:antisense:Z98949.3	2	20	5.75	1
ENST00000492622.6:protein_coding:FNDC3A	1	23	5.75	0
ENST00000484074.5:nonsense_mediated_decay:FNDC3A	1	23	5.75	0
ENST00000541916.5:protein_coding:FNDC3A	1	23	5.75	0
ENST00000398316.7:protein_coding:FNDC3A	1	23	5.75	0
ENST00000383966.1:snoRNA:SNORA56	1	17	5.666666666666667	0
ENST00000465900.5:processed_transcript:SND1	1	17	5.666666666666667	0
ENST00000308860.10:protein_coding:ADCK5	1	17	5.666666666666667	0
ENST00000477538.1:processed_transcript:VHL	1	17	5.666666666666667	0
ENST00000345392.2:protein_coding:VHL	1	17	5.666666666666667	0
ENST00000620277.4:protein_coding:DKC1	1	17	5.666666666666667	0
ENST00000533715.2:nonsense_mediated_decay:ADCK5	1	17	5.666666666666667	0
ENST00000481062.1:retained_intron:DKC1	1	17	5.666666666666667	0
ENST00000256474.2:protein_coding:VHL	1	17	5.666666666666667	0
ENST00000529654.5:nonsense_mediated_decay:ADCK5	1	17	5.666666666666667	0
ENST00000468166.5:processed_transcript:SND1	1	17	5.666666666666667	0
ENST00000354725.7:protein_coding:SND1	1	17	5.666666666666667	0
ENST00000378103.7:protein_coding:GBA2	2	17	5.666666666666666	0
ENST00000378094.4:protein_coding:GBA2	2	17	5.666666666666666	0
ENST00000489025.1:processed_transcript:GBA2	2	17	5.666666666666666	0
ENST00000605806.1:snRNA:RF00003	7	104	5.652070393374741	0
ENST00000383994.1:misc_RNA:RF00019	6	187	5.5963851937536155	0
ENST00000384419.1:misc_RNA:RF00019	6	187	5.5963851937536155	0
ENST00000384373.1:misc_RNA:RF00019	6	187	5.5963851937536155	0
ENST00000276014.11:protein_coding:CCNB3	1	11	5.5	0
ENST00000508987.1:protein_coding:MRPL36	1	22	5.5	0
ENST00000548171.1:nonsense_mediated_decay:GATC	1	11	5.5	0
ENST00000330394.2:protein_coding:EPHB3	1	11	5.5	0
ENST00000331825.10:protein_coding:FTL	1	11	5.5	0
ENST00000259154.8:protein_coding:KCTD3	1	11	5.5	0
ENST00000427242.1:processed_pseudogene:FTLP3	1	11	5.5	0
ENST00000392754.7:protein_coding:FAM53B	1	11	5.5	0
ENST00000504667.2:retained_intron:CCDC158	1	11	5.5	0
ENST00000437040.1:antisense:AL121957.1	1	11	5.5	0
ENST00000568966.2:sense_overlapping:AC022336.2	1	11	5.5	0
ENST00000448333.1:protein_coding:KCTD3	1	11	5.5	0
ENST00000538356.1:protein_coding:GALNT9	1	11	5.5	0
ENST00000388914.7:protein_coding:CCDC158	1	11	5.5	0
ENST00000382647.7:protein_coding:MRPL36	1	22	5.5	0
ENST00000363014.1:misc_RNA:RF00019	2	16	5.5	0
ENST00000505059.6:protein_coding:MRPL36	1	22	5.5	0
ENST00000337318.7:protein_coding:FAM53B	1	11	5.5	0
ENST00000473079.1:retained_intron:EPHB3	1	11	5.5	0
ENST00000551765.5:protein_coding:GATC	1	11	5.5	0
ENST00000594159.1:retained_intron:ZNF814	1	11	5.5	0
ENST00000505818.1:protein_coding:MRPL36	1	22	5.5	0
ENST00000376042.5:protein_coding:CCNB3	1	11	5.5	0
ENST00000588917.2:retained_intron:CIRBP	1	22	5.5	0
ENST00000441532.5:antisense:AL121957.1	1	11	5.5	0
ENST00000485436.1:processed_transcript:PHLDA3	1	11	5.5	0
ENST00000542942.1:protein_coding:GALNT9	1	11	5.5	0
ENST00000311559.13:protein_coding:CYLD	2	40	5.444444444444445	0
ENST00000427738.7:protein_coding:CYLD	2	40	5.444444444444445	0
ENST00000569418.5:protein_coding:CYLD	2	40	5.444444444444445	0
ENST00000568704.2:protein_coding:CYLD	2	40	5.444444444444445	0
ENST00000398568.6:protein_coding:CYLD	2	40	5.444444444444445	0
ENST00000564326.5:protein_coding:CYLD	2	40	5.444444444444445	0
ENST00000357654.8:protein_coding:BRCA1	2	38	5.428571428571429	0
ENST00000354071.7:protein_coding:BRCA1	2	38	5.428571428571429	0
ENST00000461221.5:nonsense_mediated_decay:BRCA1	2	38	5.428571428571429	0
ENST00000461574.1:protein_coding:BRCA1	2	38	5.428571428571429	0
ENST00000493795.5:protein_coding:BRCA1	2	38	5.428571428571429	0
ENST00000471181.7:protein_coding:BRCA1	2	38	5.428571428571429	0
ENST00000644379.1:protein_coding:BRCA1	2	38	5.428571428571429	0
ENST00000321792.5:protein_coding:RBMXL1	1	27	5.4	0
ENST00000399794.6:protein_coding:RBMXL1	1	27	5.4	0
ENST00000496459.2:processed_transcript:RBMX	1	27	5.4	0
ENST00000561733.5:processed_transcript:RBMX	1	27	5.4	0
ENST00000319338.6:nonsense_mediated_decay:IGSF22	1	16	5.333333333333333	0
ENST00000504981.5:retained_intron:IGSF22	1	16	5.333333333333333	0
ENST00000488965.1:protein_coding:SCP2	1	32	5.333333333333333	0
ENST00000599847.5:protein_coding:ZNF773	1	16	5.333333333333333	0
ENST00000440480.7:protein_coding:CDKN1C	1	16	5.333333333333333	0
ENST00000640506.1:protein_coding:FGD5	1	16	5.333333333333333	0
ENST00000647441.1:nonsense_mediated_decay:DTD1	1	16	5.333333333333333	0
ENST00000411206.1:rRNA_pseudogene:RNA5SP450	1	16	5.333333333333333	0
ENST00000597061.1:nonsense_mediated_decay:ZNF773	1	16	5.333333333333333	0
ENST00000513874.5:protein_coding:IGSF22	1	16	5.333333333333333	0
ENST00000408941.7:protein_coding:SCP2	1	32	5.333333333333333	0
ENST00000593916.5:protein_coding:ZNF773	1	16	5.333333333333333	0
ENST00000441633.2:processed_pseudogene:MTCO1P53	1	16	5.333333333333333	0
ENST00000407246.6:protein_coding:SCP2	1	32	5.333333333333333	0
ENST00000430330.6:protein_coding:SCP2	1	32	5.333333333333333	0
ENST00000414822.8:protein_coding:CDKN1C	1	16	5.333333333333333	0
ENST00000478631.6:nonsense_mediated_decay:SCP2	1	32	5.333333333333333	0
ENST00000377452.3:protein_coding:DTD1	1	16	5.333333333333333	0
ENST00000430149.3:protein_coding:CDKN1C	1	16	5.333333333333333	0
ENST00000543601.5:protein_coding:FGD5	1	16	5.333333333333333	0
ENST00000574371.1:processed_pseudogene:MTCO1P40	1	16	5.333333333333333	0
ENST00000371514.7:protein_coding:SCP2	1	32	5.333333333333333	0
ENST00000365454.1:rRNA_pseudogene:RNA5SP366	1	16	5.333333333333333	0
ENST00000285046.9:protein_coding:FGD5	1	16	5.333333333333333	0
ENST00000361624.2:protein_coding:MT-CO1	1	16	5.333333333333333	0
ENST00000494921.2:protein_coding:DTD1	1	16	5.333333333333333	0
ENST00000559720.5:retained_intron:B2M	3	56	5.263636363636364	0
ENST00000534336.1:lincRNA:MALAT1	3	21	5.25	0
ENST00000619449.2:lincRNA:MALAT1	3	21	5.25	0
ENST00000620447.1:protein_coding:ZMYM2	1	26	5.2	0
ENST00000381227.5:protein_coding:POLR2B	1	26	5.2	0
ENST00000382881.7:retained_intron:ZMYM2	1	26	5.2	0
ENST00000382874.6:protein_coding:ZMYM2	1	26	5.2	0
ENST00000314595.5:protein_coding:POLR2B	1	26	5.2	0
ENST00000431623.6:protein_coding:POLR2B	1	26	5.2	0
ENST00000441246.6:protein_coding:POLR2B	1	26	5.2	0
ENST00000610343.4:protein_coding:ZMYM2	1	26	5.2	0
ENST00000639658.1:protein_coding:POLR2B	1	26	5.2	0
ENST00000382871.3:protein_coding:ZMYM2	1	26	5.2	0
ENST00000380285.7:nonsense_mediated_decay:SNX1	2	21	5.166666666666666	2
ENST00000363894.1:misc_RNA:RF00019	5	147	5.161403508771929	0
ENST00000516043.1:misc_RNA:RF00019	5	147	5.161403508771929	0
ENST00000363872.1:misc_RNA:RF00019	5	147	5.161403508771929	0
ENST00000583026.2:misc_RNA:RN7SL451P	2	21	5.111111111111111	0
ENST00000459274.1:snRNA:RNU1-88P	6	71	5.071428571428571	0
ENST00000384499.1:snRNA:RNU1-13P	6	71	5.071428571428571	0
ENST00000498407.5:nonsense_mediated_decay:CHIC1	1	15	5.0	0
ENST00000360104.7:protein_coding:KMT2C	1	20	5.0	0
ENST00000363272.1:misc_RNA:RF00019	2	5	5.0	5
ENST00000615386.4:retained_intron:TRPV6	1	5	5.0	5
ENST00000439822.6:protein_coding:PLEKHB2	1	15	5.0	0
ENST00000262189.10:protein_coding:KMT2C	1	20	5.0	0
ENST00000407464.6:protein_coding:HIC2	2	10	5.0	0
ENST00000443632.2:protein_coding:HIC2	2	10	5.0	0
ENST00000266383.9:protein_coding:B4GALNT3	1	15	5.0	0
ENST00000535402.1:retained_intron:B4GALNT3	1	15	5.0	0
ENST00000436171.2:protein_coding:PANX1	1	10	5.0	0
ENST00000647602.1:retained_intron:B4GALNT3	1	15	5.0	0
ENST00000645210.1:protein_coding:CTNNB1	1	25	5.0	0
ENST00000365394.1:rRNA_pseudogene:RNA5SP77	4	6	5.0	4
ENST00000373502.9:protein_coding:CHIC1	1	15	5.0	0
ENST00000558084.5:nonsense_mediated_decay:KMT2C	1	20	5.0	0
ENST00000469386.3:misc_RNA:RN7SL769P	1	20	5.0	0
ENST00000648527.1:protein_coding:MAP3K14	1	20	5.0	0
ENST00000373504.10:protein_coding:CHIC1	1	15	5.0	0
ENST00000476199.1:processed_transcript:PPP1R21	4	5	5.0	5
ENST00000640087.1:retained_intron:MAP3K14	1	20	5.0	0
ENST00000403716.5:protein_coding:PLEKHB2	1	15	5.0	0
ENST00000409931.7:protein_coding:TBC1D2B	1	10	5.0	0
ENST00000646381.1:protein_coding:CTNNB1	1	25	5.0	0
ENST00000603197.5:protein_coding:CCL5	1	5	5.0	5
ENST00000227638.7:protein_coding:PANX1	1	10	5.0	0
ENST00000426215.5:protein_coding:CTNNB1	1	25	5.0	0
ENST00000376926.8:protein_coding:MAP3K14	1	20	5.0	0
ENST00000329468.3:protein_coding:NPAP1	2	5	5.0	5
ENST00000355193.6:protein_coding:KMT2C	1	20	5.0	0
ENST00000534327.5:protein_coding:ZSCAN5C	1	5	5.0	5
ENST00000372524.4:protein_coding:ZNF503	1	5	5.0	5
ENST00000300584.7:protein_coding:TBC1D2B	1	10	5.0	0
ENST00000261015.4:protein_coding:WDR12	2	5	5.0	5
ENST00000643541.1:protein_coding:CTNNB1	1	25	5.0	0
ENST00000405570.6:protein_coding:CTNNB1	1	25	5.0	0
ENST00000234115.10:protein_coding:PLEKHB2	1	15	5.0	0
ENST00000483289.2:antisense:AC008040.1	2	5	5.0	5
ENST00000344686.7:protein_coding:MAP3K14	1	20	5.0	0
ENST00000516002.1:misc_RNA:RF00019	4	65	4.9935698447893575	0
ENST00000364473.1:misc_RNA:RF00019	4	7	4.866666666666667	4
ENST00000350026.10:protein_coding:ARID1B	3	64	4.792266556972439	0
ENST00000346085.10:protein_coding:ARID1B	3	64	4.792266556972439	0
ENST00000647938.1:protein_coding:ARID1B	3	64	4.792266556972439	0
ENST00000636930.1:protein_coding:ARID1B	3	64	4.792266556972439	0
ENST00000430659.5:protein_coding:AMY1A	1	19	4.75	0
ENST00000465204.5:retained_intron:FBXO11	1	19	4.75	0
ENST00000466317.1:retained_intron:FLCN	1	19	4.75	0
ENST00000532133.5:protein_coding:TRPC6	2	19	4.75	0
ENST00000360497.4:protein_coding:TRPC6	2	19	4.75	0
ENST00000622339.4:protein_coding:AMY2A	1	19	4.75	0
ENST00000389169.9:protein_coding:FLCN	1	19	4.75	0
ENST00000480316.1:retained_intron:FLCN	1	19	4.75	0
ENST00000446703.5:protein_coding:AMY1B	1	19	4.75	0
ENST00000434234.5:nonsense_mediated_decay:FBXO11	1	19	4.75	0
ENST00000403359.7:protein_coding:FBXO11	1	19	4.75	0
ENST00000344327.7:protein_coding:TRPC6	2	19	4.75	0
ENST00000402508.5:protein_coding:FBXO11	1	19	4.75	0
ENST00000285071.8:protein_coding:FLCN	1	19	4.75	0
ENST00000348423.8:protein_coding:TRPC6	2	19	4.75	0
ENST00000330330.9:protein_coding:AMY1B	1	19	4.75	0
ENST00000411315.1:snRNA:RNU2-64P	7	90	4.6462962962962955	0
ENST00000532383.5:retained_intron:EIF4G2	1	23	4.6	0
ENST00000396525.6:protein_coding:EIF4G2	1	23	4.6	0
ENST00000525681.5:protein_coding:EIF4G2	1	23	4.6	0
ENST00000574448.5:nonsense_mediated_decay:CRYM	1	23	4.6	0
ENST00000219599.7:protein_coding:CRYM	1	23	4.6	0
ENST00000571358.1:protein_coding:CRYM	1	23	4.6	0
ENST00000526148.5:protein_coding:EIF4G2	1	23	4.6	0
ENST00000572914.1:protein_coding:CRYM	1	23	4.6	0
ENST00000339995.9:protein_coding:EIF4G2	1	23	4.6	0
ENST00000543948.5:protein_coding:CRYM	1	23	4.6	0
ENST00000362496.1:misc_RNA:RF00019	4	48	4.578935698447894	0
ENST00000411256.1:misc_RNA:RF00019	3	47	4.554545454545455	0
ENST00000507010.5:protein_coding:HNRNPD	1	27	4.5	0
ENST00000358181.8:protein_coding:CHD3	1	27	4.5	0
ENST00000336097.7:protein_coding:NME1	2	18	4.5	0
ENST00000571249.1:protein_coding:CHD3	1	27	4.5	0
ENST00000313899.11:protein_coding:HNRNPD	1	27	4.5	0
ENST00000352301.8:protein_coding:HNRNPD	1	27	4.5	0
ENST00000475573.5:nonsense_mediated_decay:NME1	2	18	4.5	0
ENST00000572579.1:retained_intron:CHD3	1	27	4.5	0
ENST00000503822.1:protein_coding:HNRNPD	1	27	4.5	0
ENST00000586602.5:protein_coding:ZNF121	1	18	4.5	0
ENST00000353341.8:protein_coding:HNRNPD	1	27	4.5	0
ENST00000519997.5:protein_coding:STMN4	1	18	4.5	0
ENST00000443236.5:protein_coding:CPAMD8	1	9	4.5	0
ENST00000511355.5:protein_coding:NME1	2	18	4.5	0
ENST00000624917.1:TEC:AC093503.3	1	18	4.5	0
ENST00000376511.6:protein_coding:PPP1R10	1	9	4.5	0
ENST00000350889.8:protein_coding:STMN4	1	18	4.5	0
ENST00000380358.8:protein_coding:CHD3	1	27	4.5	0
ENST00000473822.5:processed_transcript:DENND2D	1	9	4.5	0
ENST00000463713.5:processed_transcript:DENND2D	1	9	4.5	0
ENST00000451136.6:protein_coding:IKZF2	1	9	4.5	0
ENST00000452447.1:protein_coding:CHD3	1	27	4.5	0
ENST00000217740.3:protein_coding:RNF125	1	18	4.5	0
ENST00000388925.8:protein_coding:CPAMD8	1	9	4.5	0
ENST00000639171.1:nonsense_mediated_decay:AC118553.2	1	18	4.5	0
ENST00000523048.5:protein_coding:STMN4	1	18	4.5	0
ENST00000330494.11:protein_coding:CHD3	1	27	4.5	0
ENST00000484449.1:processed_transcript:PPP1R10	1	9	4.5	0
ENST00000454902.1:protein_coding:KALRN	1	9	4.5	0
ENST00000457361.5:protein_coding:IKZF2	1	9	4.5	0
ENST00000393196.7:protein_coding:NME1	2	18	4.5	0
ENST00000513584.1:nonsense_mediated_decay:HNRNPD	1	27	4.5	0
ENST00000265770.11:protein_coding:STMN4	1	18	4.5	0
ENST00000364251.1:misc_RNA:RNY1P12	6	86	4.469064304766576	0
ENST00000423958.2:protein_coding:AKR1B15	2	22	4.4	0
ENST00000539501.1:processed_transcript:ZNF664	3	22	4.4	0
ENST00000441080.2:nonsense_mediated_decay:PFDN4	1	22	4.4	0
ENST00000457545.6:protein_coding:AKR1B15	2	22	4.4	0
ENST00000318386.8:protein_coding:SLBP	1	22	4.4	0
ENST00000489418.5:protein_coding:SLBP	1	22	4.4	0
ENST00000538932.6:protein_coding:ZNF664	3	22	4.4	0
ENST00000487129.1:processed_transcript:PFDN4	1	22	4.4	0
ENST00000539644.5:protein_coding:ZNF664	3	22	4.4	0
ENST00000438379.1:processed_pseudogene:AC006028.1	1	22	4.4	0
ENST00000429429.6:protein_coding:SLBP	1	22	4.4	0
ENST00000392404.7:protein_coding:ZNF664	3	22	4.4	0
ENST00000493356.5:processed_transcript:PFDN4	1	22	4.4	0
ENST00000359579.4:protein_coding:AKR1B10	2	22	4.4	0
ENST00000488267.5:protein_coding:SLBP	1	22	4.4	0
ENST00000483348.5:protein_coding:SLBP	1	22	4.4	0
ENST00000337815.8:protein_coding:ZNF664	3	22	4.4	0
ENST00000371419.6:protein_coding:PFDN4	1	22	4.4	0
ENST00000425986.1:protein_coding:RTN4R	1	13	4.333333333333333	0
ENST00000459743.2:retained_intron:PIK3R2	1	26	4.333333333333333	0
ENST00000511893.1:sense_overlapping:AC007036.3	2	13	4.333333333333333	0
ENST00000043402.7:protein_coding:RTN4R	1	13	4.333333333333333	0
ENST00000426902.5:nonsense_mediated_decay:PIK3R2	1	26	4.333333333333333	0
ENST00000617130.4:protein_coding:PIK3R2	1	26	4.333333333333333	0
ENST00000324489.5:protein_coding:MTURN	2	13	4.333333333333333	0
ENST00000222254.12:protein_coding:PIK3R2	1	26	4.333333333333333	0
ENST00000324453.12:protein_coding:MTURN	2	13	4.333333333333333	0
ENST00000416372.5:protein_coding:RTN4R	1	13	4.333333333333333	0
ENST00000464016.3:nonsense_mediated_decay:PIK3R2	1	26	4.333333333333333	0
ENST00000410482.1:snRNA:RNU2-59P	8	88	4.2840740740740735	0
ENST00000331872.10:protein_coding:GLUL	2	15	4.25	0
ENST00000473524.5:nonsense_mediated_decay:ZNF90	2	17	4.25	0
ENST00000561882.1:protein_coding:AL845331.2	2	27	4.25	1
ENST00000453195.5:protein_coding:TRIM26	1	17	4.25	0
ENST00000311223.9:protein_coding:GLUL	2	15	4.25	0
ENST00000258960.6:protein_coding:NMT1	1	17	4.25	0
ENST00000587670.1:processed_transcript:NMT1	1	17	4.25	0
ENST00000339526.8:protein_coding:GLUL	2	15	4.25	0
ENST00000418063.2:protein_coding:ZNF90	2	17	4.25	0
ENST00000592782.5:protein_coding:NMT1	1	17	4.25	0
ENST00000469078.5:nonsense_mediated_decay:ZNF90	2	17	4.25	0
ENST00000454678.6:protein_coding:TRIM26	1	17	4.25	0
ENST00000474284.1:processed_transcript:ZNF90	2	17	4.25	0
ENST00000480999.1:retained_intron:TRIM26	1	17	4.25	0
ENST00000437089.5:protein_coding:TRIM26	1	17	4.25	0
ENST00000591931.1:retained_intron:NMT1	1	17	4.25	0
ENST00000525670.5:processed_transcript:SVIP	1	21	4.2	0
ENST00000533774.5:processed_transcript:SVIP	1	21	4.2	0
ENST00000627418.2:protein_coding:GYG1	2	21	4.2	0
ENST00000240487.5:protein_coding:TMEM131L	1	21	4.2	0
ENST00000475559.1:processed_transcript:AKR1B10	1	21	4.2	0
ENST00000467156.1:retained_intron:AKR1B15	1	21	4.2	0
ENST00000345003.8:protein_coding:GYG1	2	21	4.2	0
ENST00000529848.1:processed_transcript:SVIP	1	21	4.2	0
ENST00000478919.1:retained_intron:TMEM131L	1	21	4.2	0
ENST00000484197.5:protein_coding:GYG1	2	21	4.2	0
ENST00000354193.4:protein_coding:SVIP	1	21	4.2	0
ENST00000479119.1:processed_transcript:GYG1	2	21	4.2	0
ENST00000342213.2:protein_coding:CLEC14A	1	21	4.2	0
ENST00000296048.10:protein_coding:GYG1	2	21	4.2	0
ENST00000530199.5:processed_transcript:SVIP	1	21	4.2	0
ENST00000616081.4:protein_coding:EIF2B4	2	42	4.199999999999999	0
ENST00000405940.6:nonsense_mediated_decay:EIF2B4	2	42	4.199999999999999	0
ENST00000451130.6:protein_coding:EIF2B4	2	42	4.199999999999999	0
ENST00000347454.8:protein_coding:EIF2B4	2	42	4.199999999999999	0
ENST00000475582.5:retained_intron:EIF2B4	2	42	4.199999999999999	0
ENST00000622434.4:protein_coding:EIF2B4	2	42	4.199999999999999	0
ENST00000462749.1:retained_intron:EIF2B4	2	42	4.199999999999999	0
ENST00000418146.1:nonsense_mediated_decay:EIF2B4	2	42	4.199999999999999	0
ENST00000493344.6:protein_coding:EIF2B4	2	42	4.199999999999999	0
ENST00000445933.6:protein_coding:EIF2B4	2	42	4.199999999999999	0
ENST00000384284.1:misc_RNA:RNY4P13	4	35	4.114285714285714	0
ENST00000590718.1:unprocessed_pseudogene:AC104996.3	4	35	4.114285714285714	0
ENST00000488764.1:processed_transcript:CELA2B	3	16	4.0	0
ENST00000394439.5:protein_coding:PDE5A	2	8	4.0	0
ENST00000430254.1:protein_coding:TRAK2	1	12	4.0	0
ENST00000294517.10:protein_coding:AZIN2	1	8	4.0	0
ENST00000566847.1:lincRNA:AL353719.1	1	8	4.0	0
ENST00000361739.1:protein_coding:MT-CO2	1	12	4.0	0
ENST00000536976.5:protein_coding:ABCB9	1	4	4.0	4
ENST00000494280.1:processed_transcript:CELA2B	3	16	4.0	0
ENST00000650274.1:nonsense_mediated_decay:VPS36	1	12	4.0	0
ENST00000262887.9:protein_coding:XRCC1	1	8	4.0	0
ENST00000550444.1:protein_coding:HCFC2	1	4	4.0	4
ENST00000305544.8:protein_coding:LAMB2	2	16	4.0	0
ENST00000530640.6:protein_coding:CTSB	1	12	4.0	0
ENST00000410433.1:snoRNA:SNORD12B	1	4	4.0	4
ENST00000478635.5:processed_transcript:AZIN2	1	8	4.0	0
ENST00000362735.1:misc_RNA:RNY4P24	3	4	4.0	4
ENST00000264711.6:protein_coding:DNAJC27	1	8	4.0	0
ENST00000286760.5:protein_coding:WHAMM	1	4	4.0	4
ENST00000450566.1:processed_pseudogene:AC009244.1	1	8	4.0	0
ENST00000471005.5:processed_transcript:SLC4A1	1	12	4.0	0
ENST00000364853.2:misc_RNA:RF00019	2	4	4.0	4
ENST00000515007.6:protein_coding:LHFPL2	1	8	4.0	0
ENST00000525076.5:processed_transcript:CTSB	1	12	4.0	0
ENST00000378060.8:protein_coding:VPS36	1	12	4.0	0
ENST00000363549.1:misc_RNA:RF00019	3	4	4.0	4
ENST00000630034.1:sense_intronic:AL157396.1	1	4	4.0	4
ENST00000486291.1:retained_intron:TRAK2	1	12	4.0	0
ENST00000591258.1:processed_pseudogene:MTCO2P2	1	12	4.0	0
ENST00000534855.5:protein_coding:DNAJC27	1	8	4.0	0
ENST00000375910.7:protein_coding:CELA2B	3	16	4.0	0
ENST00000600387.5:retained_intron:ARHGEF1	2	4	4.0	4
ENST00000611132.4:protein_coding:VPS36	1	12	4.0	0
ENST00000374206.3:protein_coding:CDC26	1	8	4.0	0
ENST00000566492.1:retained_intron:PRSS27	1	4	4.0	4
ENST00000359621.4:protein_coding:CELA2A	3	16	4.0	0
ENST00000418109.5:protein_coding:LAMB2	2	16	4.0	0
ENST00000610036.1:lincRNA:AC012360.3	2	4	4.0	4
ENST00000262418.11:protein_coding:SLC4A1	1	12	4.0	0
ENST00000561529.1:antisense:TAT-AS1	2	19	4.0	1
ENST00000427426.1:unprocessed_pseudogene:MTCO2P12	1	12	4.0	0
ENST00000354960.7:protein_coding:PDE5A	2	8	4.0	0
ENST00000399246.3:protein_coding:SLC4A1	1	12	4.0	0
ENST00000380345.6:protein_coding:LHFPL2	1	8	4.0	0
ENST00000272462.2:protein_coding:MALL	1	4	4.0	4
ENST00000649376.1:polymorphic_pseudogene:AC064853.2	2	16	3.892857142857143	0
ENST00000641700.1:protein_coding:SCYGR7	2	16	3.892857142857143	0
ENST00000641981.1:protein_coding:SCYGR8	2	16	3.892857142857143	0
ENST00000641918.1:protein_coding:SCYGR6	2	16	3.892857142857143	0
ENST00000481970.2:protein_coding:ACAD11	1	23	3.8333333333333335	0
ENST00000264990.10:protein_coding:ACAD11	1	23	3.8333333333333335	0
ENST00000471702.2:nonsense_mediated_decay:NPHP3-ACAD11	1	23	3.8333333333333335	0
ENST00000469042.5:retained_intron:ACAD11	1	23	3.8333333333333335	0
ENST00000485198.5:nonsense_mediated_decay:ACAD11	1	23	3.8333333333333335	0
ENST00000496418.5:retained_intron:ACAD11	1	23	3.8333333333333335	0
ENST00000521248.5:retained_intron:RBM22	2	19	3.8	0
ENST00000522469.5:retained_intron:RBM22	2	19	3.8	0
ENST00000381759.8:protein_coding:KDM4B	1	19	3.8	0
ENST00000159111.8:protein_coding:KDM4B	1	19	3.8	0
ENST00000592175.5:processed_transcript:KDM4B	1	19	3.8	0
ENST00000518917.5:protein_coding:RBM22	2	19	3.8	0
ENST00000536461.5:protein_coding:KDM4B	1	19	3.8	0
ENST00000447771.6:protein_coding:RBM22	2	19	3.8	0
ENST00000611640.4:protein_coding:KDM4B	1	19	3.8	0
ENST00000199814.8:protein_coding:RBM22	2	19	3.8	0
ENST00000607690.1:protein_coding:ASNSD1	1	30	3.75	0
ENST00000260952.8:protein_coding:ASNSD1	1	30	3.75	0
ENST00000362412.1:snoRNA:RF00411	1	15	3.75	0
ENST00000577700.5:lincRNA:SNHG15	1	15	3.75	0
ENST00000607535.5:protein_coding:ASNSD1	1	30	3.75	0
ENST00000498377.1:retained_intron:LAMB2	1	15	3.75	0
ENST00000384170.1:snoRNA:SNORA9B	1	15	3.75	0
ENST00000607062.5:protein_coding:ASNSD1	1	30	3.75	0
ENST00000484713.1:retained_intron:LAMB2	1	15	3.75	0
ENST00000274140.9:protein_coding:MARCH6	2	15	3.75	0
ENST00000511802.5:retained_intron:MARCH6	2	15	3.75	0
ENST00000449913.6:protein_coding:MARCH6	2	15	3.75	0
ENST00000384215.1:snoRNA:SNORA9	1	15	3.75	0
ENST00000425590.1:protein_coding:ASNSD1	1	30	3.75	0
ENST00000503788.5:protein_coding:MARCH6	2	15	3.75	0
ENST00000605941.5:nonsense_mediated_decay:ASNSD1	1	30	3.75	0
ENST00000420250.1:protein_coding:ASNSD1	1	30	3.75	0
ENST00000607829.5:protein_coding:ASNSD1	1	30	3.75	0
ENST00000491266.5:processed_transcript:RABGGTB	1	37	3.7	0
ENST00000319942.7:protein_coding:RABGGTB	1	37	3.7	0
ENST00000470201.5:processed_transcript:RABGGTB	1	37	3.7	0
ENST00000496055.5:processed_transcript:RABGGTB	1	37	3.7	0
ENST00000471759.5:processed_transcript:RABGGTB	1	37	3.7	0
ENST00000473406.5:processed_transcript:RABGGTB	1	37	3.7	0
ENST00000462042.5:processed_transcript:RABGGTB	1	37	3.7	0
ENST00000370826.3:protein_coding:RABGGTB	1	37	3.7	0
ENST00000489450.1:processed_transcript:RABGGTB	1	37	3.7	0
ENST00000461653.5:processed_transcript:RABGGTB	1	37	3.7	0
ENST00000301295.10:protein_coding:NLRP4	1	11	3.6666666666666665	0
ENST00000589437.1:protein_coding:NLRP4	1	11	3.6666666666666665	0
ENST00000587891.5:protein_coding:NLRP4	1	11	3.6666666666666665	0
ENST00000575331.1:processed_transcript:AC113189.4	5	7	3.642857142857143	1
ENST00000534084.1:protein_coding:TKFC	1	18	3.6	0
ENST00000525366.5:retained_intron:TKFC	1	18	3.6	0
ENST00000529479.5:protein_coding:TKFC	1	18	3.6	0
ENST00000394900.7:protein_coding:TKFC	1	18	3.6	0
ENST00000530329.1:retained_intron:TKFC	1	18	3.6	0
ENST00000584773.5:protein_coding:SRSF1	4	26	3.5714285714285716	0
ENST00000258962.4:protein_coding:SRSF1	4	26	3.5714285714285716	0
ENST00000581979.5:nonsense_mediated_decay:SRSF1	4	26	3.5714285714285716	0
ENST00000582730.6:protein_coding:SRSF1	4	26	3.5714285714285716	0
ENST00000583741.1:nonsense_mediated_decay:SRSF1	4	26	3.5714285714285716	0
ENST00000578794.2:nonsense_mediated_decay:AC015813.2	4	26	3.5714285714285716	0
ENST00000494227.3:misc_RNA:RN7SL538P	4	33	3.522222222222222	0
ENST00000460537.3:misc_RNA:RN7SL151P	4	33	3.522222222222222	0
ENST00000287322.4:protein_coding:BAG4	1	14	3.5	0
ENST00000521282.1:processed_transcript:BAG4	1	14	3.5	0
ENST00000508832.2:lincRNA:MALAT1	2	14	3.5	0
ENST00000531211.1:processed_pseudogene:AC079089.2	1	14	3.5	0
ENST00000577952.1:retained_intron:TIMM21	1	14	3.5	0
ENST00000432471.6:protein_coding:BAG4	1	14	3.5	0
ENST00000420222.1:protein_coding:SH3PXD2A	1	14	3.5	0
ENST00000586438.5:protein_coding:ZBTB7C	1	21	3.5	0
ENST00000607355.2:protein_coding:HIST2H2AA4	4	7	3.5	0
ENST00000426706.6:protein_coding:SELP	2	21	3.5	0
ENST00000169551.10:protein_coding:TIMM21	1	14	3.5	0
ENST00000581467.1:retained_intron:TIMM21	1	14	3.5	0
ENST00000588982.5:protein_coding:ZBTB7C	1	21	3.5	0
ENST00000367788.6:protein_coding:SELP	2	21	3.5	0
ENST00000535628.6:protein_coding:ZBTB7C	1	21	3.5	0
ENST00000580087.5:protein_coding:TIMM21	1	14	3.5	0
ENST00000369159.2:protein_coding:HIST2H2AA3	4	7	3.5	0
ENST00000618925.1:lincRNA:MALAT1	2	14	3.5	0
ENST00000458599.6:protein_coding:SELP	2	21	3.5	0
ENST00000263686.10:protein_coding:SELP	2	21	3.5	0
ENST00000590800.5:protein_coding:ZBTB7C	1	21	3.5	0
ENST00000367786.6:protein_coding:SELP	2	21	3.5	0
ENST00000367795.2:protein_coding:SELP	2	21	3.5	0
ENST00000364725.1:rRNA_pseudogene:RNA5SP132	3	18	3.4857142857142858	1
ENST00000384106.1:snRNA:RNU6-20P	3	22	3.484210526315789	0
ENST00000606534.1:snRNA:RNU6-86P	3	22	3.484210526315789	0
ENST00000384472.1:snRNA:RNU1-148P	3	58	3.4333333333333336	0
ENST00000622561.4:protein_coding:RHD	1	24	3.4285714285714284	0
ENST00000564398.5:retained_intron:RHD	1	24	3.4285714285714284	0
ENST00000568195.5:protein_coding:RHD	1	24	3.4285714285714284	0
ENST00000342055.9:protein_coding:RHD	1	24	3.4285714285714284	0
ENST00000357542.8:protein_coding:RHD	1	24	3.4285714285714284	0
ENST00000423810.6:protein_coding:RHD	1	24	3.4285714285714284	0
ENST00000328664.8:protein_coding:RHD	1	24	3.4285714285714284	0
ENST00000486780.3:misc_RNA:RN7SL97P	4	76	3.4272119185162664	0
ENST00000638096.1:retained_intron:ACY1	2	41	3.4166666666666665	0
ENST00000635946.1:nonsense_mediated_decay:ABHD14A-ACY1	2	41	3.4166666666666665	0
ENST00000637778.1:nonsense_mediated_decay:ABHD14A-ACY1	2	41	3.4166666666666665	0
ENST00000637696.1:nonsense_mediated_decay:ABHD14A-ACY1	2	41	3.4166666666666665	0
ENST00000636826.1:nonsense_mediated_decay:ABHD14A-ACY1	2	41	3.4166666666666665	0
ENST00000635937.1:nonsense_mediated_decay:ABHD14A-ACY1	2	41	3.4166666666666665	0
ENST00000637025.1:nonsense_mediated_decay:ABHD14A-ACY1	2	41	3.4166666666666665	0
ENST00000637460.1:retained_intron:ACY1	2	41	3.4166666666666665	0
ENST00000637563.1:nonsense_mediated_decay:ABHD14A-ACY1	2	41	3.4166666666666665	0
ENST00000637130.1:nonsense_mediated_decay:ABHD14A-ACY1	2	41	3.4166666666666665	0
ENST00000638136.1:retained_intron:ACY1	2	41	3.4166666666666665	0
ENST00000635941.1:nonsense_mediated_decay:ACY1	2	41	3.4166666666666665	0
ENST00000384750.1:misc_RNA:RF00019	6	47	3.408513931888545	0
ENST00000362530.1:misc_RNA:RNY4P19	5	25	3.4	0
ENST00000511203.1:retained_intron:H2AFZ	1	17	3.4	0
ENST00000296417.5:protein_coding:H2AFZ	1	17	3.4	0
ENST00000527366.1:retained_intron:H2AFZ	1	17	3.4	0
ENST00000362066.7:protein_coding:FAM9B	1	17	3.4	0
ENST00000511319.5:retained_intron:H2AFZ	1	17	3.4	0
ENST00000327220.9:protein_coding:FAM9B	1	17	3.4	0
ENST00000461107.5:retained_intron:FAM9B	1	17	3.4	0
ENST00000428477.1:protein_coding:FAM9B	1	17	3.4	0
ENST00000472522.5:nonsense_mediated_decay:FAM9B	1	17	3.4	0
ENST00000511348.1:retained_intron:H2AFZ	1	17	3.4	0
ENST00000335509.10:protein_coding:TPCN1	1	10	3.3333333333333335	0
ENST00000493582.5:retained_intron:HDAC4	1	20	3.3333333333333335	0
ENST00000398263.6:protein_coding:TGOLN2	1	20	3.3333333333333335	0
ENST00000223398.10:protein_coding:CLIP2	1	10	3.3333333333333335	0
ENST00000345617.7:protein_coding:HDAC4	1	20	3.3333333333333335	0
ENST00000377386.7:protein_coding:TGOLN2	1	20	3.3333333333333335	0
ENST00000366795.3:protein_coding:DACT2	1	10	3.3333333333333335	0
ENST00000506793.5:processed_transcript:GUF1	1	10	3.3333333333333335	0
ENST00000444342.2:protein_coding:TGOLN2	1	20	3.3333333333333335	0
ENST00000367623.8:protein_coding:ABL2	1	10	3.3333333333333335	0
ENST00000512653.5:protein_coding:ABL2	1	10	3.3333333333333335	0
ENST00000282120.6:protein_coding:TGOLN2	1	20	3.3333333333333335	0
ENST00000409232.7:protein_coding:TGOLN2	1	20	3.3333333333333335	0
ENST00000395060.5:protein_coding:CLIP2	1	10	3.3333333333333335	0
ENST00000541517.5:protein_coding:TPCN1	1	10	3.3333333333333335	0
ENST00000464969.6:nonsense_mediated_decay:NOLC1	1	20	3.3333333333333335	0
ENST00000502732.5:protein_coding:ABL2	1	10	3.3333333333333335	0
ENST00000281543.5:protein_coding:GUF1	1	10	3.3333333333333335	0
ENST00000511493.1:processed_transcript:GUF1	1	10	3.3333333333333335	0
ENST00000550785.5:protein_coding:TPCN1	1	10	3.3333333333333335	0
ENST00000535493.5:retained_intron:HDAC4	1	20	3.3333333333333335	0
ENST00000551442.5:protein_coding:PPFIA2	1	20	3.3333333333333335	0
ENST00000610183.1:protein_coding:DACT2	1	10	3.3333333333333335	0
ENST00000543185.5:protein_coding:HDAC4	1	20	3.3333333333333335	0
ENST00000607983.1:protein_coding:DACT2	1	10	3.3333333333333335	0
ENST00000409015.5:protein_coding:TGOLN2	1	20	3.3333333333333335	0
ENST00000361545.9:protein_coding:CLIP2	1	10	3.3333333333333335	0
ENST00000463007.5:retained_intron:HDAC4	1	20	3.3333333333333335	0
ENST00000303391.10:protein_coding:MECP2	2	39	3.3216783216783217	0
ENST00000369957.5:nonsense_mediated_decay:MECP2	2	39	3.3216783216783217	0
ENST00000453960.6:protein_coding:MECP2	2	39	3.3216783216783217	0
ENST00000627864.1:processed_transcript:MECP2	2	39	3.3216783216783217	0
ENST00000628176.2:protein_coding:MECP2	2	39	3.3216783216783217	0
ENST00000407218.5:protein_coding:MECP2	2	39	3.3216783216783217	0
ENST00000410197.1:rRNA_pseudogene:RNA5SP36	2	15	3.3	0
ENST00000617626.1:snRNA:RF00003	7	57	3.256089743589744	0
ENST00000412626.2:unprocessed_pseudogene:AQP7P1	1	26	3.25	0
ENST00000331259.5:unprocessed_pseudogene:FP885919.1	1	26	3.25	0
ENST00000453967.1:unprocessed_pseudogene:AQP7P2	1	26	3.25	0
ENST00000619291.4:protein_coding:ZNF800	1	13	3.25	0
ENST00000613060.4:protein_coding:SLC6A6	2	13	3.25	0
ENST00000393313.5:protein_coding:ZNF800	1	13	3.25	0
ENST00000569536.1:retained_intron:GOLGA8N	1	13	3.25	0
ENST00000539936.4:unprocessed_pseudogene:FP325317.1	1	26	3.25	0
ENST00000490257.5:retained_intron:GOLGA2	1	13	3.25	0
ENST00000624918.1:TEC:GOLGA8R	1	13	3.25	0
ENST00000393312.5:protein_coding:ZNF800	1	13	3.25	0
ENST00000265827.7:protein_coding:ZNF800	1	13	3.25	0
ENST00000622186.4:protein_coding:SLC6A6	2	13	3.25	0
ENST00000618278.4:nonsense_mediated_decay:SLC6A6	2	13	3.25	0
ENST00000428759.2:unprocessed_pseudogene:AQP7P5	1	26	3.25	0
ENST00000649500.1:nonsense_mediated_decay:SLC6A6	2	13	3.25	0
ENST00000624547.1:unprocessed_pseudogene:AQP7P3	1	26	3.25	0
ENST00000447083.1:unprocessed_pseudogene:AQP7P4	1	26	3.25	0
ENST00000562627.5:retained_intron:GOLGA8G	1	13	3.25	0
ENST00000363391.1:misc_RNA:RF00019	3	20	3.238095238095238	0
ENST00000365487.1:misc_RNA:RF00019	3	33	3.2295454545454545	0
ENST00000580018.3:protein_coding:TIMM23	1	16	3.2	0
ENST00000451577.3:protein_coding:TIMM23B	1	16	3.2	0
ENST00000478381.5:nonsense_mediated_decay:TIMM23B	1	16	3.2	0
ENST00000374098.6:protein_coding:TIMM23B	1	16	3.2	0
ENST00000483296.5:nonsense_mediated_decay:TIMM23B	1	16	3.2	0
ENST00000262675.11:protein_coding:TTC39A	3	19	3.166666666666667	0
ENST00000371750.9:protein_coding:TTC39A	3	19	3.166666666666667	0
ENST00000413473.6:protein_coding:TTC39A	3	19	3.166666666666667	0
ENST00000530004.5:protein_coding:TTC39A	3	19	3.166666666666667	0
ENST00000534098.1:processed_transcript:TTC39A	3	19	3.166666666666667	0
ENST00000447632.6:protein_coding:TTC39A	3	19	3.166666666666667	0
ENST00000595231.5:nonsense_mediated_decay:SNRNP70	2	19	3.1666666666666665	0
ENST00000561026.5:protein_coding:SNX1	1	19	3.1666666666666665	0
ENST00000601065.5:nonsense_mediated_decay:SNRNP70	2	19	3.1666666666666665	0
ENST00000560829.5:protein_coding:SNX1	1	19	3.1666666666666665	0
ENST00000444676.5:protein_coding:OGDH	1	19	3.1666666666666665	0
ENST00000321892.8:protein_coding:BPTF	2	19	3.1666666666666665	0
ENST00000401730.5:nonsense_mediated_decay:SNRNP70	2	19	3.1666666666666665	0
ENST00000439616.6:protein_coding:OGDH	1	19	3.1666666666666665	0
ENST00000631326.2:protein_coding:OGDH	1	19	3.1666666666666665	0
ENST00000306378.10:protein_coding:BPTF	2	19	3.1666666666666665	0
ENST00000261889.9:protein_coding:SNX1	1	19	3.1666666666666665	0
ENST00000559844.5:protein_coding:SNX1	1	19	3.1666666666666665	0
ENST00000644067.1:protein_coding:BPTF	2	19	3.1666666666666665	0
ENST00000544778.6:protein_coding:BPTF	2	19	3.1666666666666665	0
ENST00000597936.5:retained_intron:SNRNP70	2	19	3.1666666666666665	0
ENST00000222673.5:protein_coding:OGDH	1	19	3.1666666666666665	0
ENST00000560260.5:nonsense_mediated_decay:SNX1	1	19	3.1666666666666665	0
ENST00000221448.9:protein_coding:SNRNP70	2	19	3.1666666666666665	0
ENST00000598441.5:protein_coding:SNRNP70	2	19	3.1666666666666665	0
ENST00000342579.8:protein_coding:BPTF	2	19	3.1666666666666665	0
ENST00000449767.5:protein_coding:OGDH	1	19	3.1666666666666665	0
ENST00000447398.5:protein_coding:OGDH	1	19	3.1666666666666665	0
ENST00000568327.5:nonsense_mediated_decay:AP1G1	2	22	3.142857142857143	0
ENST00000566179.1:nonsense_mediated_decay:AP1G1	2	22	3.142857142857143	0
ENST00000498243.1:processed_transcript:CARD19	1	22	3.142857142857143	0
ENST00000565642.5:retained_intron:AP1G1	2	22	3.142857142857143	0
ENST00000299980.8:protein_coding:AP1G1	2	22	3.142857142857143	0
ENST00000569748.5:protein_coding:AP1G1	2	22	3.142857142857143	0
ENST00000375464.6:protein_coding:CARD19	1	22	3.142857142857143	0
ENST00000468781.5:processed_transcript:CARD19	1	22	3.142857142857143	0
ENST00000490488.5:processed_transcript:CARD19	1	22	3.142857142857143	0
ENST00000565009.5:nonsense_mediated_decay:AP1G1	2	22	3.142857142857143	0
ENST00000466409.1:nonsense_mediated_decay:CARD19	1	22	3.142857142857143	0
ENST00000466929.5:processed_transcript:CARD19	1	22	3.142857142857143	0
ENST00000393512.7:protein_coding:AP1G1	2	22	3.142857142857143	0
ENST00000495641.5:processed_transcript:CARD19	1	22	3.142857142857143	0
ENST00000346322.9:protein_coding:MYLK	1	25	3.125	0
ENST00000359169.5:protein_coding:MYLK	1	25	3.125	0
ENST00000360304.7:protein_coding:MYLK	1	25	3.125	0
ENST00000464489.5:nonsense_mediated_decay:MYLK	1	25	3.125	0
ENST00000360772.7:protein_coding:MYLK	1	25	3.125	0
ENST00000475616.5:protein_coding:MYLK	1	25	3.125	0
ENST00000354792.9:protein_coding:MYLK	1	25	3.125	0
ENST00000513111.1:retained_intron:MYLK	1	25	3.125	0
ENST00000590996.5:protein_coding:NBR1	3	26	3.057142857142857	0
ENST00000542611.5:protein_coding:NBR1	3	26	3.057142857142857	0
ENST00000341165.10:protein_coding:NBR1	3	26	3.057142857142857	0
ENST00000589872.1:protein_coding:NBR1	3	26	3.057142857142857	0
ENST00000384511.1:misc_RNA:RF00019	5	5	3.0538020086083213	3
ENST00000583594.4:processed_transcript:RBBP8	1	3	3.0	3
ENST00000506442.5:protein_coding:CCDC112	1	15	3.0	0
ENST00000399208.6:protein_coding:SETD4	1	3	3.0	3
ENST00000379333.5:protein_coding:SLC23A2	1	9	3.0	0
ENST00000478264.1:retained_intron:PLOD3	1	15	3.0	0
ENST00000478082.5:retained_intron:PLOD3	1	15	3.0	0
ENST00000540904.1:retained_intron:SNHG1	1	15	3.0	0
ENST00000505995.5:lincRNA:AL033397.1	1	9	3.0	0
ENST00000512362.5:retained_intron:PIK3R4	1	12	3.0	0
ENST00000511760.1:retained_intron:PIK3R4	1	12	3.0	0
ENST00000223127.7:protein_coding:PLOD3	1	15	3.0	0
ENST00000427741.5:nonsense_mediated_decay:CNTN4	1	18	3.0	0
ENST00000482800.5:retained_intron:APPL1	1	9	3.0	0
ENST00000468546.5:retained_intron:DTX2	2	3	3.0	3
ENST00000344227.6:protein_coding:CARD14	1	18	3.0	0
ENST00000364696.1:misc_RNA:RF00019	2	3	3.0	3
ENST00000410647.1:misc_RNA:RF00019	3	3	3.0	3
ENST00000421736.1:protein_coding:PLOD3	1	15	3.0	0
ENST00000397459.6:protein_coding:CNTN4	1	18	3.0	0
ENST00000650354.1:nonsense_mediated_decay:APPL1	1	9	3.0	0
ENST00000369295.3:protein_coding:ADRB1	3	3	3.0	3
ENST00000362970.1:misc_RNA:RF00019	3	3	3.0	3
ENST00000512677.1:processed_transcript:PIK3R4	1	12	3.0	0
ENST00000391352.1:protein_coding:KRTAP16-1	1	3	3.0	3
ENST00000575500.5:nonsense_mediated_decay:CARD14	1	18	3.0	0
ENST00000502390.5:lincRNA:AL033397.1	1	9	3.0	0
ENST00000363981.1:snoRNA:SNORD27	1	15	3.0	0
ENST00000544983.1:retained_intron:SNHG1	1	15	3.0	0
ENST00000597741.1:retained_intron:LYPD3	1	3	3.0	3
ENST00000570421.5:protein_coding:CARD14	1	18	3.0	0
ENST00000363538.1:rRNA_pseudogene:RNA5SP74	3	3	3.0	3
ENST00000355849.9:protein_coding:KHDRBS3	1	3	3.0	3
ENST00000397461.5:protein_coding:CNTN4	1	18	3.0	0
ENST00000368608.3:protein_coding:TSPYL1	1	3	3.0	3
ENST00000379611.9:protein_coding:CCDC112	1	15	3.0	0
ENST00000621756.1:protein_coding:TICAM1	1	3	3.0	3
ENST00000335221.9:protein_coding:BPTF	1	18	3.0	0
ENST00000427331.5:protein_coding:CNTN4	1	18	3.0	0
ENST00000363925.1:snRNA:RNU4-1	1	3	3.0	3
ENST00000460475.1:retained_intron:PLOD3	1	15	3.0	0
ENST00000378161.5:retained_intron:NPHP4	1	6	3.0	0
ENST00000537965.5:retained_intron:SNHG1	1	15	3.0	0
ENST00000395557.4:protein_coding:CCDC112	1	15	3.0	0
ENST00000527700.5:retained_intron:DENND5A	2	3	3.0	3
ENST00000356763.7:protein_coding:PIK3R4	1	12	3.0	0
ENST00000338244.5:protein_coding:SLC23A2	1	9	3.0	0
ENST00000503985.5:lincRNA:AL033397.1	1	9	3.0	0
ENST00000617568.1:lincRNA:LINC02334	2	3	3.0	3
ENST00000502975.1:retained_intron:CCDC112	1	15	3.0	0
ENST00000648509.1:protein_coding:CARD14	1	18	3.0	0
ENST00000233242.5:protein_coding:APOB	1	3	3.0	3
ENST00000418658.5:protein_coding:CNTN4	1	18	3.0	0
ENST00000468355.5:processed_transcript:SLC23A2	1	9	3.0	0
ENST00000267294.4:protein_coding:ZIC5	3	3	3.0	3
ENST00000460696.1:retained_intron:NPHP4	1	6	3.0	0
ENST00000430505.6:retained_intron:CNTN4	1	18	3.0	0
ENST00000512261.5:protein_coding:CCDC112	1	15	3.0	0
ENST00000288266.7:protein_coding:APPL1	1	9	3.0	0
ENST00000578934.1:misc_RNA:RF00019	3	3	3.0	3
ENST00000573882.5:protein_coding:CARD14	1	18	3.0	0
ENST00000384333.1:misc_RNA:RF00019	3	3	3.0	3
ENST00000332211.10:protein_coding:VDAC2	1	6	3.0	0
ENST00000543351.5:protein_coding:VDAC2	1	6	3.0	0
ENST00000384710.1:snRNA:RNU6-21P	2	21	2.984210526315789	0
ENST00000384025.1:snRNA:RNU6-1323P	2	21	2.984210526315789	0
ENST00000359596.7:protein_coding:RYR1	2	15	2.9666666666666663	0
ENST00000355481.8:protein_coding:RYR1	2	15	2.9666666666666663	0
ENST00000333511.8:protein_coding:BSG	3	22	2.9107142857142856	0
ENST00000571735.3:retained_intron:BSG	3	22	2.9107142857142856	0
ENST00000346916.8:protein_coding:BSG	3	22	2.9107142857142856	0
ENST00000545507.6:protein_coding:BSG	3	22	2.9107142857142856	0
ENST00000618112.3:nonsense_mediated_decay:BSG	3	22	2.9107142857142856	0
ENST00000353555.8:protein_coding:BSG	3	22	2.9107142857142856	0
ENST00000618006.4:protein_coding:BSG	3	22	2.9107142857142856	0
ENST00000390851.1:snRNA:RNU1-82P	2	41	2.8666666666666667	0
ENST00000380381.3:protein_coding:RPS6	1	20	2.857142857142857	0
ENST00000380394.8:protein_coding:RPS6	1	20	2.857142857142857	0
ENST00000581014.1:protein_coding:CDC42EP4	2	25	2.857142857142857	0
ENST00000439510.2:protein_coding:CDC42EP4	2	25	2.857142857142857	0
ENST00000608362.2:protein_coding:HNRNPA2B1	1	20	2.857142857142857	0
ENST00000481577.1:processed_pseudogene:AC090686.1	1	20	2.857142857142857	0
ENST00000464444.1:processed_pseudogene:RPS6P25	1	20	2.857142857142857	0
ENST00000618183.4:protein_coding:HNRNPA2B1	1	20	2.857142857142857	0
ENST00000356674.7:protein_coding:HNRNPA2B1	1	20	2.857142857142857	0
ENST00000475592.2:processed_pseudogene:AC007688.1	1	20	2.857142857142857	0
ENST00000315377.4:protein_coding:RPS6	1	20	2.857142857142857	0
ENST00000490912.5:retained_intron:HNRNPA2B1	1	20	2.857142857142857	0
ENST00000360787.8:nonsense_mediated_decay:HNRNPA2B1	1	20	2.857142857142857	0
ENST00000463181.5:retained_intron:HNRNPA2B1	1	20	2.857142857142857	0
ENST00000354667.8:protein_coding:HNRNPA2B1	1	20	2.857142857142857	0
ENST00000335793.3:protein_coding:CDC42EP4	2	25	2.857142857142857	0
ENST00000380384.5:protein_coding:RPS6	1	20	2.857142857142857	0
ENST00000393208.6:protein_coding:BANP	2	23	2.840909090909091	0
ENST00000497491.1:processed_transcript:BANP	2	23	2.840909090909091	0
ENST00000393207.5:protein_coding:BANP	2	23	2.840909090909091	0
ENST00000626016.2:protein_coding:BANP	2	23	2.840909090909091	0
ENST00000479780.6:protein_coding:BANP	2	23	2.840909090909091	0
ENST00000538234.5:protein_coding:BANP	2	23	2.840909090909091	0
ENST00000355022.8:protein_coding:BANP	2	23	2.840909090909091	0
ENST00000286122.11:protein_coding:BANP	2	23	2.840909090909091	0
ENST00000544504.5:processed_transcript:YBX3	1	17	2.8333333333333335	0
ENST00000563961.5:nonsense_mediated_decay:USP7	1	17	2.8333333333333335	0
ENST00000539204.5:processed_transcript:YBX3	1	17	2.8333333333333335	0
ENST00000228251.8:protein_coding:YBX3	1	17	2.8333333333333335	0
ENST00000546164.5:processed_transcript:YBX3	1	17	2.8333333333333335	0
ENST00000563085.5:protein_coding:USP7	1	17	2.8333333333333335	0
ENST00000601346.5:retained_intron:BLVRB	1	17	2.8333333333333335	0
ENST00000595483.5:protein_coding:BLVRB	1	17	2.8333333333333335	0
ENST00000344836.8:protein_coding:USP7	1	17	2.8333333333333335	0
ENST00000381886.8:protein_coding:USP7	1	17	2.8333333333333335	0
ENST00000541351.3:processed_transcript:YBX3	1	17	2.8333333333333335	0
ENST00000565455.5:nonsense_mediated_decay:USP7	1	17	2.8333333333333335	0
ENST00000597870.1:nonsense_mediated_decay:BLVRB	1	17	2.8333333333333335	0
ENST00000540447.5:retained_intron:YBX3	1	17	2.8333333333333335	0
ENST00000263368.8:protein_coding:BLVRB	1	17	2.8333333333333335	0
ENST00000542333.5:nonsense_mediated_decay:USP7	1	17	2.8333333333333335	0
ENST00000643596.1:nonsense_mediated_decay:BLVRB	1	17	2.8333333333333335	0
ENST00000643519.1:protein_coding:BLVRB	1	17	2.8333333333333335	0
ENST00000296479.9:nonsense_mediated_decay:GRM2	1	14	2.8	0
ENST00000464585.1:retained_intron:GRM2	1	14	2.8	0
ENST00000555371.1:retained_intron:NFKBIA	1	14	2.8	0
ENST00000384280.1:snRNA:RNU6-891P	1	14	2.8	0
ENST00000554001.5:nonsense_mediated_decay:NFKBIA	1	14	2.8	0
ENST00000442933.2:protein_coding:GRM2	1	14	2.8	0
ENST00000557389.1:protein_coding:NFKBIA	1	14	2.8	0
ENST00000395052.7:protein_coding:GRM2	1	14	2.8	0
ENST00000557140.5:protein_coding:NFKBIA	1	14	2.8	0
ENST00000364596.1:misc_RNA:RF00019	2	6	2.8	2
ENST00000216797.9:protein_coding:NFKBIA	1	14	2.8	0
ENST00000496661.1:processed_transcript:GRM2	1	14	2.8	0
ENST00000354204.10:nonsense_mediated_decay:KANSL3	1	25	2.7777777777777777	0
ENST00000444759.5:nonsense_mediated_decay:KANSL3	1	25	2.7777777777777777	0
ENST00000487070.5:processed_transcript:KANSL3	1	25	2.7777777777777777	0
ENST00000431828.5:protein_coding:KANSL3	1	25	2.7777777777777777	0
ENST00000597150.5:nonsense_mediated_decay:KANSL3	1	25	2.7777777777777777	0
ENST00000447759.5:nonsense_mediated_decay:KANSL3	1	25	2.7777777777777777	0
ENST00000420155.5:nonsense_mediated_decay:KANSL3	1	25	2.7777777777777777	0
ENST00000481986.1:processed_transcript:KANSL3	1	25	2.7777777777777777	0
ENST00000484020.1:retained_intron:KANSL3	1	25	2.7777777777777777	0
ENST00000366815.7:protein_coding:H3F3A	1	11	2.75	0
ENST00000366813.1:protein_coding:H3F3A	1	11	2.75	0
ENST00000366814.3:protein_coding:H3F3A	1	11	2.75	0
ENST00000517110.1:misc_RNA:RF00019	3	9	2.75	2
ENST00000366816.5:protein_coding:H3F3A	1	11	2.75	0
ENST00000618962.4:retained_intron:GTF2IRD2P1	2	20	2.738095238095238	0
ENST00000449689.2:transcribed_unprocessed_pseudogene:GTF2IRD2P1	2	20	2.738095238095238	0
ENST00000451013.6:protein_coding:GTF2IRD2	2	20	2.738095238095238	0
ENST00000418185.6:nonsense_mediated_decay:GTF2IRD2B	2	20	2.738095238095238	0
ENST00000472837.5:protein_coding:GTF2IRD2B	2	20	2.738095238095238	0
ENST00000611835.4:retained_intron:GTF2IRD2B	2	20	2.738095238095238	0
ENST00000620147.4:processed_transcript:GTF2IRD2P1	2	20	2.738095238095238	0
ENST00000590156.5:nonsense_mediated_decay:ATP5F1A	1	19	2.7142857142857144	0
ENST00000593152.6:protein_coding:ATP5F1A	1	19	2.7142857142857144	0
ENST00000586592.5:nonsense_mediated_decay:ATP5F1A	1	19	2.7142857142857144	0
ENST00000589252.5:protein_coding:ATP5F1A	1	19	2.7142857142857144	0
ENST00000282050.6:protein_coding:ATP5F1A	1	19	2.7142857142857144	0
ENST00000590665.5:protein_coding:ATP5F1A	1	19	2.7142857142857144	0
ENST00000398752.10:protein_coding:ATP5F1A	1	19	2.7142857142857144	0
ENST00000384528.1:misc_RNA:RF00019	4	4	2.7	2
ENST00000512763.5:protein_coding:RASA1	2	16	2.666666666666667	0
ENST00000509953.1:retained_intron:RASA1	2	16	2.666666666666667	0
ENST00000515800.6:nonsense_mediated_decay:RASA1	2	16	2.666666666666667	0
ENST00000456692.6:protein_coding:RASA1	2	16	2.666666666666667	0
ENST00000274376.10:protein_coding:RASA1	2	16	2.666666666666667	0
ENST00000506290.1:protein_coding:RASA1	2	16	2.666666666666667	0
ENST00000585453.5:retained_intron:SARM1	1	8	2.6666666666666665	0
ENST00000462527.2:retained_intron:EIF3A	1	8	2.6666666666666665	0
ENST00000347596.2:protein_coding:GUCY1A2	1	16	2.6666666666666665	0
ENST00000526355.6:protein_coding:GUCY1A2	1	16	2.6666666666666665	0
ENST00000256001.12:protein_coding:ACTR3B	1	8	2.6666666666666665	0
ENST00000486676.5:processed_transcript:TESK2	1	8	2.6666666666666665	0
ENST00000420470.2:protein_coding:ARHGEF38	1	16	2.6666666666666665	0
ENST00000541549.2:protein_coding:EIF3A	1	8	2.6666666666666665	0
ENST00000585482.5:protein_coding:SARM1	1	8	2.6666666666666665	0
ENST00000579593.1:protein_coding:SARM1	1	8	2.6666666666666665	0
ENST00000506828.1:processed_transcript:ARHGEF38	1	16	2.6666666666666665	0
ENST00000265154.6:protein_coding:ARHGEF38	1	16	2.6666666666666665	0
ENST00000282249.6:protein_coding:GUCY1A2	1	16	2.6666666666666665	0
ENST00000372086.3:protein_coding:TESK2	1	8	2.6666666666666665	0
ENST00000377776.7:protein_coding:ACTR3B	1	8	2.6666666666666665	0
ENST00000397282.2:protein_coding:ACTR3B	1	8	2.6666666666666665	0
ENST00000369144.7:protein_coding:EIF3A	1	8	2.6666666666666665	0
ENST00000372084.5:protein_coding:TESK2	1	8	2.6666666666666665	0
ENST00000572907.5:protein_coding:FGF11	4	6	2.642857142857143	0
ENST00000637180.1:protein_coding:POLR1D	1	21	2.625	0
ENST00000630983.1:protein_coding:POLR1D	1	21	2.625	0
ENST00000465887.2:nonsense_mediated_decay:POLR1D	1	21	2.625	0
ENST00000637071.1:protein_coding:POLR1D	1	21	2.625	0
ENST00000399697.7:protein_coding:POLR1D	1	21	2.625	0
ENST00000621089.2:protein_coding:POLR1D	1	21	2.625	0
ENST00000636952.1:processed_transcript:POLR1D	1	21	2.625	0
ENST00000645412.1:protein_coding:POLR1D	1	21	2.625	0
ENST00000611644.4:protein_coding:ERGIC2	1	13	2.6	0
ENST00000409517.5:processed_transcript:MEIS1	1	13	2.6	0
ENST00000272369.13:protein_coding:MEIS1	1	13	2.6	0
ENST00000495021.6:protein_coding:MEIS1	1	13	2.6	0
ENST00000549182.1:nonsense_mediated_decay:ERGIC2	1	13	2.6	0
ENST00000527934.1:protein_coding:SORL1	1	13	2.6	0
ENST00000260197.11:protein_coding:SORL1	1	13	2.6	0
ENST00000520830.1:nonsense_mediated_decay:ATP6V1B2	1	13	2.6	0
ENST00000534286.5:protein_coding:SORL1	1	13	2.6	0
ENST00000548098.1:retained_intron:ERGIC2	1	13	2.6	0
ENST00000488550.5:protein_coding:MEIS1	1	13	2.6	0
ENST00000398506.6:protein_coding:MEIS1	1	13	2.6	0
ENST00000551467.5:protein_coding:ERGIC2	1	13	2.6	0
ENST00000532694.5:protein_coding:SORL1	1	13	2.6	0
ENST00000360150.8:protein_coding:ERGIC2	1	13	2.6	0
ENST00000525532.5:protein_coding:SORL1	1	13	2.6	0
ENST00000510626.5:retained_intron:HTT	1	18	2.5714285714285716	0
ENST00000355072.10:protein_coding:HTT	1	18	2.5714285714285716	0
ENST00000365176.1:misc_RNA:RF00019	2	18	2.571428571428571	0
ENST00000363735.1:misc_RNA:RF00019	2	18	2.571428571428571	0
ENST00000516389.1:misc_RNA:RF00019	2	18	2.571428571428571	0
ENST00000364703.1:misc_RNA:RF00019	2	18	2.571428571428571	0
ENST00000383935.1:misc_RNA:RF00019	2	18	2.571428571428571	0
ENST00000383965.1:misc_RNA:RF00019	2	18	2.571428571428571	0
ENST00000611109.1:protein_coding:RREB1	1	10	2.5	0
ENST00000650108.1:protein_coding:FBRSL1	2	5	2.5	0
ENST00000317370.12:protein_coding:SLC2A4	1	5	2.5	0
ENST00000379933.7:protein_coding:RREB1	1	10	2.5	0
ENST00000349384.10:protein_coding:RREB1	1	10	2.5	0
ENST00000623550.1:retained_intron:B2M	1	15	2.5	0
ENST00000379938.6:protein_coding:RREB1	1	10	2.5	0
ENST00000572485.5:nonsense_mediated_decay:SLC2A4	1	5	2.5	0
ENST00000588171.5:nonsense_mediated_decay:GMIP	1	10	2.5	0
ENST00000203556.8:protein_coding:GMIP	1	10	2.5	0
ENST00000587205.1:protein_coding:GMIP	1	10	2.5	0
ENST00000559220.1:processed_transcript:B2M	1	15	2.5	0
ENST00000591047.1:nonsense_mediated_decay:GMIP	1	10	2.5	0
ENST00000434748.2:protein_coding:FBRSL1	2	5	2.5	0
ENST00000362452.1:rRNA_pseudogene:RNA5SP183	2	17	2.4857142857142858	0
ENST00000365652.1:misc_RNA:RF00019	2	17	2.4545454545454546	1
ENST00000563629.1:retained_intron:CYLD	1	22	2.4444444444444446	0
ENST00000566206.5:protein_coding:CYLD	1	22	2.4444444444444446	0
ENST00000569891.5:retained_intron:CYLD	1	22	2.4444444444444446	0
ENST00000521999.5:protein_coding:DCAF13	1	12	2.4	0
ENST00000627582.2:protein_coding:DNM3	1	12	2.4	0
ENST00000570373.5:protein_coding:TBC1D16	1	12	2.4	0
ENST00000576768.5:protein_coding:TBC1D16	1	12	2.4	0
ENST00000612750.4:protein_coding:DCAF13	1	12	2.4	0
ENST00000485254.2:protein_coding:DNM3	1	12	2.4	0
ENST00000340848.11:protein_coding:TBC1D16	1	12	2.4	0
ENST00000367731.5:protein_coding:DNM3	1	12	2.4	0
ENST00000310924.6:protein_coding:TBC1D16	1	12	2.4	0
ENST00000572862.5:protein_coding:TBC1D16	1	12	2.4	0
ENST00000518554.2:retained_intron:DCAF13	1	12	2.4	0
ENST00000355305.9:protein_coding:DNM3	1	12	2.4	0
ENST00000297579.9:protein_coding:DCAF13	1	12	2.4	0
ENST00000616836.4:protein_coding:DCAF13	1	12	2.4	0
ENST00000491124.1:retained_intron:DNM3	1	12	2.4	0
ENST00000514925.1:protein_coding:AC010255.3	1	7	2.3333333333333335	0
ENST00000554752.6:protein_coding:MAP3K9	1	14	2.3333333333333335	0
ENST00000369850.8:protein_coding:FLNA	1	21	2.3333333333333335	0
ENST00000422373.5:protein_coding:FLNA	1	21	2.3333333333333335	0
ENST00000360319.9:protein_coding:FLNA	1	21	2.3333333333333335	0
ENST00000610817.4:protein_coding:FLNA	1	21	2.3333333333333335	0
ENST00000440460.6:protein_coding:DIXDC1	1	14	2.3333333333333335	0
ENST00000381250.8:protein_coding:MAP3K9	1	14	2.3333333333333335	0
ENST00000490936.5:retained_intron:FLNA	1	21	2.3333333333333335	0
ENST00000369856.7:protein_coding:FLNA	1	21	2.3333333333333335	0
ENST00000420627.5:nonsense_mediated_decay:FLNA	1	21	2.3333333333333335	0
ENST00000462590.1:retained_intron:FLNA	1	21	2.3333333333333335	0
ENST00000528399.1:retained_intron:DIXDC1	1	14	2.3333333333333335	0
ENST00000555993.6:protein_coding:MAP3K9	1	14	2.3333333333333335	0
ENST00000514637.1:protein_coding:AC010255.3	1	7	2.3333333333333335	0
ENST00000498491.5:processed_transcript:FLNA	1	21	2.3333333333333335	0
ENST00000509403.6:protein_coding:AC010255.3	1	7	2.3333333333333335	0
ENST00000613023.1:snRNA:RNVU1-19	4	56	2.318737060041408	0
ENST00000384425.1:snRNA:RNU1-46P	4	56	2.318737060041408	0
ENST00000363334.1:snRNA:RNU1-22P	4	56	2.318737060041408	0
ENST00000364300.1:snRNA:RNU1-132P	4	56	2.318737060041408	0
ENST00000384592.1:snRNA:RNU1-89P	4	56	2.318737060041408	0
ENST00000384619.1:snRNA:RNVU1-17	4	56	2.318737060041408	0
ENST00000365477.1:snRNA:RNU1-16P	4	56	2.318737060041408	0
ENST00000515399.5:protein_coding:CTBP1	1	23	2.3	0
ENST00000382952.7:protein_coding:CTBP1	1	23	2.3	0
ENST00000514495.1:processed_transcript:CTBP1	1	23	2.3	0
ENST00000504092.5:protein_coding:CTBP1	1	23	2.3	0
ENST00000290921.10:protein_coding:CTBP1	1	23	2.3	0
ENST00000505826.5:processed_transcript:CTBP1	1	23	2.3	0
ENST00000506180.5:protein_coding:CTBP1	1	23	2.3	0
ENST00000514210.5:protein_coding:CTBP1	1	23	2.3	0
ENST00000514669.5:processed_transcript:CTBP1	1	23	2.3	0
ENST00000513420.1:protein_coding:CTBP1	1	23	2.3	0
ENST00000533455.5:protein_coding:CTSB	1	16	2.2857142857142856	0
ENST00000534510.5:protein_coding:CTSB	1	16	2.2857142857142856	0
ENST00000531551.5:nonsense_mediated_decay:CTSB	1	16	2.2857142857142856	0
ENST00000345125.7:protein_coding:CTSB	1	16	2.2857142857142856	0
ENST00000453527.6:protein_coding:CTSB	1	16	2.2857142857142856	0
ENST00000364130.1:rRNA_pseudogene:RNA5SP516	1	16	2.2857142857142856	0
ENST00000420692.6:retained_intron:CTSB	1	16	2.2857142857142856	0
ENST00000320936.9:protein_coding:CIRBP	3	39	2.279569892473118	0
ENST00000588090.5:protein_coding:CIRBP	3	39	2.279569892473118	0
ENST00000590704.5:retained_intron:CIRBP	3	39	2.279569892473118	0
ENST00000586548.5:protein_coding:CIRBP	3	39	2.279569892473118	0
ENST00000586472.5:protein_coding:CIRBP	3	39	2.279569892473118	0
ENST00000589710.5:protein_coding:CIRBP	3	39	2.279569892473118	0
ENST00000591055.5:nonsense_mediated_decay:CIRBP	3	39	2.279569892473118	0
ENST00000588030.5:protein_coding:CIRBP	3	39	2.279569892473118	0
ENST00000413636.6:protein_coding:CIRBP	3	39	2.279569892473118	0
ENST00000384070.1:misc_RNA:RF00019	4	41	2.2785714285714285	1
ENST00000363338.1:misc_RNA:RF00019	4	41	2.2785714285714285	1
ENST00000489818.5:processed_transcript:GLUL	1	9	2.25	0
ENST00000264560.11:protein_coding:PALM	1	9	2.25	0
ENST00000472100.5:retained_intron:MICALL2	1	18	2.25	0
ENST00000610907.1:protein_coding:PABPC1	1	18	2.25	0
ENST00000243893.10:protein_coding:UBE2C	2	18	2.25	0
ENST00000471899.5:processed_transcript:MICALL2	1	18	2.25	0
ENST00000519596.5:processed_transcript:PABPC1	1	18	2.25	0
ENST00000413446.5:nonsense_mediated_decay:MICALL2	1	18	2.25	0
ENST00000352551.9:protein_coding:UBE2C	2	18	2.25	0
ENST00000335046.7:protein_coding:UBE2C	2	18	2.25	0
ENST00000310442.4:protein_coding:ZDHHC24	1	9	2.25	0
ENST00000356455.8:protein_coding:UBE2C	2	18	2.25	0
ENST00000522387.5:protein_coding:PABPC1	1	18	2.25	0
ENST00000526986.5:protein_coding:ZDHHC24	1	9	2.25	0
ENST00000534073.5:nonsense_mediated_decay:ZDHHC24	1	9	2.25	0
ENST00000517403.5:protein_coding:PABPC1	1	18	2.25	0
ENST00000496085.1:processed_transcript:UBE2C	2	18	2.25	0
ENST00000338448.9:protein_coding:PALM	1	9	2.25	0
ENST00000297508.7:protein_coding:MICALL2	1	18	2.25	0
ENST00000470807.5:retained_intron:MICALL2	1	18	2.25	0
ENST00000496184.1:retained_intron:MICALL2	1	18	2.25	0
ENST00000479007.5:retained_intron:MICALL2	1	18	2.25	0
ENST00000525925.1:processed_transcript:ZDHHC24	1	9	2.25	0
ENST00000519004.5:protein_coding:PABPC1	1	18	2.25	0
ENST00000405520.5:protein_coding:UBE2C	2	18	2.25	0
ENST00000519100.5:protein_coding:PABPC1	1	18	2.25	0
ENST00000589012.5:retained_intron:PALM	1	9	2.25	0
ENST00000617055.4:protein_coding:UBE2C	2	18	2.25	0
ENST00000592870.5:retained_intron:PALM	1	9	2.25	0
ENST00000519622.5:nonsense_mediated_decay:PABPC1	1	18	2.25	0
ENST00000372568.4:protein_coding:UBE2C	2	18	2.25	0
ENST00000467394.5:retained_intron:MICALL2	1	18	2.25	0
ENST00000410718.1:snRNA:RNU2-70P	3	23	2.2222222222222223	1
ENST00000516826.1:snRNA:RNU2-56P	3	23	2.2222222222222223	1
ENST00000586231.1:lincRNA:LINC00910	5	49	2.211851851851852	0
ENST00000606190.1:snRNA:RNU2-4P	5	49	2.211851851851852	0
ENST00000486930.5:retained_intron:RPL13A	1	11	2.2	0
ENST00000537403.5:protein_coding:SEC23A	1	11	2.2	0
ENST00000554615.1:retained_intron:SEC23A	1	11	2.2	0
ENST00000555363.1:retained_intron:SEC23A	1	11	2.2	0
ENST00000307712.10:protein_coding:SEC23A	1	11	2.2	0
ENST00000364805.1:snoRNA:SNORD32A	1	11	2.2	0
ENST00000545328.6:protein_coding:SEC23A	1	11	2.2	0
ENST00000531491.5:protein_coding:STT3A	1	15	2.142857142857143	0
ENST00000534472.5:retained_intron:STT3A	1	15	2.142857142857143	0
ENST00000526213.5:retained_intron:STT3A	1	15	2.142857142857143	0
ENST00000649491.1:protein_coding:STT3A	1	15	2.142857142857143	0
ENST00000529196.5:protein_coding:STT3A	1	15	2.142857142857143	0
ENST00000392708.8:protein_coding:STT3A	1	15	2.142857142857143	0
ENST00000527456.1:processed_transcript:STT3A	1	15	2.142857142857143	0
ENST00000649817.1:protein_coding:KAT6A	1	17	2.125	0
ENST00000418721.5:retained_intron:KAT6A	1	17	2.125	0
ENST00000396930.4:protein_coding:KAT6A	1	17	2.125	0
ENST00000354915.3:unprocessed_pseudogene:HBZP1	1	17	2.125	0
ENST00000406337.6:protein_coding:KAT6A	1	17	2.125	0
ENST00000252951.2:protein_coding:HBZ	1	17	2.125	0
ENST00000649827.1:nonsense_mediated_decay:KAT6A	1	17	2.125	0
ENST00000506238.5:nonsense_mediated_decay:METAP1	1	17	2.125	0
ENST00000510107.5:nonsense_mediated_decay:METAP1	1	17	2.125	0
ENST00000513199.5:processed_transcript:METAP1	1	17	2.125	0
ENST00000650495.1:retained_intron:KAT6A	1	17	2.125	0
ENST00000507537.5:nonsense_mediated_decay:METAP1	1	17	2.125	0
ENST00000382171.2:protein_coding:KRTAP5-1	2	15	2.125	0
ENST00000616115.1:protein_coding:KRTAP5-4	2	15	2.125	0
ENST00000506548.1:processed_transcript:METAP1	1	17	2.125	0
ENST00000398536.5:protein_coding:KRTAP5-7	2	15	2.125	0
ENST00000296411.10:protein_coding:METAP1	1	17	2.125	0
ENST00000503247.5:nonsense_mediated_decay:METAP1	1	17	2.125	0
ENST00000399685.1:protein_coding:KRTAP5-3	2	15	2.125	0
ENST00000412090.2:protein_coding:KRTAP5-2	2	15	2.125	0
ENST00000398531.2:protein_coding:KRTAP5-10	2	15	2.125	0
ENST00000510209.5:processed_transcript:METAP1	1	17	2.125	0
ENST00000399682.1:protein_coding:KRTAP5-4	2	15	2.125	0
ENST00000265713.7:protein_coding:KAT6A	1	17	2.125	0
ENST00000648335.1:protein_coding:KAT6A	1	17	2.125	0
ENST00000585699.1:processed_transcript:FECH	1	19	2.111111111111111	0
ENST00000585747.1:protein_coding:FECH	1	19	2.111111111111111	0
ENST00000591215.5:protein_coding:FECH	1	19	2.111111111111111	0
ENST00000592111.1:retained_intron:FECH	1	19	2.111111111111111	0
ENST00000262093.9:protein_coding:FECH	1	19	2.111111111111111	0
ENST00000585878.1:retained_intron:FECH	1	19	2.111111111111111	0
ENST00000585494.5:nonsense_mediated_decay:FECH	1	19	2.111111111111111	0
ENST00000592699.5:protein_coding:FECH	1	19	2.111111111111111	0
ENST00000382873.7:protein_coding:FECH	1	19	2.111111111111111	0
ENST00000544870.5:nonsense_mediated_decay:POLE	1	23	2.090909090909091	0
ENST00000535270.5:protein_coding:POLE	1	23	2.090909090909091	0
ENST00000541213.5:retained_intron:POLE	1	23	2.090909090909091	0
ENST00000320574.9:protein_coding:POLE	1	23	2.090909090909091	0
ENST00000441786.3:nonsense_mediated_decay:POLE	1	23	2.090909090909091	0
ENST00000641206.2:protein_coding:ZFHX3	1	23	2.090909090909091	0
ENST00000268489.9:protein_coding:ZFHX3	1	23	2.090909090909091	0
ENST00000544414.1:retained_intron:POLE	1	23	2.090909090909091	0
ENST00000644474.1:protein_coding:RAPGEF2	1	23	2.090909090909091	0
ENST00000537064.5:nonsense_mediated_decay:POLE	1	23	2.090909090909091	0
ENST00000416953.2:retained_intron:POLE	1	23	2.090909090909091	0
ENST00000636484.1:snRNA:RN7SK	3	47	2.0666666666666664	0
ENST00000365328.1:misc_RNA:RF00100	3	47	2.0666666666666664	0
ENST00000564138.5:protein_coding:PLCG2	3	47	2.0666666666666664	0
ENST00000363618.1:misc_RNA:RN7SKP203	3	47	2.0666666666666664	0
ENST00000363673.1:misc_RNA:RN7SKP176	3	47	2.0666666666666664	0
ENST00000496780.3:misc_RNA:RN7SL143P	3	48	2.0272119185162665	0
ENST00000481857.3:misc_RNA:RN7SL502P	3	48	2.0272119185162665	0
ENST00000487309.3:misc_RNA:RN7SL397P	3	48	2.0272119185162665	0
ENST00000392271.5:protein_coding:URI1	1	8	2.0	0
ENST00000365096.1:rRNA_pseudogene:RNA5-8SP4	1	10	2.0	0
ENST00000610460.1:rRNA:RNA5-8SN2	1	10	2.0	0
ENST00000494398.5:retained_intron:CERKL	1	18	2.0	0
ENST00000613549.2:protein_coding:DOC2B	2	2	2.0	2
ENST00000364189.1:rRNA_pseudogene:RNA5SP336	1	2	2.0	2
ENST00000339098.9:protein_coding:CERKL	1	18	2.0	0
ENST00000547918.2:TR_V_gene:TRBV7-1	1	2	2.0	2
ENST00000393829.6:protein_coding:ATP6V0A1	1	20	2.0	0
ENST00000423507.6:protein_coding:PLXNA4	2	2	2.0	2
ENST00000377844.8:protein_coding:KLHL1	1	2	2.0	2
ENST00000435136.6:protein_coding:SH3BP2	1	18	2.0	0
[truncated: 2,618 more rows]
