# Supplementary material for: Analysis of plasma‐derived small extracellular vesicle characteristics and microRNA cargo following exercise‐induced skeletal muscle damage in men
Source: Physiol Rep. 2024 Sep 20;12(18):e70056. doi: 10.14814/phy2.70056 (PMC11415274; doi:10.14814/phy2.70056)
Supplement: Supplementary file 2 — Data S2: Supporting Information. [file PHY2-12-e70056-s001.zip › Processed Files For Individual Samples/SV18362-0002_S2_R1_001.fastq_CORE_RESULTS_v4.6.2/SV18362-0002_S2_R1_001.fastq/readCounts_gencode_antisense_geneLevel.txt]

GeneSymbol	uniqueFragmentCount	totalReadCount	multimapAdjustedReadCount	uniqueMappingReads
NUP62	32	9628	9627.999999999998	0
ST8SIA5	20	760	760.0	760
AC010970.1	69	767	753.4	750
AC104581.1	14	477	477.0	477
LYPD3	8	453	453.0	453
ZBTB44	9	447	447.0	447
AC008735.5	19	446	446.0	446
EVPL	9	411	401.25	0
ZNF445	13	285	285.0	0
SLC34A1	7	266	266.0	0
PRLHR	2	151	151.0	151
LARS2	5	143	143.0	0
LENG8	16	142	141.99999999999997	0
RSRC1	3	120	120.0	120
RP1	3	94	94.0	0
AJAP1	5	82	82.0	82
LRBA	5	81	81.0	0
CENPJ	3	80	80.0	80
IQCJ	8	78	76.28571428571428	0
SLC39A9	8	73	73.0	0
AL357052.1	5	73	73.0	73
IL16	11	72	72.0	0
ESYT1	5	59	59.0	59
PSTPIP1	4	56	56.0	56
ADRA1B	6	56	56.0	56
ATP2A2	6	54	54.0	54
ABCA3	3	53	52.99999999999999	0
OR4F17	1	84	50.400000000000006	0
TMEM131	6	48	48.0	48
RAN	5	42	42.0	0
CYP1B1	4	42	42.0	42
EZH1	2	41	41.0	0
HIF1AN	2	40	40.0	40
SOX6	3	37	37.0	37
CHAC1	4	37	37.0	0
IGKJ3	4	34	34.0	34
AC009148.1	1	34	34.0	34
C5orf58	4	31	31.0	31
MRPS18B	4	31	31.0	31
ZNF792	6	31	31.0	0
KCNG3	3	31	31.0	0
NFYA	3	26	26.0	0
LIMS2	3	23	23.0	23
TPH2	3	23	23.0	0
SCRIB	1	23	23.0	0
NUP210P1	3	22	22.0	22
AL035416.1	2	22	22.0	22
NACA	3	22	22.0	22
LINC00654	3	22	22.0	22
AC073174.2	2	21	21.0	21
TSC2	3	13	20.99999999999999	13
NF2	2	20	20.0	0
DOCK9	1	10	19.000000000000004	10
LINC01168	1	19	19.0	19
AC130466.1	2	19	19.0	19
KRI1	3	19	19.0	19
PDLIM5	1	18	18.0	18
ERO1A	5	18	18.0	18
SNTN	2	17	17.0	17
SUZ12P1	1	17	17.0	17
OR4F4	1	84	16.8	0
OR4F5	1	84	16.8	0
GPRC5B	1	16	16.000000000000004	0
AC103681.2	3	16	16.0	16
CHD3	2	16	16.0	0
TTBK2	2	16	16.0	16
KIAA1549	1	16	16.0	0
DUSP16	5	16	16.0	16
REG1B	2	16	16.0	16
AL139420.1	3	32	16.0	0
AL139420.2	3	32	16.0	0
AC105101.1	1	15	15.0	15
C1orf210	3	15	15.0	15
RAB28	1	15	15.0	15
NT5DC2	1	15	14.999999999999998	0
GNPDA1	2	14	14.0	0
KIRREL1	2	14	14.0	0
PPP1R37	1	14	14.0	0
GSTM4	1	14	14.0	0
TCEANC2	4	14	14.0	14
LIPE	1	14	14.0	0
CENPO	6	14	13.999999999999998	0
TMEM104	2	13	13.0	0
AC006141.1	1	13	13.0	13
ACER2	1	13	13.0	13
RACGAP1	1	13	13.0	0
ADAMTS2	1	13	13.0	13
EXOC7	1	14	13.0	0
DPYSL4	1	13	13.0	13
TBC1D9	1	12	12.0	12
AL928921.2	6	12	12.0	12
VGLL4	1	12	12.0	12
CDCP1	1	12	12.0	0
INTS3	1	11	12.0	12
AC096677.1	1	12	12.0	12
C11orf16	2	12	12.0	0
PICK1	1	12	12.0	0
HSPB11	1	7	12.0	12
CYB5R4	1	12	12.0	12
PIK3CB	1	12	11.999999999999998	0
ZNF561	1	14	11.2	0
HDAC6	1	11	11.000000000000002	0
CELSR3	3	11	11.0	5
AC092821.1	1	11	11.0	11
PARP10	1	11	11.0	0
PCBP1	1	11	11.0	11
HOPX	1	11	11.0	0
FUS	1	11	11.0	11
FBXO44	2	11	11.0	0
FAM218A	1	11	11.0	0
AL022311.1	1	11	11.0	11
TCP11L2	1	11	11.0	11
RNF217	3	11	11.0	0
FP325330.3	1	10	10.0	10
HSPA8P20	2	10	10.0	10
IGDCC3	1	10	10.0	10
OR10AG1	1	10	10.0	0
ATP2A3	1	10	10.0	0
ZFHX4	1	10	10.0	0
RASGRP2	1	8	10.0	10
CCNE1	1	10	10.0	0
RRNAD1	1	10	10.0	0
LRRN4	1	10	10.0	10
ZNF616	3	10	10.0	0
AL096711.2	1	10	10.0	10
LGR6	1	10	10.0	0
PABPC1P2	2	10	10.0	10
BRD3	2	10	10.0	0
SKA2	1	10	10.0	10
FAM149A	4	10	10.0	10
NPRL3	1	10	10.0	10
ZC3H12B	1	10	10.0	10
KIAA1522	1	13	9.75	0
RSPO4	1	39	9.75	0
DLK2	1	9	9.0	0
DCAKD	1	9	9.0	0
CXCL6	1	9	9.0	9
EFNB2	1	9	9.0	0
TACC1	1	9	9.0	0
C16orf58	1	9	9.0	9
N4BP1	5	9	9.0	9
KATNAL2	1	9	9.0	9
PIEZO2	2	9	9.0	9
CROCC	1	9	9.0	0
SFT2D2	1	9	9.0	9
ATRN	1	9	9.0	0
FANCI	1	9	9.0	0
TPM2	1	9	9.0	0
TLE3	1	9	9.0	0
KCNH2	2	9	9.0	0
SLC25A42	2	9	9.0	9
CLSTN3	1	9	9.0	0
ZNF70	2	9	9.0	9
RPSAP71	1	9	9.0	9
HOXC4	1	9	9.0	9
FNDC3B	1	9	9.0	9
ADARB1	2	7	9.0	2
C5orf15	1	13	8.666666666666666	0
LINC01803	1	8	8.0	8
AL139130.1	1	8	8.0	8
AC110048.2	1	8	8.0	8
DRP2	1	8	8.0	0
AC234782.3	1	8	8.0	8
FLYWCH1P1	1	8	8.0	8
NUAK2	1	8	8.0	8
UMOD	1	8	8.0	8
TWIST1	1	8	8.0	8
EPB41	1	8	8.0	8
CTXN1	1	8	8.0	8
MTUS2	1	8	8.0	0
RINL	1	8	8.0	0
EIF3A	1	8	8.0	0
NOVA1	1	8	8.0	8
PTPRB	1	8	8.0	8
ABL1	1	8	8.0	8
AMDHD1	4	8	8.0	0
RNASEH2B	1	8	8.0	0
TRGV4	1	8	8.0	8
LINC00511	1	8	8.0	8
FGD2	1	8	8.0	8
PRAM1	1	8	8.0	0
GPR26	1	8	8.0	8
CADM2	1	8	8.0	8
TSPYL6	1	8	8.0	8
CACNA2D4	1	8	8.0	8
AC008764.9	1	8	8.0	8
BNIPL	1	8	7.999999999999999	0
PPARGC1B	1	8	7.999999999999999	0
ANO7	1	10	7.5	0
SCAMP3	1	7	7.000000000000001	0
PTX3	1	7	7.0	7
TTC17	3	7	7.0	0
GDNF	1	7	7.0	7
PPP4R3C	1	7	7.0	7
ZDHHC9	1	7	7.0	0
KLHL1	1	7	7.0	0
AASDHPPT	1	7	7.0	7
ARHGEF2	1	7	7.0	0
FKBP10	1	7	7.0	0
PPP1R1A	1	7	7.0	7
CSTF1	1	7	7.0	0
CD2BP2	1	7	7.0	7
LINC02037	1	7	7.0	7
AC105031.2	2	7	7.0	7
RNASET2	1	7	7.0	7
LRCH3	3	7	7.0	7
AC008456.1	1	7	7.0	7
LAPTM4A	2	7	7.0	7
SNX20	1	7	7.0	7
ZNF720P1	1	7	7.0	7
TAF9B	1	7	7.0	7
TMEM65	1	7	7.0	7
LRRC7	1	7	7.0	0
SLC7A4	3	7	7.0	0
SLC2A13	1	7	7.0	7
ZNF267	1	7	7.0	7
RAD21	1	7	7.0	7
NCSTN	1	7	7.0	0
AL031772.1	1	7	7.0	7
AKT1	2	7	7.0	6
AL139423.1	1	7	7.0	7
LINC00891	1	13	6.5	0
MS4A15	1	13	6.5	0
TAF1	3	6	6.0	6
SLFNL1	1	6	6.0	6
KLF13	1	6	6.0	0
HS3ST3B1	1	6	6.0	0
TMEM108	1	6	6.0	0
EHBP1L1	1	6	6.0	6
NR5A2	1	6	6.0	0
LINC02238	3	6	6.0	6
GPAA1	1	6	6.0	0
CCDC9B	1	6	6.0	6
SRPK2	1	6	6.0	0
NEU3	1	6	6.0	0
DLEC1	1	6	6.0	0
MDGA1	3	6	6.0	0
MYO19	1	6	6.0	0
LRRC8B	1	9	6.0	0
DNAJB5	1	6	6.0	0
LINC00484	1	6	6.0	6
SLC25A11	1	6	6.0	6
LINC01778	1	6	6.0	6
AL359232.1	1	6	6.0	6
ZNF414	1	6	6.0	6
IP6K2	2	6	6.0	6
KIR3DL3	1	6	6.0	6
OR1L8	1	6	6.0	0
FAM102B	2	6	6.0	6
AC106795.2	1	6	6.0	6
H3.Y	1	6	6.0	6
HCP5B	1	6	6.0	6
FIBCD1	1	6	6.0	0
UNC13A	1	6	6.0	6
AL162727.1	1	6	6.0	6
FAM187A	1	8	5.333333333333333	0
DDX31	1	5	5.0	0
ASB17	1	5	5.0	5
CDHR5	1	5	5.0	0
GRM4	1	5	5.0	0
TNFAIP2	1	5	5.0	0
MAN2B2	1	5	5.0	5
PLCXD2	1	5	5.0	5
ARID5B	1	5	5.0	5
AL365400.2	1	5	5.0	5
GAB2	1	5	5.0	0
IQSEC3	1	5	5.0	5
RUBCNL	1	5	5.0	0
YTHDF1P1	1	5	5.0	5
LRP8	1	5	5.0	5
PIK3CA	1	5	5.0	5
ESPL1	1	5	5.0	0
BCAS3	1	5	5.0	5
WRAP53	1	5	5.0	0
ITPRIPL1	1	5	5.0	0
XIST	1	5	5.0	5
MAP3K6	1	5	5.0	0
KIAA1257	1	5	5.0	0
FZD7	1	5	5.0	5
NFE4	1	5	5.0	0
AL021153.1	1	5	5.0	5
GLDN	2	5	5.0	0
AC104457.1	1	13	4.333333333333333	0
FP236383.2	2	20	4.3	0
FP236383.3	2	20	4.3	0
FP671120.3	2	20	4.3	0
FP671120.4	2	20	4.3	0
YY1AP1	1	8	4.0	0
NWD2	1	4	4.0	4
OGFRL1	1	4	4.0	0
HLF	1	4	4.0	0
SEPT1	1	4	4.0	4
GALNT9	1	4	4.0	0
TMEM45B	2	4	4.0	4
CHMP2A	1	4	4.0	0
DENND4B	1	4	4.0	4
RGPD1	1	8	4.0	0
RGPD2	1	8	4.0	0
VWA8	1	4	4.0	0
CBFA2T3	1	4	4.0	0
FAM66E	2	8	4.0	0
FBXL20	1	4	4.0	4
LINC02541	1	8	4.0	0
SEC23A	1	4	4.0	4
SYNE1	1	4	4.0	0
SP3	3	4	4.0	0
NKX2	2	4	4.0	4
ANKRD46	1	4	4.0	0
AC096633.1	1	4	4.0	4
FBXO21	1	4	4.0	0
TMEM229A	1	4	4.0	4
CBX3P4	4	4	4.0	4
AC097662.1	2	4	4.0	4
ZEB2	1	4	4.0	4
CLUH	1	4	4.0	0
MRPL42	1	4	4.0	4
SETD1B	1	4	4.0	0
NDFIP2	1	4	4.0	4
AL031708.1	1	4	4.0	4
TEX48	1	4	4.0	0
TESK2	2	5	4.0	0
LILRB3	1	10	3.6363636363636362	0
LILRA6	1	10	3.6363636363636362	0
ASPSCR1	2	6	3.5	0
AL133216.2	1	13	3.25	0
IL32	2	3	3.0000000000000004	0
CXorf49B	2	9	3.0	0
ANKUB1	1	3	3.0	0
TMEM116	1	3	3.0	3
BCL9L	3	3	3.0	3
SHISA7	1	3	3.0	0
LMO1	1	3	3.0	3
SNORD10	1	6	3.0	0
USP9YP6	1	6	3.0	0
LINC01287	2	3	3.0	0
LINC02362	1	3	3.0	3
AC073349.2	1	3	3.0	3
RGL1	1	3	3.0	0
ICK	3	3	3.0	0
CTSA	2	3	3.0	3
NSMF	1	3	3.0	0
MAPK8IP2	1	3	3.0	0
ENTPD3	1	3	3.0	3
CDON	1	3	3.0	0
EIF4A1	1	6	3.0	0
BX276092.7	2	9	3.0	0
PPIL3	1	3	3.0	0
CXorf49	2	9	3.0	0
LINC01443	1	3	3.0	3
MTCO3P22	1	3	3.0	3
TOR3A	1	3	3.0	3
IPO9	1	3	3.0	0
USP9YP34	1	6	3.0	0
IGKJ5	1	3	3.0	3
EEF1AKMT3	1	9	3.0	0
RPL14P5	1	3	3.0	0
RNF157	1	3	3.0	0
IL18BP	2	3	3.0	0
ZDBF2	2	3	3.0	0
MARK2P17	2	3	3.0	3
NCKAP1	1	3	3.0	0
SYVN1	1	3	2.9999999999999996	0
AC112198.1	1	14	2.8	0
CCDC103	1	8	2.6666666666666665	0
CFAP46	1	10	2.5	0
MANEAL	1	5	2.5	0
TKTL1	3	3	2.4000000000000004	0
PLEKHG5	1	2	2.0000000000000004	0
MSH5	1	2	2.0000000000000004	0
AC009884.2	2	2	2.0	2
CIART	1	2	2.0	0
LMBRD2	1	2	2.0	0
VCAN	2	2	2.0	0
RNF212B	2	2	2.0	0
UBE2F	2	2	2.0	0
DPP6	2	2	2.0	2
KRT6A	2	2	2.0	2
AC104852.1	1	2	2.0	2
GOLGA6L9	2	2	2.0	2
AC026741.1	1	2	2.0	2
C1orf21	1	2	2.0	2
C12orf40	1	2	2.0	2
DEPDC4	2	2	2.0	0
CSDE1	1	2	2.0	0
FAM66D	2	8	2.0	0
ADCK2	2	2	2.0	0
FAM66A	2	8	2.0	0
AC007686.1	2	2	2.0	2
FOXI1	2	2	2.0	0
DYTN	1	2	2.0	0
UPP1	2	2	2.0	0
NPTX1	1	2	2.0	2
DVL1	2	2	2.0	0
ACAT1	2	2	2.0	2
PPTC7	2	2	2.0	2
AC099542.1	1	2	2.0	2
TUBB6	2	2	2.0	0
AC000374.1	1	2	2.0	2
SUMF1	1	2	2.0	2
AIFM3	2	2	2.0	2
SLC16A12	1	2	2.0	2
LCE2A	1	2	2.0	2
COMTD1	1	2	2.0	0
HDGFL2	1	2	1.9999999999999998	0
INTS9	1	2	1.9999999999999998	0
LILRP2	1	10	1.8181818181818181	0
DUX4	1	12	1.7777777777777777	0
C3orf62	1	12	1.7142857142857142	0
ATPAF1	2	2	1.5	1
RIC1	2	2	1.125	1
MX1	1	1	1.0000000000000002	0
TP53	1	1	1.0000000000000002	0
TNC	1	1	1.0000000000000002	0
CRACR2B	1	1	1.0000000000000002	0
ABR	1	1	1.0000000000000002	0
HCN1	1	1	1.0	0
GLA	1	1	1.0	1
SSBP3	1	1	1.0	1
EEPD1	1	1	1.0	0
CLCN6	1	1	1.0	1
PDX1	1	1	1.0	1
GALNT3	1	1	1.0	1
PTCD1	1	1	1.0	1
LEKR1	1	1	1.0	1
DROSHA	1	1	1.0	0
CCDC181	1	1	1.0	1
AC104623.2	1	1	1.0	0
GNG2	1	1	1.0	1
SAMHD1	1	1	1.0	1
ABRAXAS2	1	1	1.0	1
BX537318.2	1	1	1.0	1
DNAH7	1	1	1.0	1
TEX13C	1	1	1.0	1
PEAK1	1	1	1.0	0
EXTL2P1	1	1	1.0	1
ARID1A	1	1	1.0	0
SIX4	1	1	1.0	0
FLCN	1	1	1.0	0
PITPNC1	1	1	1.0	0
OR51P1P	1	1	1.0	1
MLNR	1	1	1.0	1
YWHAB	1	1	1.0	0
NFKBIB	1	1	1.0	0
FGF12	1	1	1.0	1
AMOTL1	1	1	1.0	0
SETP10	1	1	1.0	1
ZSCAN4	1	1	1.0	0
JMY	1	1	1.0	1
TDRD5	1	1	1.0	1
TRAV11	1	1	1.0	1
DNAJC11	1	1	1.0	0
TBC1D16	1	1	1.0	0
FAM83A	1	1	1.0	0
CAMTA1	1	1	1.0	1
AP002383.3	1	1	1.0	1
SNTG1	1	1	1.0	0
AL031705.1	1	1	1.0	1
AANAT	1	1	1.0	0
SEL1L3	1	1	1.0	0
AGER	1	1	1.0	1
PSEN1	1	1	1.0	0
CACNA1A	1	1	1.0	1
ATP5MC2	1	1	1.0	0
UTP25	1	1	1.0	1
JCAD	1	1	1.0	1
FIZ1	1	1	1.0	1
EMCN	1	1	1.0	1
AC021242.1	1	1	1.0	1
DNAJB14	1	1	1.0	1
TTC7B	1	1	1.0	1
AC093012.1	1	1	1.0	1
SVEP1	1	1	1.0	0
RXYLT1	1	1	1.0	1
FAM186A	1	1	1.0	0
TMEM266	1	1	1.0	1
CCDC28A	1	2	1.0	0
AC104088.1	1	1	1.0	1
PHRF1	1	1	1.0	0
CD83	1	1	1.0	0
ATP6V0CP1	1	1	1.0	1
NOL4L	1	1	1.0	0
HUWE1	1	1	1.0	0
KLK13	1	1	1.0	0
LINC02499	1	1	1.0	1
CUX1	1	1	1.0	0
ZDHHC21	1	1	1.0	1
Z95115.1	1	1	1.0	1
ZDHHC14	1	1	1.0	1
RSPRY1	1	1	1.0	0
UBXN7	1	1	1.0	1
DHX15	1	1	1.0	1
STAB1	1	1	1.0	0
SEC61G	1	1	1.0	0
BOLL	1	1	1.0	0
PPP3CA	1	1	1.0	0
FLJ38576	1	1	1.0	1
DIRAS1	1	1	1.0	1
LINC02122	1	1	1.0	1
INTS11	1	1	1.0	0
LINC01395	1	1	1.0	1
RPS24	1	1	1.0	1
TMCC1	1	1	1.0	0
EEF1A1P27	1	1	1.0	1
NOL10	1	1	1.0	0
GKAP1	1	1	1.0	1
AL713866.1	1	1	1.0	1
TG	1	1	1.0	0
TRERF1	1	1	1.0	0
STK11IP	1	1	1.0	1
NTNG2	1	1	1.0	0
SPTBN2	1	1	1.0	0
AL136373.1	1	1	1.0	1
ANKH	1	1	1.0	1
UGCG	1	1	1.0	1
UBE2J2	1	1	1.0	0
LINC01093	1	1	1.0	0
SNORD116	1	1	1.0	0
AC082651.1	1	1	1.0	1
L3MBTL2	1	1	1.0	0
UHRF1BP1	1	1	1.0	0
ABI1P1	1	1	1.0	1
DPF3	1	1	1.0	0
AC097381.3	1	1	1.0	1
AC116096.1	1	1	1.0	1
SLC46A1	1	1	1.0	1
PTPN2	1	1	1.0	1
IL2RB	1	1	1.0	1
IL2RA	1	1	1.0	0
PC	1	1	1.0	0
CEACAM19	1	1	1.0	1
MBOAT4	1	1	1.0	1
TRIM44	1	1	1.0	1
SLC25A22	1	1	1.0	0
DCAF10	1	1	1.0	0
MAL2	1	1	1.0	1
SCGB2B2	1	1	1.0	1
KIAA1328	1	1	1.0	0
NUFIP2	1	1	1.0	1
PPP1R15A	1	1	1.0	1
AL139193.2	1	1	1.0	1
LINC00689	1	1	1.0	1
DNAJC6	1	1	1.0	0
ITGA3	1	1	1.0	1
CERS5	1	1	1.0	1
ITGB8	1	1	1.0	1
WDR3	1	1	1.0	1
FLT3	1	1	1.0	0
EXOC7P1	1	14	1.0	0
LINC00388	1	1	1.0	1
AC009121.1	1	1	1.0	1
AAK1	1	1	1.0	1
NF1	1	1	1.0	0
GGCX	1	1	1.0	1
MOB1A	1	1	1.0	1
MFHAS1	1	1	1.0	1
PALB2	1	1	1.0	1
FOXN2	1	1	1.0	1
WDTC1	1	1	1.0	0
DRD4	1	1	1.0	0
SMYD3	1	1	1.0	1
PLXNA2	1	1	1.0	1
BAG5	1	1	1.0	0
UQCRH	1	1	1.0	1
ANKRD12	1	1	1.0	0
ABHD2	1	1	1.0	1
ZC4H2	1	1	1.0	0
KMT2A	1	1	1.0	1
FECH	1	1	1.0	0
RAB5C	1	1	1.0	1
BLM	1	1	1.0	1
AL513523.2	1	1	1.0	1
C18orf12	1	1	1.0	1
CLIP4	1	1	1.0	1
DMWD	1	1	1.0	0
CLIP1	1	1	1.0	1
AC012409.2	1	1	1.0	1
TC2N	1	1	1.0	0
AL161935.3	1	1	1.0	1
ZNF688	1	1	1.0	0
ZNF326	1	1	1.0	1
KPNA6	1	1	1.0	0
GRB10	1	1	1.0	0
FCGRT	1	1	1.0	0
AC005863.1	1	1	1.0	1
RIMS3	1	1	1.0	0
FGF7	1	1	1.0	0
CDC14A	1	1	1.0	0
HR	1	1	1.0	1
CSE1L	1	1	1.0	0
PDCD6	1	1	1.0	1
CSF3R	1	1	1.0	0
SLC27A1	1	1	1.0	0
N6AMT1	1	1	1.0	0
FRK	1	1	1.0	1
ZNF213	1	1	1.0	1
ABCB10	1	1	1.0	1
RRP1B	1	1	1.0	0
BMP8B	1	1	1.0	1
RFLNB	1	1	1.0	1
YLPM1	1	1	1.0	0
GSS	1	1	1.0	1
NOC4L	1	1	1.0	0
PLPPR5	1	1	1.0	0
ANKRD55	1	1	1.0	0
OCA2	1	1	1.0	0
CHST3	1	1	1.0	1
RNF165	1	1	1.0	0
CHST4	1	1	1.0	0
RRAS2	1	1	1.0	0
TIGD5	1	1	1.0	1
LINC01700	1	1	1.0	1
TMEM44	1	1	1.0	1
C1QTNF1	1	1	1.0	1
LMBR1	1	1	1.0	1
AC010928.1	1	1	1.0	1
PRSS23	1	1	1.0	1
CSAD	1	1	1.0	1
AL022313.4	1	1	1.0	1
PEBP1P2	1	1	1.0	1
CDKN1B	1	1	1.0	0
CEP89	1	1	1.0	1
HOXD8	1	1	1.0	1
RNF103	1	1	1.0	1
AC106872.11	1	1	1.0	1
TMEM192	1	1	1.0	1
AC107375.1	1	1	1.0	1
AL353622.1	1	1	1.0	1
ABCA5	1	1	1.0	0
AC084880.4	1	1	1.0	1
FYB2	1	1	1.0	0
ICOS	1	1	1.0	0
AC078842.2	1	1	1.0	1
ADAMTS12	1	1	1.0	1
PVALEF	1	1	1.0	0
MTMR2	1	1	1.0	0
HOXB7	1	1	1.0	1
NUP98	1	1	1.0	0
HOXB4	1	1	1.0	1
ZFYVE16	1	1	1.0	1
FLG2	1	1	1.0	1
NUP93	1	1	1.0	1
SOX11	1	1	1.0	1
WDR75	1	1	1.0	0
AP000569.1	1	1	1.0	1
UNC13C	1	1	1.0	1
ANKS1B	1	1	1.0	0
PIP4K2B	1	1	1.0	1
MPRIP	1	1	1.0	1
ZFYVE26	1	1	1.0	1
WDR88	1	1	1.0	0
ERVV	1	1	1.0	0
AC112255.1	1	1	1.0	1
NAV2	1	1	0.9999999999999999	0
QDPR	1	1	0.9999999999999999	0
USP54	1	1	0.9999999999999999	0
UBXN4	1	1	0.9999999999999999	0
CEACAM20	1	1	0.9999999999999999	0
STARD3	1	1	0.9999999999999999	0
SLC1A2	1	1	0.9999999999999998	0
TBC1D24	1	1	0.9999999999999998	0
E2F6	1	1	0.9999999999999998	0
FLT4	1	1	0.9999999999999998	0
ITPR1	1	1	0.9999999999999997	0
LILRA4	1	10	0.9090909090909091	0
SLC33A1	1	1	0.875	0
SERAC1	1	1	0.875	0
ST3GAL1	1	1	0.875	0
RNF43	1	1	0.857142857142857	0
LRRC41	1	1	0.8333333333333333	0
CDK18	1	1	0.8333333333333333	0
GRIA4	1	1	0.75	0
SLC9C2	1	1	0.75	0
GNAO1	1	1	0.7142857142857142	0
DCX	1	1	0.7	0
C6orf106	1	1	0.6666666666666666	0
AC136604.3	1	1	0.5	0
TFAMP2	1	1	0.5	0
OR2T34	1	1	0.5	0
TAS2R1	1	1	0.5	0
HNRNPH1	1	1	0.5	0
LINC02112	1	1	0.5	0
PRR13P1	1	1	0.5	0
OR2T3	1	1	0.5	0
SLC16A7	1	1	0.5	0
PPP1CB	1	1	0.5	0
EEF1GP7	1	1	0.5	0
EEF1GP3	1	1	0.5	0
PRR13	1	1	0.5	0
LCE1D	1	1	0.5	0
LCE1C	1	1	0.5	0
DUX4L26	1	12	0.4444444444444444	0
DUX4L25	1	12	0.4444444444444444	0
DUX4L24	1	12	0.4444444444444444	0
DUX4L23	1	12	0.4444444444444444	0
DUX4L11	1	12	0.4444444444444444	0
DUX4L10	1	12	0.4444444444444444	0
DUX4L22	1	12	0.4444444444444444	0
DUX4L21	1	12	0.4444444444444444	0
DUX4L20	1	12	0.4444444444444444	0
DUX4L15	1	12	0.4444444444444444	0
DUX4L14	1	12	0.4444444444444444	0
DUX4L13	1	12	0.4444444444444444	0
DUX4L12	1	12	0.4444444444444444	0
DUX4L19	1	12	0.4444444444444444	0
DUX4L9	1	12	0.4444444444444444	0
DUX4L8	1	12	0.4444444444444444	0
DUX4L7	1	12	0.4444444444444444	0
DUX4L6	1	12	0.4444444444444444	0
DUX4L5	1	12	0.4444444444444444	0
DUX4L4	1	12	0.4444444444444444	0
DUX4L3	1	12	0.4444444444444444	0
DUX4L2	1	12	0.4444444444444444	0
DUX4L1	1	12	0.4444444444444444	0
AC114755.1	1	1	0.3333333333333333	0
CEP104	1	1	0.30000000000000004	0
NUTM2B	1	1	0.30000000000000004	0
PRR34	1	1	0.2857142857142857	0
AC134508.1	1	1	0.25	0
G3BP1	1	1	0.25	0
NUTM2D	1	1	0.2	0
NUTM2E	1	1	0.2	0
NUTM2A	1	1	0.2	0
AC106869.1	1	1	0.16666666666666666	0
AP002892.1	1	1	0.16666666666666666	0
AC004687.2	1	1	0.14285714285714285	0
AC104472.3	1	1	0.125	0
ST3GAL1P1	1	1	0.125	0
NUTM2HP	1	1	0.1	0
