# Supplementary material for: Analysis of plasma‐derived small extracellular vesicle characteristics and microRNA cargo following exercise‐induced skeletal muscle damage in men
Source: Physiol Rep. 2024 Sep 20;12(18):e70056. doi: 10.14814/phy2.70056 (PMC11415274; doi:10.14814/phy2.70056)
Supplement: Supplementary file 2 — Data S2: Supporting Information. [file PHY2-12-e70056-s001.zip › Processed Files For Individual Samples/SV18362-0005_S5_R1_001.fastq_CORE_RESULTS_v4.6.2/SV18362-0005_S5_R1_001.fastq/readCounts_piRNA_sense.txt]

ReferenceID	uniqueFragmentCount	totalReadCount	multimapAdjustedReadCount	uniqueMappingReads
piR-33043:URS0000386F92_9606	230	460169	458358.0	456547
piR-33044:URS00002154C2_9606	132	5161	3350.0	1539
piR-42844:URS0000388381_9606	3	226	226.0	226
piR-31115:URS000034C070_9606	6	85	85.0	85
piR-35284:URS00000792D8_9606	5	62	62.0	62
piR-34736:URS00004EB0AA_9606	1	35	35.0	35
piR-31701:URS00000B9DA1_9606	1	23	23.0	23
piR-43772:URS0000525004_9606	5	42	21.5	1
piR-43771:URS00005C8991_9606	4	41	20.5	0
piR-34804:URS00001ABE1D_9606	1	19	19.0	19
piR-49645:URS00005A16E6_9606	2	16	16.0	16
piR-43604:URS000035DA2D_9606	1	15	15.0	15
piR-45281:URS00005D3014_9606	1	15	15.0	15
piR-33864:URS000059B99C_9606	1	14	14.0	14
piR-36251:URS00002CD0DD_9606	1	14	14.0	14
piR-36339:URS000009C1FC_9606	1	13	13.0	13
piR-35414:URS00003E6FC6_9606	1	10	10.0	10
piR-34789:URS000003587D_9606	2	9	9.0	9
piR-31686:URS00002736DF_9606	4	6	3.0	0
piR-33064:URS0000604812_9606	4	6	3.0	0
piR-33151:URS00005F63F0_9606	1	3	3.0	3
piR-36173:URS000043000B_9606	2	2	2.0	2
piR-54381:URS00000FB635_9606	1	1	1.0	1
