# Supplementary material for: Analysis of plasma‐derived small extracellular vesicle characteristics and microRNA cargo following exercise‐induced skeletal muscle damage in men
Source: Physiol Rep. 2024 Sep 20;12(18):e70056. doi: 10.14814/phy2.70056 (PMC11415274; doi:10.14814/phy2.70056)
Supplement: Supplementary file 2 — Data S2: Supporting Information. [file PHY2-12-e70056-s001.zip › Processed Files For Individual Samples/SV18362-0002_S2_R1_001.fastq_CORE_RESULTS_v4.6.2/SV18362-0002_S2_R1_001.fastq/readCounts_miRNAprecursor_antisense.txt]

ReferenceID	uniqueFragmentCount	totalReadCount	multimapAdjustedReadCount	uniqueMappingReads
hsa-mir-3125:MI0014142:Homo:sapiens:miR-3125:stem-loop	1	12	12.0	12
hsa-let-7b:MI0000063:Homo:sapiens:let-7b:stem-loop	1	12	12.0	12
hsa-mir-4749:MI0017388:Homo:sapiens:miR-4749:stem-loop	1	9	9.0	9
hsa-mir-4693:MI0017326:Homo:sapiens:miR-4693:stem-loop	1	7	7.0	7
hsa-mir-4750:MI0017389:Homo:sapiens:miR-4750:stem-loop	1	6	6.0	6
hsa-mir-150:MI0000479:Homo:sapiens:miR-150:stem-loop	1	6	6.0	6
hsa-mir-3941:MI0016598:Homo:sapiens:miR-3941:stem-loop	1	4	4.0	4
hsa-mir-5193:MI0018172:Homo:sapiens:miR-5193:stem-loop	1	3	3.0	3
hsa-mir-708:MI0005543:Homo:sapiens:miR-708:stem-loop	1	1	1.0	1
