# Supplementary material for: Analysis of plasma‐derived small extracellular vesicle characteristics and microRNA cargo following exercise‐induced skeletal muscle damage in men
Source: Physiol Rep. 2024 Sep 20;12(18):e70056. doi: 10.14814/phy2.70056 (PMC11415274; doi:10.14814/phy2.70056)
Supplement: Supplementary file 2 — Data S2: Supporting Information. [file PHY2-12-e70056-s001.zip › Processed Files For Individual Samples/SV18362-0002_S2_R1_001.fastq_CORE_RESULTS_v4.6.2/SV18362-0002_S2_R1_001.fastq/readCounts_gencode_sense_geneLevel.txt]

GeneSymbol	uniqueFragmentCount	totalReadCount	multimapAdjustedReadCount	uniqueMappingReads
RF00019	295	422573	133727.32250794178	1995
RNY4	529	475570	118675.82617670903	2488
RNY4P10	322	423969	103973.98629575664	0
RNY4P7	305	422191	103240.90658683094	11
RNY4P25	84	35187	6291.521303877286	0
RNY4P18	65	31093	6110.72797619048	0
JCAD	23	6030	6030.0	6030
RNY4P20	142	20399	4061.403968253965	83
RNY1	87	3268	2788.1912428564406	2670
RNY4P27	229	15575	2674.0904624234117	439
TMCO4	15	2084	2084.0	0
VTRNA1	51	1109	1347.0	1346
NPFFR1	18	1124	1124.0	1124
RNY4P6	51	4583	450.2976413555932	251
RF00004	35	633	359.27987426810046	7
ATP5MC3	35	4459	347.61566083611274	152
NCAPG	10	343	343.0	0
RNY4P9	44	4370	336.88990326035514	147
ATAD5	65	1835	325.9732142857144	78
CSAG3	14	647	322.3	0
CSAG2	14	647	322.3	0
RNU2	34	626	292.83387785414067	7
RNY3	57	1436	241.90059429850274	0
CCDC9	10	264	240.66666666666666	223
MAMLD1	6	237	237.0	0
NOL4L	4	222	222.0	0
RNY4P14	27	433	216.53333333333333	1
AC009299.3	5	210	210.0	0
RNY4P16	25	4208	187.084775055227	0
NT5DC4	12	187	175.33333333333334	0
PDE5A	8	188	161.07142857142858	0
DROSHA	9	156	156.0	0
SCARNA15	12	310	155.0	0
AC105339.2	12	310	155.0	0
TUSC7	3	212	148.39285714285714	0
PPP4R3C	5	148	148.0	148
TDGF1P5	5	138	138.0	138
RN7SL2	39	259	132.04808835815027	97
MMRN1	16	131	131.0	0
EIF2B4	7	123	122.99999999999999	0
AC022387.1	11	305	119.96428571428571	63
SBNO2	11	126	117.38461538461537	0
AL137186.2	6	116	116.0	116
ZNF436	31	767	112.9015873015873	0
KCNH5	4	97	97.0	97
VPS53	5	94	94.0	94
SMC1A	3	91	91.0	91
RNU6	7	58	88.78174603174594	14
RNU12	16	158	79.0	0
Z93241.1	16	158	79.0	0
LINC02222	7	73	73.0	73
RNY4P29	5	1701	71.80797101449276	0
RNY4P30	5	1701	71.80797101449276	0
SNORD3B	19	164	68.62857142857142	0
EIF4A2	2	68	68.0	0
TUBB1	10	66	66.0	66
RNY4P28	24	471	59.536309523809535	3
RNY4P17	5	58	58.0	58
LRPPRC	6	56	56.0	1
RNY4P37	14	217	55.764880952380956	37
RNU1	15	81	53.37211594884227	0
MANF	4	61	52.81818181818182	52
RNY4P23	19	198	51.03154761904762	26
TAL1	8	47	47.0	0
CBS	2	47	47.0	47
COX19	5	56	46.5	37
GAS5	4	31	44.0	0
ZYX	3	43	43.0	43
DNM3OS	1	43	43.0	0
CELA2B	8	57	42.75	0
PRR33	5	41	41.0	41
IGKV1	3	42	38.5	0
IGKV1D	3	42	38.5	0
LILRB3	1	38	38.0	38
NRG2	10	38	38.0	0
AC022762.1	2	35	35.0	35
HSPA8	3	103	34.333333333333336	0
SNORD3A	19	164	34.31428571428571	0
SNORD3C	19	164	34.31428571428571	0
CCL24	4	34	34.0	0
MEIS3	5	33	33.0	33
RNF10	3	33	33.0	0
SGTA	1	32	32.0	0
PCBP1	4	32	32.0	32
SLFNL1	3	32	32.0	32
ADCY6	5	16	32.0	16
OR14L1P	6	32	32.0	32
ANKRD33	4	31	31.0	31
AC007179.1	4	30	30.0	30
PDXK	3	30	30.0	0
WDR74	14	84	29.22416525183928	5
XRN1	3	29	29.0	0
DUSP22	3	29	29.0	29
LRP11	5	29	29.0	29
AL592182.3	2	29	29.0	29
RF00026	5	58	28.19047619047619	0
MT	1	12	28.0	28
STARD9	4	30	28.0	0
DARS	3	27	28.0	27
AC004232.2	4	53	28.0	3
AC106872.13	2	28	28.0	28
ABHD16A	4	27	27.0	0
Z98949.3	3	33	27.0	25
CNR1	3	27	27.0	27
ZBTB4	7	27	27.0	0
TESK2	3	27	27.0	0
RNA5SP402	4	26	26.0	26
FIZ1	1	25	25.0	25
GSN	3	25	25.0	0
TAOK1	2	25	25.0	25
AC231533.1	3	25	25.0	25
KCNMA1	4	24	24.0	24
PAGE4	2	24	24.0	24
TCF3	3	35	23.948717948717945	0
MAPT	2	23	23.0	0
RPL26L1	4	23	23.0	23
ARID3C	6	22	22.0	22
C17orf80	1	22	22.0	0
FZD10	2	22	22.0	0
NTNG2	2	22	22.0	6
HEXIM1	2	22	22.0	22
ACAD11	2	26	21.666666666666664	0
THAP12	2	32	21.333333333333336	0
VCL	3	21	20.999999999999996	0
RN7SL1	21	139	20.248088358150277	0
AL139099.4	21	139	20.248088358150277	0
DLG5	1	12	20.0	20
PAICS	2	20	20.0	20
HELLPAR	2	20	20.0	20
LGALS4	6	20	20.0	20
CUL3	2	20	19.999999999999996	0
SCARNA5	3	24	19.0	14
ARHGEF17	2	19	19.0	0
RBM33	3	19	19.0	0
DDB1	1	19	19.0	19
RF00134	4	37	18.5	0
SNORD51	4	37	18.5	0
PRPF39	2	18	18.0	0
LINC02421	2	18	18.0	18
IGFBP3	2	18	18.0	18
IRS2	2	18	18.0	18
AC116353.3	1	18	18.0	18
RMDN2	1	18	18.0	0
RPS13	3	103	17.166666666666668	0
SNORD14E	3	103	17.166666666666668	0
SNORD14C	3	103	17.166666666666668	0
SNORD14B	3	103	17.166666666666668	0
GLUL	2	17	17.0	0
SNORA74A	2	17	17.0	17
SAXO1	2	17	17.0	0
POMT2	4	17	17.0	0
LY9	1	16	17.0	1
VASH1	7	17	17.0	0
RNA5	1	17	17.0	17
NIP7	2	17	17.0	9
OPRM1	2	17	16.999999999999996	0
CARD14	1	20	16.666666666666668	0
RPL13A	4	24	16.000000000000004	0
KLF13	3	16	16.0	16
CFLAR	1	9	16.0	7
CD3EAP	2	16	16.0	8
AC114284.1	1	16	16.0	16
PCSK7	8	18	16.0	4
ME2	1	16	16.0	0
HBB	5	19	16.0	0
ST3GAL1	1	16	16.0	0
CCDC96	1	16	16.0	16
BRCA1	2	16	15.999999999999996	0
CIRBP	2	16	15.999999999999991	0
CFAP44	2	16	15.5	15
HBA1	5	31	15.499999999999998	0
HBA2	5	31	15.499999999999998	0
BPTF	4	29	15.168192219679632	0
PAQR5	9	240	15.136598266994064	0
TRAK2	2	15	15.0	7
BCL11A	2	20	15.0	0
ADAT3	4	15	15.0	15
LINC00663	1	15	15.0	15
PRR26	2	15	15.0	15
TRBV7	5	15	15.0	14
ZBTB11	2	15	15.0	10
PARVA	3	15	15.0	15
COCH	1	15	15.0	15
TPM4	2	13	15.0	3
CDKN2D	2	15	15.0	5
TRA2A	1	15	15.0	0
CNTN2	2	15	15.0	0
AP004608.1	3	15	15.0	15
MGAT3	1	15	15.0	15
RF00002	1	15	15.0	0
PHKG2	3	15	14.999999999999998	0
ACTB	3	15	14.941176470588237	0
IGF2BP3	2	15	14.916666666666668	14
HOOK1	1	22	14.666666666666666	0
EWSR1	2	16	14.561538461538463	0
UTP14C	4	29	14.5	0
ALG11	4	29	14.5	0
CELA2A	8	57	14.25	0
APOOL	1	19	14.25	0
PBX1	4	15	14.2	14
RNVU1	15	81	14.11951049802712	0
CIT	1	14	14.000000000000002	0
ADIPOR2	2	14	14.0	14
WRAP73	1	14	14.0	0
CNGA3	1	14	14.0	0
MALAT1	2	14	14.0	14
FSTL1	1	14	14.0	14
KCNMB2	2	14	14.0	14
TRHDE	1	14	14.0	14
NOL9	1	14	14.0	14
ZCCHC24	1	14	14.0	0
OR4A1P	1	14	14.0	14
MIR100HG	8	14	14.0	14
RNA5SP336	4	18	14.0	10
TOP1	1	14	14.0	14
ZNF30	2	14	14.0	14
LARP4	3	14	14.0	0
TULP1	3	26	13.89016018306636	0
KLK8	3	14	13.777777777777779	0
RF00003	15	81	13.214255906071761	0
RF00012	7	92	13.14285714285714	0
ERBIN	1	13	13.000000000000002	0
DGKD	2	16	13.000000000000002	0
ACSL6	1	13	13.0	0
VDAC1P8	2	13	13.0	13
TUBAL3	1	13	13.0	0
NPTN	2	13	13.0	0
ZFHX3	2	13	13.0	0
A2M	1	13	13.0	0
LINC00364	1	13	13.0	13
KSR1	1	13	13.0	0
BICRAL	1	13	13.0	0
NEPRO	2	13	13.0	13
LRRC40	1	13	13.0	13
ACTL6B	1	13	13.0	0
TMED8	1	13	13.0	13
TNRC6A	3	13	13.0	13
CEBPB	1	13	13.0	13
OLFML1	1	13	13.0	0
PDXDC1	1	13	13.0	0
TGS1	1	13	13.0	0
MTRNR2L6	1	13	13.0	13
TRIM25	1	13	13.0	13
CDC5L	2	13	13.0	13
ROCK2	2	13	13.0	5
ARPC3	1	13	13.0	0
MTMR12	2	13	13.0	0
ZC3HAV1	1	13	13.0	13
AC010542.4	15	282	12.613537228735128	0
ARMCX5	1	12	12.000000000000002	0
GNAS	2	11	12.000000000000002	1
SCEL	1	12	12.0	0
INVS	1	12	12.0	12
SLC33A1	1	12	12.0	0
LSM6	1	12	12.0	0
ILDR2	3	12	12.0	0
RNF19A	1	12	12.0	0
CDH8	2	12	12.0	3
AC012360.3	1	12	12.0	12
DAPK1	1	12	12.0	0
EED	2	12	12.0	0
SCARF1	1	12	12.0	0
PCSK2	2	12	12.0	0
AC004911.1	3	12	12.0	12
LRMP	1	12	12.0	0
UTP3	2	12	12.0	12
AC051619.7	1	12	12.0	12
ARF6	1	12	12.0	12
CYB5R4	1	12	12.0	12
C3orf80	1	12	12.0	12
AMER3	1	12	12.0	12
RNU5B	2	14	12.0	10
GSAP	1	12	12.0	0
SRRM2	2	12	12.0	12
TUB	1	12	12.0	0
XIRP1	3	12	12.0	0
SAPCD1	1	12	12.0	12
ASCL4	1	12	12.0	12
RARG	1	12	12.0	12
TRA2B	1	12	12.0	0
DMBT1	2	12	12.0	0
ARHGEF6	1	12	12.0	0
APOB	1	12	12.0	12
TRIM41	2	12	12.0	0
CNPY3	1	12	12.0	0
AC084018.2	2	12	12.0	12
GRB10	1	12	11.999999999999996	0
RPL5	1	10	11.833333333333332	0
GTF3C5	1	14	11.666666666666668	0
RNY1P12	10	133	11.362162825218778	0
MAPK1	3	13	11.2	11
EHMT2	2	22	11.01010101010101	0
WBP2	1	11	11.000000000000002	0
ATAD2	3	11	11.000000000000002	0
MCPH1	1	11	11.0	0
CREBZF	1	11	11.0	11
TRIP13	1	11	11.0	0
TRIP10	2	11	11.0	0
LACC1	1	11	11.0	11
LINC00239	1	11	11.0	11
BAG6	1	11	11.0	0
ITPRIPL2	1	11	11.0	11
NOTCH4	3	11	11.0	11
DNAH17	1	11	11.0	11
PATJ	2	11	11.0	0
CLCN3	1	11	11.0	0
STT3A	1	11	11.0	0
CD93	3	11	11.0	11
MGA	2	11	11.0	11
SLCO1A2	2	11	11.0	0
PIM1	1	11	11.0	11
AL354893.2	1	11	11.0	11
SNF8	1	11	11.0	11
TERF2IP	1	11	11.0	11
C15orf53	2	11	11.0	11
AXIN2	2	11	11.0	10
AKTIP	1	11	11.0	0
SACS	1	11	11.0	0
QPCT	1	11	11.0	0
EMC4	1	11	11.0	11
SCNM1	1	11	11.0	0
IZUMO4	2	11	11.0	0
XPO5	1	11	11.0	0
MAB21L2	1	11	11.0	11
ZNF773	1	11	11.0	0
AC119674.1	1	11	11.0	11
RIMS3	1	11	11.0	11
WDR17	1	11	11.0	0
ASH1L	1	11	11.0	0
FARSB	2	11	11.0	11
AC022118.1	4	11	11.0	11
FAM122C	1	11	11.0	0
GRM4	1	10	11.0	0
HP1BP3	1	11	11.0	0
ADAM19	1	11	11.0	0
OTUD6B	1	11	11.0	0
CSNK1D	2	11	11.0	0
FBXO2	1	11	11.0	0
GSTZ1	1	11	11.0	11
LRGUK	1	11	11.0	11
SHC3	1	11	11.0	11
PDCD7	1	11	11.0	11
MTMR10	1	11	11.0	0
AC069439.2	1	11	11.0	11
PSEN1	2	11	10.999999999999996	2
RPL13AP2	12	23	10.866666666666667	10
HIST1H2BK	4	24	10.708333333333334	9
THAP12P7	2	32	10.666666666666668	0
ARHGAP35	3	11	10.666666666666666	0
MTA1	1	12	10.5	0
PCTP	2	20	10.5	1
PNPT1	1	13	10.4	0
RN7SL5P	15	116	10.152850262912182	0
PREPL	1	10	10.000000000000002	0
BUD23	1	10	10.000000000000002	0
HLA	1	7	10.000000000000002	0
KLF10	1	10	10.0	0
SCG5	1	10	10.0	10
R3HCC1	1	10	10.0	10
PCF11	2	10	10.0	10
PFN4	1	10	10.0	0
TNS1	2	10	10.0	0
METAP1	1	10	10.0	10
RN7SL726P	1	10	10.0	10
CDK6	1	10	10.0	10
RPS6	2	10	10.0	0
HSPA1A	3	20	10.0	0
KRT8P41	2	10	10.0	10
SNORD83A	2	14	10.0	8
YWHAG	1	10	10.0	10
NORAD	2	10	10.0	10
ENAH	1	10	10.0	10
TSPAN3	1	10	10.0	10
AL512590.1	1	10	10.0	10
NFKB2	2	10	10.0	0
ZNF675	1	10	10.0	10
MYL6	1	10	10.0	0
MYL4	1	10	10.0	0
AKT1S1	1	10	10.0	0
SRGN	1	10	10.0	0
RIPOR2	2	10	10.0	0
KBTBD2	1	10	10.0	0
EMC3	2	10	10.0	10
AC007557.1	1	10	10.0	10
AC092803.2	1	10	10.0	10
PCDHA8	8	10	10.0	0
MBNL1	1	10	10.0	0
CDK5RAP2	1	10	10.0	10
TSPO2	1	10	10.0	10
TMEM231	1	10	10.0	10
NCKIPSD	1	10	10.0	0
UBE4B	1	10	10.0	0
GAN	1	10	10.0	0
SYK	1	10	10.0	0
TMEM170B	1	10	10.0	10
PIEZO1	1	10	10.0	10
KIAA0232	1	10	10.0	0
DGKA	1	10	9.999999999999998	0
HIPK2	2	10	9.999999999999998	8
CASK	1	10	9.999999999999998	0
TFR2	2	10	9.999999999999998	0
PPIF	2	13	9.799999999999999	0
FO393400.1	1	17	9.714285714285714	0
AC022150.4	2	21	9.666666666666666	0
AC139749.1	2	15	9.666666666666666	7
AC138627.1	2	21	9.666666666666666	0
CCDC180	2	17	9.444444444444445	0
RPL17	2	11	9.351648351648352	0
RNA5SP87	3	22	9.333333333333334	0
RNA5SP218	3	22	9.333333333333334	0
SNORD3D	11	68	9.066666666666666	0
MAEA	2	9	9.000000000000002	0
ENO1	1	9	9.000000000000002	0
AC006063.1	1	9	9.0	9
SENP5	1	9	9.0	9
TMEM117	1	9	9.0	0
BMPR1AP1	1	9	9.0	9
STIL	1	9	9.0	0
RPUSD3	1	9	9.0	0
PRMT8	1	9	9.0	0
IQANK1	1	9	9.0	9
ARL6IP5	1	9	9.0	0
SLC24A3	1	9	9.0	0
PPP6C	2	9	9.0	0
MAFG	1	9	9.0	9
OR5T2	1	9	9.0	9
AHNAK	1	9	9.0	9
PIP4P2	1	9	9.0	9
RPL38	2	9	9.0	0
KIF5C	1	9	9.0	0
CREG1	1	9	9.0	0
EXOSC7	4	9	9.0	0
AL158212.3	1	9	9.0	9
MIA3	1	9	9.0	9
MICAL3	1	9	9.0	0
RASSF5	1	9	9.0	0
LINC01684	1	9	9.0	9
NCF4	1	9	9.0	9
AC025188.1	1	9	9.0	9
FAM222B	1	9	9.0	0
UBE2Q2L	1	9	9.0	9
GRIN3A	1	9	9.0	9
HRNR	1	9	9.0	9
CDK2AP2	1	9	9.0	0
LTB	1	9	9.0	0
LINC02128	2	9	9.0	0
AL031846.2	2	9	9.0	9
RPS21	1	9	9.0	0
VASP	1	9	9.0	0
SLC35A3	1	9	9.0	0
TGFBR3L	1	9	9.0	9
PECAM1	1	9	9.0	9
VASH2	1	9	9.0	9
ZNF320	1	10	9.0	0
ZNF346	1	9	9.0	9
AL079307.1	1	9	9.0	9
CIC	1	9	9.0	9
GTPBP4	1	9	9.0	9
PRKCA	1	9	9.0	9
CAPN15	2	9	9.0	0
SLC4A1	2	9	9.0	0
ADGRD1	1	9	9.0	9
MUC16	2	9	9.0	9
PCID2	1	9	9.0	0
INPPL1	2	11	9.0	0
GBA	2	9	9.0	0
CANX	1	9	9.0	0
NBPF11	2	9	9.0	0
TRIB2	1	9	9.0	9
TBC1D22B	1	9	9.0	9
C4A	2	20	9.0	0
C4B	2	20	9.0	0
EXOC3L2	1	9	9.0	9
WTIP	1	9	9.0	9
MMP25	1	9	9.0	0
IL31RA	2	9	9.0	0
RN7SL3	13	109	8.88142169148361	0
PLEKHH3	2	15	8.833333333333334	0
UTS2B	3	24	8.833333333333332	1
SNX21	2	14	8.666666666666666	0
CDK11A	2	18	8.571428571428575	0
HSPA1B	3	20	8.5	0
TCF4	7	8	8.33333333333333	8
CORO7	1	8	8.000000000000002	0
KIFC3	1	8	8.000000000000002	0
TSPOAP1	1	8	8.000000000000002	0
SASH1	1	8	8.0	0
LCAT	2	8	8.0	0
SLC2A1	1	8	8.0	0
MARK3	1	8	8.0	0
IL17RA	1	8	8.0	0
SCARNA4	1	8	8.0	8
NHLH2	1	8	8.0	0
ZFPM2	1	8	8.0	0
C3P1	1	8	8.0	0
ZNF516	1	8	8.0	0
DUSP16	1	8	8.0	8
MOB1A	1	8	8.0	0
ANKRD10	1	8	8.0	8
NCL	1	8	8.0	0
CLSTN2	1	8	8.0	8
DGKG	1	8	8.0	0
GPR156	2	8	8.0	8
FAM102B	1	8	8.0	0
RPL6	2	12	8.0	0
AC008735.2	1	8	8.0	0
GOSR2	1	8	8.0	8
GCLC	2	8	8.0	0
GULP1	1	8	8.0	8
RNA5SP117	1	8	8.0	8
AL117328.2	1	8	8.0	8
AP001830.1	1	8	8.0	8
RGL1	1	8	8.0	8
THAP2	1	8	8.0	8
TMPO	1	8	8.0	8
SLC12A6	1	8	8.0	0
LRP8	1	8	8.0	8
AL596087.2	1	8	8.0	8
RSU1	3	8	8.0	0
ZFYVE19	4	8	8.0	0
RAMACL	1	8	8.0	8
RBMX	2	16	8.0	0
FAM120A	1	8	8.0	0
STIP1P3	1	8	8.0	8
KDM6A	1	8	8.0	0
AC046185.3	1	8	8.0	8
SIX3	1	8	8.0	8
MUS81	1	8	8.0	8
TRPV6	1	8	8.0	8
PDPR	1	8	8.0	0
TMED9	1	8	8.0	0
TTN	1	8	8.0	0
COA5	1	8	8.0	8
DEC1	1	8	8.0	8
LYST	1	8	8.0	8
PLAC4	1	8	8.0	0
SNORD61	2	16	8.0	0
YARS	1	8	8.0	8
FAM198B	1	8	8.0	0
C1orf50	2	8	8.0	8
PCNT	1	8	8.0	0
AKAP11	1	8	8.0	8
AC138409.2	1	8	8.0	8
MOGS	1	8	8.0	0
TNFSF10	1	12	8.0	0
PI4KAP2	1	8	8.0	8
EIF3D	1	8	8.0	0
DGAT1	1	8	8.0	8
CENPO	2	8	8.0	0
KCTD9	1	8	7.999999999999999	0
INPP5A	1	8	7.999999999999999	0
RAB3IP	1	8	7.999999999999998	0
NDUFS2	1	8	7.999999999999998	0
NFIX	2	8	7.999999999999998	0
TANGO2	1	8	7.999999999999997	0
EIF3L	1	9	7.714285714285714	0
RPL4	2	20	7.666666666666667	0
STRA6LP	2	17	7.555555555555555	0
VTRNA2	3	15	7.5	0
NOP56	2	6	7.5	0
RF00006	3	15	7.5	0
CHIC1	2	14	7.4	0
TAT	2	24	7.333333333333334	4
COMMD7	1	17	7.285714285714285	0
PAK3	1	8	7.272727272727274	0
RN7SL674P	11	93	7.154437564499484	0
PPHLN1	1	7	7.000000000000003	0
HSPA9	1	7	7.000000000000001	0
UBE2E3	1	7	7.000000000000001	0
ARPC4	1	7	7.000000000000001	0
G3BP2	1	7	7.000000000000001	0
PDCD6	2	7	7.000000000000001	0
CTDSPL2	1	7	7.0	0
DOCK8	1	7	7.0	0
AC245041.2	1	7	7.0	7
AZIN2	1	7	7.0	0
TBCC	1	7	7.0	7
ANKMY2	4	7	7.0	0
DUXAP7	1	7	7.0	7
SLC6A18	4	7	7.0	0
MIR1254	1	7	7.0	0
CACNB4	1	7	7.0	0
CBX3P6	2	7	7.0	7
ZNF597	1	7	7.0	7
CPEB4	1	7	7.0	0
VPS26B	1	7	7.0	0
RN7SL598P	1	7	7.0	7
TAB1	1	7	7.0	7
CCNB3	1	7	7.0	0
LINC02011	1	7	7.0	7
CSDE1	1	7	7.0	0
LINC02485	1	7	7.0	0
DHX34	2	7	7.0	7
CCNI	1	7	7.0	7
ATP9A	1	7	7.0	0
SLC25A6	1	7	7.0	0
GIGYF1	1	7	7.0	0
DIS3L2	1	7	7.0	7
TMEM26	5	7	7.0	0
FSTL4	1	7	7.0	0
AL137026.1	1	7	7.0	0
IKBKB	1	7	7.0	7
NOX3	1	7	7.0	7
AC093323.1	1	7	7.0	0
EIF1	1	9	7.0	0
LUZP4P1	1	7	7.0	7
OR10AC1	1	7	7.0	7
CDH17	1	7	7.0	0
PFDN1	1	7	7.0	0
POMGNT2	1	7	7.0	0
HK1	1	7	7.0	0
VWCE	1	7	7.0	0
ZNF827	1	7	7.0	0
SLC35D1	1	7	7.0	7
ADSL	1	7	7.0	7
ZNF778	1	7	7.0	7
LHX3	1	7	7.0	0
ZNF335	1	7	7.0	7
YTHDF2	1	7	7.0	0
WDR20	1	7	7.0	7
LINC00431	1	7	7.0	7
OTUD1	1	7	7.0	7
GALC	1	7	7.0	0
HS3ST5	1	7	7.0	0
AGPAT3	1	7	7.0	0
PDPK1	1	7	7.0	0
HHIPL1	1	7	7.0	7
FBXW11	1	7	7.0	0
RAG1	1	7	7.0	0
AC090415.1	1	7	7.0	7
HERPUD2	1	7	7.0	0
STAT5B	1	7	7.0	0
EIF1B	1	7	7.0	7
FLYWCH1	3	7	7.0	0
IKZF2	1	7	7.0	0
ICAM5	1	7	7.0	0
TSPAN18	2	7	7.0	1
ZKSCAN1	1	7	7.0	0
CENPL	1	7	7.0	7
P4HTM	1	7	7.0	7
L1TD1	1	7	7.0	7
FEZ1	1	7	7.0	7
OAZ1	2	7	6.999999999999999	0
EIF2AK2	2	7	6.999999999999999	1
CDK11B	2	18	6.857142857142859	0
RN7SL4P	11	88	6.716342326404246	0
AL049557.1	2	10	6.666666666666667	0
SP140L	1	10	6.666666666666667	0
RPL10	1	8	6.5	0
ZNF207	6	8	6.5	5
ACTA1	2	13	6.333333333333333	0
IQCJ	2	16	6.224256292906177	0
UBE3AP2	5	8	6.222222222222222	6
FBXO17	1	7	6.125	0
S1PR1	1	6	6.0	6
ALDH2	1	6	6.0	6
AC009090.5	1	6	6.0	6
AP001960.1	1	6	6.0	6
AL355001.2	1	6	6.0	6
FAM181A	1	6	6.0	6
SNHG5	2	6	6.0	6
PLPP3	1	9	6.0	0
B2M	1	6	6.0	0
WASF1	1	6	6.0	0
CHUK	1	6	6.0	6
EIF4G3	1	6	6.0	0
NBN	2	6	6.0	0
RNF135	1	6	6.0	0
GARNL3	1	6	6.0	6
PRSS27	1	6	6.0	6
FAM160B1	1	6	6.0	6
GPLD1	1	6	6.0	0
ACOT7	1	6	6.0	0
RPL12P2	5	6	6.0	6
ABAT	1	6	6.0	6
DDX23	1	6	6.0	0
CCNA1	1	6	6.0	6
CYCS	2	6	6.0	0
NDRG3	1	6	6.0	0
MLX	1	6	6.0	0
EVPL	1	6	6.0	0
D2HGDH	1	6	6.0	0
TUBGCP4	1	6	6.0	6
PTPRVP	1	6	6.0	0
RNA5SP199	2	6	6.0	6
GRIN2A	3	8	6.0	0
RNF113A	1	6	6.0	6
PROSER2	1	6	6.0	0
HK2	1	6	6.0	0
TBC1D10B	1	6	6.0	0
MCM3	2	6	6.0	0
PHACTR3	1	6	6.0	0
CNIH4	1	6	6.0	6
TTLL13P	1	6	6.0	6
KAT6A	1	6	6.0	0
FRMD4A	1	6	6.0	6
HIPK1	1	6	6.0	0
GRAMD1A	1	6	6.0	6
JARID2	1	6	6.0	0
SETD4	1	6	6.0	6
SETD1B	1	6	6.0	0
HCFC2	1	6	6.0	6
DNAH6	1	6	6.0	0
IGF2R	1	6	6.0	0
RNA5SP358	2	6	6.0	6
AL109810.2	1	6	6.0	6
VCPIP1	1	6	6.0	6
PPIG	2	6	6.0	0
CTXND2	1	6	6.0	6
AL136231.1	1	6	6.0	6
AC092451.2	1	6	6.0	6
LPAR1	1	6	6.0	0
AC073413.1	1	6	6.0	6
SMPD4P1	1	6	6.0	0
PCDH9	1	6	6.0	0
CCDC85C	3	6	6.0	6
ROCK1	1	6	6.0	6
ARPC5	1	6	6.0	6
ZNF445	1	6	6.0	6
YPEL4	1	6	6.0	0
BTBD10	1	6	6.0	0
FLG	1	6	6.0	6
CACNA2D2	1	6	6.0	0
SERF2	1	6	5.999999999999999	0
GPANK1	1	6	5.999999999999999	0
CCT7	1	6	5.999999999999999	0
MIB2	2	6	5.999999999999998	0
ACTG1	1	6	5.999999999999998	0
FBXW7	2	9	5.9226190476190474	0
RN7SL128P	9	84	5.787770897832817	0
CNKSR2	2	6	5.705882352941177	0
RF01159	2	20	5.666666666666667	0
SNORD18B	2	20	5.666666666666667	0
SSR1	1	8	5.538461538461538	0
HNRNPH1	1	6	5.419354838709675	0
PRLR	1	8	5.333333333333333	0
MAP3K11	1	7	5.25	0
EEF1D	1	5	5.000000000000001	0
SMURF1	1	5	5.0	5
AKNA	1	5	5.0	0
TFEB	1	5	5.0	5
TSC22D4	1	5	5.0	5
ZMYM6	1	5	5.0	0
INSR	1	5	5.0	0
SLC11A2	5	5	5.0	0
RBBP7	1	5	5.0	5
GPX4	1	5	5.0	0
ANKRD33B	1	5	5.0	5
TRMT9B	2	5	5.0	0
BTBD6	1	5	5.0	0
AL132875.3	1	5	5.0	5
CACNB3	1	5	5.0	5
ANKRD44	1	5	5.0	0
CERNA1	2	5	5.0	0
RPL22	1	6	5.0	0
NHLRC4	1	5	5.0	0
TAF15	1	5	5.0	0
TAF1D	1	10	5.0	0
KIF3B	1	5	5.0	5
RGS6	1	5	5.0	0
NCOA3	1	5	5.0	0
C5orf30	1	5	5.0	5
PIK3R2	1	6	5.0	0
AL606760.3	1	5	5.0	5
ALPK1	1	5	5.0	0
CXXC5	1	5	5.0	5
TNFRSF10D	1	5	5.0	5
KANK2	1	5	5.0	0
TMEM53	1	5	5.0	5
FAM135B	1	5	5.0	5
PRKAR2B	1	5	5.0	0
SNORA25	1	10	5.0	0
LIMK1	1	5	5.0	0
OAS3	1	5	5.0	0
AC073332.1	1	5	5.0	5
COPB2	1	5	5.0	0
SORBS3	1	5	5.0	5
FUBP3	1	5	5.0	5
GSE1	1	5	5.0	5
MAPK8IP3	1	5	5.0	5
AL022323.2	1	5	5.0	5
RAB4A	1	5	5.0	0
AC004066.1	1	5	5.0	5
MSANTD3	1	5	5.0	0
SIMC1	1	5	5.0	5
PABPN1	1	5	5.0	0
RNF4	1	5	5.0	5
PLEC	2	5	5.0	0
MAN1A2	1	5	5.0	5
QSER1	1	5	5.0	0
ZFAND5	1	5	5.0	5
OTUD4	1	5	5.0	0
RNA5SP303	1	5	5.0	5
IFFO1	1	5	5.0	5
MYCBP2	2	6	5.0	0
ADGRA3	1	5	5.0	5
BSG	1	5	5.0	0
AP001043.1	1	5	5.0	5
RF00478	2	10	5.0	0
ITGB1	1	5	5.0	0
TREML1	1	5	5.0	0
AL035706.1	1	5	5.0	5
ELMO1	1	4	4.999999999999999	1
MADD	1	5	4.999999999999999	0
SLC25A37	3	5	4.999999999999999	0
FGFR1	1	5	4.999999999999999	0
MECP2	1	9	4.909090909090909	0
AC005351.1	1	19	4.75	0
RGS22	1	11	4.714285714285714	0
TNFAIP2	1	11	4.714285714285714	0
ABHD14A	1	7	4.666666666666667	0
NLRP6	1	7	4.666666666666667	0
RN7SL396P	8	68	4.598882008943929	0
AC007952.4	11	68	4.533333333333333	0
C4orf36	1	9	4.5	0
AL139094.1	1	9	4.5	0
AC093827.5	1	9	4.5	0
UBE2E1	1	9	4.5	0
AC108134.3	1	6	4.5	0
PHYHD1	1	9	4.5	0
CLEC11A	2	15	4.5	0
TFB2M	1	9	4.5	0
MC1R	1	6	4.5	0
EP400	1	10	4.444444444444445	0
PTMA	1	5	4.444444444444444	0
EEF1A1	1	7	4.375	0
RNA5SP250	4	25	4.371428571428572	0
AC104843.3	4	25	4.371428571428572	0
CERS3	1	12	4.363636363636363	0
RNY1P13	3	10	4.361111111111111	0
NPHP3	2	26	4.333333333333333	0
RNA5SP440	3	11	4.333333333333333	1
RN7SL546P	7	70	4.232215342277262	0
RN7SL767P	7	70	4.232215342277262	0
RN7SL296P	7	70	4.232215342277262	0
C1orf109	1	5	4.230769230769231	0
PLCB1	1	10	4.0625	0
RN7SL151P	5	31	4.031746031746032	0
INTS8	1	4	4.000000000000001	0
ZNF384	1	4	4.000000000000001	0
PCDHGC3	1	4	4.0	0
WTAP	1	4	4.0	0
SMAD1	1	4	4.0	0
LTBP3	1	4	4.0	4
NRN1L	1	6	4.0	0
ANKRD1	2	4	4.0	4
HIST1H4E	1	4	4.0	4
TTLL11	1	12	4.0	0
DNM1P51	2	4	4.0	4
SRXN1	1	8	4.0	0
BTBD7	1	4	4.0	0
TMEM174	1	4	4.0	4
AC107375.1	1	8	4.0	0
PRR29	1	4	4.0	0
VPS26C	1	4	4.0	0
DUS3L	1	4	4.0	0
VIM	1	4	4.0	0
MX1	1	4	4.0	4
CFAP43	1	4	4.0	0
NDRG1	1	4	4.0	4
CCT2	1	4	4.0	4
TG	1	4	4.0	0
ZBED4	1	4	4.0	4
ERFE	1	4	4.0	0
FURIN	1	4	4.0	0
MDH2	1	3	4.0	1
HEY1	1	4	4.0	0
AC008040.1	2	4	4.0	4
AGAP2	1	8	4.0	0
UBB	1	4	4.0	0
AC068860.1	1	4	4.0	4
ATP6V0A2	1	4	4.0	4
TRANK1	1	4	4.0	0
POLR3B	1	4	4.0	4
RF00569	1	4	4.0	4
MAP3K13	1	4	4.0	0
REEP4	1	4	4.0	0
OSBPL3	1	4	4.0	4
FAM214A	1	4	4.0	0
FAM126A	1	8	4.0	0
TIMP2	2	4	4.0	0
AC060780.1	1	4	4.0	0
GMEB2	1	4	4.0	0
MEX3C	1	4	4.0	0
MEX3D	1	4	4.0	4
FAHD2CP	1	4	4.0	0
DAAM1	1	8	4.0	0
FNDC3A	1	4	4.0	4
PXDC1	1	4	4.0	0
PTX3	1	4	4.0	4
ALS2	1	4	4.0	4
MAN1A1	1	4	4.0	4
DMKN	1	6	4.0	0
ADGRG6	1	4	4.0	0
AC010255.3	1	4	4.0	0
ETS1	1	4	4.0	0
ARHGEF7	1	4	4.0	0
AL390719.1	1	4	4.0	4
EIF4BP3	1	4	4.0	4
SLPI	1	4	4.0	4
AC126365.1	1	4	4.0	4
HERC1	1	4	4.0	0
AL121758.1	1	8	4.0	0
OGA	1	4	4.0	0
FAM96AP2	1	4	4.0	4
LINC02334	1	4	4.0	4
YWHAEP4	1	4	4.0	4
GATA3	1	4	4.0	0
GAPDHP14	1	4	4.0	4
NOC2L	1	4	4.0	0
CD164	1	4	3.9999999999999996	0
FYB1	1	6	3.9999999999999996	0
LIAS	1	4	3.9999999999999996	0
BAZ2A	1	4	3.9999999999999996	0
GLI2	1	4	3.999999999999999	0
RPS3A	1	5	3.823529411764705	0
CYP3A4	1	5	3.75	0
SNORD33	1	11	3.6666666666666665	0
AL445670.1	3	11	3.5	2
SNORD21	1	7	3.5	0
RPL12	1	6	3.4285714285714284	0
FRAT1	3	10	3.4	0
SETD1A	2	13	3.4	0
IGSF10	2	13	3.4	1
INKA2	2	10	3.3333333333333335	0
SP140	1	10	3.3333333333333335	0
ZBTB7A	2	10	3.3333333333333335	0
FBRS	1	14	3.3333333333333335	1
RPS7	1	6	3.2999999999999994	0
ARID1B	1	9	3.272727272727273	0
ANO8	1	13	3.25	0
RN7SL795P	6	59	3.2322153422772617	0
RN7SL43P	6	59	3.2322153422772617	0
RN7SL49P	6	59	3.2322153422772617	0
RN7SL300P	6	59	3.2322153422772617	0
RN7SL308P	6	59	3.2322153422772617	0
PPIB	1	8	3.2	0
MAP4K4	1	10	3.157894736842105	0
WASHC2C	1	10	3.157894736842105	0
KY	1	5	3.125	0
SCAF1	2	14	3.090909090909091	2
PKD2	3	4	3.083333333333333	0
LRRC14	3	3	3.0000000000000004	0
CMTM6	1	3	3.0	0
AC022400.2	1	3	3.0	3
AC016526.2	1	3	3.0	3
COL20A1	1	6	3.0	0
CDYL	1	3	3.0	0
RNA5SP74	1	3	3.0	3
RNA5SP204	1	3	3.0	3
INPP5D	1	3	3.0	0
ZNF543	1	3	3.0	3
ARMCX4	3	3	3.0	0
BEST1	1	3	3.0	0
BRD4	1	3	3.0	0
TIMM21	1	3	3.0	0
LPCAT1	1	3	3.0	3
ELL	1	3	3.0	0
FAM160B2	3	3	3.0	0
LINC01505	1	3	3.0	3
ZXDC	1	3	3.0	0
BCLAF1P1	1	6	3.0	0
BCLAF1P2	1	6	3.0	0
RBM20	3	3	3.0	0
YWHAZ	1	3	3.0	0
LAMC1	1	3	3.0	3
LSM14A	1	3	3.0	0
AL031595.2	2	3	3.0	3
YTHDC1	1	3	3.0	0
AL845331.2	3	3	3.0	3
ESYT1	1	3	3.0	0
AASDHPPT	1	3	3.0	0
ANKRD36BP2	1	3	3.0	0
CAMK2N1	2	3	3.0	3
AC007326.2	2	3	3.0	3
ANO2	1	3	3.0	3
FOXD1	3	3	3.0	3
ANKH	1	3	3.0	3
ULK4	1	3	3.0	3
PPP1R15A	1	3	3.0	3
C9orf64	1	3	3.0	0
ZNF664	1	3	3.0	0
LINC01249	1	3	3.0	3
ACAP2	1	3	3.0	0
ZBTB20	1	3	3.0	3
SNORA51	2	6	3.0	0
GPIHBP1	1	9	3.0	0
OAZ2	1	3	3.0	0
ABCB9	1	3	3.0	3
KDM7A	1	6	3.0	0
IRF2BPL	1	3	3.0	3
HIST1H2AE	1	3	3.0	3
EMC7	1	3	3.0	3
KISS1R	1	3	3.0	0
ZDHHC19	1	3	3.0	3
C6orf48	1	3	3.0	0
HBD	1	6	3.0	0
APCDD1	1	3	3.0	3
SNORD104	1	3	3.0	3
FRAT2	2	6	3.0	0
RPL22P18	1	9	3.0	0
AC119674.2	1	9	3.0	0
ABCA17P	1	3	3.0	0
SNORD71	1	3	3.0	3
NGLY1	1	3	3.0	0
UBXN2A	2	3	3.0	3
CAB39	1	3	3.0	3
RNF144B	1	3	3.0	3
SYP	1	3	3.0	3
WFDC1	1	6	3.0	0
PHETA2	1	3	3.0	3
ST7	1	3	3.0	3
SRF	1	3	3.0	3
LCOR	1	3	3.0	0
RMRP	1	3	3.0	3
KCNE3	1	3	3.0	3
MSH2	1	3	3.0	0
DCBLD2	1	3	3.0	3
BAZ1B	1	3	3.0	0
NPAP1	3	3	3.0	3
SNX12	1	3	3.0	0
CREBBP	1	3	3.0	0
IMPA1	1	3	2.9999999999999996	0
MKRN1	1	3	2.9999999999999996	0
RAPGEF6	1	4	2.933333333333333	0
AC091304.1	1	13	2.888888888888889	0
GOLGA6L22	1	13	2.888888888888889	0
RNA5SP258	2	14	2.8000000000000003	0
RNA5SP65	2	14	2.8000000000000003	0
RNA5SP103	2	14	2.8000000000000003	0
DLG4	1	11	2.75	0
CX3CL1	1	11	2.75	0
NSUN6	1	11	2.75	0
CROCCP3	1	11	2.75	0
PHACTR1	2	8	2.75	0
RN7SL107P	1	8	2.6666666666666665	0
RN7SL50P	1	8	2.6666666666666665	0
SAV1	1	4	2.6666666666666665	0
RN7SL520P	1	8	2.6666666666666665	0
TIMELESS	1	8	2.6666666666666665	0
PLEKHM2	1	4	2.6666666666666665	0
EIF4B	1	3	2.6666666666666665	0
RN7SL752P	3	22	2.665079365079365	0
LINC00910	12	66	2.6620826259196377	0
WASHC2A	1	10	2.631578947368421	0
PNPT1P1	1	13	2.6	0
RN7SL634P	4	47	2.5944444444444446	0
NOP2	1	3	2.571428571428571	0
NUTM2B	1	5	2.5	0
RPS8	2	5	2.5	0
NUTM2A	1	5	2.5	0
HIST2H2AA4	2	5	2.5	0
HIST2H2AA3	2	5	2.5	0
SNORD55	2	5	2.5	0
LAS1L	1	8	2.4615384615384617	0
FXYD1	1	3	2.454545454545454	0
H2BFS	2	9	2.4166666666666665	0
RACK1	2	3	2.4000000000000004	0
DDX3Y	2	3	2.4000000000000004	0
AP002990.1	1	6	2.4	0
EEF1G	1	6	2.4	0
RBM10	2	9	2.369047619047619	0
RF00017	1	6	2.342857142857143	0
TAF3	1	7	2.3333333333333335	0
ACY1	1	7	2.3333333333333335	0
CCDC68	3	3	2.333333333333333	0
RRAGC	1	3	2.25	0
GOPC	1	3	2.25	0
LMNB2	1	11	2.2	0
HIST2H2BF	2	11	2.125	0
FAM129C	1	2	2.0000000000000004	0
ZNRF1	2	2	2.0000000000000004	0
ADRB1	2	2	2.0	2
RNA5SP77	2	2	2.0	2
AP004609.3	1	2	2.0	2
ZNF354A	2	2	2.0	2
CTNNA3	2	2	2.0	2
CDAN1	2	2	2.0	0
SS18L1	1	2	2.0	0
HRAT92	1	2	2.0	2
THAP12P4	1	2	2.0	2
SEMA3B	1	2	2.0	2
RPL21P9	1	2	2.0	2
EIF4E2	1	2	2.0	2
AC094104.1	2	2	2.0	2
CSAG4	1	2	2.0	2
TRAJ4	1	2	2.0	2
INF2	1	2	2.0	0
TYSND1	2	2	2.0	0
ENPEP	2	2	2.0	2
ANKK1	1	2	2.0	2
TPGS1	1	10	2.0	0
AC008764.6	1	6	2.0	0
RPL3	1	6	2.0	0
LNX2	2	2	2.0	0
SNORD83B	1	6	2.0	0
RPL6P27	2	12	2.0	0
RN7SL664P	1	2	2.0	2
INSYN2B	1	2	2.0	2
RBM27	1	2	2.0	2
MASP2	1	2	2.0	2
CCR12P	2	2	2.0	2
PHRF1	1	2	2.0	0
SCAND1	1	2	2.0	0
KIF2A	1	2	2.0	0
ARIH2	1	1	2.0	2
DOC2B	1	2	2.0	2
SURF1	2	2	2.0	0
RAB11FIP4	1	6	2.0	0
LINC02036	2	2	2.0	2
AFG1L	1	2	2.0	0
KHNYN	1	2	2.0	0
EMP1	1	2	2.0	2
HIST1H2BN	1	6	2.0	0
KDM5A	1	2	2.0	0
TLR4	2	4	2.0	1
RNU5A	1	4	2.0	0
PART1	2	2	2.0	2
AC040162.3	1	6	2.0	0
TLK2	1	2	2.0	0
BCL2L1	1	2	2.0	0
USP8	1	6	2.0	0
C18orf25	1	2	2.0	0
PAPSS2	1	6	2.0	0
KRI1	2	2	2.0	0
MOCS3	1	2	2.0	2
EHD1	1	2	2.0	2
CDK5RAP1	1	2	2.0	0
GPATCH3	1	2	2.0	2
LYL1	1	2	2.0	2
CAV2	2	2	2.0	0
TBC1D14	1	2	2.0	0
COX11	1	2	2.0	0
WDFY3	1	2	2.0	2
ACTG2	1	8	2.0	0
PNMA3	1	2	2.0	0
SNORA17B	1	3	2.0	0
B3GNTL1	1	2	2.0	2
MRNIP	1	2	2.0	2
TBC1D9B	1	2	2.0	0
WHAMM	1	2	2.0	2
AL359922.3	1	2	2.0	2
PPP6R3	1	2	2.0	0
NRGN	1	2	2.0	0
TRIM71	1	2	2.0	2
SHC2	1	2	2.0	2
SRSF7	1	2	2.0	0
ZNF441	2	2	2.0	2
AL358852.1	1	2	2.0	2
MAP3K7CL	1	2	2.0	0
AC093249.4	1	2	2.0	2
SFXN5	1	2	2.0	0
CTAGE1	2	2	2.0	2
AFTPH	1	2	1.9999999999999998	0
TCERG1	2	2	1.9999999999999998	0
KCNE1	3	3	1.9999999999999998	0
MAPK9	2	2	1.9999999999999996	0
APTX	1	2	1.9999999999999987	0
PRSS22	1	5	1.875	0
FAM197Y2	1	14	1.8666666666666667	0
FAM197Y3	1	14	1.8666666666666667	0
FAM197Y8	1	14	1.8666666666666667	0
FAM197Y9	1	14	1.8666666666666667	0
FAM197Y6	1	14	1.8666666666666667	0
FAM197Y7	1	14	1.8666666666666667	0
FAM197Y5	1	14	1.8666666666666667	0
SEPT8	2	2	1.8	0
CEP170	1	5	1.7857142857142858	0
PHLDB2	1	2	1.7777777777777781	0
ZCCHC7	1	2	1.75	0
YBX3P1	1	7	1.75	0
IQSEC3	2	18	1.7142857142857144	0
RPL5P17	1	10	1.6666666666666667	0
AC092338.2	1	5	1.6666666666666667	0
ARHGAP21	1	2	1.6666666666666665	0
SNX7	2	8	1.6666666666666665	0
LINC00865	3	3	1.6666666666666665	0
NISCH	1	4	1.6	0
RNA5SP78	2	11	1.5714285714285714	0
RNA5SP22	2	11	1.5714285714285714	0
RNA5SP349	2	11	1.5714285714285714	0
RNA5SP322	2	11	1.5714285714285714	0
RNA5SP305	2	11	1.5714285714285714	0
FAM9A	1	11	1.5714285714285714	0
RN7SL672P	2	14	1.5555555555555556	0
RN7SL8P	2	14	1.5222222222222224	0
RN7SL838P	2	14	1.5222222222222224	0
SNX18P5	1	9	1.5	0
SNX18P4	1	9	1.5	0
SNX18P9	1	9	1.5	0
SNX18P8	1	9	1.5	0
OR10A2	1	3	1.5	0
TUBA1A	2	4	1.5	0
AL671762.1	1	6	1.5	0
RNA5SP448	2	6	1.5	1
AC092143.1	1	6	1.5	0
SNORD48	1	3	1.5	0
SNORD52	1	3	1.5	0
SNORD57	1	6	1.5	0
RNA5SP368	2	8	1.5	0
ACOT11	1	6	1.5	0
SNX18P27	1	9	1.5	0
TEX22	1	12	1.5	0
AC100756.3	1	13	1.4444444444444444	0
AC138749.1	1	13	1.4444444444444444	0
GOLGA6L1	1	13	1.4444444444444444	0
GOLGA6L6	1	13	1.4444444444444444	0
ELL2P4	1	13	1.4444444444444444	0
AL596087.1	2	16	1.4384615384615385	0
HIST1H2BE	2	11	1.4166666666666667	0
AL031282.2	3	19	1.3571428571428572	0
AC098934.2	1	8	1.3333333333333333	0
TSHZ2	1	8	1.3333333333333333	0
AL591770.1	2	4	1.3333333333333333	0
PLPPR5	1	2	1.3333333333333333	0
CYP1B1	2	4	1.3333333333333333	0
VPS37A	1	4	1.3333333333333333	0
TET1P1	2	4	1.3333333333333333	0
TUBA1B	2	4	1.3333333333333333	0
ZIC2	1	4	1.3333333333333333	0
AL022311.1	1	9	1.2857142857142858	0
CYP3A7	1	5	1.25	0
ELF1	1	10	1.25	0
URI1	1	10	1.25	0
RTN4	1	7	1.2173913043478262	0
HIST1H2BL	2	9	1.2083333333333333	0
AC008038.1	1	6	1.2	0
TBC1D10A	1	2	1.1666666666666665	0
AC007493.1	1	11	1.1	0
AL354692.1	1	12	1.0909090909090908	0
AVEN	2	2	1.0833333333333335	0
RNY3P8	5	34	1.0732995344433047	0
RNY3P2	5	34	1.0732995344433047	0
FAM21FP	1	10	1.0526315789473684	0
FIS1	1	1	1.0000000000000002	0
CYREN	1	1	1.0000000000000002	0
RGS3	1	1	1.0000000000000002	0
TMC5	1	1	1.0000000000000002	0
SMTN	1	1	1.0000000000000002	0
ARMC3	1	1	1.0000000000000002	0
GDAP1	1	1	1.0	1
RNA5SP273	1	1	1.0	1
RMND5A	1	1	1.0	1
IWS1	1	1	1.0	0
AC069281.1	1	1	1.0	1
IFNE	1	1	1.0	1
KLF16	1	1	1.0	0
RNA5SP259	1	1	1.0	1
PDE4D	1	1	1.0	0
PCDHGA3	1	1	1.0	0
TMEM108	1	1	1.0	1
KLRD1	1	1	1.0	0
TBCK	1	1	1.0	1
EPHX3	1	1	1.0	0
AL034417.3	1	1	1.0	1
SMAD3	1	1	1.0	1
AL031728.1	1	1	1.0	1
TMEM127	1	1	1.0	0
CPLX4	1	1	1.0	1
USP53	1	1	1.0	0
CFAP410	1	1	1.0	1
SPNS3	1	1	1.0	0
AC097652.1	1	1	1.0	1
KRT12	1	1	1.0	0
DNASE1L1	1	1	1.0	0
PRNCR1	1	1	1.0	1
WAC	1	1	1.0	1
AC022168.1	1	1	1.0	1
ANP32B	1	1	1.0	1
SNHG7	1	3	1.0	0
RABGAP1L	1	1	1.0	0
CR382285.2	1	1	1.0	1
PATZ1	1	1	1.0	1
DPH7	1	1	1.0	1
GOLGA8IP	1	3	1.0	0
RWDD2B	1	1	1.0	0
AL365214.2	1	1	1.0	1
VDAC2	1	1	1.0	0
RRAGD	1	1	1.0	0
RUNX1	1	1	1.0	0
AC008738.3	1	1	1.0	1
MTUS1	1	1	1.0	0
AL445675.1	1	1	1.0	1
CYP21A1P	1	1	1.0	0
AC245187.1	1	1	1.0	1
AL139254.1	1	1	1.0	1
MMACHC	1	1	1.0	1
AL355075.4	1	1	1.0	1
ZNF507	1	1	1.0	0
TRAF5	1	1	1.0	1
ESRP1	1	1	1.0	0
PTBP2	1	1	1.0	0
HYDIN	1	1	1.0	1
METTL14	1	1	1.0	0
SERINC5	1	1	1.0	1
AC125616.1	1	1	1.0	1
MARCH6	1	1	1.0	0
BTBD1	1	4	1.0	0
ITPR2	1	1	1.0	0
ITPR1	1	1	1.0	0
TNKS	1	1	1.0	1
MINDY2	1	1	1.0	0
AC008938.1	1	1	1.0	1
CLIP3	1	1	1.0	1
AL451007.3	1	1	1.0	1
AL391261.2	1	1	1.0	1
AC020703.1	1	1	1.0	1
TMEM155	1	1	1.0	0
SF3A3	1	1	1.0	0
SF3B2	1	1	1.0	0
C11orf87	1	1	1.0	1
NFAM1	1	1	1.0	1
TIGD2	1	1	1.0	0
FCRLA	1	1	1.0	1
CYB561D1	1	1	1.0	0
TCF25	1	1	1.0	1
TRMU	1	1	1.0	1
RAD18	1	1	1.0	1
AL645939.1	1	1	1.0	1
AC019068.1	1	1	1.0	1
UNC13B	1	1	1.0	1
SPCS2P3	1	1	1.0	1
ZNF175	1	1	1.0	1
SPATA33	1	1	1.0	0
PDLIM7	1	1	1.0	1
CCDC187	1	1	1.0	1
IRF5	1	1	1.0	0
POU1F1	1	1	1.0	0
AC092053.1	1	1	1.0	1
CHD7	1	1	1.0	0
AC022730.4	1	1	1.0	1
KIF4B	1	1	1.0	1
AC006538.1	1	1	1.0	1
SLC1A5	1	1	1.0	1
RNA5SP129	1	3	1.0	0
TMX4	1	1	1.0	1
ATAD3B	1	1	1.0	0
CCER1	1	1	1.0	0
WBP1L	1	1	1.0	1
NLRP13	1	1	1.0	0
AC020907.1	1	1	1.0	1
HIST2H4A	1	1	1.0	1
CAMKK1	1	1	1.0	1
CFL1P4	1	1	1.0	1
PNMA6A	1	1	1.0	1
FOXD2	1	1	1.0	1
NXPE4	1	1	1.0	0
CTSB	1	1	1.0	0
VDAC1P12	1	1	1.0	1
CCDC122	1	1	1.0	0
CCDC144NL	1	1	1.0	1
SCN3B	1	1	1.0	1
PIK3R3	1	1	1.0	0
ALPK2	1	1	1.0	0
ALPK3	1	1	1.0	1
ST6GAL1	1	1	1.0	1
KIF21A	1	1	1.0	0
RNA5SP508	1	1	1.0	1
TCL1B	1	1	1.0	1
UXT	1	1	1.0	0
AC007192.1	1	6	1.0	0
MTND5P10	1	1	1.0	1
CDR2L	1	1	1.0	1
NOVA2	1	1	1.0	1
SH3BP1	1	1	1.0	0
GTF3C1	1	1	1.0	0
OR10A5	1	1	1.0	1
DSG2	1	1	1.0	1
ARNT	1	1	1.0	0
TFCP2	1	1	1.0	0
RN7SL718P	1	1	1.0	1
PORCN	1	1	1.0	1
MAZ	1	1	1.0	1
SLC9A9	1	1	1.0	1
ZBTB34	1	1	1.0	0
UBALD1	1	1	1.0	1
CPA1	1	1	1.0	0
SLC25A42	1	1	1.0	1
KPNA4	1	1	1.0	1
HEPHL1	1	1	1.0	1
STK11	1	1	1.0	1
UBE2D4	1	4	1.0	0
ZNF217	1	1	1.0	0
CSMD3	1	1	1.0	0
MICALL1	1	1	1.0	1
MRPL55	1	1	1.0	0
MYRF	1	1	1.0	1
F9	1	1	1.0	0
TMC3	1	1	1.0	0
PTH1R	1	1	1.0	1
RPL22P1	1	6	1.0	0
KCNE1B	3	3	1.0	0
CSNK2A1	1	1	1.0	0
GBP7	1	1	1.0	0
RNA5SP175	1	1	1.0	1
GBP6	1	1	1.0	1
AVIL	1	1	1.0	1
AC010487.3	1	10	1.0	0
OR8S1	1	1	1.0	1
PEAK1	1	1	1.0	0
ALDH1A3	1	1	1.0	1
OXSR1	1	1	1.0	1
PPP2R5A	1	1	1.0	1
AXIN1	1	1	1.0	0
AC093772.1	1	1	1.0	0
RAD23BP2	1	1	1.0	1
CASP4	1	1	1.0	0
TOP1MT	1	1	1.0	0
KDM5C	1	1	1.0	0
LRP12	1	1	1.0	0
BLMH	1	1	1.0	0
RNA5SP476	1	1	1.0	1
C3orf85	1	2	1.0	0
CHRNA4	1	1	1.0	1
LMO3	1	1	1.0	0
HIST1H2AC	1	1	1.0	0
AL356280.1	1	1	1.0	1
AC127502.2	1	1	1.0	1
NKD1	1	1	1.0	1
RNY4P34	1	3	1.0	0
AIDA	1	1	1.0	0
HRAS	1	1	1.0	0
RPS2P25	1	1	1.0	1
SLC22A15	1	1	1.0	1
SLC35F5	1	1	1.0	1
SLC44A4	1	1	1.0	0
C2CD5	1	1	1.0	0
RPAIN	1	1	1.0	1
AC009163.5	1	1	1.0	1
MIR4435	1	1	1.0	0
RAET1E	1	1	1.0	1
PM20D2	1	1	1.0	1
SETDB1	1	1	1.0	1
FXR2	1	1	1.0	1
SLC35D3	1	1	1.0	1
AZGP1	1	1	1.0	0
P3H3	1	1	1.0	1
DLEC1	1	1	1.0	0
KRT4	1	1	1.0	1
PNP	1	1	1.0	1
AC117529.2	1	1	1.0	1
RAB13	1	1	1.0	0
AL391117.1	1	1	1.0	1
NCKAP5L	1	1	1.0	0
KRR1	1	1	1.0	1
VPS4A	1	1	1.0	0
CCDC69	1	1	1.0	1
NSRP1	1	1	1.0	1
OR52K3P	1	1	1.0	1
APOA2	1	1	1.0	0
LMLN2	1	1	1.0	0
UFSP1	1	1	1.0	1
LARP1BP1	1	1	1.0	1
AL356498.1	1	1	1.0	1
CCDC15	1	1	1.0	0
CCDC14	1	1	1.0	1
TPR	1	1	1.0	0
UBR4	1	1	1.0	0
C1orf158	1	1	1.0	1
GOLGA8N	1	3	1.0	0
SNORD18A	1	6	1.0	0
CHD1L	1	1	1.0	0
TLE1	1	1	1.0	1
AC007161.1	1	1	1.0	0
MAP2K4	1	1	1.0	0
GOLGA8S	1	3	1.0	0
LINC01346	1	1	1.0	1
SETP1	1	1	1.0	1
RAB44	1	1	1.0	1
EDC3	1	1	1.0	0
PLXND1	1	1	1.0	0
VKORC1L1	1	1	1.0	0
SCAF4	1	1	1.0	0
PCGF5	1	1	1.0	0
AC105446.1	1	1	1.0	0
NSD1	1	1	1.0	0
ZEB1	1	1	1.0	0
NCOR2	1	1	1.0	0
CEP68	1	1	1.0	0
TPH1	1	1	1.0	1
ZNF398	1	1	1.0	1
WDR72	1	1	1.0	1
DDX10	1	1	1.0	1
CMKLR1	1	1	1.0	0
SNORD66	1	1	1.0	1
SMUG1	1	1	1.0	1
ZNF804B	1	1	1.0	0
TTC14	1	1	1.0	1
DNAH8	1	1	1.0	1
ZNF75BP	1	1	1.0	1
AC067751.1	1	1	1.0	1
EIF1P7	1	9	1.0	0
EIF1P3	1	9	1.0	0
AC114878.2	1	1	1.0	1
TNFAIP8	1	1	1.0	1
MUC20	1	1	1.0	0
GNAL	1	1	1.0	1
AL162718.1	1	1	1.0	1
DENND4C	1	1	1.0	1
MUC19	1	1	1.0	0
DENND4A	1	1	1.0	0
GRK2	1	1	1.0	0
OR52B5P	1	1	1.0	1
PPIC	1	1	1.0	1
ADAM17	1	1	1.0	0
POU3F4	1	1	1.0	0
SDHD	1	1	1.0	0
SLX4IP	1	1	1.0	1
DENND5A	1	1	1.0	1
TMEM268	1	1	1.0	0
TCEA3	1	1	1.0	1
KLHL7	1	2	1.0	0
RNA5SP319	1	3	1.0	0
C1orf21	1	1	1.0	1
DYNC1H1	1	1	1.0	0
AC015687.1	1	1	1.0	1
DDR2	1	1	1.0	0
ARHGEF1	1	1	1.0	1
GIT1	1	1	1.0	0
PCLO	1	1	1.0	0
SPAG17	1	1	1.0	1
IGF1	1	1	1.0	1
BSDC1	1	1	1.0	0
KCNN1	1	1	1.0	0
AC080013.1	1	1	1.0	1
USHBP1	1	1	1.0	0
DHX8	1	1	1.0	1
AC055854.1	1	1	1.0	0
RF00426	1	1	1.0	1
ISLR2	1	1	1.0	1
EPC1	1	1	1.0	0
MCIDAS	1	1	1.0	0
CCP110	1	1	1.0	0
AL133387.2	1	1	1.0	1
AC092902.5	1	1	1.0	1
FEM1B	1	1	1.0	1
AL365295.1	1	1	1.0	1
FSD2	1	1	1.0	0
MLLT6	1	1	1.0	0
PBXIP1	1	1	1.0	1
NRG1	1	1	1.0	1
SPX	1	1	1.0	0
BOC	1	1	1.0	0
E2F4P1	1	1	1.0	1
MCFD2	1	1	1.0	0
ZNF891	1	1	1.0	1
FBXO36	1	1	1.0	1
MOBP	1	1	1.0	1
FBXO40	1	1	1.0	1
NPAS2	1	1	1.0	1
AC129507.3	1	1	1.0	1
KHDRBS3	1	1	1.0	0
ATP11A	1	1	1.0	1
SLK	1	1	1.0	0
LY75	1	1	1.0	0
AC009245.1	2	12	1.0	0
AC004877.1	1	1	1.0	1
AC142472.1	1	1	1.0	1
RF00092	1	1	1.0	1
PPFIBP2	1	1	1.0	0
MTERF4	1	1	1.0	1
SULT1A3	1	1	1.0	1
RNF215	1	1	1.0	1
ADAMTS16	1	1	1.0	0
CIAO1	1	1	1.0	1
RNF219	1	1	1.0	1
UNC50	1	1	1.0	0
AC016876.1	1	1	1.0	1
AC098614.1	2	13	1.0	0
AC115223.1	2	12	1.0	0
PRKACA	1	1	1.0	1
CHTF18	1	1	0.9999999999999999	0
CNOT2	1	1	0.9999999999999999	0
IFNGR1	1	1	0.9999999999999999	0
MILR1	1	1	0.9999999999999999	0
GPER1	1	1	0.9999999999999999	0
EXOSC1	1	1	0.9999999999999999	0
ZFX	1	1	0.9999999999999999	0
MYD88	1	1	0.9999999999999999	0
ZNF691	1	1	0.9999999999999999	0
STAT2	1	1	0.9999999999999999	0
TUBA1C	2	4	0.9999999999999999	0
CYB5R3	1	1	0.9999999999999999	0
NLRC5	1	1	0.9999999999999999	0
ANKRD13A	1	1	0.9999999999999999	0
PRKCB	1	1	0.9999999999999999	0
ZMIZ2	1	1	0.9999999999999999	0
NAV3	1	1	0.9999999999999999	0
CACNA1B	1	1	0.9999999999999999	0
PIAS2	1	1	0.9999999999999999	0
SPATS2L	1	1	0.9999999999999998	0
RHBG	1	1	0.9999999999999998	0
FCER2	1	1	0.9999999999999998	0
EIF4ENIF1	1	1	0.9999999999999998	0
ARPP21	1	1	0.9999999999999998	0
GZMB	1	1	0.9999999999999998	0
TSC1	1	1	0.9999999999999997	0
SUN1	1	1	0.9999999999999997	0
LMOD3	1	10	0.9375	0
C1orf174	1	10	0.9375	0
FAM197Y4	1	14	0.9333333333333333	0
LMTK3	2	8	0.9166666666666666	0
AL031282.1	1	6	0.8999999999999999	0
AC011455.2	1	7	0.875	0
RPL13AP5	3	13	0.8666666666666667	0
AC024940.2	3	13	0.8666666666666667	0
RPL13AP20	3	13	0.8666666666666667	0
RPL13AP25	3	13	0.8666666666666667	0
RPL12P38	1	6	0.8571428571428571	0
RPL12P25	1	6	0.8571428571428571	0
NBEAL1	1	6	0.8571428571428571	0
PLPBP	1	1	0.857142857142857	0
SGSM3	1	1	0.857142857142857	0
LUC7L3	1	1	0.8333333333333333	0
ASPG	1	1	0.8333333333333333	0
AC004997.1	1	2	0.8333333333333333	0
RPS11	1	1	0.8181818181818183	0
MAN2B1	1	1	0.8	0
RSF1	1	1	0.8	0
HDAC3	1	4	0.8	0
GPR179	1	5	0.7692307692307693	0
FAM193A	1	1	0.7692307692307692	0
RPS24	1	1	0.7619047619047621	0
AL132671.2	1	3	0.75	0
RBFA	1	1	0.75	0
AL139260.2	1	3	0.75	0
DCBLD1	1	1	0.75	0
RN7SL242P	2	14	0.7289473684210527	0
RN7SL97P	2	14	0.7289473684210527	0
LRRC8C	1	8	0.7272727272727273	0
CCM2L	1	5	0.7142857142857143	0
TRIO	1	1	0.7142857142857142	0
HIST3H2BA	2	11	0.7083333333333334	0
HIST3H2BB	2	11	0.7083333333333334	0
STX16	1	1	0.6666666666666667	0
LINC01934	1	1	0.6666666666666666	0
LRRFIP2	1	1	0.6666666666666666	0
BYSL	1	7	0.6666666666666666	0
TCP10L	1	1	0.6666666666666666	0
ACTG1P21	1	8	0.6666666666666666	0
ATPAF1	1	2	0.6666666666666666	0
POTEF	1	8	0.6666666666666666	0
POTEE	1	8	0.6666666666666666	0
POTEJ	1	8	0.6666666666666666	0
POTEI	1	8	0.6666666666666666	0
ABI2	1	1	0.6666666666666665	0
RIOK1	1	10	0.625	0
CASQ1	1	10	0.625	0
DDX3P1	2	3	0.6000000000000001	0
SNORD95	2	3	0.6000000000000001	0
AL691432.1	1	6	0.6	0
SNORD58B	1	4	0.5714285714285714	0
PTMAP5	1	5	0.5555555555555556	0
AC020907.2	1	3	0.5454545454545454	0
RNA5SP274	1	5	0.5	0
RNA5SP85	1	5	0.5	0
OFD1P13Y	1	1	0.5	0
OFD1P12Y	1	1	0.5	0
AC011994.1	1	5	0.5	0
LINC01101	1	1	0.5	0
FAM107B	1	1	0.5	0
BCL7A	1	1	0.5	0
RNA5SP122	1	5	0.5	0
SNORA36A	1	1	0.5	0
DKC1	1	1	0.5	0
ZNF622	1	1	0.5	0
ARHGAP11B	1	1	0.5	0
AL365205.1	1	1	0.5	0
ANAPC7	1	1	0.5	0
SIK1B	1	1	0.5	0
GLRA4	1	1	0.5	0
AP2S1	1	1	0.5	0
RPLP2	1	1	0.5	0
SNORA52	1	1	0.5	0
AC097488.1	1	1	0.5	0
RNY4P19	1	1	0.5	0
RNY4P13	1	1	0.5	0
RNA5SP430	1	5	0.5	0
RN7SL307P	1	1	0.5	0
SIK1	1	1	0.5	0
RPS6KA2	1	1	0.5	0
RPL10P9	1	8	0.5	0
RPL10P14	1	8	0.5	0
RPL10P16	1	8	0.5	0
LRPAP1	1	1	0.5	0
RNA5SP396	1	5	0.5	0
SLC35E2A	1	1	0.5	0
AC104996.3	1	1	0.5	0
RNA5SP350	1	5	0.5	0
RN7SL68P	1	1	0.5	0
PRICKLE4	1	1	0.5	0
RNA5SP302	1	5	0.5	0
AC123768.2	1	1	0.5	0
NAGK	1	1	0.5	0
HTR2C	1	1	0.5	0
DMXL2	1	1	0.5	0
TMEM120B	1	1	0.5	0
TET2	1	1	0.46153846153846156	0
SYNE1	1	1	0.46153846153846156	0
EEF1A1P19	1	7	0.4375	0
EEF1A1P13	1	7	0.4375	0
EEF1A1P11	1	7	0.4375	0
EEF1A1P5	1	7	0.4375	0
EEF1A1P6	1	7	0.4375	0
EEF1A1P4	1	7	0.4375	0
DPP9	1	1	0.42857142857142855	0
AC022613.2	1	3	0.42857142857142855	0
EML2	1	3	0.42857142857142855	0
AC006064.6	1	3	0.42857142857142855	0
AC239798.4	1	5	0.4166666666666667	0
HIST2H2BA	1	5	0.4166666666666667	0
HIST2H2BB	1	5	0.4166666666666667	0
AC115989.1	2	2	0.41666666666666663	0
APBB1	1	1	0.41666666666666663	0
AKAP8L	1	1	0.41666666666666663	0
UNC93B1	1	1	0.4	0
RN7SKP102	1	6	0.4	0
RN7SKP139	1	6	0.4	0
PLCG2	1	6	0.4	0
RN7SKP143	1	6	0.4	0
RN7SKP163	1	6	0.4	0
RN7SKP79	1	6	0.4	0
RN7SKP80	1	6	0.4	0
RN7SKP25	1	6	0.4	0
RN7SKP36	1	6	0.4	0
RN7SKP37	1	6	0.4	0
HS6ST3	1	4	0.4	0
RF00100	1	6	0.4	0
RN7SKP176	1	6	0.4	0
RN7SK	1	6	0.4	0
RN7SKP203	1	6	0.4	0
RN7SKP255	1	6	0.4	0
MYCNOS	1	1	0.3333333333333333	0
XAB2	1	7	0.3333333333333333	0
CREB3L4	1	1	0.3333333333333333	0
RRBP1	1	1	0.3333333333333333	0
LMCD1	1	1	0.3333333333333333	0
RECQL4	1	1	0.3333333333333333	0
AREG	1	1	0.3333333333333333	0
AP000275.2	1	1	0.3333333333333333	0
NAIF1	1	1	0.3333333333333333	0
LINC00907	1	1	0.3333333333333333	0
EIF4BP7	1	3	0.3333333333333333	0
PEX5L	1	1	0.3333333333333333	0
AL591135.1	1	2	0.3333333333333333	0
MNX1	1	7	0.3333333333333333	0
FAM171A1	1	10	0.3125	0
RPS7P1	1	6	0.3	0
AC004805.3	1	6	0.3	0
RN7SL538P	1	3	0.3	0
AL500522.2	1	6	0.3	0
RPS7P11	1	6	0.3	0
SEMA4F	1	1	0.29411764705882354	0
AC010468.1	1	5	0.29411764705882354	0
AC245014.3	1	5	0.29411764705882354	0
RPS3AP6	1	5	0.29411764705882354	0
RPS3AP5	1	5	0.29411764705882354	0
RPS3AP26	1	5	0.29411764705882354	0
CCDC146	1	1	0.2857142857142857	0
ELFN2	1	1	0.2857142857142857	0
AC144530.1	1	7	0.2692307692307692	0
RPL17P36	1	7	0.2692307692307692	0
AC113935.1	1	7	0.2692307692307692	0
AC064799.1	1	7	0.2692307692307692	0
AC008695.1	1	4	0.26666666666666666	0
ERVE	1	1	0.25	0
OR7E122P	1	1	0.25	0
AC010329.1	1	1	0.25	0
RN7SL804P	1	1	0.25	0
AC090360.1	1	1	0.25	0
AP003498.2	1	1	0.25	0
RSPH6A	1	1	0.25	0
SPOCK2	1	1	0.25	0
AL137100.1	1	2	0.25	0
SALL2	1	1	0.23076923076923078	0
AC011473.4	2	2	0.2222222222222222	0
HIST2H2BE	1	5	0.20833333333333334	0
HIST1H2BI	1	5	0.20833333333333334	0
HIST1H2BO	1	5	0.20833333333333334	0
HIST1H2BM	1	5	0.20833333333333334	0
HIST1H2BB	1	5	0.20833333333333334	0
HIST1H2BH	1	5	0.20833333333333334	0
HIST1H2BF	1	5	0.20833333333333334	0
HMGB1	1	1	0.20833333333333331	0
CACNG8	1	1	0.2	0
UNC93B7	1	1	0.2	0
UNC93B8	1	1	0.2	0
UNC93B5	1	1	0.2	0
LINC02533	1	2	0.2	0
NGDN	1	2	0.2	0
AC010422.5	1	1	0.2	0
FEM1A	1	2	0.2	0
RPL36A	1	6	0.1935483870967742	0
HNRNPH2	1	6	0.1935483870967742	0
HNRNPH1P3	1	6	0.1935483870967742	0
AC005909.1	1	1	0.16666666666666666	0
F2	1	1	0.16666666666666666	0
ZFYVE16	1	1	0.16666666666666666	0
CASZ1	1	7	0.16666666666666666	0
TPRN	1	1	0.16666666666666666	0
GARS	1	1	0.16666666666666666	0
AP001858.1	2	4	0.16666666666666666	0
SLC30A9	1	1	0.14285714285714285	0
AC073941.2	1	1	0.14285714285714285	0
C12orf65	1	1	0.14285714285714285	0
IFNAR1	1	1	0.14285714285714285	0
AL022238.4	1	1	0.14285714285714285	0
SLMAP	1	1	0.14285714285714285	0
AC007000.3	1	1	0.14285714285714285	0
CD2BP2	1	1	0.125	0
MPLKIP	1	1	0.1111111111111111	0
RPS11P5	1	1	0.09090909090909091	0
AL358176.3	1	1	0.09090909090909091	0
AL023775.1	1	1	0.08333333333333333	0
WEE1	1	1	0.08333333333333333	0
HMGB1P5	1	1	0.08333333333333333	0
BDP1P	1	1	0.07692307692307693	0
ACTBP11	1	1	0.058823529411764705	0
RPS24P7	1	1	0.047619047619047616	0
AC007182.2	1	1	0.047619047619047616	0
AC087685.1	1	1	0.047619047619047616	0
AL009174.1	1	1	0.047619047619047616	0
RPS24P17	1	1	0.047619047619047616	0
NECTIN1	1	1	0.041666666666666664	0
HMGB1P1	1	1	0.041666666666666664	0
HMGB1P6	1	1	0.041666666666666664	0
HMGB1P37	1	1	0.041666666666666664	0
HMGB1P40	1	1	0.041666666666666664	0
HMGB1P13	1	1	0.041666666666666664	0
HMGB1P24	1	1	0.041666666666666664	0
RNY1P5	1	1	0.030303030303030304	0
TECPR2	1	1	0.027777777777777776	0
