# Supplementary material for: Analysis of plasma‐derived small extracellular vesicle characteristics and microRNA cargo following exercise‐induced skeletal muscle damage in men
Source: Physiol Rep. 2024 Sep 20;12(18):e70056. doi: 10.14814/phy2.70056 (PMC11415274; doi:10.14814/phy2.70056)
Supplement: Supplementary file 2 — Data S2: Supporting Information. [file PHY2-12-e70056-s001.zip › Processed Files For Individual Samples/SV18362-0002_S2_R1_001.fastq_CORE_RESULTS_v4.6.2/SV18362-0002_S2_R1_001.fastq/SV18362-0002_S2_R1_001.fastq.clipped.trimmed.filtered.uniVecContaminants.counts]

      6 gnl|uv|AB095955.1:2407-3399
      6 gnl|uv|AB215109.1:3575-3672
      6 gnl|uv|AF016889.1:5434-5434-49
      2 gnl|uv|AF033313.1:789-972
      6 gnl|uv|AF223640.1:2224-2292
      2 gnl|uv|D45833.1:610-708
    282 gnl|uv|DD038280.1:181-934
      7 gnl|uv|DQ058718.1:55-179
    719 gnl|uv|DQ133906.1:2593-3425-49
      7 gnl|uv|DQ133906.1:727-823
      9 gnl|uv|DQ391279.1:1-10285
      8 gnl|uv|DQ996013.1:2087-3053
      6 gnl|uv|EU101022.1:6674-7648-49
      6 gnl|uv|EU118176.1:951-1153
      6 gnl|uv|EU140750.1:2338-2433
      6 gnl|uv|EU140754.1:2337-2429
      9 gnl|uv|EU496089.1:1713-1960
      5 gnl|uv|EU496100.1:270-2269
      6 gnl|uv|EU496103.1:533-630
      9 gnl|uv|EU729724.1:1514-1610
    248 gnl|uv|GU339052.1:1094-1318
    207 gnl|uv|HQ245711.1:13422-13527
      1 gnl|uv|HQ245711.1:3777-4014
      6 gnl|uv|HQ245711.1:5539-7450
      1 gnl|uv|HQ418395.1:2834-3936
      1 gnl|uv|HQ670403.1:8058-8152
     17 gnl|uv|J01636.1:1-7477
     32 gnl|uv|J01749.1:1-4361-49
      6 gnl|uv|J02400.1:1-5243-49
    624 gnl|uv|J02459.1:1-48502-49
      6 gnl|uv|J02482.1:1-5386-49
      6 gnl|uv|JF837313.1:2537-3122
      6 gnl|uv|JQ927446.1:863-2607
      6 gnl|uv|JX025643.1:3764-3860
      6 gnl|uv|JX025644.1:3766-3860
  28471 gnl|uv|JX069762.1:9774-9902-49
      6 gnl|uv|JX560334.1:1281-1375
      2 gnl|uv|KC702190.1:1-1136
      1 gnl|uv|KC702201.1:1-1023
      2 gnl|uv|KC702213.1:1-1991
      4 gnl|uv|KF680545.1:5409-5507
      1 gnl|uv|KF947528.1:1647-1760
      7 gnl|uv|KY031724.1:1-5301
     10 gnl|uv|KY031725.1:1-5101
      3 gnl|uv|KY031726.1:1-7905
     12 gnl|uv|KY031734.1:7505-8698
      1 gnl|uv|KY031736.1:1-4885
     25 gnl|uv|KY031737.1:1-5023
      4 gnl|uv|L08875.1:832-885-45
      1 gnl|uv|L08918.1:1-159
      9 gnl|uv|L08918.1:763-902-49
      4 gnl|uv|L09145.1:1061-1160
      6 gnl|uv|L09145.1:792-887
      2 gnl|uv|L19898.1:1-101
      9 gnl|uv|LC121524.1:2980-3796
     13 gnl|uv|LC121524.1:7013-8404-8
     10 gnl|uv|M15423.1:3-107
     10 gnl|uv|M15423.1:418-612
    617 gnl|uv|M28829.1:1-8684-49
     27 gnl|uv|NGB00030.1:1033-1606
      4 gnl|uv|NGB00033.1:641-739
      6 gnl|uv|NGB00035.1:7906-7959-44
      6 gnl|uv|NGB00046.1:2597-2732
     48 gnl|uv|NGB00079.1:1-50
      1 gnl|uv|NGB00145.1:2440-2592
     48 gnl|uv|NGB00185.1:1-50
     46 gnl|uv|NGB00186.1:1-49
      3 gnl|uv|NGB00234.1:1-58
      6 gnl|uv|NGB00355.1:11417-11467
  28470 gnl|uv|NGB00360.1:1-58
  28489 gnl|uv|NGB00376.1:1-44
   8132 gnl|uv|NGB00377.1:1-32
     65 gnl|uv|NGB00378.1:1-32
     11 gnl|uv|NGB00410.1:1-474
      6 gnl|uv|NGB00410.1:2318-2414
     10 gnl|uv|NGB00421.1:1-40
      6 gnl|uv|NGB00581.1:2107-2205
      2 gnl|uv|NGB00620.1:1854-2089
     49 gnl|uv|NGB00620.1:4175-4296
     48 gnl|uv|NGB00621.1:1-50
  28470 gnl|uv|NGB00727.1:1-51
  28470 gnl|uv|NGB00728.1:1-51
  28470 gnl|uv|NGB00729.1:1-51
  28470 gnl|uv|NGB00730.1:1-51
  28470 gnl|uv|NGB00731.1:1-51
  28470 gnl|uv|NGB00732.1:1-51
  28470 gnl|uv|NGB00733.1:1-51
  28470 gnl|uv|NGB00734.1:1-51
  28470 gnl|uv|NGB00747.1:1-70
  28470 gnl|uv|NGB00748.1:1-70
  28470 gnl|uv|NGB00749.1:1-70
  28470 gnl|uv|NGB00750.1:1-70
  28470 gnl|uv|NGB00751.1:1-70
  28470 gnl|uv|NGB00752.1:1-70
  28470 gnl|uv|NGB00753.1:1-70
  28470 gnl|uv|NGB00754.1:1-70
     62 gnl|uv|NGB00792.1:1-22
  28489 gnl|uv|NGB00793.1:1-50
     62 gnl|uv|NGB00794.1:1-63
     62 gnl|uv|NGB00795.1:1-63
     62 gnl|uv|NGB00796.1:1-63
     62 gnl|uv|NGB00797.1:1-63
     62 gnl|uv|NGB00798.1:1-63
     62 gnl|uv|NGB00799.1:1-63
     62 gnl|uv|NGB00800.1:1-63
     62 gnl|uv|NGB00801.1:1-63
     62 gnl|uv|NGB00802.1:1-63
     62 gnl|uv|NGB00803.1:1-63
     62 gnl|uv|NGB00804.1:1-63
     62 gnl|uv|NGB00805.1:1-63
     62 gnl|uv|NGB00806.1:1-63
     62 gnl|uv|NGB00807.1:1-63
     62 gnl|uv|NGB00808.1:1-63
     62 gnl|uv|NGB00809.1:1-63
     62 gnl|uv|NGB00810.1:1-63
     62 gnl|uv|NGB00811.1:1-63
     62 gnl|uv|NGB00812.1:1-63
     62 gnl|uv|NGB00813.1:1-63
     62 gnl|uv|NGB00814.1:1-63
     62 gnl|uv|NGB00815.1:1-63
     62 gnl|uv|NGB00816.1:1-63
     62 gnl|uv|NGB00817.1:1-63
     62 gnl|uv|NGB00818.1:1-63
     62 gnl|uv|NGB00819.1:1-63
     62 gnl|uv|NGB00820.1:1-63
     62 gnl|uv|NGB00821.1:1-63
     62 gnl|uv|NGB00822.1:1-63
     62 gnl|uv|NGB00823.1:1-63
     62 gnl|uv|NGB00824.1:1-63
     62 gnl|uv|NGB00825.1:1-63
     62 gnl|uv|NGB00826.1:1-63
     62 gnl|uv|NGB00827.1:1-63
     62 gnl|uv|NGB00828.1:1-63
     62 gnl|uv|NGB00829.1:1-63
     62 gnl|uv|NGB00830.1:1-63
     62 gnl|uv|NGB00831.1:1-63
     62 gnl|uv|NGB00832.1:1-63
     62 gnl|uv|NGB00833.1:1-63
     62 gnl|uv|NGB00834.1:1-63
     62 gnl|uv|NGB00835.1:1-63
     62 gnl|uv|NGB00836.1:1-63
     62 gnl|uv|NGB00837.1:1-63
     62 gnl|uv|NGB00838.1:1-63
     62 gnl|uv|NGB00839.1:1-63
     62 gnl|uv|NGB00840.1:1-63
     62 gnl|uv|NGB00841.1:1-63
  28470 gnl|uv|NGB00844.1:1-48
      1 gnl|uv|NGB01069.1:1-66
  28470 gnl|uv|NGB01077.1:1-70
  28470 gnl|uv|NGB01078.1:1-70
  28470 gnl|uv|NGB01079.1:1-70
  28470 gnl|uv|NGB01080.1:1-70
  28470 gnl|uv|NGB01081.1:1-70
  28470 gnl|uv|NGB01082.1:1-70
  28470 gnl|uv|NGB01083.1:1-70
  28470 gnl|uv|NGB01084.1:1-70
  28470 gnl|uv|NGB01085.1:1-70
  28470 gnl|uv|NGB01086.1:1-70
  28470 gnl|uv|NGB01087.1:1-70
  28470 gnl|uv|NGB01088.1:1-70
      6 gnl|uv|U07164.1:652-893
      2 gnl|uv|U07647.1:784-907
     53 gnl|uv|U09128.1:11913-12244
      1 gnl|uv|U09365.1:1592-3128
     51 gnl|uv|U13188.1:2988-3112
      2 gnl|uv|U13188.1:785-900
     57 gnl|uv|U13189.1:1-163
     57 gnl|uv|U13189.1:15605-15827-49
     87 gnl|uv|U29899.1:1847-4463
      2 gnl|uv|U29899.1:4697-5948
      6 gnl|uv|U56996.1:2892-2939-49
      1 gnl|uv|U75991.1:13732-13821
      1 gnl|uv|U80929.2:11234-11328
      3 gnl|uv|U89960.1:4738-7717
      1 gnl|uv|U89961.1:1-4240
      1 gnl|uv|X66730.1:1-2687-49
     15 gnl|uv|X98613.1:4676-4796
      1 gnl|uv|X99439.1:4529-4609
