# Supplementary material for: Analysis of plasma‐derived small extracellular vesicle characteristics and microRNA cargo following exercise‐induced skeletal muscle damage in men
Source: Physiol Rep. 2024 Sep 20;12(18):e70056. doi: 10.14814/phy2.70056 (PMC11415274; doi:10.14814/phy2.70056)
Supplement: Supplementary file 2 — Data S2: Supporting Information. [file PHY2-12-e70056-s001.zip › Processed Files For Individual Samples/SV18362-0005_S5_R1_001.fastq_CORE_RESULTS_v4.6.2/SV18362-0005_S5_R1_001.fastq/SV18362-0005_S5_R1_001.fastq.clipped.trimmed.filtered.uniVecContaminants.counts]

     16 gnl|uv|AB038146.1:3204-3249-45
     11 gnl|uv|AB095955.1:2407-3399
     16 gnl|uv|AF033313.1:3273-3378
     17 gnl|uv|AF067646.1:710-856
     16 gnl|uv|AY785149.1:8381-8479
      2 gnl|uv|D45833.1:610-708
    501 gnl|uv|DD038280.1:181-934
     20 gnl|uv|DQ091275.1:1587-3699
    883 gnl|uv|DQ133906.1:2593-3425-49
     16 gnl|uv|DQ391279.1:11528-12003
     17 gnl|uv|DQ883670.3:1-994
      2 gnl|uv|DQ996013.1:2087-3053
     16 gnl|uv|EF583812.1:10164-10415
      1 gnl|uv|EU101022.1:6674-7648-49
      1 gnl|uv|EU140750.1:2338-2433
      1 gnl|uv|EU140754.1:2337-2429
     16 gnl|uv|EU182593.1:2865-2931-48
      1 gnl|uv|EU496100.1:270-2269
     16 gnl|uv|FJ160466.1:1-203
     16 gnl|uv|GU339051.1:1629-1755
    103 gnl|uv|GU339052.1:1094-1318
    183 gnl|uv|HQ245711.1:13422-13527
     16 gnl|uv|HQ245711.1:2930-3028
      1 gnl|uv|HQ245711.1:5539-7450
      1 gnl|uv|HQ670403.1:1749-2155
     69 gnl|uv|J01636.1:1-7477
     21 gnl|uv|J01749.1:1-4361-49
    805 gnl|uv|J02459.1:1-48502-49
      1 gnl|uv|J02482.1:1-5386-49
  55716 gnl|uv|JX069762.1:9774-9902-49
     21 gnl|uv|KC702190.1:1-1136
      1 gnl|uv|KC702238.1:1-505
     16 gnl|uv|KF680544.1:5991-6092
     11 gnl|uv|KY031724.1:1-5301
     38 gnl|uv|KY031734.1:1-4625
      1 gnl|uv|KY031735.1:1-4680
     53 gnl|uv|KY031737.1:1-5023
     21 gnl|uv|L08919.1:2524-2622
     16 gnl|uv|L09145.1:1928-2134
      1 gnl|uv|L19900.1:2072-2259
     16 gnl|uv|LC121523.1:2781-3056
     16 gnl|uv|LC121524.1:2980-3796
    787 gnl|uv|M28829.1:1-8684-49
      3 gnl|uv|NGB00007.1:1-45
     44 gnl|uv|NGB00030.1:1033-1606
     20 gnl|uv|NGB00079.1:1-50
     20 gnl|uv|NGB00185.1:1-50
      1 gnl|uv|NGB00355.1:11417-11467
      1 gnl|uv|NGB00356.1:11340-11437
  55716 gnl|uv|NGB00360.1:1-58
  55779 gnl|uv|NGB00376.1:1-44
   4964 gnl|uv|NGB00377.1:1-32
     64 gnl|uv|NGB00378.1:1-32
      1 gnl|uv|NGB00410.1:1-474
     20 gnl|uv|NGB00413.1:9419-9516
     16 gnl|uv|NGB00607.1:456-555
     16 gnl|uv|NGB00608.1:317-536
     16 gnl|uv|NGB00609.1:268-607
     28 gnl|uv|NGB00620.1:4175-4296
     16 gnl|uv|NGB00620.1:4381-4623
     20 gnl|uv|NGB00621.1:1-50
     18 gnl|uv|NGB00623.1:1-43
     18 gnl|uv|NGB00627.1:1-43
  55716 gnl|uv|NGB00727.1:1-51
  55716 gnl|uv|NGB00728.1:1-51
  55716 gnl|uv|NGB00729.1:1-51
  55716 gnl|uv|NGB00730.1:1-51
  55716 gnl|uv|NGB00731.1:1-51
  55716 gnl|uv|NGB00732.1:1-51
  55716 gnl|uv|NGB00733.1:1-51
  55716 gnl|uv|NGB00734.1:1-51
  55716 gnl|uv|NGB00747.1:1-70
  55716 gnl|uv|NGB00748.1:1-70
  55716 gnl|uv|NGB00749.1:1-70
  55716 gnl|uv|NGB00750.1:1-70
  55716 gnl|uv|NGB00751.1:1-70
  55716 gnl|uv|NGB00752.1:1-70
  55716 gnl|uv|NGB00753.1:1-70
  55716 gnl|uv|NGB00754.1:1-70
     11 gnl|uv|NGB00758.1:1-65
      4 gnl|uv|NGB00760.1:1-65
    104 gnl|uv|NGB00792.1:1-22
  55779 gnl|uv|NGB00793.1:1-50
    104 gnl|uv|NGB00794.1:1-63
    104 gnl|uv|NGB00795.1:1-63
    104 gnl|uv|NGB00796.1:1-63
    104 gnl|uv|NGB00797.1:1-63
    104 gnl|uv|NGB00798.1:1-63
    104 gnl|uv|NGB00799.1:1-63
    104 gnl|uv|NGB00800.1:1-63
    104 gnl|uv|NGB00801.1:1-63
    104 gnl|uv|NGB00802.1:1-63
    104 gnl|uv|NGB00803.1:1-63
    104 gnl|uv|NGB00804.1:1-63
    104 gnl|uv|NGB00805.1:1-63
    104 gnl|uv|NGB00806.1:1-63
    104 gnl|uv|NGB00807.1:1-63
    104 gnl|uv|NGB00808.1:1-63
    104 gnl|uv|NGB00809.1:1-63
    104 gnl|uv|NGB00810.1:1-63
    104 gnl|uv|NGB00811.1:1-63
    104 gnl|uv|NGB00812.1:1-63
    104 gnl|uv|NGB00813.1:1-63
    104 gnl|uv|NGB00814.1:1-63
    104 gnl|uv|NGB00815.1:1-63
    104 gnl|uv|NGB00816.1:1-63
    104 gnl|uv|NGB00817.1:1-63
    104 gnl|uv|NGB00818.1:1-63
    104 gnl|uv|NGB00819.1:1-63
    104 gnl|uv|NGB00820.1:1-63
    104 gnl|uv|NGB00821.1:1-63
    104 gnl|uv|NGB00822.1:1-63
    104 gnl|uv|NGB00823.1:1-63
    104 gnl|uv|NGB00824.1:1-63
    104 gnl|uv|NGB00825.1:1-63
    104 gnl|uv|NGB00826.1:1-63
    104 gnl|uv|NGB00827.1:1-63
    104 gnl|uv|NGB00828.1:1-63
    104 gnl|uv|NGB00829.1:1-63
    104 gnl|uv|NGB00830.1:1-63
    104 gnl|uv|NGB00831.1:1-63
    104 gnl|uv|NGB00832.1:1-63
    104 gnl|uv|NGB00833.1:1-63
    104 gnl|uv|NGB00834.1:1-63
    104 gnl|uv|NGB00835.1:1-63
    104 gnl|uv|NGB00836.1:1-63
    104 gnl|uv|NGB00837.1:1-63
    104 gnl|uv|NGB00838.1:1-63
    104 gnl|uv|NGB00839.1:1-63
    104 gnl|uv|NGB00840.1:1-63
    104 gnl|uv|NGB00841.1:1-63
  55716 gnl|uv|NGB00844.1:1-48
      3 gnl|uv|NGB00850.1:1-64
      4 gnl|uv|NGB00852.1:1-64
      4 gnl|uv|NGB00855.1:1-64
      4 gnl|uv|NGB00857.1:1-64
      4 gnl|uv|NGB00863.1:1-66
      4 gnl|uv|NGB00864.1:1-66
      4 gnl|uv|NGB00865.1:1-66
      4 gnl|uv|NGB00866.1:1-66
      4 gnl|uv|NGB00868.1:1-66
     18 gnl|uv|NGB00872.1:1-43
      4 gnl|uv|NGB01034.1:1-66
      4 gnl|uv|NGB01037.1:1-66
      4 gnl|uv|NGB01039.1:1-66
      4 gnl|uv|NGB01051.1:1-66
      4 gnl|uv|NGB01052.1:1-66
      4 gnl|uv|NGB01065.1:1-66
  55716 gnl|uv|NGB01077.1:1-70
  55716 gnl|uv|NGB01078.1:1-70
  55716 gnl|uv|NGB01079.1:1-70
  55716 gnl|uv|NGB01080.1:1-70
  55716 gnl|uv|NGB01081.1:1-70
  55716 gnl|uv|NGB01082.1:1-70
  55716 gnl|uv|NGB01083.1:1-70
  55716 gnl|uv|NGB01084.1:1-70
  55716 gnl|uv|NGB01085.1:1-70
  55716 gnl|uv|NGB01086.1:1-70
  55716 gnl|uv|NGB01087.1:1-70
  55716 gnl|uv|NGB01088.1:1-70
      4 gnl|uv|NGB01092.1:1-66
      4 gnl|uv|NGB01096.1:1-66
     16 gnl|uv|U02436.1:159-288
     28 gnl|uv|U09128.1:11913-12244
     16 gnl|uv|U09128.1:12430-14537
      1 gnl|uv|U09365.1:787-1365
     28 gnl|uv|U13188.1:2988-3112
     16 gnl|uv|U13188.1:3131-3296
     23 gnl|uv|U13189.1:1-163
     23 gnl|uv|U13189.1:15605-15827-49
     32 gnl|uv|U29899.1:1847-4463
     15 gnl|uv|U37573.1:2706-4083
      1 gnl|uv|U80929.2:9514-9612
      3 gnl|uv|U89960.1:4738-7717
      1 gnl|uv|V00604.2:1-6407-49
     21 gnl|uv|X65312.3:896-994
