# Supplementary material for: Analysis of plasma‐derived small extracellular vesicle characteristics and microRNA cargo following exercise‐induced skeletal muscle damage in men
Source: Physiol Rep. 2024 Sep 20;12(18):e70056. doi: 10.14814/phy2.70056 (PMC11415274; doi:10.14814/phy2.70056)
Supplement: Supplementary file 2 — Data S2: Supporting Information. [file PHY2-12-e70056-s001.zip › Processed Files For Individual Samples/SV18362-0002_S2_R1_001.fastq_CORE_RESULTS_v4.6.2/SV18362-0002_S2_R1_001.fastq/readCounts_miRNAmature_sense.txt]

ReferenceID	uniqueFragmentCount	totalReadCount	multimapAdjustedReadCount	uniqueMappingReads
hsa-miR-26a-5p:MIMAT0000082:Homo:sapiens:miR-26a-5p	116	195774	195774.0	195774
hsa-miR-191-5p:MIMAT0000440:Homo:sapiens:miR-191-5p	172	74342	74342.0	74342
hsa-miR-423-5p:MIMAT0004748:Homo:sapiens:miR-423-5p	154	54300	54300.0	54300
hsa-let-7f-5p:MIMAT0000067:Homo:sapiens:let-7f-5p	83	48391	48391.0	48391
hsa-miR-151a-5p:MIMAT0004697:Homo:sapiens:miR-151a-5p|hsa-miR-151b:MIMAT0010214:Homo:sapiens:miR-151b	28	44634	44097.333333333336	43566
hsa-miR-486-5p:MIMAT0002177:Homo:sapiens:miR-486-5p	154	40697	40697.0	40697
hsa-miR-146a-5p:MIMAT0000449:Homo:sapiens:miR-146a-5p	133	30367	30367.0	30367
hsa-miR-30d-5p:MIMAT0000245:Homo:sapiens:miR-30d-5p	71	25285	25285.0	25285
hsa-miR-21-5p:MIMAT0000076:Homo:sapiens:miR-21-5p	55	21821	21821.0	21821
hsa-let-7a-5p:MIMAT0000062:Homo:sapiens:let-7a-5p	67	16089	16082.0	16075
hsa-miR-146b-5p:MIMAT0002809:Homo:sapiens:miR-146b-5p	99	15979	15979.0	15979
hsa-miR-10b-5p:MIMAT0000254:Homo:sapiens:miR-10b-5p	74	14440	14440.0	14440
hsa-miR-92a-3p:MIMAT0000092:Homo:sapiens:miR-92a-3p	109	14196	14196.0	14196
hsa-miR-125a-5p:MIMAT0000443:Homo:sapiens:miR-125a-5p	56	13771	13771.0	13771
hsa-miR-30e-5p:MIMAT0000692:Homo:sapiens:miR-30e-5p	39	13511	13511.0	13511
hsa-miR-10a-5p:MIMAT0000253:Homo:sapiens:miR-10a-5p	82	12570	12570.0	12570
hsa-miR-27b-3p:MIMAT0000419:Homo:sapiens:miR-27b-3p	54	11353	11273.5	11194
hsa-let-7b-5p:MIMAT0000063:Homo:sapiens:let-7b-5p	82	9247	9247.0	9247
hsa-miR-99b-5p:MIMAT0000689:Homo:sapiens:miR-99b-5p	65	8790	8790.0	8790
hsa-miR-423-3p:MIMAT0001340:Homo:sapiens:miR-423-3p	61	8605	8605.0	8605
hsa-miR-148b-3p:MIMAT0000759:Homo:sapiens:miR-148b-3p	43	8540	8540.0	8540
hsa-miR-126-3p:MIMAT0000445:Homo:sapiens:miR-126-3p	79	7775	7775.0	7775
hsa-miR-22-3p:MIMAT0000077:Homo:sapiens:miR-22-3p	35	7569	7569.0	7569
hsa-miR-151a-3p:MIMAT0000757:Homo:sapiens:miR-151a-3p	60	7236	7236.0	7236
hsa-let-7i-5p:MIMAT0000415:Homo:sapiens:let-7i-5p	43	6244	6244.0	6244
hsa-miR-30c-5p:MIMAT0000244:Homo:sapiens:miR-30c-5p	26	4519	4519.0	4519
hsa-miR-185-5p:MIMAT0000455:Homo:sapiens:miR-185-5p	50	4443	4443.0	4443
hsa-miR-221-3p:MIMAT0000278:Homo:sapiens:miR-221-3p	30	4141	4141.0	4141
hsa-miR-148a-3p:MIMAT0000243:Homo:sapiens:miR-148a-3p	44	4019	4019.0	4019
hsa-miR-181a-5p:MIMAT0000256:Homo:sapiens:miR-181a-5p	29	3921	3921.0	3921
hsa-miR-28-3p:MIMAT0004502:Homo:sapiens:miR-28-3p	42	3745	3745.0	3745
hsa-let-7g-5p:MIMAT0000414:Homo:sapiens:let-7g-5p	32	3432	3432.0	3432
hsa-miR-222-3p:MIMAT0000279:Homo:sapiens:miR-222-3p	34	3378	3378.0	3378
hsa-let-7d-5p:MIMAT0000065:Homo:sapiens:let-7d-5p	28	3345	3345.0	3345
hsa-miR-30a-5p:MIMAT0000087:Homo:sapiens:miR-30a-5p	32	3097	3097.0	3097
hsa-miR-126-5p:MIMAT0000444:Homo:sapiens:miR-126-5p	30	2929	2929.0	2929
hsa-miR-143-3p:MIMAT0000435:Homo:sapiens:miR-143-3p	36	2863	2863.0	2863
hsa-miR-451a:MIMAT0001631:Homo:sapiens:miR-451a	18	2731	2731.0	2731
hsa-miR-320a-3p:MIMAT0000510:Homo:sapiens:miR-320a-3p	64	3386	2707.1666666666665	2175
hsa-miR-186-5p:MIMAT0000456:Homo:sapiens:miR-186-5p	30	2702	2702.0	2702
hsa-miR-140-3p:MIMAT0004597:Homo:sapiens:miR-140-3p	45	2577	2577.0	2577
hsa-miR-101-3p:MIMAT0000099:Homo:sapiens:miR-101-3p	31	2347	2347.0	2347
hsa-miR-224-5p:MIMAT0000281:Homo:sapiens:miR-224-5p	15	2321	2321.0	2321
hsa-miR-192-5p:MIMAT0000222:Homo:sapiens:miR-192-5p	36	2230	2227.0	2224
hsa-miR-99a-5p:MIMAT0000097:Homo:sapiens:miR-99a-5p	23	2116	2116.0	2116
hsa-miR-199a-5p:MIMAT0000231:Homo:sapiens:miR-199a-5p	24	2092	2092.0	2092
hsa-miR-23a-3p:MIMAT0000078:Homo:sapiens:miR-23a-3p	40	1932	1932.0	1932
hsa-miR-484:MIMAT0002174:Homo:sapiens:miR-484	29	1769	1769.0	1769
hsa-miR-24-3p:MIMAT0000080:Homo:sapiens:miR-24-3p	23	1761	1761.0	1761
hsa-miR-23b-3p:MIMAT0000418:Homo:sapiens:miR-23b-3p	24	1723	1723.0	1723
hsa-miR-221-5p:MIMAT0004568:Homo:sapiens:miR-221-5p	37	1711	1711.0	1711
hsa-miR-199b-3p:MIMAT0004563:Homo:sapiens:miR-199b-3p|hsa-miR-199a-3p:MIMAT0000232:Homo:sapiens:miR-199a-3p	38	1704	1704.0	1704
hsa-let-7e-5p:MIMAT0000066:Homo:sapiens:let-7e-5p	30	1634	1634.0	1634
hsa-miR-127-3p:MIMAT0000446:Homo:sapiens:miR-127-3p	42	1607	1607.0	1607
hsa-miR-151a-5p:MIMAT0004697:Homo:sapiens:miR-151a-5p	30	1600	1600.0	1600
hsa-miR-584-5p:MIMAT0003249:Homo:sapiens:miR-584-5p	31	1542	1542.0	1542
hsa-miR-26b-5p:MIMAT0000083:Homo:sapiens:miR-26b-5p	22	1488	1488.0	1488
hsa-miR-1301-3p:MIMAT0005797:Homo:sapiens:miR-1301-3p	37	1456	1456.0	1456
hsa-miR-27a-3p:MIMAT0000084:Homo:sapiens:miR-27a-3p	27	1372	1292.5	1213
hsa-miR-150-5p:MIMAT0000451:Homo:sapiens:miR-150-5p	20	1283	1283.0	1283
hsa-miR-142-5p:MIMAT0000433:Homo:sapiens:miR-142-5p	26	1198	1198.0	1198
hsa-miR-223-3p:MIMAT0000280:Homo:sapiens:miR-223-3p	28	1144	1144.0	1144
hsa-miR-103a-3p:MIMAT0000101:Homo:sapiens:miR-103a-3p	25	982	967.5	953
hsa-miR-128-3p:MIMAT0000424:Homo:sapiens:miR-128-3p	27	949	949.0	949
hsa-miR-342-3p:MIMAT0000753:Homo:sapiens:miR-342-3p	31	907	907.0	907
hsa-miR-409-3p:MIMAT0001639:Homo:sapiens:miR-409-3p	21	876	876.0	876
hsa-miR-30b-5p:MIMAT0000420:Homo:sapiens:miR-30b-5p	12	855	854.5	854
hsa-miR-130b-5p:MIMAT0004680:Homo:sapiens:miR-130b-5p	7	832	832.0	832
hsa-miR-125b-5p:MIMAT0000423:Homo:sapiens:miR-125b-5p	17	819	819.0	819
hsa-miR-363-3p:MIMAT0000707:Homo:sapiens:miR-363-3p	22	748	748.0	748
hsa-miR-744-5p:MIMAT0004945:Homo:sapiens:miR-744-5p	17	698	698.0	698
hsa-miR-122-5p:MIMAT0000421:Homo:sapiens:miR-122-5p	17	649	649.0	649
hsa-miR-100-5p:MIMAT0000098:Homo:sapiens:miR-100-5p	18	633	633.0	633
hsa-miR-361-5p:MIMAT0000703:Homo:sapiens:miR-361-5p	5	630	630.0	630
hsa-miR-25-3p:MIMAT0000081:Homo:sapiens:miR-25-3p	12	591	591.0	591
hsa-miR-151b:MIMAT0010214:Homo:sapiens:miR-151b	23	1103	566.3333333333334	35
hsa-miR-501-3p:MIMAT0004774:Homo:sapiens:miR-501-3p	18	562	562.0	562
hsa-miR-16-5p:MIMAT0000069:Homo:sapiens:miR-16-5p	10	551	551.0	551
hsa-miR-152-3p:MIMAT0000438:Homo:sapiens:miR-152-3p	17	549	549.0	549
hsa-miR-320b:MIMAT0005792:Homo:sapiens:miR-320b	20	1211	532.1666666666666	0
hsa-miR-182-5p:MIMAT0000259:Homo:sapiens:miR-182-5p	17	532	532.0	532
hsa-miR-15b-5p:MIMAT0000417:Homo:sapiens:miR-15b-5p	6	529	529.0	529
hsa-miR-4433b-5p:MIMAT0030413:Homo:sapiens:miR-4433b-5p	36	505	505.0	505
hsa-miR-628-3p:MIMAT0003297:Homo:sapiens:miR-628-3p	14	505	505.0	505
hsa-miR-106b-3p:MIMAT0004672:Homo:sapiens:miR-106b-3p	10	492	492.0	492
hsa-miR-16-2-3p:MIMAT0004518:Homo:sapiens:miR-16-2-3p	16	480	480.0	480
hsa-miR-505-3p:MIMAT0002876:Homo:sapiens:miR-505-3p	11	478	478.0	478
hsa-miR-28-5p:MIMAT0000085:Homo:sapiens:miR-28-5p	10	474	463.3333333333333	458
hsa-miR-340-5p:MIMAT0004692:Homo:sapiens:miR-340-5p	7	459	459.0	459
hsa-miR-425-5p:MIMAT0003393:Homo:sapiens:miR-425-5p	14	437	437.0	437
hsa-miR-654-3p:MIMAT0004814:Homo:sapiens:miR-654-3p	10	435	435.0	435
hsa-miR-340-3p:MIMAT0000750:Homo:sapiens:miR-340-3p	8	432	432.0	432
hsa-miR-664a-5p:MIMAT0005948:Homo:sapiens:miR-664a-5p	17	421	421.0	421
hsa-miR-184:MIMAT0000454:Homo:sapiens:miR-184	17	411	411.0	411
hsa-miR-2110:MIMAT0010133:Homo:sapiens:miR-2110	18	406	406.0	406
hsa-miR-769-5p:MIMAT0003886:Homo:sapiens:miR-769-5p	9	360	360.0	360
hsa-miR-335-3p:MIMAT0004703:Homo:sapiens:miR-335-3p	13	353	353.0	353
hsa-miR-483-5p:MIMAT0004761:Homo:sapiens:miR-483-5p	15	338	338.0	338
hsa-miR-378a-3p:MIMAT0000732:Homo:sapiens:miR-378a-3p	10	333	333.0	333
hsa-miR-335-5p:MIMAT0000765:Homo:sapiens:miR-335-5p	8	331	331.0	331
hsa-miR-139-3p:MIMAT0004552:Homo:sapiens:miR-139-3p	14	326	326.0	326
hsa-miR-877-5p:MIMAT0004949:Homo:sapiens:miR-877-5p	24	308	308.0	308
hsa-miR-323b-3p:MIMAT0015050:Homo:sapiens:miR-323b-3p	4	294	294.0	294
hsa-let-7d-3p:MIMAT0004484:Homo:sapiens:let-7d-3p	7	284	284.0	284
hsa-miR-500a-3p:MIMAT0002871:Homo:sapiens:miR-500a-3p	11	275	261.5	248
hsa-miR-589-5p:MIMAT0004799:Homo:sapiens:miR-589-5p	8	259	259.0	259
hsa-miR-181b-5p:MIMAT0000257:Homo:sapiens:miR-181b-5p	13	252	252.0	252
hsa-miR-652-3p:MIMAT0003322:Homo:sapiens:miR-652-3p	9	248	248.0	248
hsa-miR-30e-3p:MIMAT0000693:Homo:sapiens:miR-30e-3p	6	245	245.0	245
hsa-miR-409-5p:MIMAT0001638:Homo:sapiens:miR-409-5p	9	229	229.0	229
hsa-miR-330-3p:MIMAT0000751:Homo:sapiens:miR-330-3p	15	224	224.0	224
hsa-miR-181a-2-3p:MIMAT0004558:Homo:sapiens:miR-181a-2-3p	14	221	221.0	221
hsa-miR-494-3p:MIMAT0002816:Homo:sapiens:miR-494-3p	9	210	210.0	210
hsa-miR-7-5p:MIMAT0000252:Homo:sapiens:miR-7-5p	6	207	207.0	207
hsa-miR-1-3p:MIMAT0000416:Homo:sapiens:miR-1-3p	12	205	205.0	205
hsa-miR-625-3p:MIMAT0004808:Homo:sapiens:miR-625-3p	13	198	198.0	198
hsa-miR-339-5p:MIMAT0000764:Homo:sapiens:miR-339-5p	9	187	187.0	187
hsa-miR-29a-3p:MIMAT0000086:Homo:sapiens:miR-29a-3p	6	187	187.0	187
hsa-miR-671-3p:MIMAT0004819:Homo:sapiens:miR-671-3p	10	186	186.0	186
hsa-miR-144-5p:MIMAT0004600:Homo:sapiens:miR-144-5p	6	183	183.0	183
hsa-miR-1271-5p:MIMAT0005796:Homo:sapiens:miR-1271-5p	6	180	180.0	180
hsa-miR-98-5p:MIMAT0000096:Homo:sapiens:miR-98-5p	6	172	172.0	172
hsa-miR-96-5p:MIMAT0000095:Homo:sapiens:miR-96-5p	5	169	169.0	169
hsa-miR-150-3p:MIMAT0004610:Homo:sapiens:miR-150-3p	6	161	161.0	161
hsa-miR-144-3p:MIMAT0000436:Homo:sapiens:miR-144-3p	3	161	161.0	161
hsa-miR-548e-3p:MIMAT0005874:Homo:sapiens:miR-548e-3p	4	158	158.0	158
hsa-miR-361-3p:MIMAT0004682:Homo:sapiens:miR-361-3p	8	158	158.0	158
hsa-let-7c-5p:MIMAT0000064:Homo:sapiens:let-7c-5p	10	161	154.0	147
hsa-miR-1307-3p:MIMAT0005951:Homo:sapiens:miR-1307-3p	15	146	146.0	146
hsa-miR-941:MIMAT0004984:Homo:sapiens:miR-941	4	145	145.0	145
hsa-miR-505-5p:MIMAT0004776:Homo:sapiens:miR-505-5p	3	140	140.0	140
hsa-miR-320c:MIMAT0005793:Homo:sapiens:miR-320c	17	417	138.46666666666664	12
hsa-miR-374b-5p:MIMAT0004955:Homo:sapiens:miR-374b-5p	3	136	136.0	136
hsa-miR-4433b-3p:MIMAT0030414:Homo:sapiens:miR-4433b-3p	15	128	128.0	128
hsa-miR-197-3p:MIMAT0000227:Homo:sapiens:miR-197-3p	4	127	127.0	127
hsa-miR-370-3p:MIMAT0000722:Homo:sapiens:miR-370-3p	6	127	127.0	127
hsa-miR-155-5p:MIMAT0000646:Homo:sapiens:miR-155-5p	7	123	123.0	123
hsa-miR-342-5p:MIMAT0004694:Homo:sapiens:miR-342-5p	10	120	120.0	120
hsa-miR-181c-3p:MIMAT0004559:Homo:sapiens:miR-181c-3p	5	120	120.0	120
hsa-miR-139-5p:MIMAT0000250:Homo:sapiens:miR-139-5p	6	119	119.0	119
hsa-miR-5010-5p:MIMAT0021043:Homo:sapiens:miR-5010-5p	4	108	108.0	108
hsa-miR-30a-3p:MIMAT0000088:Homo:sapiens:miR-30a-3p	6	108	108.0	108
hsa-miR-181a-3p:MIMAT0000270:Homo:sapiens:miR-181a-3p	7	105	105.0	105
hsa-miR-421:MIMAT0003339:Homo:sapiens:miR-421	7	105	105.0	105
hsa-miR-92b-3p:MIMAT0003218:Homo:sapiens:miR-92b-3p	12	104	104.0	104
hsa-miR-486-3p:MIMAT0004762:Homo:sapiens:miR-486-3p	6	100	100.0	100
hsa-miR-93-5p:MIMAT0000093:Homo:sapiens:miR-93-5p	3	99	99.0	99
hsa-miR-532-5p:MIMAT0002888:Homo:sapiens:miR-532-5p	6	98	98.0	98
hsa-miR-27b-5p:MIMAT0004588:Homo:sapiens:miR-27b-5p	6	97	97.0	97
hsa-miR-485-5p:MIMAT0002175:Homo:sapiens:miR-485-5p	6	94	94.0	94
hsa-miR-338-5p:MIMAT0004701:Homo:sapiens:miR-338-5p	3	93	93.0	93
hsa-miR-20a-5p:MIMAT0000075:Homo:sapiens:miR-20a-5p	3	92	92.0	92
hsa-miR-425-3p:MIMAT0001343:Homo:sapiens:miR-425-3p	12	90	90.0	90
hsa-miR-374a-5p:MIMAT0000727:Homo:sapiens:miR-374a-5p	4	89	89.0	89
hsa-miR-11400:MIMAT0044657:Homo:sapiens:miR-11400	2	88	88.0	88
hsa-miR-136-3p:MIMAT0004606:Homo:sapiens:miR-136-3p	3	88	88.0	88
hsa-miR-1273h-3p:MIMAT0030416:Homo:sapiens:miR-1273h-3p	4	87	87.0	87
hsa-miR-200b-3p:MIMAT0000318:Homo:sapiens:miR-200b-3p	6	84	84.0	84
hsa-miR-411-3p:MIMAT0004813:Homo:sapiens:miR-411-3p	4	83	83.0	83
hsa-miR-15b-3p:MIMAT0004586:Homo:sapiens:miR-15b-3p	3	82	82.0	82
hsa-miR-432-5p:MIMAT0002814:Homo:sapiens:miR-432-5p	6	81	81.0	81
hsa-miR-17-5p:MIMAT0000070:Homo:sapiens:miR-17-5p	5	81	81.0	81
hsa-miR-374a-3p:MIMAT0004688:Homo:sapiens:miR-374a-3p	2	80	80.0	80
hsa-miR-345-5p:MIMAT0000772:Homo:sapiens:miR-345-5p	3	78	78.0	78
hsa-miR-503-5p:MIMAT0002874:Homo:sapiens:miR-503-5p	6	77	77.0	77
hsa-miR-339-3p:MIMAT0004702:Homo:sapiens:miR-339-3p	9	73	73.0	73
hsa-miR-6852-5p:MIMAT0027604:Homo:sapiens:miR-6852-5p	8	70	70.0	70
hsa-miR-1343-3p:MIMAT0019776:Homo:sapiens:miR-1343-3p	7	70	70.0	70
hsa-miR-25-5p:MIMAT0004498:Homo:sapiens:miR-25-5p	4	70	70.0	70
hsa-miR-4677-3p:MIMAT0019761:Homo:sapiens:miR-4677-3p	1	68	68.0	68
hsa-miR-323a-3p:MIMAT0000755:Homo:sapiens:miR-323a-3p	4	67	67.0	67
hsa-miR-106b-5p:MIMAT0000680:Homo:sapiens:miR-106b-5p	2	67	67.0	67
hsa-miR-145-3p:MIMAT0004601:Homo:sapiens:miR-145-3p	8	67	67.0	67
hsa-miR-1908-5p:MIMAT0007881:Homo:sapiens:miR-1908-5p	4	66	66.0	66
hsa-miR-328-3p:MIMAT0000752:Homo:sapiens:miR-328-3p	4	66	66.0	66
hsa-miR-4662a-5p:MIMAT0019731:Homo:sapiens:miR-4662a-5p	2	64	64.0	64
hsa-miR-329-3p:MIMAT0001629:Homo:sapiens:miR-329-3p	7	63	63.0	63
hsa-miR-548av-5p:MIMAT0022303:Homo:sapiens:miR-548av-5p|hsa-miR-548k:MIMAT0005882:Homo:sapiens:miR-548k	1	62	62.0	62
hsa-miR-21-3p:MIMAT0004494:Homo:sapiens:miR-21-3p	2	61	61.0	61
hsa-miR-605-3p:MIMAT0026621:Homo:sapiens:miR-605-3p	3	61	61.0	61
hsa-miR-95-3p:MIMAT0000094:Homo:sapiens:miR-95-3p	2	61	61.0	61
hsa-miR-26b-3p:MIMAT0004500:Homo:sapiens:miR-26b-3p	3	60	60.0	60
hsa-miR-4446-3p:MIMAT0018965:Homo:sapiens:miR-4446-3p	8	59	59.0	59
hsa-miR-146b-3p:MIMAT0004766:Homo:sapiens:miR-146b-3p	5	59	59.0	59
hsa-miR-3928-3p:MIMAT0018205:Homo:sapiens:miR-3928-3p	8	59	59.0	59
hsa-miR-411-5p:MIMAT0003329:Homo:sapiens:miR-411-5p	3	58	58.0	58
hsa-miR-23b-5p:MIMAT0004587:Homo:sapiens:miR-23b-5p	4	58	58.0	58
hsa-let-7a-3p:MIMAT0004481:Homo:sapiens:let-7a-3p	2	57	57.0	57
hsa-miR-493-5p:MIMAT0002813:Homo:sapiens:miR-493-5p	2	55	55.0	55
hsa-miR-4326:MIMAT0016888:Homo:sapiens:miR-4326	3	54	54.0	54
hsa-miR-320d:MIMAT0006764:Homo:sapiens:miR-320d	8	123	49.8	26
hsa-miR-10399-3p:MIMAT0041630:Homo:sapiens:miR-10399-3p	4	49	49.0	49
hsa-miR-6842-3p:MIMAT0027587:Homo:sapiens:miR-6842-3p	6	48	48.0	48
hsa-miR-203a-3p:MIMAT0000264:Homo:sapiens:miR-203a-3p	4	48	48.0	48
hsa-miR-485-3p:MIMAT0002176:Homo:sapiens:miR-485-3p	2	48	48.0	48
hsa-miR-543:MIMAT0004954:Homo:sapiens:miR-543	3	48	48.0	48
hsa-miR-204-5p:MIMAT0000265:Homo:sapiens:miR-204-5p	2	46	46.0	46
hsa-miR-452-5p:MIMAT0001635:Homo:sapiens:miR-452-5p	2	46	46.0	46
hsa-miR-199b-5p:MIMAT0000263:Homo:sapiens:miR-199b-5p	2	46	46.0	46
hsa-miR-450b-5p:MIMAT0004909:Homo:sapiens:miR-450b-5p	4	46	46.0	46
hsa-miR-93-3p:MIMAT0004509:Homo:sapiens:miR-93-3p	3	44	44.0	44
hsa-miR-99b-3p:MIMAT0004678:Homo:sapiens:miR-99b-3p	5	44	44.0	44
hsa-miR-574-5p:MIMAT0004795:Homo:sapiens:miR-574-5p	5	43	43.0	43
hsa-miR-379-5p:MIMAT0000733:Homo:sapiens:miR-379-5p	5	42	42.0	42
hsa-miR-326:MIMAT0000756:Homo:sapiens:miR-326	4	40	40.0	40
hsa-miR-29b-3p:MIMAT0000100:Homo:sapiens:miR-29b-3p	5	40	40.0	40
hsa-miR-3679-5p:MIMAT0018104:Homo:sapiens:miR-3679-5p	4	39	39.0	39
hsa-miR-29c-3p:MIMAT0000681:Homo:sapiens:miR-29c-3p	4	39	39.0	39
hsa-miR-574-3p:MIMAT0003239:Homo:sapiens:miR-574-3p	2	39	39.0	39
hsa-miR-92b-5p:MIMAT0004792:Homo:sapiens:miR-92b-5p	4	38	38.0	38
hsa-miR-134-5p:MIMAT0000447:Homo:sapiens:miR-134-5p	4	37	37.0	37
hsa-miR-502-3p:MIMAT0004775:Homo:sapiens:miR-502-3p	7	50	36.5	23
hsa-miR-194-5p:MIMAT0000460:Homo:sapiens:miR-194-5p	2	35	35.0	35
hsa-miR-142-3p:MIMAT0000434:Homo:sapiens:miR-142-3p	3	33	33.0	33
hsa-miR-766-3p:MIMAT0003888:Homo:sapiens:miR-766-3p	3	32	32.0	32
hsa-miR-331-3p:MIMAT0000760:Homo:sapiens:miR-331-3p	3	31	31.0	31
hsa-miR-493-3p:MIMAT0003161:Homo:sapiens:miR-493-3p	3	31	31.0	31
hsa-miR-664b-5p:MIMAT0022271:Homo:sapiens:miR-664b-5p	2	31	31.0	31
hsa-miR-382-5p:MIMAT0000737:Homo:sapiens:miR-382-5p	1	31	31.0	31
hsa-miR-10399-5p:MIMAT0041629:Homo:sapiens:miR-10399-5p	2	30	30.0	30
hsa-miR-133a-3p:MIMAT0000427:Homo:sapiens:miR-133a-3p	4	29	29.0	29
hsa-miR-301a-5p:MIMAT0022696:Homo:sapiens:miR-301a-5p	1	29	29.0	29
hsa-miR-758-3p:MIMAT0003879:Homo:sapiens:miR-758-3p	1	28	28.0	28
hsa-miR-183-5p:MIMAT0000261:Homo:sapiens:miR-183-5p	3	28	28.0	28
hsa-miR-1304-3p:MIMAT0022720:Homo:sapiens:miR-1304-3p	4	28	28.0	28
hsa-miR-550a-5p:MIMAT0004800:Homo:sapiens:miR-550a-5p|hsa-miR-550a-3-5p:MIMAT0020925:Homo:sapiens:miR-550a-3-5p	3	26	26.0	26
hsa-miR-148a-5p:MIMAT0004549:Homo:sapiens:miR-148a-5p	2	26	26.0	26
hsa-miR-107:MIMAT0000104:Homo:sapiens:miR-107	9	40	25.5	11
hsa-miR-4732-5p:MIMAT0019855:Homo:sapiens:miR-4732-5p	3	25	25.0	25
hsa-miR-30c-2-3p:MIMAT0004550:Homo:sapiens:miR-30c-2-3p	2	25	25.0	25
hsa-miR-205-5p:MIMAT0000266:Homo:sapiens:miR-205-5p	2	24	24.0	24
hsa-miR-146a-3p:MIMAT0004608:Homo:sapiens:miR-146a-3p	3	23	23.0	23
hsa-miR-223-5p:MIMAT0004570:Homo:sapiens:miR-223-5p	2	23	23.0	23
hsa-miR-556-5p:MIMAT0003220:Homo:sapiens:miR-556-5p	2	23	23.0	23
hsa-miR-487b-3p:MIMAT0003180:Homo:sapiens:miR-487b-3p	2	23	23.0	23
hsa-miR-181c-5p:MIMAT0000258:Homo:sapiens:miR-181c-5p	2	23	23.0	23
hsa-miR-450a-5p:MIMAT0001545:Homo:sapiens:miR-450a-5p	3	23	23.0	23
hsa-miR-1468-5p:MIMAT0006789:Homo:sapiens:miR-1468-5p	1	23	23.0	23
hsa-miR-889-3p:MIMAT0004921:Homo:sapiens:miR-889-3p	2	22	22.0	22
hsa-miR-654-5p:MIMAT0003330:Homo:sapiens:miR-654-5p	3	22	22.0	22
hsa-miR-10a-3p:MIMAT0004555:Homo:sapiens:miR-10a-3p	2	22	22.0	22
hsa-miR-19b-3p:MIMAT0000074:Homo:sapiens:miR-19b-3p	2	22	22.0	22
hsa-miR-1323:MIMAT0005795:Homo:sapiens:miR-1323	4	22	22.0	22
hsa-miR-5000-3p:MIMAT0021020:Homo:sapiens:miR-5000-3p	1	22	22.0	22
hsa-miR-766-5p:MIMAT0022714:Homo:sapiens:miR-766-5p	4	21	21.0	21
hsa-miR-3064-5p:MIMAT0019864:Homo:sapiens:miR-3064-5p	2	21	21.0	21
hsa-miR-1287-5p:MIMAT0005878:Homo:sapiens:miR-1287-5p	1	21	21.0	21
hsa-miR-874-3p:MIMAT0004911:Homo:sapiens:miR-874-3p	2	20	20.0	20
hsa-miR-1299:MIMAT0005887:Homo:sapiens:miR-1299	2	20	20.0	20
hsa-miR-629-5p:MIMAT0004810:Homo:sapiens:miR-629-5p	5	19	19.0	19
hsa-miR-656-3p:MIMAT0003332:Homo:sapiens:miR-656-3p	2	19	19.0	19
hsa-miR-200a-3p:MIMAT0000682:Homo:sapiens:miR-200a-3p	2	19	19.0	19
hsa-miR-329-5p:MIMAT0026555:Homo:sapiens:miR-329-5p	2	19	19.0	19
hsa-miR-143-5p:MIMAT0004599:Homo:sapiens:miR-143-5p	3	18	18.0	18
hsa-let-7f-2-3p:MIMAT0004487:Homo:sapiens:let-7f-2-3p	1	18	18.0	18
hsa-miR-92a-1-5p:MIMAT0004507:Homo:sapiens:miR-92a-1-5p	1	18	18.0	18
hsa-miR-500b-3p:MIMAT0027032:Homo:sapiens:miR-500b-3p	2	17	17.0	17
hsa-miR-495-3p:MIMAT0002817:Homo:sapiens:miR-495-3p	2	17	17.0	17
hsa-miR-10b-3p:MIMAT0004556:Homo:sapiens:miR-10b-3p	2	16	16.0	16
hsa-miR-6741-3p:MIMAT0027384:Homo:sapiens:miR-6741-3p	2	16	16.0	16
hsa-miR-424-3p:MIMAT0004749:Homo:sapiens:miR-424-3p	2	16	16.0	16
hsa-miR-30d-3p:MIMAT0004551:Homo:sapiens:miR-30d-3p	2	16	16.0	16
hsa-miR-4659a-3p:MIMAT0019727:Homo:sapiens:miR-4659a-3p	2	15	15.0	15
hsa-miR-19a-3p:MIMAT0000073:Homo:sapiens:miR-19a-3p	1	15	15.0	15
hsa-miR-18a-5p:MIMAT0000072:Homo:sapiens:miR-18a-5p	2	15	15.0	15
hsa-miR-191-3p:MIMAT0001618:Homo:sapiens:miR-191-3p	2	15	15.0	15
hsa-miR-6513-3p:MIMAT0025483:Homo:sapiens:miR-6513-3p	2	15	15.0	15
hsa-miR-30c-1-3p:MIMAT0004674:Homo:sapiens:miR-30c-1-3p	3	15	15.0	15
hsa-miR-664a-3p:MIMAT0005949:Homo:sapiens:miR-664a-3p	2	15	15.0	15
hsa-miR-3615:MIMAT0017994:Homo:sapiens:miR-3615	4	14	14.0	14
hsa-miR-6832-5p:MIMAT0027564:Homo:sapiens:miR-6832-5p	2	14	14.0	14
hsa-miR-1292-5p:MIMAT0005943:Homo:sapiens:miR-1292-5p	2	14	14.0	14
hsa-miR-181d-5p:MIMAT0002821:Homo:sapiens:miR-181d-5p	2	14	14.0	14
hsa-miR-17-3p:MIMAT0000071:Homo:sapiens:miR-17-3p	1	14	14.0	14
hsa-miR-3605-3p:MIMAT0017982:Homo:sapiens:miR-3605-3p	1	14	14.0	14
hsa-miR-3188:MIMAT0015070:Homo:sapiens:miR-3188	1	13	13.0	13
hsa-miR-18a-3p:MIMAT0002891:Homo:sapiens:miR-18a-3p	2	13	13.0	13
hsa-miR-125b-2-3p:MIMAT0004603:Homo:sapiens:miR-125b-2-3p	2	13	13.0	13
hsa-miR-181d-3p:MIMAT0026608:Homo:sapiens:miR-181d-3p	1	13	13.0	13
hsa-miR-3065-3p:MIMAT0015378:Homo:sapiens:miR-3065-3p	1	13	13.0	13
hsa-miR-3065-5p:MIMAT0015066:Homo:sapiens:miR-3065-5p	1	13	13.0	13
hsa-miR-215-5p:MIMAT0000272:Homo:sapiens:miR-215-5p	4	16	13.0	10
hsa-miR-454-5p:MIMAT0003884:Homo:sapiens:miR-454-5p	1	13	13.0	13
hsa-miR-548l:MIMAT0005889:Homo:sapiens:miR-548l	1	12	12.0	12
hsa-miR-24-2-5p:MIMAT0004497:Homo:sapiens:miR-24-2-5p	2	12	12.0	12
hsa-miR-125a-3p:MIMAT0004602:Homo:sapiens:miR-125a-3p	1	12	12.0	12
hsa-miR-200c-3p:MIMAT0000617:Homo:sapiens:miR-200c-3p	1	12	12.0	12
hsa-miR-942-5p:MIMAT0004985:Homo:sapiens:miR-942-5p	2	12	12.0	12
hsa-miR-6770-3p:MIMAT0027441:Homo:sapiens:miR-6770-3p	1	12	12.0	12
hsa-miR-145-5p:MIMAT0000437:Homo:sapiens:miR-145-5p	1	12	12.0	12
hsa-miR-496:MIMAT0002818:Homo:sapiens:miR-496	1	12	12.0	12
hsa-miR-324-3p:MIMAT0000762:Homo:sapiens:miR-324-3p	3	11	11.0	11
hsa-miR-29b-2-5p:MIMAT0004515:Homo:sapiens:miR-29b-2-5p	1	11	11.0	11
hsa-miR-6516-5p:MIMAT0030417:Homo:sapiens:miR-6516-5p	1	11	11.0	11
hsa-miR-323b-5p:MIMAT0001630:Homo:sapiens:miR-323b-5p	3	11	11.0	11
hsa-miR-7849-3p:MIMAT0030424:Homo:sapiens:miR-7849-3p	2	11	11.0	11
hsa-miR-338-3p:MIMAT0000763:Homo:sapiens:miR-338-3p	3	11	11.0	11
hsa-miR-1538:MIMAT0007400:Homo:sapiens:miR-1538	2	11	11.0	11
hsa-miR-1843:MIMAT0039764:Homo:sapiens:miR-1843	1	11	11.0	11
hsa-miR-1273c:MIMAT0015017:Homo:sapiens:miR-1273c	1	11	11.0	11
hsa-miR-324-5p:MIMAT0000761:Homo:sapiens:miR-324-5p	1	10	10.0	10
hsa-miR-1180-3p:MIMAT0005825:Homo:sapiens:miR-1180-3p	2	10	10.0	10
hsa-miR-197-5p:MIMAT0022691:Homo:sapiens:miR-197-5p	1	10	10.0	10
hsa-miR-7976:MIMAT0031179:Homo:sapiens:miR-7976	1	10	10.0	10
hsa-miR-642a-5p:MIMAT0003312:Homo:sapiens:miR-642a-5p	1	10	10.0	10
hsa-miR-504-5p:MIMAT0002875:Homo:sapiens:miR-504-5p	1	10	10.0	10
hsa-miR-6721-5p:MIMAT0025852:Homo:sapiens:miR-6721-5p	1	10	10.0	10
hsa-miR-195-3p:MIMAT0004615:Homo:sapiens:miR-195-3p	1	10	10.0	10
hsa-miR-641:MIMAT0003311:Homo:sapiens:miR-641	2	10	10.0	10
hsa-miR-15a-5p:MIMAT0000068:Homo:sapiens:miR-15a-5p	3	10	10.0	10
hsa-miR-9-5p:MIMAT0000441:Homo:sapiens:miR-9-5p	2	10	10.0	10
hsa-miR-4659b-3p:MIMAT0019734:Homo:sapiens:miR-4659b-3p	1	10	10.0	10
hsa-miR-3617-5p:MIMAT0017997:Homo:sapiens:miR-3617-5p	1	10	10.0	10
hsa-miR-4732-3p:MIMAT0019856:Homo:sapiens:miR-4732-3p	1	10	10.0	10
hsa-miR-210-3p:MIMAT0000267:Homo:sapiens:miR-210-3p	1	10	10.0	10
hsa-miR-7706:MIMAT0030021:Homo:sapiens:miR-7706	2	10	10.0	10
hsa-miR-6734-5p:MIMAT0027369:Homo:sapiens:miR-6734-5p	2	9	9.0	9
hsa-miR-3191-3p:MIMAT0015075:Homo:sapiens:miR-3191-3p	2	9	9.0	9
hsa-miR-491-3p:MIMAT0004765:Homo:sapiens:miR-491-3p	1	9	9.0	9
hsa-miR-128-1-5p:MIMAT0026477:Homo:sapiens:miR-128-1-5p	2	9	9.0	9
hsa-miR-4669:MIMAT0019749:Homo:sapiens:miR-4669	1	9	9.0	9
hsa-miR-2355-3p:MIMAT0017950:Homo:sapiens:miR-2355-3p	1	9	9.0	9
hsa-miR-4716-3p:MIMAT0019827:Homo:sapiens:miR-4716-3p	1	9	9.0	9
hsa-miR-548a-3p:MIMAT0003251:Homo:sapiens:miR-548a-3p	1	9	9.0	9
hsa-miR-371a-5p:MIMAT0004687:Homo:sapiens:miR-371a-5p	1	9	9.0	9
hsa-miR-10527-5p:MIMAT0041997:Homo:sapiens:miR-10527-5p	2	9	9.0	9
hsa-miR-193a-5p:MIMAT0004614:Homo:sapiens:miR-193a-5p	1	9	9.0	9
hsa-miR-548j-3p:MIMAT0026737:Homo:sapiens:miR-548j-3p	1	9	9.0	9
hsa-miR-219b-5p:MIMAT0019747:Homo:sapiens:miR-219b-5p	1	9	9.0	9
hsa-miR-1285-3p:MIMAT0005876:Homo:sapiens:miR-1285-3p	1	9	9.0	9
hsa-miR-6730-5p:MIMAT0027361:Homo:sapiens:miR-6730-5p	1	9	9.0	9
hsa-miR-22-5p:MIMAT0004495:Homo:sapiens:miR-22-5p	1	8	8.0	8
hsa-miR-190a-5p:MIMAT0000458:Homo:sapiens:miR-190a-5p	1	8	8.0	8
hsa-miR-3140-3p:MIMAT0015008:Homo:sapiens:miR-3140-3p	1	8	8.0	8
hsa-miR-6793-3p:MIMAT0027487:Homo:sapiens:miR-6793-3p	1	8	8.0	8
hsa-miR-577:MIMAT0003242:Homo:sapiens:miR-577	1	8	8.0	8
hsa-miR-4738-3p:MIMAT0019867:Homo:sapiens:miR-4738-3p	1	8	8.0	8
hsa-miR-6511a-3p:MIMAT0025479:Homo:sapiens:miR-6511a-3p	1	8	8.0	8
hsa-miR-516a-5p:MIMAT0004770:Homo:sapiens:miR-516a-5p	2	8	8.0	8
hsa-miR-6514-3p:MIMAT0025485:Homo:sapiens:miR-6514-3p	1	8	8.0	8
hsa-miR-3135a:MIMAT0015001:Homo:sapiens:miR-3135a	1	7	7.0	7
hsa-miR-758-5p:MIMAT0022929:Homo:sapiens:miR-758-5p	1	7	7.0	7
hsa-miR-30b-3p:MIMAT0004589:Homo:sapiens:miR-30b-3p	1	7	7.0	7
hsa-miR-382-3p:MIMAT0022697:Homo:sapiens:miR-382-3p	1	7	7.0	7
hsa-miR-4454:MIMAT0018976:Homo:sapiens:miR-4454	2	7	7.0	7
hsa-miR-4435:MIMAT0018951:Homo:sapiens:miR-4435	1	7	7.0	7
hsa-miR-576-5p:MIMAT0003241:Homo:sapiens:miR-576-5p	1	7	7.0	7
hsa-miR-1273h-5p:MIMAT0030415:Homo:sapiens:miR-1273h-5p	1	7	7.0	7
hsa-miR-6511b-3p:MIMAT0025848:Homo:sapiens:miR-6511b-3p	1	7	7.0	7
hsa-miR-141-3p:MIMAT0000432:Homo:sapiens:miR-141-3p	1	7	7.0	7
hsa-miR-132-3p:MIMAT0000426:Homo:sapiens:miR-132-3p	1	7	7.0	7
hsa-miR-1229-3p:MIMAT0005584:Homo:sapiens:miR-1229-3p	1	6	6.0	6
hsa-miR-6803-3p:MIMAT0027507:Homo:sapiens:miR-6803-3p	1	6	6.0	6
hsa-miR-3605-5p:MIMAT0017981:Homo:sapiens:miR-3605-5p	1	6	6.0	6
hsa-miR-3613-3p:MIMAT0017991:Homo:sapiens:miR-3613-3p	1	6	6.0	6
hsa-miR-6810-5p:MIMAT0027520:Homo:sapiens:miR-6810-5p	1	6	6.0	6
hsa-miR-6735-5p:MIMAT0027371:Homo:sapiens:miR-6735-5p	1	6	6.0	6
hsa-miR-195-5p:MIMAT0000461:Homo:sapiens:miR-195-5p	1	6	6.0	6
hsa-miR-3074-5p:MIMAT0019208:Homo:sapiens:miR-3074-5p	1	6	6.0	6
hsa-miR-4708-3p:MIMAT0019810:Homo:sapiens:miR-4708-3p	1	6	6.0	6
hsa-miR-550a-3-5p:MIMAT0020925:Homo:sapiens:miR-550a-3-5p	1	6	6.0	6
hsa-miR-296-3p:MIMAT0004679:Homo:sapiens:miR-296-3p	1	6	6.0	6
hsa-miR-431-5p:MIMAT0001625:Homo:sapiens:miR-431-5p	1	6	6.0	6
hsa-miR-548o-3p:MIMAT0005919:Homo:sapiens:miR-548o-3p|hsa-miR-548av-3p:MIMAT0022304:Homo:sapiens:miR-548av-3p	1	5	5.0	5
hsa-miR-6761-5p:MIMAT0027422:Homo:sapiens:miR-6761-5p	1	5	5.0	5
hsa-miR-214-3p:MIMAT0000271:Homo:sapiens:miR-214-3p	1	5	5.0	5
hsa-miR-6802-5p:MIMAT0027504:Homo:sapiens:miR-6802-5p	1	5	5.0	5
hsa-miR-301b-5p:MIMAT0032026:Homo:sapiens:miR-301b-5p	1	5	5.0	5
hsa-miR-412-5p:MIMAT0026557:Homo:sapiens:miR-412-5p	1	5	5.0	5
hsa-miR-1284:MIMAT0005941:Homo:sapiens:miR-1284	1	5	5.0	5
hsa-miR-625-5p:MIMAT0003294:Homo:sapiens:miR-625-5p	1	5	5.0	5
hsa-miR-4748:MIMAT0019884:Homo:sapiens:miR-4748	1	5	5.0	5
hsa-miR-7854-3p:MIMAT0030429:Homo:sapiens:miR-7854-3p	1	5	5.0	5
hsa-miR-4709-5p:MIMAT0019811:Homo:sapiens:miR-4709-5p	1	4	4.0	4
hsa-miR-579-5p:MIMAT0026616:Homo:sapiens:miR-579-5p	1	4	4.0	4
hsa-miR-6763-5p:MIMAT0027426:Homo:sapiens:miR-6763-5p	1	4	4.0	4
hsa-miR-1260b:MIMAT0015041:Homo:sapiens:miR-1260b	1	4	4.0	4
hsa-miR-362-5p:MIMAT0000705:Homo:sapiens:miR-362-5p	1	4	4.0	4
hsa-miR-873-5p:MIMAT0004953:Homo:sapiens:miR-873-5p	1	4	4.0	4
hsa-miR-224-3p:MIMAT0009198:Homo:sapiens:miR-224-3p	1	4	4.0	4
hsa-miR-3174:MIMAT0015051:Homo:sapiens:miR-3174	1	3	3.0	3
hsa-miR-433-3p:MIMAT0001627:Homo:sapiens:miR-433-3p	2	3	3.0	3
hsa-miR-369-5p:MIMAT0001621:Homo:sapiens:miR-369-5p	1	3	3.0	3
hsa-miR-185-3p:MIMAT0004611:Homo:sapiens:miR-185-3p	1	3	3.0	3
hsa-miR-3177-3p:MIMAT0015054:Homo:sapiens:miR-3177-3p	1	3	3.0	3
hsa-miR-135a-3p:MIMAT0004595:Homo:sapiens:miR-135a-3p	1	3	3.0	3
hsa-miR-124-3p:MIMAT0000422:Homo:sapiens:miR-124-3p	1	3	3.0	3
hsa-miR-3677-3p:MIMAT0018101:Homo:sapiens:miR-3677-3p	1	3	3.0	3
hsa-miR-4796-3p:MIMAT0019971:Homo:sapiens:miR-4796-3p	1	3	3.0	3
hsa-miR-23c:MIMAT0018000:Homo:sapiens:miR-23c	2	3	3.0	3
hsa-miR-548k:MIMAT0005882:Homo:sapiens:miR-548k	2	2	2.0	2
hsa-miR-4746-5p:MIMAT0019880:Homo:sapiens:miR-4746-5p	1	2	2.0	2
hsa-miR-4723-5p:MIMAT0019838:Homo:sapiens:miR-4723-5p	1	2	2.0	2
hsa-miR-206:MIMAT0000462:Homo:sapiens:miR-206	1	2	2.0	2
hsa-mir-320b-1:MI0003776:Homo:sapiens:miR-320b-1:stem-loop	1	9	1.8	0
hsa-mir-320a:MI0000542:Homo:sapiens:miR-320a:stem-loop	1	9	1.8	0
hsa-mir-320b-2:MI0003839:Homo:sapiens:miR-320b-2:stem-loop	1	9	1.8	0
hsa-miR-548j-5p:MIMAT0005875:Homo:sapiens:miR-548j-5p	1	1	1.0	1
hsa-miR-3161:MIMAT0015035:Homo:sapiens:miR-3161	1	1	1.0	1
hsa-miR-1294:MIMAT0005884:Homo:sapiens:miR-1294	1	1	1.0	1
hsa-miR-200b-5p:MIMAT0004571:Homo:sapiens:miR-200b-5p	1	1	1.0	1
hsa-miR-1291:MIMAT0005881:Homo:sapiens:miR-1291	1	1	1.0	1
hsa-mir-30c-2:MI0000254:Homo:sapiens:miR-30c-2:stem-loop	1	1	0.5	0
