# Supplementary material for: Analysis of plasma‐derived small extracellular vesicle characteristics and microRNA cargo following exercise‐induced skeletal muscle damage in men
Source: Physiol Rep. 2024 Sep 20;12(18):e70056. doi: 10.14814/phy2.70056 (PMC11415274; doi:10.14814/phy2.70056)
Supplement: Supplementary file 2 — Data S2: Supporting Information. [file PHY2-12-e70056-s001.zip › Processed Files For Individual Samples/SV18362-0002_S2_R1_001.fastq_CORE_RESULTS_v4.6.2/SV18362-0002_S2_R1_001.fastq/readCounts_circRNA_sense.txt]

ReferenceID	uniqueFragmentCount	totalReadCount	multimapAdjustedReadCount	uniqueMappingReads
hsa_circ_0118373	28	5786	5784.285714285714	5784
hsa_circ_0052591	12	2256	2256.0	2256
hsa_circ_0005409	75	5906	1490.8166666666666	0
hsa_circ_0007965	75	5906	1490.8166666666666	0
hsa_circ_0003420	71	5847	1461.3166666666666	0
hsa_circ_0003427	71	5847	1461.3166666666666	0
hsa_circ_0134084	10	1073	1073.0	1073
hsa_circ_0108381	13	782	782.0	782
hsa_circ_0108543	13	319	319.0	319
hsa_circ_0008347	10	295	294.25	294
hsa_circ_0126614	9	266	266.0	266
hsa_circ_0111717	7	239	239.0	239
hsa_circ_0104912	5	187	187.0	187
hsa_circ_0127452	19	183	183.0	183
hsa_circ_0127203	5	172	172.0	172
hsa_circ_0095853	9	137	137.0	137
hsa_circ_0109987	7	132	132.0	132
hsa_circ_0009016	21	143	131.5	122
hsa_circ_0104941	11	208	104.0	0
hsa_circ_0104943	11	208	104.0	0
hsa_circ_0099666	8	87	87.0	87
hsa_circ_0097090	9	167	83.33333333333334	0
hsa_circ_0097089	9	167	83.33333333333334	0
hsa_circ_0102640	4	75	75.0	75
hsa_circ_0094632	6	65	65.0	65
hsa_circ_0076872	14	54	54.0	54
hsa_circ_0074029	6	70	48.5	27
hsa_circ_0006368	19	122	46.583333333333336	9
hsa_circ_0006766	18	113	37.58333333333333	0
hsa_circ_0008422	18	113	37.58333333333333	0
hsa_circ_0007774	13	40	33.4375	33
hsa_circ_0111652	3	33	33.0	33
hsa_circ_0004360	12	227	32.839285714285715	0
hsa_circ_0003072	12	227	32.839285714285715	0
hsa_circ_0008570	12	227	32.839285714285715	0
hsa_circ_0004848	12	227	32.839285714285715	0
hsa_circ_0007133	12	227	32.839285714285715	0
hsa_circ_0007373	12	227	32.839285714285715	0
hsa_circ_0004659	10	43	32.66666666666667	24
hsa_circ_0122844	3	31	31.0	31
hsa_circ_0003163	5	30	30.0	30
hsa_circ_0055550	7	206	29.41071428571428	0
hsa_circ_0004784	28	210	28.90885093167702	0
hsa_circ_0008733	28	210	28.90885093167702	0
hsa_circ_0006643	28	210	28.90885093167702	0
hsa_circ_0002978	28	210	28.90885093167702	0
hsa_circ_0003581	12	123	28.148809523809522	0
hsa_circ_0139148	2	27	27.0	27
hsa_circ_0089784	5	27	27.0	27
hsa_circ_0029542	4	27	27.0	27
hsa_circ_0113688	9	27	27.0	27
hsa_circ_0000143	4	25	25.0	25
hsa_circ_0061589	7	25	25.0	25
hsa_circ_0128184	5	25	25.0	25
hsa_circ_0034327	16	137	24.714285714285715	0
hsa_circ_0034326	16	137	24.714285714285715	0
hsa_circ_0111059	16	137	24.714285714285715	0
hsa_circ_0124633	5	72	23.999999999999996	0
hsa_circ_0124638	5	72	23.999999999999996	0
hsa_circ_0124637	5	72	23.999999999999996	0
hsa_circ_0086248	2	23	23.0	23
hsa_circ_0003096	5	79	22.44444444444444	0
hsa_circ_0007742	5	79	22.44444444444444	0
hsa_circ_0038910	4	65	21.666666666666664	0
hsa_circ_0074028	3	43	21.5	0
hsa_circ_0029734	2	21	21.0	21
hsa_circ_0115035	2	21	21.0	21
hsa_circ_0006372	15	54	20.120833333333334	9
hsa_circ_0101217	2	21	20.026315789473685	20
hsa_circ_0007702	7	58	20.0	0
hsa_circ_0002937	7	58	20.0	0
hsa_circ_0126351	3	20	20.0	20
hsa_circ_0089253	3	20	20.0	20
hsa_circ_0119862	2	19	19.0	19
hsa_circ_0104715	2	19	19.0	19
hsa_circ_0094233	4	20	18.0	16
hsa_circ_0094284	2	17	17.0	17
hsa_circ_0131669	1	16	16.0	16
hsa_circ_0131445	2	16	16.0	16
hsa_circ_0069858	4	24	16.0	8
hsa_circ_0018067	1	16	16.0	16
hsa_circ_0036955	1	16	16.0	16
hsa_circ_0069749	4	22	15.4375	15
hsa_circ_0063775	1	15	15.0	15
hsa_circ_0139785	2	15	15.0	15
hsa_circ_0133347	3	15	15.0	15
hsa_circ_0134602	1	15	15.0	15
hsa_circ_0132673	1	15	15.0	15
hsa_circ_0003170	2	15	15.0	15
hsa_circ_0131506	3	15	14.5	14
hsa_circ_0095635	1	14	14.0	14
hsa_circ_0137912	1	14	14.0	14
hsa_circ_0112614	1	14	14.0	14
hsa_circ_0098819	1	14	14.0	14
hsa_circ_0138587	1	14	14.0	14
hsa_circ_0097874	1	13	13.0	13
hsa_circ_0113369	2	13	13.0	13
hsa_circ_0130005	1	13	13.0	13
hsa_circ_0131114	2	13	13.0	13
hsa_circ_0075695	1	13	13.0	13
hsa_circ_0016900	1	13	13.0	13
hsa_circ_0076612	2	12	12.0	12
hsa_circ_0100962	2	12	12.0	12
hsa_circ_0119067	1	12	12.0	12
hsa_circ_0114490	1	12	12.0	12
hsa_circ_0103798	1	12	12.0	12
hsa_circ_0129232	3	12	12.0	12
hsa_circ_0005503	4	12	12.0	12
hsa_circ_0100632	1	12	12.0	12
hsa_circ_0140427	1	12	12.0	12
hsa_circ_0078382	6	14	11.5	10
hsa_circ_0094455	2	12	11.25	11
hsa_circ_0073500	1	11	11.0	11
hsa_circ_0110925	1	11	11.0	11
hsa_circ_0008919	1	11	11.0	11
hsa_circ_0137181	1	11	11.0	11
hsa_circ_0121682	2	11	11.0	11
hsa_circ_0093095	1	11	11.0	11
hsa_circ_0002825	2	11	11.0	11
hsa_circ_0110497	4	11	11.0	11
hsa_circ_0035968	1	11	11.0	11
hsa_circ_0126224	1	11	11.0	11
hsa_circ_0113376	1	11	11.0	11
hsa_circ_0048253	3	11	11.0	11
hsa_circ_0140621	2	11	11.0	11
hsa_circ_0008576	13	38	10.683333333333334	0
hsa_circ_0140729	2	15	10.5	6
hsa_circ_0008364	8	69	10.148809523809524	0
hsa_circ_0009078	8	69	10.148809523809524	0
hsa_circ_0003382	8	69	10.148809523809524	0
hsa_circ_0007724	8	69	10.148809523809524	0
hsa_circ_0002728	8	69	10.148809523809524	0
hsa_circ_0018916	1	10	10.0	10
hsa_circ_0139393	1	10	10.0	10
hsa_circ_0075953	1	10	10.0	10
hsa_circ_0106218	1	10	10.0	10
hsa_circ_0136736	2	10	10.0	10
hsa_circ_0030651	1	10	10.0	10
hsa_circ_0132565	1	10	10.0	10
hsa_circ_0001996	1	10	10.0	10
hsa_circ_0008136	1	10	10.0	10
hsa_circ_0062128	2	10	10.0	10
hsa_circ_0051491	2	10	10.0	10
hsa_circ_0116502	1	10	10.0	10
hsa_circ_0016974	1	9	9.0	9
hsa_circ_0025468	2	9	9.0	9
hsa_circ_0075549	1	9	9.0	9
hsa_circ_0133136	1	9	9.0	9
hsa_circ_0121541	1	9	9.0	9
hsa_circ_0111752	5	9	9.0	9
hsa_circ_0080432	1	9	9.0	9
hsa_circ_0124276	2	17	8.5	0
hsa_circ_0124275	2	17	8.5	0
hsa_circ_0113695	1	17	8.5	0
hsa_circ_0113694	1	17	8.5	0
hsa_circ_0133093	4	11	8.5	8
hsa_circ_0008931	10	32	8.424999999999999	0
hsa_circ_0003083	10	32	8.424999999999999	0
hsa_circ_0002010	10	32	8.424999999999999	0
hsa_circ_0106212	1	8	8.0	8
hsa_circ_0066635	1	8	8.0	8
hsa_circ_0134238	1	8	8.0	8
hsa_circ_0003971	1	8	8.0	8
hsa_circ_0130406	1	8	8.0	8
hsa_circ_0126748	1	8	8.0	8
hsa_circ_0138957	1	8	8.0	8
hsa_circ_0007197	3	8	8.0	8
hsa_circ_0103693	1	8	8.0	8
hsa_circ_0111050	1	8	8.0	8
hsa_circ_0138882	4	15	7.5	0
hsa_circ_0138881	4	15	7.5	0
hsa_circ_0114316	1	15	7.5	0
hsa_circ_0114317	1	15	7.5	0
hsa_circ_0004177	18	73	7.494565217391305	0
hsa_circ_0008109	18	73	7.494565217391305	0
hsa_circ_0008611	18	73	7.494565217391305	0
hsa_circ_0131604	3	13	7.25	5
hsa_circ_0006821	7	28	7.000000000000001	0
hsa_circ_0003317	7	28	7.000000000000001	0
hsa_circ_0009129	7	28	7.000000000000001	0
hsa_circ_0109954	2	7	7.0	7
hsa_circ_0111418	1	7	7.0	7
hsa_circ_0052665	1	7	7.0	7
hsa_circ_0133874	2	7	7.0	7
hsa_circ_0029692	2	7	7.0	7
hsa_circ_0005234	1	7	7.0	7
hsa_circ_0139956	1	7	7.0	7
hsa_circ_0117701	1	7	7.0	7
hsa_circ_0078882	1	7	7.0	7
hsa_circ_0136456	2	7	7.0	7
hsa_circ_0054436	2	7	7.0	7
hsa_circ_0101781	2	7	7.0	7
hsa_circ_0136655	1	14	7.0	0
hsa_circ_0136656	1	14	7.0	0
hsa_circ_0103083	1	7	7.0	7
hsa_circ_0137034	1	7	7.0	7
hsa_circ_0137295	2	7	7.0	7
hsa_circ_0106185	1	7	7.0	7
hsa_circ_0007319	7	7	7.0	7
hsa_circ_0122865	2	13	7.0	1
hsa_circ_0125436	1	14	7.0	0
hsa_circ_0125435	1	14	7.0	0
hsa_circ_0001655	1	7	7.0	7
hsa_circ_0008848	7	34	6.7875	0
hsa_circ_0008049	7	34	6.7875	0
hsa_circ_0108828	2	8	6.666666666666667	6
hsa_circ_0013829	12	53	6.625	0
hsa_circ_0007636	11	47	6.569565217391305	0
hsa_circ_0003953	11	47	6.569565217391305	0
hsa_circ_0007359	11	47	6.569565217391305	0
hsa_circ_0008442	11	47	6.569565217391305	0
hsa_circ_0004923	5	46	6.482142857142858	0
hsa_circ_0098167	1	12	6.0	0
hsa_circ_0098166	1	12	6.0	0
hsa_circ_0102646	1	6	6.0	6
hsa_circ_0131172	1	6	6.0	6
hsa_circ_0098990	1	6	6.0	6
hsa_circ_0099833	1	6	6.0	6
hsa_circ_0136647	3	11	6.0	1
hsa_circ_0128420	2	6	6.0	6
hsa_circ_0000249	1	6	6.0	6
hsa_circ_0129705	1	6	6.0	6
hsa_circ_0132613	1	6	6.0	6
hsa_circ_0074783	1	6	6.0	6
hsa_circ_0120245	2	6	6.0	6
hsa_circ_0122872	1	12	6.0	0
hsa_circ_0004036	2	6	6.0	6
hsa_circ_0000934	1	6	6.0	6
hsa_circ_0011417	3	18	6.0	0
hsa_circ_0011416	3	18	6.0	0
hsa_circ_0113057	3	18	6.0	0
hsa_circ_0010166	3	6	6.0	6
hsa_circ_0123874	1	5	5.0	5
hsa_circ_0098128	1	5	5.0	5
hsa_circ_0006329	1	15	5.0	0
hsa_circ_0100966	3	19	5.0	0
hsa_circ_0137529	1	10	5.0	0
hsa_circ_0137528	1	10	5.0	0
hsa_circ_0128806	2	10	5.0	0
hsa_circ_0089761	1	5	5.0	5
hsa_circ_0104821	1	10	5.0	0
hsa_circ_0104820	1	10	5.0	0
hsa_circ_0080355	2	5	5.0	5
hsa_circ_0071637	2	10	5.0	0
hsa_circ_0115268	1	5	5.0	5
hsa_circ_0129425	1	15	5.0	0
hsa_circ_0006833	2	10	5.0	0
hsa_circ_0127493	1	5	5.0	5
hsa_circ_0136838	1	5	5.0	5
hsa_circ_0099124	1	5	5.0	5
hsa_circ_0133322	2	5	5.0	5
hsa_circ_0101501	1	5	5.0	5
hsa_circ_0008875	1	15	5.0	0
hsa_circ_0006481	2	10	5.0	0
hsa_circ_0137851	1	5	5.0	5
hsa_circ_0130833	3	5	5.0	5
hsa_circ_0070492	1	9	4.5	0
hsa_circ_0070491	1	9	4.5	0
hsa_circ_0078811	2	27	4.5	0
hsa_circ_0078812	2	27	4.5	0
hsa_circ_0078813	2	27	4.5	0
hsa_circ_0100969	2	18	4.5	0
hsa_circ_0100968	2	18	4.5	0
hsa_circ_0100967	2	18	4.5	0
hsa_circ_0078862	2	27	4.5	0
hsa_circ_0135560	1	9	4.5	0
hsa_circ_0118195	1	9	4.5	0
hsa_circ_0118198	1	9	4.5	0
hsa_circ_0133761	1	9	4.5	0
hsa_circ_0078968	2	27	4.5	0
hsa_circ_0020328	1	9	4.5	0
hsa_circ_0020327	1	9	4.5	0
hsa_circ_0078794	2	27	4.5	0
hsa_circ_0072829	1	9	4.5	0
hsa_circ_0072827	1	9	4.5	0
hsa_circ_0120504	1	13	4.333333333333333	0
hsa_circ_0120503	1	13	4.333333333333333	0
hsa_circ_0120505	1	13	4.333333333333333	0
hsa_circ_0094472	1	13	4.333333333333333	0
hsa_circ_0094471	1	13	4.333333333333333	0
hsa_circ_0094459	1	13	4.333333333333333	0
hsa_circ_0130114	3	4	4.0	4
hsa_circ_0139590	1	4	4.0	4
hsa_circ_0091531	1	4	4.0	4
hsa_circ_0088828	1	4	4.0	4
hsa_circ_0119137	1	8	4.0	0
hsa_circ_0119136	1	8	4.0	0
hsa_circ_0027245	1	8	4.0	0
hsa_circ_0027242	1	8	4.0	0
hsa_circ_0087105	3	4	4.0	4
hsa_circ_0136646	2	4	4.0	4
hsa_circ_0095668	1	4	4.0	4
hsa_circ_0133972	1	4	4.0	4
hsa_circ_0014238	1	4	4.0	4
hsa_circ_0092712	1	4	4.0	4
hsa_circ_0122215	1	8	4.0	0
hsa_circ_0101719	1	8	4.0	0
hsa_circ_0101715	1	8	4.0	0
hsa_circ_0095350	4	4	4.0	4
hsa_circ_0008909	5	30	3.825	0
hsa_circ_0002667	5	30	3.825	0
hsa_circ_0007999	5	30	3.825	0
hsa_circ_0002098	5	30	3.825	0
hsa_circ_0008862	5	30	3.825	0
hsa_circ_0129227	2	12	3.8095238095238093	0
hsa_circ_0129231	2	12	3.8095238095238093	0
hsa_circ_0129233	2	12	3.8095238095238093	0
hsa_circ_0106545	2	8	3.6666666666666665	0
hsa_circ_0007220	4	29	3.625	0
hsa_circ_0008588	4	29	3.625	0
hsa_circ_0004055	4	29	3.625	0
hsa_circ_0130590	2	7	3.5	0
hsa_circ_0013091	2	4	3.5	3
hsa_circ_0118337	2	7	3.5	0
hsa_circ_0128751	1	7	3.5	0
hsa_circ_0025621	1	7	3.5	0
hsa_circ_0128750	1	7	3.5	0
hsa_circ_0025622	1	7	3.5	0
hsa_circ_0137463	2	11	3.5	1
hsa_circ_0116505	1	10	3.3333333333333335	0
hsa_circ_0116506	1	10	3.3333333333333335	0
hsa_circ_0116507	1	10	3.3333333333333335	0
hsa_circ_0001191	1	13	3.25	0
hsa_circ_0083292	1	13	3.25	0
hsa_circ_0083293	1	13	3.25	0
hsa_circ_0006062	1	13	3.25	0
hsa_circ_0133677	1	6	3.0	0
hsa_circ_0133680	1	6	3.0	0
hsa_circ_0132558	2	3	3.0	3
hsa_circ_0124700	3	3	3.0	3
hsa_circ_0122038	1	3	3.0	3
hsa_circ_0076289	1	3	3.0	3
hsa_circ_0035992	2	3	3.0	3
hsa_circ_0004601	1	6	3.0	0
hsa_circ_0124499	1	3	3.0	3
hsa_circ_0114235	2	3	3.0	3
hsa_circ_0000218	1	6	3.0	0
hsa_circ_0095850	1	6	3.0	0
hsa_circ_0121509	2	6	3.0	2
hsa_circ_0095849	1	6	3.0	0
hsa_circ_0058694	3	3	3.0	3
hsa_circ_0118341	4	6	3.0	0
hsa_circ_0118340	4	6	3.0	0
hsa_circ_0095818	1	3	3.0	3
hsa_circ_0091210	1	3	3.0	3
hsa_circ_0006625	1	6	3.0	0
hsa_circ_0118395	1	3	3.0	3
hsa_circ_0135465	2	3	3.0	3
hsa_circ_0093181	1	6	3.0	0
hsa_circ_0088126	1	6	3.0	0
hsa_circ_0088123	1	6	3.0	0
hsa_circ_0116504	2	3	3.0	3
hsa_circ_0096826	1	3	3.0	3
hsa_circ_0002342	5	14	2.9611111111111112	0
hsa_circ_0007389	5	14	2.9611111111111112	0
hsa_circ_0114326	2	12	2.85	0
hsa_circ_0094063	2	8	2.8333333333333335	0
hsa_circ_0094062	2	8	2.8333333333333335	0
hsa_circ_0122877	1	8	2.6666666666666665	0
hsa_circ_0122878	1	8	2.6666666666666665	0
hsa_circ_0122876	1	8	2.6666666666666665	0
hsa_circ_0131625	3	4	2.5	1
hsa_circ_0103150	1	5	2.5	0
hsa_circ_0103151	1	5	2.5	0
hsa_circ_0005934	1	10	2.5	0
hsa_circ_0140496	1	5	2.5	0
hsa_circ_0140495	1	5	2.5	0
hsa_circ_0137464	1	10	2.5	0
hsa_circ_0137465	1	10	2.5	0
hsa_circ_0017821	3	4	2.4	2
hsa_circ_0012863	2	8	2.4	1
hsa_circ_0115157	1	7	2.3333333333333335	0
hsa_circ_0000833	1	7	2.3333333333333335	0
hsa_circ_0107950	1	7	2.3333333333333335	0
hsa_circ_0107949	1	7	2.3333333333333335	0
hsa_circ_0129235	1	7	2.3333333333333335	0
hsa_circ_0129237	1	7	2.3333333333333335	0
hsa_circ_0129236	1	7	2.3333333333333335	0
hsa_circ_0130880	1	7	2.3333333333333335	0
hsa_circ_0130881	1	7	2.3333333333333335	0
hsa_circ_0130879	1	7	2.3333333333333335	0
hsa_circ_0005283	6	14	2.333333333333333	0
hsa_circ_0008167	6	14	2.333333333333333	0
hsa_circ_0003603	6	14	2.333333333333333	0
hsa_circ_0137887	1	9	2.25	0
hsa_circ_0137895	1	9	2.25	0
hsa_circ_0096612	1	9	2.25	0
hsa_circ_0108448	2	9	2.142857142857143	1
hsa_circ_0004588	2	15	2.0375	0
hsa_circ_0121405	1	6	2.0	0
hsa_circ_0073756	1	2	2.0	2
hsa_circ_0115197	1	2	2.0	2
hsa_circ_0122740	2	2	2.0	2
hsa_circ_0077989	1	2	2.0	2
hsa_circ_0007237	1	2	2.0	2
hsa_circ_0045945	1	2	2.0	2
hsa_circ_0098792	2	2	2.0	2
hsa_circ_0093098	2	2	2.0	2
hsa_circ_0136863	1	6	2.0	0
hsa_circ_0102621	1	2	2.0	2
hsa_circ_0133140	2	2	2.0	2
hsa_circ_0012655	2	2	2.0	2
hsa_circ_0140725	2	2	2.0	2
hsa_circ_0129222	2	2	2.0	2
hsa_circ_0137089	1	2	2.0	2
hsa_circ_0111964	2	2	2.0	2
hsa_circ_0103078	1	2	2.0	2
hsa_circ_0004434	2	2	2.0	2
hsa_circ_0118317	2	2	2.0	2
hsa_circ_0108387	1	2	2.0	2
hsa_circ_0062318	1	2	2.0	2
hsa_circ_0107261	2	2	2.0	2
hsa_circ_0058908	2	2	2.0	2
hsa_circ_0018232	2	2	2.0	2
hsa_circ_0134158	2	8	2.0	0
hsa_circ_0133232	2	2	2.0	2
hsa_circ_0097301	2	2	2.0	2
hsa_circ_0134599	1	2	2.0	2
hsa_circ_0094234	2	4	2.0	0
hsa_circ_0093133	2	2	2.0	2
hsa_circ_0011671	1	6	2.0	0
hsa_circ_0001217	2	2	2.0	2
hsa_circ_0135261	2	2	2.0	2
hsa_circ_0080235	1	4	2.0	0
hsa_circ_0080234	1	4	2.0	0
hsa_circ_0074984	2	15	1.7777777777777777	1
hsa_circ_0131209	1	7	1.75	0
hsa_circ_0131210	1	7	1.75	0
hsa_circ_0131211	1	7	1.75	0
hsa_circ_0131212	1	7	1.75	0
hsa_circ_0035111	1	7	1.75	0
hsa_circ_0130408	1	5	1.6666666666666667	0
hsa_circ_0130410	1	5	1.6666666666666667	0
hsa_circ_0130409	1	5	1.6666666666666667	0
hsa_circ_0000169	1	8	1.6	0
hsa_circ_0136453	1	8	1.6	0
hsa_circ_0008593	1	8	1.6	0
hsa_circ_0138338	1	8	1.6	0
hsa_circ_0095993	1	8	1.6	0
hsa_circ_0132715	2	8	1.5666666666666667	0
hsa_circ_0132721	2	8	1.5666666666666667	0
hsa_circ_0132719	2	8	1.5666666666666667	0
hsa_circ_0004521	2	2	1.5	1
hsa_circ_0131624	2	3	1.5	0
hsa_circ_0053330	2	2	1.5	1
hsa_circ_0017529	2	3	1.5	0
hsa_circ_0017528	2	3	1.5	0
hsa_circ_0132718	1	7	1.4	0
hsa_circ_0132720	1	7	1.4	0
hsa_circ_0134156	1	4	1.3333333333333333	0
hsa_circ_0134155	1	4	1.3333333333333333	0
hsa_circ_0105969	1	5	1.25	0
hsa_circ_0105968	1	5	1.25	0
hsa_circ_0105971	1	5	1.25	0
hsa_circ_0105970	1	5	1.25	0
hsa_circ_0132749	1	6	1.2	0
hsa_circ_0004173	1	6	1.2	0
hsa_circ_0125339	1	6	1.2	0
hsa_circ_0125338	1	6	1.2	0
hsa_circ_0125337	1	6	1.2	0
hsa_circ_0125335	1	6	1.2	0
hsa_circ_0099973	1	6	1.2	0
hsa_circ_0115687	2	3	1.1666666666666665	0
hsa_circ_0115688	2	3	1.1666666666666665	0
hsa_circ_0108445	1	8	1.1428571428571428	0
hsa_circ_0108444	1	8	1.1428571428571428	0
hsa_circ_0108447	1	8	1.1428571428571428	0
hsa_circ_0108446	1	8	1.1428571428571428	0
hsa_circ_0000845	1	8	1.1428571428571428	0
hsa_circ_0005942	1	8	1.1428571428571428	0
hsa_circ_0061997	1	1	1.0	1
hsa_circ_0092693	1	1	1.0	1
hsa_circ_0003422	2	3	1.0	0
hsa_circ_0129124	1	1	1.0	1
hsa_circ_0000146	1	1	1.0	1
hsa_circ_0124916	1	1	1.0	1
hsa_circ_0002144	1	4	1.0	0
hsa_circ_0137151	1	1	1.0	1
hsa_circ_0099281	1	1	1.0	1
hsa_circ_0139119	1	1	1.0	1
hsa_circ_0127385	1	1	1.0	1
hsa_circ_0114076	1	1	1.0	1
hsa_circ_0003031	1	1	1.0	1
hsa_circ_0135868	1	1	1.0	1
hsa_circ_0119371	1	1	1.0	1
hsa_circ_0133215	1	1	1.0	1
hsa_circ_0135401	1	1	1.0	1
hsa_circ_0124742	1	1	1.0	1
hsa_circ_0098125	1	1	1.0	1
hsa_circ_0014195	1	1	1.0	1
hsa_circ_0132557	1	2	1.0	0
hsa_circ_0107141	1	1	1.0	1
hsa_circ_0132556	1	2	1.0	0
hsa_circ_0100990	1	1	1.0	1
hsa_circ_0135835	1	1	1.0	1
hsa_circ_0124712	1	1	1.0	1
hsa_circ_0067710	1	1	1.0	1
hsa_circ_0101818	1	1	1.0	1
hsa_circ_0131242	1	1	1.0	1
hsa_circ_0108699	1	1	1.0	1
hsa_circ_0138605	1	4	1.0	0
hsa_circ_0138604	1	4	1.0	0
hsa_circ_0138601	1	4	1.0	0
hsa_circ_0138607	1	4	1.0	0
hsa_circ_0067972	1	2	1.0	0
hsa_circ_0086243	1	5	1.0	0
hsa_circ_0086244	1	5	1.0	0
hsa_circ_0123354	1	1	1.0	1
hsa_circ_0001918	1	1	1.0	1
hsa_circ_0067966	1	2	1.0	0
hsa_circ_0109052	1	1	1.0	1
hsa_circ_0055538	1	1	1.0	1
hsa_circ_0124471	1	1	1.0	1
hsa_circ_0125326	1	1	1.0	1
hsa_circ_0139722	1	1	1.0	1
hsa_circ_0107092	1	1	1.0	1
hsa_circ_0130087	1	1	1.0	1
hsa_circ_0120281	1	1	1.0	1
hsa_circ_0105924	1	1	1.0	1
hsa_circ_0135799	1	1	1.0	1
hsa_circ_0127701	1	1	1.0	1
hsa_circ_0134236	1	1	1.0	1
hsa_circ_0137748	1	1	1.0	1
hsa_circ_0102635	1	1	1.0	1
hsa_circ_0053380	1	1	1.0	1
hsa_circ_0135172	1	1	1.0	1
hsa_circ_0020259	1	1	1.0	1
hsa_circ_0120715	1	1	1.0	1
hsa_circ_0008147	1	1	1.0	1
hsa_circ_0138644	1	5	1.0	0
hsa_circ_0114456	1	1	1.0	1
hsa_circ_0136226	1	1	1.0	1
hsa_circ_0115537	1	1	1.0	1
hsa_circ_0002659	1	1	1.0	1
hsa_circ_0096732	2	2	1.0	0
hsa_circ_0096735	2	2	1.0	0
hsa_circ_0137322	1	1	1.0	1
hsa_circ_0111171	1	1	1.0	1
hsa_circ_0093697	1	4	1.0	0
hsa_circ_0094786	1	1	1.0	1
hsa_circ_0093695	1	4	1.0	0
hsa_circ_0139999	1	1	1.0	1
hsa_circ_0093698	1	4	1.0	0
hsa_circ_0045370	2	2	1.0	0
hsa_circ_0138664	1	5	1.0	0
hsa_circ_0014863	1	1	1.0	1
hsa_circ_0138663	1	5	1.0	0
hsa_circ_0113382	1	1	1.0	1
hsa_circ_0128860	1	1	1.0	1
hsa_circ_0045369	2	2	1.0	0
hsa_circ_0094526	1	1	1.0	1
hsa_circ_0034281	1	1	1.0	1
hsa_circ_0092576	1	1	1.0	1
hsa_circ_0128120	1	1	1.0	1
hsa_circ_0122820	1	1	1.0	1
hsa_circ_0002202	1	1	1.0	1
hsa_circ_0001591	1	1	1.0	1
hsa_circ_0003523	1	7	1.0	0
hsa_circ_0131502	1	1	1.0	1
hsa_circ_0133918	1	1	1.0	1
hsa_circ_0094948	1	1	1.0	1
hsa_circ_0025580	1	1	1.0	1
hsa_circ_0007922	1	1	1.0	1
hsa_circ_0098285	1	1	1.0	1
hsa_circ_0131134	3	3	1.0	0
hsa_circ_0111548	1	1	1.0	1
hsa_circ_0120494	1	1	1.0	1
hsa_circ_0117087	1	1	1.0	1
hsa_circ_0026476	1	1	1.0	1
hsa_circ_0119280	1	1	1.0	1
hsa_circ_0133586	1	1	1.0	1
hsa_circ_0055801	1	3	1.0	0
hsa_circ_0055804	1	3	1.0	0
hsa_circ_0055803	1	3	1.0	0
hsa_circ_0124625	1	1	1.0	1
hsa_circ_0101500	1	1	1.0	1
hsa_circ_0025390	1	1	1.0	1
hsa_circ_0098001	1	1	1.0	1
hsa_circ_0113928	1	1	1.0	1
hsa_circ_0003190	1	1	1.0	1
hsa_circ_0066708	1	1	1.0	1
hsa_circ_0132209	1	2	1.0	0
hsa_circ_0078719	1	1	1.0	1
hsa_circ_0073028	1	1	1.0	1
hsa_circ_0015385	1	1	1.0	1
hsa_circ_0020985	1	1	1.0	1
hsa_circ_0131123	3	3	1.0	0
hsa_circ_0015389	1	1	1.0	1
hsa_circ_0104504	1	1	1.0	1
hsa_circ_0034729	1	1	1.0	1
hsa_circ_0004076	1	1	1.0	1
hsa_circ_0105608	1	1	1.0	1
hsa_circ_0000946	1	1	1.0	1
hsa_circ_0018467	1	1	1.0	1
hsa_circ_0125689	1	1	1.0	1
hsa_circ_0062183	1	1	1.0	1
hsa_circ_0103887	1	1	1.0	1
hsa_circ_0114782	1	1	1.0	1
hsa_circ_0088336	1	1	1.0	1
hsa_circ_0131065	1	1	1.0	1
hsa_circ_0099722	1	1	1.0	1
hsa_circ_0101683	1	1	1.0	1
hsa_circ_0125870	1	1	1.0	1
hsa_circ_0131089	1	1	1.0	1
hsa_circ_0080880	1	1	1.0	1
hsa_circ_0124546	1	1	1.0	1
hsa_circ_0068781	1	1	1.0	1
hsa_circ_0013638	1	1	1.0	1
hsa_circ_0035409	2	3	1.0	0
hsa_circ_0007194	2	3	1.0	0
hsa_circ_0135293	1	1	1.0	1
hsa_circ_0035406	2	3	1.0	0
hsa_circ_0035407	2	3	1.0	0
hsa_circ_0130614	1	1	1.0	1
hsa_circ_0000550	1	1	1.0	1
hsa_circ_0048968	1	1	1.0	1
hsa_circ_0096640	1	4	1.0	0
hsa_circ_0096641	1	4	1.0	0
hsa_circ_0099901	1	1	1.0	1
hsa_circ_0136172	1	1	1.0	1
hsa_circ_0006071	1	1	1.0	1
hsa_circ_0138592	1	1	1.0	1
hsa_circ_0012105	1	1	1.0	1
hsa_circ_0114560	1	2	1.0	0
hsa_circ_0095996	1	1	1.0	1
hsa_circ_0124390	1	1	1.0	1
hsa_circ_0129839	1	1	1.0	1
hsa_circ_0102357	1	1	1.0	1
hsa_circ_0037856	1	1	1.0	1
hsa_circ_0013935	6	20	0.8695652173913042	0
hsa_circ_0013936	6	20	0.8695652173913042	0
hsa_circ_0013934	6	20	0.8695652173913042	0
hsa_circ_0013937	6	20	0.8695652173913042	0
hsa_circ_0002644	6	20	0.8695652173913042	0
hsa_circ_0002258	6	20	0.8695652173913042	0
hsa_circ_0006061	6	20	0.8695652173913042	0
hsa_circ_0013825	6	20	0.8695652173913042	0
hsa_circ_0013823	6	20	0.8695652173913042	0
hsa_circ_0013824	6	20	0.8695652173913042	0
hsa_circ_0013822	6	20	0.8695652173913042	0
hsa_circ_0013819	6	20	0.8695652173913042	0
hsa_circ_0002461	4	7	0.836111111111111	0
hsa_circ_0003547	4	7	0.836111111111111	0
hsa_circ_0008028	4	7	0.836111111111111	0
hsa_circ_0007469	1	4	0.8	0
hsa_circ_0003086	1	4	0.8	0
hsa_circ_0008770	1	4	0.8	0
hsa_circ_0005979	1	4	0.8	0
hsa_circ_0006442	1	4	0.8	0
hsa_circ_0038406	1	14	0.7777777777777778	0
hsa_circ_0009060	1	14	0.7777777777777778	0
hsa_circ_0074987	1	14	0.7777777777777778	0
hsa_circ_0038448	1	14	0.7777777777777778	0
hsa_circ_0038447	1	14	0.7777777777777778	0
hsa_circ_0038892	1	14	0.7777777777777778	0
hsa_circ_0038893	1	14	0.7777777777777778	0
hsa_circ_0038894	1	14	0.7777777777777778	0
hsa_circ_0038895	1	14	0.7777777777777778	0
hsa_circ_0038411	1	14	0.7777777777777778	0
hsa_circ_0038896	1	14	0.7777777777777778	0
hsa_circ_0038412	1	14	0.7777777777777778	0
hsa_circ_0128580	1	14	0.7777777777777778	0
hsa_circ_0005343	1	14	0.7777777777777778	0
hsa_circ_0004082	1	14	0.7777777777777778	0
hsa_circ_0005639	3	6	0.7777777777777777	0
hsa_circ_0002960	3	6	0.7777777777777777	0
hsa_circ_0121807	2	2	0.6666666666666666	0
hsa_circ_0121808	2	2	0.6666666666666666	0
hsa_circ_0017915	2	5	0.6666666666666666	0
hsa_circ_0017914	2	5	0.6666666666666666	0
hsa_circ_0067194	2	2	0.6666666666666666	0
hsa_circ_0140686	1	2	0.6666666666666666	0
hsa_circ_0126145	1	4	0.6666666666666666	0
hsa_circ_0111997	2	2	0.6666666666666666	0
hsa_circ_0111993	2	2	0.6666666666666666	0
hsa_circ_0134157	1	4	0.6666666666666666	0
hsa_circ_0013805	1	4	0.6666666666666666	0
hsa_circ_0013806	1	4	0.6666666666666666	0
hsa_circ_0013800	1	4	0.6666666666666666	0
hsa_circ_0120867	1	5	0.625	0
hsa_circ_0106878	2	8	0.6041666666666666	0
hsa_circ_0106879	2	8	0.6041666666666666	0
hsa_circ_0000768	2	8	0.6041666666666666	0
hsa_circ_0000769	2	8	0.6041666666666666	0
hsa_circ_0000766	2	8	0.6041666666666666	0
hsa_circ_0000767	2	8	0.6041666666666666	0
hsa_circ_0131494	1	3	0.6	0
hsa_circ_0114338	1	3	0.6	0
hsa_circ_0114337	1	3	0.6	0
hsa_circ_0114325	1	3	0.6	0
hsa_circ_0105395	1	1	0.5	0
hsa_circ_0052608	1	1	0.5	0
hsa_circ_0122312	1	1	0.5	0
hsa_circ_0122313	1	1	0.5	0
hsa_circ_0122314	1	1	0.5	0
hsa_circ_0122315	1	1	0.5	0
hsa_circ_0018757	1	1	0.5	0
hsa_circ_0018758	1	1	0.5	0
hsa_circ_0031701	1	2	0.5	0
hsa_circ_0108496	2	3	0.5	0
hsa_circ_0108497	2	3	0.5	0
hsa_circ_0135880	1	1	0.5	0
hsa_circ_0131451	1	1	0.5	0
hsa_circ_0131452	1	1	0.5	0
hsa_circ_0047093	1	1	0.5	0
hsa_circ_0047094	1	1	0.5	0
hsa_circ_0107383	1	1	0.5	0
hsa_circ_0131463	1	1	0.5	0
hsa_circ_0107384	1	1	0.5	0
hsa_circ_0131464	1	1	0.5	0
hsa_circ_0013090	1	1	0.5	0
hsa_circ_0100965	1	1	0.5	0
hsa_circ_0106037	1	1	0.5	0
hsa_circ_0098323	1	1	0.5	0
hsa_circ_0053329	1	1	0.5	0
hsa_circ_0100248	1	1	0.5	0
hsa_circ_0114663	1	1	0.5	0
hsa_circ_0129912	1	1	0.5	0
hsa_circ_0129911	1	1	0.5	0
hsa_circ_0114662	1	1	0.5	0
hsa_circ_0075145	1	1	0.5	0
hsa_circ_0134222	1	1	0.5	0
hsa_circ_0134221	1	1	0.5	0
hsa_circ_0101778	1	2	0.5	0
hsa_circ_0101777	1	2	0.5	0
hsa_circ_0101779	1	2	0.5	0
hsa_circ_0130975	1	1	0.5	0
hsa_circ_0107955	1	1	0.5	0
hsa_circ_0107954	1	1	0.5	0
hsa_circ_0131603	1	1	0.5	0
hsa_circ_0093243	1	1	0.5	0
hsa_circ_0093244	1	1	0.5	0
hsa_circ_0128660	1	1	0.5	0
hsa_circ_0025766	1	1	0.5	0
hsa_circ_0135381	1	1	0.5	0
hsa_circ_0135382	1	1	0.5	0
hsa_circ_0040922	1	1	0.5	0
hsa_circ_0107691	1	1	0.5	0
hsa_circ_0116390	1	1	0.5	0
hsa_circ_0116391	1	1	0.5	0
hsa_circ_0107685	1	1	0.5	0
hsa_circ_0131511	1	1	0.5	0
hsa_circ_0131135	1	1	0.5	0
hsa_circ_0108369	1	1	0.5	0
hsa_circ_0119047	1	1	0.5	0
hsa_circ_0119046	1	1	0.5	0
hsa_circ_0102826	1	1	0.5	0
hsa_circ_0102827	1	1	0.5	0
hsa_circ_0098253	1	1	0.5	0
hsa_circ_0108370	1	1	0.5	0
hsa_circ_0124811	1	1	0.5	0
hsa_circ_0122639	1	1	0.5	0
hsa_circ_0031409	1	1	0.5	0
hsa_circ_0124809	1	1	0.5	0
hsa_circ_0007531	2	3	0.5	0
hsa_circ_0122640	1	1	0.5	0
hsa_circ_0000727	1	1	0.5	0
hsa_circ_0052599	1	1	0.5	0
hsa_circ_0125684	1	1	0.5	0
hsa_circ_0125687	1	1	0.5	0
hsa_circ_0134332	1	1	0.5	0
hsa_circ_0134330	1	1	0.5	0
hsa_circ_0001826	1	1	0.5	0
hsa_circ_0006038	1	1	0.5	0
hsa_circ_0104938	1	1	0.5	0
hsa_circ_0104937	1	1	0.5	0
hsa_circ_0138590	1	1	0.5	0
hsa_circ_0140438	1	1	0.5	0
hsa_circ_0140439	1	1	0.5	0
hsa_circ_0138591	1	1	0.5	0
hsa_circ_0025894	1	1	0.5	0
hsa_circ_0025893	1	1	0.5	0
hsa_circ_0103689	1	1	0.5	0
hsa_circ_0103685	1	1	0.5	0
hsa_circ_0044193	1	4	0.4444444444444444	0
hsa_circ_0004986	2	2	0.4444444444444444	0
hsa_circ_0005048	2	2	0.4444444444444444	0
hsa_circ_0046615	1	4	0.4444444444444444	0
hsa_circ_0046645	1	4	0.4444444444444444	0
hsa_circ_0046642	1	4	0.4444444444444444	0
hsa_circ_0046641	1	4	0.4444444444444444	0
hsa_circ_0094758	1	4	0.4444444444444444	0
hsa_circ_0139265	1	4	0.4444444444444444	0
hsa_circ_0004097	2	2	0.4444444444444444	0
hsa_circ_0008180	1	7	0.4375	0
hsa_circ_0007596	1	7	0.4375	0
hsa_circ_0127866	1	7	0.4375	0
hsa_circ_0124389	1	7	0.4375	0
hsa_circ_0005896	1	6	0.42857142857142855	0
hsa_circ_0004545	1	6	0.42857142857142855	0
hsa_circ_0008723	1	6	0.42857142857142855	0
hsa_circ_0007447	1	6	0.42857142857142855	0
hsa_circ_0007025	1	6	0.42857142857142855	0
hsa_circ_0007498	1	6	0.42857142857142855	0
hsa_circ_0003174	1	6	0.42857142857142855	0
hsa_circ_0005159	1	6	0.42857142857142855	0
hsa_circ_0005146	1	6	0.42857142857142855	0
hsa_circ_0072811	1	6	0.42857142857142855	0
hsa_circ_0072810	1	6	0.42857142857142855	0
hsa_circ_0003801	1	6	0.42857142857142855	0
hsa_circ_0072813	1	6	0.42857142857142855	0
hsa_circ_0004932	1	6	0.42857142857142855	0
hsa_circ_0136095	1	2	0.4	0
hsa_circ_0136096	1	2	0.4	0
hsa_circ_0002189	1	2	0.4	0
hsa_circ_0131479	1	2	0.4	0
hsa_circ_0131478	1	2	0.4	0
hsa_circ_0131476	1	2	0.4	0
hsa_circ_0131484	1	2	0.4	0
hsa_circ_0131485	1	2	0.4	0
hsa_circ_0043601	2	2	0.4	0
hsa_circ_0043602	2	2	0.4	0
hsa_circ_0043603	2	2	0.4	0
hsa_circ_0043604	2	2	0.4	0
hsa_circ_0043605	2	2	0.4	0
hsa_circ_0104349	1	2	0.4	0
hsa_circ_0033913	2	10	0.34347826086956523	0
hsa_circ_0033925	2	10	0.34347826086956523	0
hsa_circ_0033929	2	10	0.34347826086956523	0
hsa_circ_0033748	2	10	0.34347826086956523	0
hsa_circ_0033988	2	10	0.34347826086956523	0
hsa_circ_0033746	2	10	0.34347826086956523	0
hsa_circ_0033747	2	10	0.34347826086956523	0
hsa_circ_0033980	2	10	0.34347826086956523	0
hsa_circ_0033997	2	10	0.34347826086956523	0
hsa_circ_0033995	2	10	0.34347826086956523	0
hsa_circ_0033996	2	10	0.34347826086956523	0
hsa_circ_0033967	2	10	0.34347826086956523	0
hsa_circ_0033722	2	10	0.34347826086956523	0
hsa_circ_0034000	2	10	0.34347826086956523	0
hsa_circ_0033869	2	10	0.34347826086956523	0
hsa_circ_0033874	2	10	0.34347826086956523	0
hsa_circ_0033875	2	10	0.34347826086956523	0
hsa_circ_0033872	2	10	0.34347826086956523	0
hsa_circ_0033873	2	10	0.34347826086956523	0
hsa_circ_0033870	2	10	0.34347826086956523	0
hsa_circ_0033871	2	10	0.34347826086956523	0
hsa_circ_0033889	2	10	0.34347826086956523	0
hsa_circ_0033881	2	10	0.34347826086956523	0
hsa_circ_0001243	1	1	0.3333333333333333	0
hsa_circ_0001242	1	1	0.3333333333333333	0
hsa_circ_0108438	1	1	0.3333333333333333	0
hsa_circ_0108437	1	1	0.3333333333333333	0
hsa_circ_0108439	1	1	0.3333333333333333	0
hsa_circ_0001241	1	1	0.3333333333333333	0
hsa_circ_0118226	1	1	0.3333333333333333	0
hsa_circ_0118225	1	1	0.3333333333333333	0
hsa_circ_0006727	1	1	0.3333333333333333	0
hsa_circ_0004778	1	4	0.3333333333333333	0
hsa_circ_0005213	1	1	0.3333333333333333	0
hsa_circ_0063302	1	1	0.3333333333333333	0
hsa_circ_0104095	1	1	0.3333333333333333	0
hsa_circ_0064024	1	1	0.3333333333333333	0
hsa_circ_0064025	1	1	0.3333333333333333	0
hsa_circ_0064026	1	1	0.3333333333333333	0
hsa_circ_0120040	1	1	0.3333333333333333	0
hsa_circ_0118855	1	4	0.3333333333333333	0
hsa_circ_0118858	1	4	0.3333333333333333	0
hsa_circ_0107953	1	1	0.3333333333333333	0
hsa_circ_0107959	1	1	0.3333333333333333	0
hsa_circ_0107960	1	1	0.3333333333333333	0
hsa_circ_0118860	1	4	0.3333333333333333	0
hsa_circ_0118863	1	4	0.3333333333333333	0
hsa_circ_0118862	1	4	0.3333333333333333	0
hsa_circ_0118861	1	4	0.3333333333333333	0
hsa_circ_0139739	1	1	0.3333333333333333	0
hsa_circ_0139737	1	1	0.3333333333333333	0
hsa_circ_0139734	1	1	0.3333333333333333	0
hsa_circ_0004836	1	4	0.3333333333333333	0
hsa_circ_0139519	1	1	0.3333333333333333	0
hsa_circ_0004642	1	4	0.3333333333333333	0
hsa_circ_0103070	1	1	0.3333333333333333	0
hsa_circ_0103072	1	1	0.3333333333333333	0
hsa_circ_0103073	1	1	0.3333333333333333	0
hsa_circ_0139476	1	1	0.3333333333333333	0
hsa_circ_0139475	1	1	0.3333333333333333	0
hsa_circ_0139474	1	1	0.3333333333333333	0
hsa_circ_0091408	1	1	0.3333333333333333	0
hsa_circ_0134422	1	1	0.3333333333333333	0
hsa_circ_0097163	1	1	0.3333333333333333	0
hsa_circ_0134430	1	1	0.3333333333333333	0
hsa_circ_0134626	1	1	0.3333333333333333	0
hsa_circ_0028023	1	1	0.3333333333333333	0
hsa_circ_0028024	1	1	0.3333333333333333	0
hsa_circ_0063298	1	1	0.3333333333333333	0
hsa_circ_0063299	1	1	0.3333333333333333	0
hsa_circ_0094003	1	1	0.3333333333333333	0
hsa_circ_0094002	1	1	0.3333333333333333	0
hsa_circ_0094001	1	1	0.3333333333333333	0
hsa_circ_0080203	1	1	0.3333333333333333	0
hsa_circ_0032124	1	4	0.3333333333333333	0
hsa_circ_0033745	1	9	0.3	0
hsa_circ_0033867	1	9	0.3	0
hsa_circ_0033868	1	9	0.3	0
hsa_circ_0033865	1	9	0.3	0
hsa_circ_0033866	1	9	0.3	0
hsa_circ_0033888	1	9	0.3	0
hsa_circ_0033880	1	9	0.3	0
hsa_circ_0006934	1	1	0.25	0
hsa_circ_0004126	1	1	0.25	0
hsa_circ_0000230	1	1	0.25	0
hsa_circ_0005968	1	1	0.25	0
hsa_circ_0008203	1	1	0.25	0
hsa_circ_0099978	1	1	0.25	0
hsa_circ_0099977	1	1	0.25	0
hsa_circ_0099976	1	1	0.25	0
hsa_circ_0099975	1	1	0.25	0
hsa_circ_0000983	1	1	0.25	0
hsa_circ_0018087	1	1	0.25	0
hsa_circ_0094480	1	1	0.25	0
hsa_circ_0094476	1	1	0.25	0
hsa_circ_0094475	1	1	0.25	0
hsa_circ_0004938	1	1	0.25	0
hsa_circ_0006152	2	2	0.225	0
hsa_circ_0005911	2	2	0.225	0
hsa_circ_0003689	2	2	0.2222222222222222	0
hsa_circ_0005215	2	2	0.2222222222222222	0
hsa_circ_0031772	2	2	0.2222222222222222	0
hsa_circ_0002819	2	2	0.2222222222222222	0
hsa_circ_0009080	2	2	0.2222222222222222	0
hsa_circ_0008845	2	2	0.2222222222222222	0
hsa_circ_0006066	2	2	0.2222222222222222	0
hsa_circ_0008088	2	2	0.2222222222222222	0
hsa_circ_0003616	2	2	0.2222222222222222	0
hsa_circ_0005448	1	1	0.2	0
hsa_circ_0101646	1	1	0.2	0
hsa_circ_0101645	1	1	0.2	0
hsa_circ_0101648	1	1	0.2	0
hsa_circ_0101647	1	1	0.2	0
hsa_circ_0101649	1	1	0.2	0
hsa_circ_0016171	1	1	0.2	0
hsa_circ_0016170	1	1	0.2	0
hsa_circ_0016164	1	1	0.2	0
hsa_circ_0016167	1	1	0.2	0
hsa_circ_0016156	1	1	0.2	0
hsa_circ_0013961	1	1	0.2	0
hsa_circ_0101671	1	1	0.2	0
hsa_circ_0101670	1	1	0.2	0
hsa_circ_0101672	1	1	0.2	0
hsa_circ_0101675	1	1	0.2	0
hsa_circ_0101674	1	1	0.2	0
hsa_circ_0044190	1	1	0.16666666666666666	0
hsa_circ_0044191	1	1	0.16666666666666666	0
hsa_circ_0093773	1	1	0.16666666666666666	0
hsa_circ_0044187	1	1	0.16666666666666666	0
hsa_circ_0044189	1	1	0.16666666666666666	0
hsa_circ_0132724	1	1	0.16666666666666666	0
hsa_circ_0132725	1	1	0.16666666666666666	0
hsa_circ_0132723	1	1	0.16666666666666666	0
hsa_circ_0097297	1	1	0.16666666666666666	0
hsa_circ_0097298	1	1	0.16666666666666666	0
hsa_circ_0000429	1	1	0.16666666666666666	0
hsa_circ_0099526	1	1	0.16666666666666666	0
hsa_circ_0099525	1	1	0.16666666666666666	0
hsa_circ_0003833	1	1	0.16666666666666666	0
hsa_circ_0139961	1	1	0.14285714285714285	0
hsa_circ_0129226	1	1	0.14285714285714285	0
hsa_circ_0129228	1	1	0.14285714285714285	0
hsa_circ_0129229	1	1	0.14285714285714285	0
hsa_circ_0129230	1	1	0.14285714285714285	0
hsa_circ_0005998	1	1	0.125	0
hsa_circ_0005920	1	1	0.1111111111111111	0
hsa_circ_0101196	2	2	0.10964912280701754	0
hsa_circ_0101195	2	2	0.10964912280701754	0
hsa_circ_0101198	2	2	0.10964912280701754	0
hsa_circ_0101197	2	2	0.10964912280701754	0
hsa_circ_0101192	2	2	0.10964912280701754	0
hsa_circ_0101193	2	2	0.10964912280701754	0
hsa_circ_0101199	2	2	0.10964912280701754	0
hsa_circ_0101203	2	2	0.10964912280701754	0
hsa_circ_0101205	2	2	0.10964912280701754	0
hsa_circ_0101200	2	2	0.10964912280701754	0
hsa_circ_0101202	2	2	0.10964912280701754	0
hsa_circ_0101201	2	2	0.10964912280701754	0
hsa_circ_0034130	1	1	0.05263157894736842	0
hsa_circ_0034131	1	1	0.05263157894736842	0
hsa_circ_0103187	1	1	0.05263157894736842	0
hsa_circ_0034118	1	1	0.05263157894736842	0
hsa_circ_0034119	1	1	0.05263157894736842	0
hsa_circ_0034116	1	1	0.05263157894736842	0
hsa_circ_0034117	1	1	0.05263157894736842	0
hsa_circ_0034114	1	1	0.05263157894736842	0
hsa_circ_0034115	1	1	0.05263157894736842	0
hsa_circ_0034120	1	1	0.05263157894736842	0
hsa_circ_0034129	1	1	0.05263157894736842	0
hsa_circ_0034127	1	1	0.05263157894736842	0
hsa_circ_0034128	1	1	0.05263157894736842	0
hsa_circ_0034125	1	1	0.05263157894736842	0
hsa_circ_0034126	1	1	0.05263157894736842	0
hsa_circ_0034123	1	1	0.05263157894736842	0
hsa_circ_0034124	1	1	0.05263157894736842	0
hsa_circ_0034121	1	1	0.05263157894736842	0
hsa_circ_0034122	1	1	0.05263157894736842	0
hsa_circ_0002571	1	1	0.02631578947368421	0
hsa_circ_0003265	1	1	0.02631578947368421	0
hsa_circ_0101215	1	1	0.02631578947368421	0
hsa_circ_0101214	1	1	0.02631578947368421	0
hsa_circ_0101216	1	1	0.02631578947368421	0
hsa_circ_0101211	1	1	0.02631578947368421	0
hsa_circ_0101210	1	1	0.02631578947368421	0
hsa_circ_0101213	1	1	0.02631578947368421	0
hsa_circ_0101212	1	1	0.02631578947368421	0
hsa_circ_0101219	1	1	0.02631578947368421	0
hsa_circ_0101218	1	1	0.02631578947368421	0
hsa_circ_0101220	1	1	0.02631578947368421	0
hsa_circ_0101226	1	1	0.02631578947368421	0
hsa_circ_0101225	1	1	0.02631578947368421	0
hsa_circ_0101228	1	1	0.02631578947368421	0
hsa_circ_0101227	1	1	0.02631578947368421	0
hsa_circ_0101222	1	1	0.02631578947368421	0
hsa_circ_0101221	1	1	0.02631578947368421	0
hsa_circ_0101224	1	1	0.02631578947368421	0
hsa_circ_0101223	1	1	0.02631578947368421	0
hsa_circ_0101229	1	1	0.02631578947368421	0
hsa_circ_0101206	1	1	0.02631578947368421	0
hsa_circ_0101208	1	1	0.02631578947368421	0
hsa_circ_0101207	1	1	0.02631578947368421	0
hsa_circ_0101209	1	1	0.02631578947368421	0
