# Supplementary material for: Analysis of plasma‐derived small extracellular vesicle characteristics and microRNA cargo following exercise‐induced skeletal muscle damage in men
Source: Physiol Rep. 2024 Sep 20;12(18):e70056. doi: 10.14814/phy2.70056 (PMC11415274; doi:10.14814/phy2.70056)
Supplement: Supplementary file 2 — Data S2: Supporting Information. [file PHY2-12-e70056-s001.zip › Processed Files For Individual Samples/SV18362-0006_S6_R1_001.fastq_CORE_RESULTS_v4.6.2/SV18362-0006_S6_R1_001.fastq/readCounts_circRNA_antisense.txt]

ReferenceID	uniqueFragmentCount	totalReadCount	multimapAdjustedReadCount	uniqueMappingReads
hsa_circ_0112697	8	525	525.0	525
hsa_circ_0132014	6	320	320.0	320
hsa_circ_0109954	11	319	319.0	319
hsa_circ_0116140	7	255	255.0	255
hsa_circ_0115089	6	193	193.0	193
hsa_circ_0009016	13	146	146.0	146
hsa_circ_0007319	7	116	116.0	116
hsa_circ_0105985	4	112	112.0	112
hsa_circ_0021776	6	99	99.0	99
hsa_circ_0007636	17	385	81.375	0
hsa_circ_0007359	17	385	81.375	0
hsa_circ_0008442	17	385	81.375	0
hsa_circ_0003953	17	385	81.375	0
hsa_circ_0019222	3	135	67.5	0
hsa_circ_0019223	3	135	67.5	0
hsa_circ_0093722	4	64	64.0	64
hsa_circ_0111999	1	62	62.0	62
hsa_circ_0078382	3	62	61.5	61
hsa_circ_0026476	10	67	59.666666666666664	56
hsa_circ_0005448	3	89	56.5	24
hsa_circ_0138048	1	53	53.0	53
hsa_circ_0136815	3	48	48.0	48
hsa_circ_0100958	1	46	46.0	46
hsa_circ_0125615	1	46	46.0	46
hsa_circ_0001468	2	44	44.0	44
hsa_circ_0104617	2	44	44.0	44
hsa_circ_0064024	9	130	43.333333333333336	0
hsa_circ_0064025	9	130	43.333333333333336	0
hsa_circ_0064026	9	130	43.333333333333336	0
hsa_circ_0102742	2	43	43.0	43
hsa_circ_0134751	1	41	41.0	41
hsa_circ_0128147	1	38	38.0	38
hsa_circ_0094632	1	37	37.0	37
hsa_circ_0097577	2	37	37.0	37
hsa_circ_0130450	2	36	36.0	36
hsa_circ_0114510	1	36	36.0	36
hsa_circ_0092465	1	35	35.0	35
hsa_circ_0133232	2	35	35.0	35
hsa_circ_0128425	1	35	35.0	35
hsa_circ_0107953	15	120	34.26666666666666	0
hsa_circ_0107959	15	120	34.26666666666666	0
hsa_circ_0107960	15	120	34.26666666666666	0
hsa_circ_0137789	2	34	34.0	34
hsa_circ_0004434	2	33	33.0	33
hsa_circ_0077820	1	33	33.0	33
hsa_circ_0052300	1	33	33.0	33
hsa_circ_0008395	2	33	33.0	33
hsa_circ_0094313	2	33	33.0	33
hsa_circ_0004915	2	65	32.5	0
hsa_circ_0091531	2	32	32.0	32
hsa_circ_0111964	1	31	31.0	31
hsa_circ_0002595	2	31	31.0	31
hsa_circ_0036055	2	31	31.0	31
hsa_circ_0085301	1	31	31.0	31
hsa_circ_0132672	2	31	31.0	31
hsa_circ_0094394	1	31	31.0	31
hsa_circ_0108702	3	31	31.0	31
hsa_circ_0057585	1	31	31.0	31
hsa_circ_0136848	1	30	30.0	30
hsa_circ_0098119	2	30	30.0	30
hsa_circ_0125799	3	60	30.0	0
hsa_circ_0125798	3	60	30.0	0
hsa_circ_0013800	1	30	30.0	30
hsa_circ_0117592	1	29	29.0	29
hsa_circ_0093872	2	29	29.0	29
hsa_circ_0131167	2	29	29.0	29
hsa_circ_0003170	1	29	29.0	29
hsa_circ_0003163	1	29	29.0	29
hsa_circ_0138819	3	29	29.0	29
hsa_circ_0137748	2	29	29.0	29
hsa_circ_0140341	1	28	28.0	28
hsa_circ_0134256	1	28	28.0	28
hsa_circ_0087105	1	28	28.0	28
hsa_circ_0116505	1	28	28.0	28
hsa_circ_0139877	1	28	28.0	28
hsa_circ_0093865	1	27	27.0	27
hsa_circ_0075549	2	27	27.0	27
hsa_circ_0035409	1	54	27.0	0
hsa_circ_0035407	1	54	27.0	0
hsa_circ_0100040	1	27	27.0	27
hsa_circ_0099344	3	32	26.833333333333332	24
hsa_circ_0105285	1	26	26.0	26
hsa_circ_0115197	2	26	26.0	26
hsa_circ_0136710	1	26	26.0	26
hsa_circ_0135407	1	26	26.0	26
hsa_circ_0121675	1	26	26.0	26
hsa_circ_0104681	1	26	26.0	26
hsa_circ_0000781	2	26	26.0	26
hsa_circ_0130980	2	26	26.0	26
hsa_circ_0079763	2	25	25.0	25
hsa_circ_0140768	1	25	25.0	25
hsa_circ_0062466	10	111	24.525	0
hsa_circ_0131894	1	24	24.0	24
hsa_circ_0110957	1	24	24.0	24
hsa_circ_0127022	1	24	24.0	24
hsa_circ_0136688	3	24	24.0	24
hsa_circ_0117545	1	24	24.0	24
hsa_circ_0062472	8	108	23.525	0
hsa_circ_0011166	2	23	23.0	23
hsa_circ_0036567	1	23	23.0	23
hsa_circ_0138543	1	23	23.0	23
hsa_circ_0137347	1	23	23.0	23
hsa_circ_0138018	1	22	22.0	22
hsa_circ_0004659	3	40	22.0	4
hsa_circ_0102922	1	21	21.0	21
hsa_circ_0134228	1	21	21.0	21
hsa_circ_0116359	1	20	20.0	20
hsa_circ_0134238	1	20	20.0	20
hsa_circ_0139668	1	20	20.0	20
hsa_circ_0093263	2	20	20.0	20
hsa_circ_0116654	1	20	20.0	20
hsa_circ_0062505	5	79	19.75	0
hsa_circ_0062496	5	79	19.75	0
hsa_circ_0108303	1	39	19.5	0
hsa_circ_0108305	1	39	19.5	0
hsa_circ_0127007	1	39	19.5	0
hsa_circ_0140621	1	39	19.5	0
hsa_circ_0140686	1	19	19.0	19
hsa_circ_0094063	1	38	19.0	0
hsa_circ_0094062	1	38	19.0	0
hsa_circ_0127302	4	18	18.0	18
hsa_circ_0106545	1	35	17.5	0
hsa_circ_0138364	2	33	17.0	1
hsa_circ_0133346	2	34	17.0	0
hsa_circ_0133347	2	34	17.0	0
hsa_circ_0122887	2	33	17.0	1
hsa_circ_0107146	1	16	16.0	16
hsa_circ_0131242	1	32	16.0	0
hsa_circ_0115629	1	32	16.0	0
hsa_circ_0007742	2	47	15.666666666666668	0
hsa_circ_0003096	2	47	15.666666666666668	0
hsa_circ_0038910	2	47	15.666666666666668	0
hsa_circ_0004784	8	121	15.25	0
hsa_circ_0006643	8	121	15.25	0
hsa_circ_0008733	8	121	15.25	0
hsa_circ_0002978	8	121	15.25	0
hsa_circ_0106404	3	28	15.0	2
hsa_circ_0104366	1	29	14.5	0
hsa_circ_0104367	1	29	14.5	0
hsa_circ_0079961	2	14	14.0	14
hsa_circ_0136382	1	14	14.0	14
hsa_circ_0105031	1	26	13.0	0
hsa_circ_0009033	2	13	13.0	13
hsa_circ_0035295	1	37	12.333333333333334	0
hsa_circ_0103865	1	37	12.333333333333334	0
hsa_circ_0103864	1	37	12.333333333333334	0
hsa_circ_0052106	1	12	12.0	12
hsa_circ_0139718	6	12	12.0	12
hsa_circ_0105929	1	12	12.0	12
hsa_circ_0135293	1	12	12.0	12
hsa_circ_0047501	2	22	11.5	1
hsa_circ_0134432	2	34	11.333333333333334	0
hsa_circ_0002033	2	34	11.333333333333334	0
hsa_circ_0080214	2	34	11.333333333333334	0
hsa_circ_0126938	1	22	11.0	0
hsa_circ_0126937	1	22	11.0	0
hsa_circ_0128047	1	22	11.0	0
hsa_circ_0128046	1	22	11.0	0
hsa_circ_0095799	1	11	11.0	11
hsa_circ_0094534	1	11	11.0	11
hsa_circ_0004360	8	74	10.93452380952381	0
hsa_circ_0007133	8	74	10.93452380952381	0
hsa_circ_0007373	8	74	10.93452380952381	0
hsa_circ_0008570	8	74	10.93452380952381	0
hsa_circ_0004848	8	74	10.93452380952381	0
hsa_circ_0003072	7	73	10.767857142857142	0
hsa_circ_0112689	1	32	10.666666666666666	0
hsa_circ_0112687	1	32	10.666666666666666	0
hsa_circ_0112688	1	32	10.666666666666666	0
hsa_circ_0108424	1	21	10.5	0
hsa_circ_0003156	1	21	10.5	0
hsa_circ_0107381	1	21	10.5	0
hsa_circ_0123108	1	21	10.5	0
hsa_circ_0123107	1	21	10.5	0
hsa_circ_0129124	1	10	10.0	10
hsa_circ_0076872	1	10	10.0	10
hsa_circ_0131366	2	10	10.0	10
hsa_circ_0115761	1	19	9.5	0
hsa_circ_0006158	1	19	9.5	0
hsa_circ_0107957	1	43	8.6	0
hsa_circ_0107958	1	43	8.6	0
hsa_circ_0015637	1	34	8.5	0
hsa_circ_0106090	1	34	8.5	0
hsa_circ_0111442	1	34	8.5	0
hsa_circ_0111441	1	34	8.5	0
hsa_circ_0093301	2	33	8.25	0
hsa_circ_0093304	2	33	8.25	0
hsa_circ_0093305	2	33	8.25	0
hsa_circ_0093299	2	33	8.25	0
hsa_circ_0055538	5	9	8.166666666666666	8
hsa_circ_0109191	1	8	8.0	8
hsa_circ_0134840	2	31	7.75	0
hsa_circ_0134842	2	31	7.75	0
hsa_circ_0134841	2	31	7.75	0
hsa_circ_0134843	2	31	7.75	0
hsa_circ_0103730	2	31	7.75	0
hsa_circ_0007487	2	31	7.75	0
hsa_circ_0103728	2	31	7.75	0
hsa_circ_0103729	2	31	7.75	0
hsa_circ_0134176	1	29	7.25	0
hsa_circ_0134180	1	29	7.25	0
hsa_circ_0134182	1	29	7.25	0
hsa_circ_0134185	1	29	7.25	0
hsa_circ_0034184	1	7	7.0	7
hsa_circ_0109124	5	7	7.0	7
hsa_circ_0113369	6	7	7.0	7
hsa_circ_0096706	2	7	7.0	7
hsa_circ_0132029	2	31	6.2	0
hsa_circ_0132027	2	31	6.2	0
hsa_circ_0132034	2	31	6.2	0
hsa_circ_0132035	2	31	6.2	0
hsa_circ_0132030	2	31	6.2	0
hsa_circ_0074987	1	18	6.0	0
hsa_circ_0074984	1	18	6.0	0
hsa_circ_0128580	1	18	6.0	0
hsa_circ_0111997	1	12	6.0	0
hsa_circ_0111993	1	12	6.0	0
hsa_circ_0020970	1	5	5.0	5
hsa_circ_0126787	1	10	5.0	0
hsa_circ_0126788	1	10	5.0	0
hsa_circ_0062465	5	32	4.775	0
hsa_circ_0062467	5	32	4.775	0
hsa_circ_0055550	2	34	4.267857142857143	0
hsa_circ_0064994	1	33	4.125	0
hsa_circ_0040337	2	4	4.0	4
hsa_circ_0137880	2	4	4.0	4
hsa_circ_0102249	4	4	4.0	4
hsa_circ_0138789	1	4	4.0	4
hsa_circ_0100969	4	35	3.8888888888888893	0
hsa_circ_0100973	4	35	3.8888888888888893	0
hsa_circ_0100972	4	35	3.8888888888888893	0
hsa_circ_0100975	4	35	3.8888888888888893	0
hsa_circ_0100974	4	35	3.8888888888888893	0
hsa_circ_0100971	4	35	3.8888888888888893	0
hsa_circ_0100970	4	35	3.8888888888888893	0
hsa_circ_0100977	4	35	3.8888888888888893	0
hsa_circ_0100976	4	35	3.8888888888888893	0
hsa_circ_0062469	3	29	3.775	0
hsa_circ_0026475	1	11	3.6666666666666665	0
hsa_circ_0026480	1	11	3.6666666666666665	0
hsa_circ_0062480	1	27	3.375	0
hsa_circ_0062481	1	27	3.375	0
hsa_circ_0062491	1	27	3.375	0
hsa_circ_0138338	2	4	3.3333333333333335	3
hsa_circ_0094523	2	3	3.0	3
hsa_circ_0098052	2	3	3.0	3
hsa_circ_0119138	3	3	3.0	3
hsa_circ_0086199	2	9	3.0	0
hsa_circ_0086197	2	9	3.0	0
hsa_circ_0086198	2	9	3.0	0
hsa_circ_0069749	3	3	3.0	3
hsa_circ_0001306	1	3	3.0	3
hsa_circ_0074029	3	3	2.5	2
hsa_circ_0132740	1	7	2.3333333333333335	0
hsa_circ_0132741	1	7	2.3333333333333335	0
hsa_circ_0129693	2	2	2.0	2
hsa_circ_0103082	1	2	2.0	2
hsa_circ_0118317	1	2	2.0	2
hsa_circ_0132608	2	2	2.0	2
hsa_circ_0129202	2	4	2.0	0
hsa_circ_0129201	2	4	2.0	0
hsa_circ_0083359	2	2	2.0	2
hsa_circ_0031701	2	2	2.0	2
hsa_circ_0101500	1	2	2.0	2
hsa_circ_0100997	1	2	2.0	2
hsa_circ_0131114	2	2	2.0	2
hsa_circ_0124700	2	2	2.0	2
hsa_circ_0007237	2	2	2.0	2
hsa_circ_0115632	2	2	2.0	2
hsa_circ_0030282	2	2	2.0	2
hsa_circ_0096330	1	4	2.0	0
hsa_circ_0096331	1	4	2.0	0
hsa_circ_0121012	1	2	2.0	2
hsa_circ_0133136	2	2	2.0	2
hsa_circ_0122005	1	2	2.0	2
hsa_circ_0103142	1	2	2.0	2
hsa_circ_0131728	2	2	2.0	2
hsa_circ_0093357	2	2	2.0	2
hsa_circ_0012674	1	2	2.0	2
hsa_circ_0130599	1	3	1.5	0
hsa_circ_0135403	2	2	1.5	1
hsa_circ_0106897	3	3	1.5	0
hsa_circ_0106898	3	3	1.5	0
hsa_circ_0136107	2	2	1.5	1
hsa_circ_0125349	1	3	1.5	0
hsa_circ_0016170	2	2	1.3333333333333333	1
hsa_circ_0032941	2	2	1.25	1
hsa_circ_0095850	2	2	1.0	0
hsa_circ_0004521	1	1	1.0	1
hsa_circ_0105036	1	1	1.0	1
hsa_circ_0095849	2	2	1.0	0
hsa_circ_0140002	1	1	1.0	1
hsa_circ_0034281	1	1	1.0	1
hsa_circ_0095604	1	1	1.0	1
hsa_circ_0128120	1	1	1.0	1
hsa_circ_0017821	1	1	1.0	1
hsa_circ_0093773	1	1	1.0	1
hsa_circ_0129245	1	1	1.0	1
hsa_circ_0002202	1	1	1.0	1
hsa_circ_0127068	1	1	1.0	1
hsa_circ_0121404	1	1	1.0	1
hsa_circ_0003890	1	1	1.0	1
hsa_circ_0035349	1	1	1.0	1
hsa_circ_0124916	1	1	1.0	1
hsa_circ_0121400	1	1	1.0	1
hsa_circ_0099066	1	1	1.0	1
hsa_circ_0107321	1	1	1.0	1
hsa_circ_0001585	1	1	1.0	1
hsa_circ_0129352	1	1	1.0	1
hsa_circ_0122844	1	1	1.0	1
hsa_circ_0108899	1	1	1.0	1
hsa_circ_0101901	1	1	1.0	1
hsa_circ_0119747	1	1	1.0	1
hsa_circ_0137278	1	1	1.0	1
hsa_circ_0138365	1	1	1.0	1
hsa_circ_0127476	1	1	1.0	1
hsa_circ_0129892	1	1	1.0	1
hsa_circ_0092523	1	1	1.0	1
hsa_circ_0092885	1	1	1.0	1
hsa_circ_0128477	1	1	1.0	1
hsa_circ_0102181	1	1	1.0	1
hsa_circ_0127385	1	1	1.0	1
hsa_circ_0103393	1	1	1.0	1
hsa_circ_0118669	1	1	1.0	1
hsa_circ_0137183	1	1	1.0	1
hsa_circ_0108855	1	1	1.0	1
hsa_circ_0119512	1	1	1.0	1
hsa_circ_0110336	1	1	1.0	1
hsa_circ_0131495	1	1	1.0	1
hsa_circ_0054944	1	1	1.0	1
hsa_circ_0108387	1	1	1.0	1
hsa_circ_0114936	1	1	1.0	1
hsa_circ_0136838	1	1	1.0	1
hsa_circ_0132118	1	1	1.0	1
hsa_circ_0111652	1	1	1.0	1
hsa_circ_0108396	1	1	1.0	1
hsa_circ_0134771	2	2	1.0	0
hsa_circ_0100313	1	1	1.0	1
hsa_circ_0061589	1	1	1.0	1
hsa_circ_0119016	1	1	1.0	1
hsa_circ_0114955	1	1	1.0	1
hsa_circ_0131274	1	1	1.0	1
hsa_circ_0138904	1	1	1.0	1
hsa_circ_0101853	1	1	1.0	1
hsa_circ_0134780	2	2	1.0	0
hsa_circ_0100408	1	1	1.0	1
hsa_circ_0093929	1	1	1.0	1
hsa_circ_0126939	1	1	1.0	1
hsa_circ_0134555	1	1	1.0	1
hsa_circ_0108138	1	1	1.0	1
hsa_circ_0100418	1	1	1.0	1
hsa_circ_0077722	1	1	1.0	1
hsa_circ_0098128	1	1	1.0	1
hsa_circ_0131453	1	1	1.0	1
hsa_circ_0123607	1	1	1.0	1
hsa_circ_0098599	1	1	1.0	1
hsa_circ_0140171	1	1	1.0	1
hsa_circ_0107141	1	1	1.0	1
hsa_circ_0007545	1	1	1.0	1
hsa_circ_0130495	1	1	1.0	1
hsa_circ_0099206	1	1	1.0	1
hsa_circ_0061386	1	1	1.0	1
hsa_circ_0121539	1	1	1.0	1
hsa_circ_0111400	1	1	1.0	1
hsa_circ_0027246	1	1	1.0	1
hsa_circ_0109652	1	1	1.0	1
hsa_circ_0107478	2	2	1.0	0
hsa_circ_0107477	2	2	1.0	0
hsa_circ_0100963	1	1	1.0	1
hsa_circ_0083181	1	1	1.0	1
hsa_circ_0100849	1	1	1.0	1
hsa_circ_0105180	1	1	1.0	1
hsa_circ_0074240	1	1	1.0	1
hsa_circ_0131122	2	2	1.0	0
hsa_circ_0131123	2	2	1.0	0
hsa_circ_0032844	1	1	1.0	1
hsa_circ_0113688	1	1	1.0	1
hsa_circ_0102444	1	1	1.0	1
hsa_circ_0116950	1	1	1.0	1
hsa_circ_0123478	1	1	1.0	1
hsa_circ_0115645	1	1	1.0	1
hsa_circ_0093095	1	1	1.0	1
hsa_circ_0128715	1	1	1.0	1
hsa_circ_0111160	1	1	1.0	1
hsa_circ_0113458	1	1	1.0	1
hsa_circ_0095383	1	1	1.0	1
hsa_circ_0104615	1	1	1.0	1
hsa_circ_0123137	1	1	1.0	1
hsa_circ_0056769	1	1	1.0	1
hsa_circ_0089784	1	1	1.0	1
hsa_circ_0104949	1	1	1.0	1
hsa_circ_0114846	1	1	1.0	1
hsa_circ_0136876	1	1	1.0	1
hsa_circ_0094273	1	1	1.0	1
hsa_circ_0101683	1	1	1.0	1
hsa_circ_0136649	1	1	1.0	1
hsa_circ_0080989	1	1	1.0	1
hsa_circ_0125524	1	2	1.0	0
hsa_circ_0125523	1	2	1.0	0
hsa_circ_0101894	1	1	1.0	1
hsa_circ_0088596	1	1	1.0	1
hsa_circ_0100443	1	1	1.0	1
hsa_circ_0095334	1	1	1.0	1
hsa_circ_0117887	1	1	1.0	1
hsa_circ_0103134	1	1	1.0	1
hsa_circ_0013638	1	1	1.0	1
hsa_circ_0115463	1	1	1.0	1
hsa_circ_0094233	1	1	1.0	1
hsa_circ_0139305	1	1	1.0	1
hsa_circ_0137127	1	1	1.0	1
hsa_circ_0137129	1	1	1.0	1
hsa_circ_0055258	1	1	1.0	1
hsa_circ_0107954	1	1	1.0	1
hsa_circ_0032355	1	1	1.0	1
hsa_circ_0095780	1	1	1.0	1
hsa_circ_0140437	1	1	1.0	1
hsa_circ_0106639	1	1	1.0	1
hsa_circ_0120940	1	1	1.0	1
hsa_circ_0097830	1	1	1.0	1
hsa_circ_0125343	1	1	1.0	1
hsa_circ_0017915	2	2	1.0	0
hsa_circ_0129942	1	1	1.0	1
hsa_circ_0017914	2	2	1.0	0
hsa_circ_0055147	1	1	1.0	1
hsa_circ_0138536	1	1	1.0	1
hsa_circ_0000476	1	1	1.0	1
hsa_circ_0125576	1	2	1.0	0
hsa_circ_0125575	1	2	1.0	0
hsa_circ_0111171	1	1	1.0	1
hsa_circ_0094786	1	1	1.0	1
hsa_circ_0095635	1	1	1.0	1
hsa_circ_0003971	1	1	1.0	1
hsa_circ_0125362	1	1	1.0	1
hsa_circ_0135152	1	1	1.0	1
hsa_circ_0113259	1	1	1.0	1
hsa_circ_0137345	1	1	1.0	1
hsa_circ_0003382	2	2	0.8333333333333333	0
hsa_circ_0007724	2	2	0.8333333333333333	0
hsa_circ_0005409	2	2	0.75	0
hsa_circ_0007965	2	2	0.75	0
hsa_circ_0130880	2	2	0.6666666666666666	0
hsa_circ_0130881	2	2	0.6666666666666666	0
hsa_circ_0130879	2	2	0.6666666666666666	0
hsa_circ_0043601	3	3	0.6000000000000001	0
hsa_circ_0043602	3	3	0.6000000000000001	0
hsa_circ_0043603	3	3	0.6000000000000001	0
hsa_circ_0043604	3	3	0.6000000000000001	0
hsa_circ_0043605	3	3	0.6000000000000001	0
hsa_circ_0003672	1	1	0.5	0
hsa_circ_0121970	1	1	0.5	0
hsa_circ_0080033	1	1	0.5	0
hsa_circ_0080036	1	1	0.5	0
hsa_circ_0131449	1	1	0.5	0
hsa_circ_0042936	1	1	0.5	0
hsa_circ_0136197	1	1	0.5	0
hsa_circ_0136198	1	1	0.5	0
hsa_circ_0114165	1	1	0.5	0
hsa_circ_0114164	1	1	0.5	0
hsa_circ_0121969	1	1	0.5	0
hsa_circ_0006833	1	1	0.5	0
hsa_circ_0029834	1	1	0.5	0
hsa_circ_0118541	1	1	0.5	0
hsa_circ_0118540	1	1	0.5	0
hsa_circ_0131135	1	1	0.5	0
hsa_circ_0135749	1	1	0.5	0
hsa_circ_0006416	1	1	0.5	0
hsa_circ_0108369	1	1	0.5	0
hsa_circ_0102826	1	1	0.5	0
hsa_circ_0102827	1	1	0.5	0
hsa_circ_0137705	1	1	0.5	0
hsa_circ_0137707	1	1	0.5	0
hsa_circ_0108370	1	1	0.5	0
hsa_circ_0135888	1	1	0.5	0
hsa_circ_0099693	1	1	0.5	0
hsa_circ_0099692	1	1	0.5	0
hsa_circ_0131450	1	1	0.5	0
hsa_circ_0007313	1	1	0.5	0
hsa_circ_0131226	1	1	0.5	0
hsa_circ_0005124	1	1	0.5	0
hsa_circ_0055857	1	1	0.5	0
hsa_circ_0055856	1	1	0.5	0
hsa_circ_0133663	1	1	0.5	0
hsa_circ_0121676	1	1	0.5	0
hsa_circ_0127843	1	1	0.5	0
hsa_circ_0127842	1	1	0.5	0
hsa_circ_0106929	1	1	0.5	0
hsa_circ_0074028	1	1	0.5	0
hsa_circ_0106930	1	1	0.5	0
hsa_circ_0125535	1	1	0.5	0
hsa_circ_0100276	1	1	0.5	0
hsa_circ_0125534	1	1	0.5	0
hsa_circ_0100275	1	1	0.5	0
hsa_circ_0006378	1	1	0.5	0
hsa_circ_0122024	1	1	0.5	0
hsa_circ_0128806	1	1	0.5	0
hsa_circ_0114670	1	1	0.5	0
hsa_circ_0006481	1	1	0.5	0
hsa_circ_0114669	1	1	0.5	0
hsa_circ_0136210	1	1	0.5	0
hsa_circ_0136211	1	1	0.5	0
hsa_circ_0133231	1	1	0.5	0
hsa_circ_0123445	1	1	0.5	0
hsa_circ_0123444	1	1	0.5	0
hsa_circ_0133230	1	1	0.5	0
hsa_circ_0007278	1	1	0.5	0
hsa_circ_0102894	1	1	0.5	0
hsa_circ_0102895	1	1	0.5	0
hsa_circ_0116814	1	1	0.5	0
hsa_circ_0121041	1	1	0.5	0
hsa_circ_0121042	1	1	0.5	0
hsa_circ_0008587	1	1	0.5	0
hsa_circ_0134595	1	1	0.5	0
hsa_circ_0100577	1	1	0.5	0
hsa_circ_0104581	1	1	0.5	0
hsa_circ_0001991	1	1	0.5	0
hsa_circ_0080432	1	1	0.5	0
hsa_circ_0102155	1	1	0.5	0
hsa_circ_0104579	1	1	0.5	0
hsa_circ_0137263	1	1	0.5	0
hsa_circ_0139732	1	1	0.5	0
hsa_circ_0139731	1	1	0.5	0
hsa_circ_0080355	1	1	0.5	0
hsa_circ_0071637	1	1	0.5	0
hsa_circ_0080357	1	1	0.5	0
hsa_circ_0092597	1	1	0.5	0
hsa_circ_0114103	1	1	0.5	0
hsa_circ_0114102	1	1	0.5	0
hsa_circ_0092598	1	1	0.5	0
hsa_circ_0004930	1	1	0.5	0
hsa_circ_0135040	1	1	0.5	0
hsa_circ_0112162	1	1	0.5	0
hsa_circ_0112163	1	1	0.5	0
hsa_circ_0124254	2	2	0.45	0
hsa_circ_0124257	2	2	0.45	0
hsa_circ_0124256	2	2	0.45	0
hsa_circ_0124255	2	2	0.45	0
hsa_circ_0101512	1	3	0.42857142857142855	0
hsa_circ_0101514	1	3	0.42857142857142855	0
hsa_circ_0101513	1	3	0.42857142857142855	0
hsa_circ_0101519	1	3	0.42857142857142855	0
hsa_circ_0101516	1	3	0.42857142857142855	0
hsa_circ_0101515	1	3	0.42857142857142855	0
hsa_circ_0101518	1	3	0.42857142857142855	0
hsa_circ_0016164	2	2	0.4	0
hsa_circ_0016167	2	2	0.4	0
hsa_circ_0016160	2	2	0.4	0
hsa_circ_0016169	2	2	0.4	0
hsa_circ_0016156	2	2	0.4	0
hsa_circ_0044191	2	2	0.3666666666666667	0
hsa_circ_0044187	2	2	0.3666666666666667	0
hsa_circ_0005639	2	2	0.3666666666666667	0
hsa_circ_0002960	2	2	0.3666666666666667	0
hsa_circ_0108429	1	1	0.3333333333333333	0
hsa_circ_0001108	1	1	0.3333333333333333	0
hsa_circ_0001107	1	1	0.3333333333333333	0
hsa_circ_0006766	1	1	0.3333333333333333	0
hsa_circ_0113749	1	1	0.3333333333333333	0
hsa_circ_0113748	1	1	0.3333333333333333	0
hsa_circ_0119286	1	1	0.3333333333333333	0
hsa_circ_0004454	1	1	0.3333333333333333	0
hsa_circ_0008528	1	1	0.3333333333333333	0
hsa_circ_0110890	1	1	0.3333333333333333	0
hsa_circ_0107387	1	1	0.3333333333333333	0
hsa_circ_0107388	1	1	0.3333333333333333	0
hsa_circ_0107389	1	1	0.3333333333333333	0
hsa_circ_0004153	1	1	0.3333333333333333	0
hsa_circ_0113329	1	1	0.3333333333333333	0
hsa_circ_0016177	1	1	0.3333333333333333	0
hsa_circ_0016176	1	1	0.3333333333333333	0
hsa_circ_0137766	1	1	0.3333333333333333	0
hsa_circ_0137767	1	1	0.3333333333333333	0
hsa_circ_0137768	1	1	0.3333333333333333	0
hsa_circ_0045738	1	1	0.3333333333333333	0
hsa_circ_0045736	1	1	0.3333333333333333	0
hsa_circ_0045735	1	1	0.3333333333333333	0
hsa_circ_0006368	1	1	0.3333333333333333	0
hsa_circ_0008422	1	1	0.3333333333333333	0
hsa_circ_0113330	1	1	0.3333333333333333	0
hsa_circ_0113331	1	1	0.3333333333333333	0
hsa_circ_0002816	1	1	0.3333333333333333	0
hsa_circ_0113750	1	1	0.3333333333333333	0
hsa_circ_0094487	1	1	0.3333333333333333	0
hsa_circ_0094486	1	1	0.3333333333333333	0
hsa_circ_0094488	1	1	0.3333333333333333	0
hsa_circ_0078338	1	1	0.3333333333333333	0
hsa_circ_0093272	1	1	0.3333333333333333	0
hsa_circ_0003955	1	1	0.3333333333333333	0
hsa_circ_0093273	1	1	0.3333333333333333	0
hsa_circ_0078341	1	1	0.3333333333333333	0
hsa_circ_0078342	1	1	0.3333333333333333	0
hsa_circ_0139326	1	1	0.3333333333333333	0
hsa_circ_0139325	1	1	0.3333333333333333	0
hsa_circ_0109903	1	1	0.3333333333333333	0
hsa_circ_0109905	1	1	0.3333333333333333	0
hsa_circ_0109904	1	1	0.3333333333333333	0
hsa_circ_0139324	1	1	0.3333333333333333	0
hsa_circ_0094560	1	1	0.3333333333333333	0
hsa_circ_0130932	1	1	0.3333333333333333	0
hsa_circ_0130934	1	1	0.3333333333333333	0
hsa_circ_0094559	1	1	0.3333333333333333	0
hsa_circ_0130933	1	1	0.3333333333333333	0
hsa_circ_0130716	1	1	0.3333333333333333	0
hsa_circ_0000694	1	1	0.3333333333333333	0
hsa_circ_0000695	1	1	0.3333333333333333	0
hsa_circ_0000693	1	1	0.3333333333333333	0
hsa_circ_0104045	1	2	0.2857142857142857	0
hsa_circ_0104048	1	2	0.2857142857142857	0
hsa_circ_0104054	1	2	0.2857142857142857	0
hsa_circ_0104053	1	2	0.2857142857142857	0
hsa_circ_0104052	1	2	0.2857142857142857	0
hsa_circ_0104051	1	2	0.2857142857142857	0
hsa_circ_0104055	1	2	0.2857142857142857	0
hsa_circ_0110608	1	1	0.25	0
hsa_circ_0003420	1	1	0.25	0
hsa_circ_0110607	1	1	0.25	0
hsa_circ_0110606	1	1	0.25	0
hsa_circ_0110605	1	1	0.25	0
hsa_circ_0003427	1	1	0.25	0
hsa_circ_0005833	1	1	0.25	0
hsa_circ_0016727	1	1	0.25	0
hsa_circ_0002299	1	1	0.25	0
hsa_circ_0003182	1	1	0.25	0
hsa_circ_0002907	1	1	0.25	0
hsa_circ_0138746	1	1	0.25	0
hsa_circ_0138745	1	1	0.25	0
hsa_circ_0138744	1	1	0.25	0
hsa_circ_0104729	1	1	0.25	0
hsa_circ_0104730	1	1	0.25	0
hsa_circ_0104738	1	1	0.25	0
hsa_circ_0133256	1	1	0.25	0
hsa_circ_0102875	1	1	0.25	0
hsa_circ_0102872	1	1	0.25	0
hsa_circ_0102874	1	1	0.25	0
hsa_circ_0054269	1	1	0.25	0
hsa_circ_0103144	1	1	0.25	0
hsa_circ_0103145	1	1	0.25	0
hsa_circ_0103146	1	1	0.25	0
hsa_circ_0103147	1	1	0.25	0
hsa_circ_0054275	1	1	0.25	0
hsa_circ_0054279	1	1	0.25	0
hsa_circ_0054271	1	1	0.25	0
hsa_circ_0122756	1	1	0.2	0
hsa_circ_0122757	1	1	0.2	0
hsa_circ_0122758	1	1	0.2	0
hsa_circ_0122759	1	1	0.2	0
hsa_circ_0122755	1	1	0.2	0
hsa_circ_0076372	1	1	0.2	0
hsa_circ_0094371	1	1	0.2	0
hsa_circ_0033913	3	3	0.18596491228070175	0
hsa_circ_0033925	3	3	0.18596491228070175	0
hsa_circ_0033929	3	3	0.18596491228070175	0
hsa_circ_0033748	3	3	0.18596491228070175	0
hsa_circ_0033988	3	3	0.18596491228070175	0
hsa_circ_0033747	3	3	0.18596491228070175	0
hsa_circ_0033997	3	3	0.18596491228070175	0
hsa_circ_0033874	3	3	0.18596491228070175	0
hsa_circ_0033996	3	3	0.18596491228070175	0
hsa_circ_0033875	3	3	0.18596491228070175	0
hsa_circ_0033872	3	3	0.18596491228070175	0
hsa_circ_0033873	3	3	0.18596491228070175	0
hsa_circ_0033967	3	3	0.18596491228070175	0
hsa_circ_0033881	3	3	0.18596491228070175	0
hsa_circ_0034000	3	3	0.18596491228070175	0
hsa_circ_0044190	1	1	0.16666666666666666	0
hsa_circ_0044189	1	1	0.16666666666666666	0
hsa_circ_0093558	1	1	0.14285714285714285	0
hsa_circ_0008679	1	1	0.14285714285714285	0
hsa_circ_0018141	1	1	0.14285714285714285	0
hsa_circ_0018142	1	1	0.14285714285714285	0
hsa_circ_0000233	1	1	0.14285714285714285	0
hsa_circ_0093560	1	1	0.14285714285714285	0
hsa_circ_0093559	1	1	0.14285714285714285	0
hsa_circ_0008611	1	1	0.125	0
hsa_circ_0004177	1	1	0.125	0
hsa_circ_0013829	1	1	0.125	0
hsa_circ_0008109	1	1	0.125	0
hsa_circ_0033980	1	1	0.05263157894736842	0
hsa_circ_0033871	1	1	0.05263157894736842	0
hsa_circ_0033722	1	1	0.05263157894736842	0
hsa_circ_0033889	1	1	0.05263157894736842	0
