# Supplementary material for: Analysis of plasma‐derived small extracellular vesicle characteristics and microRNA cargo following exercise‐induced skeletal muscle damage in men
Source: Physiol Rep. 2024 Sep 20;12(18):e70056. doi: 10.14814/phy2.70056 (PMC11415274; doi:10.14814/phy2.70056)
Supplement: Supplementary file 2 — Data S2: Supporting Information. [file PHY2-12-e70056-s001.zip › Processed Files For Individual Samples/SV18362-0002_S2_R1_001.fastq_CORE_RESULTS_v4.6.2/SV18362-0002_S2_R1_001.fastq/readCounts_circRNA_antisense.txt]

ReferenceID	uniqueFragmentCount	totalReadCount	multimapAdjustedReadCount	uniqueMappingReads
hsa_circ_0116140	16	385	385.0	385
hsa_circ_0132014	12	272	272.0	272
hsa_circ_0020970	5	237	237.0	237
hsa_circ_0126787	5	282	141.0	0
hsa_circ_0126788	5	282	141.0	0
hsa_circ_0069749	6	128	128.0	128
hsa_circ_0136688	21	106	105.33333333333334	105
hsa_circ_0140437	8	83	83.0	83
hsa_circ_0112697	5	69	69.0	69
hsa_circ_0009016	6	69	69.0	69
hsa_circ_0093301	18	240	60.0	0
hsa_circ_0093304	18	240	60.0	0
hsa_circ_0093305	18	240	60.0	0
hsa_circ_0093299	18	240	60.0	0
hsa_circ_0026476	5	50	50.0	50
hsa_circ_0115089	5	47	47.0	47
hsa_circ_0003163	7	47	47.0	47
hsa_circ_0133232	1	47	47.0	47
hsa_circ_0121404	5	52	45.25	43
hsa_circ_0074856	7	45	45.0	45
hsa_circ_0019222	5	77	38.5	0
hsa_circ_0019223	5	77	38.5	0
hsa_circ_0007319	5	37	37.0	37
hsa_circ_0108447	5	103	34.33333333333333	0
hsa_circ_0108446	5	103	34.33333333333333	0
hsa_circ_0108448	5	103	34.33333333333333	0
hsa_circ_0107953	16	128	33.60000000000001	0
hsa_circ_0107959	16	128	33.60000000000001	0
hsa_circ_0107960	16	128	33.60000000000001	0
hsa_circ_0140686	4	32	32.0	32
hsa_circ_0051075	1	29	29.0	29
hsa_circ_0109954	3	28	28.0	28
hsa_circ_0133918	1	25	25.0	25
hsa_circ_0103046	3	24	24.0	24
hsa_circ_0133586	2	23	23.0	23
hsa_circ_0099619	2	22	22.0	22
hsa_circ_0062466	13	82	21.666666666666668	0
hsa_circ_0103730	5	86	21.5	0
hsa_circ_0007487	5	86	21.5	0
hsa_circ_0103728	5	86	21.5	0
hsa_circ_0103729	5	86	21.5	0
hsa_circ_0133347	5	34	20.5	7
hsa_circ_0105602	2	20	20.0	20
hsa_circ_0138819	10	20	20.0	20
hsa_circ_0002595	3	18	18.0	18
hsa_circ_0052106	2	17	17.0	17
hsa_circ_0085047	3	17	17.0	17
hsa_circ_0105985	2	16	16.0	16
hsa_circ_0062472	9	63	15.333333333333334	0
hsa_circ_0064024	4	46	15.333333333333332	0
hsa_circ_0064025	4	46	15.333333333333332	0
hsa_circ_0064026	4	46	15.333333333333332	0
hsa_circ_0062505	8	60	15.0	0
hsa_circ_0130166	2	15	15.0	15
hsa_circ_0062496	8	60	15.0	0
hsa_circ_0055538	3	15	15.0	15
hsa_circ_0115693	1	15	15.0	15
hsa_circ_0006368	8	24	14.666666666666666	10
hsa_circ_0127385	2	14	14.0	14
hsa_circ_0021776	1	14	14.0	14
hsa_circ_0106616	1	14	14.0	14
hsa_circ_0107957	2	68	13.6	0
hsa_circ_0107958	2	68	13.6	0
hsa_circ_0133346	4	27	13.5	0
hsa_circ_0093672	2	13	13.0	13
hsa_circ_0111652	3	13	13.0	13
hsa_circ_0123874	1	13	13.0	13
hsa_circ_0108357	2	13	13.0	13
hsa_circ_0128521	1	13	13.0	13
hsa_circ_0035409	2	32	12.5	0
hsa_circ_0035407	2	32	12.5	0
hsa_circ_0100632	1	12	12.0	12
hsa_circ_0121539	1	12	12.0	12
hsa_circ_0116068	4	12	12.0	12
hsa_circ_0125433	1	12	12.0	12
hsa_circ_0001213	1	12	12.0	12
hsa_circ_0094313	1	12	12.0	12
hsa_circ_0095855	1	11	11.0	11
hsa_circ_0113755	1	11	11.0	11
hsa_circ_0111093	1	11	11.0	11
hsa_circ_0096612	2	11	11.0	11
hsa_circ_0132672	3	11	10.5	10
hsa_circ_0139228	1	10	10.0	10
hsa_circ_0119138	5	10	10.0	10
hsa_circ_0107092	1	10	10.0	10
hsa_circ_0127709	1	10	10.0	10
hsa_circ_0130975	1	10	10.0	10
hsa_circ_0104215	3	10	10.0	10
hsa_circ_0035992	1	10	10.0	10
hsa_circ_0110854	1	9	9.0	9
hsa_circ_0119449	1	9	9.0	9
hsa_circ_0034184	2	9	9.0	9
hsa_circ_0136710	1	9	9.0	9
hsa_circ_0020118	1	9	9.0	9
hsa_circ_0079763	1	9	9.0	9
hsa_circ_0129405	1	9	9.0	9
hsa_circ_0127336	1	9	9.0	9
hsa_circ_0093357	4	9	9.0	9
hsa_circ_0102489	1	9	9.0	9
hsa_circ_0075130	3	17	8.5	0
hsa_circ_0002911	3	17	8.5	0
hsa_circ_0134432	1	25	8.333333333333334	0
hsa_circ_0002033	1	25	8.333333333333334	0
hsa_circ_0080214	1	25	8.333333333333334	0
hsa_circ_0130450	3	8	8.0	8
hsa_circ_0002335	1	8	8.0	8
hsa_circ_0001125	1	8	8.0	8
hsa_circ_0139024	1	8	8.0	8
hsa_circ_0001597	1	8	8.0	8
hsa_circ_0110999	1	8	8.0	8
hsa_circ_0103059	2	8	8.0	8
hsa_circ_0004434	2	8	8.0	8
hsa_circ_0004659	2	8	8.0	8
hsa_circ_0017530	2	8	8.0	8
hsa_circ_0122037	2	16	8.0	0
hsa_circ_0122038	2	16	8.0	0
hsa_circ_0023716	1	8	8.0	8
hsa_circ_0139718	3	8	8.0	8
hsa_circ_0132284	1	8	8.0	8
hsa_circ_0123330	1	8	8.0	8
hsa_circ_0127811	1	8	8.0	8
hsa_circ_0129869	1	8	8.0	8
hsa_circ_0131728	3	8	8.0	8
hsa_circ_0113369	4	8	8.0	8
hsa_circ_0003971	1	8	8.0	8
hsa_circ_0108543	1	7	7.0	7
hsa_circ_0093871	1	14	7.0	0
hsa_circ_0093866	1	14	7.0	0
hsa_circ_0099286	1	7	7.0	7
hsa_circ_0131741	1	7	7.0	7
hsa_circ_0120842	1	7	7.0	7
hsa_circ_0111548	1	7	7.0	7
hsa_circ_0129171	1	7	7.0	7
hsa_circ_0120383	1	7	7.0	7
hsa_circ_0122775	3	12	7.0	2
hsa_circ_0102430	1	7	7.0	7
hsa_circ_0008111	1	7	7.0	7
hsa_circ_0138789	1	7	7.0	7
hsa_circ_0009033	1	7	7.0	7
hsa_circ_0086197	3	23	6.999999999999999	0
hsa_circ_0086198	3	23	6.999999999999999	0
hsa_circ_0062465	5	22	6.666666666666666	0
hsa_circ_0062467	5	22	6.666666666666666	0
hsa_circ_0134771	5	13	6.5	0
hsa_circ_0134780	5	13	6.5	0
hsa_circ_0129245	5	6	6.0	6
hsa_circ_0000143	1	6	6.0	6
hsa_circ_0047395	1	6	6.0	6
hsa_circ_0098238	1	6	6.0	6
hsa_circ_0005234	1	6	6.0	6
hsa_circ_0106392	1	6	6.0	6
hsa_circ_0112355	1	6	6.0	6
hsa_circ_0000955	1	6	6.0	6
hsa_circ_0125745	1	6	6.0	6
hsa_circ_0088126	1	11	5.5	0
hsa_circ_0088123	1	11	5.5	0
hsa_circ_0109124	5	6	5.333333333333333	5
hsa_circ_0096813	1	5	5.0	5
hsa_circ_0005833	1	5	5.0	5
hsa_circ_0101816	1	5	5.0	5
hsa_circ_0122774	1	10	5.0	0
hsa_circ_0136815	1	5	5.0	5
hsa_circ_0111999	1	5	5.0	5
hsa_circ_0052118	4	5	5.0	5
hsa_circ_0116728	1	5	5.0	5
hsa_circ_0103887	1	5	5.0	5
hsa_circ_0102509	1	5	5.0	5
hsa_circ_0115591	1	5	5.0	5
hsa_circ_0138883	1	5	5.0	5
hsa_circ_0006766	6	14	4.666666666666666	0
hsa_circ_0008422	6	14	4.666666666666666	0
hsa_circ_0121964	1	9	4.5	0
hsa_circ_0121965	1	9	4.5	0
hsa_circ_0121530	1	9	4.5	0
hsa_circ_0047412	1	9	4.5	0
hsa_circ_0017916	2	13	4.25	0
hsa_circ_0017915	2	13	4.25	0
hsa_circ_0017914	2	13	4.25	0
hsa_circ_0105023	1	4	4.0	4
hsa_circ_0015339	1	8	4.0	0
hsa_circ_0015337	1	8	4.0	0
hsa_circ_0097085	2	4	4.0	4
hsa_circ_0007636	4	17	4.0	0
hsa_circ_0061589	3	4	4.0	4
hsa_circ_0112410	1	4	4.0	4
hsa_circ_0001191	1	4	4.0	4
hsa_circ_0098124	2	4	4.0	4
hsa_circ_0051491	1	4	4.0	4
hsa_circ_0121682	1	4	4.0	4
hsa_circ_0128186	2	6	4.0	3
hsa_circ_0007359	4	17	4.0	0
hsa_circ_0115629	1	4	4.0	4
hsa_circ_0008442	4	17	4.0	0
hsa_circ_0137887	1	8	4.0	0
hsa_circ_0137895	1	8	4.0	0
hsa_circ_0120160	1	8	4.0	0
hsa_circ_0120161	1	8	4.0	0
hsa_circ_0023301	3	4	4.0	4
hsa_circ_0127201	3	4	4.0	4
hsa_circ_0003953	4	17	4.0	0
hsa_circ_0136039	2	4	4.0	4
hsa_circ_0002845	1	4	4.0	4
hsa_circ_0103004	1	4	4.0	4
hsa_circ_0096732	2	11	4.0	0
hsa_circ_0096735	2	11	4.0	0
hsa_circ_0035295	1	11	3.6666666666666665	0
hsa_circ_0103865	1	11	3.6666666666666665	0
hsa_circ_0103864	1	11	3.6666666666666665	0
hsa_circ_0002133	1	7	3.5	0
hsa_circ_0003462	1	7	3.5	0
hsa_circ_0004784	6	16	3.5	0
hsa_circ_0006643	6	16	3.5	0
hsa_circ_0008733	6	16	3.5	0
hsa_circ_0097205	1	7	3.5	0
hsa_circ_0097206	1	7	3.5	0
hsa_circ_0103982	1	14	3.5	0
hsa_circ_0103983	1	14	3.5	0
hsa_circ_0094480	2	14	3.5	0
hsa_circ_0094476	2	14	3.5	0
hsa_circ_0002978	6	16	3.5	0
hsa_circ_0094475	2	14	3.5	0
hsa_circ_0094455	2	14	3.5	0
hsa_circ_0104581	6	7	3.333333333333333	0
hsa_circ_0104579	6	7	3.333333333333333	0
hsa_circ_0024151	1	3	3.0	3
hsa_circ_0121843	1	15	3.0	0
hsa_circ_0121844	1	15	3.0	0
hsa_circ_0121845	1	15	3.0	0
hsa_circ_0121841	1	15	3.0	0
hsa_circ_0118669	1	3	3.0	3
hsa_circ_0119016	2	3	3.0	3
hsa_circ_0110100	1	6	3.0	0
hsa_circ_0139297	1	6	3.0	0
hsa_circ_0005123	1	6	3.0	0
hsa_circ_0030237	3	3	3.0	3
hsa_circ_0074029	2	3	3.0	3
hsa_circ_0097577	3	3	3.0	3
hsa_circ_0115761	1	6	3.0	0
hsa_circ_0006158	1	6	3.0	0
hsa_circ_0108828	1	3	3.0	3
hsa_circ_0115463	1	15	3.0	0
hsa_circ_0118999	1	3	3.0	3
hsa_circ_0115489	1	3	3.0	3
hsa_circ_0126491	1	6	3.0	0
hsa_circ_0126485	1	6	3.0	0
hsa_circ_0128858	1	9	3.0	0
hsa_circ_0102249	3	3	3.0	3
hsa_circ_0128856	1	9	3.0	0
hsa_circ_0096736	1	9	3.0	0
hsa_circ_0115206	1	6	3.0	0
hsa_circ_0115208	1	6	3.0	0
hsa_circ_0114232	1	6	3.0	0
hsa_circ_0001306	2	3	3.0	3
hsa_circ_0128860	1	9	3.0	0
hsa_circ_0108302	1	11	2.75	0
hsa_circ_0108301	1	11	2.75	0
hsa_circ_0108303	1	11	2.75	0
hsa_circ_0006833	2	10	2.75	0
hsa_circ_0006481	2	10	2.75	0
hsa_circ_0114873	1	11	2.75	0
hsa_circ_0114872	1	11	2.75	0
hsa_circ_0114875	1	11	2.75	0
hsa_circ_0114874	1	11	2.75	0
hsa_circ_0108298	1	11	2.75	0
hsa_circ_0139378	1	5	2.5	0
hsa_circ_0139377	1	5	2.5	0
hsa_circ_0086199	2	14	2.5	0
hsa_circ_0008848	2	9	2.25	0
hsa_circ_0004588	2	9	2.25	0
hsa_circ_0006372	2	9	2.25	0
hsa_circ_0008049	2	9	2.25	0
hsa_circ_0000547	1	9	2.25	0
hsa_circ_0005979	1	11	2.2	0
hsa_circ_0006442	1	11	2.2	0
hsa_circ_0007469	1	11	2.2	0
hsa_circ_0003086	1	11	2.2	0
hsa_circ_0008770	1	11	2.2	0
hsa_circ_0006727	1	13	2.1666666666666665	0
hsa_circ_0005213	1	13	2.1666666666666665	0
hsa_circ_0091408	1	13	2.1666666666666665	0
hsa_circ_0004360	10	16	2.0512820512820515	0
hsa_circ_0003072	10	16	2.0512820512820515	0
hsa_circ_0007133	10	16	2.0512820512820515	0
hsa_circ_0007373	10	16	2.0512820512820515	0
hsa_circ_0008570	10	16	2.0512820512820515	0
hsa_circ_0004848	10	16	2.0512820512820515	0
hsa_circ_0140248	1	2	2.0	2
hsa_circ_0133609	2	2	2.0	2
hsa_circ_0003420	1	8	2.0	0
hsa_circ_0003427	1	8	2.0	0
hsa_circ_0139393	1	2	2.0	2
hsa_circ_0005409	1	8	2.0	0
hsa_circ_0140698	2	2	2.0	2
hsa_circ_0098193	2	2	2.0	2
hsa_circ_0132608	1	2	2.0	2
hsa_circ_0007965	1	8	2.0	0
hsa_circ_0112614	1	2	2.0	2
hsa_circ_0100849	2	2	2.0	2
hsa_circ_0129272	1	2	2.0	2
hsa_circ_0121174	1	8	2.0	0
hsa_circ_0121175	1	8	2.0	0
hsa_circ_0121176	1	8	2.0	0
hsa_circ_0018467	1	2	2.0	2
hsa_circ_0137779	1	2	2.0	2
hsa_circ_0113697	2	2	2.0	2
hsa_circ_0077693	2	2	2.0	2
hsa_circ_0000973	1	8	2.0	0
hsa_circ_0103370	2	2	2.0	2
hsa_circ_0138338	2	2	2.0	2
hsa_circ_0068559	1	2	2.0	2
hsa_circ_0047400	2	2	2.0	2
hsa_circ_0096606	1	4	2.0	0
hsa_circ_0096609	1	4	2.0	0
hsa_circ_0095635	2	2	2.0	2
hsa_circ_0137345	1	2	2.0	2
hsa_circ_0122756	4	5	1.7	0
hsa_circ_0122755	4	5	1.7	0
hsa_circ_0094386	5	7	1.7	0
hsa_circ_0132207	1	5	1.6666666666666667	0
hsa_circ_0132205	1	5	1.6666666666666667	0
hsa_circ_0132206	1	5	1.6666666666666667	0
hsa_circ_0005890	1	6	1.5	0
hsa_circ_0119137	3	3	1.5	0
hsa_circ_0119136	3	3	1.5	0
hsa_circ_0111997	1	6	1.5	0
hsa_circ_0111993	1	6	1.5	0
hsa_circ_0094095	3	3	1.5	0
hsa_circ_0094088	3	3	1.5	0
hsa_circ_0111162	1	6	1.5	0
hsa_circ_0111160	1	6	1.5	0
hsa_circ_0111159	1	6	1.5	0
hsa_circ_0111157	1	6	1.5	0
hsa_circ_0101102	2	2	1.5	1
hsa_circ_0053380	1	6	1.5	0
hsa_circ_0001624	2	2	1.5	1
hsa_circ_0131449	3	3	1.3333333333333333	0
hsa_circ_0131450	3	3	1.3333333333333333	0
hsa_circ_0122757	3	4	1.2	0
hsa_circ_0094384	4	6	1.2	0
hsa_circ_0094385	4	6	1.2	0
hsa_circ_0094379	4	6	1.2	0
hsa_circ_0094375	4	6	1.2	0
hsa_circ_0004200	1	7	1.1666666666666667	0
hsa_circ_0037013	1	7	1.1666666666666667	0
hsa_circ_0037014	1	7	1.1666666666666667	0
hsa_circ_0037015	1	7	1.1666666666666667	0
hsa_circ_0104952	1	7	1.1666666666666667	0
hsa_circ_0104950	1	7	1.1666666666666667	0
hsa_circ_0119880	2	2	1.0833333333333333	1
hsa_circ_0096701	1	1	1.0	1
hsa_circ_0094526	1	1	1.0	1
hsa_circ_0140002	1	1	1.0	1
hsa_circ_0123804	1	1	1.0	1
hsa_circ_0127390	1	1	1.0	1
hsa_circ_0129693	1	1	1.0	1
hsa_circ_0133600	1	1	1.0	1
hsa_circ_0139269	1	1	1.0	1
hsa_circ_0139148	1	1	1.0	1
hsa_circ_0121971	1	1	1.0	1
hsa_circ_0133735	1	1	1.0	1
hsa_circ_0111964	1	1	1.0	1
hsa_circ_0117147	1	1	1.0	1
hsa_circ_0124916	1	1	1.0	1
hsa_circ_0015637	1	1	1.0	1
hsa_circ_0130599	1	1	1.0	1
hsa_circ_0110744	1	1	1.0	1
hsa_circ_0096905	1	1	1.0	1
hsa_circ_0061306	1	1	1.0	1
hsa_circ_0080184	1	1	1.0	1
hsa_circ_0132603	1	1	1.0	1
hsa_circ_0118317	1	1	1.0	1
hsa_circ_0130424	1	1	1.0	1
hsa_circ_0131513	1	2	1.0	0
hsa_circ_0131511	1	2	1.0	0
hsa_circ_0127022	1	1	1.0	1
hsa_circ_0062547	1	1	1.0	1
hsa_circ_0103045	1	1	1.0	1
hsa_circ_0137183	1	1	1.0	1
hsa_circ_0120505	1	1	1.0	1
hsa_circ_0098052	1	1	1.0	1
hsa_circ_0116245	1	1	1.0	1
hsa_circ_0108387	1	1	1.0	1
hsa_circ_0131494	1	1	1.0	1
hsa_circ_0092978	1	1	1.0	1
hsa_circ_0119385	1	1	1.0	1
hsa_circ_0063775	1	1	1.0	1
hsa_circ_0101639	1	1	1.0	1
hsa_circ_0069060	1	1	1.0	1
hsa_circ_0135986	1	1	1.0	1
hsa_circ_0111418	1	1	1.0	1
hsa_circ_0122544	1	1	1.0	1
hsa_circ_0075642	1	1	1.0	1
hsa_circ_0102709	1	1	1.0	1
hsa_circ_0127904	1	1	1.0	1
hsa_circ_0099344	1	1	1.0	1
hsa_circ_0101500	1	1	1.0	1
hsa_circ_0140164	1	1	1.0	1
hsa_circ_0140171	1	1	1.0	1
hsa_circ_0131462	2	3	1.0	0
hsa_circ_0131463	2	3	1.0	0
hsa_circ_0128287	1	1	1.0	1
hsa_circ_0131464	2	3	1.0	0
hsa_circ_0006453	1	1	1.0	1
hsa_circ_0017691	1	1	1.0	1
hsa_circ_0111400	1	1	1.0	1
hsa_circ_0078719	1	1	1.0	1
hsa_circ_0027246	1	1	1.0	1
hsa_circ_0131477	1	1	1.0	1
hsa_circ_0110559	1	1	1.0	1
hsa_circ_0134987	1	1	1.0	1
hsa_circ_0101824	1	1	1.0	1
hsa_circ_0096027	1	1	1.0	1
hsa_circ_0113688	1	1	1.0	1
hsa_circ_0122152	1	1	1.0	1
hsa_circ_0115744	1	1	1.0	1
hsa_circ_0000962	1	1	1.0	1
hsa_circ_0102444	1	1	1.0	1
hsa_circ_0116949	1	1	1.0	1
hsa_circ_0099767	1	1	1.0	1
hsa_circ_0139949	1	1	1.0	1
hsa_circ_0104995	1	1	1.0	1
hsa_circ_0124565	1	1	1.0	1
hsa_circ_0137880	1	1	1.0	1
hsa_circ_0008552	1	1	1.0	1
hsa_circ_0097337	1	3	1.0	0
hsa_circ_0099876	1	1	1.0	1
hsa_circ_0125689	1	1	1.0	1
hsa_circ_0006488	1	3	1.0	0
hsa_circ_0099982	1	1	1.0	1
hsa_circ_0115632	1	1	1.0	1
hsa_circ_0139722	1	1	1.0	1
hsa_circ_0054436	1	1	1.0	1
hsa_circ_0016037	1	1	1.0	1
hsa_circ_0019374	1	1	1.0	1
hsa_circ_0101670	1	1	1.0	1
hsa_circ_0097433	1	3	1.0	0
hsa_circ_0006061	1	1	1.0	1
hsa_circ_0104949	1	1	1.0	1
hsa_circ_0098510	1	1	1.0	1
hsa_circ_0114843	1	1	1.0	1
hsa_circ_0136876	1	1	1.0	1
hsa_circ_0105920	1	1	1.0	1
hsa_circ_0121012	1	1	1.0	1
hsa_circ_0120045	1	1	1.0	1
hsa_circ_0006177	1	1	1.0	1
hsa_circ_0069858	1	1	1.0	1
hsa_circ_0135563	1	1	1.0	1
hsa_circ_0109266	1	1	1.0	1
hsa_circ_0123333	1	1	1.0	1
hsa_circ_0008281	1	1	1.0	1
hsa_circ_0116544	1	1	1.0	1
hsa_circ_0125132	1	1	1.0	1
hsa_circ_0008395	1	1	1.0	1
hsa_circ_0104681	1	1	1.0	1
hsa_circ_0099910	1	3	1.0	0
hsa_circ_0099909	1	3	1.0	0
hsa_circ_0123091	1	1	1.0	1
hsa_circ_0129638	1	1	1.0	1
hsa_circ_0006071	1	1	1.0	1
hsa_circ_0008136	1	1	1.0	1
hsa_circ_0137318	1	1	1.0	1
hsa_circ_0125345	1	1	1.0	1
hsa_circ_0117711	1	1	1.0	1
hsa_circ_0001323	1	1	1.0	1
hsa_circ_0133095	1	1	1.0	1
hsa_circ_0124385	1	1	1.0	1
hsa_circ_0004933	1	1	1.0	1
hsa_circ_0102237	1	1	1.0	1
hsa_circ_0096706	1	1	1.0	1
hsa_circ_0100969	5	8	0.9777777777777779	0
hsa_circ_0100973	4	7	0.7777777777777779	0
hsa_circ_0100972	4	7	0.7777777777777779	0
hsa_circ_0100975	4	7	0.7777777777777779	0
hsa_circ_0100974	4	7	0.7777777777777779	0
hsa_circ_0100971	4	7	0.7777777777777779	0
hsa_circ_0100970	4	7	0.7777777777777779	0
hsa_circ_0100977	4	7	0.7777777777777779	0
hsa_circ_0100976	4	7	0.7777777777777779	0
hsa_circ_0069993	2	2	0.6666666666666666	0
hsa_circ_0069995	2	2	0.6666666666666666	0
hsa_circ_0069996	2	2	0.6666666666666666	0
hsa_circ_0065041	1	2	0.6666666666666666	0
hsa_circ_0065042	1	2	0.6666666666666666	0
hsa_circ_0076077	1	2	0.6666666666666666	0
hsa_circ_0000694	1	2	0.6666666666666666	0
hsa_circ_0000695	1	2	0.6666666666666666	0
hsa_circ_0000693	1	2	0.6666666666666666	0
hsa_circ_0003382	2	2	0.6428571428571428	0
hsa_circ_0007724	2	2	0.6428571428571428	0
hsa_circ_0006934	2	2	0.5	0
hsa_circ_0003422	1	1	0.5	0
hsa_circ_0001488	1	1	0.5	0
hsa_circ_0006938	1	1	0.5	0
hsa_circ_0005968	2	2	0.5	0
hsa_circ_0127068	1	1	0.5	0
hsa_circ_0068042	1	1	0.5	0
hsa_circ_0068063	1	1	0.5	0
hsa_circ_0120969	1	1	0.5	0
hsa_circ_0129202	1	1	0.5	0
hsa_circ_0129201	1	1	0.5	0
hsa_circ_0005998	3	4	0.5	0
hsa_circ_0001031	1	1	0.5	0
hsa_circ_0006783	1	1	0.5	0
hsa_circ_0099596	1	1	0.5	0
hsa_circ_0099594	1	1	0.5	0
hsa_circ_0060046	1	1	0.5	0
hsa_circ_0060045	1	1	0.5	0
hsa_circ_0099693	1	1	0.5	0
hsa_circ_0099692	1	1	0.5	0
hsa_circ_0134602	1	1	0.5	0
hsa_circ_0134601	1	1	0.5	0
hsa_circ_0101717	1	1	0.5	0
hsa_circ_0008763	1	1	0.5	0
hsa_circ_0101715	1	1	0.5	0
hsa_circ_0134978	1	1	0.5	0
hsa_circ_0134979	1	1	0.5	0
hsa_circ_0128047	1	1	0.5	0
hsa_circ_0128046	1	1	0.5	0
hsa_circ_0005124	1	1	0.5	0
hsa_circ_0107478	1	1	0.5	0
hsa_circ_0107477	1	1	0.5	0
hsa_circ_0097330	1	1	0.5	0
hsa_circ_0097334	1	1	0.5	0
hsa_circ_0055550	3	4	0.5	0
hsa_circ_0094393	1	1	0.5	0
hsa_circ_0087132	1	1	0.5	0
hsa_circ_0087133	1	1	0.5	0
hsa_circ_0000983	2	2	0.5	0
hsa_circ_0108296	1	1	0.5	0
hsa_circ_0108295	1	1	0.5	0
hsa_circ_0114016	1	1	0.5	0
hsa_circ_0007194	1	1	0.5	0
hsa_circ_0009015	1	1	0.5	0
hsa_circ_0114009	1	1	0.5	0
hsa_circ_0000552	1	1	0.5	0
hsa_circ_0034327	1	1	0.5	0
hsa_circ_0034326	1	1	0.5	0
hsa_circ_0001991	1	1	0.5	0
hsa_circ_0140429	1	1	0.5	0
hsa_circ_0140430	1	1	0.5	0
hsa_circ_0001218	1	1	0.5	0
hsa_circ_0001217	1	1	0.5	0
hsa_circ_0100062	1	1	0.5	0
hsa_circ_0022131	1	1	0.5	0
hsa_circ_0038712	1	1	0.5	0
hsa_circ_0096975	1	1	0.5	0
hsa_circ_0045370	1	1	0.5	0
hsa_circ_0004938	2	2	0.5	0
hsa_circ_0114103	1	1	0.5	0
hsa_circ_0114102	1	1	0.5	0
hsa_circ_0045369	1	1	0.5	0
hsa_circ_0055813	1	5	0.38461538461538464	0
hsa_circ_0055816	1	5	0.38461538461538464	0
hsa_circ_0055801	1	5	0.38461538461538464	0
hsa_circ_0055804	1	5	0.38461538461538464	0
hsa_circ_0004147	1	5	0.38461538461538464	0
hsa_circ_0121296	1	5	0.38461538461538464	0
hsa_circ_0121299	1	5	0.38461538461538464	0
hsa_circ_0132747	1	2	0.3333333333333333	0
hsa_circ_0132744	1	2	0.3333333333333333	0
hsa_circ_0132745	1	2	0.3333333333333333	0
hsa_circ_0132742	1	2	0.3333333333333333	0
hsa_circ_0132743	1	2	0.3333333333333333	0
hsa_circ_0108438	1	1	0.3333333333333333	0
hsa_circ_0108437	1	1	0.3333333333333333	0
hsa_circ_0108439	1	1	0.3333333333333333	0
hsa_circ_0001108	1	1	0.3333333333333333	0
hsa_circ_0001107	1	1	0.3333333333333333	0
hsa_circ_0093825	1	1	0.3333333333333333	0
hsa_circ_0062469	1	3	0.3333333333333333	0
hsa_circ_0089804	1	1	0.3333333333333333	0
hsa_circ_0089802	1	1	0.3333333333333333	0
hsa_circ_0113854	1	3	0.3333333333333333	0
hsa_circ_0062480	1	3	0.3333333333333333	0
hsa_circ_0062481	1	3	0.3333333333333333	0
hsa_circ_0004153	1	1	0.3333333333333333	0
hsa_circ_0062491	1	3	0.3333333333333333	0
hsa_circ_0115627	1	1	0.3333333333333333	0
hsa_circ_0115626	1	1	0.3333333333333333	0
hsa_circ_0115628	1	1	0.3333333333333333	0
hsa_circ_0124590	1	1	0.3333333333333333	0
hsa_circ_0123389	1	1	0.3333333333333333	0
hsa_circ_0124584	1	1	0.3333333333333333	0
hsa_circ_0124583	1	1	0.3333333333333333	0
hsa_circ_0089799	1	1	0.3333333333333333	0
hsa_circ_0132054	1	1	0.3333333333333333	0
hsa_circ_0132055	1	1	0.3333333333333333	0
hsa_circ_0018082	1	1	0.3333333333333333	0
hsa_circ_0018083	1	1	0.3333333333333333	0
hsa_circ_0018084	1	1	0.3333333333333333	0
hsa_circ_0093262	1	2	0.3333333333333333	0
hsa_circ_0139739	1	1	0.3333333333333333	0
hsa_circ_0139737	1	1	0.3333333333333333	0
hsa_circ_0139734	1	1	0.3333333333333333	0
hsa_circ_0130932	1	1	0.3333333333333333	0
hsa_circ_0130934	1	1	0.3333333333333333	0
hsa_circ_0130933	1	1	0.3333333333333333	0
hsa_circ_0123391	1	1	0.3333333333333333	0
hsa_circ_0123390	1	1	0.3333333333333333	0
hsa_circ_0130929	1	1	0.3333333333333333	0
hsa_circ_0130928	1	1	0.3333333333333333	0
hsa_circ_0130927	1	1	0.3333333333333333	0
hsa_circ_0110608	1	1	0.25	0
hsa_circ_0110607	1	1	0.25	0
hsa_circ_0110606	1	1	0.25	0
hsa_circ_0110605	1	1	0.25	0
hsa_circ_0034299	1	1	0.25	0
hsa_circ_0132568	2	2	0.25	0
hsa_circ_0132569	2	2	0.25	0
hsa_circ_0132566	2	2	0.25	0
hsa_circ_0132567	2	2	0.25	0
hsa_circ_0132565	2	2	0.25	0
hsa_circ_0132571	2	2	0.25	0
hsa_circ_0132572	2	2	0.25	0
hsa_circ_0132570	2	2	0.25	0
hsa_circ_0008611	2	2	0.25	0
hsa_circ_0004177	2	2	0.25	0
hsa_circ_0115812	1	1	0.25	0
hsa_circ_0115811	1	1	0.25	0
hsa_circ_0013829	2	2	0.25	0
hsa_circ_0008109	2	2	0.25	0
hsa_circ_0134222	1	1	0.25	0
hsa_circ_0134221	1	1	0.25	0
hsa_circ_0034329	1	1	0.25	0
hsa_circ_0034328	1	1	0.25	0
hsa_circ_0034300	1	1	0.25	0
hsa_circ_0124254	1	1	0.25	0
hsa_circ_0017917	1	1	0.25	0
hsa_circ_0124257	1	1	0.25	0
hsa_circ_0124256	1	1	0.25	0
hsa_circ_0124255	1	1	0.25	0
hsa_circ_0134176	1	1	0.25	0
hsa_circ_0134180	1	1	0.25	0
hsa_circ_0134182	1	1	0.25	0
hsa_circ_0134185	1	1	0.25	0
hsa_circ_0028324	1	1	0.2	0
hsa_circ_0122758	1	1	0.2	0
hsa_circ_0122759	1	1	0.2	0
hsa_circ_0043601	1	1	0.2	0
hsa_circ_0043602	1	1	0.2	0
hsa_circ_0043603	1	1	0.2	0
hsa_circ_0100966	1	1	0.2	0
hsa_circ_0043604	1	1	0.2	0
hsa_circ_0043605	1	1	0.2	0
hsa_circ_0100968	1	1	0.2	0
hsa_circ_0100967	1	1	0.2	0
hsa_circ_0097363	1	1	0.2	0
hsa_circ_0097357	1	1	0.2	0
hsa_circ_0097358	1	1	0.2	0
hsa_circ_0097359	1	1	0.2	0
hsa_circ_0016164	1	1	0.2	0
hsa_circ_0016167	1	1	0.2	0
hsa_circ_0016160	1	1	0.2	0
hsa_circ_0016169	1	1	0.2	0
hsa_circ_0016156	1	1	0.2	0
hsa_circ_0000006	1	1	0.2	0
hsa_circ_0009078	1	1	0.14285714285714285	0
hsa_circ_0003581	1	1	0.14285714285714285	0
hsa_circ_0008364	1	1	0.14285714285714285	0
hsa_circ_0004923	1	1	0.14285714285714285	0
hsa_circ_0002728	1	1	0.14285714285714285	0
hsa_circ_0118570	1	1	0.125	0
hsa_circ_0118577	1	1	0.125	0
hsa_circ_0118576	1	1	0.125	0
hsa_circ_0118575	1	1	0.125	0
hsa_circ_0118569	1	1	0.125	0
hsa_circ_0118568	1	1	0.125	0
hsa_circ_0118563	1	1	0.125	0
hsa_circ_0118580	1	1	0.125	0
hsa_circ_0005858	1	1	0.08333333333333333	0
hsa_circ_0119881	1	1	0.08333333333333333	0
hsa_circ_0005507	1	1	0.08333333333333333	0
hsa_circ_0119879	1	1	0.08333333333333333	0
hsa_circ_0008959	1	1	0.08333333333333333	0
hsa_circ_0007972	1	1	0.08333333333333333	0
hsa_circ_0007971	1	1	0.08333333333333333	0
hsa_circ_0004336	1	1	0.08333333333333333	0
hsa_circ_0006330	1	1	0.08333333333333333	0
hsa_circ_0004182	1	1	0.08333333333333333	0
hsa_circ_0006294	1	1	0.08333333333333333	0
hsa_circ_0033913	1	1	0.037037037037037035	0
hsa_circ_0033925	1	1	0.037037037037037035	0
hsa_circ_0033929	1	1	0.037037037037037035	0
hsa_circ_0033869	1	1	0.037037037037037035	0
hsa_circ_0033748	1	1	0.037037037037037035	0
hsa_circ_0033988	1	1	0.037037037037037035	0
hsa_circ_0033867	1	1	0.037037037037037035	0
hsa_circ_0033746	1	1	0.037037037037037035	0
hsa_circ_0033868	1	1	0.037037037037037035	0
hsa_circ_0033747	1	1	0.037037037037037035	0
hsa_circ_0033866	1	1	0.037037037037037035	0
hsa_circ_0033980	1	1	0.037037037037037035	0
hsa_circ_0033997	1	1	0.037037037037037035	0
hsa_circ_0033995	1	1	0.037037037037037035	0
hsa_circ_0033874	1	1	0.037037037037037035	0
hsa_circ_0033996	1	1	0.037037037037037035	0
hsa_circ_0033875	1	1	0.037037037037037035	0
hsa_circ_0033872	1	1	0.037037037037037035	0
hsa_circ_0033873	1	1	0.037037037037037035	0
hsa_circ_0033870	1	1	0.037037037037037035	0
hsa_circ_0033871	1	1	0.037037037037037035	0
hsa_circ_0033967	1	1	0.037037037037037035	0
hsa_circ_0033722	1	1	0.037037037037037035	0
hsa_circ_0033889	1	1	0.037037037037037035	0
hsa_circ_0033888	1	1	0.037037037037037035	0
hsa_circ_0033881	1	1	0.037037037037037035	0
hsa_circ_0034000	1	1	0.037037037037037035	0
