# Supplementary material for: Analysis of plasma‐derived small extracellular vesicle characteristics and microRNA cargo following exercise‐induced skeletal muscle damage in men
Source: Physiol Rep. 2024 Sep 20;12(18):e70056. doi: 10.14814/phy2.70056 (PMC11415274; doi:10.14814/phy2.70056)
Supplement: Supplementary file 2 — Data S2: Supporting Information. [file PHY2-12-e70056-s001.zip › Processed Files For Individual Samples/SV18362-0002_S2_R1_001.fastq_CORE_RESULTS_v4.6.2/SV18362-0002_S2_R1_001.fastq/readCounts_gencode_antisense.txt]

ReferenceID	uniqueFragmentCount	totalReadCount	multimapAdjustedReadCount	uniqueMappingReads
ENST00000352066.7:protein_coding:NUP62	32	9628	1925.5999999999997	0
ENST00000422090.2:protein_coding:NUP62	32	9628	1925.5999999999997	0
ENST00000596217.1:protein_coding:NUP62	32	9628	1925.5999999999997	0
ENST00000597723.5:protein_coding:NUP62	32	9628	1925.5999999999997	0
ENST00000597029.5:protein_coding:NUP62	32	9628	1925.5999999999997	0
ENST00000538168.5:protein_coding:ST8SIA5	20	760	760.0	760
ENST00000445125.2:processed_pseudogene:AC010970.1	69	767	753.4	750
ENST00000572227.1:processed_pseudogene:AC104581.1	14	477	477.0	477
ENST00000244333.3:protein_coding:LYPD3	8	453	453.0	453
ENST00000529348.1:retained_intron:ZBTB44	9	447	447.0	447
ENST00000623544.1:TEC:AC008735.5	19	446	446.0	446
ENST00000239032.3:protein_coding:PRLHR	2	151	151.0	151
ENST00000396077.7:protein_coding:ZNF445	13	285	142.5	0
ENST00000425708.6:protein_coding:ZNF445	13	285	142.5	0
ENST00000586740.1:protein_coding:EVPL	9	411	133.75	0
ENST00000301607.7:protein_coding:EVPL	9	411	133.75	0
ENST00000587569.5:retained_intron:EVPL	9	411	133.75	0
ENST00000324417.5:protein_coding:SLC34A1	7	266	131.75	0
ENST00000513614.1:processed_transcript:SLC34A1	6	261	130.5	0
ENST00000476899.5:protein_coding:RSRC1	3	120	120.0	120
ENST00000378191.4:protein_coding:AJAP1	5	82	82.0	82
ENST00000616936.4:protein_coding:CENPJ	3	80	80.0	80
ENST00000443504.1:lincRNA:AL357052.1	5	73	73.0	73
ENST00000551112.1:retained_intron:ESYT1	5	59	59.0	59
ENST00000559750.5:nonsense_mediated_decay:PSTPIP1	4	56	56.0	56
ENST00000306675.4:protein_coding:ADRA1B	6	56	56.0	56
ENST00000550262.1:retained_intron:ATP2A2	6	54	54.0	54
ENST00000186436.9:protein_coding:TMEM131	6	48	48.0	48
ENST00000610347.1:protein_coding:LENG8	16	142	47.49999999999999	0
ENST00000376514.6:protein_coding:LENG8	16	142	47.49999999999999	0
ENST00000637698.1:protein_coding:RP1	3	94	47.0	0
ENST00000636932.1:protein_coding:RP1	3	94	47.0	0
ENST00000616932.4:protein_coding:LENG8	15	141	46.99999999999999	0
ENST00000625348.2:antisense:CYP1B1-AS1	4	42	42.0	42
ENST00000510841.1:retained_intron:LRBA	5	81	40.5	0
ENST00000514435.1:retained_intron:LRBA	5	81	40.5	0
ENST00000299163.6:protein_coding:HIF1AN	2	40	40.0	40
ENST00000530378.5:nonsense_mediated_decay:SOX6	3	37	37.0	37
ENST00000390240.2:IG_J_gene:IGKJ3	4	34	34.0	34
ENST00000570148.1:antisense:AC009148.1	1	34	34.0	34
ENST00000259873.4:protein_coding:MRPS18B	4	31	31.0	31
ENST00000521850.5:retained_intron:C5orf58	4	31	31.0	31
ENST00000469300.6:retained_intron:LIMS2	3	23	23.0	23
ENST00000454682.5:protein_coding:NACA	3	22	22.0	22
ENST00000357061.7:processed_transcript:NUP210P1	3	22	22.0	22
ENST00000379053.4:lincRNA:LINC00654	3	22	22.0	22
ENST00000443012.1:antisense:AL035416.1	2	22	22.0	22
ENST00000539498.1:retained_intron:RAN	5	42	21.0	0
ENST00000537745.5:retained_intron:RAN	5	42	21.0	0
ENST00000648218.1:lincRNA:AC073174.2	2	21	21.0	21
ENST00000414984.5:protein_coding:LARS2	5	143	20.428571428571427	0
ENST00000415258.5:protein_coding:LARS2	5	143	20.428571428571427	0
ENST00000642274.1:protein_coding:LARS2	5	143	20.428571428571427	0
ENST00000485461.1:nonsense_mediated_decay:LARS2	5	143	20.428571428571427	0
ENST00000645846.1:protein_coding:LARS2	5	143	20.428571428571427	0
ENST00000265537.7:protein_coding:LARS2	5	143	20.428571428571427	0
ENST00000467936.5:processed_transcript:LARS2	5	143	20.428571428571427	0
ENST00000461291.2:lincRNA:LINC01168	1	19	19.0	19
ENST00000612875.4:retained_intron:KRI1	3	19	19.0	19
ENST00000636354.1:lincRNA:AC130466.1	2	19	19.0	19
ENST00000504489.3:protein_coding:PDLIM5	1	18	18.0	18
ENST00000395686.7:protein_coding:ERO1A	5	18	18.0	18
ENST00000301732.9:protein_coding:ABCA3	3	53	17.666666666666664	0
ENST00000382381.7:protein_coding:ABCA3	3	53	17.666666666666664	0
ENST00000563623.5:retained_intron:ABCA3	3	53	17.666666666666664	0
ENST00000497969.6:processed_transcript:SUZ12P1	1	17	17.0	17
ENST00000496807.1:protein_coding:SNTN	2	17	17.0	17
ENST00000641515.2:protein_coding:OR4F5	1	84	16.8	0
ENST00000650172.1:protein_coding:OR4F4	1	84	16.8	0
ENST00000585993.3:protein_coding:OR4F17	1	84	16.8	0
ENST00000618231.3:protein_coding:OR4F17	1	84	16.8	0
ENST00000641591.1:processed_transcript:OR4F17	1	84	16.8	0
ENST00000449439.1:lincRNA:AL139420.2	3	32	16.0	0
ENST00000439394.1:lincRNA:AL139420.1	3	32	16.0	0
ENST00000298573.8:protein_coding:DUSP16	5	16	16.0	16
ENST00000469052.1:retained_intron:REG1B	2	16	16.0	16
ENST00000267890.10:protein_coding:TTBK2	2	16	16.0	16
ENST00000527450.1:antisense:AC103681.2	3	16	16.0	16
ENST00000394973.4:protein_coding:KCNG3	3	31	15.5	0
ENST00000404801.1:protein_coding:ZNF792	6	31	15.5	0
ENST00000306078.1:protein_coding:KCNG3	3	31	15.5	0
ENST00000605484.1:protein_coding:ZNF792	6	31	15.5	0
ENST00000511649.5:protein_coding:RAB28	1	15	15.0	15
ENST00000623698.1:TEC:AC105101.1	1	15	15.0	15
ENST00000523677.5:protein_coding:C1orf210	3	15	15.0	15
ENST00000559383.5:protein_coding:IL16	11	72	14.4	0
ENST00000360547.9:nonsense_mediated_decay:IL16	11	72	14.4	0
ENST00000560241.5:nonsense_mediated_decay:IL16	11	72	14.4	0
ENST00000302987.8:protein_coding:IL16	11	72	14.4	0
ENST00000394660.6:protein_coding:IL16	11	72	14.4	0
ENST00000234827.5:protein_coding:TCEANC2	4	14	14.0	14
ENST00000340967.2:protein_coding:ACER2	1	13	13.0	13
ENST00000581917.1:sense_intronic:AC006141.1	1	13	13.0	13
ENST00000643426.1:retained_intron:TSC2	1	13	13.0	13
ENST00000353205.5:protein_coding:NFYA	3	26	13.0	0
ENST00000518335.3:protein_coding:ADAMTS2	1	13	13.0	13
ENST00000338492.8:protein_coding:DPYSL4	1	13	13.0	13
ENST00000341376.10:protein_coding:NFYA	3	26	13.0	0
ENST00000640565.1:protein_coding:IQCJ-SCHIP1	8	78	12.714285714285714	0
ENST00000476809.7:protein_coding:IQCJ-SCHIP1	8	78	12.714285714285714	0
ENST00000638749.1:protein_coding:IQCJ-SCHIP1	8	78	12.714285714285714	0
ENST00000460298.3:protein_coding:IQCJ-SCHIP1	8	78	12.714285714285714	0
ENST00000485419.7:protein_coding:IQCJ-SCHIP1	8	78	12.714285714285714	0
ENST00000412423.8:protein_coding:IQCJ-SCHIP1	8	78	12.714285714285714	0
ENST00000554059.1:retained_intron:SLC39A9	8	73	12.166666666666666	0
ENST00000555840.5:nonsense_mediated_decay:SLC39A9	8	73	12.166666666666666	0
ENST00000628474.2:nonsense_mediated_decay:SLC39A9	8	73	12.166666666666666	0
ENST00000556605.5:protein_coding:SLC39A9	8	73	12.166666666666666	0
ENST00000031146.8:protein_coding:SLC39A9	8	73	12.166666666666666	0
ENST00000336643.9:protein_coding:SLC39A9	8	73	12.166666666666666	0
ENST00000369681.9:protein_coding:CYB5R4	1	12	12.0	12
ENST00000454651.2:antisense:AC096677.1	1	12	12.0	12
ENST00000514787.1:retained_intron:TBC1D9	1	12	12.0	12
ENST00000623028.1:protein_coding:VGLL4	1	12	12.0	12
ENST00000641325.1:lincRNA:AL928921.2	6	12	12.0	12
ENST00000547278.1:processed_transcript:TPH2	3	23	11.5	0
ENST00000550403.5:processed_transcript:TPH2	3	23	11.5	0
ENST00000481797.5:retained_intron:INTS3	1	11	11.0	11
ENST00000487045.6:retained_intron:FUS	1	11	11.0	11
ENST00000546625.5:protein_coding:TCP11L2	1	11	11.0	11
ENST00000520314.2:retained_intron:AC092821.1	1	11	11.0	11
ENST00000623726.1:sense_overlapping:AL022311.1	1	11	11.0	11
ENST00000625783.2:antisense:PCBP1-AS1	1	11	11.0	11
ENST00000338957.4:protein_coding:ZC3H12B	1	10	10.0	10
ENST00000559231.1:processed_transcript:IGDCC3	1	10	10.0	10
ENST00000448737.1:processed_pseudogene:HSPA8P20	2	10	10.0	10
ENST00000481848.6:nonsense_mediated_decay:AL096711.2	1	10	10.0	10
ENST00000610509.1:retained_intron:NPRL3	1	10	10.0	10
ENST00000623760.1:lincRNA:FP325330.3	1	10	10.0	10
ENST00000378858.4:protein_coding:LRRN4	1	10	10.0	10
ENST00000562781.1:antisense:DOCK9-DT	1	10	10.0	10
ENST00000471997.1:processed_pseudogene:PABPC1P2	2	10	10.0	10
ENST00000330137.11:protein_coding:SKA2	1	10	10.0	10
ENST00000510843.5:protein_coding:FAM149A	4	10	10.0	10
ENST00000217260.8:protein_coding:RSPO4	1	39	9.75	0
ENST00000444189.7:protein_coding:CHAC1	4	37	9.25	0
ENST00000617768.4:protein_coding:CHAC1	4	37	9.25	0
ENST00000617961.2:protein_coding:CHAC1	4	37	9.25	0
ENST00000446533.8:protein_coding:CHAC1	4	37	9.25	0
ENST00000341976.4:protein_coding:ZNF70	2	9	9.0	9
ENST00000262384.3:protein_coding:N4BP1	5	9	9.0	9
ENST00000538948.5:processed_transcript:PIEZO2	2	9	9.0	9
ENST00000226317.9:protein_coding:CXCL6	1	9	9.0	9
ENST00000430889.2:protein_coding:HOXC4	1	9	9.0	9
ENST00000591522.1:protein_coding:KATNAL2	1	9	9.0	9
ENST00000522496.1:processed_pseudogene:RPSAP71	1	9	9.0	9
ENST00000318596.7:protein_coding:SLC25A42	2	9	9.0	9
ENST00000568491.1:retained_intron:C16orf58	1	9	9.0	9
ENST00000271375.6:protein_coding:SFT2D2	1	9	9.0	9
ENST00000336824.8:protein_coding:FNDC3B	1	9	9.0	9
ENST00000649674.1:retained_intron:EPB41	1	8	8.0	8
ENST00000318560.5:protein_coding:ABL1	1	8	8.0	8
ENST00000334414.10:protein_coding:PTPRB	1	8	8.0	8
ENST00000451362.1:lincRNA:AL139130.1	1	8	8.0	8
ENST00000317802.8:protein_coding:TSPYL6	1	8	8.0	8
ENST00000367157.4:protein_coding:NUAK2	1	8	8.0	8
ENST00000570331.1:processed_transcript:UMOD	1	8	8.0	8
ENST00000624284.1:TEC:AC008764.9	1	8	8.0	8
ENST00000440172.5:protein_coding:KIAA1549	1	16	8.0	0
ENST00000422774.1:protein_coding:KIAA1549	1	16	8.0	0
ENST00000467225.1:antisense:CADM2-AS2	1	8	8.0	8
ENST00000417646.2:processed_pseudogene:AC234782.3	1	8	8.0	8
ENST00000318978.5:protein_coding:CTXN1	1	8	8.0	8
ENST00000617013.1:lincRNA:AC110048.2	1	8	8.0	8
ENST00000464324.5:retained_intron:RASGRP2	1	8	8.0	8
ENST00000438659.1:lincRNA:LINC01803	1	8	8.0	8
ENST00000650033.1:retained_intron:LINC00511	1	8	8.0	8
ENST00000390345.2:TR_V_gene:TRGV4	1	8	8.0	8
ENST00000588896.1:retained_intron:CACNA2D4	1	8	8.0	8
ENST00000344429.9:protein_coding:NOVA1	1	8	8.0	8
ENST00000493635.1:retained_intron:FGD2	1	8	8.0	8
ENST00000242261.5:protein_coding:TWIST1	1	8	8.0	8
ENST00000460917.1:processed_pseudogene:FLYWCH1P1	1	8	8.0	8
ENST00000284674.1:protein_coding:GPR26	1	8	8.0	8
ENST00000522123.1:lincRNA:AC105031.2	2	7	7.0	7
ENST00000368172.1:protein_coding:KIRREL1	2	14	7.0	0
ENST00000489675.1:processed_transcript:HSPB11	1	7	7.0	7
ENST00000428136.2:protein_coding:LRCH3	3	7	7.0	7
ENST00000330943.8:protein_coding:SNX20	1	7	7.0	7
ENST00000280871.8:protein_coding:SLC2A13	1	7	7.0	7
ENST00000366855.10:protein_coding:RNASET2	1	7	7.0	7
ENST00000597001.1:protein_coding:LIPE	1	14	7.0	0
ENST00000175091.4:protein_coding:LAPTM4A	2	7	7.0	7
ENST00000498057.1:retained_intron:CELSR3	3	11	7.0	5
ENST00000341864.5:protein_coding:TAF9B	1	7	7.0	7
ENST00000588529.5:antisense:AL031772.1	1	7	7.0	7
ENST00000562403.1:processed_pseudogene:ZNF720P1	1	7	7.0	7
ENST00000305596.7:protein_coding:CD2BP2	1	7	7.0	7
ENST00000412172.3:protein_coding:PPP4R3C	1	7	7.0	7
ENST00000368173.7:protein_coding:KIRREL1	2	14	7.0	0
ENST00000455821.1:lincRNA:LINC02037	1	7	7.0	7
ENST00000602000.1:processed_transcript:LIPE	1	14	7.0	0
ENST00000534152.1:retained_intron:AASDHPPT	1	7	7.0	7
ENST00000521487.2:antisense:RAD21-AS1	1	7	7.0	7
ENST00000514532.2:antisense:GDNF-AS1	1	7	7.0	7
ENST00000297632.7:protein_coding:TMEM65	1	7	7.0	7
ENST00000523598.1:antisense:AC008456.1	1	7	7.0	7
ENST00000295927.3:protein_coding:PTX3	1	7	7.0	7
ENST00000606802.1:antisense:AL139423.1	1	7	7.0	7
ENST00000575471.2:retained_intron:ZNF267	1	7	7.0	7
ENST00000257905.12:protein_coding:PPP1R1A	1	7	7.0	7
ENST00000338641.8:protein_coding:NF2	2	20	6.666666666666666	0
ENST00000361452.8:protein_coding:NF2	2	20	6.666666666666666	0
ENST00000413209.6:protein_coding:NF2	2	20	6.666666666666666	0
ENST00000557552.1:retained_intron:AKT1	2	7	6.5	6
ENST00000335464.9:protein_coding:TMEM104	2	13	6.5	0
ENST00000582330.1:protein_coding:TMEM104	2	13	6.5	0
ENST00000627173.1:lincRNA:LINC00891	1	13	6.5	0
ENST00000528170.5:protein_coding:MS4A15	1	13	6.5	0
ENST00000330494.11:protein_coding:CHD3	2	16	6.25	0
ENST00000296129.5:protein_coding:CDCP1	1	12	6.0	0
ENST00000558912.1:retained_intron:CCDC9B	1	6	6.0	6
ENST00000423719.3:lincRNA:LINC00484	1	6	6.0	6
ENST00000291860.1:protein_coding:KIR3DL3	1	6	6.0	6
ENST00000593661.5:protein_coding:ZNF414	1	6	6.0	6
ENST00000635044.1:lincRNA:LINC01778	1	6	6.0	6
ENST00000519716.6:protein_coding:UNC13A	1	6	6.0	6
ENST00000525780.5:protein_coding:C11orf16	2	12	6.0	0
ENST00000326053.9:protein_coding:C11orf16	2	12	6.0	0
ENST00000437712.1:lincRNA:AL162727.1	1	6	6.0	6
ENST00000225665.11:protein_coding:SLC25A11	1	6	6.0	6
ENST00000483371.1:retained_intron:FAM102B	2	6	6.0	6
ENST00000598383.2:protein_coding:H3.Y	1	6	6.0	6
ENST00000435166.1:protein_coding:PICK1	1	12	6.0	0
ENST00000433104.2:nonsense_mediated_decay:IP6K2	2	6	6.0	6
ENST00000432756.6:nonsense_mediated_decay:PICK1	1	12	6.0	0
ENST00000366189.3:antisense:AC106795.2	1	6	6.0	6
ENST00000463163.5:protein_coding:TAF1	3	6	6.0	6
ENST00000526990.1:retained_intron:EHBP1L1	1	6	6.0	6
ENST00000425231.2:protein_coding:CDCP1	1	12	6.0	0
ENST00000424953.1:lincRNA:LINC02238	3	6	6.0	6
ENST00000556874.1:lincRNA:AL359232.1	1	6	6.0	6
ENST00000359345.5:protein_coding:SLFNL1	1	6	6.0	6
ENST00000630472.1:lincRNA:HCP5B	1	6	6.0	6
ENST00000560949.5:protein_coding:RNF217	3	11	5.5	0
ENST00000521654.6:protein_coding:RNF217	3	11	5.5	0
ENST00000648094.1:lincRNA:FAM218A	1	11	5.5	0
ENST00000513876.4:protein_coding:FAM218A	1	11	5.5	0
ENST00000588720.1:retained_intron:BCAS3	1	5	5.0	5
ENST00000459674.5:retained_intron:LRP8	1	5	5.0	5
ENST00000312345.4:protein_coding:OR10AG1	1	10	5.0	0
ENST00000521891.6:protein_coding:ZFHX4	1	10	5.0	0
ENST00000330123.9:protein_coding:ZNF616	3	10	5.0	0
ENST00000605604.1:processed_pseudogene:AL365400.2	1	5	5.0	5
ENST00000515217.1:processed_pseudogene:YTHDF1P1	1	5	5.0	5
ENST00000477735.1:protein_coding:PIK3CA	1	5	5.0	5
ENST00000286201.2:protein_coding:FZD7	1	5	5.0	5
ENST00000427360.1:lincRNA:AL021153.1	1	5	5.0	5
ENST00000636933.1:protein_coding:PLCXD2	1	5	5.0	5
ENST00000371376.1:protein_coding:HSPB11	1	5	5.0	5
ENST00000284142.6:protein_coding:ASB17	1	5	5.0	5
ENST00000309334.5:protein_coding:ARID5B	1	5	5.0	5
ENST00000647913.1:lincRNA:XIST	1	5	5.0	5
ENST00000538872.5:protein_coding:IQSEC3	1	5	5.0	5
ENST00000600228.5:protein_coding:ZNF616	3	10	5.0	0
ENST00000518282.5:protein_coding:ZFHX4	1	10	5.0	0
ENST00000641071.2:protein_coding:OR10AG1	1	10	5.0	0
ENST00000505907.1:protein_coding:MAN2B2	1	5	5.0	5
ENST00000221462.8:protein_coding:PPP1R37	1	14	4.666666666666667	0
ENST00000540059.1:retained_intron:PPP1R37	1	14	4.666666666666667	0
ENST00000422370.2:retained_intron:PPP1R37	1	14	4.666666666666667	0
ENST00000473706.5:protein_coding:CENPO	6	14	4.666666666666666	0
ENST00000380834.6:protein_coding:CENPO	6	14	4.666666666666666	0
ENST00000260662.2:protein_coding:CENPO	6	14	4.666666666666666	0
ENST00000375541.9:protein_coding:CROCC	1	9	4.5	0
ENST00000358181.8:protein_coding:CHD3	1	9	4.5	0
ENST00000558939.5:protein_coding:TLE3	1	9	4.5	0
ENST00000446916.2:protein_coding:ATRN	1	9	4.5	0
ENST00000570110.1:retained_intron:FANCI	1	9	4.5	0
ENST00000627388.2:protein_coding:TLE3	1	9	4.5	0
ENST00000262919.9:protein_coding:ATRN	1	9	4.5	0
ENST00000564636.1:retained_intron:FANCI	1	9	4.5	0
ENST00000445545.6:protein_coding:CROCC	1	9	4.5	0
ENST00000507191.1:processed_transcript:C5orf15	1	13	4.333333333333333	0
ENST00000231512.4:protein_coding:C5orf15	1	13	4.333333333333333	0
ENST00000401024.2:processed_pseudogene:AC104457.1	1	13	4.333333333333333	0
ENST00000625598.1:lincRNA:FP236383.2	2	20	4.3	0
ENST00000627981.1:lincRNA:FP236383.3	2	20	4.3	0
ENST00000631211.1:lincRNA:FP671120.3	2	20	4.3	0
ENST00000629969.1:lincRNA:FP671120.4	2	20	4.3	0
ENST00000281441.7:protein_coding:TMEM45B	2	4	4.0	4
ENST00000600262.1:protein_coding:PRAM1	1	8	4.0	0
ENST00000398146.3:protein_coding:RGPD2	1	8	4.0	0
ENST00000455783.2:protein_coding:TMEM229A	1	4	4.0	4
ENST00000540428.1:processed_transcript:CBX3P4	4	4	4.0	4
ENST00000377142.4:protein_coding:NKX2-2	2	4	4.0	4
ENST00000454337.1:nonsense_mediated_decay:AL031708.1	1	4	4.0	4
ENST00000439598.6:antisense:AC097662.1	2	4	4.0	4
ENST00000639389.1:protein_coding:ZEB2	1	4	4.0	4
ENST00000361217.8:protein_coding:DENND4B	1	4	4.0	4
ENST00000423345.4:protein_coding:PRAM1	1	8	4.0	0
ENST00000549982.5:protein_coding:MRPL42	1	4	4.0	4
ENST00000537403.5:protein_coding:SEC23A	1	4	4.0	4
ENST00000476027.5:processed_transcript:YY1AP1	1	8	4.0	0
ENST00000409776.6:protein_coding:RGPD1	1	8	4.0	0
ENST00000649523.1:lincRNA:LINC02541	1	8	4.0	0
ENST00000612570.4:protein_coding:NDFIP2	1	4	4.0	4
ENST00000570039.1:processed_transcript:SEPT1	1	4	4.0	4
ENST00000264658.10:protein_coding:FBXL20	1	4	4.0	4
ENST00000646092.1:nonsense_mediated_decay:RNASEH2B	1	8	4.0	0
ENST00000643774.1:protein_coding:RNASEH2B	1	8	4.0	0
ENST00000266736.6:protein_coding:AMDHD1	4	8	4.0	0
ENST00000309447.5:protein_coding:NWD2	1	4	4.0	4
ENST00000548310.1:nonsense_mediated_decay:AMDHD1	4	8	4.0	0
ENST00000422446.1:processed_pseudogene:AC096633.1	1	4	4.0	4
ENST00000526832.5:protein_coding:SCRIB	1	23	3.8333333333333335	0
ENST00000531163.5:retained_intron:SCRIB	1	23	3.8333333333333335	0
ENST00000320476.7:protein_coding:SCRIB	1	23	3.8333333333333335	0
ENST00000525051.5:retained_intron:SCRIB	1	23	3.8333333333333335	0
ENST00000356994.6:protein_coding:SCRIB	1	23	3.8333333333333335	0
ENST00000377533.7:protein_coding:SCRIB	1	23	3.8333333333333335	0
ENST00000299240.10:protein_coding:TTC17	3	7	3.5	0
ENST00000382932.2:protein_coding:SLC7A4	3	7	3.5	0
ENST00000311337.10:protein_coding:GNPDA1	2	14	3.5	0
ENST00000377844.8:protein_coding:KLHL1	1	7	3.5	0
ENST00000500692.6:protein_coding:GNPDA1	2	14	3.5	0
ENST00000526774.5:processed_transcript:TTC17	3	7	3.5	0
ENST00000403586.5:protein_coding:SLC7A4	3	7	3.5	0
ENST00000503794.5:protein_coding:GNPDA1	2	14	3.5	0
ENST00000360697.4:protein_coding:ADARB1	1	7	3.5	0
ENST00000545028.2:protein_coding:KLHL1	1	7	3.5	0
ENST00000348831.8:protein_coding:ADARB1	1	7	3.5	0
ENST00000508177.5:protein_coding:GNPDA1	2	14	3.5	0
ENST00000590783.5:processed_transcript:EZH1	2	41	3.416666666666667	0
ENST00000585912.5:retained_intron:EZH1	2	41	3.416666666666667	0
ENST00000588897.5:nonsense_mediated_decay:EZH1	2	41	3.416666666666667	0
ENST00000585550.5:retained_intron:EZH1	2	41	3.416666666666667	0
ENST00000586103.5:retained_intron:EZH1	2	41	3.416666666666667	0
ENST00000415827.6:protein_coding:EZH1	2	41	3.416666666666667	0
ENST00000592743.5:protein_coding:EZH1	2	41	3.416666666666667	0
ENST00000428826.6:protein_coding:EZH1	2	41	3.416666666666667	0
ENST00000589846.1:retained_intron:EZH1	2	41	3.416666666666667	0
ENST00000590078.5:protein_coding:EZH1	2	41	3.416666666666667	0
ENST00000591330.5:retained_intron:EZH1	2	41	3.416666666666667	0
ENST00000585893.5:protein_coding:EZH1	2	41	3.416666666666667	0
ENST00000487787.5:nonsense_mediated_decay:LGR6	1	10	3.3333333333333335	0
ENST00000367278.7:protein_coding:LGR6	1	10	3.3333333333333335	0
ENST00000255432.11:protein_coding:LGR6	1	10	3.3333333333333335	0
ENST00000427314.6:protein_coding:RACGAP1	1	13	3.25	0
ENST00000401073.6:protein_coding:KIAA1522	1	13	3.25	0
ENST00000454520.6:protein_coding:RACGAP1	1	13	3.25	0
ENST00000312377.9:protein_coding:RACGAP1	1	13	3.25	0
ENST00000622550.2:processed_transcript:AL133216.2	1	13	3.25	0
ENST00000373480.1:protein_coding:KIAA1522	1	13	3.25	0
ENST00000373481.7:protein_coding:KIAA1522	1	13	3.25	0
ENST00000551016.5:protein_coding:RACGAP1	1	13	3.25	0
ENST00000542739.2:protein_coding:CXorf49B	2	9	3.0	0
ENST00000434837.7:protein_coding:MDGA1	3	6	3.0	0
ENST00000641027.1:protein_coding:OR1L8	1	6	3.0	0
ENST00000266546.10:protein_coding:CLSTN3	1	9	3.0	0
ENST00000522474.1:processed_transcript:TACC1	1	9	3.0	0
ENST00000612097.1:nonsense_mediated_decay:MYO19	1	6	3.0	0
ENST00000372459.6:protein_coding:CTSA	2	3	3.0	3
ENST00000308059.10:protein_coding:DLEC1	1	6	3.0	0
ENST00000482862.1:processed_transcript:SRPK2	1	6	3.0	0
ENST00000526143.2:protein_coding:BCL9L	3	3	3.0	3
ENST00000413550.1:unprocessed_pseudogene:USP9YP6	1	6	3.0	0
ENST00000367362.7:protein_coding:NR5A2	1	6	3.0	0
ENST00000535490.2:protein_coding:CXorf49	2	9	3.0	0
ENST00000304865.4:protein_coding:OR1L8	1	6	3.0	0
ENST00000608785.1:lincRNA:LINC02362	1	3	3.0	3
ENST00000643990.1:processed_transcript:EFNB2	1	9	3.0	0
ENST00000520615.5:protein_coding:TACC1	1	9	3.0	0
ENST00000646441.1:protein_coding:EFNB2	1	9	3.0	0
ENST00000390238.2:IG_J_gene:IGKJ5	1	3	3.0	3
ENST00000459579.1:snoRNA:SNORD10	1	6	3.0	0
ENST00000546962.5:protein_coding:TMEM116	1	3	3.0	3
ENST00000637198.1:transcribed_unprocessed_pseudogene:BX276092.7	2	9	3.0	0
ENST00000537408.1:retained_intron:CLSTN3	1	9	3.0	0
ENST00000346219.7:protein_coding:DLEC1	1	6	3.0	0
ENST00000367627.7:protein_coding:TOR3A	1	3	3.0	3
ENST00000335790.7:protein_coding:LMO1	1	3	3.0	3
ENST00000307145.3:protein_coding:KLF13	1	6	3.0	0
ENST00000439293.5:antisense:ENTPD3-AS1	1	3	3.0	3
ENST00000466596.5:nonsense_mediated_decay:HS3ST3B1	1	6	3.0	0
ENST00000373401.2:retained_intron:MDGA1	3	6	3.0	0
ENST00000584901.5:retained_intron:EIF4A1	1	6	3.0	0
ENST00000453983.1:unprocessed_pseudogene:USP9YP34	1	6	3.0	0
ENST00000542663.1:retained_intron:CLSTN3	1	9	3.0	0
ENST00000558673.1:processed_transcript:KLF13	1	6	3.0	0
ENST00000621550.4:nonsense_mediated_decay:MYO19	1	6	3.0	0
ENST00000482897.5:protein_coding:SRPK2	1	6	3.0	0
ENST00000603219.1:processed_pseudogene:MTCO3P22	1	3	3.0	3
ENST00000584531.1:lincRNA:LINC01443	1	3	3.0	3
ENST00000544748.5:protein_coding:NR5A2	1	6	3.0	0
ENST00000245323.4:protein_coding:EFNB2	1	9	3.0	0
ENST00000427545.1:processed_pseudogene:AC073349.2	1	3	3.0	3
ENST00000498560.1:processed_pseudogene:MARK2P17	2	3	3.0	3
ENST00000360954.2:protein_coding:HS3ST3B1	1	6	3.0	0
ENST00000519416.5:protein_coding:TACC1	1	9	3.0	0
ENST00000326044.9:protein_coding:ZNF561	1	14	2.8	0
ENST00000302851.7:protein_coding:ZNF561	1	14	2.8	0
ENST00000444611.5:protein_coding:ZNF561	1	14	2.8	0
ENST00000424629.5:protein_coding:ZNF561	1	14	2.8	0
ENST00000505369.1:processed_pseudogene:AC112198.1	1	14	2.8	0
ENST00000591812.1:protein_coding:RINL	1	8	2.6666666666666665	0
ENST00000462527.2:retained_intron:EIF3A	1	8	2.6666666666666665	0
ENST00000541549.2:protein_coding:EIF3A	1	8	2.6666666666666665	0
ENST00000589111.5:retained_intron:RINL	1	8	2.6666666666666665	0
ENST00000542829.1:protein_coding:MTUS2	1	8	2.6666666666666665	0
ENST00000331733.4:protein_coding:FAM187A	1	8	2.6666666666666665	0
ENST00000412523.3:protein_coding:FAM187A	1	8	2.6666666666666665	0
ENST00000598904.5:protein_coding:RINL	1	8	2.6666666666666665	0
ENST00000612955.4:protein_coding:MTUS2	1	8	2.6666666666666665	0
ENST00000369144.7:protein_coding:EIF3A	1	8	2.6666666666666665	0
ENST00000417826.2:protein_coding:CCDC103	1	8	2.6666666666666665	0
ENST00000380808.6:protein_coding:MTUS2	1	8	2.6666666666666665	0
ENST00000402430.7:protein_coding:ANO7	1	10	2.5	0
ENST00000274979.12:protein_coding:ANO7	1	10	2.5	0
ENST00000497515.1:processed_transcript:RRNAD1	1	10	2.5	0
ENST00000402530.7:protein_coding:ANO7	1	10	2.5	0
ENST00000368218.8:protein_coding:RRNAD1	1	10	2.5	0
ENST00000303407.11:protein_coding:BRD3	2	10	2.5	0
ENST00000361507.4:protein_coding:GAB2	1	5	2.5	0
ENST00000368216.8:protein_coding:RRNAD1	1	10	2.5	0
ENST00000638942.1:protein_coding:NFE4	1	5	2.5	0
ENST00000371842.2:protein_coding:BRD3	2	10	2.5	0
ENST00000368586.9:protein_coding:CFAP46	1	10	2.5	0
ENST00000637488.2:protein_coding:KIAA1257	1	5	2.5	0
ENST00000371834.6:protein_coding:BRD3	2	10	2.5	0
ENST00000372155.2:retained_intron:DDX31	1	5	2.5	0
ENST00000372159.7:protein_coding:DDX31	1	5	2.5	0
ENST00000433041.1:protein_coding:BRD3	2	10	2.5	0
ENST00000645291.1:protein_coding:KIAA1257	1	5	2.5	0
ENST00000340149.6:protein_coding:GAB2	1	5	2.5	0
ENST00000420058.1:processed_transcript:NFE4	1	5	2.5	0
ENST00000476229.5:protein_coding:RRNAD1	1	10	2.5	0
ENST00000310961.9:protein_coding:LRRC7	1	7	2.3333333333333335	0
ENST00000467837.5:nonsense_mediated_decay:NCSTN	1	7	2.3333333333333335	0
ENST00000415775.2:protein_coding:LRRC7	1	7	2.3333333333333335	0
ENST00000438008.5:protein_coding:NCSTN	1	7	2.3333333333333335	0
ENST00000035383.9:protein_coding:LRRC7	1	7	2.3333333333333335	0
ENST00000491332.1:retained_intron:NCSTN	1	7	2.3333333333333335	0
ENST00000647435.1:protein_coding:TPM2	1	9	2.25	0
ENST00000643485.1:processed_transcript:TPM2	1	9	2.25	0
ENST00000645482.1:protein_coding:TPM2	1	9	2.25	0
ENST00000372485.5:protein_coding:DLK2	1	9	2.25	0
ENST00000372488.7:protein_coding:DLK2	1	9	2.25	0
ENST00000430324.5:protein_coding:DLK2	1	9	2.25	0
ENST00000360958.7:protein_coding:TPM2	1	9	2.25	0
ENST00000357338.3:protein_coding:DLK2	1	9	2.25	0
ENST00000466112.5:retained_intron:NT5DC2	1	15	2.142857142857143	0
ENST00000459839.5:protein_coding:NT5DC2	1	15	2.142857142857143	0
ENST00000307076.8:protein_coding:NT5DC2	1	15	2.142857142857143	0
ENST00000469616.1:retained_intron:NT5DC2	1	15	2.142857142857143	0
ENST00000492555.5:nonsense_mediated_decay:NT5DC2	1	15	2.142857142857143	0
ENST00000462261.5:retained_intron:NT5DC2	1	15	2.142857142857143	0
ENST00000422318.6:protein_coding:NT5DC2	1	15	2.142857142857143	0
ENST00000603110.1:processed_pseudogene:AC009884.2	2	2	2.0	2
ENST00000164024.4:protein_coding:CELSR3	1	6	2.0	0
ENST00000372338.8:protein_coding:FIBCD1	1	6	2.0	0
ENST00000468200.2:nonsense_mediated_decay:C12orf40	1	2	2.0	2
ENST00000533615.1:lincRNA:FAM66E	2	8	2.0	0
ENST00000464131.1:lincRNA:AC099542.1	1	2	2.0	2
ENST00000370435.4:protein_coding:OGFRL1	1	4	2.0	0
ENST00000538510.1:protein_coding:DRP2	1	8	2.0	0
ENST00000402866.5:protein_coding:DRP2	1	8	2.0	0
ENST00000354300.4:protein_coding:PPTC7	2	2	2.0	2
ENST00000440238.3:protein_coding:AIFM3	2	2	2.0	2
ENST00000434078.3:antisense:FAM66D	2	8	2.0	0
ENST00000470751.5:processed_transcript:SUMF1	1	2	2.0	2
ENST00000368779.1:protein_coding:LCE2A	1	2	2.0	2
ENST00000605892.2:lincRNA:AC026741.1	1	2	2.0	2
ENST00000448616.5:protein_coding:FIBCD1	1	6	2.0	0
ENST00000434698.1:processed_pseudogene:AC000374.1	1	2	2.0	2
ENST00000436752.2:protein_coding:TEX48	1	4	2.0	0
ENST00000650315.1:protein_coding:OGFRL1	1	4	2.0	0
ENST00000535681.1:retained_intron:NPTX1	1	2	2.0	2
ENST00000600804.1:retained_intron:CHMP2A	1	4	2.0	0
ENST00000534773.1:retained_intron:ACAT1	2	2	2.0	2
ENST00000281496.6:protein_coding:VWA8	1	4	2.0	0
ENST00000460734.5:processed_transcript:ADARB1	2	2	2.0	2
ENST00000612244.5:protein_coding:TEX48	1	4	2.0	0
ENST00000461362.5:retained_intron:CELSR3	1	6	2.0	0
ENST00000444139.5:protein_coding:FIBCD1	1	6	2.0	0
ENST00000488511.2:processed_pseudogene:AC007686.1	2	2	2.0	2
ENST00000484789.5:retained_intron:DPP6	2	2	2.0	2
ENST00000525829.1:lincRNA:FAM66A	2	8	2.0	0
ENST00000395209.7:protein_coding:DRP2	1	8	2.0	0
ENST00000312547.6:protein_coding:CHMP2A	1	4	2.0	0
ENST00000541709.5:protein_coding:DRP2	1	8	2.0	0
ENST00000572234.2:processed_transcript:HLF	1	4	2.0	0
ENST00000518921.1:processed_pseudogene:AC104852.1	1	2	2.0	2
ENST00000445445.5:nonsense_mediated_decay:RASGRP2	1	2	2.0	2
ENST00000618706.1:retained_intron:GOLGA6L9	2	2	2.0	2
ENST00000235307.6:protein_coding:C1orf21	1	2	2.0	2
ENST00000573020.1:processed_transcript:HLF	1	4	2.0	0
ENST00000371790.4:protein_coding:SLC16A12	1	2	2.0	2
ENST00000379310.7:protein_coding:VWA8	1	4	2.0	0
ENST00000330722.6:protein_coding:KRT6A	2	2	2.0	2
ENST00000529252.2:lincRNA:FAM66E	2	8	2.0	0
ENST00000527262.5:nonsense_mediated_decay:PARP10	1	11	1.8333333333333333	0
ENST00000526007.5:retained_intron:PARP10	1	11	1.8333333333333333	0
ENST00000524918.5:protein_coding:PARP10	1	11	1.8333333333333333	0
ENST00000330883.8:protein_coding:KCNH2	2	9	1.8333333333333333	0
ENST00000262186.9:protein_coding:KCNH2	2	9	1.8333333333333333	0
ENST00000313028.11:protein_coding:PARP10	1	11	1.8333333333333333	0
ENST00000528963.1:retained_intron:PARP10	1	11	1.8333333333333333	0
ENST00000525773.5:protein_coding:PARP10	1	11	1.8333333333333333	0
ENST00000630992.2:nonsense_mediated_decay:DOCK9	1	9	1.8	0
ENST00000310604.8:protein_coding:DCAKD	1	9	1.8	0
ENST00000452796.6:protein_coding:DCAKD	1	9	1.8	0
ENST00000614054.4:protein_coding:DCAKD	1	9	1.8	0
ENST00000588499.5:protein_coding:DCAKD	1	9	1.8	0
ENST00000400228.6:protein_coding:DOCK9	1	9	1.8	0
ENST00000342350.9:protein_coding:DCAKD	1	9	1.8	0
ENST00000442173.5:protein_coding:DOCK9	1	9	1.8	0
ENST00000376460.5:protein_coding:DOCK9	1	9	1.8	0
ENST00000448493.7:protein_coding:DOCK9	1	9	1.8	0
ENST00000562469.5:protein_coding:GPRC5B	1	16	1.7777777777777777	0
ENST00000569479.5:protein_coding:GPRC5B	1	16	1.7777777777777777	0
ENST00000570142.5:protein_coding:GPRC5B	1	16	1.7777777777777777	0
ENST00000564449.1:protein_coding:GPRC5B	1	16	1.7777777777777777	0
ENST00000535671.5:protein_coding:GPRC5B	1	16	1.7777777777777777	0
ENST00000566822.1:protein_coding:GPRC5B	1	16	1.7777777777777777	0
ENST00000568214.1:protein_coding:GPRC5B	1	16	1.7777777777777777	0
ENST00000569847.1:protein_coding:GPRC5B	1	16	1.7777777777777777	0
ENST00000300571.6:protein_coding:GPRC5B	1	16	1.7777777777777777	0
ENST00000313667.8:protein_coding:ARHGEF2	1	7	1.75	0
ENST00000406492.2:protein_coding:ZDHHC9	1	7	1.75	0
ENST00000380358.8:protein_coding:CHD3	1	7	1.75	0
ENST00000582404.5:processed_transcript:ASPSCR1	2	6	1.75	0
ENST00000313695.11:protein_coding:ARHGEF2	1	7	1.75	0
ENST00000489591.5:nonsense_mediated_decay:FKBP10	1	7	1.75	0
ENST00000357166.10:protein_coding:ZDHHC9	1	7	1.75	0
ENST00000487489.1:retained_intron:FKBP10	1	7	1.75	0
ENST00000479578.5:processed_transcript:GSTM4	1	14	1.75	0
ENST00000369833.5:protein_coding:GSTM4	1	14	1.75	0
ENST00000495742.5:processed_transcript:GSTM4	1	14	1.75	0
ENST00000464733.5:processed_transcript:GSTM4	1	14	1.75	0
ENST00000371064.7:protein_coding:ZDHHC9	1	7	1.75	0
ENST00000369836.8:protein_coding:GSTM4	1	14	1.75	0
ENST00000306729.11:protein_coding:ASPSCR1	2	6	1.75	0
ENST00000455106.1:protein_coding:FKBP10	1	7	1.75	0
ENST00000361247.8:protein_coding:ARHGEF2	1	7	1.75	0
ENST00000572750.1:retained_intron:CHD3	1	7	1.75	0
ENST00000321562.8:protein_coding:FKBP10	1	7	1.75	0
ENST00000461767.5:processed_transcript:GSTM4	1	14	1.75	0
ENST00000485640.5:processed_transcript:GSTM4	1	14	1.75	0
ENST00000462460.6:protein_coding:ARHGEF2	1	7	1.75	0
ENST00000470531.5:nonsense_mediated_decay:CHD3	1	7	1.75	0
ENST00000326729.9:protein_coding:GSTM4	1	14	1.75	0
ENST00000433917.5:protein_coding:ZDHHC9	1	7	1.75	0
ENST00000343010.7:protein_coding:C3orf62	1	12	1.7142857142857142	0
ENST00000462898.5:nonsense_mediated_decay:PIK3CB	1	12	1.7142857142857142	0
ENST00000477593.5:protein_coding:PIK3CB	1	12	1.7142857142857142	0
ENST00000289153.6:protein_coding:PIK3CB	1	12	1.7142857142857142	0
ENST00000481749.5:retained_intron:PIK3CB	1	12	1.7142857142857142	0
ENST00000544716.5:protein_coding:PIK3CB	1	12	1.7142857142857142	0
ENST00000469284.6:nonsense_mediated_decay:PIK3CB	1	12	1.7142857142857142	0
ENST00000493568.5:protein_coding:PIK3CB	1	12	1.7142857142857142	0
ENST00000257934.8:protein_coding:ESPL1	1	5	1.6666666666666667	0
ENST00000444983.6:protein_coding:CCNE1	1	10	1.6666666666666667	0
ENST00000576532.1:protein_coding:CCNE1	1	10	1.6666666666666667	0
ENST00000262643.7:protein_coding:CCNE1	1	10	1.6666666666666667	0
ENST00000357582.2:protein_coding:MAP3K6	1	5	1.6666666666666667	0
ENST00000397035.7:protein_coding:ATP2A3	1	10	1.6666666666666667	0
ENST00000397041.7:protein_coding:ATP2A3	1	10	1.6666666666666667	0
ENST00000352011.7:protein_coding:ATP2A3	1	10	1.6666666666666667	0
ENST00000552462.1:protein_coding:ESPL1	1	5	1.6666666666666667	0
ENST00000397043.7:protein_coding:ATP2A3	1	10	1.6666666666666667	0
ENST00000357943.9:protein_coding:CCNE1	1	10	1.6666666666666667	0
ENST00000493901.5:protein_coding:MAP3K6	1	5	1.6666666666666667	0
ENST00000575243.5:protein_coding:CCNE1	1	10	1.6666666666666667	0
ENST00000396463.6:protein_coding:WRAP53	1	5	1.6666666666666667	0
ENST00000374040.7:protein_coding:MAP3K6	1	5	1.6666666666666667	0
ENST00000309890.11:protein_coding:ATP2A3	1	10	1.6666666666666667	0
ENST00000498311.5:nonsense_mediated_decay:WRAP53	1	5	1.6666666666666667	0
ENST00000316024.9:protein_coding:WRAP53	1	5	1.6666666666666667	0
ENST00000574121.1:retained_intron:CCNE1	1	10	1.6666666666666667	0
ENST00000552671.5:nonsense_mediated_decay:ESPL1	1	5	1.6666666666666667	0
ENST00000359983.7:protein_coding:ATP2A3	1	10	1.6666666666666667	0
ENST00000558286.5:retained_intron:GLDN	2	5	1.6666666666666665	0
ENST00000335449.10:protein_coding:GLDN	2	5	1.6666666666666665	0
ENST00000560215.5:protein_coding:GLDN	2	5	1.6666666666666665	0
ENST00000333012.5:protein_coding:EEF1AKMT3	1	9	1.5	0
ENST00000576409.5:protein_coding:ATPAF1	2	2	1.5	1
ENST00000436474.6:processed_pseudogene:RPL14P5	1	3	1.5	0
ENST00000360851.3:protein_coding:RGL1	1	3	1.5	0
ENST00000515826.1:protein_coding:TMEM108	1	6	1.5	0
ENST00000321871.10:protein_coding:TMEM108	1	6	1.5	0
ENST00000393130.7:protein_coding:TMEM108	1	6	1.5	0
ENST00000304685.8:protein_coding:RGL1	1	3	1.5	0
ENST00000360982.2:protein_coding:NCKAP1	1	3	1.5	0
ENST00000639264.1:protein_coding:LRRC8B	1	9	1.5	0
ENST00000330947.6:protein_coding:LRRC8B	1	9	1.5	0
ENST00000350082.9:protein_coding:ICK	3	3	1.5	0
ENST00000300209.12:protein_coding:EEF1AKMT3	1	9	1.5	0
ENST00000640258.1:protein_coding:LRRC8B	1	9	1.5	0
ENST00000416792.1:protein_coding:SHISA7	1	3	1.5	0
ENST00000436474.6_PAR_Y:processed_pseudogene:RPL14P5	1	3	1.5	0
ENST00000511388.1:retained_intron:TMEM108	1	6	1.5	0
ENST00000356971.3:protein_coding:ICK	3	3	1.5	0
ENST00000361354.8:protein_coding:NCKAP1	1	3	1.5	0
ENST00000008876.7:retained_intron:MAPK8IP2	1	3	1.5	0
ENST00000329492.5:protein_coding:MAPK8IP2	1	3	1.5	0
ENST00000376325.8:protein_coding:SHISA7	1	3	1.5	0
ENST00000439853.5:protein_coding:LRRC8B	1	9	1.5	0
ENST00000490539.1:nonsense_mediated_decay:CSTF1	1	7	1.4	0
ENST00000217109.8:protein_coding:CSTF1	1	7	1.4	0
ENST00000415828.5:protein_coding:CSTF1	1	7	1.4	0
ENST00000493039.5:nonsense_mediated_decay:CSTF1	1	7	1.4	0
ENST00000452950.1:protein_coding:CSTF1	1	7	1.4	0
ENST00000376770.5:protein_coding:FBXO44	2	11	1.375	0
ENST00000251547.9:protein_coding:FBXO44	2	11	1.375	0
ENST00000376768.5:protein_coding:FBXO44	2	11	1.375	0
ENST00000471895.1:protein_coding:FBXO44	2	11	1.375	0
ENST00000475435.5:protein_coding:FBXO44	2	11	1.375	0
ENST00000376762.8:protein_coding:FBXO44	2	11	1.375	0
ENST00000376760.5:protein_coding:FBXO44	2	11	1.375	0
ENST00000251546.8:protein_coding:FBXO44	2	11	1.375	0
ENST00000471834.1:retained_intron:SYNE1	1	4	1.3333333333333333	0
ENST00000335659.7:protein_coding:ANKRD46	1	4	1.3333333333333333	0
ENST00000491386.1:processed_transcript:BNIPL	1	8	1.3333333333333333	0
ENST00000473610.5:retained_intron:KCNH2	1	8	1.3333333333333333	0
ENST00000486676.5:processed_transcript:TESK2	2	5	1.3333333333333333	0
ENST00000328957.12:protein_coding:GALNT9	1	4	1.3333333333333333	0
ENST00000367255.9:protein_coding:SYNE1	1	4	1.3333333333333333	0
ENST00000461280.1:retained_intron:KCNH2	1	8	1.3333333333333333	0
ENST00000360453.8:protein_coding:PPARGC1B	1	8	1.3333333333333333	0
ENST00000295294.11:protein_coding:BNIPL	1	8	1.3333333333333333	0
ENST00000520311.5:protein_coding:ANKRD46	1	4	1.3333333333333333	0
ENST00000485855.1:nonsense_mediated_decay:BNIPL	1	8	1.3333333333333333	0
ENST00000492495.1:retained_intron:PPARGC1B	1	8	1.3333333333333333	0
ENST00000368931.7:protein_coding:BNIPL	1	8	1.3333333333333333	0
ENST00000403750.5:protein_coding:PPARGC1B	1	8	1.3333333333333333	0
ENST00000424720.6:retained_intron:GALNT9	1	4	1.3333333333333333	0
ENST00000650563.1:protein_coding:BNIPL	1	8	1.3333333333333333	0
ENST00000423061.5:protein_coding:SYNE1	1	4	1.3333333333333333	0
ENST00000372086.3:protein_coding:TESK2	2	5	1.3333333333333333	0
ENST00000394320.7:protein_coding:PPARGC1B	1	8	1.3333333333333333	0
ENST00000535208.1:processed_transcript:GALNT9	1	4	1.3333333333333333	0
ENST00000434684.1:protein_coding:PPARGC1B	1	8	1.3333333333333333	0
ENST00000532957.5:retained_intron:KCNH2	1	8	1.3333333333333333	0
ENST00000430723.4:protein_coding:KCNH2	1	8	1.3333333333333333	0
ENST00000372084.5:protein_coding:TESK2	2	5	1.3333333333333333	0
ENST00000519597.5:protein_coding:ANKRD46	1	4	1.3333333333333333	0
ENST00000309241.9:protein_coding:PPARGC1B	1	8	1.3333333333333333	0
ENST00000361277.9:protein_coding:BNIPL	1	8	1.3333333333333333	0
ENST00000397631.7:protein_coding:MANEAL	1	5	1.25	0
ENST00000504577.5:protein_coding:SLC34A1	1	5	1.25	0
ENST00000507685.5:retained_intron:SLC34A1	1	5	1.25	0
ENST00000373045.10:protein_coding:MANEAL	1	5	1.25	0
ENST00000420728.1:protein_coding:ITPRIPL1	1	5	1.25	0
ENST00000439118.2:protein_coding:ITPRIPL1	1	5	1.25	0
ENST00000536814.1:protein_coding:ITPRIPL1	1	5	1.25	0
ENST00000512593.5:protein_coding:SLC34A1	1	5	1.25	0
ENST00000361124.5:protein_coding:ITPRIPL1	1	5	1.25	0
ENST00000530796.1:retained_intron:GPAA1	1	6	1.2	0
ENST00000532963.1:protein_coding:NEU3	1	6	1.2	0
ENST00000534628.1:protein_coding:NEU3	1	6	1.2	0
ENST00000453597.7:protein_coding:DNAJB5	1	6	1.2	0
ENST00000454002.6:protein_coding:DNAJB5	1	6	1.2	0
ENST00000526068.1:protein_coding:NEU3	1	6	1.2	0
ENST00000312316.9:protein_coding:DNAJB5	1	6	1.2	0
ENST00000545841.5:protein_coding:DNAJB5	1	6	1.2	0
ENST00000294064.8:protein_coding:NEU3	1	6	1.2	0
ENST00000531619.1:protein_coding:NEU3	1	6	1.2	0
ENST00000355091.8:protein_coding:GPAA1	1	6	1.2	0
ENST00000534072.1:retained_intron:GPAA1	1	6	1.2	0
ENST00000529638.1:retained_intron:GPAA1	1	6	1.2	0
ENST00000361036.10:protein_coding:GPAA1	1	6	1.2	0
ENST00000541010.5:retained_intron:DNAJB5	1	6	1.2	0
ENST00000462151.5:processed_transcript:SCAMP3	1	7	1.1666666666666667	0
ENST00000355379.3:protein_coding:SCAMP3	1	7	1.1666666666666667	0
ENST00000490999.5:processed_transcript:SCAMP3	1	7	1.1666666666666667	0
ENST00000497470.1:processed_transcript:SCAMP3	1	7	1.1666666666666667	0
ENST00000302631.7:protein_coding:SCAMP3	1	7	1.1666666666666667	0
ENST00000465312.5:processed_transcript:SCAMP3	1	7	1.1666666666666667	0
ENST00000276898.3:retained_intron:RIC1	2	2	1.125	1
ENST00000296603.4:protein_coding:LMBRD2	1	2	1.0	0
ENST00000645698.1:retained_intron:RPS24	1	1	1.0	1
ENST00000623820.1:TEC:FLJ38576	1	1	1.0	1
ENST00000559282.1:processed_transcript:BLM	1	1	1.0	1
ENST00000562756.1:sense_overlapping:AL022313.4	1	1	1.0	1
ENST00000531738.5:protein_coding:CDON	1	3	1.0	0
ENST00000381033.4:protein_coding:PDX1	1	1	1.0	1
ENST00000504830.5:protein_coding:ADAMTS12	1	1	1.0	1
ENST00000329099.4:protein_coding:RFLNB	1	1	1.0	1
ENST00000424368.1:processed_pseudogene:SETP10	1	1	1.0	1
ENST00000592477.1:transcribed_unprocessed_pseudogene:AC010928.1	1	1	1.0	1
ENST00000296328.8:protein_coding:UBXN7	1	1	1.0	1
ENST00000619812.1:lincRNA:AC012409.2	1	1	1.0	1
ENST00000475293.1:retained_intron:DNAH7	1	1	1.0	1
ENST00000452335.2:protein_coding:DYTN	1	2	1.0	0
ENST00000423570.5:nonsense_mediated_decay:GGCX	1	1	1.0	1
ENST00000332065.9:protein_coding:EXOC7	1	14	1.0	0
ENST00000437857.2:retained_intron:CCDC181	1	1	1.0	1
ENST00000404424.5:protein_coding:CLIP4	1	1	1.0	1
ENST00000396137.4:protein_coding:JMY	1	1	1.0	1
ENST00000353442.9:protein_coding:LMBR1	1	1	1.0	1
ENST00000453187.1:lincRNA:LINC01287	2	3	1.0	0
ENST00000310015.10:protein_coding:SP3	3	4	1.0	0
ENST00000513036.5:processed_transcript:DHX15	1	1	1.0	1
ENST00000429983.1:processed_pseudogene:EEF1A1P27	1	1	1.0	1
ENST00000568219.5:protein_coding:PALB2	1	1	1.0	1
ENST00000372827.7:protein_coding:BMP8B	1	1	1.0	1
ENST00000311672.9:protein_coding:UQCRH	1	1	1.0	1
ENST00000643161.1:processed_transcript:SAMHD1	1	1	1.0	1
ENST00000542440.5:protein_coding:SETD1B	1	4	1.0	0
ENST00000563920.1:retained_intron:CBFA2T3	1	4	1.0	0
ENST00000509881.1:processed_pseudogene:EXOC7P1	1	14	1.0	0
ENST00000446218.1:processed_pseudogene:EXTL2P1	1	1	1.0	1
ENST00000589210.5:protein_coding:EXOC7	1	14	1.0	0
ENST00000607838.5:protein_coding:EXOC7	1	14	1.0	0
ENST00000221665.4:protein_coding:FIZ1	1	1	1.0	1
ENST00000379640.1:lincRNA:AC005863.1	1	1	1.0	1
ENST00000608962.1:antisense:AC097381.3	1	1	1.0	1
ENST00000566814.1:antisense:Z95115.1	1	1	1.0	1
ENST00000464348.5:processed_transcript:IPO9	1	3	1.0	0
ENST00000218721.1:protein_coding:MLNR	1	1	1.0	1
ENST00000392693.7:protein_coding:CDON	1	3	1.0	0
ENST00000292478.8:protein_coding:PTCD1	1	1	1.0	1
ENST00000357231.8:protein_coding:EXOC7	1	14	1.0	0
ENST00000486053.1:retained_intron:EXOC7	1	14	1.0	0
ENST00000455277.2:protein_coding:SMYD3	1	1	1.0	1
ENST00000528278.2:retained_intron:KMT2A	1	1	1.0	1
ENST00000644951.1:processed_transcript:DYTN	1	2	1.0	0
ENST00000269391.10:protein_coding:RNF157	1	3	1.0	0
ENST00000539512.1:TR_V_pseudogene:TRAV11	1	1	1.0	1
ENST00000374279.3:protein_coding:UGCG	1	1	1.0	1
ENST00000445613.1:lincRNA:AC104088.1	1	1	1.0	1
ENST00000634349.1:protein_coding:EXOC7	1	14	1.0	0
ENST00000522112.6:protein_coding:MAL2	1	1	1.0	1
ENST00000433770.1:lincRNA:AL161935.3	1	1	1.0	1
ENST00000267197.9:protein_coding:SETD1B	1	4	1.0	0
ENST00000557292.1:protein_coding:TTC7B	1	1	1.0	1
ENST00000595326.1:processed_transcript:SCGB2B2	1	1	1.0	1
ENST00000563856.1:retained_intron:CBFA2T3	1	4	1.0	0
ENST00000478468.1:lincRNA:AC082651.1	1	1	1.0	1
ENST00000446160.6:protein_coding:ANKUB1	1	3	1.0	0
ENST00000467586.5:retained_intron:EXOC7	1	14	1.0	0
ENST00000647930.1:protein_coding:RNF157	1	3	1.0	0
ENST00000505524.1:retained_intron:LMBRD2	1	2	1.0	0
ENST00000313173.5:protein_coding:HOXD8	1	1	1.0	1
ENST00000306268.7:protein_coding:FOXI1	2	2	1.0	0
ENST00000498839.5:protein_coding:LEKR1	1	1	1.0	1
ENST00000561302.5:nonsense_mediated_decay:TMEM266	1	1	1.0	1
ENST00000511395.1:lincRNA:LINC02122	1	1	1.0	1
ENST00000624070.1:TEC:AC112255.1	1	1	1.0	1
ENST00000566804.1:lincRNA:AC116096.1	1	1	1.0	1
ENST00000482495.1:processed_pseudogene:ATP6V0CP1	1	1	1.0	1
ENST00000484019.1:nonsense_mediated_decay:ANKUB1	1	3	1.0	0
ENST00000303635.11:protein_coding:CAMTA1	1	1	1.0	1
ENST00000557208.1:retained_intron:GNG2	1	1	1.0	1
ENST00000392445.6:protein_coding:C1QTNF1	1	1	1.0	1
ENST00000479445.1:processed_transcript:GLA	1	1	1.0	1
ENST00000444136.5:protein_coding:TDRD5	1	1	1.0	1
ENST00000263577.11:protein_coding:CDON	1	3	1.0	0
ENST00000296420.8:protein_coding:EMCN	1	1	1.0	1
ENST00000606389.5:protein_coding:AAK1	1	1	1.0	1
ENST00000414977.5:protein_coding:GALNT3	1	1	1.0	1
ENST00000639030.1:processed_transcript:AP002383.3	1	1	1.0	1
ENST00000535976.1:lincRNA:CLIP1-AS1	1	1	1.0	1
ENST00000564464.1:antisense:AC107375.1	1	1	1.0	1
ENST00000570989.1:retained_intron:ITGA3	1	1	1.0	1
ENST00000411744.6:protein_coding:EXOC7	1	14	1.0	0
ENST00000361350.5:antisense:SSBP3-AS1	1	1	1.0	1
ENST00000456909.5:protein_coding:STK11IP	1	1	1.0	1
ENST00000373115.4:protein_coding:CHST3	1	1	1.0	1
ENST00000459648.1:retained_intron:CEACAM19	1	1	1.0	1
ENST00000589912.1:processed_transcript:RNF157	1	3	1.0	0
ENST00000491634.1:processed_transcript:GKAP1	1	1	1.0	1
ENST00000484849.5:retained_intron:AGER	1	1	1.0	1
ENST00000344517.4:protein_coding:ABCB10	1	1	1.0	1
ENST00000623329.1:TEC:C18orf12	1	1	1.0	1
ENST00000491415.6:protein_coding:UTP25	1	1	1.0	1
ENST00000306480.10:protein_coding:TMEM192	1	1	1.0	1
ENST00000505140.1:nonsense_mediated_decay:ANKH	1	1	1.0	1
ENST00000216223.9:protein_coding:IL2RB	1	1	1.0	1
ENST00000388718.5:protein_coding:FLG2	1	1	1.0	1
ENST00000467929.6:protein_coding:EXOC7	1	14	1.0	0
ENST00000632600.1:protein_coding:TEX13C	1	1	1.0	1
ENST00000445105.6:protein_coding:FGF12	1	1	1.0	1
ENST00000619791.1:protein_coding:SETD1B	1	4	1.0	0
ENST00000491790.1:retained_intron:INTS3	1	1	1.0	1
ENST00000072869.8:protein_coding:ADCK2	2	2	1.0	0
ENST00000338008.9:protein_coding:ZFYVE16	1	1	1.0	1
ENST00000225388.8:protein_coding:NUFIP2	1	1	1.0	1
ENST00000332503.5:protein_coding:HOXB4	1	1	1.0	1
ENST00000477651.5:retained_intron:TMEM44	1	1	1.0	1
ENST00000604716.1:antisense:AL353622.1	1	1	1.0	1
ENST00000549389.5:nonsense_mediated_decay:CERS5	1	1	1.0	1
ENST00000605838.1:processed_pseudogene:AC106872.11	1	1	1.0	1
ENST00000412714.1:lincRNA:LINC00388	1	1	1.0	1
ENST00000606080.1:protein_coding:FRK	1	1	1.0	1
ENST00000447529.1:lincRNA:AC078842.2	1	1	1.0	1
ENST00000438049.5:antisense:LINC00689	1	1	1.0	1
ENST00000637485.1:retained_intron:CACNA1A	1	1	1.0	1
ENST00000607953.1:lincRNA:AP000569.1	1	1	1.0	1
ENST00000352732.9:protein_coding:ABHD2	1	1	1.0	1
ENST00000643628.1:processed_transcript:GSS	1	1	1.0	1
ENST00000380916.8:protein_coding:ZDHHC21	1	1	1.0	1
ENST00000335146.11:protein_coding:EXOC7	1	14	1.0	0
ENST00000200453.5:protein_coding:PPP1R15A	1	1	1.0	1
ENST00000463975.1:retained_intron:MOB1A	1	1	1.0	1
ENST00000237455.4:protein_coding:RNF103	1	1	1.0	1
ENST00000522039.1:retained_intron:HR	1	1	1.0	1
ENST00000563320.1:lincRNA:AL713866.1	1	1	1.0	1
ENST00000590597.6:protein_coding:CEP89	1	1	1.0	1
ENST00000462519.3:protein_coding:ANKUB1	1	3	1.0	0
ENST00000427283.1:transcribed_unprocessed_pseudogene:AL513523.2	1	1	1.0	1
ENST00000532572.1:retained_intron:PRSS23	1	1	1.0	1
ENST00000634804.2:protein_coding:AL136373.1	1	1	1.0	1
ENST00000542526.5:protein_coding:NUP93	1	1	1.0	1
ENST00000507315.1:processed_pseudogene:AC021242.1	1	1	1.0	1
ENST00000592559.1:nonsense_mediated_decay:EXOC7	1	14	1.0	0
ENST00000640958.1:protein_coding:SP3	3	4	1.0	0
ENST00000554523.5:retained_intron:ZFYVE26	1	1	1.0	1
ENST00000340553.7:protein_coding:FOXN2	1	1	1.0	1
ENST00000536219.5:retained_intron:RXYLT1	1	1	1.0	1
ENST00000604567.5:protein_coding:SETD1B	1	4	1.0	0
ENST00000298492.5:protein_coding:ABRAXAS2	1	1	1.0	1
ENST00000549403.1:transcribed_unprocessed_pseudogene:AC093012.1	1	1	1.0	1
ENST00000405575.8:protein_coding:EXOC7	1	14	1.0	0
ENST00000268679.8:protein_coding:CBFA2T3	1	4	1.0	0
ENST00000619039.4:protein_coding:PIP4K2B	1	1	1.0	1
ENST00000370447.3:protein_coding:ZNF326	1	1	1.0	1
ENST00000476491.5:protein_coding:ADCK2	2	2	1.0	0
ENST00000367033.3:protein_coding:PLXNA2	1	1	1.0	1
ENST00000566922.1:lincRNA:AL031705.1	1	1	1.0	1
ENST00000624893.1:TEC:BX537318.2	1	1	1.0	1
ENST00000418194.6:protein_coding:SP3	3	4	1.0	0
ENST00000550013.1:retained_intron:RAB5C	1	1	1.0	1
ENST00000433952.1:lincRNA:LINC01700	1	1	1.0	1
ENST00000323469.4:protein_coding:DIRAS1	1	1	1.0	1
ENST00000276282.6:protein_coding:MFHAS1	1	1	1.0	1
ENST00000603375.1:unprocessed_pseudogene:ABI1P1	1	1	1.0	1
ENST00000322002.4:protein_coding:SOX11	1	1	1.0	1
ENST00000490182.1:processed_transcript:SP3	3	4	1.0	0
ENST00000603980.1:processed_pseudogene:PEBP1P2	1	1	1.0	1
ENST00000349139.5:protein_coding:WDR3	1	1	1.0	1
ENST00000647863.1:lincRNA:LINC01287	2	3	1.0	0
ENST00000538405.1:antisense:AC084880.4	1	1	1.0	1
ENST00000299413.6:protein_coding:TRIM44	1	1	1.0	1
ENST00000572691.2:antisense:ZNF213-AS1	1	1	1.0	1
ENST00000395811.9:protein_coding:MPRIP	1	1	1.0	1
ENST00000320542.3:protein_coding:MBOAT4	1	1	1.0	1
ENST00000469942.1:retained_intron:DNAJB14	1	1	1.0	1
ENST00000260323.15:protein_coding:UNC13C	1	1	1.0	1
ENST00000631195.1:lincRNA:LINC01395	1	1	1.0	1
ENST00000479374.1:processed_transcript:IPO9	1	3	1.0	0
ENST00000327483.9:protein_coding:CBFA2T3	1	4	1.0	0
ENST00000618626.1:protein_coding:SLC46A1	1	1	1.0	1
ENST00000361565.8:protein_coding:IPO9	1	3	1.0	0
ENST00000574681.1:antisense:AC009121.1	1	1	1.0	1
ENST00000537992.5:protein_coding:ITGB8	1	1	1.0	1
ENST00000416982.1:lincRNA:LINC01287	2	3	1.0	0
ENST00000553712.1:antisense:AL139193.2	1	1	1.0	1
ENST00000460476.5:retained_intron:EXOC7	1	14	1.0	0
ENST00000504368.1:lincRNA:LINC02499	1	1	1.0	1
ENST00000239165.8:protein_coding:HOXB7	1	1	1.0	1
ENST00000375377.1:protein_coding:JCAD	1	1	1.0	1
ENST00000504548.3:protein_coding:TIGD5	1	1	1.0	1
ENST00000376496.4:protein_coding:CLCN6	1	1	1.0	1
ENST00000490589.5:retained_intron:CSAD	1	1	1.0	1
ENST00000449804.4:protein_coding:FOXI1	2	2	1.0	0
ENST00000589444.1:retained_intron:PTPN2	1	1	1.0	1
ENST00000447547.1:unprocessed_pseudogene:OR51P1P	1	1	1.0	1
ENST00000512466.1:retained_intron:PDCD6	1	1	1.0	1
ENST00000359775.9:protein_coding:ZDHHC14	1	1	1.0	1
ENST00000413572.1:transcribed_processed_pseudogene:LILRP2	1	10	0.9090909090909091	0
ENST00000430421.5:nonsense_mediated_decay:LILRA6	1	10	0.9090909090909091	0
ENST00000291759.4:protein_coding:LILRA4	1	10	0.9090909090909091	0
ENST00000245621.6:protein_coding:LILRA6	1	10	0.9090909090909091	0
ENST00000414379.5:nonsense_mediated_decay:LILRB3	1	10	0.9090909090909091	0
ENST00000270464.6:retained_intron:LILRA6	1	10	0.9090909090909091	0
ENST00000413439.5:processed_transcript:LILRP2	1	10	0.9090909090909091	0
ENST00000245620.13:protein_coding:LILRB3	1	10	0.9090909090909091	0
ENST00000346401.10:protein_coding:LILRB3	1	10	0.9090909090909091	0
ENST00000391750.5:protein_coding:LILRB3	1	10	0.9090909090909091	0
ENST00000396365.6:protein_coding:LILRA6	1	10	0.9090909090909091	0
ENST00000556376.6:protein_coding:HOPX	1	11	0.8461538461538461	0
ENST00000381260.7:protein_coding:HOPX	1	11	0.8461538461538461	0
ENST00000420433.5:protein_coding:HOPX	1	11	0.8461538461538461	0
ENST00000337881.11:protein_coding:HOPX	1	11	0.8461538461538461	0
ENST00000503864.2:retained_intron:HOPX	1	11	0.8461538461538461	0
ENST00000555760.6:protein_coding:HOPX	1	11	0.8461538461538461	0
ENST00000554144.5:protein_coding:HOPX	1	11	0.8461538461538461	0
ENST00000556614.6:protein_coding:HOPX	1	11	0.8461538461538461	0
ENST00000553379.6:protein_coding:HOPX	1	11	0.8461538461538461	0
ENST00000317745.11:protein_coding:HOPX	1	11	0.8461538461538461	0
ENST00000508121.2:protein_coding:HOPX	1	11	0.8461538461538461	0
ENST00000381255.7:protein_coding:HOPX	1	11	0.8461538461538461	0
ENST00000503639.7:protein_coding:HOPX	1	11	0.8461538461538461	0
ENST00000531177.5:nonsense_mediated_decay:CDHR5	1	5	0.8333333333333334	0
ENST00000531899.5:retained_intron:CDHR5	1	5	0.8333333333333334	0
ENST00000532949.1:processed_transcript:CDHR5	1	5	0.8333333333333334	0
ENST00000397542.6:protein_coding:CDHR5	1	5	0.8333333333333334	0
ENST00000358353.7:protein_coding:CDHR5	1	5	0.8333333333333334	0
ENST00000349570.11:protein_coding:CDHR5	1	5	0.8333333333333334	0
ENST00000575014.5:protein_coding:CLUH	1	4	0.8	0
ENST00000435359.5:protein_coding:CLUH	1	4	0.8	0
ENST00000427718.6:protein_coding:FBXO21	1	4	0.8	0
ENST00000574426.6:protein_coding:CLUH	1	4	0.8	0
ENST00000574210.5:retained_intron:CLUH	1	4	0.8	0
ENST00000570628.6:protein_coding:CLUH	1	4	0.8	0
ENST00000549689.5:processed_transcript:FBXO21	1	4	0.8	0
ENST00000622495.4:protein_coding:FBXO21	1	4	0.8	0
ENST00000330622.9:protein_coding:FBXO21	1	4	0.8	0
ENST00000550180.5:protein_coding:FBXO21	1	4	0.8	0
ENST00000477528.5:retained_intron:HDAC6	1	11	0.7857142857142857	0
ENST00000334136.10:protein_coding:HDAC6	1	11	0.7857142857142857	0
ENST00000643374.1:protein_coding:HDAC6	1	11	0.7857142857142857	0
ENST00000480525.5:nonsense_mediated_decay:HDAC6	1	11	0.7857142857142857	0
ENST00000647398.1:nonsense_mediated_decay:HDAC6	1	11	0.7857142857142857	0
ENST00000645643.1:nonsense_mediated_decay:HDAC6	1	11	0.7857142857142857	0
ENST00000376619.6:protein_coding:HDAC6	1	11	0.7857142857142857	0
ENST00000426196.6:protein_coding:HDAC6	1	11	0.7857142857142857	0
ENST00000644068.1:protein_coding:HDAC6	1	11	0.7857142857142857	0
ENST00000486227.5:retained_intron:HDAC6	1	11	0.7857142857142857	0
ENST00000498808.6:processed_transcript:HDAC6	1	11	0.7857142857142857	0
ENST00000488543.1:retained_intron:HDAC6	1	11	0.7857142857142857	0
ENST00000643659.1:processed_transcript:HDAC6	1	11	0.7857142857142857	0
ENST00000643934.1:protein_coding:HDAC6	1	11	0.7857142857142857	0
ENST00000560562.5:nonsense_mediated_decay:TNFAIP2	1	5	0.7142857142857143	0
ENST00000609222.5:protein_coding:GRM4	1	5	0.7142857142857143	0
ENST00000559255.1:protein_coding:TNFAIP2	1	5	0.7142857142857143	0
ENST00000333007.5:protein_coding:TNFAIP2	1	5	0.7142857142857143	0
ENST00000609860.5:retained_intron:GRM4	1	5	0.7142857142857143	0
ENST00000538487.6:protein_coding:GRM4	1	5	0.7142857142857143	0
ENST00000560869.5:protein_coding:TNFAIP2	1	5	0.7142857142857143	0
ENST00000535756.5:protein_coding:GRM4	1	5	0.7142857142857143	0
ENST00000559406.5:nonsense_mediated_decay:TNFAIP2	1	5	0.7142857142857143	0
ENST00000561156.1:nonsense_mediated_decay:TNFAIP2	1	5	0.7142857142857143	0
ENST00000374181.8:protein_coding:GRM4	1	5	0.7142857142857143	0
ENST00000374177.7:protein_coding:GRM4	1	5	0.7142857142857143	0
ENST00000560670.5:protein_coding:TNFAIP2	1	5	0.7142857142857143	0
ENST00000545715.5:processed_transcript:GRM4	1	5	0.7142857142857143	0
ENST00000290363.5:protein_coding:CIART	1	2	0.6666666666666666	0
ENST00000612130.4:protein_coding:UBE2F	2	2	0.6666666666666666	0
ENST00000469255.5:retained_intron:CIART	1	2	0.6666666666666666	0
ENST00000550587.5:protein_coding:DEPDC4	2	2	0.6666666666666666	0
ENST00000299185.12:nonsense_mediated_decay:DEPDC4	2	2	0.6666666666666666	0
ENST00000272930.8:protein_coding:UBE2F	2	2	0.6666666666666666	0
ENST00000610709.2:protein_coding:DVL1	2	2	0.6666666666666666	0
ENST00000369095.5:protein_coding:CIART	1	2	0.6666666666666666	0
ENST00000378888.9:protein_coding:DVL1	2	2	0.6666666666666666	0
ENST00000430154.6:protein_coding:RNF212B	2	2	0.6666666666666666	0
ENST00000399910.5:protein_coding:RNF212B	2	2	0.6666666666666666	0
ENST00000549249.5:protein_coding:DEPDC4	2	2	0.6666666666666666	0
ENST00000610726.4:protein_coding:CSDE1	1	2	0.6666666666666666	0
ENST00000438362.6:protein_coding:CSDE1	1	2	0.6666666666666666	0
ENST00000492621.5:protein_coding:RNF212B	2	2	0.6666666666666666	0
ENST00000414443.5:protein_coding:UBE2F	2	2	0.6666666666666666	0
ENST00000378891.9:protein_coding:DVL1	2	2	0.6666666666666666	0
ENST00000369530.5:protein_coding:CSDE1	1	2	0.6666666666666666	0
ENST00000613483.4:protein_coding:IL32	2	3	0.6000000000000001	0
ENST00000369915.7:protein_coding:TKTL1	3	3	0.6000000000000001	0
ENST00000534507.5:protein_coding:IL32	2	3	0.6000000000000001	0
ENST00000369912.2:protein_coding:TKTL1	3	3	0.6000000000000001	0
ENST00000325568.9:protein_coding:IL32	2	3	0.6000000000000001	0
ENST00000482044.1:processed_transcript:TKTL1	3	3	0.6000000000000001	0
ENST00000463884.1:processed_transcript:TKTL1	3	3	0.6000000000000001	0
ENST00000531965.5:protein_coding:IL32	2	3	0.6000000000000001	0
ENST00000396887.7:protein_coding:IL32	2	3	0.6000000000000001	0
ENST00000371482.5:retained_intron:NSMF	1	3	0.5	0
ENST00000480825.6:retained_intron:CSF3R	1	1	0.5	0
ENST00000429979.5:protein_coding:RUBCNL	1	5	0.5	0
ENST00000359676.9:protein_coding:NOL4L	1	1	0.5	0
ENST00000494596.5:processed_transcript:COMTD1	1	2	0.5	0
ENST00000541110.5:protein_coding:TRERF1	1	1	0.5	0
ENST00000493000.5:processed_transcript:FYB2	1	1	0.5	0
ENST00000437259.5:protein_coding:NSMF	1	3	0.5	0
ENST00000445922.2:protein_coding:BAG5	1	1	0.5	0
ENST00000331803.8:protein_coding:UPP1	2	2	0.5	0
ENST00000552242.5:protein_coding:ATP5MC2	1	1	0.5	0
ENST00000580974.5:protein_coding:PITPNC1	1	1	0.5	0
ENST00000470886.1:retained_intron:RRP1B	1	1	0.5	0
ENST00000469380.1:retained_intron:CSF3R	1	1	0.5	0
ENST00000389171.4:retained_intron:FLCN	1	1	0.5	0
ENST00000346299.9:protein_coding:MTMR2	1	1	0.5	0
ENST00000372684.7:protein_coding:RIMS3	1	1	0.5	0
ENST00000509705.3:nonsense_mediated_decay:NFKBIB	1	1	0.5	0
ENST00000551003.5:protein_coding:PRR13	1	1	0.5	0
ENST00000396192.7:protein_coding:CSE1L	1	1	0.5	0
ENST00000370188.7:protein_coding:PLPPR5	1	1	0.5	0
ENST00000325680.11:protein_coding:YLPM1	1	1	0.5	0
ENST00000361680.6:protein_coding:WDR88	1	1	0.5	0
ENST00000280020.9:protein_coding:KIAA1328	1	1	0.5	0
ENST00000452449.6:protein_coding:UHRF1BP1	1	1	0.5	0
ENST00000371474.7:protein_coding:NSMF	1	3	0.5	0
ENST00000372538.7:protein_coding:COMTD1	1	2	0.5	0
ENST00000471599.5:nonsense_mediated_decay:KPNA6	1	1	0.5	0
ENST00000265663.12:protein_coding:NSMF	1	3	0.5	0
ENST00000621426.6:protein_coding:NOL4L	1	1	0.5	0
ENST00000563276.5:protein_coding:ZNF688	1	1	0.5	0
ENST00000327337.5:protein_coding:FAM186A	1	1	0.5	0
ENST00000511616.5:lincRNA:LINC02112	1	1	0.5	0
ENST00000553506.5:retained_intron:AKT1	1	1	0.5	0
ENST00000299204.4:protein_coding:BAG5	1	1	0.5	0
ENST00000514078.1:protein_coding:TAS2R1	1	1	0.5	0
ENST00000252595.11:protein_coding:SLC27A1	1	1	0.5	0
ENST00000393229.3:protein_coding:NTNG2	1	1	0.5	0
ENST00000591619.5:protein_coding:KIAA1328	1	1	0.5	0
ENST00000370124.8:protein_coding:CDC14A	1	1	0.5	0
ENST00000521116.5:protein_coding:HNRNPH1	1	1	0.5	0
ENST00000299954.13:protein_coding:PITPNC1	1	1	0.5	0
ENST00000354638.7:protein_coding:OCA2	1	1	0.5	0
ENST00000602168.1:protein_coding:ERVV-1	1	1	0.5	0
ENST00000433060.2:protein_coding:AMOTL1	1	1	0.5	0
ENST00000378784.8:protein_coding:RUBCNL	1	5	0.5	0
ENST00000250615.7:protein_coding:AANAT	1	1	0.5	0
ENST00000469299.1:protein_coding:COMTD1	1	2	0.5	0
ENST00000556952.3:protein_coding:SIX4	1	1	0.5	0
ENST00000594962.5:retained_intron:SLC27A1	1	1	0.5	0
ENST00000593153.5:protein_coding:ABCA5	1	1	0.5	0
ENST00000343433.6:protein_coding:FYB2	1	1	0.5	0
ENST00000378787.7:protein_coding:RUBCNL	1	5	0.5	0
ENST00000508188.1:antisense:AC136604.3	1	1	0.5	0
ENST00000588665.5:protein_coding:ABCA5	1	1	0.5	0
ENST00000326233.6:protein_coding:LCE1D	1	1	0.5	0
ENST00000552421.5:protein_coding:YLPM1	1	1	0.5	0
ENST00000392492.7:protein_coding:AANAT	1	1	0.5	0
ENST00000612003.4:protein_coding:CD83	1	1	0.5	0
ENST00000646563.1:nonsense_mediated_decay:CDC14A	1	1	0.5	0
ENST00000379153.3:protein_coding:CD83	1	1	0.5	0
ENST00000192788.5:protein_coding:UHRF1BP1	1	1	0.5	0
ENST00000262126.8:protein_coding:ANKRD12	1	1	0.5	0
ENST00000316386.10:protein_coding:ICOS	1	1	0.5	0
ENST00000321725.10:protein_coding:STAB1	1	1	0.5	0
ENST00000623477.1:pseudogene:AC104623.2	1	1	0.5	0
ENST00000378797.6:protein_coding:RUBCNL	1	5	0.5	0
ENST00000241453.11:protein_coding:FLT3	1	1	0.5	0
ENST00000543111.5:protein_coding:FAM186A	1	1	0.5	0
ENST00000384274.1:snoRNA:SNORD116-2	1	1	0.5	0
ENST00000340648.5:protein_coding:RRP1B	1	1	0.5	0
ENST00000303230.5:protein_coding:HCN1	1	1	0.5	0
ENST00000601417.1:protein_coding:ERVV-2	1	1	0.5	0
ENST00000317829.12:protein_coding:AMOTL1	1	1	0.5	0
ENST00000607093.1:protein_coding:LCE1C	1	1	0.5	0
ENST00000242108.8:protein_coding:EEPD1	1	1	0.5	0
ENST00000421044.1:processed_pseudogene:EEF1GP3	1	1	0.5	0
ENST00000228872.8:protein_coding:CDKN1B	1	1	0.5	0
ENST00000373625.7:protein_coding:KPNA6	1	1	0.5	0
ENST00000389908.7:protein_coding:RUBCNL	1	5	0.5	0
ENST00000359594.3:protein_coding:OR2T3	1	1	0.5	0
ENST00000303775.9:protein_coding:N6AMT1	1	1	0.5	0
ENST00000481607.1:retained_intron:STAB1	1	1	0.5	0
ENST00000394420.8:protein_coding:RSPRY1	1	1	0.5	0
ENST00000353809.9:protein_coding:OCA2	1	1	0.5	0
ENST00000216513.4:protein_coding:SIX4	1	1	0.5	0
ENST00000262093.9:protein_coding:FECH	1	1	0.5	0
ENST00000223459.10:protein_coding:ZNF688	1	1	0.5	0
ENST00000400020.7:protein_coding:ANKRD12	1	1	0.5	0
ENST00000417405.1:protein_coding:RUBCNL	1	5	0.5	0
ENST00000491270.1:processed_transcript:COMTD1	1	2	0.5	0
ENST00000372922.8:protein_coding:TRERF1	1	1	0.5	0
ENST00000176183.5:protein_coding:DRD4	1	1	0.5	0
ENST00000416681.5:protein_coding:UPP1	2	2	0.5	0
ENST00000396340.1:protein_coding:CDKN1B	1	1	0.5	0
ENST00000534978.1:protein_coding:EEPD1	1	1	0.5	0
ENST00000351429.7:protein_coding:N6AMT1	1	1	0.5	0
ENST00000432131.5:protein_coding:UPP1	2	2	0.5	0
ENST00000318203.9:protein_coding:ZSCAN4	1	1	0.5	0
ENST00000343200.9:protein_coding:VCAN	2	2	0.5	0
ENST00000572515.5:protein_coding:NFKBIB	1	1	0.5	0
ENST00000422983.1:processed_pseudogene:EEF1GP7	1	1	0.5	0
ENST00000612521.1:protein_coding:ZSCAN4	1	1	0.5	0
ENST00000371473.7:protein_coding:NSMF	1	3	0.5	0
ENST00000374469.5:protein_coding:SVEP1	1	1	0.5	0
ENST00000456678.1:processed_pseudogene:PRR13P1	1	1	0.5	0
ENST00000263177.4:protein_coding:PLPPR5	1	1	0.5	0
ENST00000513016.5:processed_transcript:VCAN	2	2	0.5	0
ENST00000262982.2:protein_coding:CSE1L	1	1	0.5	0
ENST00000389168.6:retained_intron:FLCN	1	1	0.5	0
ENST00000371475.8:protein_coding:NSMF	1	3	0.5	0
ENST00000265077.7:protein_coding:VCAN	2	2	0.5	0
ENST00000338662.5:protein_coding:ATP5MC2	1	1	0.5	0
ENST00000401783.6:protein_coding:SVEP1	1	1	0.5	0
ENST00000457596.5:nonsense_mediated_decay:UPP1	2	2	0.5	0
ENST00000637305.1:processed_transcript:HCN1	1	1	0.5	0
ENST00000528733.1:processed_transcript:DRD4	1	1	0.5	0
ENST00000393223.7:protein_coding:MTMR2	1	1	0.5	0
ENST00000409879.6:protein_coding:RUBCNL	1	5	0.5	0
ENST00000435193.1:protein_coding:ICOS	1	1	0.5	0
ENST00000378781.7:protein_coding:RUBCNL	1	5	0.5	0
ENST00000355868.3:protein_coding:WDR88	1	1	0.5	0
ENST00000380987.2:nonsense_mediated_decay:FLT3	1	1	0.5	0
ENST00000633055.1:TEC:AC104623.2	1	1	0.5	0
ENST00000513960.5:protein_coding:VCAN	2	2	0.5	0
ENST00000328782.3:protein_coding:OR2T34	1	1	0.5	0
ENST00000382873.7:protein_coding:FECH	1	1	0.5	0
ENST00000427786.1:nonsense_mediated_decay:PPP1CB	1	1	0.5	0
ENST00000441284.5:nonsense_mediated_decay:RUBCNL	1	5	0.5	0
ENST00000372179.7:protein_coding:NTNG2	1	1	0.5	0
ENST00000384711.1:snoRNA:SNORD116-6	1	1	0.5	0
ENST00000631139.2:protein_coding:RUBCNL	1	5	0.5	0
ENST00000531132.1:processed_pseudogene:TFAMP2	1	1	0.5	0
ENST00000564530.5:retained_intron:RSPRY1	1	1	0.5	0
ENST00000372683.1:protein_coding:RIMS3	1	1	0.5	0
ENST00000261187.8:protein_coding:SLC16A7	1	1	0.5	0
ENST00000489078.1:processed_pseudogene:DUX4L26	1	12	0.4444444444444444	0
ENST00000611059.1:unprocessed_pseudogene:DUX4L15	1	12	0.4444444444444444	0
ENST00000615195.1:unprocessed_pseudogene:DUX4L23	1	12	0.4444444444444444	0
ENST00000619712.1:unprocessed_pseudogene:DUX4L20	1	12	0.4444444444444444	0
ENST00000621227.1:unprocessed_pseudogene:DUX4L14	1	12	0.4444444444444444	0
ENST00000617576.2:unprocessed_pseudogene:DUX4L24	1	12	0.4444444444444444	0
ENST00000622460.1:unprocessed_pseudogene:DUX4L10	1	12	0.4444444444444444	0
ENST00000630834.1:unprocessed_pseudogene:DUX4L5	1	12	0.4444444444444444	0
ENST00000449051.3:unprocessed_pseudogene:DUX4L9	1	12	0.4444444444444444	0
ENST00000630678.1:unprocessed_pseudogene:DUX4L7	1	12	0.4444444444444444	0
ENST00000629013.1:unprocessed_pseudogene:DUX4L8	1	12	0.4444444444444444	0
ENST00000611504.1:unprocessed_pseudogene:DUX4L11	1	12	0.4444444444444444	0
ENST00000630187.1:unprocessed_pseudogene:DUX4L3	1	12	0.4444444444444444	0
ENST00000569241.5:protein_coding:DUX4	1	12	0.4444444444444444	0
ENST00000614593.1:unprocessed_pseudogene:DUX4L12	1	12	0.4444444444444444	0
ENST00000566884.2:unprocessed_pseudogene:DUX4L4	1	12	0.4444444444444444	0
ENST00000627662.1:unprocessed_pseudogene:DUX4L1	1	12	0.4444444444444444	0
ENST00000554103.2:unprocessed_pseudogene:DUX4L13	1	12	0.4444444444444444	0
ENST00000561772.3:unprocessed_pseudogene:DUX4L2	1	12	0.4444444444444444	0
ENST00000616166.1:protein_coding:DUX4	1	12	0.4444444444444444	0
ENST00000622058.1:unprocessed_pseudogene:DUX4L21	1	12	0.4444444444444444	0
ENST00000565211.1:protein_coding:DUX4	1	12	0.4444444444444444	0
ENST00000557448.1:unprocessed_pseudogene:DUX4L19	1	12	0.4444444444444444	0
ENST00000618238.1:unprocessed_pseudogene:DUX4L22	1	12	0.4444444444444444	0
ENST00000624915.1:unprocessed_pseudogene:DUX4L25	1	12	0.4444444444444444	0
ENST00000570263.5:protein_coding:DUX4	1	12	0.4444444444444444	0
ENST00000626483.1:unprocessed_pseudogene:DUX4L6	1	12	0.4444444444444444	0
ENST00000591208.1:protein_coding:TUBB6	2	2	0.4	0
ENST00000317702.9:protein_coding:TUBB6	2	2	0.4	0
ENST00000417736.2:retained_intron:TUBB6	2	2	0.4	0
ENST00000586810.5:nonsense_mediated_decay:TUBB6	2	2	0.4	0
ENST00000590103.5:protein_coding:TUBB6	2	2	0.4	0
ENST00000286175.12:protein_coding:PPIL3	1	3	0.375	0
ENST00000392283.8:protein_coding:PPIL3	1	3	0.375	0
ENST00000409264.6:protein_coding:PPIL3	1	3	0.375	0
ENST00000409449.5:protein_coding:PPIL3	1	3	0.375	0
ENST00000409361.5:protein_coding:PPIL3	1	3	0.375	0
ENST00000415562.5:nonsense_mediated_decay:PPIL3	1	3	0.375	0
ENST00000465823.5:processed_transcript:PPIL3	1	3	0.375	0
ENST00000463866.1:retained_intron:PPIL3	1	3	0.375	0
ENST00000619255.1:protein_coding:HDGFL2	1	2	0.3333333333333333	0
ENST00000452106.5:nonsense_mediated_decay:L3MBTL2	1	1	0.3333333333333333	0
ENST00000220616.8:protein_coding:TG	1	1	0.3333333333333333	0
ENST00000324932.11:protein_coding:NUP98	1	1	0.3333333333333333	0
ENST00000341048.8:protein_coding:ANKRD55	1	1	0.3333333333333333	0
ENST00000549866.5:protein_coding:ANKS1B	1	1	0.3333333333333333	0
ENST00000491239.2:retained_intron:WDTC1	1	1	0.3333333333333333	0
ENST00000523756.5:nonsense_mediated_decay:TG	1	1	0.3333333333333333	0
ENST00000592417.2:protein_coding:HDGFL2	1	2	0.3333333333333333	0
ENST00000522363.5:nonsense_mediated_decay:INTS9	1	2	0.3333333333333333	0
ENST00000270223.6:protein_coding:DMWD	1	1	0.3333333333333333	0
ENST00000572693.1:retained_intron:CHST4	1	1	0.3333333333333333	0
ENST00000504958.6:protein_coding:ANKRD55	1	1	0.3333333333333333	0
ENST00000498173.2:retained_intron:INTS11	1	1	0.3333333333333333	0
ENST00000435962.6:protein_coding:TC2N	1	1	0.3333333333333333	0
ENST00000319394.7:protein_coding:WDTC1	1	1	0.3333333333333333	0
ENST00000436347.5:nonsense_mediated_decay:WDR75	1	1	0.3333333333333333	0
ENST00000216237.9:protein_coding:L3MBTL2	1	1	0.3333333333333333	0
ENST00000377577.9:protein_coding:DNAJC11	1	1	0.3333333333333333	0
ENST00000340892.9:protein_coding:TC2N	1	1	0.3333333333333333	0
ENST00000242323.8:protein_coding:DCAF10	1	1	0.3333333333333333	0
ENST00000502949.5:protein_coding:SEL1L3	1	1	0.3333333333333333	0
ENST00000535343.5:processed_transcript:NOC4L	1	1	0.3333333333333333	0
ENST00000617445.4:protein_coding:CCDC28A	1	2	0.3333333333333333	0
ENST00000523303.5:nonsense_mediated_decay:INTS9	1	2	0.3333333333333333	0
ENST00000414089.5:retained_intron:PVALEF	1	1	0.3333333333333333	0
ENST00000374023.7:protein_coding:C6orf106	1	1	0.3333333333333333	0
ENST00000616600.4:protein_coding:HDGFL2	1	2	0.3333333333333333	0
ENST00000264868.9:protein_coding:SEL1L3	1	1	0.3333333333333333	0
ENST00000453101.1:processed_pseudogene:AC114755.1	1	1	0.3333333333333333	0
ENST00000416984.6:protein_coding:INTS9	1	2	0.3333333333333333	0
ENST00000465508.5:processed_transcript:DNAJC11	1	1	0.3333333333333333	0
ENST00000349431.10:protein_coding:UBE2J2	1	1	0.3333333333333333	0
ENST00000381685.9:protein_coding:NOL10	1	1	0.3333333333333333	0
ENST00000586604.5:nonsense_mediated_decay:RNF165	1	1	0.3333333333333333	0
ENST00000429572.5:protein_coding:INTS11	1	1	0.3333333333333333	0
ENST00000450390.6:nonsense_mediated_decay:UBE2J2	1	1	0.3333333333333333	0
ENST00000345985.7:protein_coding:NOL10	1	1	0.3333333333333333	0
ENST00000615225.1:nonsense_mediated_decay:HDGFL2	1	2	0.3333333333333333	0
ENST00000332797.10:protein_coding:CCDC28A	1	2	0.3333333333333333	0
ENST00000483167.5:processed_transcript:DCAF10	1	1	0.3333333333333333	0
ENST00000511367.6:protein_coding:DROSHA	1	1	0.3333333333333333	0
ENST00000269439.11:protein_coding:RNF165	1	1	0.3333333333333333	0
ENST00000427960.5:nonsense_mediated_decay:WDR75	1	1	0.3333333333333333	0
ENST00000394854.7:protein_coding:PPP3CA	1	1	0.3333333333333333	0
ENST00000543885.2:protein_coding:RNF165	1	1	0.3333333333333333	0
ENST00000323055.10:protein_coding:PPP3CA	1	1	0.3333333333333333	0
ENST00000538384.5:protein_coding:NOL10	1	1	0.3333333333333333	0
ENST00000359171.8:protein_coding:NUP98	1	1	0.3333333333333333	0
ENST00000361771.7:protein_coding:WDTC1	1	1	0.3333333333333333	0
ENST00000399878.7:protein_coding:SEL1L3	1	1	0.3333333333333333	0
ENST00000539698.3:protein_coding:CHST4	1	1	0.3333333333333333	0
ENST00000377724.7:protein_coding:DCAF10	1	1	0.3333333333333333	0
ENST00000517383.1:protein_coding:INTS9	1	2	0.3333333333333333	0
ENST00000347370.6:protein_coding:UBE2J2	1	1	0.3333333333333333	0
ENST00000521022.5:protein_coding:INTS9	1	2	0.3333333333333333	0
ENST00000571031.1:retained_intron:PVALEF	1	1	0.3333333333333333	0
ENST00000496353.1:retained_intron:INTS11	1	1	0.3333333333333333	0
ENST00000479978.5:retained_intron:L3MBTL2	1	1	0.3333333333333333	0
ENST00000507183.1:lincRNA:LINC01093	1	1	0.3333333333333333	0
ENST00000538784.2:retained_intron:NOC4L	1	1	0.3333333333333333	0
ENST00000442743.5:protein_coding:DROSHA	1	1	0.3333333333333333	0
ENST00000314761.8:protein_coding:WDR75	1	1	0.3333333333333333	0
ENST00000519178.5:protein_coding:TG	1	1	0.3333333333333333	0
ENST00000434982.2:protein_coding:ANKRD55	1	1	0.3333333333333333	0
ENST00000360594.9:protein_coding:TC2N	1	1	0.3333333333333333	0
ENST00000614903.1:protein_coding:HDGFL2	1	2	0.3333333333333333	0
ENST00000344624.7:protein_coding:DROSHA	1	1	0.3333333333333333	0
ENST00000637878.1:protein_coding:PVALEF	1	1	0.3333333333333333	0
ENST00000329257.8:protein_coding:ANKS1B	1	1	0.3333333333333333	0
ENST00000547776.6:protein_coding:ANKS1B	1	1	0.3333333333333333	0
ENST00000330579.5:protein_coding:NOC4L	1	1	0.3333333333333333	0
ENST00000515864.1:lincRNA:LINC01093	1	1	0.3333333333333333	0
ENST00000650171.1:nonsense_mediated_decay:NUP98	1	1	0.3333333333333333	0
ENST00000611852.4:protein_coding:CCDC28A	1	2	0.3333333333333333	0
ENST00000472414.1:processed_transcript:DNAJC11	1	1	0.3333333333333333	0
ENST00000521777.5:protein_coding:INTS9	1	2	0.3333333333333333	0
ENST00000512215.5:protein_coding:PPP3CA	1	1	0.3333333333333333	0
ENST00000621835.4:protein_coding:HDGFL2	1	2	0.3333333333333333	0
ENST00000601370.1:processed_transcript:DMWD	1	1	0.3333333333333333	0
ENST00000506479.5:lincRNA:LINC01093	1	1	0.3333333333333333	0
ENST00000374021.1:protein_coding:C6orf106	1	1	0.3333333333333333	0
ENST00000377735.7:protein_coding:DMWD	1	1	0.3333333333333333	0
ENST00000338482.5:protein_coding:CHST4	1	1	0.3333333333333333	0
ENST00000497194.6:protein_coding:IL18BP	2	3	0.30000000000000004	0
ENST00000649285.1:nonsense_mediated_decay:ZDBF2	2	3	0.30000000000000004	0
ENST00000260049.9:protein_coding:IL18BP	2	3	0.30000000000000004	0
ENST00000343898.9:nonsense_mediated_decay:IL18BP	2	3	0.30000000000000004	0
ENST00000648361.1:nonsense_mediated_decay:ZDBF2	2	3	0.30000000000000004	0
ENST00000649650.1:protein_coding:ZDBF2	2	3	0.30000000000000004	0
ENST00000649998.1:protein_coding:ZDBF2	2	3	0.30000000000000004	0
ENST00000404792.5:protein_coding:IL18BP	2	3	0.30000000000000004	0
ENST00000611847.1:protein_coding:ZDBF2	2	3	0.30000000000000004	0
ENST00000393705.8:protein_coding:IL18BP	2	3	0.30000000000000004	0
ENST00000393703.8:protein_coding:IL18BP	2	3	0.30000000000000004	0
ENST00000620017.4:protein_coding:IL18BP	2	3	0.30000000000000004	0
ENST00000337131.9:protein_coding:IL18BP	2	3	0.30000000000000004	0
ENST00000649525.1:protein_coding:ZDBF2	2	3	0.30000000000000004	0
ENST00000649289.1:nonsense_mediated_decay:ZDBF2	2	3	0.30000000000000004	0
ENST00000650097.1:protein_coding:ZDBF2	2	3	0.30000000000000004	0
ENST00000649441.1:protein_coding:ZDBF2	2	3	0.30000000000000004	0
ENST00000531053.5:protein_coding:IL18BP	2	3	0.30000000000000004	0
ENST00000374423.8:protein_coding:ZDBF2	2	3	0.30000000000000004	0
ENST00000534583.5:nonsense_mediated_decay:IL18BP	2	3	0.30000000000000004	0
ENST00000532771.5:nonsense_mediated_decay:SYVN1	1	3	0.3	0
ENST00000531018.5:protein_coding:SYVN1	1	3	0.3	0
ENST00000529207.5:retained_intron:SYVN1	1	3	0.3	0
ENST00000449943.5:retained_intron:SYVN1	1	3	0.3	0
ENST00000294256.12:protein_coding:SYVN1	1	3	0.3	0
ENST00000377190.7:protein_coding:SYVN1	1	3	0.3	0
ENST00000527142.5:nonsense_mediated_decay:SYVN1	1	3	0.3	0
ENST00000307289.10:protein_coding:SYVN1	1	3	0.3	0
ENST00000526121.5:processed_transcript:SYVN1	1	3	0.3	0
ENST00000526060.5:protein_coding:SYVN1	1	3	0.3	0
ENST00000256876.10:protein_coding:IL2RA	1	1	0.25	0
ENST00000282278.12:protein_coding:BOLL	1	1	0.25	0
ENST00000374839.7:protein_coding:ZC4H2	1	1	0.25	0
ENST00000445830.1:protein_coding:YWHAB	1	1	0.25	0
ENST00000406768.1:protein_coding:PSEN1	1	1	0.25	0
ENST00000426664.6:protein_coding:TMCC1	1	1	0.25	0
ENST00000487476.5:protein_coding:NF1	1	1	0.25	0
ENST00000648771.1:protein_coding:TMCC1	1	1	0.25	0
ENST00000379954.5:protein_coding:IL2RA	1	1	0.25	0
ENST00000452439.1:retained_intron:FCGRT	1	1	0.25	0
ENST00000593431.1:retained_intron:FCGRT	1	1	0.25	0
ENST00000357710.8:protein_coding:PSEN1	1	1	0.25	0
ENST00000367714.3:protein_coding:SLC9C2	1	1	0.25	0
ENST00000560765.6:nonsense_mediated_decay:FGF7	1	1	0.25	0
ENST00000337990.2:protein_coding:ZC4H2	1	1	0.25	0
ENST00000614567.4:protein_coding:FGF7	1	1	0.25	0
ENST00000560270.1:protein_coding:FGF7	1	1	0.25	0
ENST00000356175.7:protein_coding:NF1	1	1	0.25	0
ENST00000434976.5:nonsense_mediated_decay:BOLL	1	1	0.25	0
ENST00000595881.1:retained_intron:FCGRT	1	1	0.25	0
ENST00000393238.7:protein_coding:TMCC1	1	1	0.25	0
ENST00000631616.1:retained_intron:YWHAB	1	1	0.25	0
ENST00000415949.5:protein_coding:SEC61G	1	1	0.25	0
ENST00000394164.5:protein_coding:PSEN1	1	1	0.25	0
ENST00000522648.5:protein_coding:FAM83A	1	1	0.25	0
ENST00000486206.1:processed_transcript:BOLL	1	1	0.25	0
ENST00000358273.8:protein_coding:NF1	1	1	0.25	0
ENST00000352861.8:protein_coding:SEC61G	1	1	0.25	0
ENST00000267843.8:protein_coding:FGF7	1	1	0.25	0
ENST00000256196.8:protein_coding:RRAS2	1	1	0.25	0
ENST00000642720.1:protein_coding:SNTG1	1	1	0.25	0
ENST00000282499.9:protein_coding:GRIA4	1	1	0.25	0
ENST00000447788.6:protein_coding:ZC4H2	1	1	0.25	0
ENST00000414023.6:protein_coding:RRAS2	1	1	0.25	0
ENST00000570082.1:lincRNA:AC134508.1	1	1	0.25	0
ENST00000644262.1:processed_transcript:IL2RA	1	1	0.25	0
ENST00000428262.1:protein_coding:YWHAB	1	1	0.25	0
ENST00000379959.7:protein_coding:IL2RA	1	1	0.25	0
ENST00000537760.5:protein_coding:RRAS2	1	1	0.25	0
ENST00000321801.11:protein_coding:BOLL	1	1	0.25	0
ENST00000466087.1:processed_transcript:SLC9C2	1	1	0.25	0
ENST00000372839.7:protein_coding:YWHAB	1	1	0.25	0
ENST00000644093.1:protein_coding:SNTG1	1	1	0.25	0
ENST00000648789.1:processed_transcript:SLC9C2	1	1	0.25	0
ENST00000530497.1:protein_coding:GRIA4	1	1	0.25	0
ENST00000598319.5:nonsense_mediated_decay:FCGRT	1	1	0.25	0
ENST00000646880.1:protein_coding:SNTG1	1	1	0.25	0
ENST00000518448.5:protein_coding:FAM83A	1	1	0.25	0
ENST00000643740.1:protein_coding:SNTG1	1	1	0.25	0
ENST00000393127.6:protein_coding:GRIA4	1	1	0.25	0
ENST00000395535.7:protein_coding:SEC61G	1	1	0.25	0
ENST00000394123.7:protein_coding:G3BP1	1	1	0.25	0
ENST00000529237.5:protein_coding:RRAS2	1	1	0.25	0
ENST00000276699.10:protein_coding:FAM83A	1	1	0.25	0
ENST00000432054.6:protein_coding:TMCC1	1	1	0.25	0
ENST00000536633.2:protein_coding:FAM83A	1	1	0.25	0
ENST00000450622.1:protein_coding:SEC61G	1	1	0.25	0
ENST00000488608.5:processed_transcript:ZC4H2	1	1	0.25	0
ENST00000324501.9:protein_coding:PSEN1	1	1	0.25	0
ENST00000431387.8:protein_coding:NF1	1	1	0.25	0
ENST00000382538.10:protein_coding:TSC2	3	8	0.23529411764705885	0
ENST00000568238.1:retained_intron:TSC2	3	8	0.23529411764705885	0
ENST00000643149.1:retained_intron:TSC2	3	8	0.23529411764705885	0
ENST00000646634.1:processed_transcript:TSC2	3	8	0.23529411764705885	0
ENST00000644329.1:protein_coding:TSC2	3	8	0.23529411764705885	0
ENST00000490108.1:retained_intron:TSC2	3	8	0.23529411764705885	0
ENST00000463601.2:retained_intron:TSC2	3	8	0.23529411764705885	0
ENST00000642797.1:protein_coding:TSC2	3	8	0.23529411764705885	0
ENST00000401874.7:protein_coding:TSC2	3	8	0.23529411764705885	0
ENST00000643298.1:nonsense_mediated_decay:TSC2	3	8	0.23529411764705885	0
ENST00000643088.1:protein_coding:TSC2	3	8	0.23529411764705885	0
ENST00000642561.1:protein_coding:TSC2	3	8	0.23529411764705885	0
ENST00000647242.1:retained_intron:TSC2	3	8	0.23529411764705885	0
ENST00000644847.1:retained_intron:TSC2	3	8	0.23529411764705885	0
ENST00000646388.1:protein_coding:TSC2	3	8	0.23529411764705885	0
ENST00000644399.1:protein_coding:TSC2	3	8	0.23529411764705885	0
ENST00000643745.1:nonsense_mediated_decay:TSC2	3	8	0.23529411764705885	0
ENST00000645591.1:retained_intron:TSC2	3	8	0.23529411764705885	0
ENST00000647234.1:retained_intron:TSC2	3	8	0.23529411764705885	0
ENST00000568566.5:nonsense_mediated_decay:TSC2	3	8	0.23529411764705885	0
ENST00000644335.1:protein_coding:TSC2	3	8	0.23529411764705885	0
ENST00000642936.1:protein_coding:TSC2	3	8	0.23529411764705885	0
ENST00000644043.1:protein_coding:TSC2	3	8	0.23529411764705885	0
ENST00000568454.6:protein_coding:TSC2	3	8	0.23529411764705885	0
ENST00000439673.6:protein_coding:TSC2	3	8	0.23529411764705885	0
ENST00000644665.1:retained_intron:TSC2	3	8	0.23529411764705885	0
ENST00000219476.8:protein_coding:TSC2	3	8	0.23529411764705885	0
ENST00000439117.6:nonsense_mediated_decay:TSC2	3	8	0.23529411764705885	0
ENST00000644135.1:nonsense_mediated_decay:TSC2	3	8	0.23529411764705885	0
ENST00000644222.1:retained_intron:TSC2	3	8	0.23529411764705885	0
ENST00000350773.9:protein_coding:TSC2	3	8	0.23529411764705885	0
ENST00000642812.1:retained_intron:TSC2	3	8	0.23529411764705885	0
ENST00000642365.1:protein_coding:TSC2	3	8	0.23529411764705885	0
ENST00000643946.1:protein_coding:TSC2	3	8	0.23529411764705885	0
ENST00000375703.7:protein_coding:MSH5	1	2	0.2222222222222222	0
ENST00000375750.7:protein_coding:MSH5	1	2	0.2222222222222222	0
ENST00000463094.5:retained_intron:MSH5	1	2	0.2222222222222222	0
ENST00000493662.6:nonsense_mediated_decay:MSH5-SAPCD1	1	2	0.2222222222222222	0
ENST00000425703.5:protein_coding:MSH5	1	2	0.2222222222222222	0
ENST00000482280.1:processed_transcript:MSH5	1	2	0.2222222222222222	0
ENST00000423982.6:nonsense_mediated_decay:MSH5	1	2	0.2222222222222222	0
ENST00000375740.7:protein_coding:MSH5	1	2	0.2222222222222222	0
ENST00000375755.7:protein_coding:MSH5	1	2	0.2222222222222222	0
ENST00000309996.6:protein_coding:SPTBN2	1	1	0.2	0
ENST00000395325.7:protein_coding:DNAJC6	1	1	0.2	0
ENST00000264555.9:protein_coding:PHRF1	1	1	0.2	0
ENST00000646649.1:protein_coding:CUX1	1	1	0.2	0
ENST00000534320.5:nonsense_mediated_decay:PHRF1	1	1	0.2	0
ENST00000416188.2:protein_coding:PHRF1	1	1	0.2	0
ENST00000413872.6:protein_coding:PHRF1	1	1	0.2	0
ENST00000292535.11:protein_coding:CUX1	1	1	0.2	0
ENST00000494710.6:protein_coding:DNAJC6	1	1	0.2	0
ENST00000263441.11:protein_coding:DNAJC6	1	1	0.2	0
ENST00000560626.6:protein_coding:PEAK1	1	1	0.2	0
ENST00000371069.4:protein_coding:DNAJC6	1	1	0.2	0
ENST00000393958.6:protein_coding:PC	1	1	0.2	0
ENST00000533211.5:protein_coding:SPTBN2	1	1	0.2	0
ENST00000564328.5:protein_coding:PEAK1	1	1	0.2	0
ENST00000360264.7:protein_coding:CUX1	1	1	0.2	0
ENST00000262854.10:protein_coding:HUWE1	1	1	0.2	0
ENST00000463018.5:processed_transcript:DNAJC6	1	1	0.2	0
ENST00000529997.5:protein_coding:SPTBN2	1	1	0.2	0
ENST00000647510.1:processed_transcript:SPTBN2	1	1	0.2	0
ENST00000532902.1:retained_intron:SPTBN2	1	1	0.2	0
ENST00000312493.5:protein_coding:PEAK1	1	1	0.2	0
ENST00000403097.6:protein_coding:GRB10	1	1	0.2	0
ENST00000406641.5:protein_coding:GRB10	1	1	0.2	0
ENST00000546411.7:protein_coding:CUX1	1	1	0.2	0
ENST00000565820.5:protein_coding:PEAK1	1	1	0.2	0
ENST00000398810.6:protein_coding:GRB10	1	1	0.2	0
ENST00000612484.4:protein_coding:HUWE1	1	1	0.2	0
ENST00000558305.5:protein_coding:PEAK1	1	1	0.2	0
ENST00000488459.1:retained_intron:HUWE1	1	1	0.2	0
ENST00000407526.6:protein_coding:GRB10	1	1	0.2	0
ENST00000393955.6:protein_coding:PC	1	1	0.2	0
ENST00000426907.5:protein_coding:HUWE1	1	1	0.2	0
ENST00000643299.1:protein_coding:GRB10	1	1	0.2	0
ENST00000342160.7:protein_coding:HUWE1	1	1	0.2	0
ENST00000524491.5:protein_coding:PC	1	1	0.2	0
ENST00000628663.1:protein_coding:PC	1	1	0.2	0
ENST00000533464.5:protein_coding:PHRF1	1	1	0.2	0
ENST00000393960.5:protein_coding:PC	1	1	0.2	0
ENST00000645010.1:protein_coding:CUX1	1	1	0.2	0
ENST00000377725.5:protein_coding:PLEKHG5	1	2	0.18181818181818182	0
ENST00000377740.4:protein_coding:PLEKHG5	1	2	0.18181818181818182	0
ENST00000489097.5:retained_intron:PLEKHG5	1	2	0.18181818181818182	0
ENST00000377748.5:protein_coding:PLEKHG5	1	2	0.18181818181818182	0
ENST00000377732.5:protein_coding:PLEKHG5	1	2	0.18181818181818182	0
ENST00000340850.9:protein_coding:PLEKHG5	1	2	0.18181818181818182	0
ENST00000400915.7:protein_coding:PLEKHG5	1	2	0.18181818181818182	0
ENST00000377728.7:protein_coding:PLEKHG5	1	2	0.18181818181818182	0
ENST00000535355.5:protein_coding:PLEKHG5	1	2	0.18181818181818182	0
ENST00000537245.5:protein_coding:PLEKHG5	1	2	0.18181818181818182	0
ENST00000400913.5:protein_coding:PLEKHG5	1	2	0.18181818181818182	0
ENST00000617760.4:protein_coding:LRRC41	1	1	0.16666666666666666	0
ENST00000472710.2:nonsense_mediated_decay:LRRC41	1	1	0.16666666666666666	0
ENST00000537727.1:antisense:AP002892.1	1	1	0.16666666666666666	0
ENST00000540292.5:protein_coding:NAV2	1	1	0.16666666666666666	0
ENST00000512922.5:nonsense_mediated_decay:CDK18	1	1	0.16666666666666666	0
ENST00000470687.1:retained_intron:UBXN4	1	1	0.16666666666666666	0
ENST00000396085.5:protein_coding:NAV2	1	1	0.16666666666666666	0
ENST00000527559.6:protein_coding:NAV2	1	1	0.16666666666666666	0
ENST00000360655.8:protein_coding:NAV2	1	1	0.16666666666666666	0
ENST00000497106.5:processed_transcript:USP54	1	1	0.16666666666666666	0
ENST00000508623.5:protein_coding:QDPR	1	1	0.16666666666666666	0
ENST00000281243.9:protein_coding:QDPR	1	1	0.16666666666666666	0
ENST00000617190.4:protein_coding:LRRC41	1	1	0.16666666666666666	0
ENST00000428702.6:protein_coding:QDPR	1	1	0.16666666666666666	0
ENST00000339859.8:protein_coding:USP54	1	1	0.16666666666666666	0
ENST00000415164.5:protein_coding:UBXN4	1	1	0.16666666666666666	0
ENST00000617951.1:protein_coding:CEACAM20	1	1	0.16666666666666666	0
ENST00000429964.6:protein_coding:CDK18	1	1	0.16666666666666666	0
ENST00000426921.5:nonsense_mediated_decay:UBXN4	1	1	0.16666666666666666	0
ENST00000422491.6:protein_coding:USP54	1	1	0.16666666666666666	0
ENST00000615587.4:protein_coding:LRRC41	1	1	0.16666666666666666	0
ENST00000418501.5:nonsense_mediated_decay:USP54	1	1	0.16666666666666666	0
ENST00000621342.4:protein_coding:CEACAM20	1	1	0.16666666666666666	0
ENST00000396087.7:protein_coding:NAV2	1	1	0.16666666666666666	0
ENST00000507439.5:nonsense_mediated_decay:QDPR	1	1	0.16666666666666666	0
ENST00000506784.5:protein_coding:CDK18	1	1	0.16666666666666666	0
ENST00000614577.4:protein_coding:CEACAM20	1	1	0.16666666666666666	0
ENST00000614924.4:protein_coding:CEACAM20	1	1	0.16666666666666666	0
ENST00000514300.1:nonsense_mediated_decay:QDPR	1	1	0.16666666666666666	0
ENST00000272638.13:protein_coding:UBXN4	1	1	0.16666666666666666	0
ENST00000343304.10:protein_coding:LRRC41	1	1	0.16666666666666666	0
ENST00000466048.6:nonsense_mediated_decay:USP54	1	1	0.16666666666666666	0
ENST00000424265.5:nonsense_mediated_decay:USP54	1	1	0.16666666666666666	0
ENST00000620096.4:protein_coding:CEACAM20	1	1	0.16666666666666666	0
ENST00000611497.4:protein_coding:CEACAM20	1	1	0.16666666666666666	0
ENST00000416538.5:nonsense_mediated_decay:UBXN4	1	1	0.16666666666666666	0
ENST00000467065.1:processed_transcript:UBXN4	1	1	0.16666666666666666	0
ENST00000360066.6:protein_coding:CDK18	1	1	0.16666666666666666	0
ENST00000419035.1:lincRNA:AC106869.1	1	1	0.16666666666666666	0
ENST00000513615.5:protein_coding:QDPR	1	1	0.16666666666666666	0
ENST00000349880.8:protein_coding:NAV2	1	1	0.16666666666666666	0
ENST00000504648.5:nonsense_mediated_decay:CDK18	1	1	0.16666666666666666	0
ENST00000546212.2:protein_coding:E2F6	1	1	0.14285714285714285	0
ENST00000542100.5:protein_coding:E2F6	1	1	0.14285714285714285	0
ENST00000643522.1:protein_coding:SLC1A2	1	1	0.14285714285714285	0
ENST00000424276.6:processed_transcript:FLT4	1	1	0.14285714285714285	0
ENST00000293970.9:protein_coding:TBC1D24	1	1	0.14285714285714285	0
ENST00000262493.11:protein_coding:GNAO1	1	1	0.14285714285714285	0
ENST00000396008.3:protein_coding:PRR34	1	1	0.14285714285714285	0
ENST00000644351.1:protein_coding:SLC1A2	1	1	0.14285714285714285	0
ENST00000643154.1:retained_intron:SLC1A2	1	1	0.14285714285714285	0
ENST00000502649.5:protein_coding:FLT4	1	1	0.14285714285714285	0
ENST00000569874.2:nonsense_mediated_decay:TBC1D24	1	1	0.14285714285714285	0
ENST00000638210.1:processed_transcript:GNAO1	1	1	0.14285714285714285	0
ENST00000502293.5:processed_transcript:FLT4	1	1	0.14285714285714285	0
ENST00000307236.8:protein_coding:E2F6	1	1	0.14285714285714285	0
ENST00000444832.5:nonsense_mediated_decay:E2F6	1	1	0.14285714285714285	0
ENST00000619105.4:protein_coding:FLT4	1	1	0.14285714285714285	0
ENST00000455198.5:nonsense_mediated_decay:E2F6	1	1	0.14285714285714285	0
ENST00000513527.1:processed_transcript:FLT4	1	1	0.14285714285714285	0
ENST00000649288.1:lincRNA:PRR34	1	1	0.14285714285714285	0
ENST00000627285.1:protein_coding:TBC1D24	1	1	0.14285714285714285	0
ENST00000381525.7:protein_coding:E2F6	1	1	0.14285714285714285	0
ENST00000564879.2:nonsense_mediated_decay:TBC1D24	1	1	0.14285714285714285	0
ENST00000583753.5:protein_coding:RNF43	1	1	0.14285714285714285	0
ENST00000393347.7:protein_coding:FLT4	1	1	0.14285714285714285	0
ENST00000640390.1:processed_transcript:GNAO1	1	1	0.14285714285714285	0
ENST00000638705.1:protein_coding:GNAO1	1	1	0.14285714285714285	0
ENST00000648873.1:nonsense_mediated_decay:AC004687.2	1	1	0.14285714285714285	0
ENST00000407977.6:protein_coding:RNF43	1	1	0.14285714285714285	0
ENST00000643305.1:protein_coding:SLC1A2	1	1	0.14285714285714285	0
ENST00000577625.5:protein_coding:RNF43	1	1	0.14285714285714285	0
ENST00000428221.5:nonsense_mediated_decay:E2F6	1	1	0.14285714285714285	0
ENST00000577716.5:protein_coding:RNF43	1	1	0.14285714285714285	0
ENST00000581868.1:protein_coding:RNF43	1	1	0.14285714285714285	0
ENST00000630263.2:nonsense_mediated_decay:TBC1D24	1	1	0.14285714285714285	0
ENST00000261937.10:protein_coding:FLT4	1	1	0.14285714285714285	0
ENST00000584437.5:protein_coding:RNF43	1	1	0.14285714285714285	0
ENST00000646147.1:protein_coding:TBC1D24	1	1	0.14285714285714285	0
ENST00000640893.1:nonsense_mediated_decay:GNAO1	1	1	0.14285714285714285	0
ENST00000567020.6:protein_coding:TBC1D24	1	1	0.14285714285714285	0
ENST00000278379.8:protein_coding:SLC1A2	1	1	0.14285714285714285	0
ENST00000643134.1:protein_coding:SLC1A2	1	1	0.14285714285714285	0
ENST00000644459.1:nonsense_mediated_decay:SLC1A2	1	1	0.14285714285714285	0
ENST00000637788.1:retained_intron:ARID1A	1	1	0.125	0
ENST00000523855.1:protein_coding:ST3GAL1	1	1	0.125	0
ENST00000648111.1:nonsense_mediated_decay:SERAC1	1	1	0.125	0
ENST00000607742.5:nonsense_mediated_decay:SERAC1	1	1	0.125	0
ENST00000602090.5:nonsense_mediated_decay:KLK13	1	1	0.125	0
ENST00000468581.2:nonsense_mediated_decay:SLC33A1	1	1	0.125	0
ENST00000601975.5:nonsense_mediated_decay:KLK13	1	1	0.125	0
ENST00000596955.1:protein_coding:KLK13	1	1	0.125	0
ENST00000614862.4:protein_coding:DPF3	1	1	0.125	0
ENST00000574427.1:protein_coding:TBC1D16	1	1	0.125	0
ENST00000156476.6:nonsense_mediated_decay:KLK13	1	1	0.125	0
ENST00000340848.11:protein_coding:TBC1D16	1	1	0.125	0
ENST00000359479.7:protein_coding:SLC33A1	1	1	0.125	0
ENST00000399640.3:protein_coding:ST3GAL1	1	1	0.125	0
ENST00000310924.6:protein_coding:TBC1D16	1	1	0.125	0
ENST00000572862.5:protein_coding:TBC1D16	1	1	0.125	0
ENST00000441527.6:nonsense_mediated_decay:KLK13	1	1	0.125	0
ENST00000381216.8:nonsense_mediated_decay:DPF3	1	1	0.125	0
ENST00000646208.1:protein_coding:SERAC1	1	1	0.125	0
ENST00000521180.5:protein_coding:ST3GAL1	1	1	0.125	0
ENST00000636219.1:protein_coding:ARID1A	1	1	0.125	0
ENST00000643876.1:nonsense_mediated_decay:AC104472.3	1	1	0.125	0
ENST00000466382.2:nonsense_mediated_decay:ARID1A	1	1	0.125	0
ENST00000392845.7:protein_coding:SLC33A1	1	1	0.125	0
ENST00000573782.5:protein_coding:TBC1D16	1	1	0.125	0
ENST00000324856.12:protein_coding:ARID1A	1	1	0.125	0
ENST00000570373.5:protein_coding:TBC1D16	1	1	0.125	0
ENST00000644855.1:nonsense_mediated_decay:SLC33A1	1	1	0.125	0
ENST00000519924.5:protein_coding:ST3GAL1	1	1	0.125	0
ENST00000376799.9:nonsense_mediated_decay:KLK13	1	1	0.125	0
ENST00000430799.7:protein_coding:ARID1A	1	1	0.125	0
ENST00000643144.1:protein_coding:SLC33A1	1	1	0.125	0
ENST00000574241.6:protein_coding:TBC1D16	1	1	0.125	0
ENST00000532781.1:nonsense_mediated_decay:ARID1A	1	1	0.125	0
ENST00000541685.5:protein_coding:DPF3	1	1	0.125	0
ENST00000523634.1:protein_coding:ST3GAL1	1	1	0.125	0
ENST00000646424.1:protein_coding:SLC33A1	1	1	0.125	0
ENST00000546183.1:protein_coding:DPF3	1	1	0.125	0
ENST00000457599.6:protein_coding:ARID1A	1	1	0.125	0
ENST00000645077.1:nonsense_mediated_decay:SERAC1	1	1	0.125	0
ENST00000610283.4:protein_coding:DPF3	1	1	0.125	0
ENST00000374152.7:protein_coding:ARID1A	1	1	0.125	0
ENST00000647468.1:protein_coding:SERAC1	1	1	0.125	0
ENST00000556891.5:processed_transcript:DPF3	1	1	0.125	0
ENST00000513810.2:processed_pseudogene:ST3GAL1P1	1	1	0.125	0
ENST00000648219.1:protein_coding:ST3GAL1	1	1	0.125	0
ENST00000557704.5:processed_transcript:DPF3	1	1	0.125	0
ENST00000595793.5:protein_coding:KLK13	1	1	0.125	0
ENST00000645172.1:nonsense_mediated_decay:SERAC1	1	1	0.125	0
ENST00000576768.5:protein_coding:TBC1D16	1	1	0.125	0
ENST00000366353.8:nonsense_mediated_decay:DPF3	1	1	0.125	0
ENST00000642438.1:nonsense_mediated_decay:SLC33A1	1	1	0.125	0
ENST00000367104.8:protein_coding:SERAC1	1	1	0.125	0
ENST00000595547.5:protein_coding:KLK13	1	1	0.125	0
ENST00000522652.5:protein_coding:ST3GAL1	1	1	0.125	0
ENST00000302538.9:protein_coding:ABR	1	1	0.1111111111111111	0
ENST00000530737.2:retained_intron:CRACR2B	1	1	0.1111111111111111	0
ENST00000573667.1:retained_intron:ABR	1	1	0.1111111111111111	0
ENST00000570441.5:protein_coding:ABR	1	1	0.1111111111111111	0
ENST00000533803.1:protein_coding:CRACR2B	1	1	0.1111111111111111	0
ENST00000291107.6:protein_coding:ABR	1	1	0.1111111111111111	0
ENST00000450448.5:protein_coding:CRACR2B	1	1	0.1111111111111111	0
ENST00000534191.1:retained_intron:CRACR2B	1	1	0.1111111111111111	0
ENST00000535648.5:protein_coding:TNC	1	1	0.1111111111111111	0
ENST00000350763.8:protein_coding:TNC	1	1	0.1111111111111111	0
ENST00000544583.6:protein_coding:ABR	1	1	0.1111111111111111	0
ENST00000528315.1:protein_coding:CRACR2B	1	1	0.1111111111111111	0
ENST00000423613.6:protein_coding:TNC	1	1	0.1111111111111111	0
ENST00000528542.6:protein_coding:CRACR2B	1	1	0.1111111111111111	0
ENST00000573325.1:retained_intron:ABR	1	1	0.1111111111111111	0
ENST00000542877.5:protein_coding:TNC	1	1	0.1111111111111111	0
ENST00000525077.1:protein_coding:CRACR2B	1	1	0.1111111111111111	0
ENST00000575934.5:protein_coding:ABR	1	1	0.1111111111111111	0
ENST00000530183.1:protein_coding:CRACR2B	1	1	0.1111111111111111	0
ENST00000498724.5:processed_transcript:TNC	1	1	0.1111111111111111	0
ENST00000574437.5:protein_coding:ABR	1	1	0.1111111111111111	0
ENST00000544972.1:protein_coding:TNC	1	1	0.1111111111111111	0
ENST00000341037.8:protein_coding:TNC	1	1	0.1111111111111111	0
ENST00000576964.5:processed_transcript:ABR	1	1	0.1111111111111111	0
ENST00000476680.1:processed_transcript:TNC	1	1	0.1111111111111111	0
ENST00000537320.5:protein_coding:TNC	1	1	0.1111111111111111	0
ENST00000527089.5:protein_coding:CRACR2B	1	1	0.1111111111111111	0
ENST00000381689.4:protein_coding:NUTM2A	1	1	0.1	0
ENST00000342531.2:protein_coding:NUTM2B	1	1	0.1	0
ENST00000602967.5:protein_coding:NUTM2E	1	1	0.1	0
ENST00000429984.4:protein_coding:NUTM2E	1	1	0.1	0
ENST00000442076.2:unprocessed_pseudogene:NUTM2HP	1	1	0.1	0
ENST00000460038.5:processed_transcript:CEP104	1	1	0.1	0
ENST00000371993.6:protein_coding:DCX	1	1	0.1	0
ENST00000635795.1:protein_coding:DCX	1	1	0.1	0
ENST00000488120.2:protein_coding:DCX	1	1	0.1	0
ENST00000356220.8:protein_coding:DCX	1	1	0.1	0
ENST00000372321.5:protein_coding:NUTM2B	1	1	0.1	0
ENST00000358070.9:protein_coding:DCX	1	1	0.1	0
ENST00000495701.1:retained_intron:CEP104	1	1	0.1	0
ENST00000381697.6:protein_coding:NUTM2D	1	1	0.1	0
ENST00000378230.7:protein_coding:CEP104	1	1	0.1	0
ENST00000636035.1:protein_coding:DCX	1	1	0.1	0
ENST00000381707.6:protein_coding:NUTM2A	1	1	0.1	0
ENST00000412718.3:protein_coding:NUTM2D	1	1	0.1	0
ENST00000637570.1:protein_coding:DCX	1	1	0.1	0
ENST00000429828.5:protein_coding:NUTM2B	1	1	0.1	0
ENST00000398600.6:protein_coding:MX1	1	1	0.09090909090909091	0
ENST00000424365.5:protein_coding:MX1	1	1	0.09090909090909091	0
ENST00000417963.5:protein_coding:MX1	1	1	0.09090909090909091	0
ENST00000398598.7:protein_coding:MX1	1	1	0.09090909090909091	0
ENST00000455164.6:protein_coding:MX1	1	1	0.09090909090909091	0
ENST00000490220.5:processed_transcript:MX1	1	1	0.09090909090909091	0
ENST00000478268.1:retained_intron:MX1	1	1	0.09090909090909091	0
ENST00000419044.5:protein_coding:MX1	1	1	0.09090909090909091	0
ENST00000441677.5:protein_coding:MX1	1	1	0.09090909090909091	0
ENST00000413778.5:protein_coding:MX1	1	1	0.09090909090909091	0
ENST00000484465.1:retained_intron:MX1	1	1	0.09090909090909091	0
ENST00000627843.2:protein_coding:SLC25A22	1	1	0.08333333333333333	0
ENST00000320230.9:protein_coding:SLC25A22	1	1	0.08333333333333333	0
ENST00000628067.2:protein_coding:SLC25A22	1	1	0.08333333333333333	0
ENST00000533385.5:protein_coding:SLC25A22	1	1	0.08333333333333333	0
ENST00000531437.5:protein_coding:SLC25A22	1	1	0.08333333333333333	0
ENST00000528606.5:protein_coding:SLC25A22	1	1	0.08333333333333333	0
ENST00000529351.5:nonsense_mediated_decay:SLC25A22	1	1	0.08333333333333333	0
ENST00000532484.5:protein_coding:SLC25A22	1	1	0.08333333333333333	0
ENST00000630809.2:retained_intron:SLC25A22	1	1	0.08333333333333333	0
ENST00000625419.2:protein_coding:SLC25A22	1	1	0.08333333333333333	0
ENST00000481290.5:protein_coding:SLC25A22	1	1	0.08333333333333333	0
ENST00000531214.5:protein_coding:SLC25A22	1	1	0.08333333333333333	0
ENST00000647624.1:retained_intron:ITPR1	1	1	0.07142857142857142	0
ENST00000650294.1:protein_coding:ITPR1	1	1	0.07142857142857142	0
ENST00000357086.10:protein_coding:ITPR1	1	1	0.07142857142857142	0
ENST00000648266.1:protein_coding:ITPR1	1	1	0.07142857142857142	0
ENST00000456211.8:protein_coding:ITPR1	1	1	0.07142857142857142	0
ENST00000647717.1:retained_intron:ITPR1	1	1	0.07142857142857142	0
ENST00000648309.1:protein_coding:ITPR1	1	1	0.07142857142857142	0
ENST00000648212.1:protein_coding:ITPR1	1	1	0.07142857142857142	0
ENST00000649015.1:protein_coding:ITPR1	1	1	0.07142857142857142	0
ENST00000648431.1:protein_coding:ITPR1	1	1	0.07142857142857142	0
ENST00000354582.11:protein_coding:ITPR1	1	1	0.07142857142857142	0
ENST00000648038.1:protein_coding:ITPR1	1	1	0.07142857142857142	0
ENST00000302640.12:protein_coding:ITPR1	1	1	0.07142857142857142	0
ENST00000443694.4:protein_coding:ITPR1	1	1	0.07142857142857142	0
ENST00000394250.8:protein_coding:STARD3	1	1	0.06666666666666667	0
ENST00000578232.5:processed_transcript:STARD3	1	1	0.06666666666666667	0
ENST00000583419.5:protein_coding:STARD3	1	1	0.06666666666666667	0
ENST00000488876.5:retained_intron:STARD3	1	1	0.06666666666666667	0
ENST00000585269.5:retained_intron:STARD3	1	1	0.06666666666666667	0
ENST00000578577.5:nonsense_mediated_decay:STARD3	1	1	0.06666666666666667	0
ENST00000577248.5:protein_coding:STARD3	1	1	0.06666666666666667	0
ENST00000544210.6:protein_coding:STARD3	1	1	0.06666666666666667	0
ENST00000443521.1:protein_coding:STARD3	1	1	0.06666666666666667	0
ENST00000583582.5:retained_intron:STARD3	1	1	0.06666666666666667	0
ENST00000336308.9:protein_coding:STARD3	1	1	0.06666666666666667	0
ENST00000580611.5:protein_coding:STARD3	1	1	0.06666666666666667	0
ENST00000484773.6:retained_intron:STARD3	1	1	0.06666666666666667	0
ENST00000481171.5:retained_intron:STARD3	1	1	0.06666666666666667	0
ENST00000582874.1:processed_transcript:STARD3	1	1	0.06666666666666667	0
ENST00000505014.5:retained_intron:TP53	1	1	0.05555555555555555	0
ENST00000604348.5:protein_coding:TP53	1	1	0.05555555555555555	0
ENST00000610538.4:protein_coding:TP53	1	1	0.05555555555555555	0
ENST00000620739.4:protein_coding:TP53	1	1	0.05555555555555555	0
ENST00000445888.6:protein_coding:TP53	1	1	0.05555555555555555	0
ENST00000413465.6:protein_coding:TP53	1	1	0.05555555555555555	0
ENST00000359597.8:protein_coding:TP53	1	1	0.05555555555555555	0
ENST00000615910.4:protein_coding:TP53	1	1	0.05555555555555555	0
ENST00000455263.6:protein_coding:TP53	1	1	0.05555555555555555	0
ENST00000508793.5:protein_coding:TP53	1	1	0.05555555555555555	0
ENST00000610292.4:protein_coding:TP53	1	1	0.05555555555555555	0
ENST00000269305.8:protein_coding:TP53	1	1	0.05555555555555555	0
ENST00000617185.4:protein_coding:TP53	1	1	0.05555555555555555	0
ENST00000622645.4:protein_coding:TP53	1	1	0.05555555555555555	0
ENST00000635293.1:nonsense_mediated_decay:TP53	1	1	0.05555555555555555	0
ENST00000420246.6:protein_coding:TP53	1	1	0.05555555555555555	0
ENST00000619485.4:protein_coding:TP53	1	1	0.05555555555555555	0
ENST00000503591.1:protein_coding:TP53	1	1	0.05555555555555555	0
