# Supplementary material for: Analysis of plasma‐derived small extracellular vesicle characteristics and microRNA cargo following exercise‐induced skeletal muscle damage in men
Source: Physiol Rep. 2024 Sep 20;12(18):e70056. doi: 10.14814/phy2.70056 (PMC11415274; doi:10.14814/phy2.70056)
Supplement: Supplementary file 2 — Data S2: Supporting Information. [file PHY2-12-e70056-s001.zip › Processed Files For Individual Samples/SV18362-0006_S6_R1_001.fastq_CORE_RESULTS_v4.6.2/SV18362-0006_S6_R1_001.fastq/readCounts_gencode_sense_geneLevel.txt]

GeneSymbol	uniqueFragmentCount	totalReadCount	multimapAdjustedReadCount	uniqueMappingReads
RF00019	502	1942950	605556.5742363738	8841
RNY4	890	2189267	544901.3158599002	13830
RNY4P10	575	1948561	476646.13016643026	2
RNY4P7	533	1942079	473939.22990385344	81
RNY4P25	132	172369	31711.323621434927	0
RNY4P18	107	157842	31072.51188394939	1
RNY4P20	251	137585	27606.28769841275	466
RNY4P27	400	62773	11084.596598608245	1869
RNY1	109	10829	9735.590613488825	9519
VTRNA1	88	3704	5018.0	4992
CCL24	15	3311	3311.0	0
NPFFR1	15	1928	1928.0	1928
RNY4P6	83	16634	1816.1133013499418	1100
ATAD5	93	8346	1643.8549242424244	549
NOL4L	9	1425	1425.0	0
RNY4P9	89	15744	1404.018658492799	726
ATP5MC3	56	16175	1390.3399039140443	662
RNY4P14	50	1971	976.1666666666667	3
TMCO4	14	958	958.0	0
RN7SL2	57	1438	896.690236460717	735
RNY3	96	5055	829.4580396077135	0
RNY4P16	42	14980	665.3519918261319	0
SCARNA15	14	915	457.5	0
AC105339.2	14	915	457.5	0
RF00004	25	742	432.0924303500265	0
TAL1	7	413	413.0	0
AL137186.2	10	405	405.0	405
MANF	12	404	350.5545454545454	342
RNU2	25	742	319.86034957773415	3
RNY4P28	38	2269	317.2894480519481	2
RNU1	20	401	317.02065741276255	25
ZNF436	33	1745	297.69246031746025	0
RNY4P29	11	6659	280.5412093066892	0
RNY4P17	10	278	277.2	277
RNY4P30	9	6597	277.0984848484849	0
RNY4P37	25	892	274.23749999999995	212
TDGF1P5	5	269	269.0	269
ZNF675	4	377	251.33333333333331	0
MMRN1	10	233	233.0	0
RNU12	14	453	226.5	0
Z93241.1	14	453	226.5	0
LARP4	4	225	225.0	0
TUBB1	9	202	202.0	202
AC025174.1	9	199	199.0	199
RNA5SP109	3	182	182.0	182
AC004232.2	5	262	149.0	36
RNA5	4	132	143.66666666666666	142
RNY4P23	26	769	134.30160256410255	71
RNA5SP336	15	127	127.0	127
ZNF90	4	377	125.66666666666667	0
ABHD16A	6	121	121.0	0
UBL4A	7	121	121.0	121
SMC1A	4	115	115.0	115
ARPC5	5	115	115.0	115
CCDC9	3	130	112.66666666666667	104
ARID3C	6	109	109.0	109
LRP11	5	108	108.0	108
AC022387.1	5	182	106.25	81
EIF4A2	3	143	102.5	0
ZYX	2	101	101.0	101
ZBTB4	6	133	101.0	0
HEXIM1	6	114	100.0	86
SNORD3B	8	231	97.31428571428572	0
SNORA74A	6	97	97.0	97
ZC3HAV1	5	94	94.0	33
CBS	5	95	93.0	91
RNVU1	20	401	89.84699474931672	21
ACTB	9	92	88.37908496732028	0
DMBT1	3	88	88.0	0
IGKV1	5	115	80.5	0
IGKV1D	5	115	80.5	0
EIF2B4	3	79	79.0	0
ADGRG6	8	78	78.0	0
STARD9	4	77	77.0	0
PDE5A	2	102	76.75	0
ZNF445	3	76	76.0	76
RN7SL1	29	542	73.18807195855253	0
AL139099.4	29	542	73.18807195855253	0
GAS5	2	44	71.0	27
SBNO2	4	79	70.71428571428571	0
PCF11	3	70	70.0	70
DNMT3A	3	69	69.0	0
DROSHA	3	66	66.0	0
ANKRD33	4	65	65.0	65
AC106872.13	3	64	64.0	64
APPL1	3	63	63.0	0
LCOR	3	62	61.66666666666667	0
DNM1L	2	61	61.00000000000003	0
ODC1	4	61	61.0	0
RF00003	20	401	60.48528901439117	0
CAMTA1	4	60	60.0	60
LUZP4P1	2	60	60.0	60
RF00100	14	232	59.26040372670808	0
SHOC2	3	58	58.0	0
RPL13A	5	84	57.94444444444444	0
MAP4K2	3	57	57.0	57
APOOL	3	75	56.25	0
TULP1	4	111	55.67226890756302	0
DNAJB6	2	55	55.00000000000001	0
RN7SK	14	232	54.048498964803315	0
USP22	2	54	54.0	0
TMED9	2	54	54.0	0
BPTF	5	70	53.0	0
CLASP2	4	53	52.99999999999999	0
PAQR5	15	762	52.27480986534964	0
MEIS3	3	52	52.0	52
SNORD3A	8	231	48.657142857142865	0
SNORD3C	8	231	48.657142857142865	0
CEMIP2	2	62	48.5	0
HASPIN	2	47	47.0	47
ACTR2	1	47	47.0	0
KDM2A	2	46	46.0	0
LARS	2	45	45.0	0
MIR100HG	10	46	45.0	42
AC106872.8	4	45	45.0	45
RNU4	5	45	44.55555555555556	1
CSAG3	4	89	44.5	0
CSAG2	4	89	44.5	0
EED	1	44	44.0	0
SNHG5	7	47	43.0	34
C16orf72	3	43	43.0	0
SLFN5	3	42	42.0	42
ARL6IP6	1	41	42.0	42
EIF3E	1	32	42.0	0
VDR	2	47	41.75	0
SRSF1	2	48	41.64285714285714	0
MGA	1	24	41.0	24
SLC25A42	3	41	41.0	41
HMGN2P26	1	41	41.0	41
RNA5SP352	1	41	41.0	41
RAP2A	2	52	40.66666666666667	0
WASHC4	1	40	40.0	0
ANP32E	1	40	40.0	40
GTF2H3	1	40	40.0	0
TIMM21	1	40	40.0	0
KATNA1	1	40	40.0	0
ENOPH1	2	40	40.0	0
RPL35	2	40	39.99999999999999	0
KCNB2	2	59	39.666666666666664	30
ZNF773	1	39	39.0	0
TPM1	1	39	39.0	39
RAB27B	3	39	39.0	39
IQCE	1	39	38.99999999999999	0
MOAP1	3	38	38.0	0
PTPN3	2	38	38.0	0
ADCY6	10	38	38.0	0
CACHD1	1	38	38.0	0
RNA5SP86	3	38	37.0	36
UMAD1	2	37	37.0	37
RIOX1	2	37	37.0	37
AL162724.1	1	37	37.0	37
HELLPAR	3	37	37.0	37
ZNF30	1	37	37.0	37
RN7SL5P	19	441	36.985691006171564	0
RN7SKP118	6	117	36.66666666666667	0
NRIP1	2	36	36.0	0
AC009090.5	1	36	36.0	36
APC	1	36	36.0	0
MED8	1	36	36.0	0
IKBKB	1	36	36.0	36
ZCCHC24	1	36	36.0	36
GABRA1	1	36	36.0	0
ARHGDIA	1	36	35.99999999999999	0
WFDC12	2	35	35.0	35
AC099673.1	1	35	35.0	35
MT	2	56	35.0	7
NCAPG	2	35	35.0	0
DICER1	1	35	35.0	0
SIK2	1	35	35.0	35
SRRM2	2	35	35.0	17
NLRC5	2	35	35.0	0
VASH2	1	35	35.0	35
PPP1CC	1	35	35.0	0
TROVE2	1	35	35.0	0
AC245519.1	2	35	35.0	35
SPTB	1	35	35.0	0
NEAT1	2	35	35.0	30
RNA5SP258	8	125	34.65	0
RNA5SP65	8	125	34.65	0
EIF4G1	1	34	34.00000000000001	0
RHOF	1	34	34.0	0
RABGAP1L	2	34	34.0	0
SERPINE1	1	34	34.0	34
SAXO1	1	34	34.0	0
TXNDC16	1	34	34.0	34
FOXK1	3	34	34.0	34
RNA5SP467	1	34	34.0	34
RSL24D1	1	34	34.0	0
BTG2	1	34	34.0	0
GP5	1	34	34.0	34
PHC3	1	34	34.0	34
FEM1B	2	34	34.0	34
ZNF480	1	34	34.0	34
RN7SL3	16	393	33.47356979405035	0
NT5DC4	3	42	33.33333333333333	0
ALDH2	2	33	33.0	33
YIPF5	1	33	33.0	0
CYB5D2	2	33	33.0	0
AC093225.1	1	33	33.0	33
CYYR1	1	33	33.0	33
AL080243.1	2	33	33.0	33
ZNF800	2	33	33.0	0
MYL12A	1	33	33.0	0
CCDC38	1	33	33.0	33
RPS15A	1	36	33.0	0
LDHC	1	33	33.0	33
RINL	2	33	33.0	33
TFEC	1	32	32.0	0
MYC	2	32	32.0	0
KIF3B	1	32	32.0	32
SSU72	2	32	32.0	32
SPTLC3	1	32	32.0	0
AL161910.1	1	32	32.0	32
SOCS2	2	32	32.0	32
SESN3	1	32	32.0	32
BLACAT1	1	32	32.0	32
DARS	2	28	32.0	28
UBTF	1	32	32.0	32
PKD1L2	2	32	32.0	0
GAPDHP72	1	32	32.0	0
PBX1	4	32	32.0	32
BRCA1	1	32	31.999999999999993	0
NFKBIA	1	31	31.000000000000007	0
AL049825.1	1	31	31.0	31
ADRB1	2	31	31.0	31
IL17RA	3	31	31.0	0
SMARCD3	1	31	31.0	31
HMBOX1	1	31	31.0	31
CBX3P6	1	31	31.0	31
DSTYK	1	31	31.0	0
CLCN4	1	31	31.0	0
PDS5A	1	31	31.0	0
KLHL33	2	31	31.0	0
ARIH2	1	31	31.0	31
SLC34A2	1	31	31.0	0
SMAP2	4	31	31.0	0
FOXK2	2	31	31.0	0
ZNF664	2	31	31.0	0
AC022762.1	1	31	31.0	31
CITED2	2	31	31.0	0
AP5M1	1	31	31.0	31
DNM3OS	1	31	31.0	0
CCDC96	2	31	31.0	31
CCDC89	1	31	31.0	31
NEURL1B	1	31	31.0	31
MKRN1	2	46	30.666666666666664	0
WDR74	7	138	30.488996388028898	0
TPM4	1	32	30.315789473684198	0
AOX1	1	30	30.0	0
RBBP6	1	30	30.0	0
GPR158	1	30	30.0	0
MS4A6A	1	30	30.0	0
CHD2	1	30	30.0	0
RBM10	1	30	30.0	0
CTXN2	3	30	30.0	0
AHCYL2	1	30	30.0	30
AC084082.1	2	30	30.0	30
IQGAP2	1	30	30.0	0
SETDB1	4	30	30.0	30
AL357143.1	1	30	30.0	30
ZNF326	1	30	30.0	30
GABRA4	1	30	30.0	30
CDKN2D	3	30	30.0	0
EIF4HP1	1	30	30.0	30
LYL1	1	30	30.0	30
DENND4B	1	30	30.0	30
SH3RF2	1	30	30.0	30
SET	1	30	30.0	30
AC010542.4	17	810	29.931522579733638	0
RNA5SP290	3	35	29.5	24
COBLL1	2	29	29.0	29
TMEM140	2	29	29.0	29
TOR4A	1	29	29.0	29
MALAT1	1	29	29.0	29
IGFBP3	1	29	29.0	29
CD48	1	29	29.0	0
AP2M1	1	29	29.0	29
MAP3K12	1	29	29.0	29
PAIP1	1	29	29.0	0
SMC6	1	29	29.0	0
ATP6V1B2	1	29	29.0	0
AC245505.2	1	29	29.0	29
TRIM71	1	29	29.0	29
FAM206A	1	29	29.0	29
GSTP1	2	29	29.0	0
PEAR1	1	29	29.0	0
AL035706.1	1	29	29.0	29
RPL29	1	29	28.999999999999996	0
SLC25A32	1	36	28.8	0
RF00002	4	25	28.333333333333332	2
MAPKBP1	1	28	28.000000000000004	0
ZC3H7A	2	28	28.0	28
CMYA5	1	27	28.0	28
ZNF106	2	28	28.0	28
RBM33	1	28	28.0	0
LKAAEAR1	1	28	28.0	0
CD47	1	28	28.0	0
MTCO1P12	2	56	28.0	0
THBS1	1	28	28.0	28
AC104809.1	2	28	28.0	28
RAB8B	1	28	28.0	0
DMKN	1	28	28.0	0
ICAM5	1	28	28.0	0
AL590004.3	1	28	28.0	28
TRIM41	2	28	28.0	0
UHRF2	2	28	28.0	0
BMP2K	1	28	28.0	28
RN7SL211P	1	28	28.0	28
ABCC4	1	27	27.0	0
ABCC3	1	27	27.0	0
CTTNBP2	1	27	27.0	0
AC008079.1	1	27	27.0	27
DDX60L	1	27	27.0	0
SIN3A	1	27	27.0	0
RPS5	1	27	27.0	27
PPIAP32	1	27	27.0	27
PTPRJ	1	27	27.0	0
DSP	1	27	27.0	27
STK11	2	26	27.0	27
ABCA2	1	27	27.0	0
LEF1	1	27	27.0	0
PDXK	1	27	27.0	0
AC245052.4	1	27	27.0	27
AC241584.2	1	27	27.0	27
AC124319.2	1	27	27.0	0
PDP2	2	27	27.0	0
LMLN2	1	27	27.0	0
AP1G1	3	27	27.0	0
TPP2	2	27	27.0	1
AGPAT5	2	27	27.0	27
MAMLD1	1	27	27.0	0
TRIM28	1	27	27.0	0
KCNJ6	1	27	27.0	0
TRIM52	1	27	27.0	0
UNKL	1	27	27.0	0
ATAD2	1	27	27.0	0
ABHD2	1	26	26.0	26
FMR1	1	26	26.0	0
ZNF597	1	26	26.0	26
VIM	1	26	26.0	0
DDX51	2	26	26.0	0
ACACA	1	26	26.0	26
AL512590.1	1	26	26.0	26
KIF20B	1	26	26.0	0
ERC1	2	26	26.0	0
MPP5	1	26	26.0	0
VAV1	2	26	26.0	0
SGSM3	1	26	26.0	0
PRICKLE2	2	26	26.0	0
FAT4	2	26	26.0	26
DIS3L	1	26	25.999999999999996	0
FRY	1	26	25.999999999999996	0
CARD14	1	31	25.833333333333336	0
SCN9A	1	25	25.000000000000004	0
TMEM25	1	25	25.000000000000004	0
ZFYVE1	1	25	25.000000000000004	0
AZIN2	2	25	25.0	0
LINC02397	1	25	25.0	25
ESD	1	25	25.0	25
ABHD5	1	25	25.0	0
GRAP2	1	25	25.0	0
GCFC2	1	25	25.0	0
AC132825.1	1	25	25.0	25
RN7SL598P	1	25	25.0	25
AL392183.1	1	25	25.0	25
NUP62	2	25	25.0	0
CREG2	1	25	25.0	0
DBNL	1	25	25.0	25
SNX1	3	25	25.0	25
C15orf39	1	25	25.0	0
TRIML2	1	25	25.0	25
RAB11B	2	25	25.0	0
RNA5SP402	2	25	25.0	25
TTK	1	25	25.0	0
LINC02600	1	25	25.0	25
PHC2	1	25	25.0	0
DDX1	1	25	25.0	0
COX5B	1	25	25.0	0
SNHG10	2	25	25.0	25
ITGA5	1	25	25.0	0
NRG1	2	25	25.0	25
LNPEP	1	25	25.0	0
FLG	1	25	25.0	25
RF00012	4	173	24.704761904761906	0
NBR1	2	35	24.400000000000002	0
CHMP3	2	32	24.0	0
SMAD5	2	24	24.0	0
ZCWPW1	1	24	24.0	0
C4orf50	1	24	24.0	24
DDX3Y	1	24	24.0	0
PIGM	1	24	24.0	24
EML3	1	24	24.0	24
SPTBN4	1	24	24.0	0
NAA80	2	24	24.0	0
CARD19	1	24	24.0	0
AC092821.1	1	24	24.0	24
AP001363.2	2	24	24.0	24
COPS7B	1	24	23.999999999999996	0
OPRM1	1	24	23.999999999999993	0
KRI1	3	24	23.999999999999993	17
RNY3P8	13	533	23.81905782095457	0
RNY3P2	13	533	23.81905782095457	0
ZBTB7C	1	35	23.333333333333332	0
HIST1H4H	1	29	23.2	0
ZNF667	1	58	23.2	0
MYH2	4	83	23.034313725490193	0
MYD88	1	23	23.000000000000004	0
ZSWIM8	1	23	23.000000000000004	0
LINC01508	1	23	23.0	23
PJA1	1	23	23.0	0
LINC02485	1	23	23.0	0
Z98949.3	2	23	23.0	23
PAQR9	1	23	23.0	0
IL20RA	1	23	23.0	0
VPS4B	1	23	23.0	0
EIF3F	1	23	23.0	23
ZNF865	1	23	23.0	23
MED25	2	23	23.0	23
RN7SL674P	14	317	22.946802117282672	0
RNA5SP250	7	114	22.864285714285714	0
AC104843.3	7	114	22.864285714285714	0
TLN1	3	26	22.8	22
ACBD5	1	22	22.0	0
DAZAP1	1	22	22.0	22
AC008124.1	1	22	22.0	22
ZNF510	1	22	22.0	0
WASH3P	1	22	22.0	22
ZNF598	3	22	22.0	0
SLC2A10	1	22	22.0	22
GLI2	1	22	22.0	0
OR1I1	2	22	22.0	22
SYCP2L	2	22	22.0	0
ERCC6L2	1	22	22.0	0
CCT4	2	22	22.0	0
DHX34	1	22	22.0	22
RASSF2	2	22	22.0	0
MCC	1	22	22.0	0
NEPRO	1	22	22.0	22
KDM6A	1	22	22.0	0
ZRANB2	3	22	22.0	0
ARRDC4	1	22	22.0	22
TNRC6A	5	22	22.0	22
COA5	1	22	22.0	0
LINC01787	1	22	22.0	22
PLXNA2	1	22	22.0	22
ASCL1	1	22	22.0	22
GNAS	1	22	22.0	22
COX11	3	22	22.0	0
CSRNP1	1	22	22.0	22
SLPI	2	22	22.0	22
TMPRSS11BNL	1	22	22.0	22
AC004846.2	1	22	22.0	22
TAOK1	1	22	22.0	22
TESK2	1	22	22.0	0
IQCJ	2	52	21.647058823529417	0
YWHAZ	1	27	21.600000000000005	0
EEF1B2	3	32	21.333333333333336	0
WAS	1	21	21.0	21
LRPPRC	1	21	21.0	0
AFM	1	21	21.0	21
CCDC136	1	21	21.0	0
CCNB3	1	21	21.0	0
TAF5L	1	21	21.0	0
CCNE1	1	21	21.0	0
PCSK2	4	21	21.0	0
MAPKAPK5	1	21	21.0	0
PTGER3	1	21	21.0	21
PARVG	1	21	21.0	0
UMODL1	1	21	21.0	21
RAB20	1	21	21.0	21
CKM	1	21	21.0	21
CENPB	1	21	21.0	21
AC025040.1	1	21	21.0	21
RN7SL4P	12	299	20.984680905161458	0
RPL3	2	26	20.8	0
TPT1	1	27	20.647058823529413	0
SNORA63	1	81	20.25	0
SNORA63C	1	81	20.25	0
RN7SL128P	11	293	20.234680905161458	0
RNA5SP194	4	41	20.166666666666664	0
AC011405.2	4	41	20.166666666666664	0
MYH13	3	54	20.051470588235293	0
S1PR1	2	20	20.0	0
KYNU	1	20	20.0	20
DNAJC14	1	20	20.0	0
ZMYM2	1	20	20.0	0
INPP4B	2	20	20.0	1
C19orf33	1	20	20.0	0
DCAF13	1	20	20.0	0
BAG6	1	20	20.0	0
INIP	1	20	20.0	20
RPL37	1	25	20.0	0
ARHGEF16	1	20	20.0	20
DSTN	1	20	20.0	0
SNORA36A	3	40	20.0	0
DKC1	3	40	20.0	0
LRRC4C	1	20	20.0	0
FERMT3	1	20	20.0	0
UCK2	1	20	20.0	0
SLC35C2	1	20	20.0	20
MINDY4B	1	30	20.0	0
ELF2	1	20	20.0	0
NCKIPSD	1	20	20.0	0
NAT10	1	20	20.0	0
LGALS8	1	20	20.0	0
PHKG2	2	20	20.0	0
YPEL3	1	20	19.999999999999996	0
LINC01504	1	29	19.333333333333332	0
PPM1A	1	22	19.25	0
SPTAN1	1	19	19.000000000000004	0
HDGFL1	1	19	19.0	19
CC2D1B	1	19	19.0	0
MAP6	1	19	19.0	0
PTP4A2	1	19	19.0	0
SERF2	2	19	19.0	0
TMPO	1	19	19.0	0
ARF6	1	19	19.0	19
SNORA46	1	19	19.0	19
TERF2	1	19	19.0	0
ST3GAL1	2	19	19.0	0
SNORD66	1	19	19.0	19
ZNF454	1	19	19.0	19
GOLM1	1	19	19.0	0
PANX2	2	19	19.0	0
FOXO1B	1	19	19.0	19
MEF2C	1	19	18.999999999999996	0
AC005351.1	3	75	18.75	0
CELA2B	1	25	18.75	0
MTURN	1	28	18.666666666666668	0
FBRSL1	2	21	18.666666666666664	0
RPL23AP82	1	24	18.666666666666664	0
MYH1	6	97	18.517156862745097	0
HBB	4	29	18.5	0
RPL15	2	25	18.181818181818183	0
MYH4	5	67	18.142156862745097	0
PKP4	1	31	18.083333333333336	0
SLU7	2	18	18.000000000000007	17
TTC23	2	18	18.000000000000004	0
PKD1	1	18	18.0	0
B2M	1	18	18.0	0
ABCB9	1	18	18.0	18
UBXN7	2	35	18.0	1
SLC44A2	1	18	18.0	0
NFE2	1	18	18.0	18
SHROOM4	2	36	18.0	0
ACOXL	1	18	18.0	0
BBS2	1	18	18.0	0
TBX2	1	18	18.0	0
CNPY4	1	18	18.0	0
MYH3	2	45	17.541666666666664	0
AGBL1	1	17	17.5	17
LRRC57	1	58	17.4	0
C2orf81	1	26	17.333333333333332	0
VCL	2	18	17.111111111111114	0
AC120114.3	1	17	17.0	17
TAF1	1	17	17.0	17
KHSRP	2	17	17.0	0
TUBGCP4	2	17	17.0	17
ZNF688	1	17	17.0	17
SNF8	2	17	17.0	17
SKIV2L	1	17	17.0	0
MAP2K5	1	17	17.0	17
INSIG2	1	17	17.0	0
VCAM1	1	34	17.0	0
DLGAP4	1	17	17.0	17
MIB2	1	17	16.999999999999996	0
IRX3	2	59	16.857142857142858	0
KALRN	3	16	16.5	0
NOLC1	1	23	16.428571428571427	0
LINC00511	2	17	16.130867709815085	0
ARHGAP31	1	16	16.0	16
AC005632.1	1	32	16.0	0
ADAT3	3	16	16.0	16
RREB1	1	16	16.0	0
ARHGEF15	1	16	16.0	0
CA5AP1	1	32	16.0	0
GUCD1	1	16	16.0	0
AC091849.2	1	16	16.0	16
MYH7	1	16	16.0	16
AC069368.1	1	24	16.0	0
ACTG1	1	29	16.0	0
SLX4	1	16	16.0	16
SLC9A3R1	1	16	16.0	0
NINL	1	16	16.0	0
SRSF5	1	16	15.999999999999998	0
VDAC1	1	25	15.625	0
RNA5SP103	5	75	15.4	0
BRSK1	2	29	15.000000000000002	0
RNA5SP228	1	15	15.0	15
PRRC1	1	15	15.0	0
SCGB2B2	1	15	15.0	0
CROCCP2	1	15	15.0	15
ZNF248	1	15	15.0	0
AC005695.1	1	15	15.0	15
AL645728.1	1	15	15.0	15
AL158850.1	1	20	15.0	0
SMIM20	1	15	15.0	0
AJ011932.1	1	15	15.0	15
MAP3K5	2	15	15.0	15
AL390037.1	1	15	15.0	15
RN7SL396P	10	252	14.919024339504887	0
RN7SL767P	9	251	14.75235767283822	0
MECP2	1	27	14.727272727272728	0
GDF11	1	29	14.5	0
AP003038.1	1	29	14.5	0
VTRNA2	1	29	14.5	0
RF00006	1	29	14.5	0
RN7SL151P	4	133	14.434343434343434	0
RNY1P12	5	222	14.27314225067513	0
ATP13A3	1	14	14.000000000000002	0
TMSB10	2	14	14.0	14
GTF2IRD2P1	1	28	14.0	0
CAMKK1	2	14	14.0	0
RNA5SP512	1	28	14.0	0
PTCRA	2	14	14.0	0
RNA5SP477	1	28	14.0	0
PDF	1	14	14.0	14
TRA2B	1	14	14.0	14
AP004608.1	1	14	14.0	14
UBXN2A	2	14	14.0	14
NEK5	1	14	14.0	0
ZNF469	1	14	14.0	0
GTF2IRD2B	1	28	14.0	0
MGAT1	1	13	13.799999999999999	13
RNA5SP87	7	53	13.75	0
FEM1A	2	29	13.545454545454545	12
AC069281.2	1	27	13.5	0
SAP25	1	27	13.5	0
WDR26	1	27	13.5	0
RNA5SP218	6	52	13.416666666666668	0
RN7SL515P	3	54	13.416666666666666	0
BMPR1AP1	1	13	13.0	13
SCARNA8	2	13	13.0	13
SART3	1	13	13.0	0
S100A9	1	13	13.0	13
CCSAP	1	13	13.0	0
KCMF1	1	13	13.0	13
C1orf50	2	13	13.0	13
NEXN	2	13	13.0	0
ARVCF	1	31	12.916666666666668	0
RN7SL8P	3	116	12.88888888888889	0
RN7SL538P	3	116	12.88888888888889	0
RN7SL838P	3	116	12.88888888888889	0
AC004922.1	4	47	12.846153846153847	0
GSTA3	1	34	12.75	0
AGGF1P10	1	38	12.666666666666666	0
AGGF1P1	1	38	12.666666666666666	0
AGGF1P2	1	38	12.666666666666666	0
RN7SL49P	8	229	12.623569794050342	0
MPST	2	21	12.600000000000001	0
RPS8	1	25	12.5	0
SNORD55	1	25	12.5	0
PIWIL3	1	15	12.5	0
RN7SL546P	7	228	12.456903127383676	0
RN7SL795P	7	228	12.456903127383676	0
RN7SL43P	7	228	12.456903127383676	0
RN7SL300P	7	228	12.456903127383676	0
RN7SL308P	7	228	12.456903127383676	0
RN7SL296P	7	228	12.456903127383676	0
SMTN	1	12	12.000000000000002	0
TGFBR1	1	12	12.0	0
SP100	2	20	12.0	0
THAP12P8	1	12	12.0	12
RNF19B	1	12	12.0	0
FAM84B	1	12	12.0	12
ARPC1A	2	36	12.0	0
RAP2B	2	35	11.833333333333334	0
RPL13AP2	7	76	11.588888888888889	7
MYH8	4	83	11.517156862745097	0
RNA5SP34	1	23	11.5	0
RNA5SP142	1	23	11.5	0
MYT1	2	35	11.5	0
FAM149A	1	17	11.333333333333334	0
HBA1	4	22	11.0	0
HBA2	4	22	11.0	0
TOP1MT	1	11	11.0	0
PPP2R1A	1	11	11.0	0
ILF3	1	11	11.0	0
CNTN4	1	10	11.0	0
NRGN	1	11	11.0	0
HYOU1	1	11	11.0	0
RTN4	2	52	10.823529411764707	0
RPS7P5	1	43	10.75	0
RPS7P7	1	43	10.75	0
RPS7P8	1	43	10.75	0
RPS7P12	1	43	10.75	0
HBD	1	21	10.5	0
RNY4P24	4	37	10.23076923076923	8
AL589843.2	2	46	10.222222222222221	0
AC012213.5	2	51	10.2	0
ARPC1B	2	11	10.153846153846159	0
LILRB3	1	10	10.0	10
UCHL5	1	10	10.0	0
TRAF2	1	30	10.0	0
AC020636.2	1	30	10.0	0
ASB3	1	10	10.0	10
SLC29A4	1	30	10.0	0
OSBPL9	1	10	10.0	0
FARSB	1	10	10.0	10
AC016595.1	1	10	10.0	10
KCNC4	1	10	10.0	0
AC016876.1	2	10	10.0	10
MAPKAP1	1	10	9.999999999999998	0
ARID1B	1	27	9.818181818181818	0
RNA5SP85	6	59	9.808823529411764	0
AC011994.1	6	59	9.808823529411764	0
HIST1H4E	2	33	9.8	4
MYH7B	1	29	9.666666666666666	0
AC007036.3	1	28	9.333333333333334	0
KLF13	1	9	9.0	9
TSC22D4	1	9	9.0	9
DPF2	1	9	9.0	0
AKR1D1	1	9	9.0	0
HSP90AB1	1	9	9.0	0
IGKJ1	1	9	9.0	9
AC005041.1	1	26	8.666666666666666	0
HMGB3P2	1	26	8.666666666666666	0
GSTA1	1	34	8.5	0
CYP4F22	1	29	8.285714285714286	0
TUBA4A	1	9	8.100000000000001	0
HSPA2	1	8	8.0	0
ARMCX4	6	8	8.0	0
RNF103	2	32	8.0	0
EXOSC7	3	8	8.0	0
RIMS3	1	8	8.0	8
PLEKHO2	1	24	8.0	0
EIF3LP2	1	16	8.0	0
EIF3LP1	1	16	8.0	0
DYNC1H1	1	8	8.0	0
RNA5SP303	6	8	8.0	8
AC138409.2	1	8	8.0	8
HMGB1P3	1	16	8.0	0
NPAP1	6	8	8.0	8
OBSCN	1	8	7.999999999999999	0
TMEM59	1	8	7.999999999999998	0
RN7SL672P	4	65	7.777777777777778	0
SNORD3D	4	58	7.733333333333333	0
SCARNA18B	1	15	7.5	0
SCARNA18	1	15	7.5	0
RPL7L1	1	18	7.411764705882352	0
RN7SL634P	4	136	7.299008390541571	0
AC024568.1	2	7	7.0	7
ATAD3B	1	7	7.0	7
ESYT1	2	7	7.0	0
RN7SKP76	3	28	7.0	0
RAB7A	1	7	7.0	7
AC016355.1	1	7	7.0	7
RNU6	2	2	6.94117647058823	3
OR7C1	1	11	6.6000000000000005	0
HTT	1	23	6.571428571428571	0
AC015813.2	2	48	6.357142857142858	0
CELA2A	1	25	6.25	0
AL590491.1	1	25	6.25	0
AL353770.3	1	25	6.25	0
BX005040.3	1	25	6.25	0
BX005214.3	1	25	6.25	0
RNA5SP36	1	30	6.0	0
AC012213.1	1	15	6.0	0
AC093827.3	2	36	6.0	0
SUPT6H	1	15	6.0	0
AC022150.4	1	12	6.0	0
GRIN2C	1	6	6.0	6
AC138627.1	1	12	6.0	0
ZNF74	1	12	6.0	0
AC093214.1	2	36	6.0	0
AC009299.3	1	6	5.999999999999999	0
L2HGDH	1	6	5.999999999999999	0
ZNF506	1	58	5.8	0
TMEM80	1	58	5.8	0
LIAS	1	58	5.8	0
UTP3	1	34	5.666666666666667	0
HIST1H2BE	1	17	5.666666666666667	0
RNA5SP440	1	17	5.666666666666667	0
RPSAP70	1	17	5.666666666666667	0
H2BFS	1	17	5.666666666666667	0
RNA5SP273	4	27	5.666666666666666	3
RNA5SP124	5	30	5.666666666666666	0
RNA5SP114	1	11	5.5	0
LMBR1	2	6	5.5	0
RPL23AP7	1	24	5.333333333333333	0
KHDC4	1	8	5.333333333333333	0
RNA5SP78	3	39	5.289285714285715	0
RNA5SP22	3	39	5.289285714285715	0
RNA5SP349	3	39	5.289285714285715	0
MZF1	1	14	5.25	0
TAT	1	31	5.166666666666667	0
RN7SKP79	6	65	5.131832298136647	0
RN7SKP255	6	65	5.131832298136647	0
MKRN4P	2	46	5.111111111111111	0
RNA5SP305	2	38	5.089285714285714	0
SLC6A18	1	5	5.0	0
FLJ40194	1	5	5.0	5
AC090720.1	1	5	5.0	0
ZBTB11	1	5	5.0	0
TXLNB	1	20	5.0	0
ZNF207	5	6	5.0	4
AC008040.1	2	5	5.0	5
RBMX	1	5	5.0	0
ATP6V0A2	3	5	5.0	5
COPS2	1	5	5.0	0
CHD1L	3	5	5.0	0
ZNF345	4	5	5.0	5
SNORD20	1	5	5.0	5
AC010255.3	1	5	5.0	0
TPSP2	2	5	5.0	5
SON	1	5	5.0	5
AL049874.2	1	25	5.0	0
JAK2	1	5	5.0	0
YWHAEP4	1	5	5.0	5
ADRA1A	1	17	4.857142857142857	0
ACKR2	1	17	4.857142857142857	0
PLCG2	4	53	4.611904761904762	0
RN7SKP176	4	53	4.611904761904762	0
RPL13AP5	3	69	4.588888888888889	0
AC024940.2	3	69	4.588888888888889	0
RPL13AP20	3	69	4.588888888888889	0
RPL13AP25	3	69	4.588888888888889	0
RNA5SP77	5	7	4.5	2
NKX2	2	5	4.5	0
HIST2H2AA4	2	9	4.5	0
HIST2H2AA3	2	9	4.5	0
ACTG1P9	2	60	4.444444444444445	0
RNA5SP358	4	5	4.333333333333334	4
SETD1B	1	13	4.333333333333333	0
RN7SKP62	2	35	4.283333333333333	0
RN7SKP160	1	34	4.25	0
RN7SKP292	1	34	4.25	0
GSTA2	1	34	4.25	0
RN7SKP48	1	34	4.25	0
RN7SKP55	1	34	4.25	0
GSTA10P	1	34	4.25	0
GSTA11P	1	34	4.25	0
AKR1E2	2	5	4.2	0
VDAC1P1	2	26	4.125	1
RN7SL242P	4	64	4.123569794050343	1
RNY4P3	4	4	4.0	4
DNM1P51	2	4	4.0	4
DTD1	1	4	4.0	0
TBC1D1	3	4	4.0	4
AP000350.7	2	8	4.0	0
PTH1R	4	4	4.0	4
MRTFA	2	8	4.0	0
SNORD50B	3	12	4.0	0
TRBV11	1	6	4.0	0
PART1	3	4	4.0	4
AC006145.1	2	4	4.0	4
PCGF5	1	4	4.0	4
ACTC1	1	29	4.0	0
TRIM56	1	4	4.0	4
PRPF38B	2	4	4.0	4
ILDR2	3	4	3.9999999999999996	0
FAM173B	1	4	3.999999999999999	0
AC007952.4	4	58	3.8666666666666667	0
RNY4P13	4	32	3.730769230769231	0
AC104996.3	4	32	3.730769230769231	0
RN7SKP25	3	40	3.683333333333333	0
RN7SKP36	2	39	3.65	0
EEF1B2P6	3	32	3.555555555555556	0
EEF1B2P2	3	32	3.555555555555556	0
EEF1B2P3	3	32	3.555555555555556	0
NAPRT	1	7	3.5	0
BHLHE41	1	7	3.5	0
HOOK3	2	18	3.428571428571429	0
RN7SL197P	2	10	3.2	0
RN7SL825P	2	10	3.2	0
VDAC1P6	1	25	3.125	0
VDAC1P3	1	25	3.125	0
RN7SL97P	2	62	3.070938215102975	0
ANKMY2	3	3	3.0000000000000004	0
WDR1	1	3	3.0000000000000004	0
SNORD32A	2	15	3.0	0
CTNNA3	2	3	3.0	3
VDAC2	1	3	3.0	0
AC008738.3	1	3	3.0	3
AL445670.1	2	3	3.0	3
ABO	2	3	3.0	3
LAMB2	3	3	3.0	0
PSEN1	1	3	3.0	3
HEATR3	1	3	3.0	0
FLT4	3	3	3.0	3
FOXN3	1	3	3.0	3
NOMO3	2	3	3.0	0
STYXL1	3	3	3.0	0
KCNMA1	1	3	3.0	0
CAMSAP3	1	3	3.0	0
AC138811.2	1	36	3.0	0
AD000090.1	3	3	3.0	3
MTRNR2L10	2	5	3.0	1
PCDHA8	3	3	3.0	0
INPPL1	2	3	3.0	0
GNAI2	1	3	3.0	3
AC092902.5	1	3	3.0	3
MOB2	1	3	3.0	0
ZNF441	2	3	3.0	3
FBXO28	1	3	3.0	0
FLNA	1	3	2.9999999999999996	0
HIST1H2BK	1	17	2.8333333333333335	0
AC092896.1	1	17	2.8333333333333335	0
CALR	2	10	2.8	0
PPM1AP1	1	22	2.75	0
RNA5SP322	1	19	2.7142857142857144	0
TUB	1	9	2.7	0
RNA5SP286	1	24	2.6666666666666665	0
RNA5SP64	1	24	2.6666666666666665	0
LAMC2	1	8	2.6666666666666665	0
RNA5SP506	1	24	2.6666666666666665	0
AL158069.2	1	24	2.6666666666666665	0
RNA5SP319	1	24	2.6666666666666665	0
MYCBP2	2	4	2.6666666666666665	0
TXNDC5	1	4	2.6666666666666665	0
RPL3P2	2	26	2.6	0
RPL3P1	2	26	2.6	0
NHSL2	1	27	2.5882352941176467	0
RNA5SP132	2	20	2.575	0
RNA5SP183	2	20	2.575	0
LINC00910	3	58	2.5582236842105264	0
RNY4P19	4	5	2.5	0
NECTIN2	1	15	2.5	0
AC068389.1	1	17	2.4285714285714284	0
TRPM4	1	17	2.4285714285714284	0
ZNF747	1	12	2.4	0
RNA5SP516	1	19	2.375	0
RNA5SP495	1	19	2.375	0
RN7SKP80	3	35	2.361904761904762	0
METTL24	1	7	2.3333333333333335	0
RGS12	1	11	2.2	0
ZNF213	1	11	2.2	0
PDE10A	1	13	2.1666666666666665	0
RAB12	1	13	2.1666666666666665	0
NBPF26	1	13	2.1666666666666665	0
PCDH15	1	2	2.0000000000000004	0
MPDZ	1	2	2.0000000000000004	0
ERBB4	2	2	2.0	0
RNA5SP251	2	2	2.0	2
RN7SL414P	2	2	2.0	2
AC025627.3	1	4	2.0	0
RNA5SP204	2	2	2.0	2
AC121334.3	1	2	2.0	2
RNA5SP30	2	2	2.0	2
THAP12P4	2	2	2.0	2
ANKRD36B	1	2	2.0	0
RIOK3	1	2	2.0	0
UBE3AP2	1	2	2.0	2
CHN1	1	2	2.0	0
C11orf95	2	2	2.0	0
RAPH1	2	2	2.0	2
TRBV7	1	6	2.0	0
CCT5	2	2	2.0	0
CAMK2N1	2	2	2.0	2
SAMM50	1	2	2.0	0
FOXD1	2	2	2.0	2
AC138028.6	2	2	2.0	2
FCHO1	1	2	2.0	2
SBNO1	1	2	2.0	0
ANAPC4	2	2	2.0	2
RORC	1	2	2.0	2
CSMD3	2	2	2.0	0
MRPL45	2	2	2.0	0
AC025750.1	1	2	2.0	2
EMP1	1	2	2.0	2
LIN9	1	2	2.0	0
SEPT8	1	2	2.0	0
SOWAHB	1	2	2.0	2
TRPV6	1	2	2.0	2
VASP	1	2	2.0	0
TP53BP1	1	2	2.0	2
MLEC	2	2	2.0	2
AC008571.1	1	2	2.0	2
PHACTR1	1	2	2.0	0
CSPG5	2	2	2.0	0
ZNF316	2	2	2.0	2
ELP4	1	2	2.0	2
PCGF3	1	2	2.0	0
ADCY9	1	2	2.0	2
AL139220.2	2	2	2.0	0
TCF4	1	2	2.0	2
DENND5A	2	2	2.0	2
OTUD6B	1	2	2.0	2
AP000344.2	1	2	2.0	2
EIF5B	2	2	2.0	0
ATXN3L	1	2	2.0	0
SYNPO2	1	2	2.0	2
CRB2	1	2	2.0	0
SLC7A5	2	2	2.0	0
ZC3H12D	1	2	2.0	2
ZMYM1	2	2	1.9999999999999998	0
BCL11A	1	2	1.9999999999999998	0
DDX49	2	2	1.9999999999999998	0
CCT2	1	1	1.9999999999999998	1
YWHAE	1	2	1.9999999999999996	0
RN7SKP37	3	33	1.9199275362318842	0
RN7SKP203	3	33	1.9199275362318842	0
SRCIN1	1	5	1.875	0
KLK8	1	2	1.7777777777777781	0
AC098614.1	1	32	1.6842105263157894	0
TPT1P3	1	27	1.588235294117647	0
TPT1P9	1	27	1.588235294117647	0
BX119917.1	1	27	1.588235294117647	0
LINC02533	1	17	1.5454545454545454	0
NGDN	1	17	1.5454545454545454	0
MAPK1	1	17	1.5454545454545454	0
AC113189.4	1	3	1.5	0
FGF11	1	3	1.5	0
RN7SKP9	4	26	1.4818322981366459	0
TMC5	2	3	1.4444444444444446	0
RN7SKP102	2	22	1.4333333333333333	0
RN7SKP139	1	21	1.4	0
RN7SKP143	1	21	1.4	0
RN7SKP163	1	21	1.4	0
YWHAZP5	1	27	1.35	0
YWHAZP4	1	27	1.35	0
YWHAZP2	1	27	1.35	0
AL627402.1	1	27	1.35	0
KCNE1	2	2	1.3333333333333335	0
PLPPR5	1	2	1.3333333333333333	0
TLR4	2	4	1.3333333333333333	0
BLOC1S5	1	4	1.3333333333333333	0
WWC1	1	1	1.25	0
NR2F1	2	2	1.2	0
ACTBP2	2	32	1.1764705882352942	0
RPL15P20	2	25	1.1363636363636362	0
RPL15P18	2	25	1.1363636363636362	0
AC092597.1	2	25	1.1363636363636362	0
AC074276.1	2	25	1.1363636363636362	0
AC092865.1	2	25	1.1363636363636362	0
RPL15P3	2	25	1.1363636363636362	0
RN7SL263P	3	3	1.0884615384615386	1
RN7SL468P	3	3	1.0884615384615386	1
PARVA	1	13	1.0833333333333333	0
SCAF1	1	13	1.0833333333333333	0
RNA5SP267	2	2	1.0588235294117647	1
RPL7L1P3	1	18	1.0588235294117647	0
RPL7L1P9	1	18	1.0588235294117647	0
RPL7P21	1	18	1.0588235294117647	0
RPL7P22	1	18	1.0588235294117647	0
RPL7P28	1	18	1.0588235294117647	0
RPL7P14	1	18	1.0588235294117647	0
RPL7P57	1	18	1.0588235294117647	0
RPL7L1P11	1	18	1.0588235294117647	0
RPL7L1P13	1	18	1.0588235294117647	0
AC097460.2	1	18	1.0588235294117647	0
KRT8	1	3	1.05	0
PRSS16	1	1	1.0000000000000002	0
SLC25A37	1	1	1.0000000000000002	0
GRIN1	1	1	1.0000000000000002	0
ABCE1	1	1	1.0	1
CKAP5	1	1	1.0	0
DOCK7	1	1	1.0	1
USP34	1	1	1.0	0
DOCK3	1	1	1.0	1
RNA5SP68	1	1	1.0	1
RNA5SP242	1	1	1.0	1
ALDH3A1	1	1	1.0	1
RNA5SP214	1	1	1.0	1
AP004782.1	1	1	1.0	1
MANEA	1	1	1.0	1
CIB2	1	1	1.0	0
AC099681.1	1	1	1.0	1
AC015871.4	1	1	1.0	1
DCP2	1	1	1.0	0
ELF2P3	1	1	1.0	1
MPPED1	1	1	1.0	0
Z82195.2	1	1	1.0	1
TCHHL1	1	1	1.0	1
UBAC2	1	1	1.0	0
RAB39B	1	1	1.0	1
INPP5A	1	1	1.0	1
AC092376.2	1	1	1.0	1
TSHZ2	1	1	1.0	1
TSHZ1	1	1	1.0	0
GYPB	1	1	1.0	1
TMEM161B	1	1	1.0	0
OR4C11	1	1	1.0	1
SLC11A2	1	1	1.0	0
AC020904.2	1	1	1.0	1
RPL13AP7	1	1	1.0	1
HRAT92	1	1	1.0	1
RPH3AL	1	1	1.0	0
RPL21P9	1	1	1.0	1
TRAF5	1	1	1.0	1
EVC	1	1	1.0	0
AL032819.3	1	1	1.0	1
AC094104.1	1	1	1.0	1
VDAC1P8	1	1	1.0	1
HYDIN	1	1	1.0	1
AL592424.1	1	1	1.0	1
CSAG4	1	1	1.0	1
SYCP2	1	1	1.0	0
RNF10	1	1	1.0	0
LSM6	1	1	1.0	1
BMS1P10	1	1	1.0	1
CD160	1	1	1.0	1
GLB1L3	1	1	1.0	0
EIF4E2P2	1	1	1.0	1
METTL2A	1	1	1.0	1
ANKRD17	1	1	1.0	0
AL583804.1	1	1	1.0	1
RN7SL240P	1	1	1.0	1
PLCD3	1	1	1.0	0
AC068137.2	1	1	1.0	1
AACSP1	1	1	1.0	1
ASAH1	1	1	1.0	1
PAX8	1	1	1.0	1
MRAS	1	1	1.0	1
RIPPLY3	1	1	1.0	1
TET2	1	1	1.0	1
ANKRD26P2	1	1	1.0	1
TRIM7	1	1	1.0	1
TMEM189	1	1	1.0	1
PRSS27	1	1	1.0	1
RAD18	1	1	1.0	1
CPEB2	1	1	1.0	0
AC110053.1	1	1	1.0	1
S100A12	1	1	1.0	1
HOXC5	1	1	1.0	1
GALR1	1	1	1.0	1
RAD21	1	1	1.0	0
ABR	1	1	1.0	1
MEFV	1	1	1.0	0
VPS26C	1	1	1.0	1
LINP1	1	1	1.0	1
ENPEP	1	1	1.0	1
POM121	1	1	1.0	1
AP000295.1	1	2	1.0	0
HOXB6	1	1	1.0	1
GPR162	1	1	1.0	0
AC012360.3	1	1	1.0	1
SOX11	1	1	1.0	1
RNA5SP298	1	1	1.0	1
LINC01505	1	1	1.0	0
MKI67P1	1	1	1.0	1
DCAF6	1	1	1.0	1
GABPB1	1	1	1.0	0
ASB1	1	1	1.0	1
AC004862.1	1	1	1.0	1
AL034397.3	1	1	1.0	0
PDLIM7	1	1	1.0	1
DDX24	1	1	1.0	0
CCDC187	1	1	1.0	1
BLVRB	1	1	1.0	0
TRDN	1	1	1.0	1
RBM19	1	1	1.0	0
ARHGEF17	1	1	1.0	0
ZNF385C	1	1	1.0	1
Z98259.3	1	1	1.0	1
AC093331.2	1	1	1.0	1
PPP1R9B	1	1	1.0	1
CHD1	1	1	1.0	1
CPS1	1	1	1.0	0
IVNS1ABP	1	1	1.0	1
BRINP3	1	1	1.0	1
AL031595.2	1	1	1.0	1
PACSIN2	1	1	1.0	0
MCHR1	1	1	1.0	0
RASGRP1	1	1	1.0	0
PDS5B	1	1	1.0	0
NPR1	1	1	1.0	1
AC010618.2	1	1	1.0	1
CCDC150	1	1	1.0	1
AL845331.2	1	1	1.0	1
MID2	1	1	1.0	1
RGS8	1	1	1.0	1
CAPN6	1	1	1.0	1
RGS3	1	1	1.0	0
IGKV6D	1	1	1.0	1
MPL	1	1	1.0	0
DPAGT1	1	1	1.0	1
C5orf63	1	1	1.0	1
XIAP	1	1	1.0	1
SSSCA1	1	1	1.0	0
CTSS	1	1	1.0	1
AATF	1	1	1.0	0
DOC2B	1	1	1.0	1
BARHL2	1	1	1.0	1
RNA5SP513	1	1	1.0	1
TSPAN2	1	1	1.0	1
ST8SIA5	1	1	1.0	1
PCBP1	1	1	1.0	1
PGBD2	1	1	1.0	1
APH1A	1	1	1.0	1
MIR4422HG	1	1	1.0	1
PIK3R3	1	1	1.0	0
ALPK2	1	1	1.0	1
PPP1R3F	1	1	1.0	1
ST6GAL2	1	1	1.0	0
ST6GAL1	1	1	1.0	1
PAQR8	1	1	1.0	0
AC025572.1	1	1	1.0	1
AL451123.1	1	1	1.0	1
RNA5SP509	1	1	1.0	1
ERFE	1	1	1.0	1
PABPC1L	1	1	1.0	0
LYSMD2	1	1	1.0	0
SEC24B	1	1	1.0	0
SLC12A2	1	1	1.0	0
LINC01201	1	1	1.0	1
ZNF624	1	1	1.0	0
SLC25A29	1	1	1.0	0
PPM1F	1	1	1.0	0
OR10A2	1	2	1.0	0
PIK3CA	1	1	1.0	1
EFCAB13	1	1	1.0	0
AL356599.1	1	1	1.0	1
RASGRF1	1	1	1.0	0
STK24	1	1	1.0	0
MDN1	1	1	1.0	0
LINC01249	1	1	1.0	1
MAPKAPK3	1	1	1.0	0
OLFM1	1	1	1.0	1
ZBTB33	1	1	1.0	0
MPLKIP	1	1	1.0	1
TTLL1	1	1	1.0	0
PSMC6	1	1	1.0	0
AC092071.1	1	1	1.0	1
FOXS1	1	1	1.0	1
LRRC17	1	1	1.0	0
MBLAC2	1	1	1.0	1
PSMA3	1	1	1.0	0
UPF2	1	1	1.0	0
AC009234.1	1	1	1.0	1
C7orf50	1	1	1.0	0
HRG	1	1	1.0	0
NOSTRIN	1	1	1.0	0
NETO2	1	1	1.0	1
ABCA6	1	1	1.0	1
TAPBPL	1	1	1.0	1
TTYH2	1	1	1.0	0
PSME4	1	1	1.0	1
RNA5SP178	1	1	1.0	1
GBP5	1	1	1.0	0
RNA5SP191	1	1	1.0	1
RNA5SP185	1	1	1.0	1
TDRKH	1	1	1.0	0
AC114964.1	1	29	1.0	0
AC090095.1	1	1	1.0	1
RPS6KB1	1	1	1.0	0
AP003730.2	1	1	1.0	1
AL731534.1	1	1	1.0	1
NRXN2	1	1	1.0	1
KDM6B	1	1	1.0	0
C15orf40	1	1	1.0	1
SPRED2	1	1	1.0	0
CASP9	1	1	1.0	1
IRF2BPL	1	1	1.0	1
KDM5B	1	1	1.0	0
ZCCHC4	1	1	1.0	0
LINC00837	1	1	1.0	1
ZMAT1	1	1	1.0	0
C3orf85	1	2	1.0	0
SRARP	1	1	1.0	1
FANCD2	1	1	1.0	1
RNA5SP456	1	1	1.0	1
LIG3	1	1	1.0	1
LMO7	1	1	1.0	0
ANXA11	1	1	1.0	0
LMO4	1	1	1.0	1
CHRNB4	1	1	1.0	1
AC025259.1	1	1	1.0	1
SACS	1	1	1.0	0
NARS2	1	1	1.0	0
AL391121.1	1	1	1.0	1
HOXA13	1	1	1.0	0
AC093567.1	1	1	1.0	1
EMC8	1	1	1.0	0
C12orf40	1	1	1.0	0
RNY4P34	1	1	1.0	1
PTGER4	1	1	1.0	0
RNA5SP413	1	1	1.0	1
AP000529.1	1	29	1.0	0
IZUMO1	1	1	1.0	1
AC104435.2	1	1	1.0	1
RSF1	1	1	1.0	0
SLC44A4	1	1	1.0	0
RPAIN	1	1	1.0	1
ROBO2	1	1	1.0	0
FUBP3	1	1	1.0	1
RAET1E	1	1	1.0	1
SLC35E4	1	1	1.0	1
RN7SL170P	1	1	1.0	1
SNORD104	1	1	1.0	1
LONP2	1	1	1.0	1
CEBPZ	1	1	1.0	1
AC121764.2	1	1	1.0	1
CEP152	1	1	1.0	0
SEC11A	1	1	1.0	1
HECTD4	1	1	1.0	0
STOX2	1	1	1.0	1
RNU11	1	2	1.0	0
CEBPB	1	1	1.0	1
HDAC5	1	1	1.0	0
HDAC4	1	1	1.0	0
DNAJC3	1	1	1.0	1
ADAMTS8	1	1	1.0	1
CCDC54	1	1	1.0	1
MAP3K10	1	1	1.0	1
AC114814.3	1	1	1.0	1
ACTBP7	1	29	1.0	0
THNSL2	1	1	1.0	1
DYRK1A	1	1	1.0	0
LINC01343	1	1	1.0	0
GOLGA8R	1	1	1.0	1
AC005064.1	1	1	1.0	1
PLXNC1	1	1	1.0	1
PAPOLA	1	1	1.0	0
AC005162.3	1	1	1.0	1
EDC3	1	1	1.0	0
AC100830.2	1	1	1.0	1
ZNF331	1	1	1.0	1
LINC00865	1	1	1.0	0
FOSB	1	1	1.0	0
RN7SL483P	1	1	1.0	1
GATB	1	1	1.0	0
IL10RB	1	2	1.0	0
NDUFA4L2	1	1	1.0	1
PRUNE2	1	1	1.0	0
AL365496.1	1	1	1.0	1
GART	1	1	1.0	1
KIFC3	1	1	1.0	1
NCOR2	1	1	1.0	0
U91328.1	1	1	1.0	1
JARID2	1	1	1.0	0
UBL3	1	1	1.0	1
ADAMTSL1	1	1	1.0	0
AC009061.2	1	1	1.0	1
FNDC11	1	1	1.0	1
AC022118.1	1	1	1.0	1
AC027279.4	1	1	1.0	1
GJC2	1	1	1.0	1
FAM171A2	1	1	1.0	1
LINC00882	1	1	1.0	1
GABRG3	1	1	1.0	0
DDX11	1	1	1.0	0
AC069120.1	1	1	1.0	1
RSPH6A	1	2	1.0	0
CMKLR1	1	1	1.0	0
FAM122C	1	1	1.0	0
SMC4	1	1	1.0	0
TEC	1	1	1.0	0
RN7SL116P	1	1	1.0	1
ACTBP11	1	29	1.0	0
CRY2	1	1	1.0	1
AC067751.1	1	1	1.0	1
ETV6	1	1	1.0	1
ETV5	1	1	1.0	1
RNY3P11	1	1	1.0	1
IFT57	1	1	1.0	0
AP003973.2	1	1	1.0	1
RSPH14	1	1	1.0	1
HOOK1	1	1	1.0	1
GNAL	1	1	1.0	1
TFAP2B	1	1	1.0	1
SNTG1	1	1	1.0	0
TBC1D27P	1	1	1.0	0
SNORD3E	1	1	1.0	0
AC098935.1	1	1	1.0	1
FBN2	1	1	1.0	0
WDFY3	1	1	1.0	1
ADAM10	1	1	1.0	1
CASR	1	1	1.0	0
FBXW12	1	1	1.0	1
POTEKP	1	29	1.0	0
CELSR2	1	1	1.0	1
ICE2	1	1	1.0	0
TCEA3	1	1	1.0	1
KLHL7	1	2	1.0	0
ATP6V1G3	1	1	1.0	1
NAPG	1	1	1.0	1
PITPNM2	1	1	1.0	0
ZHX3	1	1	1.0	0
AC233964.1	1	29	1.0	0
KCNT1	1	1	1.0	1
RNA5SP302	1	1	1.0	1
MTRNR2L6	1	1	1.0	1
AP4E1	1	1	1.0	0
MTRNR2L5	1	1	1.0	1
C16orf54	1	1	1.0	1
OSGIN2	1	1	1.0	1
SLC10A1	1	1	1.0	1
NKAIN1	1	1	1.0	1
RPS3AP43	1	1	1.0	1
AC080013.1	1	1	1.0	1
RIN3	1	1	1.0	0
BCS1L	1	1	1.0	1
RF00426	1	1	1.0	1
ISLR2	1	1	1.0	1
CIRBP	1	1	1.0	1
AC021683.2	1	1	1.0	1
C16orf70	1	1	1.0	1
AC004148.2	1	1	1.0	1
CCDC93	1	1	1.0	0
LGALSL	1	1	1.0	0
FLJ46284	1	1	1.0	1
ZNF853	1	1	1.0	1
TSPAN17	1	1	1.0	1
TSPAN14	1	1	1.0	1
TRIM51	1	1	1.0	1
NAF1	1	1	1.0	1
TNFRSF19	1	1	1.0	0
ACP1	1	1	1.0	0
BOC	1	1	1.0	0
DDI2	1	1	1.0	1
AC099554.1	1	1	1.0	1
ZNF423	1	1	1.0	1
SMYD2	1	1	1.0	0
ZNF429	1	1	1.0	0
AC011815.1	1	1	1.0	1
NUDT16	1	1	1.0	0
POTEG	1	29	1.0	0
LY75	1	1	1.0	0
LIMS2	1	1	1.0	1
FRYL	1	1	1.0	0
AL360012.1	1	2	1.0	0
ADAM33	1	1	1.0	1
JAM2	1	1	1.0	0
TEX10	1	1	1.0	0
RN7SL474P	1	1	1.0	1
CHAF1A	1	1	1.0	0
ARHGAP5	1	1	1.0	0
KCNC1	1	1	1.0	0
PPFIBP2	1	1	1.0	0
EIF2AK2	1	1	1.0	1
AC007262.2	1	1	1.0	1
RNF215	1	1	1.0	1
CDCA7	1	1	1.0	0
MEPCE	1	1	1.0	1
FAM19A4	1	1	1.0	1
AC022784.1	1	1	1.0	1
TEX41	1	1	1.0	0
ABCC2	1	1	0.9999999999999999	0
DNASE1L3	1	1	0.9999999999999999	0
CARHSP1	1	1	0.9999999999999999	0
ZFX	1	1	0.9999999999999999	0
TCERG1	1	1	0.9999999999999999	0
CCDC77	1	1	0.9999999999999999	0
EYA4	1	1	0.9999999999999999	0
PLEC	1	1	0.9999999999999999	0
CNKSR1	1	1	0.9999999999999999	0
IKZF4	1	1	0.9999999999999999	0
TTC39A	1	1	0.9999999999999999	0
TRIM66	1	1	0.9999999999999999	0
MSLN	1	1	0.9999999999999999	0
SAP30BP	1	1	0.9999999999999999	0
PRPF39	1	1	0.9999999999999998	0
ING5	1	1	0.9999999999999998	0
CCDC178	1	1	0.9999999999999998	0
FRMD8	1	1	0.9999999999999998	0
P2RX5	1	1	0.9999999999999998	0
SEC16A	1	1	0.9999999999999998	0
NR1H4	1	1	0.9999999999999998	0
PABPC1	1	1	0.9999999999999998	0
CACNA1A	1	1	0.9999999999999997	0
EPB41	1	1	0.9999999999999993	0
ZNF277	2	14	0.9619047619047619	0
RN7SKP71	2	14	0.9619047619047619	0
RN7SKP187	2	14	0.9619047619047619	0
RN7SKP186	2	14	0.9619047619047619	0
RN7SKP189	2	14	0.9619047619047619	0
IGF2BP3	1	1	0.9166666666666667	0
RN7SL502P	1	21	0.9130434782608695	0
RN7SL143P	1	21	0.9130434782608695	0
RN7SL397P	1	21	0.9130434782608695	0
AP001858.1	1	9	0.9	0
NOP56	1	1	0.8999999999999999	0
DYNC1LI1	1	2	0.8888888888888888	0
GOLGA2P7	1	2	0.8695652173913042	0
ANKRD11	1	1	0.857142857142857	0
GIMAP5	1	1	0.8333333333333333	0
MAF1	1	1	0.8	0
CD55	1	1	0.8	0
RAB11FIP1	1	1	0.8	0
RNY1P13	1	27	0.7941176470588235	0
RNY3P1	1	29	0.7837837837837838	0
RNA5SP376	2	2	0.75	0
RNA5SP377	2	2	0.75	0
NNAT	1	1	0.75	0
TNNT2	1	1	0.7368421052631577	0
RAB43	1	1	0.7142857142857142	0
SARS2	1	1	0.7	0
AL133467.3	1	1	0.6666666666666666	0
NAGPA	1	1	0.6666666666666666	0
GPR160	1	1	0.6666666666666666	0
SATB1	1	1	0.6666666666666666	0
LINC01145	1	1	0.6666666666666666	0
RPLP1P6	1	1	0.6666666666666666	0
KCNE1B	2	2	0.6666666666666666	0
NAIF1	2	2	0.6666666666666666	0
ATPAF1	1	2	0.6666666666666666	0
PEX5L	2	2	0.6666666666666666	0
CCDC9B	1	1	0.6666666666666666	0
AC245014.3	1	11	0.6470588235294118	0
PDE4C	1	1	0.6428571428571427	0
RBM4	1	1	0.631578947368421	0
ONECUT2	1	5	0.625	0
AL590764.2	1	1	0.6153846153846154	0
IGSF3	1	1	0.6000000000000001	0
TMEM132A	1	1	0.6	0
KANK1	1	1	0.5833333333333333	0
NOB1	1	1	0.5555555555555556	0
RN7SKP93	3	13	0.5532608695652174	0
RN7SKP137	2	12	0.519927536231884	0
RN7SKP134	2	12	0.519927536231884	0
RN7SKP133	2	12	0.519927536231884	0
RN7SKP148	2	12	0.519927536231884	0
RN7SKP162	2	12	0.519927536231884	0
RN7SKP65	2	12	0.519927536231884	0
RN7SKP90	2	12	0.519927536231884	0
RN7SKP91	2	12	0.519927536231884	0
RN7SKP89	2	12	0.519927536231884	0
AC067930.1	2	12	0.519927536231884	0
RN7SKP175	2	12	0.519927536231884	0
RN7SKP184	2	12	0.519927536231884	0
RN7SKP191	2	12	0.519927536231884	0
RN7SKP230	2	12	0.519927536231884	0
RN7SKP243	2	12	0.519927536231884	0
ABCD1	1	1	0.5	0
SMIM11B	1	1	0.5	0
SMIM11A	1	1	0.5	0
FZD8	2	6	0.5	0
RNA5SP150	1	1	0.5	0
NEDD8	1	1	0.5	0
OVCH1	1	1	0.5	0
RNA5SP437	1	1	0.5	0
RNA5SP448	1	1	0.5	0
ALDH9A1	1	1	0.5	0
ABCD1P2	1	1	0.5	0
AC022336.2	1	1	0.5	0
RNA5SP394	1	1	0.5	0
RNA5SP374	1	1	0.5	0
RNA5SP382	1	1	0.5	0
RNA5SP368	1	1	0.5	0
RNA5SP366	1	1	0.5	0
AC007547.3	1	1	0.5	0
LINC01470	1	1	0.5	0
PRPF38A	1	1	0.5	0
ZNF93	1	1	0.49999999999999994	0
KRT80	1	3	0.44999999999999996	0
CLMN	2	17	0.4480796586059744	0
HMGB2	1	1	0.4444444444444444	0
GOLGA2P10	1	2	0.43478260869565216	0
ERICH6	1	1	0.42857142857142855	0
SPTLC2	1	16	0.42105263157894735	0
FAM19A5	1	1	0.4	0
IL2RG	1	1	0.38461538461538464	0
AC044860.1	1	2	0.34782608695652173	0
GTDC1	1	1	0.3333333333333333	0
RN7SL35P	1	1	0.3333333333333333	0
PAGR1	1	1	0.3333333333333333	0
AC140479.5	1	1	0.3333333333333333	0
AC068594.1	1	1	0.3333333333333333	0
RNA5SP149	1	1	0.3333333333333333	0
RN7SL401P	1	1	0.3333333333333333	0
RNY3P5	1	1	0.3333333333333333	0
TCL1B	1	1	0.3333333333333333	0
AC008040.2	1	1	0.3333333333333333	0
ZFYVE16	2	2	0.3333333333333333	0
LINC02591	1	1	0.3333333333333333	0
WDR3	1	1	0.3333333333333333	0
AC009133.6	1	1	0.3333333333333333	0
GARS	2	2	0.3333333333333333	0
RNA5SP392	1	1	0.3333333333333333	0
RNA5SP357	1	1	0.3333333333333333	0
RN7SL518P	1	1	0.3333333333333333	0
TRIM65	1	1	0.3333333333333333	0
AL022718.1	1	1	0.3333333333333333	0
CBL	1	1	0.30000000000000004	0
MEIS2	1	1	0.2857142857142857	0
RN7SL191P	1	2	0.2857142857142857	0
AC012645.3	1	1	0.2857142857142857	0
RN7SL664P	1	2	0.2857142857142857	0
RN7SL499P	1	2	0.2857142857142857	0
RN7SL587P	1	2	0.2857142857142857	0
RN7SL704P	1	2	0.2857142857142857	0
RBM4B	1	1	0.2631578947368421	0
SENP3	1	1	0.25	0
RNA5SP160	1	1	0.25	0
KPNA4	1	1	0.25	0
RNA5SP499	1	1	0.25	0
RNY1P9	1	1	0.25	0
AMOTL1	1	1	0.25	0
RNY1P2	1	1	0.25	0
MALL	1	1	0.2222222222222222	0
AC011473.4	1	2	0.2222222222222222	0
AC244205.2	1	1	0.2222222222222222	0
CA8	1	1	0.21428571428571427	0
CHST11	1	1	0.21052631578947367	0
RN7SL504P	1	1	0.2	0
PLPP3	1	1	0.2	0
AL356585.2	1	1	0.2	0
AC027612.1	1	1	0.2	0
TCP11	1	1	0.2	0
PSMC1P3	1	1	0.2	0
IBSP	1	1	0.2	0
RN7SL342P	1	1	0.2	0
THRAP3	1	1	0.1764705882352941	0
FOSL2	1	1	0.1764705882352941	0
GOLGA2P2Y	1	2	0.17391304347826086	0
RNA5SP67	1	1	0.16666666666666666	0
RNA5SP299	1	1	0.16666666666666666	0
GIMAP1	1	1	0.16666666666666666	0
RN7SL521P	1	1	0.16666666666666666	0
RNA5SP445	1	1	0.16666666666666666	0
RNA5SP301	1	1	0.16666666666666666	0
RF00017	1	1	0.16666666666666666	0
ZNF486	1	1	0.16666666666666666	0
KRT76	1	3	0.15	0
KRT6B	1	3	0.15	0
KRT8P3	1	3	0.15	0
KRT8P50	1	3	0.15	0
KRT8P41	1	3	0.15	0
KRT8P42	1	3	0.15	0
KRT8P47	1	3	0.15	0
KRT8P32	1	3	0.15	0
KRT8P35	1	3	0.15	0
TTBK2	1	3	0.15	0
AC092368.3	1	1	0.14285714285714285	0
AC105342.1	1	1	0.14285714285714285	0
ISY1	1	1	0.14285714285714285	0
AC026412.1	1	1	0.13333333333333333	0
LINC01254	1	1	0.11764705882352941	0
RPL13AP3	1	1	0.1111111111111111	0
AC140479.6	1	1	0.1111111111111111	0
AC244205.1	1	1	0.1111111111111111	0
OTOF	1	1	0.1	0
AC011455.2	1	1	0.1	0
INA	1	1	0.1	0
AL135925.1	1	1	0.1	0
SLC5A4	1	1	0.1	0
CPSF1P1	1	1	0.1	0
NOP56P1	1	1	0.1	0
RN7SL237P	2	2	0.08846153846153847	0
RN7SL328P	2	2	0.08846153846153847	0
RN7SL720P	2	2	0.08846153846153847	0
RN7SL33P	2	2	0.08846153846153847	0
RN7SL724P	2	2	0.08846153846153847	0
RN7SL153P	2	2	0.08846153846153847	0
RN7SL597P	2	2	0.08846153846153847	0
RN7SL181P	2	2	0.08846153846153847	0
RN7SL184P	2	2	0.08846153846153847	0
RN7SL585P	2	2	0.08846153846153847	0
RN7SL567P	2	2	0.08846153846153847	0
RN7SL218P	2	2	0.08846153846153847	0
RN7SL350P	2	2	0.08846153846153847	0
RN7SL291P	2	2	0.08846153846153847	0
RN7SL823P	2	2	0.08846153846153847	0
RN7SL380P	2	2	0.08846153846153847	0
RN7SL691P	2	2	0.08846153846153847	0
RN7SL210P	2	2	0.08846153846153847	0
GOLGA2P3Y	1	2	0.08695652173913043	0
AC243562.1	1	2	0.08695652173913043	0
AL023775.1	1	1	0.08333333333333333	0
AC011447.2	1	1	0.08333333333333333	0
AC010329.5	1	1	0.08333333333333333	0
AC078899.3	1	1	0.08333333333333333	0
AC078899.4	1	1	0.08333333333333333	0
AC008397.2	1	1	0.07142857142857142	0
HMGB1P14	1	1	0.07142857142857142	0
SNORD3H	1	1	0.06666666666666667	0
PDCD6	1	1	0.06666666666666667	0
RNA5SP271	1	1	0.058823529411764705	0
RNA5SP263	1	1	0.058823529411764705	0
RNA5SP46	1	1	0.058823529411764705	0
RNA5SP31	1	1	0.058823529411764705	0
RNA5SP163	1	1	0.058823529411764705	0
RNA5SP130	1	1	0.058823529411764705	0
RNA5SP508	1	1	0.058823529411764705	0
RNA5SP496	1	1	0.058823529411764705	0
RNA5SP480	1	1	0.058823529411764705	0
RNA5SP461	1	1	0.058823529411764705	0
RNA5SP428	1	1	0.058823529411764705	0
THRAP3P1	1	1	0.058823529411764705	0
RNA5SP350	1	1	0.058823529411764705	0
RNA5SP335	1	1	0.058823529411764705	0
RNA5SP332	1	1	0.058823529411764705	0
RF00026	1	2	0.058823529411764705	0
RNY1P5	2	2	0.054093567251461985	0
AC091144.2	1	1	0.05263157894736842	0
RBM14	1	1	0.05263157894736842	0
GJA3	1	1	0.05263157894736842	0
RN7SKP245	1	1	0.041666666666666664	0
RN7SL34P	1	1	0.038461538461538464	0
RN7SL814P	1	1	0.038461538461538464	0
RN7SL372P	1	1	0.038461538461538464	0
RN7SL305P	1	1	0.038461538461538464	0
RN7SL398P	1	1	0.038461538461538464	0
RN7SL70P	1	1	0.038461538461538464	0
RN7SKP144	1	1	0.03333333333333333	0
RN7SKP146	1	1	0.03333333333333333	0
RN7SKP8	1	1	0.03333333333333333	0
RN7SKP1	1	1	0.03333333333333333	0
RN7SKP74	1	1	0.03333333333333333	0
RN7SKP77	1	1	0.03333333333333333	0
RN7SKP47	1	1	0.03333333333333333	0
RN7SKP177	1	1	0.03333333333333333	0
RN7SKP171	1	1	0.03333333333333333	0
RN7SKP231	1	1	0.03333333333333333	0
RN7SKP250	1	1	0.03333333333333333	0
RN7SKP278	1	1	0.03333333333333333	0
