# Supplementary material for: Analysis of plasma‐derived small extracellular vesicle characteristics and microRNA cargo following exercise‐induced skeletal muscle damage in men
Source: Physiol Rep. 2024 Sep 20;12(18):e70056. doi: 10.14814/phy2.70056 (PMC11415274; doi:10.14814/phy2.70056)
Supplement: Supplementary file 2 — Data S2: Supporting Information. [file PHY2-12-e70056-s001.zip › Processed Files For Individual Samples/SV18362-0006_S6_R1_001.fastq_CORE_RESULTS_v4.6.2/SV18362-0006_S6_R1_001.fastq/readCounts_circRNA_sense.txt]

ReferenceID	uniqueFragmentCount	totalReadCount	multimapAdjustedReadCount	uniqueMappingReads
hsa_circ_0109987	10	717	717.0	717
hsa_circ_0052591	10	568	568.0	568
hsa_circ_0008347	11	443	432.0	421
hsa_circ_0007965	39	916	242.59999999999997	0
hsa_circ_0005409	38	881	233.84999999999997	0
hsa_circ_0003420	35	860	214.84999999999997	0
hsa_circ_0003427	35	860	214.84999999999997	0
hsa_circ_0118373	8	210	208.15384615384616	208
hsa_circ_0108381	7	198	198.0	198
hsa_circ_0102640	5	182	182.0	182
hsa_circ_0132558	3	171	171.0	171
hsa_circ_0095853	4	147	147.0	147
hsa_circ_0111652	3	145	145.0	145
hsa_circ_0061589	9	141	141.0	141
hsa_circ_0128184	6	139	139.0	139
hsa_circ_0130833	7	133	133.0	133
hsa_circ_0104941	11	235	117.5	0
hsa_circ_0104943	11	235	117.5	0
hsa_circ_0089253	7	104	104.0	104
hsa_circ_0006368	16	305	97.9871794871795	1
hsa_circ_0006766	15	304	96.9871794871795	0
hsa_circ_0008422	15	304	96.9871794871795	0
hsa_circ_0007319	13	95	94.5	94
hsa_circ_0004360	19	573	93.5873015873016	0
hsa_circ_0003072	19	573	93.5873015873016	0
hsa_circ_0008570	19	573	93.5873015873016	0
hsa_circ_0004848	19	573	93.5873015873016	0
hsa_circ_0007133	19	573	93.5873015873016	0
hsa_circ_0007373	19	573	93.5873015873016	0
hsa_circ_0083368	2	90	90.0	90
hsa_circ_0074029	3	90	90.0	90
hsa_circ_0138543	1	88	88.0	88
hsa_circ_0011417	5	261	87.00000000000001	0
hsa_circ_0011416	5	261	87.00000000000001	0
hsa_circ_0113057	5	261	87.00000000000001	0
hsa_circ_0004076	2	77	77.0	77
hsa_circ_0137089	3	76	76.0	76
hsa_circ_0076289	2	71	71.0	71
hsa_circ_0084559	2	68	68.0	68
hsa_circ_0133347	2	67	67.0	67
hsa_circ_0094632	3	65	65.0	65
hsa_circ_0018067	2	65	65.0	65
hsa_circ_0003163	8	99	64.0	29
hsa_circ_0098819	2	64	64.0	64
hsa_circ_0054436	5	63	63.0	63
hsa_circ_0127203	2	60	60.0	60
hsa_circ_0029542	3	59	59.0	59
hsa_circ_0008919	1	54	54.0	54
hsa_circ_0069060	3	53	53.0	53
hsa_circ_0126614	3	53	53.0	53
hsa_circ_0115830	2	52	52.0	52
hsa_circ_0002659	4	51	50.5	50
hsa_circ_0116504	4	49	49.0	49
hsa_circ_0131669	2	48	48.0	48
hsa_circ_0130975	3	48	48.0	48
hsa_circ_0003971	3	46	46.0	46
hsa_circ_0069749	8	49	44.5	40
hsa_circ_0009016	10	64	42.611111111111114	22
hsa_circ_0102476	2	42	42.0	42
hsa_circ_0017177	1	41	41.0	41
hsa_circ_0111752	6	40	40.0	40
hsa_circ_0003581	12	222	39.32051282051282	0
hsa_circ_0116391	1	39	39.0	39
hsa_circ_0100827	1	39	39.0	39
hsa_circ_0007774	12	39	39.0	39
hsa_circ_0122022	2	38	38.0	38
hsa_circ_0111396	2	44	37.5	31
hsa_circ_0101715	5	73	37.0	1
hsa_circ_0098428	1	37	37.0	37
hsa_circ_0129905	1	36	36.0	36
hsa_circ_0108520	1	36	36.0	36
hsa_circ_0101719	4	72	36.0	0
hsa_circ_0112410	1	35	35.0	35
hsa_circ_0124860	1	35	35.0	35
hsa_circ_0138536	1	35	35.0	35
hsa_circ_0002342	7	92	34.62857142857143	0
hsa_circ_0007389	7	92	34.62857142857143	0
hsa_circ_0113688	7	34	34.0	34
hsa_circ_0008931	10	100	33.11111111111111	0
hsa_circ_0003083	10	100	33.11111111111111	0
hsa_circ_0002010	10	100	33.11111111111111	0
hsa_circ_0097090	5	66	33.0	0
hsa_circ_0097089	5	66	33.0	0
hsa_circ_0107574	1	32	32.0	32
hsa_circ_0083793	1	32	32.0	32
hsa_circ_0004434	5	32	32.0	32
hsa_circ_0131741	1	32	32.0	32
hsa_circ_0103150	1	63	31.5	0
hsa_circ_0103151	1	63	31.5	0
hsa_circ_0114955	1	31	31.0	31
hsa_circ_0126863	2	31	31.0	31
hsa_circ_0127068	1	31	31.0	31
hsa_circ_0108543	15	30	30.0	30
hsa_circ_0069858	2	50	29.5	9
hsa_circ_0114490	1	29	29.0	29
hsa_circ_0036948	1	29	29.0	29
hsa_circ_0139590	1	28	28.0	28
hsa_circ_0026133	1	28	28.0	28
hsa_circ_0124471	1	28	28.0	28
hsa_circ_0133137	1	28	28.0	28
hsa_circ_0123107	1	28	28.0	28
hsa_circ_0136226	1	28	28.0	28
hsa_circ_0085885	1	28	28.0	28
hsa_circ_0131728	1	28	28.0	28
hsa_circ_0034327	6	31	27.666666666666668	26
hsa_circ_0129122	2	27	27.0	27
hsa_circ_0135003	1	27	27.0	27
hsa_circ_0137435	1	27	27.0	27
hsa_circ_0008364	10	185	26.987179487179485	0
hsa_circ_0009078	10	185	26.987179487179485	0
hsa_circ_0003382	10	185	26.987179487179485	0
hsa_circ_0007724	10	185	26.987179487179485	0
hsa_circ_0002728	10	185	26.987179487179485	0
hsa_circ_0017821	2	26	26.0	26
hsa_circ_0102094	1	26	26.0	26
hsa_circ_0127357	1	26	26.0	26
hsa_circ_0099833	3	26	26.0	26
hsa_circ_0138882	3	52	26.0	0
hsa_circ_0138881	3	52	26.0	0
hsa_circ_0115463	2	26	26.0	26
hsa_circ_0018076	1	26	26.0	26
hsa_circ_0138587	1	26	26.0	26
hsa_circ_0005639	6	51	25.5	0
hsa_circ_0002960	6	51	25.5	0
hsa_circ_0077989	1	25	25.0	25
hsa_circ_0057797	1	25	25.0	25
hsa_circ_0102249	2	25	25.0	25
hsa_circ_0136230	3	25	25.0	25
hsa_circ_0003096	5	75	24.999999999999996	0
hsa_circ_0007742	5	75	24.999999999999996	0
hsa_circ_0038910	5	75	24.999999999999996	0
hsa_circ_0136736	1	24	24.0	24
hsa_circ_0136275	1	24	24.0	24
hsa_circ_0111170	1	24	24.0	24
hsa_circ_0005503	8	24	24.0	24
hsa_circ_0074783	2	24	24.0	24
hsa_circ_0020118	1	24	24.0	24
hsa_circ_0061338	1	23	23.0	23
hsa_circ_0133677	1	23	23.0	23
hsa_circ_0129705	2	23	23.0	23
hsa_circ_0058908	1	23	23.0	23
hsa_circ_0004923	8	156	22.153846153846153	0
hsa_circ_0133626	1	22	22.0	22
hsa_circ_0074856	2	22	22.0	22
hsa_circ_0098124	1	22	22.0	22
hsa_circ_0124803	1	22	22.0	22
hsa_circ_0136566	1	22	22.0	22
hsa_circ_0091739	1	21	21.0	21
hsa_circ_0130138	1	21	21.0	21
hsa_circ_0117711	1	21	21.0	21
hsa_circ_0108524	2	21	21.0	21
hsa_circ_0115035	1	21	21.0	21
hsa_circ_0125436	1	21	21.0	21
hsa_circ_0013800	2	63	20.833333333333332	0
hsa_circ_0135322	1	41	20.5	0
hsa_circ_0135324	1	41	20.5	0
hsa_circ_0007197	4	21	20.5	20
hsa_circ_0069028	3	40	20.0	0
hsa_circ_0083359	3	40	20.0	0
hsa_circ_0096119	1	20	20.0	20
hsa_circ_0095668	1	20	20.0	20
hsa_circ_0136002	1	39	19.5	0
hsa_circ_0096628	1	39	19.5	0
hsa_circ_0096627	1	39	19.5	0
hsa_circ_0120518	2	19	19.0	19
hsa_circ_0043314	1	19	19.0	19
hsa_circ_0095457	2	36	18.5	1
hsa_circ_0004986	3	55	18.11111111111111	0
hsa_circ_0005048	3	55	18.11111111111111	0
hsa_circ_0004097	3	55	18.11111111111111	0
hsa_circ_0137295	5	36	18.0	9
hsa_circ_0004784	8	96	17.875	0
hsa_circ_0008733	8	96	17.875	0
hsa_circ_0006643	8	96	17.875	0
hsa_circ_0002978	8	96	17.875	0
hsa_circ_0015857	1	35	17.5	0
hsa_circ_0005283	12	105	17.40952380952381	0
hsa_circ_0008167	12	105	17.40952380952381	0
hsa_circ_0006821	12	105	17.40952380952381	0
hsa_circ_0003317	12	105	17.40952380952381	0
hsa_circ_0009129	12	105	17.40952380952381	0
hsa_circ_0003603	12	105	17.40952380952381	0
hsa_circ_0008909	4	136	17.0	0
hsa_circ_0007220	4	136	17.0	0
hsa_circ_0113518	1	17	17.0	17
hsa_circ_0008588	4	136	17.0	0
hsa_circ_0133140	6	17	17.0	17
hsa_circ_0002667	4	136	17.0	0
hsa_circ_0007999	4	136	17.0	0
hsa_circ_0078901	1	17	17.0	17
hsa_circ_0002098	4	136	17.0	0
hsa_circ_0008862	4	136	17.0	0
hsa_circ_0004055	4	136	17.0	0
hsa_circ_0117891	1	17	17.0	17
hsa_circ_0007702	5	46	16.833333333333336	0
hsa_circ_0002937	5	46	16.833333333333336	0
hsa_circ_0006372	7	57	16.583333333333336	0
hsa_circ_0008576	7	57	16.583333333333336	0
hsa_circ_0004659	5	17	16.333333333333332	16
hsa_circ_0112697	1	16	16.0	16
hsa_circ_0017529	4	32	16.0	0
hsa_circ_0017528	4	32	16.0	0
hsa_circ_0022343	2	32	16.0	0
hsa_circ_0022342	2	32	16.0	0
hsa_circ_0095850	1	31	15.5	0
hsa_circ_0095849	1	31	15.5	0
hsa_circ_0119043	1	31	15.5	0
hsa_circ_0075695	1	31	15.5	0
hsa_circ_0137178	1	15	15.0	15
hsa_circ_0093098	1	15	15.0	15
hsa_circ_0104693	1	15	15.0	15
hsa_circ_0111717	1	15	15.0	15
hsa_circ_0020793	2	15	15.0	15
hsa_circ_0007636	3	66	14.850000000000001	0
hsa_circ_0003953	3	66	14.850000000000001	0
hsa_circ_0007359	3	66	14.850000000000001	0
hsa_circ_0008442	3	66	14.850000000000001	0
hsa_circ_0089763	2	29	14.5	0
hsa_circ_0089761	2	29	14.5	0
hsa_circ_0125684	1	29	14.5	0
hsa_circ_0125687	1	29	14.5	0
hsa_circ_0127360	2	18	14.0	10
hsa_circ_0136107	1	14	14.0	14
hsa_circ_0105864	2	14	14.0	14
hsa_circ_0132725	1	39	13.0	0
hsa_circ_0132729	1	39	13.0	0
hsa_circ_0132727	1	39	13.0	0
hsa_circ_0126938	2	26	13.0	0
hsa_circ_0126937	2	26	13.0	0
hsa_circ_0133093	2	13	13.0	13
hsa_circ_0061300	1	38	12.666666666666666	0
hsa_circ_0061297	1	38	12.666666666666666	0
hsa_circ_0061285	1	38	12.666666666666666	0
hsa_circ_0131503	1	25	12.5	0
hsa_circ_0131502	1	25	12.5	0
hsa_circ_0132183	2	13	12.5	12
hsa_circ_0124633	3	37	12.333333333333332	0
hsa_circ_0124638	3	37	12.333333333333332	0
hsa_circ_0124637	3	37	12.333333333333332	0
hsa_circ_0068042	2	25	12.25	0
hsa_circ_0068063	2	25	12.25	0
hsa_circ_0139399	1	24	12.0	0
hsa_circ_0139398	1	24	12.0	0
hsa_circ_0076872	7	12	12.0	12
hsa_circ_0055538	2	12	12.0	12
hsa_circ_0033571	1	12	12.0	12
hsa_circ_0096037	1	12	12.0	12
hsa_circ_0096469	2	24	12.0	0
hsa_circ_0095362	3	22	12.0	2
hsa_circ_0104938	2	24	12.0	0
hsa_circ_0104937	2	24	12.0	0
hsa_circ_0023664	2	24	12.0	0
hsa_circ_0077744	1	23	11.5	0
hsa_circ_0077745	1	23	11.5	0
hsa_circ_0096525	1	23	11.5	0
hsa_circ_0096526	1	23	11.5	0
hsa_circ_0101415	2	23	11.5	0
hsa_circ_0101416	2	23	11.5	0
hsa_circ_0055550	3	77	11.0	0
hsa_circ_0035968	1	11	11.0	11
hsa_circ_0140686	1	11	11.0	11
hsa_circ_0088336	1	22	11.0	0
hsa_circ_0116505	3	33	11.0	0
hsa_circ_0116506	3	33	11.0	0
hsa_circ_0116507	3	33	11.0	0
hsa_circ_0136646	2	20	10.5	1
hsa_circ_0108393	1	31	10.333333333333334	0
hsa_circ_0099963	1	31	10.333333333333334	0
hsa_circ_0099966	1	31	10.333333333333334	0
hsa_circ_0099964	1	31	10.333333333333334	0
hsa_circ_0095361	1	20	10.0	0
hsa_circ_0098911	1	19	9.5	0
hsa_circ_0122158	1	19	9.5	0
hsa_circ_0117425	1	19	9.5	0
hsa_circ_0085301	2	33	9.0	1
hsa_circ_0137297	1	27	9.0	0
hsa_circ_0137298	1	27	9.0	0
hsa_circ_0128880	1	35	8.75	0
hsa_circ_0085300	1	32	8.0	0
hsa_circ_0081676	1	32	8.0	0
hsa_circ_0081675	1	32	8.0	0
hsa_circ_0081678	1	32	8.0	0
hsa_circ_0081677	1	32	8.0	0
hsa_circ_0005114	1	32	8.0	0
hsa_circ_0118395	1	8	8.0	8
hsa_circ_0135465	4	8	8.0	8
hsa_circ_0135433	1	32	8.0	0
hsa_circ_0006071	4	8	8.0	8
hsa_circ_0117589	1	23	7.666666666666667	0
hsa_circ_0117586	1	23	7.666666666666667	0
hsa_circ_0032211	1	23	7.666666666666667	0
hsa_circ_0032209	1	23	7.666666666666667	0
hsa_circ_0032208	1	23	7.666666666666667	0
hsa_circ_0039926	1	23	7.666666666666667	0
hsa_circ_0051491	2	7	7.0	7
hsa_circ_0080432	1	7	7.0	7
hsa_circ_0127762	2	20	6.666666666666667	0
hsa_circ_0127763	2	20	6.666666666666667	0
hsa_circ_0127764	2	20	6.666666666666667	0
hsa_circ_0139739	2	20	6.666666666666666	0
hsa_circ_0139737	2	20	6.666666666666666	0
hsa_circ_0139734	2	20	6.666666666666666	0
hsa_circ_0126930	1	13	6.5	0
hsa_circ_0132863	1	31	6.2	0
hsa_circ_0004177	6	49	6.125	0
hsa_circ_0008109	6	49	6.125	0
hsa_circ_0008611	6	49	6.125	0
hsa_circ_0013829	6	49	6.125	0
hsa_circ_0125799	2	12	6.0	0
hsa_circ_0125798	2	12	6.0	0
hsa_circ_0134158	2	33	5.833333333333333	0
hsa_circ_0134157	2	33	5.833333333333333	0
hsa_circ_0013638	1	11	5.5	0
hsa_circ_0013640	1	11	5.5	0
hsa_circ_0001218	2	27	5.4	0
hsa_circ_0001217	2	27	5.4	0
hsa_circ_0126145	1	32	5.333333333333333	0
hsa_circ_0013805	1	32	5.333333333333333	0
hsa_circ_0013806	1	32	5.333333333333333	0
hsa_circ_0111639	3	5	5.0	5
hsa_circ_0135749	1	5	5.0	5
hsa_circ_0004778	2	51	4.944444444444445	0
hsa_circ_0118855	2	51	4.944444444444445	0
hsa_circ_0118858	2	51	4.944444444444445	0
hsa_circ_0118860	2	51	4.944444444444445	0
hsa_circ_0118863	2	51	4.944444444444445	0
hsa_circ_0118862	2	51	4.944444444444445	0
hsa_circ_0118861	2	51	4.944444444444445	0
hsa_circ_0004836	2	51	4.944444444444445	0
hsa_circ_0004642	2	51	4.944444444444445	0
hsa_circ_0002461	3	33	4.828571428571429	0
hsa_circ_0003547	3	33	4.828571428571429	0
hsa_circ_0008028	3	33	4.828571428571429	0
hsa_circ_0105969	1	19	4.75	0
hsa_circ_0105968	1	19	4.75	0
hsa_circ_0120284	2	18	4.75	0
hsa_circ_0120286	2	18	4.75	0
hsa_circ_0105971	1	19	4.75	0
hsa_circ_0105970	1	19	4.75	0
hsa_circ_0006152	2	32	4.628571428571429	0
hsa_circ_0005911	2	32	4.628571428571429	0
hsa_circ_0000136	1	23	4.6	0
hsa_circ_0110859	1	23	4.6	0
hsa_circ_0110862	1	23	4.6	0
hsa_circ_0110861	1	23	4.6	0
hsa_circ_0110860	1	23	4.6	0
hsa_circ_0115986	1	9	4.5	0
hsa_circ_0115985	1	9	4.5	0
hsa_circ_0133322	3	5	4.5	4
hsa_circ_0016779	1	17	4.25	0
hsa_circ_0008848	2	21	4.25	0
hsa_circ_0008049	2	21	4.25	0
hsa_circ_0139874	1	17	4.25	0
hsa_circ_0004588	1	20	4.0	0
hsa_circ_0087105	4	4	4.0	4
hsa_circ_0114235	4	4	4.0	4
hsa_circ_0066708	4	4	4.0	4
hsa_circ_0005179	1	4	4.0	4
hsa_circ_0130415	1	31	3.875	0
hsa_circ_0130414	1	31	3.875	0
hsa_circ_0130413	1	31	3.875	0
hsa_circ_0130419	1	31	3.875	0
hsa_circ_0130418	1	31	3.875	0
hsa_circ_0130417	1	31	3.875	0
hsa_circ_0130416	1	31	3.875	0
hsa_circ_0130420	1	31	3.875	0
hsa_circ_0107955	2	11	3.8333333333333335	0
hsa_circ_0107954	2	11	3.8333333333333335	0
hsa_circ_0003689	10	24	3.833333333333333	0
hsa_circ_0005215	10	24	3.833333333333333	0
hsa_circ_0006066	10	24	3.833333333333333	0
hsa_circ_0008088	10	24	3.833333333333333	0
hsa_circ_0003616	10	24	3.833333333333333	0
hsa_circ_0006940	7	21	3.4999999999999996	0
hsa_circ_0107956	1	10	3.3333333333333335	0
hsa_circ_0106679	3	3	3.0	3
hsa_circ_0017433	1	3	3.0	3
hsa_circ_0104912	1	3	3.0	3
hsa_circ_0101818	3	3	3.0	3
hsa_circ_0104095	3	3	3.0	3
hsa_circ_0105922	3	3	3.0	3
hsa_circ_0094786	2	3	3.0	3
hsa_circ_0126458	3	3	3.0	3
hsa_circ_0081680	1	3	3.0	3
hsa_circ_0130716	1	3	3.0	3
hsa_circ_0107261	2	3	3.0	3
hsa_circ_0095350	1	3	3.0	3
hsa_circ_0031409	2	5	2.5	0
hsa_circ_0006038	2	5	2.5	0
hsa_circ_0139677	1	5	2.5	0
hsa_circ_0068559	1	5	2.5	0
hsa_circ_0078382	4	5	2.5	1
hsa_circ_0110497	3	3	2.2	2
hsa_circ_0017915	1	26	2.1666666666666665	0
hsa_circ_0017914	1	26	2.1666666666666665	0
hsa_circ_0032124	1	26	2.1666666666666665	0
hsa_circ_0092676	2	2	2.0	2
hsa_circ_0127385	2	2	2.0	2
hsa_circ_0110336	2	2	2.0	2
hsa_circ_0005448	1	2	2.0	2
hsa_circ_0097292	1	4	2.0	0
hsa_circ_0097293	1	4	2.0	0
hsa_circ_0005234	2	2	2.0	2
hsa_circ_0123592	2	2	2.0	2
hsa_circ_0139728	1	2	2.0	2
hsa_circ_0123333	1	2	2.0	2
hsa_circ_0020259	2	2	2.0	2
hsa_circ_0108803	2	2	2.0	2
hsa_circ_0124499	2	2	2.0	2
hsa_circ_0138427	1	2	2.0	2
hsa_circ_0113376	2	2	2.0	2
hsa_circ_0129222	2	2	2.0	2
hsa_circ_0092576	2	2	2.0	2
hsa_circ_0111964	2	2	2.0	2
hsa_circ_0139048	1	2	2.0	2
hsa_circ_0102181	2	2	2.0	2
hsa_circ_0119280	2	2	2.0	2
hsa_circ_0102826	4	4	2.0	0
hsa_circ_0102827	4	4	2.0	0
hsa_circ_0025390	1	2	2.0	2
hsa_circ_0098001	1	2	2.0	2
hsa_circ_0121317	2	2	2.0	2
hsa_circ_0121061	2	2	2.0	2
hsa_circ_0034729	1	2	2.0	2
hsa_circ_0105602	1	2	2.0	2
hsa_circ_0103887	1	2	2.0	2
hsa_circ_0131089	2	2	2.0	2
hsa_circ_0036955	1	2	2.0	2
hsa_circ_0099901	2	2	2.0	2
hsa_circ_0140621	1	2	2.0	2
hsa_circ_0034326	5	5	1.6666666666666665	0
hsa_circ_0111059	5	5	1.6666666666666665	0
hsa_circ_0124706	2	2	1.5	1
hsa_circ_0100849	2	2	1.5	1
hsa_circ_0003833	2	2	1.5	1
hsa_circ_0115687	1	3	1.5	0
hsa_circ_0115688	1	3	1.5	0
hsa_circ_0018830	1	4	1.3333333333333333	0
hsa_circ_0018831	1	4	1.3333333333333333	0
hsa_circ_0018826	1	4	1.3333333333333333	0
hsa_circ_0122862	2	2	1.3333333333333333	1
hsa_circ_0016171	4	6	1.2	0
hsa_circ_0016170	4	6	1.2	0
hsa_circ_0016164	4	6	1.2	0
hsa_circ_0016167	4	6	1.2	0
hsa_circ_0016156	4	6	1.2	0
hsa_circ_0122314	3	3	1.1111111111111112	0
hsa_circ_0122315	3	3	1.1111111111111112	0
hsa_circ_0075901	1	2	1.0	0
hsa_circ_0003422	3	3	1.0	0
hsa_circ_0129337	1	1	1.0	1
hsa_circ_0100958	1	1	1.0	1
hsa_circ_0093775	1	1	1.0	1
hsa_circ_0124916	1	1	1.0	1
hsa_circ_0130114	1	1	1.0	1
hsa_circ_0130113	1	1	1.0	1
hsa_circ_0128262	1	1	1.0	1
hsa_circ_0000135	1	1	1.0	1
hsa_circ_0130590	1	1	1.0	1
hsa_circ_0129118	1	1	1.0	1
hsa_circ_0138005	1	1	1.0	1
hsa_circ_0102084	1	1	1.0	1
hsa_circ_0131625	1	1	1.0	1
hsa_circ_0132953	1	1	1.0	1
hsa_circ_0025468	1	1	1.0	1
hsa_circ_0098184	1	1	1.0	1
hsa_circ_0140585	1	1	1.0	1
hsa_circ_0114078	1	1	1.0	1
hsa_circ_0122557	1	1	1.0	1
hsa_circ_0109367	1	1	1.0	1
hsa_circ_0029417	1	1	1.0	1
hsa_circ_0100550	1	1	1.0	1
hsa_circ_0131273	1	1	1.0	1
hsa_circ_0133229	1	1	1.0	1
hsa_circ_0134790	1	1	1.0	1
hsa_circ_0100753	1	1	1.0	1
hsa_circ_0100992	1	1	1.0	1
hsa_circ_0122740	1	1	1.0	1
hsa_circ_0116063	1	1	1.0	1
hsa_circ_0130147	1	1	1.0	1
hsa_circ_0101819	1	1	1.0	1
hsa_circ_0099666	1	1	1.0	1
hsa_circ_0032844	1	1	1.0	1
hsa_circ_0121675	1	1	1.0	1
hsa_circ_0102443	1	1	1.0	1
hsa_circ_0115739	1	1	1.0	1
hsa_circ_0099625	1	1	1.0	1
hsa_circ_0139961	1	1	1.0	1
hsa_circ_0104617	1	1	1.0	1
hsa_circ_0119067	1	1	1.0	1
hsa_circ_0114846	1	1	1.0	1
hsa_circ_0054453	1	1	1.0	1
hsa_circ_0002802	1	1	1.0	1
hsa_circ_0135799	1	1	1.0	1
hsa_circ_0001711	1	1	1.0	1
hsa_circ_0137748	1	1	1.0	1
hsa_circ_0127327	1	1	1.0	1
hsa_circ_0093268	1	1	1.0	1
hsa_circ_0139784	1	1	1.0	1
hsa_circ_0082725	1	1	1.0	1
hsa_circ_0107950	1	1	1.0	1
hsa_circ_0120715	1	1	1.0	1
hsa_circ_0140303	1	1	1.0	1
hsa_circ_0106639	1	1	1.0	1
hsa_circ_0115591	1	1	1.0	1
hsa_circ_0113367	1	1	1.0	1
hsa_circ_0076077	1	1	1.0	1
hsa_circ_0098925	1	1	1.0	1
hsa_circ_0126672	1	1	1.0	1
hsa_circ_0047774	1	1	1.0	1
hsa_circ_0001576	1	1	1.0	1
hsa_circ_0115777	1	1	1.0	1
hsa_circ_0001323	1	1	1.0	1
hsa_circ_0135381	1	1	1.0	1
hsa_circ_0067128	1	1	1.0	1
hsa_circ_0125577	1	1	1.0	1
hsa_circ_0124486	1	1	1.0	1
hsa_circ_0111171	1	1	1.0	1
hsa_circ_0091275	1	1	1.0	1
hsa_circ_0127546	1	1	1.0	1
hsa_circ_0092596	1	1	1.0	1
hsa_circ_0094770	1	1	1.0	1
hsa_circ_0104411	1	1	1.0	1
hsa_circ_0129220	1	1	1.0	1
hsa_circ_0118336	1	1	1.0	1
hsa_circ_0139269	1	1	1.0	1
hsa_circ_0106580	1	1	1.0	1
hsa_circ_0001592	1	2	1.0	0
hsa_circ_0096910	3	3	1.0	0
hsa_circ_0107201	1	1	1.0	1
hsa_circ_0122844	1	1	1.0	1
hsa_circ_0121515	1	1	1.0	1
hsa_circ_0119863	1	1	1.0	1
hsa_circ_0131506	1	2	1.0	0
hsa_circ_0029734	1	1	1.0	1
hsa_circ_0104366	1	1	1.0	1
hsa_circ_0131510	1	1	1.0	1
hsa_circ_0131511	1	2	1.0	0
hsa_circ_0085641	1	1	1.0	1
hsa_circ_0136825	1	1	1.0	1
hsa_circ_0113720	1	1	1.0	1
hsa_circ_0131134	2	3	1.0	0
hsa_circ_0098283	1	1	1.0	1
hsa_circ_0107068	1	1	1.0	1
hsa_circ_0103702	1	1	1.0	1
hsa_circ_0119255	1	1	1.0	1
hsa_circ_0136848	1	1	1.0	1
hsa_circ_0099596	1	1	1.0	1
hsa_circ_0105097	1	1	1.0	1
hsa_circ_0120274	1	1	1.0	1
hsa_circ_0111556	1	1	1.0	1
hsa_circ_0122202	1	1	1.0	1
hsa_circ_0107498	1	1	1.0	1
hsa_circ_0107499	1	1	1.0	1
hsa_circ_0134843	1	1	1.0	1
hsa_circ_0122870	1	1	1.0	1
hsa_circ_0110400	1	1	1.0	1
hsa_circ_0132672	1	1	1.0	1
hsa_circ_0133761	1	1	1.0	1
hsa_circ_0130256	1	1	1.0	1
hsa_circ_0003186	1	1	1.0	1
hsa_circ_0007301	1	1	1.0	1
hsa_circ_0006210	1	1	1.0	1
hsa_circ_0111529	1	1	1.0	1
hsa_circ_0073029	1	1	1.0	1
hsa_circ_0020970	1	1	1.0	1
hsa_circ_0135711	1	1	1.0	1
hsa_circ_0136815	1	1	1.0	1
hsa_circ_0133307	1	1	1.0	1
hsa_circ_0131123	2	3	1.0	0
hsa_circ_0122887	1	1	1.0	1
hsa_circ_0126989	1	1	1.0	1
hsa_circ_0105600	1	1	1.0	1
hsa_circ_0018467	1	1	1.0	1
hsa_circ_0077432	1	1	1.0	1
hsa_circ_0000938	1	1	1.0	1
hsa_circ_0134156	1	1	1.0	1
hsa_circ_0000526	1	1	1.0	1
hsa_circ_0001859	1	1	1.0	1
hsa_circ_0113884	1	1	1.0	1
hsa_circ_0101670	1	1	1.0	1
hsa_circ_0008481	1	1	1.0	1
hsa_circ_0137604	1	1	1.0	1
hsa_circ_0104715	1	1	1.0	1
hsa_circ_0126706	1	1	1.0	1
hsa_circ_0116936	1	1	1.0	1
hsa_circ_0096441	1	1	1.0	1
hsa_circ_0139802	1	1	1.0	1
hsa_circ_0102998	1	1	1.0	1
hsa_circ_0124546	1	1	1.0	1
hsa_circ_0134591	1	1	1.0	1
hsa_circ_0134594	1	1	1.0	1
hsa_circ_0123085	1	1	1.0	1
hsa_circ_0044593	1	1	1.0	1
hsa_circ_0108702	1	1	1.0	1
hsa_circ_0007194	3	3	1.0	0
hsa_circ_0008281	1	1	1.0	1
hsa_circ_0114374	1	1	1.0	1
hsa_circ_0094234	2	2	1.0	0
hsa_circ_0094233	2	2	1.0	0
hsa_circ_0095329	1	1	1.0	1
hsa_circ_0130614	1	1	1.0	1
hsa_circ_0093373	1	1	1.0	1
hsa_circ_0138585	1	1	1.0	1
hsa_circ_0097969	1	1	1.0	1
hsa_circ_0127452	1	1	1.0	1
hsa_circ_0112159	1	1	1.0	1
hsa_circ_0095764	1	1	1.0	1
hsa_circ_0126788	1	1	1.0	1
hsa_circ_0114563	1	1	1.0	1
hsa_circ_0105612	1	1	1.0	1
hsa_circ_0033493	1	1	1.0	1
hsa_circ_0102357	1	1	1.0	1
hsa_circ_0114341	1	1	1.0	1
hsa_circ_0099693	2	2	0.75	0
hsa_circ_0099692	2	2	0.75	0
hsa_circ_0102427	2	2	0.75	0
hsa_circ_0008468	2	2	0.75	0
hsa_circ_0123264	2	2	0.7	0
hsa_circ_0123263	2	2	0.7	0
hsa_circ_0096911	2	2	0.6666666666666666	0
hsa_circ_0096912	2	2	0.6666666666666666	0
hsa_circ_0106524	2	2	0.6666666666666666	0
hsa_circ_0044175	1	1	0.5	0
hsa_circ_0106212	1	1	0.5	0
hsa_circ_0007815	1	1	0.5	0
hsa_circ_0108849	1	1	0.5	0
hsa_circ_0108848	1	1	0.5	0
hsa_circ_0132100	1	1	0.5	0
hsa_circ_0029400	1	1	0.5	0
hsa_circ_0108460	1	1	0.5	0
hsa_circ_0131451	1	1	0.5	0
hsa_circ_0131452	1	1	0.5	0
hsa_circ_0122756	1	1	0.5	0
hsa_circ_0122755	1	1	0.5	0
hsa_circ_0131463	1	1	0.5	0
hsa_circ_0131464	1	1	0.5	0
hsa_circ_0124921	1	1	0.5	0
hsa_circ_0124920	1	1	0.5	0
hsa_circ_0027245	1	1	0.5	0
hsa_circ_0027242	1	1	0.5	0
hsa_circ_0108459	1	1	0.5	0
hsa_circ_0124705	1	1	0.5	0
hsa_circ_0067972	1	1	0.5	0
hsa_circ_0086243	1	1	0.5	0
hsa_circ_0086244	1	1	0.5	0
hsa_circ_0004199	1	1	0.5	0
hsa_circ_0067966	1	1	0.5	0
hsa_circ_0054435	1	1	0.5	0
hsa_circ_0132099	1	1	0.5	0
hsa_circ_0095248	1	1	0.5	0
hsa_circ_0095249	1	1	0.5	0
hsa_circ_0089791	1	2	0.5	0
hsa_circ_0080978	1	1	0.5	0
hsa_circ_0080979	1	1	0.5	0
hsa_circ_0116814	1	1	0.5	0
hsa_circ_0115713	1	1	0.5	0
hsa_circ_0115714	1	1	0.5	0
hsa_circ_0132054	1	1	0.5	0
hsa_circ_0132055	1	1	0.5	0
hsa_circ_0008136	1	1	0.5	0
hsa_circ_0022010	1	1	0.5	0
hsa_circ_0127522	1	1	0.5	0
hsa_circ_0127517	1	1	0.5	0
hsa_circ_0081673	1	1	0.5	0
hsa_circ_0124276	1	1	0.5	0
hsa_circ_0124275	1	1	0.5	0
hsa_circ_0102465	1	1	0.5	0
hsa_circ_0078031	1	1	0.5	0
hsa_circ_0022009	1	1	0.5	0
hsa_circ_0105985	1	1	0.5	0
hsa_circ_0105984	1	1	0.5	0
hsa_circ_0081697	1	1	0.5	0
hsa_circ_0139490	1	1	0.5	0
hsa_circ_0140496	1	1	0.5	0
hsa_circ_0140495	1	1	0.5	0
hsa_circ_0121970	1	1	0.5	0
hsa_circ_0001586	1	1	0.5	0
hsa_circ_0001585	1	1	0.5	0
hsa_circ_0131501	1	1	0.5	0
hsa_circ_0131500	1	1	0.5	0
hsa_circ_0127022	1	2	0.5	0
hsa_circ_0121969	1	1	0.5	0
hsa_circ_0034299	1	1	0.5	0
hsa_circ_0139489	1	1	0.5	0
hsa_circ_0119633	1	1	0.5	0
hsa_circ_0119632	1	1	0.5	0
hsa_circ_0109477	1	1	0.5	0
hsa_circ_0109476	1	1	0.5	0
hsa_circ_0131135	1	1	0.5	0
hsa_circ_0133321	1	1	0.5	0
hsa_circ_0108369	1	1	0.5	0
hsa_circ_0108370	1	1	0.5	0
hsa_circ_0124625	1	1	0.5	0
hsa_circ_0124629	1	1	0.5	0
hsa_circ_0128197	1	1	0.5	0
hsa_circ_0121554	1	1	0.5	0
hsa_circ_0114316	1	1	0.5	0
hsa_circ_0114317	1	1	0.5	0
hsa_circ_0004295	1	1	0.5	0
hsa_circ_0115823	1	1	0.5	0
hsa_circ_0115822	1	1	0.5	0
hsa_circ_0137617	1	1	0.5	0
hsa_circ_0137616	1	1	0.5	0
hsa_circ_0029399	1	1	0.5	0
hsa_circ_0114128	1	1	0.5	0
hsa_circ_0008273	1	1	0.5	0
hsa_circ_0007170	1	1	0.5	0
hsa_circ_0034300	1	1	0.5	0
hsa_circ_0133089	1	1	0.5	0
hsa_circ_0138309	1	1	0.5	0
hsa_circ_0138308	1	1	0.5	0
hsa_circ_0128751	1	1	0.5	0
hsa_circ_0025621	1	1	0.5	0
hsa_circ_0128750	1	1	0.5	0
hsa_circ_0025622	1	1	0.5	0
hsa_circ_0133090	1	1	0.5	0
hsa_circ_0004173	1	2	0.4	0
hsa_circ_0013961	1	2	0.4	0
hsa_circ_0125339	1	2	0.4	0
hsa_circ_0125338	1	2	0.4	0
hsa_circ_0125337	1	2	0.4	0
hsa_circ_0125335	1	2	0.4	0
hsa_circ_0118725	2	2	0.4	0
hsa_circ_0118724	2	2	0.4	0
hsa_circ_0118723	2	2	0.4	0
hsa_circ_0118722	2	2	0.4	0
hsa_circ_0118727	2	2	0.4	0
hsa_circ_0110999	1	1	0.3333333333333333	0
hsa_circ_0063302	1	1	0.3333333333333333	0
hsa_circ_0031772	3	3	0.3333333333333333	0
hsa_circ_0131479	1	1	0.3333333333333333	0
hsa_circ_0130385	1	1	0.3333333333333333	0
hsa_circ_0097253	1	1	0.3333333333333333	0
hsa_circ_0097254	1	1	0.3333333333333333	0
hsa_circ_0131485	1	1	0.3333333333333333	0
hsa_circ_0097244	1	1	0.3333333333333333	0
hsa_circ_0131486	1	1	0.3333333333333333	0
hsa_circ_0122768	1	1	0.3333333333333333	0
hsa_circ_0122769	1	1	0.3333333333333333	0
hsa_circ_0073167	1	1	0.3333333333333333	0
hsa_circ_0098793	1	1	0.3333333333333333	0
hsa_circ_0098792	1	1	0.3333333333333333	0
hsa_circ_0098791	1	1	0.3333333333333333	0
hsa_circ_0113103	1	1	0.3333333333333333	0
hsa_circ_0113101	1	1	0.3333333333333333	0
hsa_circ_0113102	1	1	0.3333333333333333	0
hsa_circ_0123389	1	1	0.3333333333333333	0
hsa_circ_0127500	1	1	0.3333333333333333	0
hsa_circ_0064024	1	1	0.3333333333333333	0
hsa_circ_0064025	1	1	0.3333333333333333	0
hsa_circ_0064026	1	1	0.3333333333333333	0
hsa_circ_0002819	3	3	0.3333333333333333	0
hsa_circ_0109903	1	1	0.3333333333333333	0
hsa_circ_0109905	1	1	0.3333333333333333	0
hsa_circ_0109904	1	1	0.3333333333333333	0
hsa_circ_0123391	1	1	0.3333333333333333	0
hsa_circ_0123390	1	1	0.3333333333333333	0
hsa_circ_0009080	3	3	0.3333333333333333	0
hsa_circ_0096909	1	1	0.3333333333333333	0
hsa_circ_0074987	1	1	0.3333333333333333	0
hsa_circ_0074984	1	1	0.3333333333333333	0
hsa_circ_0128580	1	1	0.3333333333333333	0
hsa_circ_0008845	3	3	0.3333333333333333	0
hsa_circ_0002031	1	1	0.3333333333333333	0
hsa_circ_0113207	1	1	0.3333333333333333	0
hsa_circ_0115629	1	1	0.3333333333333333	0
hsa_circ_0127845	1	1	0.3333333333333333	0
hsa_circ_0011612	1	1	0.3333333333333333	0
hsa_circ_0127843	1	1	0.3333333333333333	0
hsa_circ_0127844	1	1	0.3333333333333333	0
hsa_circ_0011611	1	1	0.3333333333333333	0
hsa_circ_0005156	1	1	0.3333333333333333	0
hsa_circ_0115631	1	1	0.3333333333333333	0
hsa_circ_0063298	1	1	0.3333333333333333	0
hsa_circ_0063299	1	1	0.3333333333333333	0
hsa_circ_0130602	1	1	0.3333333333333333	0
hsa_circ_0130604	1	1	0.3333333333333333	0
hsa_circ_0130603	1	1	0.3333333333333333	0
hsa_circ_0113270	1	1	0.3333333333333333	0
hsa_circ_0139673	1	1	0.3333333333333333	0
hsa_circ_0139672	1	1	0.3333333333333333	0
hsa_circ_0139671	1	1	0.3333333333333333	0
hsa_circ_0008065	1	1	0.3333333333333333	0
hsa_circ_0101808	1	1	0.25	0
hsa_circ_0016953	1	1	0.25	0
hsa_circ_0016952	1	1	0.25	0
hsa_circ_0016954	1	1	0.25	0
hsa_circ_0004126	1	1	0.25	0
hsa_circ_0122785	1	1	0.25	0
hsa_circ_0122786	1	1	0.25	0
hsa_circ_0099695	1	1	0.25	0
hsa_circ_0099694	1	1	0.25	0
hsa_circ_0101809	1	1	0.25	0
hsa_circ_0101811	1	1	0.25	0
hsa_circ_0101810	1	1	0.25	0
hsa_circ_0132062	1	1	0.25	0
hsa_circ_0120041	1	1	0.25	0
hsa_circ_0120040	1	1	0.25	0
hsa_circ_0000230	1	1	0.25	0
hsa_circ_0129240	1	1	0.25	0
hsa_circ_0129241	1	1	0.25	0
hsa_circ_0129237	1	1	0.25	0
hsa_circ_0118580	1	1	0.25	0
hsa_circ_0129238	1	1	0.25	0
hsa_circ_0118585	1	1	0.25	0
hsa_circ_0118583	1	1	0.25	0
hsa_circ_0118582	1	1	0.25	0
hsa_circ_0112413	1	1	0.25	0
hsa_circ_0120039	1	1	0.25	0
hsa_circ_0116951	1	1	0.25	0
hsa_circ_0116952	1	1	0.25	0
hsa_circ_0116953	1	1	0.25	0
hsa_circ_0116954	1	1	0.25	0
hsa_circ_0008203	1	1	0.25	0
hsa_circ_0018087	1	1	0.25	0
hsa_circ_0132735	1	1	0.2	0
hsa_circ_0132733	1	1	0.2	0
hsa_circ_0132734	1	1	0.2	0
hsa_circ_0133829	1	1	0.2	0
hsa_circ_0132731	1	1	0.2	0
hsa_circ_0132732	1	1	0.2	0
hsa_circ_0062469	1	1	0.2	0
hsa_circ_0062465	1	1	0.2	0
hsa_circ_0062466	1	1	0.2	0
hsa_circ_0062467	1	1	0.2	0
hsa_circ_0062472	1	1	0.2	0
hsa_circ_0100969	1	1	0.2	0
hsa_circ_0100966	1	1	0.2	0
hsa_circ_0100968	1	1	0.2	0
hsa_circ_0100967	1	1	0.2	0
hsa_circ_0100970	1	1	0.2	0
hsa_circ_0136865	1	1	0.2	0
hsa_circ_0136866	1	1	0.2	0
hsa_circ_0012863	1	1	0.2	0
hsa_circ_0112203	1	1	0.2	0
hsa_circ_0112201	1	1	0.2	0
hsa_circ_0112202	1	1	0.2	0
hsa_circ_0116380	1	1	0.2	0
hsa_circ_0116379	1	1	0.2	0
hsa_circ_0043601	1	1	0.2	0
hsa_circ_0043602	1	1	0.2	0
hsa_circ_0043603	1	1	0.2	0
hsa_circ_0043604	1	1	0.2	0
hsa_circ_0043605	1	1	0.2	0
hsa_circ_0106980	1	1	0.2	0
hsa_circ_0093692	1	1	0.16666666666666666	0
hsa_circ_0093690	1	1	0.16666666666666666	0
hsa_circ_0093691	1	1	0.16666666666666666	0
hsa_circ_0093689	1	1	0.16666666666666666	0
hsa_circ_0093687	1	1	0.16666666666666666	0
hsa_circ_0093688	1	1	0.16666666666666666	0
hsa_circ_0134565	1	2	0.15384615384615385	0
hsa_circ_0137234	1	2	0.15384615384615385	0
hsa_circ_0005896	1	2	0.14285714285714285	0
hsa_circ_0004545	1	2	0.14285714285714285	0
hsa_circ_0008723	1	2	0.14285714285714285	0
hsa_circ_0004147	1	1	0.14285714285714285	0
hsa_circ_0007447	1	2	0.14285714285714285	0
hsa_circ_0007025	1	2	0.14285714285714285	0
hsa_circ_0007498	1	2	0.14285714285714285	0
hsa_circ_0055813	1	1	0.14285714285714285	0
hsa_circ_0055816	1	1	0.14285714285714285	0
hsa_circ_0055801	1	1	0.14285714285714285	0
hsa_circ_0055804	1	1	0.14285714285714285	0
hsa_circ_0003174	1	2	0.14285714285714285	0
hsa_circ_0121296	1	1	0.14285714285714285	0
hsa_circ_0121299	1	1	0.14285714285714285	0
hsa_circ_0005159	1	2	0.14285714285714285	0
hsa_circ_0005146	1	2	0.14285714285714285	0
hsa_circ_0001611	1	1	0.14285714285714285	0
hsa_circ_0013828	1	1	0.14285714285714285	0
hsa_circ_0072811	1	2	0.14285714285714285	0
hsa_circ_0072810	1	2	0.14285714285714285	0
hsa_circ_0003801	1	2	0.14285714285714285	0
hsa_circ_0072813	1	2	0.14285714285714285	0
hsa_circ_0004932	1	2	0.14285714285714285	0
hsa_circ_0008799	1	1	0.1111111111111111	0
hsa_circ_0006394	1	1	0.1111111111111111	0
hsa_circ_0003535	1	1	0.1111111111111111	0
hsa_circ_0132718	1	1	0.1	0
hsa_circ_0132715	1	1	0.1	0
hsa_circ_0132720	1	1	0.1	0
hsa_circ_0132721	1	1	0.1	0
hsa_circ_0132719	1	1	0.1	0
hsa_circ_0115526	1	1	0.1	0
hsa_circ_0115528	1	1	0.1	0
hsa_circ_0115527	1	1	0.1	0
hsa_circ_0013144	1	1	0.1	0
hsa_circ_0126505	1	1	0.1	0
hsa_circ_0126506	1	1	0.1	0
hsa_circ_0033913	2	2	0.07272727272727272	0
hsa_circ_0033925	2	2	0.07272727272727272	0
hsa_circ_0033929	2	2	0.07272727272727272	0
hsa_circ_0033748	2	2	0.07272727272727272	0
hsa_circ_0033988	2	2	0.07272727272727272	0
hsa_circ_0033747	2	2	0.07272727272727272	0
hsa_circ_0033980	2	2	0.07272727272727272	0
hsa_circ_0033967	2	2	0.07272727272727272	0
hsa_circ_0033722	2	2	0.07272727272727272	0
hsa_circ_0033874	2	2	0.07272727272727272	0
hsa_circ_0033875	2	2	0.07272727272727272	0
hsa_circ_0033872	2	2	0.07272727272727272	0
hsa_circ_0033873	2	2	0.07272727272727272	0
hsa_circ_0033871	2	2	0.07272727272727272	0
hsa_circ_0033889	2	2	0.07272727272727272	0
hsa_circ_0033881	2	2	0.07272727272727272	0
hsa_circ_0033997	1	1	0.05	0
hsa_circ_0033995	1	1	0.05	0
hsa_circ_0033996	1	1	0.05	0
hsa_circ_0034000	1	1	0.05	0
hsa_circ_0033900	1	1	0.022727272727272728	0
hsa_circ_0033955	1	1	0.022727272727272728	0
hsa_circ_0033746	1	1	0.022727272727272728	0
hsa_circ_0033744	1	1	0.022727272727272728	0
hsa_circ_0033745	1	1	0.022727272727272728	0
hsa_circ_0033750	1	1	0.022727272727272728	0
hsa_circ_0033960	1	1	0.022727272727272728	0
hsa_circ_0033769	1	1	0.022727272727272728	0
hsa_circ_0033869	1	1	0.022727272727272728	0
hsa_circ_0033867	1	1	0.022727272727272728	0
hsa_circ_0033868	1	1	0.022727272727272728	0
hsa_circ_0033865	1	1	0.022727272727272728	0
hsa_circ_0033866	1	1	0.022727272727272728	0
hsa_circ_0033863	1	1	0.022727272727272728	0
hsa_circ_0033864	1	1	0.022727272727272728	0
hsa_circ_0033861	1	1	0.022727272727272728	0
hsa_circ_0033862	1	1	0.022727272727272728	0
hsa_circ_0033860	1	1	0.022727272727272728	0
hsa_circ_0033879	1	1	0.022727272727272728	0
hsa_circ_0033870	1	1	0.022727272727272728	0
hsa_circ_0033858	1	1	0.022727272727272728	0
hsa_circ_0033859	1	1	0.022727272727272728	0
hsa_circ_0033856	1	1	0.022727272727272728	0
hsa_circ_0033857	1	1	0.022727272727272728	0
hsa_circ_0033854	1	1	0.022727272727272728	0
hsa_circ_0033855	1	1	0.022727272727272728	0
hsa_circ_0033888	1	1	0.022727272727272728	0
hsa_circ_0033880	1	1	0.022727272727272728	0
