# Supplementary material for: Analysis of plasma‐derived small extracellular vesicle characteristics and microRNA cargo following exercise‐induced skeletal muscle damage in men
Source: Physiol Rep. 2024 Sep 20;12(18):e70056. doi: 10.14814/phy2.70056 (PMC11415274; doi:10.14814/phy2.70056)
Supplement: Supplementary file 2 — Data S2: Supporting Information. [file PHY2-12-e70056-s001.zip › Processed Files For Individual Samples/SV18362-0002_S2_R1_001.fastq_CORE_RESULTS_v4.6.2/SV18362-0002_S2_R1_001.fastq/readCounts_piRNA_sense.txt]

ReferenceID	uniqueFragmentCount	totalReadCount	multimapAdjustedReadCount	uniqueMappingReads
piR-33043:URS0000386F92_9606	162	155775	155127.5	154480
piR-33044:URS00002154C2_9606	89	1744	1096.5	449
piR-42844:URS0000388381_9606	3	82	82.0	82
piR-35284:URS00000792D8_9606	2	28	28.0	28
piR-31115:URS000034C070_9606	4	22	22.0	22
piR-34789:URS000003587D_9606	3	12	12.0	12
piR-36251:URS00002CD0DD_9606	2	12	12.0	12
piR-41818:URS00001C135A_9606	1	9	9.0	9
piR-34736:URS00004EB0AA_9606	2	9	9.0	9
piR-36173:URS000043000B_9606	3	5	5.0	5
piR-43772:URS0000525004_9606	3	9	4.5	0
piR-43771:URS00005C8991_9606	3	9	4.5	0
piR-36170:URS00005F55B8_9606	1	3	3.0	3
piR-33536:URS000008DCBE_9606	1	3	3.0	3
piR-49645:URS00005A16E6_9606	1	2	2.0	2
piR-54381:URS00000FB635_9606	1	1	1.0	1
piR-43239:URS00002548CB_9606	1	1	1.0	1
piR-31686:URS00002736DF_9606	1	1	0.5	0
piR-33064:URS0000604812_9606	1	1	0.5	0
