# Supplementary material for: Analysis of plasma‐derived small extracellular vesicle characteristics and microRNA cargo following exercise‐induced skeletal muscle damage in men
Source: Physiol Rep. 2024 Sep 20;12(18):e70056. doi: 10.14814/phy2.70056 (PMC11415274; doi:10.14814/phy2.70056)
Supplement: Supplementary file 2 — Data S2: Supporting Information. [file PHY2-12-e70056-s001.zip › Processed Files For Individual Samples/SV18362-0006_S6_R1_001.fastq_CORE_RESULTS_v4.6.2/SV18362-0006_S6_R1_001.fastq/readCounts_miRNAmature_sense.txt]

ReferenceID	uniqueFragmentCount	totalReadCount	multimapAdjustedReadCount	uniqueMappingReads
hsa-miR-26a-5p:MIMAT0000082:Homo:sapiens:miR-26a-5p	137	458394	458394.0	458394
hsa-miR-191-5p:MIMAT0000440:Homo:sapiens:miR-191-5p	179	178367	178367.0	178367
hsa-let-7f-5p:MIMAT0000067:Homo:sapiens:let-7f-5p	113	135450	135450.0	135450
hsa-miR-423-5p:MIMAT0004748:Homo:sapiens:miR-423-5p	160	122230	122230.0	122230
hsa-miR-151a-5p:MIMAT0004697:Homo:sapiens:miR-151a-5p|hsa-miR-151b:MIMAT0010214:Homo:sapiens:miR-151b	37	103341	102251.5	101171
hsa-miR-486-5p:MIMAT0002177:Homo:sapiens:miR-486-5p	169	82011	82011.0	82011
hsa-miR-146a-5p:MIMAT0000449:Homo:sapiens:miR-146a-5p	166	75387	75387.0	75387
hsa-miR-30d-5p:MIMAT0000245:Homo:sapiens:miR-30d-5p	84	57973	57973.0	57973
hsa-let-7a-5p:MIMAT0000062:Homo:sapiens:let-7a-5p	87	41871	41842.0	41813
hsa-miR-21-5p:MIMAT0000076:Homo:sapiens:miR-21-5p	71	38207	38207.0	38207
hsa-miR-92a-3p:MIMAT0000092:Homo:sapiens:miR-92a-3p	136	34179	34179.0	34179
hsa-miR-30e-5p:MIMAT0000692:Homo:sapiens:miR-30e-5p	50	30825	30825.0	30825
hsa-miR-146b-5p:MIMAT0002809:Homo:sapiens:miR-146b-5p	108	27707	27707.0	27707
hsa-miR-125a-5p:MIMAT0000443:Homo:sapiens:miR-125a-5p	70	23741	23741.0	23741
hsa-miR-423-3p:MIMAT0001340:Homo:sapiens:miR-423-3p	68	19195	19195.0	19195
hsa-let-7b-5p:MIMAT0000063:Homo:sapiens:let-7b-5p	99	19090	19090.0	19090
hsa-miR-27b-3p:MIMAT0000419:Homo:sapiens:miR-27b-3p	52	17178	16987.0	16796
hsa-miR-22-3p:MIMAT0000077:Homo:sapiens:miR-22-3p	43	16573	16573.0	16573
hsa-miR-148b-3p:MIMAT0000759:Homo:sapiens:miR-148b-3p	47	16214	16214.0	16214
hsa-miR-10b-5p:MIMAT0000254:Homo:sapiens:miR-10b-5p	71	15527	15527.0	15527
hsa-miR-99b-5p:MIMAT0000689:Homo:sapiens:miR-99b-5p	62	15118	15118.0	15118
hsa-miR-10a-5p:MIMAT0000253:Homo:sapiens:miR-10a-5p	81	14352	14352.0	14352
hsa-let-7i-5p:MIMAT0000415:Homo:sapiens:let-7i-5p	45	14206	14206.0	14206
hsa-miR-126-3p:MIMAT0000445:Homo:sapiens:miR-126-3p	78	12817	12817.0	12817
hsa-miR-151a-3p:MIMAT0000757:Homo:sapiens:miR-151a-3p	64	12444	12444.0	12444
hsa-miR-222-3p:MIMAT0000279:Homo:sapiens:miR-222-3p	45	11493	11493.0	11493
hsa-miR-30c-5p:MIMAT0000244:Homo:sapiens:miR-30c-5p	37	11159	11159.0	11159
hsa-miR-127-3p:MIMAT0000446:Homo:sapiens:miR-127-3p	78	9450	9450.0	9450
hsa-miR-181a-5p:MIMAT0000256:Homo:sapiens:miR-181a-5p	47	9352	9352.0	9352
hsa-let-7d-5p:MIMAT0000065:Homo:sapiens:let-7d-5p	45	9075	9075.0	9075
hsa-miR-221-3p:MIMAT0000278:Homo:sapiens:miR-221-3p	35	8858	8858.0	8858
hsa-let-7g-5p:MIMAT0000414:Homo:sapiens:let-7g-5p	44	8670	8670.0	8670
hsa-miR-148a-3p:MIMAT0000243:Homo:sapiens:miR-148a-3p	56	8274	8274.0	8274
hsa-miR-185-5p:MIMAT0000455:Homo:sapiens:miR-185-5p	48	6851	6851.0	6851
hsa-miR-28-3p:MIMAT0004502:Homo:sapiens:miR-28-3p	37	6335	6335.0	6335
hsa-miR-126-5p:MIMAT0000444:Homo:sapiens:miR-126-5p	35	6230	6230.0	6230
hsa-miR-224-5p:MIMAT0000281:Homo:sapiens:miR-224-5p	28	6157	6157.0	6157
hsa-miR-409-3p:MIMAT0001639:Homo:sapiens:miR-409-3p	47	5901	5901.0	5901
hsa-miR-143-3p:MIMAT0000435:Homo:sapiens:miR-143-3p	36	5665	5665.0	5665
hsa-miR-320a-3p:MIMAT0000510:Homo:sapiens:miR-320a-3p	70	6410	5229.916666666665	4267
hsa-miR-199a-5p:MIMAT0000231:Homo:sapiens:miR-199a-5p	36	4586	4586.0	4586
hsa-miR-199b-3p:MIMAT0004563:Homo:sapiens:miR-199b-3p|hsa-miR-199a-3p:MIMAT0000232:Homo:sapiens:miR-199a-3p	40	4553	4553.0	4553
hsa-miR-484:MIMAT0002174:Homo:sapiens:miR-484	44	4269	4269.0	4269
hsa-miR-584-5p:MIMAT0003249:Homo:sapiens:miR-584-5p	44	3730	3730.0	3730
hsa-miR-1301-3p:MIMAT0005797:Homo:sapiens:miR-1301-3p	40	3567	3567.0	3567
hsa-miR-151a-5p:MIMAT0004697:Homo:sapiens:miR-151a-5p	38	3530	3518.5	3507
hsa-miR-24-3p:MIMAT0000080:Homo:sapiens:miR-24-3p	23	3462	3462.0	3462
hsa-miR-140-3p:MIMAT0004597:Homo:sapiens:miR-140-3p	37	3432	3432.0	3432
hsa-miR-30a-5p:MIMAT0000087:Homo:sapiens:miR-30a-5p	25	3411	3411.0	3411
hsa-miR-186-5p:MIMAT0000456:Homo:sapiens:miR-186-5p	32	3410	3410.0	3410
hsa-miR-99a-5p:MIMAT0000097:Homo:sapiens:miR-99a-5p	32	3192	3192.0	3192
hsa-let-7e-5p:MIMAT0000066:Homo:sapiens:let-7e-5p	36	3178	3178.0	3178
hsa-miR-26b-5p:MIMAT0000083:Homo:sapiens:miR-26b-5p	34	3135	3135.0	3135
hsa-miR-23b-3p:MIMAT0000418:Homo:sapiens:miR-23b-3p	21	3059	3059.0	3059
hsa-miR-23a-3p:MIMAT0000078:Homo:sapiens:miR-23a-3p	40	3005	3004.5	3004
hsa-miR-103a-3p:MIMAT0000101:Homo:sapiens:miR-103a-3p	26	3025	2998.5	2972
hsa-miR-654-3p:MIMAT0004814:Homo:sapiens:miR-654-3p	18	2919	2919.0	2919
hsa-miR-221-5p:MIMAT0004568:Homo:sapiens:miR-221-5p	31	2697	2697.0	2697
hsa-miR-130b-5p:MIMAT0004680:Homo:sapiens:miR-130b-5p	14	2681	2681.0	2681
hsa-miR-101-3p:MIMAT0000099:Homo:sapiens:miR-101-3p	25	2451	2451.0	2451
hsa-miR-142-5p:MIMAT0000433:Homo:sapiens:miR-142-5p	25	2440	2440.0	2440
hsa-miR-128-3p:MIMAT0000424:Homo:sapiens:miR-128-3p	36	2351	2351.0	2351
hsa-miR-27a-3p:MIMAT0000084:Homo:sapiens:miR-27a-3p	31	2539	2348.0	2157
hsa-miR-361-5p:MIMAT0000703:Homo:sapiens:miR-361-5p	16	2184	2184.0	2184
hsa-miR-877-5p:MIMAT0004949:Homo:sapiens:miR-877-5p	27	2168	2168.0	2168
hsa-miR-192-5p:MIMAT0000222:Homo:sapiens:miR-192-5p	24	2056	2053.5	2051
hsa-miR-451a:MIMAT0001631:Homo:sapiens:miR-451a	21	1978	1978.0	1978
hsa-miR-335-3p:MIMAT0004703:Homo:sapiens:miR-335-3p	24	1885	1885.0	1885
hsa-miR-30b-5p:MIMAT0000420:Homo:sapiens:miR-30b-5p	13	1761	1759.6666666666667	1759
hsa-miR-494-3p:MIMAT0002816:Homo:sapiens:miR-494-3p	15	1758	1758.0	1758
hsa-miR-125b-5p:MIMAT0000423:Homo:sapiens:miR-125b-5p	22	1739	1739.0	1739
hsa-miR-4433b-5p:MIMAT0030413:Homo:sapiens:miR-4433b-5p	51	1723	1723.0	1723
hsa-miR-223-3p:MIMAT0000280:Homo:sapiens:miR-223-3p	34	1694	1694.0	1694
hsa-miR-744-5p:MIMAT0004945:Homo:sapiens:miR-744-5p	24	1683	1683.0	1683
hsa-miR-409-5p:MIMAT0001638:Homo:sapiens:miR-409-5p	15	1630	1630.0	1630
hsa-miR-16-5p:MIMAT0000069:Homo:sapiens:miR-16-5p	17	1522	1522.0	1522
hsa-miR-182-5p:MIMAT0000259:Homo:sapiens:miR-182-5p	22	1519	1519.0	1519
hsa-miR-184:MIMAT0000454:Homo:sapiens:miR-184	20	1439	1439.0	1439
hsa-miR-152-3p:MIMAT0000438:Homo:sapiens:miR-152-3p	21	1388	1388.0	1388
hsa-miR-1-3p:MIMAT0000416:Homo:sapiens:miR-1-3p	22	1179	1179.0	1179
hsa-miR-151b:MIMAT0010214:Homo:sapiens:miR-151b	28	2236	1146.5	66
hsa-miR-15b-5p:MIMAT0000417:Homo:sapiens:miR-15b-5p	9	1119	1119.0	1119
hsa-miR-342-3p:MIMAT0000753:Homo:sapiens:miR-342-3p	27	1088	1088.0	1088
hsa-miR-628-3p:MIMAT0003297:Homo:sapiens:miR-628-3p	17	1058	1058.0	1058
hsa-miR-363-3p:MIMAT0000707:Homo:sapiens:miR-363-3p	19	1026	1026.0	1026
hsa-miR-320b:MIMAT0005792:Homo:sapiens:miR-320b	23	2191	1010.9166666666667	48
hsa-miR-122-5p:MIMAT0000421:Homo:sapiens:miR-122-5p	22	917	917.0	917
hsa-miR-2110:MIMAT0010133:Homo:sapiens:miR-2110	19	896	896.0	896
hsa-miR-16-2-3p:MIMAT0004518:Homo:sapiens:miR-16-2-3p	13	873	873.0	873
hsa-miR-25-3p:MIMAT0000081:Homo:sapiens:miR-25-3p	12	857	857.0	857
hsa-miR-150-5p:MIMAT0000451:Homo:sapiens:miR-150-5p	12	814	814.0	814
hsa-miR-323b-3p:MIMAT0015050:Homo:sapiens:miR-323b-3p	12	803	803.0	803
hsa-miR-100-5p:MIMAT0000098:Homo:sapiens:miR-100-5p	14	800	800.0	800
hsa-miR-340-3p:MIMAT0000750:Homo:sapiens:miR-340-3p	12	795	795.0	795
hsa-miR-485-5p:MIMAT0002175:Homo:sapiens:miR-485-5p	12	783	783.0	783
hsa-miR-370-3p:MIMAT0000722:Homo:sapiens:miR-370-3p	18	764	764.0	764
hsa-miR-664a-5p:MIMAT0005948:Homo:sapiens:miR-664a-5p	16	758	758.0	758
hsa-miR-340-5p:MIMAT0004692:Homo:sapiens:miR-340-5p	12	743	743.0	743
hsa-miR-411-5p:MIMAT0003329:Homo:sapiens:miR-411-5p	7	741	741.0	741
hsa-miR-98-5p:MIMAT0000096:Homo:sapiens:miR-98-5p	12	724	724.0	724
hsa-let-7d-3p:MIMAT0004484:Homo:sapiens:let-7d-3p	6	705	705.0	705
hsa-miR-181a-2-3p:MIMAT0004558:Homo:sapiens:miR-181a-2-3p	19	700	700.0	700
hsa-miR-425-5p:MIMAT0003393:Homo:sapiens:miR-425-5p	16	698	698.0	698
hsa-miR-505-5p:MIMAT0004776:Homo:sapiens:miR-505-5p	6	686	686.0	686
hsa-miR-501-3p:MIMAT0004774:Homo:sapiens:miR-501-3p	13	672	672.0	672
hsa-miR-323a-3p:MIMAT0000755:Homo:sapiens:miR-323a-3p	9	642	642.0	642
hsa-miR-432-5p:MIMAT0002814:Homo:sapiens:miR-432-5p	15	628	628.0	628
hsa-miR-589-5p:MIMAT0004799:Homo:sapiens:miR-589-5p	9	620	620.0	620
hsa-miR-181b-5p:MIMAT0000257:Homo:sapiens:miR-181b-5p	9	592	592.0	592
hsa-miR-6852-5p:MIMAT0027604:Homo:sapiens:miR-6852-5p	14	585	585.0	585
hsa-miR-505-3p:MIMAT0002876:Homo:sapiens:miR-505-3p	8	581	581.0	581
hsa-miR-485-3p:MIMAT0002176:Homo:sapiens:miR-485-3p	9	581	581.0	581
hsa-miR-543:MIMAT0004954:Homo:sapiens:miR-543	8	569	569.0	569
hsa-miR-335-5p:MIMAT0000765:Homo:sapiens:miR-335-5p	8	562	562.0	562
hsa-miR-106b-3p:MIMAT0004672:Homo:sapiens:miR-106b-3p	12	556	556.0	556
hsa-miR-96-5p:MIMAT0000095:Homo:sapiens:miR-96-5p	7	533	533.0	533
hsa-miR-139-3p:MIMAT0004552:Homo:sapiens:miR-139-3p	10	530	530.0	530
hsa-miR-493-5p:MIMAT0002813:Homo:sapiens:miR-493-5p	7	525	525.0	525
hsa-miR-93-5p:MIMAT0000093:Homo:sapiens:miR-93-5p	8	494	494.0	494
hsa-miR-30e-3p:MIMAT0000693:Homo:sapiens:miR-30e-3p	7	485	485.0	485
hsa-miR-769-5p:MIMAT0003886:Homo:sapiens:miR-769-5p	7	476	476.0	476
hsa-miR-144-3p:MIMAT0000436:Homo:sapiens:miR-144-3p	6	473	473.0	473
hsa-miR-28-5p:MIMAT0000085:Homo:sapiens:miR-28-5p	12	487	469.0	460
hsa-miR-378a-3p:MIMAT0000732:Homo:sapiens:miR-378a-3p	13	456	454.83333333333337	454
hsa-miR-4433b-3p:MIMAT0030414:Homo:sapiens:miR-4433b-3p	17	443	443.0	443
hsa-miR-379-5p:MIMAT0000733:Homo:sapiens:miR-379-5p	10	442	442.0	442
hsa-miR-652-3p:MIMAT0003322:Homo:sapiens:miR-652-3p	7	413	413.0	413
hsa-miR-1271-5p:MIMAT0005796:Homo:sapiens:miR-1271-5p	4	397	397.0	397
hsa-miR-500a-3p:MIMAT0002871:Homo:sapiens:miR-500a-3p	11	402	392.5	383
hsa-miR-671-3p:MIMAT0004819:Homo:sapiens:miR-671-3p	8	377	377.0	377
hsa-miR-330-3p:MIMAT0000751:Homo:sapiens:miR-330-3p	12	367	367.0	367
hsa-miR-411-3p:MIMAT0004813:Homo:sapiens:miR-411-3p	6	360	360.0	360
hsa-miR-181a-3p:MIMAT0000270:Homo:sapiens:miR-181a-3p	8	355	355.0	355
hsa-miR-483-5p:MIMAT0004761:Homo:sapiens:miR-483-5p	9	352	352.0	352
hsa-miR-374a-5p:MIMAT0000727:Homo:sapiens:miR-374a-5p	5	351	351.0	351
hsa-miR-92b-3p:MIMAT0003218:Homo:sapiens:miR-92b-3p	14	339	339.0	339
hsa-miR-493-3p:MIMAT0003161:Homo:sapiens:miR-493-3p	3	326	326.0	326
hsa-miR-339-5p:MIMAT0000764:Homo:sapiens:miR-339-5p	7	316	316.0	316
hsa-miR-145-3p:MIMAT0004601:Homo:sapiens:miR-145-3p	9	293	293.0	293
hsa-miR-139-5p:MIMAT0000250:Homo:sapiens:miR-139-5p	11	289	289.0	289
hsa-miR-338-5p:MIMAT0004701:Homo:sapiens:miR-338-5p	2	288	288.0	288
hsa-miR-625-3p:MIMAT0004808:Homo:sapiens:miR-625-3p	9	286	286.0	286
hsa-miR-421:MIMAT0003339:Homo:sapiens:miR-421	9	282	282.0	282
hsa-miR-342-5p:MIMAT0004694:Homo:sapiens:miR-342-5p	10	281	281.0	281
hsa-miR-15b-3p:MIMAT0004586:Homo:sapiens:miR-15b-3p	5	280	280.0	280
hsa-miR-136-3p:MIMAT0004606:Homo:sapiens:miR-136-3p	5	268	268.0	268
hsa-miR-495-3p:MIMAT0002817:Homo:sapiens:miR-495-3p	7	267	267.0	267
hsa-miR-374b-5p:MIMAT0004955:Homo:sapiens:miR-374b-5p	4	268	266.0	264
hsa-miR-382-5p:MIMAT0000737:Homo:sapiens:miR-382-5p	6	263	263.0	263
hsa-miR-20a-5p:MIMAT0000075:Homo:sapiens:miR-20a-5p	6	260	260.0	260
hsa-let-7c-5p:MIMAT0000064:Homo:sapiens:let-7c-5p	13	285	256.0	227
hsa-miR-548e-3p:MIMAT0005874:Homo:sapiens:miR-548e-3p	6	251	251.0	251
hsa-miR-1307-3p:MIMAT0005951:Homo:sapiens:miR-1307-3p	12	244	244.0	244
hsa-miR-199b-5p:MIMAT0000263:Homo:sapiens:miR-199b-5p	7	241	241.0	241
hsa-miR-29a-3p:MIMAT0000086:Homo:sapiens:miR-29a-3p	6	239	239.0	239
hsa-miR-23b-5p:MIMAT0004587:Homo:sapiens:miR-23b-5p	9	229	229.0	229
hsa-miR-7-5p:MIMAT0000252:Homo:sapiens:miR-7-5p	6	224	224.0	224
hsa-miR-425-3p:MIMAT0001343:Homo:sapiens:miR-425-3p	13	223	223.0	223
hsa-miR-486-3p:MIMAT0004762:Homo:sapiens:miR-486-3p	7	214	214.0	214
hsa-miR-183-5p:MIMAT0000261:Homo:sapiens:miR-183-5p	9	212	212.0	212
hsa-miR-654-5p:MIMAT0003330:Homo:sapiens:miR-654-5p	7	208	208.0	208
hsa-miR-144-5p:MIMAT0004600:Homo:sapiens:miR-144-5p	5	200	200.0	200
hsa-miR-197-3p:MIMAT0000227:Homo:sapiens:miR-197-3p	3	198	198.0	198
hsa-miR-134-5p:MIMAT0000447:Homo:sapiens:miR-134-5p	5	194	194.0	194
hsa-miR-155-5p:MIMAT0000646:Homo:sapiens:miR-155-5p	6	186	186.0	186
hsa-miR-320c:MIMAT0005793:Homo:sapiens:miR-320c	17	574	183.91666666666669	11
hsa-miR-941:MIMAT0004984:Homo:sapiens:miR-941	4	182	182.0	182
hsa-miR-503-5p:MIMAT0002874:Homo:sapiens:miR-503-5p	6	179	179.0	179
hsa-miR-889-3p:MIMAT0004921:Homo:sapiens:miR-889-3p	2	178	178.0	178
hsa-miR-374a-3p:MIMAT0004688:Homo:sapiens:miR-374a-3p	5	178	178.0	178
hsa-miR-629-5p:MIMAT0004810:Homo:sapiens:miR-629-5p	7	174	174.0	174
hsa-miR-142-3p:MIMAT0000434:Homo:sapiens:miR-142-3p	4	167	167.0	167
hsa-miR-412-5p:MIMAT0026557:Homo:sapiens:miR-412-5p	5	167	167.0	167
hsa-miR-181c-3p:MIMAT0004559:Homo:sapiens:miR-181c-3p	7	163	163.0	163
hsa-miR-1908-5p:MIMAT0007881:Homo:sapiens:miR-1908-5p	3	162	162.0	162
hsa-miR-11400:MIMAT0044657:Homo:sapiens:miR-11400	5	161	161.0	161
hsa-miR-26b-3p:MIMAT0004500:Homo:sapiens:miR-26b-3p	4	152	152.0	152
hsa-miR-223-5p:MIMAT0004570:Homo:sapiens:miR-223-5p	4	151	151.0	151
hsa-miR-17-5p:MIMAT0000070:Homo:sapiens:miR-17-5p	4	149	148.5	148
hsa-miR-194-5p:MIMAT0000460:Homo:sapiens:miR-194-5p	3	146	146.0	146
hsa-miR-328-3p:MIMAT0000752:Homo:sapiens:miR-328-3p	9	146	146.0	146
hsa-miR-942-5p:MIMAT0004985:Homo:sapiens:miR-942-5p	2	143	143.0	143
hsa-miR-605-3p:MIMAT0026621:Homo:sapiens:miR-605-3p	6	143	143.0	143
hsa-miR-5010-5p:MIMAT0021043:Homo:sapiens:miR-5010-5p	7	136	136.0	136
hsa-miR-3928-3p:MIMAT0018205:Homo:sapiens:miR-3928-3p	4	128	128.0	128
hsa-miR-329-3p:MIMAT0001629:Homo:sapiens:miR-329-3p	5	127	127.0	127
hsa-miR-146b-3p:MIMAT0004766:Homo:sapiens:miR-146b-3p	4	127	127.0	127
hsa-miR-215-5p:MIMAT0000272:Homo:sapiens:miR-215-5p	7	127	124.5	122
hsa-miR-1273h-3p:MIMAT0030416:Homo:sapiens:miR-1273h-3p	5	120	120.0	120
hsa-miR-3120-3p:MIMAT0014982:Homo:sapiens:miR-3120-3p	3	120	120.0	120
hsa-miR-133a-3p:MIMAT0000427:Homo:sapiens:miR-133a-3p	7	130	118.5	107
hsa-miR-758-3p:MIMAT0003879:Homo:sapiens:miR-758-3p	3	118	118.0	118
hsa-miR-326:MIMAT0000756:Homo:sapiens:miR-326	4	116	116.0	116
hsa-miR-3615:MIMAT0017994:Homo:sapiens:miR-3615	4	115	115.0	115
hsa-miR-3177-3p:MIMAT0015054:Homo:sapiens:miR-3177-3p	5	109	109.0	109
hsa-miR-450a-5p:MIMAT0001545:Homo:sapiens:miR-450a-5p	2	103	103.0	103
hsa-miR-574-5p:MIMAT0004795:Homo:sapiens:miR-574-5p	4	103	103.0	103
hsa-miR-369-5p:MIMAT0001621:Homo:sapiens:miR-369-5p	3	103	103.0	103
hsa-miR-181c-5p:MIMAT0000258:Homo:sapiens:miR-181c-5p	5	101	101.0	101
hsa-miR-550a-5p:MIMAT0004800:Homo:sapiens:miR-550a-5p|hsa-miR-550a-3-5p:MIMAT0020925:Homo:sapiens:miR-550a-3-5p	5	100	100.0	100
hsa-miR-203a-3p:MIMAT0000264:Homo:sapiens:miR-203a-3p	4	97	97.0	97
hsa-miR-106b-5p:MIMAT0000680:Homo:sapiens:miR-106b-5p	4	97	97.0	97
hsa-miR-27b-5p:MIMAT0004588:Homo:sapiens:miR-27b-5p	5	94	94.0	94
hsa-miR-320d:MIMAT0006764:Homo:sapiens:miR-320d	6	222	89.25	45
hsa-miR-29b-3p:MIMAT0000100:Homo:sapiens:miR-29b-3p	3	89	89.0	89
hsa-miR-19b-3p:MIMAT0000074:Homo:sapiens:miR-19b-3p	5	83	83.0	83
hsa-miR-410-3p:MIMAT0002171:Homo:sapiens:miR-410-3p	1	78	78.0	78
hsa-miR-532-5p:MIMAT0002888:Homo:sapiens:miR-532-5p	4	78	78.0	78
hsa-miR-1226-3p:MIMAT0005577:Homo:sapiens:miR-1226-3p	2	75	75.0	75
hsa-miR-4659b-3p:MIMAT0019734:Homo:sapiens:miR-4659b-3p	3	74	73.5	73
hsa-miR-4662a-5p:MIMAT0019731:Homo:sapiens:miR-4662a-5p	1	73	73.0	73
hsa-miR-1273c:MIMAT0015017:Homo:sapiens:miR-1273c	2	73	73.0	73
hsa-miR-17-3p:MIMAT0000071:Homo:sapiens:miR-17-3p	2	73	73.0	73
hsa-miR-433-3p:MIMAT0001627:Homo:sapiens:miR-433-3p	6	71	71.0	71
hsa-miR-544b:MIMAT0015004:Homo:sapiens:miR-544b	2	71	71.0	71
hsa-miR-1304-3p:MIMAT0022720:Homo:sapiens:miR-1304-3p	5	71	71.0	71
hsa-miR-6892-5p:MIMAT0027684:Homo:sapiens:miR-6892-5p	1	70	70.0	70
hsa-miR-148a-5p:MIMAT0004549:Homo:sapiens:miR-148a-5p	1	70	70.0	70
hsa-miR-339-3p:MIMAT0004702:Homo:sapiens:miR-339-3p	3	67	67.0	67
hsa-miR-3074-5p:MIMAT0019208:Homo:sapiens:miR-3074-5p	2	67	67.0	67
hsa-miR-1914-5p:MIMAT0007889:Homo:sapiens:miR-1914-5p	3	66	66.0	66
hsa-miR-10399-3p:MIMAT0041630:Homo:sapiens:miR-10399-3p	2	66	66.0	66
hsa-miR-98-3p:MIMAT0022842:Homo:sapiens:miR-98-3p	3	66	66.0	66
hsa-miR-361-3p:MIMAT0004682:Homo:sapiens:miR-361-3p	2	64	64.0	64
hsa-miR-93-3p:MIMAT0004509:Homo:sapiens:miR-93-3p	6	64	64.0	64
hsa-miR-548ap-5p:MIMAT0021037:Homo:sapiens:miR-548ap-5p|hsa-miR-548j-5p:MIMAT0005875:Homo:sapiens:miR-548j-5p	2	62	62.0	62
hsa-miR-382-3p:MIMAT0022697:Homo:sapiens:miR-382-3p	2	61	61.0	61
hsa-miR-22-5p:MIMAT0004495:Homo:sapiens:miR-22-5p	3	60	60.0	60
hsa-miR-4677-3p:MIMAT0019761:Homo:sapiens:miR-4677-3p	1	59	59.0	59
hsa-miR-3679-5p:MIMAT0018104:Homo:sapiens:miR-3679-5p	3	58	58.0	58
hsa-miR-4286:MIMAT0016916:Homo:sapiens:miR-4286	2	58	58.0	58
hsa-miR-4659a-3p:MIMAT0019727:Homo:sapiens:miR-4659a-3p	2	56	55.5	55
hsa-miR-7706:MIMAT0030021:Homo:sapiens:miR-7706	2	55	55.0	55
hsa-miR-4326:MIMAT0016888:Homo:sapiens:miR-4326	2	55	55.0	55
hsa-miR-1843:MIMAT0039764:Homo:sapiens:miR-1843	2	54	54.0	54
hsa-miR-212-5p:MIMAT0022695:Homo:sapiens:miR-212-5p	2	53	53.0	53
hsa-miR-25-5p:MIMAT0004498:Homo:sapiens:miR-25-5p	2	52	52.0	52
hsa-miR-21-3p:MIMAT0004494:Homo:sapiens:miR-21-3p	2	51	51.0	51
hsa-miR-452-5p:MIMAT0001635:Homo:sapiens:miR-452-5p	2	51	51.0	51
hsa-miR-6734-5p:MIMAT0027369:Homo:sapiens:miR-6734-5p	3	50	50.0	50
hsa-miR-345-5p:MIMAT0000772:Homo:sapiens:miR-345-5p	1	50	50.0	50
hsa-miR-140-5p:MIMAT0000431:Homo:sapiens:miR-140-5p	1	50	50.0	50
hsa-miR-6780a-5p:MIMAT0027460:Homo:sapiens:miR-6780a-5p	1	50	50.0	50
hsa-miR-3605-3p:MIMAT0017982:Homo:sapiens:miR-3605-3p	2	50	50.0	50
hsa-miR-6859-5p:MIMAT0027618:Homo:sapiens:miR-6859-5p	1	49	49.0	49
hsa-miR-6842-3p:MIMAT0027587:Homo:sapiens:miR-6842-3p	1	49	49.0	49
hsa-miR-24-2-5p:MIMAT0004497:Homo:sapiens:miR-24-2-5p	2	48	48.0	48
hsa-miR-6721-5p:MIMAT0025852:Homo:sapiens:miR-6721-5p	5	48	48.0	48
hsa-miR-10527-5p:MIMAT0041997:Homo:sapiens:miR-10527-5p	3	48	48.0	48
hsa-miR-107:MIMAT0000104:Homo:sapiens:miR-107	9	74	47.5	21
hsa-let-7f-2-3p:MIMAT0004487:Homo:sapiens:let-7f-2-3p	2	47	47.0	47
hsa-miR-664b-5p:MIMAT0022271:Homo:sapiens:miR-664b-5p	4	46	46.0	46
hsa-miR-200c-3p:MIMAT0000617:Homo:sapiens:miR-200c-3p	3	45	45.0	45
hsa-miR-5189-5p:MIMAT0021120:Homo:sapiens:miR-5189-5p	4	45	45.0	45
hsa-miR-191-3p:MIMAT0001618:Homo:sapiens:miR-191-3p	4	45	45.0	45
hsa-miR-185-3p:MIMAT0004611:Homo:sapiens:miR-185-3p	2	45	45.0	45
hsa-let-7a-3p:MIMAT0004481:Homo:sapiens:let-7a-3p	1	44	44.0	44
hsa-miR-3140-3p:MIMAT0015008:Homo:sapiens:miR-3140-3p	1	43	43.0	43
hsa-miR-95-3p:MIMAT0000094:Homo:sapiens:miR-95-3p	1	43	43.0	43
hsa-miR-145-5p:MIMAT0000437:Homo:sapiens:miR-145-5p	3	42	42.0	42
hsa-miR-6832-5p:MIMAT0027564:Homo:sapiens:miR-6832-5p	2	41	41.0	41
hsa-miR-4716-3p:MIMAT0019827:Homo:sapiens:miR-4716-3p	1	41	41.0	41
hsa-miR-3938:MIMAT0018353:Homo:sapiens:miR-3938	1	39	39.0	39
hsa-miR-381-3p:MIMAT0000736:Homo:sapiens:miR-381-3p	3	39	39.0	39
hsa-miR-377-3p:MIMAT0000730:Homo:sapiens:miR-377-3p	2	39	39.0	39
hsa-miR-106a-5p:MIMAT0000103:Homo:sapiens:miR-106a-5p	2	39	38.5	38
hsa-miR-487b-3p:MIMAT0003180:Homo:sapiens:miR-487b-3p	2	37	37.0	37
hsa-miR-377-5p:MIMAT0004689:Homo:sapiens:miR-377-5p	2	37	37.0	37
hsa-miR-18a-3p:MIMAT0002891:Homo:sapiens:miR-18a-3p	2	37	37.0	37
hsa-miR-130a-3p:MIMAT0000425:Homo:sapiens:miR-130a-3p	1	37	37.0	37
hsa-miR-1224-5p:MIMAT0005458:Homo:sapiens:miR-1224-5p	1	36	36.0	36
hsa-miR-29c-3p:MIMAT0000681:Homo:sapiens:miR-29c-3p	1	36	36.0	36
hsa-miR-502-3p:MIMAT0004775:Homo:sapiens:miR-502-3p	2	45	35.5	26
hsa-miR-338-3p:MIMAT0000763:Homo:sapiens:miR-338-3p	1	35	35.0	35
hsa-miR-499a-5p:MIMAT0002870:Homo:sapiens:miR-499a-5p	1	35	35.0	35
hsa-miR-4454:MIMAT0018976:Homo:sapiens:miR-4454	1	35	35.0	35
hsa-miR-19b-1-5p:MIMAT0004491:Homo:sapiens:miR-19b-1-5p	1	35	35.0	35
hsa-miR-4446-3p:MIMAT0018965:Homo:sapiens:miR-4446-3p	2	35	35.0	35
hsa-miR-6758-5p:MIMAT0027416:Homo:sapiens:miR-6758-5p	1	35	35.0	35
hsa-miR-9-3p:MIMAT0000442:Homo:sapiens:miR-9-3p	1	34	34.0	34
hsa-miR-891a-5p:MIMAT0004902:Homo:sapiens:miR-891a-5p	1	33	33.0	33
hsa-miR-664a-3p:MIMAT0005949:Homo:sapiens:miR-664a-3p	1	33	33.0	33
hsa-miR-5189-3p:MIMAT0027088:Homo:sapiens:miR-5189-3p	3	33	33.0	33
hsa-miR-19a-3p:MIMAT0000073:Homo:sapiens:miR-19a-3p	2	32	32.0	32
hsa-miR-758-5p:MIMAT0022929:Homo:sapiens:miR-758-5p	2	32	32.0	32
hsa-miR-542-3p:MIMAT0003389:Homo:sapiens:miR-542-3p	2	32	32.0	32
hsa-miR-6775-3p:MIMAT0027451:Homo:sapiens:miR-6775-3p	1	32	32.0	32
hsa-miR-770-5p:MIMAT0003948:Homo:sapiens:miR-770-5p	1	32	32.0	32
hsa-miR-3135a:MIMAT0015001:Homo:sapiens:miR-3135a	1	31	31.0	31
hsa-miR-125a-3p:MIMAT0004602:Homo:sapiens:miR-125a-3p	2	31	31.0	31
hsa-miR-6892-3p:MIMAT0027685:Homo:sapiens:miR-6892-3p	1	31	31.0	31
hsa-miR-6735-5p:MIMAT0027371:Homo:sapiens:miR-6735-5p	1	31	31.0	31
hsa-miR-576-5p:MIMAT0003241:Homo:sapiens:miR-576-5p	1	31	31.0	31
hsa-miR-9985:MIMAT0039763:Homo:sapiens:miR-9985	1	31	31.0	31
hsa-miR-616-5p:MIMAT0003284:Homo:sapiens:miR-616-5p	1	31	31.0	31
hsa-miR-10399-5p:MIMAT0041629:Homo:sapiens:miR-10399-5p	1	30	30.0	30
hsa-miR-4645-3p:MIMAT0019706:Homo:sapiens:miR-4645-3p	1	30	30.0	30
hsa-miR-4676-3p:MIMAT0019759:Homo:sapiens:miR-4676-3p	1	30	30.0	30
hsa-miR-200a-3p:MIMAT0000682:Homo:sapiens:miR-200a-3p	1	30	30.0	30
hsa-miR-576-3p:MIMAT0004796:Homo:sapiens:miR-576-3p	1	29	29.0	29
hsa-miR-641:MIMAT0003311:Homo:sapiens:miR-641	2	29	29.0	29
hsa-miR-301a-5p:MIMAT0022696:Homo:sapiens:miR-301a-5p	1	29	29.0	29
hsa-miR-150-3p:MIMAT0004610:Homo:sapiens:miR-150-3p	1	29	29.0	29
hsa-miR-766-3p:MIMAT0003888:Homo:sapiens:miR-766-3p	1	28	28.0	28
hsa-miR-4732-5p:MIMAT0019855:Homo:sapiens:miR-4732-5p	2	28	28.0	28
hsa-miR-3684:MIMAT0018112:Homo:sapiens:miR-3684	2	28	28.0	28
hsa-miR-6515-5p:MIMAT0025486:Homo:sapiens:miR-6515-5p	3	27	27.0	27
hsa-miR-6852-3p:MIMAT0027605:Homo:sapiens:miR-6852-3p	1	27	27.0	27
hsa-miR-7848-3p:MIMAT0030423:Homo:sapiens:miR-7848-3p	1	27	27.0	27
hsa-miR-1468-5p:MIMAT0006789:Homo:sapiens:miR-1468-5p	1	27	27.0	27
hsa-miR-1343-3p:MIMAT0019776:Homo:sapiens:miR-1343-3p	2	27	27.0	27
hsa-miR-1296-5p:MIMAT0005794:Homo:sapiens:miR-1296-5p	1	27	27.0	27
hsa-miR-99b-3p:MIMAT0004678:Homo:sapiens:miR-99b-3p	1	26	26.0	26
hsa-miR-577:MIMAT0003242:Homo:sapiens:miR-577	1	26	26.0	26
hsa-miR-1229-3p:MIMAT0005584:Homo:sapiens:miR-1229-3p	1	25	25.0	25
hsa-miR-6871-3p:MIMAT0027643:Homo:sapiens:miR-6871-3p	1	25	25.0	25
hsa-miR-4449:MIMAT0018968:Homo:sapiens:miR-4449	1	25	25.0	25
hsa-miR-9-5p:MIMAT0000441:Homo:sapiens:miR-9-5p	1	25	25.0	25
hsa-miR-125b-2-3p:MIMAT0004603:Homo:sapiens:miR-125b-2-3p	1	25	25.0	25
hsa-miR-146a-3p:MIMAT0004608:Homo:sapiens:miR-146a-3p	1	25	25.0	25
hsa-miR-149-5p:MIMAT0000450:Homo:sapiens:miR-149-5p	1	25	25.0	25
hsa-miR-4748:MIMAT0019884:Homo:sapiens:miR-4748	1	25	25.0	25
hsa-miR-92b-5p:MIMAT0004792:Homo:sapiens:miR-92b-5p	2	24	24.0	24
hsa-miR-5582-3p:MIMAT0022280:Homo:sapiens:miR-5582-3p	1	24	24.0	24
hsa-miR-329-5p:MIMAT0026555:Homo:sapiens:miR-329-5p	1	24	24.0	24
hsa-miR-3940-3p:MIMAT0018356:Homo:sapiens:miR-3940-3p	2	24	24.0	24
hsa-miR-6809-5p:MIMAT0027518:Homo:sapiens:miR-6809-5p	1	24	24.0	24
hsa-miR-877-3p:MIMAT0004950:Homo:sapiens:miR-877-3p	1	23	23.0	23
hsa-miR-30c-1-3p:MIMAT0004674:Homo:sapiens:miR-30c-1-3p	2	22	22.0	22
hsa-miR-516b-5p:MIMAT0002859:Homo:sapiens:miR-516b-5p	1	21	21.0	21
hsa-miR-206:MIMAT0000462:Homo:sapiens:miR-206	2	21	21.0	21
hsa-miR-615-3p:MIMAT0003283:Homo:sapiens:miR-615-3p	1	21	21.0	21
hsa-miR-1306-3p:MIMAT0005950:Homo:sapiens:miR-1306-3p	2	20	20.0	20
hsa-miR-383-5p:MIMAT0000738:Homo:sapiens:miR-383-5p	1	20	20.0	20
hsa-miR-1270:MIMAT0005924:Homo:sapiens:miR-1270	1	20	20.0	20
hsa-miR-370-5p:MIMAT0026483:Homo:sapiens:miR-370-5p	2	20	20.0	20
hsa-miR-1287-5p:MIMAT0005878:Homo:sapiens:miR-1287-5p	1	20	20.0	20
hsa-miR-6741-3p:MIMAT0027384:Homo:sapiens:miR-6741-3p	1	20	20.0	20
hsa-miR-1538:MIMAT0007400:Homo:sapiens:miR-1538	2	19	19.0	19
hsa-miR-4511:MIMAT0019048:Homo:sapiens:miR-4511	2	19	19.0	19
hsa-miR-3909:MIMAT0018183:Homo:sapiens:miR-3909	1	19	19.0	19
hsa-miR-873-5p:MIMAT0004953:Homo:sapiens:miR-873-5p	1	19	19.0	19
hsa-miR-1246:MIMAT0005898:Homo:sapiens:miR-1246	2	18	18.0	18
hsa-miR-431-5p:MIMAT0001625:Homo:sapiens:miR-431-5p	1	18	18.0	18
hsa-miR-204-5p:MIMAT0000265:Homo:sapiens:miR-204-5p	1	17	17.0	17
hsa-miR-491-5p:MIMAT0002807:Homo:sapiens:miR-491-5p	1	17	17.0	17
hsa-miR-3187-3p:MIMAT0015069:Homo:sapiens:miR-3187-3p	1	16	16.0	16
hsa-miR-1292-5p:MIMAT0005943:Homo:sapiens:miR-1292-5p	2	16	16.0	16
hsa-miR-371a-5p:MIMAT0004687:Homo:sapiens:miR-371a-5p	2	15	15.0	15
hsa-miR-651-5p:MIMAT0003321:Homo:sapiens:miR-651-5p	1	15	15.0	15
hsa-miR-500b-3p:MIMAT0027032:Homo:sapiens:miR-500b-3p	1	15	15.0	15
hsa-miR-30a-3p:MIMAT0000088:Homo:sapiens:miR-30a-3p	1	15	15.0	15
hsa-miR-6837-5p:MIMAT0027576:Homo:sapiens:miR-6837-5p	2	13	13.0	13
hsa-miR-548av-5p:MIMAT0022303:Homo:sapiens:miR-548av-5p|hsa-miR-548k:MIMAT0005882:Homo:sapiens:miR-548k	1	13	13.0	13
hsa-mir-151b:MI0003772:Homo:sapiens:miR-151b:stem-loop	3	23	11.5	0
hsa-miR-133b:MIMAT0000770:Homo:sapiens:miR-133b	2	23	11.5	0
hsa-miR-1908-3p:MIMAT0026916:Homo:sapiens:miR-1908-3p	1	11	11.0	11
hsa-miR-6861-3p:MIMAT0027624:Homo:sapiens:miR-6861-3p	1	11	11.0	11
hsa-miR-7976:MIMAT0031179:Homo:sapiens:miR-7976	1	10	10.0	10
hsa-miR-92a-1-5p:MIMAT0004507:Homo:sapiens:miR-92a-1-5p	1	9	9.0	9
hsa-miR-181d-5p:MIMAT0002821:Homo:sapiens:miR-181d-5p	1	9	9.0	9
hsa-miR-1306-5p:MIMAT0022726:Homo:sapiens:miR-1306-5p	1	9	9.0	9
hsa-miR-7110-5p:MIMAT0028117:Homo:sapiens:miR-7110-5p	1	8	8.0	8
hsa-miR-4676-5p:MIMAT0019758:Homo:sapiens:miR-4676-5p	1	8	8.0	8
hsa-miR-331-3p:MIMAT0000760:Homo:sapiens:miR-331-3p	1	7	7.0	7
hsa-miR-23c:MIMAT0018000:Homo:sapiens:miR-23c	4	6	6.0	6
hsa-miR-205-5p:MIMAT0000266:Homo:sapiens:miR-205-5p	1	4	4.0	4
hsa-miR-15a-5p:MIMAT0000068:Homo:sapiens:miR-15a-5p	1	3	3.0	3
hsa-miR-320e:MIMAT0015072:Homo:sapiens:miR-320e	1	2	2.0	2
hsa-miR-1290:MIMAT0005880:Homo:sapiens:miR-1290	2	2	2.0	2
hsa-miR-6810-5p:MIMAT0027520:Homo:sapiens:miR-6810-5p	1	2	2.0	2
hsa-miR-374c-5p:MIMAT0018443:Homo:sapiens:miR-374c-5p	1	4	2.0	0
hsa-miR-412-3p:MIMAT0002170:Homo:sapiens:miR-412-3p	1	2	2.0	2
hsa-miR-4433a-3p:MIMAT0018949:Homo:sapiens:miR-4433a-3p	2	2	2.0	2
hsa-miR-7977:MIMAT0031180:Homo:sapiens:miR-7977	1	1	1.0	1
hsa-miR-378i:MIMAT0019074:Homo:sapiens:miR-378i	1	1	1.0	1
hsa-miR-1260b:MIMAT0015041:Homo:sapiens:miR-1260b	1	1	1.0	1
hsa-miR-7975:MIMAT0031178:Homo:sapiens:miR-7975	1	1	1.0	1
hsa-miR-136-5p:MIMAT0000448:Homo:sapiens:miR-136-5p	1	1	1.0	1
hsa-miR-378d:MIMAT0018926:Homo:sapiens:miR-378d	2	2	0.8333333333333333	0
hsa-mir-30c-1:MI0000736:Homo:sapiens:miR-30c-1:stem-loop	1	2	0.6666666666666666	0
hsa-mir-30c-2:MI0000254:Homo:sapiens:miR-30c-2:stem-loop	1	2	0.6666666666666666	0
hsa-mir-23b:MI0000439:Homo:sapiens:miR-23b:stem-loop	1	1	0.5	0
hsa-mir-378c:MI0015825:Homo:sapiens:miR-378c:stem-loop	1	1	0.3333333333333333	0
