# Supplementary material for: Analysis of plasma‐derived small extracellular vesicle characteristics and microRNA cargo following exercise‐induced skeletal muscle damage in men
Source: Physiol Rep. 2024 Sep 20;12(18):e70056. doi: 10.14814/phy2.70056 (PMC11415274; doi:10.14814/phy2.70056)
Supplement: Supplementary file 2 — Data S2: Supporting Information. [file PHY2-12-e70056-s001.zip › Processed Files For Individual Samples/SV18362-0006_S6_R1_001.fastq_CORE_RESULTS_v4.6.2/SV18362-0006_S6_R1_001.fastq/readCounts_tRNA_sense.txt]

ReferenceID	uniqueFragmentCount	totalReadCount	multimapAdjustedReadCount	uniqueMappingReads
URS00004F0321_9606:Homo:sapiens:transfer:RNA-Glu:(CTC):1-1:(TRE-CTC1:1:to:7)	249	21209	8071.375613275612	0
URS0000635088_9606:Homo:sapiens:transfer:RNA-Glu:(CTC):2-1:(TRE-CTC2-1)	246	21205	8070.292279942279	0
URS00005AFD62_9606:Homo:sapiens:tRNA:Gly:GCC	190	24796	6658.459751359751	2201
URS000053878C_9606:Homo:sapiens:(human):tRNA-Arg	86	6332	6290.333333333334	6266
URS0000062982_9606:Homo:sapiens:(human):tRNA-Leu	169	7051	6047.133333333331	5668
URS000021636C_9606:Homo:sapiens:(human):tRNA-Arg	54	5024	4982.333333333333	4958
URS000013B42D_9606:Homo:sapiens:transfer:RNA-Gly:(GCC):2-1:(TRG-GCC2:1:to:6)	163	22595	4457.45975135975	0
URS000009AC8B_9606:Homo:sapiens:transfer:RNA-Gly:(GCC):3-1:(TRG-GCC3-1)	156	22553	4442.293084693084	0
URS00006ABCCE_9606:Homo:sapiens:transfer:RNA-Gly:(GCC):5-1:(TRG-GCC5-1)	148	22267	4370.793084693084	0
URS0000150041_9606:Homo:sapiens:(human):tRNA-Ser	66	4312	4312.0	4312
URS00004BF687_9606:Homo:sapiens:transfer:RNA-Gly:(CCC):1-1:(TRG-CCC1-1::TRG-CCC1-2)	129	21881	4292.293084693084	0
URS000004D273_9606:Homo:sapiens:(human):tRNA-Glu	160	12511	4082.066089466091	81
URS0000DEFEE4_9606:Homo:sapiens:(human):tRNA-Leu	77	4969	2912.299999999999	1311
URS00001658B6_9606:Homo:sapiens:(human):tRNA-Cys	46	2627	2627.0	2627
URS00001DBFA3_9606:Homo:sapiens:(human):tRNA-Leu	111	4539	2305.4666666666662	601
URS00001D27FC_9606:Homo:sapiens:(human):tRNA-Pro	53	2371	1865.5	1360
URS0000305D7E_9606:tRNA(Gly):from:Homo:sapiens:(PDB:5E6M::chain:C)	49	1905	1707.8333333333333	1609
URS000044730B_9606:Homo:sapiens:(human):tRNA-Val	53	3351	1495.461589635854	8
URS0000491D45_9606:Homo:sapiens:(human):tRNA-Val	51	3343	1487.461589635854	0
URS00002FBF7C_9606:Homo:sapiens:(human):tRNA-Gly	33	1323	1323.0	1323
URS00002D6213_9606:Homo:sapiens:(human):tRNA-Ala	45	1268	1268.0	1268
URS00004C39CC_9606:Homo:sapiens:(human):tRNA-Ile	29	1244	1230.8333333333333	1224
URS00004E0716_9606:Homo:sapiens:(human):tRNA-Ala	42	1015	1003.5	992
URS000034959B_9606:Homo:sapiens:(human):tRNA-Asp	66	993	980.3333333333334	974
URS00002913A0_9606:Homo:sapiens:(human):tRNA-Asn	23	919	919.0	919
URS00003C9A26_9606:Homo:sapiens:transfer:RNA-Glu:(TTC):2-1:(TRE-TTC2-1::TRE-TTC2-2)	40	1058	898.0	738
URS000063FB43_9606:Homo:sapiens:transfer:RNA-Gly:(GCC):1-1:(TRG-GCC1:1:to:5)	77	2049	866.0375291375295	642
URS000006722F_9606:Homo:sapiens:(human):tRNA-Pro	32	1246	740.5	235
URS00004CBAB9_9606:Homo:sapiens:(human):tRNA-Pro	13	720	720.0	720
URS000038F4B2_9606:Homo:sapiens:transfer:RNA-Trp:(CCA):4-1:(TRW-CCA4-1)	5	615	615.0	615
URS0000463698_9606:Homo:sapiens:(human):tRNA-Met	23	531	531.0	531
URS000013E6C2_9606:Homo:sapiens:(human):tRNA-Leu	59	1496	512.6333333333334	154
URS000073124E_9606:Homo:sapiens:(human):tRNA-Glu-CTC-15-1	47	2031	508.2666666666666	2
URS0000734D2C_9606:Homo:sapiens:(human):tRNA-Leu	45	1249	432.46666666666664	167
URS000074CBFD_9606:Homo:sapiens:(human):tRNA-Glu-CTC-12-1	31	1655	402.84999999999997	0
URS00004BA95A_9606:Homo:sapiens:(human):tRNA-Gln	18	389	389.0	389
URS00005EF220_9606:Homo:sapiens:(human):tRNA-Phe	28	486	317.59722222222223	168
URS00002F2AEC_9606:Homo:sapiens:tRNA:His:GUG	27	625	307.25	139
URS000072F786_9606:Homo:sapiens:(human):tRNA-Val	14	306	295.0	284
URS000052ADEF_9606:Homo:sapiens:(human):tRNA-Glu	18	344	283.5	223
URS0000639DBE_9606:Homo:sapiens:transfer:RNA-Glu:(TTC):1-1:(TRE-TTC1-1::TRE-TTC1-2)	21	422	262.0	102
URS00004D9E92_9606:Homo:sapiens:transfer:RNA-Lys:(CTT):1-1:(TRK-CTT1-1::TRK-CTT1-2)	33	1202	245.08253968253973	0
URS0000659544_9606:Homo:sapiens:transfer:RNA-Lys:(CTT):4-1:(TRK-CTT4-1)	33	1202	245.08253968253973	0
URS0000322061_9606:Homo:sapiens:(human):tRNA-Ala	9	487	244.0	1
URS000052A1C9_9606:Homo:sapiens:transfer:RNA-Ala:(AGC):11-1:(TRA-AGC11-1)	8	486	243.0	0
URS00006174C2_9606:Homo:sapiens:transfer:RNA-Asp:(GTC):2-1:(TRD-GTC2:1:to:11)	58	764	233.41666666666666	0
URS00005EA0AD_9606:Homo:sapiens:(human):tRNA-Asp	58	764	233.41666666666666	0
URS000038803E_9606:Homo:sapiens:transfer:RNA-Val:(TAC):2-1:(TRV-TAC2-1)	13	455	233.0	11
URS0000190FE5_9606:Homo:sapiens:(human):tRNA-Lys	29	1132	230.95396825396833	0
URS000019E1E9_9606:Homo:sapiens:(human):tRNA-Thr	13	251	223.0	195
URS000070B37B_9606:Homo:sapiens:transfer:RNA-Val:(TAC):1-1:(TRV-TAC1-1::TRV-TAC1-2)	12	444	222.0	0
URS0000220363_9606:Homo:sapiens:(human):tRNA-Thr	12	219	219.0	219
URS00003E687C_9606:Homo:sapiens:(human):tRNA-Trp	22	217	215.22222222222223	215
URS00006D74B2_9606:Homo:sapiens:transfer:RNA-Asp:(GTC):3-1:(TRD-GTC3-1)	50	697	211.75	0
URS000042F13F_9606:Homo:sapiens:transfer:RNA-Leu:(CAG):1-1:(TRL-CAG1:1:to:7)	3	236	209.5	183
URS00001CE4E0_9606:Homo:sapiens:(human):tRNA-Phe	11	233	206.0	196
URS000032F6AC_9606:Homo:sapiens:(human):tRNA-Lys	32	1229	203.5404761904762	0
URS0000D56C47_9606:tRNA:lysine3:from:Homo:sapiens:(PDB:6B19::chain:D)	32	1229	203.5404761904762	0
URS00008FED2A_9606:tRNA3Lys:from:Homo:sapiens:(PDB:5CD1::chain:M)	32	1229	203.5404761904762	0
URS0000326EAC_9606:E-tRNA:from:Homo:sapiens:(PDB:4V6X::chain:BC)	13	424	189.75	99
URS00004D4536_9606:Homo:sapiens:(human):tRNA-Pro	16	301	188.95665445665446	166
URS00001AD596_9606:Homo:sapiens:transfer:RNA-Lys:(CTT):2-1:(TRK-CTT2:1:to:5)	29	985	182.1253968253968	0
URS00002CC5F8_9606:Homo:sapiens:(human):tRNA-Lys	15	179	179.0	179
URS00006C133C_9606:Homo:sapiens:transfer:RNA-Ala:(TGC):6-1:(TRA-TGC6-1)	17	713	169.41666666666669	75
URS00004DC6D6_9606:Homo:sapiens:(human):transfer:RNA	20	485	168.0	0
URS000080E36F_9606:mt-tRNAVal:from:Homo:sapiens:(PDB:3J7Y::chain:B)	11	252	159.15529964221827	157
URS000022DD4A_9606:Homo:sapiens:transfer:RNA-Lys:(TTT):3-1:(TRK-TTT3:1:to:5)	27	1077	152.87380952380954	0
URS00002222F7_9606:Homo:sapiens:(human):tRNA-Lys	27	1077	152.87380952380954	0
URS000067474D_9606:Homo:sapiens:transfer:RNA-Lys:(TTT):5-1:(TRK-TTT5-1)	25	1053	150.5404761904762	0
URS000044BAE3_9606:Homo:sapiens:transfer:RNA-His:(GTG):1-1:(TRH-GTG1:1:to:9)	18	448	149.25	0
URS0000679FAF_9606:Homo:sapiens:transfer:RNA-Lys:(CTT):6-1:(TRK-CTT6-1)	18	619	149.20000000000002	0
URS0000DD5C58_9606:Homo:sapiens:(human):Pseudo:tRNA	18	293	146.5	0
URS000056E916_9606:Homo:sapiens:(human):tRNA-Thr	12	155	144.0	133
URS000067A080_9606:Homo:sapiens:(human):tRNA-Phe-GAA-8-1	4	142	142.0	142
URS000048F74C_9606:Homo:sapiens:(human):tRNA-Ala	10	150	138.5	127
URS000060766E_9606:Homo:sapiens:(human):tRNA-Met	6	138	138.0	138
URS000071C635_9606:Homo:sapiens:transfer:RNA-Lys:(TTT):6-1:(TRK-TTT6-1)	18	633	128.68333333333334	25
URS00006C58BC_9606:Homo:sapiens:transfer:RNA-Lys:(CTT):3-1:(TRK-CTT3-1)	21	708	124.87539682539682	0
URS000034AAC2_9606:Homo:sapiens:transfer:RNA-Gly:(TCC):2-1:(TRG-TCC2:1:to:6)	10	315	124.83333333333333	19
URS0000527A9F_9606:Homo:sapiens:(human):tRNA-Lys	23	801	124.49682539682539	0
URS000047F3CB_9606:Homo:sapiens:(human):tRNA-Leu	5	119	118.5	118
URS000009DDCA_9606:Homo:sapiens:transfer:RNA-Val:(CAC):2-1:(TRV-CAC2-1)	8	140	117.71428571428572	116
URS000070BF11_9606:Homo:sapiens:transfer:RNA-Ile:(AAT):12-1:(TRI-AAT12-1)	7	130	112.0	109
URS000065DC2A_9606:Homo:sapiens:(human):tRNA-Glu-TTC-9-1	56	836	110.426418026418	33
URS00005F7694_9606:Homo:sapiens:(human):tRNA-Lys	21	540	107.95873015873013	0
URS000047C79B_9606:Homo:sapiens:transfer:RNA-Ala:(AGC):3-1:(TRA-AGC3-1)	13	637	102.97222222222223	19
URS00000CFCDA_9606:Homo:sapiens:(human):tRNA-Arg	15	148	102.33333333333333	74
URS0000502C74_9606:Homo:sapiens:transfer:RNA-Gly:(CCC):2-1:(TRG-CCC2-1::TRG-CCC2-2)	21	296	98.83333333333333	0
URS0000868523_9606:tRNA-Gly-CCC-2-2:from:Homo:sapiens:(PDB:4QEI::chain:C)	20	295	98.33333333333333	0
URS000030BAD5_9606:Homo:sapiens:transfer:RNA-iMet:(CAT):1-1:(TRX-CAT1:1:to:8)	11	325	90.74999999999999	0
URS00003EE43B_9606:Homo:sapiens:(human):tRNA-Glu	8	150	89.5	29
URS000013899F_9606:Homo:sapiens:transfer:RNA-Asp:(GTC):1-1:(TRD-GTC1-1)	9	120	89.0	76
URS00004FDB28_9606:Homo:sapiens:(human):tRNA-Ser	4	85	85.0	85
URS00000AED6F_9606:Homo:sapiens:transfer:RNA-Gly:(TCC):1-1:(TRG-TCC1-1)	7	253	84.33333333333333	0
URS0000716B70_9606:Homo:sapiens:transfer:RNA-Gly:(TCC):3-1:(TRG-TCC3-1)	7	253	84.33333333333333	0
URS0000565553_9606:Homo:sapiens:(human):tRNA-Arg	7	84	84.0	84
URS0000282AB2_9606:Homo:sapiens:transfer:RNA-Ala:(AGC):2-1:(TRA-AGC2-1::TRA-AGC2-2::TRA-AGC7-1)	11	617	83.91666666666667	0
URS00006D9244_9606:Homo:sapiens:transfer:RNA-Cys:(GCA):6-1:(TRC-GCA6-1)	13	616	83.41666666666664	0
URS0000728B3E_9606:Homo:sapiens:(human):tRNA-Gly-CCC-6-1	48	804	77.75975135975138	0
URS00006C00AA_9606:Homo:sapiens:tRNA:Valine:with:anticodon:CAC:(tRNA-Val-CAC-8-1)	48	804	77.75975135975138	0
URS0000644222_9606:Homo:sapiens:transfer:RNA-Gly:(CCC):6-1:(TRG-CCC6-1)	48	804	77.75975135975138	0
URS000072A930_9606:Homo:sapiens:transfer:RNA-Lys:(TTT):4-1:(TRK-TTT4-1)	17	610	75.04047619047617	0
URS0000121433_9606:Homo:sapiens:transfer:RNA-iMet:(CAT):2-1:(TRX-CAT2-1)	10	293	74.74999999999999	0
URS000025E031_9606:Homo:sapiens:transfer:RNA-Met:(CAT):3-1:(TRM-CAT3-1::TRM-CAT3-2)	4	106	74.5	64
URS00004A0D40_9606:Homo:sapiens:(human):tRNA-Arg	8	259	70.28571428571428	0
URS000005A7A9_9606:Homo:sapiens:transfer:RNA-Arg:(CCT):3-1:(TRR-CCT3-1)	8	259	70.28571428571428	0
URS00003A4B65_9606:Homo:sapiens:transfer:RNA-Arg:(CCT):4-1:(TRR-CCT4-1)	8	259	70.28571428571428	0
URS000014E598_9606:tRNASec:from:Homo:sapiens:(PDB:3HL2::chain:E)	14	267	69.58333333333331	0
URS00004315E3_9606:Homo:sapiens:(human):tRNA-Ser	14	267	69.58333333333331	0
URS0000049311_9606:Homo:sapiens:(human):tRNA-Met	7	82	68.83333333333334	62
URS0000697465_9606:Homo:sapiens:transfer:RNA-Asp:(GTC):4-1:(TRD-GTC4-1)	12	269	68.75	2
URS00006708BB_9606:Homo:sapiens:transfer:RNA-Thr:(CGT):6-1:(TRT-CGT6-1)	7	275	68.75	0
URS0000756AF5_9606:Homo:sapiens:(human):tRNA-Gln	5	68	68.0	68
URS00006B479B_9606:Homo:sapiens:transfer:RNA-Gly:(CCC):4-1:(TRG-CCC4-1)	9	231	64.16666666666667	49
URS00007362AD_9606:Homo:sapiens:transfer:RNA-Ile:(TAT):2-1:(TRI-TAT2:1:to:3)	5	150	64.0	21
URS00004CF258_9606:Homo:sapiens:transfer:RNA-Ser:(GCT):3-1:(TRS-GCT3-1)	6	272	62.15	8
URS000032F804_9606:Homo:sapiens:(human):tRNA-Gln-NUG2	15	374	61.896969696969705	0
URS00000F7060_9606:Homo:sapiens:(human):tRNA-Gln-NUG1	15	374	61.896969696969705	0
URS00001DA281_9606:Homo:sapiens:transfer:RNA-SeC:(TCA):1-1:(TRU-TCA1-1)	10	233	58.25	0
URS00006F0FC0_9606:Homo:sapiens:Selenocysteine:transfer:RNA	10	233	58.25	0
URS00003833FF_9606:Homo:sapiens:tRNA:Gln:NUG	13	345	56.0969696969697	0
URS00006C6D0A_9606:Homo:sapiens:transfer:RNA-Ala:(TGC):1-1:(TRA-TGC1-1)	10	561	55.91666666666667	0
URS0000415026_9606:Homo:sapiens:transfer:RNA-Gln:(CTG):1-1:(TRQ-CTG1:1:to:5)	19	384	55.27316017316018	0
URS000067AC87_9606:Homo:sapiens:transfer:RNA-Ser:(GCT):5-1:(TRS-GCT5-1)	5	264	54.15	0
URS00002034DC_9606:Homo:sapiens:transfer:RNA-Ser:(GCT):4-1:(TRS-GCT4:1:to:3)	5	264	54.15	0
URS00002D4542_9606:Homo:sapiens:transfer:RNA-Thr:(CGT):4-1:(TRT-CGT4-1)	3	77	53.5	30
URS000047EBB5_9606:Homo:sapiens:transfer:RNA-Ser:(GCT):1-1:(TRS-GCT1-1)	3	237	47.4	0
URS0000664EAD_9606:Homo:sapiens:transfer:RNA-Ser:(GCT):2-1:(TRS-GCT2-1)	3	237	47.4	0
URS0000120E41_9606:Homo:sapiens:transfer:RNA-Leu:(AAG):2-1:(TRL-AAG2:1:to:4)	5	133	46.16666666666667	0
URS00001D4EE9_9606:Homo:sapiens:transfer:RNA-Ala:(TGC):7-1:(TRA-TGC7-1)	9	539	44.91666666666667	0
URS000064B6FC_9606:Homo:sapiens:transfer:RNA-Ala:(TGC):5-1:(TRA-TGC5-1)	9	539	44.91666666666667	0
URS00006D3DD2_9606:Homo:sapiens:tRNA:Alanine:with:anticodon:AGC:(tRNA-Ala-AGC-7-1)	9	539	44.91666666666667	0
URS000069E2A5_9606:Homo:sapiens:transfer:RNA-Ala:(TGC):8-1:(TRA-TGC8-1)	9	539	44.91666666666667	0
URS0000677B31_9606:Homo:sapiens:transfer:RNA-Ala:(AGC):5-1:(TRA-AGC5-1)	9	539	44.91666666666667	0
URS000038D768_9606:Homo:sapiens:transfer:RNA-Ala:(CGC):4-1:(TRA-CGC4-1)	9	539	44.91666666666667	0
URS000071ED2F_9606:Homo:sapiens:transfer:RNA-Val:(AAC):6-1:(TRV-AAC6-1)	9	539	44.91666666666667	0
URS0000758A62_9606:Homo:sapiens:transfer:RNA-Ile:(TAT):3-1:(TRI-TAT3-1)	3	129	43.0	0
URS0000757938_9606:Homo:sapiens:transfer:RNA-Ile:(TAT):1-1:(TRI-TAT1-1)	3	129	43.0	0
URS0000732BDB_9606:Homo:sapiens:(human):tRNA-Lys-CTT-11-1	12	288	42.74285714285715	0
URS0000637361_9606:Homo:sapiens:transfer:RNA-Lys:(CTT):7-1:(TRK-CTT7-1)	12	288	42.74285714285715	0
URS0000C8E9E8_9606:Homo:sapiens:transfer:RNA-Lys:(CTT):11-1:(TRK-CTT11-1)	12	288	42.74285714285715	0
URS000045049D_9606:Homo:sapiens:(human):tRNA-Val	15	383	41.294922969187674	0
URS000073A2F5_9606:Homo:sapiens:transfer:RNA-Val:(AAC):5-1:(TRV-AAC5-1)	15	383	41.294922969187674	0
URS0000645FFA_9606:Homo:sapiens:(human):tRNA-Lys-TTT-13-1	5	81	40.5	0
URS00000CC06A_9606:Homo:sapiens:transfer:RNA-Arg:(TCG):1-1:(TRR-TCG1-1)	1	40	40.0	40
URS0000209246_9606:Homo:sapiens:(human):tRNA-Ala	3	56	39.5	23
URS0000161979_9606:Homo:sapiens:transfer:RNA-Val:(AAC):2-1:(TRV-AAC2-1)	6	64	38.89075630252101	37
URS000061F57C_9606:Homo:sapiens:transfer:RNA-Ala:(TGC):3-1:(TRA-TGC3-1::TRA-TGC3-2)	9	223	38.17857142857143	0
URS00005B30A9_9606:Homo:sapiens:transfer:RNA-Ala:(CGC):2-1:(TRA-CGC2-1)	9	223	38.17857142857143	0
URS00006FC298_9606:Homo:sapiens:transfer:RNA-Ala:(CGC):1-1:(TRA-CGC1-1)	9	223	38.17857142857143	0
URS0000727FD6_9606:Homo:sapiens:transfer:RNA-Ala:(TGC):2-1:(TRA-TGC2-1)	9	223	38.17857142857143	0
URS0000429B3F_9606:Homo:sapiens:transfer:RNA-Gln:(CTG):2-1:(TRQ-CTG2-1)	12	295	37.10649350649351	0
URS00004C8879_9606:Homo:sapiens:(human):tRNA-Gln:(UUG)	13	286	36.93030303030303	0
URS00006DBFC1_9606:Homo:sapiens:transfer:RNA-Gln:(CTG):3-1:(TRQ-CTG3-1::TRQ-CTG3-2)	9	229	36.906493506493504	0
URS00006365BC_9606:Homo:sapiens:transfer:RNA-Gln:(CTG):4-1:(TRQ-CTG4-1::TRQ-CTG4-2)	9	229	36.906493506493504	0
URS0000DF5439_9606:Homo:sapiens:(human):tRNA-Thr	3	64	36.0	8
URS0000287398_9606:Homo:sapiens:transfer:RNA-Glu:(TTC):4-1:(TRE-TTC4-1::TRE-TTC4-2)	16	256	34.63275613275614	0
URS00002DDD59_9606:Homo:sapiens:transfer:RNA-Arg:(ACG):2-1:(TRR-ACG2:1:to:4)	3	52	34.0	25
URS00002D7BB5_9606:Homo:sapiens:transfer:RNA-Arg:(CCT):1-1:(TRR-CCT1-1)	7	129	33.95238095238095	0
URS0000390F3A_9606:Homo:sapiens:transfer:RNA-Arg:(CCT):2-1:(TRR-CCT2-1)	7	129	33.95238095238095	0
URS000064F320_9606:Homo:sapiens:transfer:RNA-Gln:(CTG):6-1:(TRQ-CTG6-1)	13	286	33.90649350649351	0
URS00004F5239_9606:Homo:sapiens:(human):transfer:RNA-Glu	13	252	33.5494227994228	0
URS0000637E4A_9606:Homo:sapiens:transfer:RNA-Leu:(TAG):2-1:(TRL-TAG2-1)	4	81	33.16666666666667	0
URS00002064F6_9606:Homo:sapiens:transfer:RNA-Val:(CAC):1-1:(TRV-CAC1:1:to:6)	19	433	32.46158963585433	0
URS000061D582_9606:Homo:sapiens:transfer:RNA-Val:(AAC):1-1:(TRV-AAC1:1:to:5)	19	433	32.46158963585433	0
URS000063F87E_9606:Homo:sapiens:transfer:RNA-Val:(CAC):5-1:(TRV-CAC5-1)	19	433	32.46158963585433	0
URS0000748C4B_9606:Homo:sapiens:transfer:RNA-Val:(CAC):4-1:(TRV-CAC4-1)	19	433	32.46158963585433	0
URS00006560DC_9606:Homo:sapiens:transfer:RNA-Ile:(AAT):9-1:(TRI-AAT9-1)	7	31	31.0	31
URS00004310BE_9606:Homo:sapiens:transfer:RNA-Val:(AAC):4-1:(TRV-AAC4-1)	18	409	30.74730392156862	0
URS0000750232_9606:Homo:sapiens:transfer:RNA-Val:(AAC):3-1:(TRV-AAC3-1)	18	409	30.74730392156862	0
URS00001B3570_9606:Homo:sapiens:(human):tRNA-Val	18	409	30.74730392156862	0
URS0000534613_9606:Homo:sapiens:(human):tRNA-Gly	3	41	29.5	18
URS000064074C_9606:Homo:sapiens:transfer:RNA-Glu:(TTC):3-1:(TRE-TTC3-1)	12	202	29.003968253968253	0
URS0000689876_9606:Homo:sapiens:(human):tRNA-Ala-TGC-9-1	1	27	27.0	27
URS0000278E1B_9606:Homo:sapiens:transfer:RNA-Ser:(CGA):4-1:(TRS-CGA4-1)	1	27	27.0	27
URS00000FB60D_9606:Homo:sapiens:transfer:RNA-Leu:(CAG):2-1:(TRL-CAG2-1::TRL-CAG2-2)	1	53	26.5	0
URS00002B4CE5_9606:Homo:sapiens:transfer:RNA-Val:(CAC):3-1:(TRV-CAC3-1)	3	26	26.0	26
URS00006587E4_9606:Homo:sapiens:transfer:RNA-Lys:(TTT):1-1:(TRK-TTT1-1)	9	99	25.76388888888889	0
URS0000702883_9606:Homo:sapiens:transfer:RNA-Lys:(TTT):2-1:(TRK-TTT2-1)	9	99	25.76388888888889	0
URS00002263D1_9606:Homo:sapiens:(human):tRNA-Val	2	25	25.0	25
URS00002901EC_9606:Homo:sapiens:transfer:RNA-Gln:(TTG):3-1:(TRQ-TTG3:1:to:3)	10	251	24.763636363636365	0
URS000035EE7E_9606:Homo:sapiens:transfer:RNA-Gln:(TTG):1-1:(TRQ-TTG1-1)	10	251	24.763636363636365	0
URS0000023412_9606:Homo:sapiens:transfer:RNA-Thr:(TGT):2-1:(TRT-TGT2-1)	3	29	24.2	23
URS000023FFA7_9606:Homo:sapiens:transfer:RNA-Thr:(AGT):5-1:(TRT-AGT5-1)	2	48	24.0	0
URS00000A1A88_9606:Homo:sapiens:transfer:RNA-Thr:(AGT):1-1:(TRT-AGT1:1:to:3)	2	48	24.0	0
URS0000185B47_9606:Homo:sapiens:(human):tRNA-Pro	11	136	23.95665445665446	1
URS0000225EE1_9606:Homo:sapiens:transfer:RNA-Arg:(TCT):3-1:(TRR-TCT3-1::TRR-TCT3-2)	4	43	23.833333333333336	20
URS00001D9AFB_9606:Homo:sapiens:transfer:RNA-Thr:(CGT):2-1:(TRT-CGT2-1)	2	47	23.5	0
URS00006F4537_9606:Homo:sapiens:transfer:RNA-Ala:(CGC):3-1:(TRA-CGC3-1)	7	165	23.484126984126984	0
URS0000209048_9606:Homo:sapiens:transfer:RNA-Ala:(AGC):4-1:(TRA-AGC4-1)	6	164	23.428571428571427	0
URS00006C8EDF_9606:Homo:sapiens:transfer:RNA-Ala:(TGC):4-1:(TRA-TGC4-1)	6	164	23.428571428571427	0
URS00006DA515_9606:Homo:sapiens:transfer:RNA-Gln:(CTG):5-1:(TRQ-CTG5-1)	6	117	23.009523809523806	0
URS000034093F_9606:Homo:sapiens:(human):tRNA-Val	13	346	22.794922969187674	0
URS00007131F2_9606:Homo:sapiens:transfer:RNA-Gly:(CCC):5-1:(TRG-CCC5-1)	10	250	22.24358974358974	1
URS000064506B_9606:Homo:sapiens:transfer:RNA-Leu:(AAG):3-1:(TRL-AAG3-1)	3	85	22.166666666666664	0
URS000072890F_9606:Homo:sapiens:transfer:RNA-Met:(CAT):6-1:(TRM-CAT6-1)	2	22	22.0	22
URS00007047C1_9606:Homo:sapiens:transfer:RNA:suppressor:(TTA):1-1:(TRSUP-TTA1-1)	1	22	22.0	22
URS000068668E_9606:Homo:sapiens:transfer:RNA-Gly:(TCC):4-1:(TRG-TCC4-1)	2	43	21.5	0
URS0000751B02_9606:Homo:sapiens:(human):tRNA-Ile-AAT-11-1	1	21	21.0	21
URS000030D775_9606:Homo:sapiens:(human):partial:tRNA-Val	11	317	20.378256302521006	0
URS00001A86BB_9606:Homo:sapiens:transfer:RNA-Val:(CAC):14-1:(TRV-CAC14-1)	11	317	20.378256302521006	0
URS000047A6CE_9606:Homo:sapiens:(human):partial:tRNA-Val	11	317	20.378256302521006	0
URS0000DD3281_9606:Homo:sapiens:(human):tRNA-Gln	1	20	20.0	20
URS00000FA8B2_9606:Homo:sapiens:tRNA:Tyr:9PA	9	100	18.627525252525253	0
URS000047CD44_9606:Homo:sapiens:transfer:RNA-Arg:(TCT):1-1:(TRR-TCT1-1)	3	37	17.833333333333332	14
URS000026DCDD_9606:Homo:sapiens:transfer:RNA-Cys:(GCA):1-1:(TRC-GCA1-1)	1	17	17.0	17
URS00001E7E7D_9606:Homo:sapiens:(human):tRNA-Arg	2	43	17.0	0
URS0000416E93_9606:Homo:sapiens:transfer:RNA-Arg:(ACG):1-1:(TRR-ACG1:1:to:3)	2	43	17.0	0
URS0000751A04_9606:Homo:sapiens:(human):tRNA-Glu-CTC-13-1	4	125	16.535714285714285	0
URS00003D2CC9_9606:Homo:sapiens:transfer:RNA-Ala:(AGC):8-1:(TRA-AGC8-1::TRA-AGC8-2)	2	33	16.5	0
URS000072BBEB_9606:Homo:sapiens:transfer:RNA-Glu:(TTC):14-1:(TRE-TTC14-1)	8	140	16.18037518037518	0
URS00006C0A49_9606:Homo:sapiens:transfer:RNA-Lys:(CTT):5-1:(TRK-CTT5-1)	4	129	15.623015873015873	0
URS0000001346_9606:Homo:sapiens:(human):tRNA-Lys	4	129	15.623015873015873	0
URS0000703910_9606:Homo:sapiens:transfer:RNA-Met:(CAT):4-1:(TRM-CAT4:1:to:3)	2	52	15.5	0
URS00006E998F_9606:Homo:sapiens:transfer:RNA-Met:(CAT):2-1:(TRM-CAT2-1)	2	52	15.5	0
URS0000610FFE_9606:Homo:sapiens:transfer:RNA-Ile:(AAT):5-1:(TRI-AAT5:1:to:5)	4	74	15.25	0
URS00002B6B91_9606:Homo:sapiens:(human):tRNA-Pro	6	32	13.84126984126984	12
URS000074FAC4_9606:Homo:sapiens:(human):tRNA-Glu-TTC-15-1	1	53	13.25	0
URS00001B506A_9606:Homo:sapiens:transfer:RNA-Leu:(TAG):1-1:(TRL-TAG1-1)	1	52	13.0	0
URS0000630B8A_9606:Homo:sapiens:transfer:RNA-Leu:(AAG):1-1:(TRL-AAG1:1:to:3)	1	52	13.0	0
URS000005AEAB_9606:Homo:sapiens:transfer:RNA-Leu:(TAG):3-1:(TRL-TAG3-1)	3	13	13.0	13
URS0000690130_9606:Homo:sapiens:transfer:RNA-Arg:(CCT):5-1:(TRR-CCT5-1)	5	87	12.952380952380953	0
URS000074CCCF_9606:Homo:sapiens:transfer:RNA-Val:(CAC):7-1:(TRV-CAC7-1)	7	206	12.863970588235293	0
URS000015A6F8_9606:Homo:sapiens:(human):tRNA-Pro	12	139	12.51221001221001	0
URS00000C18F2_9606:Homo:sapiens:transfer:RNA-Pro:(CGG):1-1:(TRP-CGG1:1:to:3)	11	138	12.01221001221001	0
URS000072540A_9606:Homo:sapiens:transfer:RNA-Pro:(AGG):1-1:(TRP-AGG1-1)	11	138	12.01221001221001	0
URS00002D40C8_9606:Homo:sapiens:transfer:RNA-Pro:(TGG):3-1:(TRP-TGG3:1:to:5)	11	138	12.01221001221001	0
URS00005DB87D_9606:Homo:sapiens:transfer:RNA-Pro:(AGG):2-1:(TRP-AGG2:1:to:8)	11	138	12.01221001221001	0
URS000074D784_9606:Homo:sapiens:(human):tRNA-Glu-TTC-12-1	1	12	12.0	12
URS00001DABD6_9606:Homo:sapiens:(human):tRNA-Gly	2	23	11.5	0
URS00006D4584_9606:Homo:sapiens:transfer:RNA-Gly:(GCC):4-1:(TRG-GCC4-1)	11	37	11.393939393939394	7
URS00008FED48_9606:selenocysteine:tRNA:from:Homo:sapiens:(PDB:4RQF::chain:C)	4	34	11.333333333333334	0
URS00006D143A_9606:Homo:sapiens:transfer:RNA-Ile:(AAT):1-1:(TRI-AAT1-1)	3	54	11.25	0
URS00007063CB_9606:Homo:sapiens:transfer:RNA-Ile:(AAT):7-1:(TRI-AAT7-1::TRI-AAT7-2)	3	54	11.25	0
URS0000692D68_9606:Homo:sapiens:transfer:RNA-Ile:(AAT):8-1:(TRI-AAT8-1)	3	54	11.25	0
URS0000521091_9606:Homo:sapiens:(human):tRNA-Pro	10	121	11.226495726495726	0
URS000020CB8F_9606:Homo:sapiens:(human):tRNA-Pro	9	120	10.726495726495726	0
URS00005B80F2_9606:Homo:sapiens:(human):tRNA-Tyr	3	50	10.530303030303031	0
URS00006F50E3_9606:Homo:sapiens:transfer:RNA-Met:(CAT):5-1:(TRM-CAT5-1)	1	42	10.5	0
URS0000732902_9606:Homo:sapiens:transfer:RNA-Tyr:(GTA):8-1:(TRY-GTA8-1)	7	76	10.460858585858585	0
URS0000758799_9606:Homo:sapiens:transfer:RNA-Tyr:(GTA):3-1:(TRY-GTA3-1)	7	76	10.460858585858585	0
URS000074FC25_9606:Homo:sapiens:transfer:RNA-Tyr:(GTA):1-1:(TRY-GTA1-1)	7	76	10.460858585858585	0
URS0000636E2A_9606:Homo:sapiens:transfer:RNA-Tyr:(GTA):2-1:(TRY-GTA2-1)	7	76	10.460858585858585	0
URS00006744D5_9606:Homo:sapiens:transfer:RNA-Pro:(CGG):2-1:(TRP-CGG2-1)	9	119	10.428876678876678	0
URS00002CA973_9606:Homo:sapiens:(human):transfer:RNA	2	49	10.030303030303031	0
URS000029CCC5_9606:Homo:sapiens:transfer:RNA-Phe:(GAA):1-1:(TRF-GAA1:1:to:6)	3	37	10.0	0
URS000021550A_9606:Homo:sapiens:transfer:RNA-Thr:(TGT):4-1:(TRT-TGT4-1)	2	32	9.866666666666665	0
URS00000F30A4_9606:Homo:sapiens:transfer:RNA-Thr:(TGT):5-1:(TRT-TGT5-1)	2	32	9.866666666666665	0
URS00006CC2CC_9606:Homo:sapiens:transfer:RNA-Lys:(TTT):7-1:(TRK-TTT7-1)	1	28	9.333333333333334	0
URS0000215F73_9606:Homo:sapiens:(human):tRNA-Arg	3	65	9.285714285714286	0
URS000068C296_9606:Homo:sapiens:transfer:RNA-Thr:(TGT):6-1:(TRT-TGT6-1)	1	26	8.666666666666666	0
URS0000009B16_9606:Homo:sapiens:(human):tRNA-Pro	9	106	8.456654456654457	0
URS000030476B_9606:Homo:sapiens:(human):tRNA-Pro	9	106	8.456654456654457	0
URS0000C8E9D4_9606:Homo:sapiens:transfer:RNA-Phe:(GAA):5-1:(TRF-GAA5-1)	1	33	8.25	0
URS000063AA5E_9606:Homo:sapiens:(human):tRNA-Phe-GAA-5-1	1	33	8.25	0
URS000033EC0B_9606:Homo:sapiens:(human):transfer:RNA	2	60	7.5	0
URS000038D8D3_9606:Homo:sapiens:transfer:RNA-Ser:(AGA):2-1:(TRS-AGA2:1:to:6)	2	60	7.5	0
URS000024B38F_9606:Homo:sapiens:transfer:RNA-Ser:(TGA):4-1:(TRS-TGA4-1)	2	60	7.5	0
URS00006D4008_9606:Homo:sapiens:transfer:RNA-Ser:(TGA):3-1:(TRS-TGA3-1)	2	60	7.5	0
URS000037D0FB_9606:Homo:sapiens:transfer:RNA-Ser:(TGA):2-1:(TRS-TGA2-1)	2	60	7.5	0
URS0000520742_9606:Homo:sapiens:transfer:RNA-Ser:(AGA):3-1:(TRS-AGA3-1)	2	60	7.5	0
URS000071DF37_9606:Homo:sapiens:transfer:RNA-Ser:(AGA):4-1:(TRS-AGA4-1)	2	60	7.5	0
URS00006C14B2_9606:Homo:sapiens:transfer:RNA-Ser:(AGA):1-1:(TRS-AGA1-1)	2	60	7.5	0
URS000044C4E3_9606:Homo:sapiens:(human):tRNA-Thr	4	56	7.39047619047619	0
URS0000275F4B_9606:Homo:sapiens:(human):tRNA-Thr	4	56	7.39047619047619	0
URS0000551B79_9606:Homo:sapiens:(human):tRNA-Thr	4	56	7.39047619047619	0
URS00007650EC_9606:Homo:sapiens:(human):tRNA-Thr	4	56	7.39047619047619	0
URS0000567F92_9606:Homo:sapiens:(human):tRNA-Thr	4	56	7.39047619047619	0
URS000007538B_9606:Homo:sapiens:(human):tRNA-Thr	3	55	7.19047619047619	0
URS00003EBAE9_9606:Homo:sapiens:(human):tRNA-Thr	3	55	7.19047619047619	0
URS0000626F0F_9606:Homo:sapiens:transfer:RNA-Ile:(AAT):3-1:(TRI-AAT3-1)	2	41	7.0	0
URS00006C8412_9606:Homo:sapiens:transfer:RNA-Ile:(AAT):2-1:(TRI-AAT2-1)	2	41	7.0	0
URS00006366D8_9606:Homo:sapiens:(human):tRNA-Gln-CTG-9-1	5	55	7.0	1
URS0000733374_9606:Homo:sapiens:transfer:RNA-Ser:(GCT):6-1:(TRS-GCT6-1)	2	27	6.75	0
URS000062C4DE_9606:Homo:sapiens:transfer:RNA-Pro:(TGG):2-1:(TRP-TGG2-1)	6	72	6.512210012210012	0
URS00005B7465_9606:Homo:sapiens:transfer:RNA-Leu:(AAG):4-1:(TRL-AAG4-1)	2	23	6.5	1
URS0000493225_9606:Homo:sapiens:transfer:RNA-Pro:(TGG):1-1:(TRP-TGG1-1)	8	41	5.924603174603175	3
URS000064A807_9606:Homo:sapiens:transfer:RNA-Asp:(GTC):5-1:(TRD-GTC5-1)	1	17	5.666666666666667	0
URS0000738D83_9606:Homo:sapiens:(human):tRNA-Glu-TTC-7-1	2	51	5.545454545454546	1
URS0000C8E9D0_9606:Homo:sapiens:transfer:RNA-Glu:(CTC):3-1:(TRE-CTC3-1)	2	51	5.045454545454546	0
URS00007351A0_9606:Homo:sapiens:(human):tRNA-Glu-CTC-3-1	2	51	5.045454545454546	0
URS0000C8E9E9_9606:Homo:sapiens:transfer:RNA-Gly:(CCC):7-1:(TRG-CCC7-1)	4	10	5.0	0
URS0000DE9819_9606:Homo:sapiens:(human):tRNA-Gln	1	5	5.0	5
URS0000754669_9606:Homo:sapiens:(human):tRNA-Gly-CCC-7-1	4	10	5.0	0
URS00007410E6_9606:Homo:sapiens:(human):tRNA-Phe-GAA-9-1	2	51	4.712121212121213	0
URS000075168F_9606:Homo:sapiens:(human):tRNA-Phe-GAA-10-1	2	51	4.712121212121213	0
URS000072E1AF_9606:Homo:sapiens:transfer:RNA-Ile:(AAT):6-1:(TRI-AAT6-1)	1	20	4.0	0
URS000065FE51_9606:Homo:sapiens:transfer:RNA-Ile:(AAT):4-1:(TRI-AAT4-1)	1	20	4.0	0
URS000070F1D2_9606:Homo:sapiens:transfer:RNA-Gln:(TTG):2-1:(TRQ-TTG2-1)	2	35	3.9	0
URS0000584A85_9606:Homo:sapiens:(human):tRNA	2	23	3.833333333333333	0
URS000049C11C_9606:Homo:sapiens:(human):tRNA-Arg	2	23	3.833333333333333	0
URS0000738059_9606:Homo:sapiens:transfer:RNA-Arg:(TCT):2-1:(TRR-TCT2-1)	2	23	3.833333333333333	0
URS0000755838_9606:Homo:sapiens:transfer:RNA-Arg:(TCT):5-1:(TRR-TCT5-1)	2	23	3.833333333333333	0
URS000071ACA6_9606:Homo:sapiens:transfer:RNA-Gln:(CTG):7-1:(TRQ-CTG7-1)	2	22	3.142857142857143	0
URS00006B3AF9_9606:Homo:sapiens:(human):tRNA-Lys-CTT-13-1	2	3	3.0	3
URS0000684E4B_9606:Homo:sapiens:transfer:RNA-Gly:(CCC):3-1:(TRG-CCC3-1)	2	3	3.0	3
URS0000756537_9606:Homo:sapiens:(human):tRNA-Und-NNN-4-1	3	3	3.0	3
URS000073FCEB_9606:Homo:sapiens:transfer:RNA-Tyr:(GTA):4-1:(TRY-GTA4-1)	1	26	2.3636363636363638	0
URS0000755767_9606:Homo:sapiens:transfer:RNA-Tyr:(GTA):6-1:(TRY-GTA6-1)	1	26	2.3636363636363638	0
URS0000333F2E_9606:Homo:sapiens:transfer:RNA-Tyr:(GTA):5-1:(TRY-GTA5:1:to:5)	1	26	2.3636363636363638	0
URS00005A29A1_9606:Homo:sapiens:(human):transfer:RNA-Tyr	1	26	2.3636363636363638	0
URS000067F671_9606:Homo:sapiens:transfer:RNA-Lys:(CTT):10-1:(TRK-CTT10-1)	3	28	2.3499999999999996	1
URS00006B98D7_9606:Homo:sapiens:transfer:RNA-Lys:(TTT):8-1:(TRK-TTT8-1)	2	24	2.3333333333333335	0
URS0000021028_9606:Homo:sapiens:(human):tRNA-Glu	7	76	2.227252037178508	0
URS0000DEEC0E_9606:Homo:sapiens:(human):tRNA-Glu	7	76	2.227252037178508	0
URS00004CF38D_9606:Homo:sapiens:(human):tRNA-Glu	7	76	2.227252037178508	0
URS0000DCDF56_9606:Homo:sapiens:(human):tRNA-Glu	7	76	2.227252037178508	0
URS00007EC19C_9606:Homo:sapiens:(human):partial:tRNA-Glu	7	76	2.227252037178508	0
URS0000DEA737_9606:Homo:sapiens:(human):tRNA-Glu	7	76	2.227252037178508	0
URS0000DDA3BB_9606:Homo:sapiens:(human):tRNA-Glu	7	76	2.227252037178508	0
URS0000807EA6_9606:Homo:sapiens:(human):partial:tRNA-Glu	7	76	2.227252037178508	0
URS0000804A0D_9606:Homo:sapiens:(human):partial:tRNA-Glu	7	76	2.227252037178508	0
URS000049E7BA_9606:Homo:sapiens:(human):tRNA-Glu	7	76	2.227252037178508	0
URS00000C54D4_9606:Homo:sapiens:(human):tRNA-Glu	7	76	2.227252037178508	0
URS0000DC3018_9606:Homo:sapiens:(human):tRNA-Glu	7	76	2.227252037178508	0
URS0000BB37A0_9606:Homo:sapiens:(human):tRNA-Glu	7	76	2.227252037178508	0
URS000034E9D0_9606:Homo:sapiens:mitochondrially:encoded:tRNA:glutamic:acid:(MT-TE)	7	76	2.227252037178508	0
URS000025D745_9606:Homo:sapiens:(human):tRNA-Glu	7	76	2.227252037178508	0
URS0000DE2957_9606:Homo:sapiens:(human):partial:tRNA-Glu	7	76	2.227252037178508	0
URS00003E1078_9606:Homo:sapiens:(human):tRNA-Glu	7	76	2.227252037178508	0
URS0000CB825A_9606:Homo:sapiens:(human):tRNA-Glu	7	76	2.227252037178508	0
URS00007E8E68_9606:Homo:sapiens:(human):partial:tRNA-Glu	7	76	2.227252037178508	0
URS00007EA7AF_9606:Homo:sapiens:(human):partial:tRNA-Glu	7	76	2.227252037178508	0
URS0000DF5B63_9606:Homo:sapiens:(human):tRNA-Glu	7	76	2.227252037178508	0
URS00007F9004_9606:Homo:sapiens:(human):partial:tRNA-Glu	7	76	2.227252037178508	0
URS00007F742E_9606:Homo:sapiens:(human):partial:tRNA-Glu	7	76	2.227252037178508	0
URS0000803B68_9606:Homo:sapiens:(human):partial:tRNA-Glu	7	76	2.227252037178508	0
URS0000260965_9606:Homo:sapiens:(human):tRNA-Glu	7	76	2.227252037178508	0
URS00004AA2F0_9606:Homo:sapiens:(human):tRNA-Glu	7	76	2.227252037178508	0
URS00008033CE_9606:Homo:sapiens:(human):partial:tRNA-Glu	7	76	2.227252037178508	0
URS00007E9F11_9606:Homo:sapiens:(human):partial:tRNA-Glu	7	76	2.227252037178508	0
URS00001775A1_9606:Homo:sapiens:(human):tRNA-Thr	1	20	2.2222222222222223	0
URS00002D4B39_9606:Homo:sapiens:(human):tRNA-Thr	1	20	2.2222222222222223	0
URS00005402A5_9606:Homo:sapiens:(human):tRNA-Glu	6	75	2.196002037178508	0
URS00008039FC_9606:Homo:sapiens:(human):partial:tRNA-Glu	6	75	2.196002037178508	0
URS0000DCE2DF_9606:Homo:sapiens:(human):partial:tRNA-Val	4	95	2.155299642218247	0
URS00002D2D8F_9606:Homo:sapiens:mitochondrially:encoded:tRNA:valine:(MT-TV)	4	95	2.155299642218247	0
URS0000DDF06A_9606:Homo:sapiens:(human):partial:tRNA-Val	4	95	2.155299642218247	0
URS0000559C32_9606:Homo:sapiens:(human):tRNA-Val	4	95	2.155299642218247	0
URS00007592F0_9606:Homo:sapiens:(human):tRNA-Val	4	95	2.155299642218247	0
URS00007BF790_9606:Homo:sapiens:(human):tRNA-Val	4	95	2.155299642218247	0
URS00005574BC_9606:Homo:sapiens:(human):tRNA-Val	4	95	2.155299642218247	0
URS000076E297_9606:Homo:sapiens:(human):tRNA-Val	4	95	2.155299642218247	0
URS00001232F5_9606:Homo:sapiens:(human):tRNA-Val	4	95	2.155299642218247	0
URS000041920A_9606:Homo:sapiens:(human):tRNA-Val	4	95	2.155299642218247	0
URS0000A32854_9606:Homo:sapiens:(human):tRNA-Val	4	95	2.155299642218247	0
URS00007621DE_9606:Homo:sapiens:(human):partial:tRNA-Val	4	95	2.155299642218247	0
URS0000DDCC12_9606:Homo:sapiens:(human):tRNA-Val	4	95	2.155299642218247	0
URS00004B1F4D_9606:Homo:sapiens:(human):tRNA-Val	4	95	2.155299642218247	0
URS000000A699_9606:Homo:sapiens:(human):tRNA-Val	4	95	2.155299642218247	0
URS0000764EE9_9606:Homo:sapiens:(human):tRNA-Val	4	95	2.155299642218247	0
URS0000059DA7_9606:Homo:sapiens:(human):tRNA-Val	4	95	2.155299642218247	0
URS00009FD793_9606:Homo:sapiens:(human):tRNA-Val	4	95	2.155299642218247	0
URS000076A0C0_9606:Homo:sapiens:(human):tRNA-Val	4	95	2.155299642218247	0
URS00002755A3_9606:Homo:sapiens:(human):tRNA-Val	4	95	2.155299642218247	0
URS00003DAB0C_9606:Homo:sapiens:(human):tRNA-Val	4	95	2.155299642218247	0
URS0000801906_9606:Homo:sapiens:(human):partial:tRNA-Glu	5	71	2.0817163228927935	0
URS00005091FD_9606:Homo:sapiens:(human):tRNA-Glu	5	71	2.0817163228927935	0
URS00007F86BF_9606:Homo:sapiens:(human):partial:tRNA-Glu	5	71	2.0817163228927935	0
URS0000145C5E_9606:Homo:sapiens:transfer:RNA-Met:(CAT):1-1:(TRM-CAT1-1)	1	2	2.0	2
URS000071E903_9606:Homo:sapiens:transfer:RNA-Ala:(AGC):6-1:(TRA-AGC6-1)	2	2	2.0	2
URS000064E10F_9606:Homo:sapiens:transfer:RNA-Leu:(TAA):1-1:(TRL-TAA1-1)	1	2	2.0	2
URS00006CF521_9606:Homo:sapiens:tRNA	3	14	1.9682539682539681	0
URS0000739B5B_9606:Homo:sapiens:transfer:RNA-Glu:(TTC):8-1:(TRE-TTC8-1)	3	14	1.9682539682539681	0
URS0000DE3589_9606:Homo:sapiens:(human):tRNA-Glu	4	67	1.9605042016806722	0
URS00003D1A14_9606:Homo:sapiens:(human):tRNA-His	5	33	1.8916540975364502	1
URS0000744456_9606:Homo:sapiens:transfer:RNA-Pro:(AGG):3-1:(TRP-AGG3-1)	4	20	1.8412698412698412	0
URS00001A4744_9606:Homo:sapiens:(human):tRNA-Val	3	76	1.7594663088849134	0
URS0000759896_9606:Homo:sapiens:(human):tRNA-Val	3	76	1.7594663088849134	0
URS000051A854_9606:Homo:sapiens:(human):tRNA-Val	3	73	1.6969663088849134	0
URS00005DA5CC_9606:Homo:sapiens:(human):tRNA-Val	3	73	1.6969663088849134	0
URS0000762691_9606:Homo:sapiens:(human):tRNA-Val	3	73	1.6969663088849134	0
URS00005D7845_9606:Homo:sapiens:(human):tRNA-Val	3	73	1.6969663088849134	0
URS0000582B4C_9606:Homo:sapiens:(human):tRNA-Val	3	73	1.6969663088849134	0
URS00004A7FA2_9606:Homo:sapiens:(human):tRNA-Val	3	73	1.6969663088849134	0
URS0000DEF595_9606:Homo:sapiens:(human):tRNA-Val	3	73	1.6969663088849134	0
URS0000A29C62_9606:Homo:sapiens:(human):tRNA-Val	3	73	1.6969663088849134	0
URS00000F0B14_9606:Homo:sapiens:(human):tRNA-Val	3	73	1.6969663088849134	0
URS00008F213D_9606:Homo:sapiens:(human):tRNA-Val	3	60	1.3413461538461537	0
URS0000372A9D_9606:Homo:sapiens:(human):tRNA-Val	3	60	1.3413461538461537	0
URS0000751A77_9606:Homo:sapiens:(human):tRNA-Val	3	60	1.3413461538461537	0
URS0000611ECB_9606:Homo:sapiens:(human):tRNA-Val	3	60	1.3413461538461537	0
URS0000481B56_9606:Homo:sapiens:(human):tRNA-Val	2	54	1.3011329755515801	0
URS0000767A0C_9606:Homo:sapiens:(human):tRNA-Val	2	54	1.3011329755515801	0
URS0000DC0B75_9606:Homo:sapiens:(human):tRNA-Val	2	57	1.2722868217054264	0
URS00000DB78D_9606:Homo:sapiens:(human):tRNA-Val	2	57	1.2722868217054264	0
URS000081DC20_9606:Homo:sapiens:(human):tRNA-Val	2	57	1.2722868217054264	0
URS0000B0B964_9606:Homo:sapiens:(human):tRNA-Val	2	57	1.2722868217054264	0
URS0000725A6A_9606:Homo:sapiens:transfer:RNA-Thr:(TGT):3-1:(TRT-TGT3-1)	1	6	1.2	0
URS00003516B6_9606:Homo:sapiens:tRNA	1	6	1.2	0
URS0000742864_9606:Homo:sapiens:(human):tRNA-Glu-TTC-13-1	1	1	1.0	1
URS00006C15AC_9606:Homo:sapiens:(human):tRNA-Lys-TTT-15-1	1	1	1.0	1
URS0000631D89_9606:Homo:sapiens:transfer:RNA-Gly:(GCC):6-1:(TRG-GCC6-1)	1	1	1.0	1
URS000027F957_9606:Homo:sapiens:(human):tRNA-His	1	1	1.0	1
URS0000754F23_9606:Homo:sapiens:transfer:RNA-Glu:(CTC):5-1:(TRE-CTC5-1)	1	1	1.0	1
URS0000283710_9606:Homo:sapiens:(human):tRNA-Lys	1	1	1.0	1
URS000048A97F_9606:Homo:sapiens:(human):tRNA-His	4	32	0.8916540975364505	0
URS0000DD1DAA_9606:Homo:sapiens:(human):partial:tRNA-His	4	32	0.8916540975364505	0
URS00001FBD75_9606:Homo:sapiens:mitochondrially:encoded:tRNA:histidine:(MT-TH)	4	32	0.8916540975364505	0
URS00000A7307_9606:Homo:sapiens:(human):tRNA-His	4	32	0.8916540975364505	0
URS00003A24B6_9606:Homo:sapiens:(human):tRNA-His	4	32	0.8916540975364505	0
URS00002F159B_9606:Homo:sapiens:(human):tRNA-His	4	32	0.8916540975364505	0
URS0000DCC40A_9606:Homo:sapiens:(human):tRNA-His	4	32	0.8916540975364505	0
URS0000561876_9606:Homo:sapiens:(human):tRNA-His	4	32	0.8916540975364505	0
URS000000EB00_9606:Homo:sapiens:(human):tRNA-His	4	32	0.8916540975364505	0
URS0000A214CB_9606:Homo:sapiens:(human):tRNA-His	4	32	0.8916540975364505	0
URS000005CD72_9606:Homo:sapiens:(human):tRNA-His	4	32	0.8916540975364505	0
URS0000013C59_9606:Homo:sapiens:(human):tRNA-His	4	32	0.8916540975364505	0
URS0000DF32F1_9606:Homo:sapiens:(human):tRNA-His	4	32	0.8916540975364505	0
URS000051665C_9606:Homo:sapiens:(human):tRNA-His	4	32	0.8916540975364505	0
URS0000048580_9606:Homo:sapiens:(human):tRNA-His	4	32	0.8916540975364505	0
URS0000DD567F_9606:Homo:sapiens:(human):tRNA-His	4	32	0.8916540975364505	0
URS000029F949_9606:Homo:sapiens:(human):tRNA-His	4	32	0.8916540975364505	0
URS00007362E7_9606:Homo:sapiens:(human):tRNA-His	4	32	0.8916540975364505	0
URS00002A1A94_9606:Homo:sapiens:(human):tRNA-His	4	32	0.8916540975364505	0
URS00002990B6_9606:Homo:sapiens:(human):tRNA-His	4	32	0.8916540975364505	0
URS00007CB504_9606:Homo:sapiens:(human):tRNA-His	4	32	0.8916540975364505	0
URS0000DE23D7_9606:Homo:sapiens:(human):tRNA-His	4	32	0.8916540975364505	0
URS00007BC490_9606:Homo:sapiens:(human):tRNA-His	4	32	0.8916540975364505	0
URS00003361F9_9606:Homo:sapiens:(human):tRNA-His	4	32	0.8916540975364505	0
URS00000EBA14_9606:Homo:sapiens:(human):tRNA-His	4	32	0.8916540975364505	0
URS00007594C9_9606:Homo:sapiens:(human):tRNA-His	4	32	0.8916540975364505	0
URS0000441F95_9606:Homo:sapiens:(human):tRNA-His	4	32	0.8916540975364505	0
URS0000A4881D_9606:Homo:sapiens:(human):tRNA-His	4	32	0.8916540975364505	0
URS0000DD9FD7_9606:Homo:sapiens:(human):tRNA-His	4	32	0.8916540975364505	0
URS0000B32376_9606:Homo:sapiens:(human):tRNA-His	4	32	0.8916540975364505	0
URS0000A200C5_9606:Homo:sapiens:(human):tRNA-His	4	32	0.8916540975364505	0
URS00002CB447_9606:Homo:sapiens:(human):tRNA-Val	2	41	0.8541666666666666	0
URS0000DEABA5_9606:Homo:sapiens:(human):tRNA-Val	2	41	0.8541666666666666	0
URS0000BBF2A7_9606:Homo:sapiens:(human):tRNA-Val	2	41	0.8541666666666666	0
URS000034C30A_9606:Homo:sapiens:(human):tRNA-Val	2	41	0.8541666666666666	0
URS0000409C83_9606:Homo:sapiens:(human):tRNA-Val	2	41	0.8541666666666666	0
URS00008FD2A7_9606:Homo:sapiens:(human):tRNA-Val	2	41	0.8541666666666666	0
URS00005CA61A_9606:Homo:sapiens:(human):tRNA-Val	2	41	0.8541666666666666	0
URS000077D07D_9606:Homo:sapiens:(human):tRNA-Val	2	41	0.8541666666666666	0
URS0000734E38_9606:Homo:sapiens:(human):tRNA-Val	2	41	0.8541666666666666	0
URS00002EAD0F_9606:Homo:sapiens:(human):tRNA-Val	2	41	0.8541666666666666	0
URS00003F8B16_9606:Homo:sapiens:(human):tRNA-Val	2	41	0.8541666666666666	0
URS00003D1301_9606:Homo:sapiens:(human):tRNA-Val	2	41	0.8541666666666666	0
URS000011A084_9606:Homo:sapiens:(human):tRNA-Val	2	41	0.8541666666666666	0
URS0000DCD773_9606:Homo:sapiens:(human):tRNA-Val	1	35	0.813953488372093	0
URS0000DD854E_9606:Homo:sapiens:(human):partial:tRNA-Val	1	35	0.813953488372093	0
URS0000485BE2_9606:Homo:sapiens:(human):tRNA-Val	1	35	0.813953488372093	0
URS00002722B9_9606:Homo:sapiens:(human):tRNA-Val	1	35	0.813953488372093	0
URS0000DCF494_9606:Homo:sapiens:(human):tRNA-His	2	29	0.8034188034188035	0
URS0000AF030A_9606:Homo:sapiens:(human):tRNA-His	2	29	0.8034188034188035	0
URS0000334E47_9606:Homo:sapiens:(human):tRNA-His	2	29	0.8034188034188035	0
URS0000DF108C_9606:Homo:sapiens:(human):tRNA-His	2	29	0.8034188034188035	0
URS000067A424_9606:Homo:sapiens:tRNA:Histidine:with:anticodon:GTG:(tRNA-His-GTG-2-1)	2	2	0.75	0
URS000064FAB6_9606:Homo:sapiens:transfer:RNA-His:(GTG):2-1:(TRH-GTG2-1)	2	2	0.75	0
URS000074723C_9606:Homo:sapiens:(human):tRNA-Lys-CTT-16-1	1	3	0.6	0
URS0000224A3A_9606:Homo:sapiens:(human):tRNA-Leu	1	1	0.5	0
URS00006B4735_9606:Homo:sapiens:transfer:RNA-Gln:(TTG):4-1:(TRQ-TTG4-1)	1	1	0.5	0
URS0000418E19_9606:Homo:sapiens:(human):tRNA-Lys	1	1	0.5	0
URS0000044942_9606:Homo:sapiens:(human):tRNA-Lys	1	1	0.5	0
URS0000734C43_9606:Homo:sapiens:(human):tRNA-Pro-TGG-4-1	1	1	0.5	0
URS000016BC55_9606:Homo:sapiens:(human):tRNA-OTHER	1	1	0.5	0
URS00001E20EE_9606:Homo:sapiens:(human):tRNA-Ser	1	20	0.4878048780487805	0
URS00002C130C_9606:Homo:sapiens:mitochondrially:encoded:tRNA:serine:2:(AGU/C):(MT-TS2)	1	20	0.4878048780487805	0
URS0000DD21D8_9606:Homo:sapiens:(human):tRNA-Ser	1	20	0.4878048780487805	0
URS00002F7867_9606:Homo:sapiens:(human):tRNA-Ser	1	20	0.4878048780487805	0
URS000034AC43_9606:Homo:sapiens:(human):tRNA-Ser:(AGY)	1	20	0.4878048780487805	0
URS00002C3DC0_9606:Homo:sapiens:(human):tRNA-Ser	1	20	0.4878048780487805	0
URS0000753DA2_9606:Homo:sapiens:(human):tRNA-Ser	1	20	0.4878048780487805	0
URS0000DC9142_9606:Homo:sapiens:(human):tRNA-Ser	1	20	0.4878048780487805	0
URS00007DCBA6_9606:Homo:sapiens:(human):tRNA-Ser	1	20	0.4878048780487805	0
URS000035752F_9606:Homo:sapiens:(human):tRNA-Ser	1	20	0.4878048780487805	0
URS00003E9BFE_9606:Homo:sapiens:(human):tRNA-Ser	1	20	0.4878048780487805	0
URS00002440F7_9606:Homo:sapiens:(human):tRNA-Ser	1	20	0.4878048780487805	0
URS0000356699_9606:Homo:sapiens:(human):transfer:RNA-Ser	1	20	0.4878048780487805	0
URS0000352BCF_9606:Homo:sapiens:(human):tRNA-Ser	1	20	0.4878048780487805	0
URS00002FAA07_9606:Homo:sapiens:(human):tRNA-Ser	1	20	0.4878048780487805	0
URS00002C4A32_9606:Homo:sapiens:(human):tRNA-Ser	1	20	0.4878048780487805	0
URS0000781D04_9606:Homo:sapiens:(human):tRNA-Ser	1	20	0.4878048780487805	0
URS0000DD12BD_9606:Homo:sapiens:(human):tRNA-Ser	1	20	0.4878048780487805	0
URS0000DE390D_9606:Homo:sapiens:(human):tRNA-Ser	1	20	0.4878048780487805	0
URS0000595B38_9606:Homo:sapiens:(human):tRNA-Ser	1	20	0.4878048780487805	0
URS000028B5DC_9606:Homo:sapiens:(human):tRNA-Ser	1	20	0.4878048780487805	0
URS0000DC6D7A_9606:Homo:sapiens:(human):tRNA-Ser	1	20	0.4878048780487805	0
URS000055A788_9606:Homo:sapiens:(human):tRNA-Ser:(AGY)	1	20	0.4878048780487805	0
URS00001C7BF3_9606:Homo:sapiens:(human):transfer:RNA	1	20	0.4878048780487805	0
URS0000DC463B_9606:Homo:sapiens:(human):tRNA-Ser	1	20	0.4878048780487805	0
URS00001062D7_9606:Homo:sapiens:(human):tRNA-Ser	1	20	0.4878048780487805	0
URS00001757EC_9606:Homo:sapiens:(human):tRNA-Ser	1	20	0.4878048780487805	0
URS000073B64C_9606:Homo:sapiens:(human):tRNA-Ser	1	20	0.4878048780487805	0
URS00001A967F_9606:Homo:sapiens:(human):tRNA-Ser	1	20	0.4878048780487805	0
URS0000498BED_9606:Homo:sapiens:(human):tRNA-Ser	1	20	0.4878048780487805	0
URS0000421BB6_9606:Homo:sapiens:(human):tRNA-Ser	1	20	0.4878048780487805	0
URS00002421CC_9606:Homo:sapiens:(human):tRNA-Ser:(AGY)	1	20	0.4878048780487805	0
URS00008EB7D3_9606:Homo:sapiens:(human):tRNA-Ser	1	20	0.4878048780487805	0
URS0000779001_9606:Homo:sapiens:(human):tRNA-Ser	1	20	0.4878048780487805	0
URS000074A8F6_9606:Homo:sapiens:(human):tRNA-Ser	1	20	0.4878048780487805	0
URS0000531285_9606:Homo:sapiens:(human):tRNA-Ser	1	20	0.4878048780487805	0
URS00000F0A16_9606:Homo:sapiens:(human):tRNA-Ser:(AGY)	1	20	0.4878048780487805	0
URS000036CAF3_9606:Homo:sapiens:(human):tRNA-Ser	1	20	0.4878048780487805	0
URS000032A84A_9606:Homo:sapiens:(human):tRNA-Ser	1	20	0.4878048780487805	0
URS000010BA1A_9606:Homo:sapiens:(human):tRNA-Ser	1	20	0.4878048780487805	0
URS0000206080_9606:Homo:sapiens:(human):tRNA-Ser	1	20	0.4878048780487805	0
URS00008536B6_9606:Homo:sapiens:(human):tRNA-Val	1	22	0.4583333333333333	0
URS000042C442_9606:Homo:sapiens:(human):tRNA-Val	1	22	0.4583333333333333	0
URS00009EEEFA_9606:Homo:sapiens:(human):tRNA-Val	1	22	0.4583333333333333	0
URS0000DC5E9D_9606:Homo:sapiens:(human):tRNA-Glu	1	12	0.34285714285714286	0
URS00001246A7_9606:Homo:sapiens:(human):tRNA-Asn	1	1	0.3333333333333333	0
URS000059D2BF_9606:Homo:sapiens:transfer:RNA-Asn:(GTT):2-1:(TRN-GTT2:1:to:6)	1	1	0.3333333333333333	0
URS00006BE24E_9606:Homo:sapiens:transfer:RNA-Asn:(GTT):3-1:(TRN-GTT3-1::TRN-GTT3-2)	1	1	0.3333333333333333	0
URS0000C8E9CE_9606:Homo:sapiens:transfer:RNA-Lys:(TTT):14-1:(TRK-TTT14-1)	1	4	0.3333333333333333	0
URS00007499AA_9606:Homo:sapiens:(human):tRNA-Lys-TTT-14-1	1	4	0.3333333333333333	0
URS0000DD5F13_9606:Homo:sapiens:(human):tRNA-Leu	1	13	0.325	0
URS00003F0D79_9606:Homo:sapiens:(human):tRNA-Leu	1	13	0.325	0
URS000020B0F0_9606:Homo:sapiens:(human):tRNA-Leu	1	13	0.325	0
URS00004B69C6_9606:Homo:sapiens:(human):tRNA-Leu	1	13	0.325	0
URS00002B5150_9606:Homo:sapiens:(human):tRNA-Leu	1	13	0.325	0
URS000036C79D_9606:Homo:sapiens:(human):tRNA-Leu	1	13	0.325	0
URS00007781B6_9606:Homo:sapiens:(human):tRNA-Leu	1	13	0.325	0
URS0000762A4E_9606:Homo:sapiens:(human):tRNA-Leu	1	13	0.325	0
URS0000DE10FA_9606:Homo:sapiens:(human):tRNA-Leu	1	13	0.325	0
URS0000DDD811_9606:Homo:sapiens:(human):tRNA-Leu	1	13	0.325	0
URS000077F29B_9606:Homo:sapiens:(human):tRNA-Leu	1	13	0.325	0
URS0000DBBA2C_9606:Homo:sapiens:(human):tRNA-Leu	1	13	0.325	0
URS0000DC52C8_9606:Homo:sapiens:(human):tRNA-Leu	1	13	0.325	0
URS00005EF153_9606:Homo:sapiens:(human):tRNA-Leu	1	13	0.325	0
URS0000759563_9606:Homo:sapiens:(human):tRNA-Leu	1	13	0.325	0
URS0000454E08_9606:Homo:sapiens:(human):tRNA-Leu	1	13	0.325	0
URS0000DD594A_9606:Homo:sapiens:(human):tRNA-Leu	1	13	0.325	0
URS0000119361_9606:Homo:sapiens:(human):tRNA-Leu	1	13	0.325	0
URS0000DDD272_9606:Homo:sapiens:(human):tRNA-Leu	1	13	0.325	0
URS0000854A27_9606:Homo:sapiens:(human):tRNA-Leu	1	13	0.325	0
URS00003E5792_9606:Homo:sapiens:(human):tRNA-Leu	1	13	0.325	0
URS000042CA6C_9606:Homo:sapiens:(human):tRNA-Leu	1	13	0.325	0
URS00004248B5_9606:Homo:sapiens:(human):tRNA-Leu:(UUR)	1	13	0.325	0
URS000017E883_9606:Homo:sapiens:(human):tRNA-Leu	1	13	0.325	0
URS00005FEB83_9606:Homo:sapiens:tRNA:Leu:AA	1	13	0.325	0
URS000086178B_9606:Homo:sapiens:(human):tRNA-Leu	1	13	0.325	0
URS0000DDFC23_9606:Homo:sapiens:(human):tRNA-Leu	1	13	0.325	0
URS0000B20774_9606:Homo:sapiens:(human):tRNA-Leu	1	13	0.325	0
URS00002FE284_9606:Homo:sapiens:(human):tRNA-Leu	1	13	0.325	0
URS00007C6E61_9606:Homo:sapiens:(human):tRNA-Leu	1	13	0.325	0
URS00000D0AF3_9606:Homo:sapiens:(human):tRNA-Leu	1	13	0.325	0
URS00000C9B94_9606:Homo:sapiens:(human):tRNA-Leu	1	13	0.325	0
URS0000106E8E_9606:Homo:sapiens:(human):tRNA-Leu	1	13	0.325	0
URS00000CE10F_9606:Homo:sapiens:(human):tRNA-Leu	1	13	0.325	0
URS0000DC3198_9606:Homo:sapiens:(human):tRNA-Leu	1	13	0.325	0
URS000061A10B_9606:Homo:sapiens:mitochondrially:encoded:tRNA:leucine:1:(UUA/G):(MT-TL1)	1	13	0.325	0
URS00004CB728_9606:Homo:sapiens:(human):tRNA-Leu	1	13	0.325	0
URS000076524F_9606:Homo:sapiens:(human):tRNA-Leu	1	13	0.325	0
URS00001E6813_9606:Homo:sapiens:(human):tRNA-Leu	1	13	0.325	0
URS000082D9C8_9606:Homo:sapiens:(human):tRNA-Leu	1	13	0.325	0
URS00006501FF_9606:Homo:sapiens:Selenocysteine:transfer:RNA	1	1	0.25	0
URS0000C8E9EB_9606:Homo:sapiens:transfer:RNA-SeC:(TCA):2-1:(TRU-TCA2-1)	1	1	0.25	0
URS00006EEBD6_9606:Homo:sapiens:transfer:RNA-Phe:(GAA):4-1:(TRF-GAA4-1)	1	1	0.25	0
URS0000360ECF_9606:Homo:sapiens:(human):tRNA-Ser	1	1	0.25	0
URS00006EB848_9606:Homo:sapiens:transfer:RNA-Ala:(AGC):14-1:(TRA-AGC14-1)	1	1	0.25	0
URS000073556F_9606:Homo:sapiens:(human):tRNA-SeC-TCA-2-1	1	1	0.25	0
URS00003A0C47_9606:Homo:sapiens:transfer:RNA-Phe:(GAA):2-1:(TRF-GAA2-1)	1	1	0.25	0
URS0000652AB1_9606:Homo:sapiens:transfer:RNA-Ala:(AGC):10-1:(TRA-AGC10-1)	1	1	0.25	0
URS00006E0E1A_9606:Homo:sapiens:transfer:RNA-Ala:(AGC):15-1:(TRA-AGC15-1)	1	1	0.25	0
URS0000636BA8_9606:Homo:sapiens:transfer:RNA-Ala:(AGC):12-1:(TRA-AGC12:1:to:3)	1	1	0.25	0
URS00003CB05F_9606:Homo:sapiens:(human):tRNA-Glu	2	5	0.14553571428571427	0
URS00004AC6E6_9606:Homo:sapiens:(human):tRNA-Glu	2	5	0.14553571428571427	0
URS0000028D1E_9606:Homo:sapiens:(human):tRNA-Glu	2	5	0.14553571428571427	0
URS0000DD0FC5_9606:Homo:sapiens:(human):tRNA-Glu	2	5	0.14553571428571427	0
URS0000DC9578_9606:Homo:sapiens:(human):tRNA-Gln	4	4	0.1305334450495741	0
URS00002337B8_9606:Homo:sapiens:(human):tRNA-Gln	4	4	0.1305334450495741	0
URS0000201CE1_9606:Homo:sapiens:(human):tRNA-Gln	4	4	0.1305334450495741	0
URS0000DE8DEC_9606:Homo:sapiens:(human):tRNA-Gln	4	4	0.1305334450495741	0
URS0000779FCE_9606:Homo:sapiens:(human):tRNA-Gln	4	4	0.1305334450495741	0
URS0000B939A4_9606:Homo:sapiens:(human):tRNA-Gln	4	4	0.1305334450495741	0
URS000025CB85_9606:Homo:sapiens:(human):tRNA-Gln	4	4	0.1305334450495741	0
URS0000543BAC_9606:Homo:sapiens:(human):tRNA-Gln	4	4	0.1305334450495741	0
URS00000F9146_9606:Homo:sapiens:(human):tRNA-Gln	4	4	0.1305334450495741	0
URS00002A6C58_9606:Homo:sapiens:(human):tRNA-Gln	4	4	0.1305334450495741	0
URS0000865691_9606:Homo:sapiens:(human):tRNA-Gln	4	4	0.1305334450495741	0
URS0000119F1B_9606:Homo:sapiens:(human):tRNA-Gln	4	4	0.1305334450495741	0
URS00001CA73E_9606:Homo:sapiens:(human):tRNA-Gln	4	4	0.1305334450495741	0
URS0000149331_9606:Homo:sapiens:(human):tRNA-Gln	4	4	0.1305334450495741	0
URS000077962E_9606:Homo:sapiens:(human):tRNA-Gln	4	4	0.1305334450495741	0
URS00003EE7EF_9606:Homo:sapiens:(human):tRNA-Gln	4	4	0.1305334450495741	0
URS000026E5C5_9606:Homo:sapiens:(human):tRNA-Gln	4	4	0.1305334450495741	0
URS000031BE1A_9606:Homo:sapiens:(human):tRNA-Gln	4	4	0.1305334450495741	0
URS000076952F_9606:Homo:sapiens:(human):tRNA-Gln	4	4	0.1305334450495741	0
URS000038DFFF_9606:Homo:sapiens:(human):tRNA-Gln	4	4	0.1305334450495741	0
URS00000433C6_9606:Homo:sapiens:(human):tRNA-Gln	4	4	0.1305334450495741	0
URS00004E9D59_9606:Homo:sapiens:(human):tRNA-Gln	4	4	0.1305334450495741	0
URS000019B78E_9606:Homo:sapiens:mitochondrially:encoded:tRNA:glutamine:(MT-TQ)	4	4	0.1305334450495741	0
URS0000DBE7EE_9606:Homo:sapiens:(human):tRNA-Gln	4	4	0.1305334450495741	0
URS000076179E_9606:Homo:sapiens:(human):tRNA-Gln	4	4	0.1305334450495741	0
URS0000777C0D_9606:Homo:sapiens:(human):tRNA-Gln	4	4	0.1305334450495741	0
URS000019F5F1_9606:Homo:sapiens:(human):tRNA-Gln	4	4	0.1305334450495741	0
URS000075F56F_9606:Homo:sapiens:(human):tRNA-Gln	4	4	0.1305334450495741	0
URS00002D6C4C_9606:Homo:sapiens:(human):tRNA-Met	1	6	0.13043478260869565	0
URS00002116D6_9606:Homo:sapiens:(human):tRNA-Met	1	6	0.13043478260869565	0
URS0000734079_9606:Homo:sapiens:(human):tRNA-Met	1	6	0.13043478260869565	0
URS0000DEF114_9606:Homo:sapiens:(human):partial:tRNA-Met	1	6	0.13043478260869565	0
URS0000DE0DC0_9606:Homo:sapiens:(human):partial:tRNA-Met	1	6	0.13043478260869565	0
URS0000DCB48E_9606:Homo:sapiens:(human):partial:tRNA-Met	1	6	0.13043478260869565	0
URS000060EDEE_9606:Homo:sapiens:(human):tRNA-Met	1	6	0.13043478260869565	0
URS000040608E_9606:Homo:sapiens:(human):partial:tRNA-Met	1	6	0.13043478260869565	0
URS00003BD079_9606:Homo:sapiens:(human):partial:tRNA-Met	1	6	0.13043478260869565	0
URS00001514AC_9606:Homo:sapiens:(human):tRNA-Met	1	6	0.13043478260869565	0
URS00002E11B0_9606:Homo:sapiens:(human):tRNA-Met	1	6	0.13043478260869565	0
URS0000DD8D9B_9606:Homo:sapiens:(human):partial:tRNA-Met	1	6	0.13043478260869565	0
URS0000DD1716_9606:Homo:sapiens:(human):tRNA-Met	1	6	0.13043478260869565	0
URS0000D77905_9606:P-site:fMet-tRNAMet::mitochondrial:from:Homo:sapiens:(PDB:6GB2::chain:AV)	1	6	0.13043478260869565	0
URS00005AA786_9606:Homo:sapiens:(human):tRNA-F-Met	1	6	0.13043478260869565	0
URS000077A336_9606:Homo:sapiens:(human):tRNA-Met	1	6	0.13043478260869565	0
URS0000DD379C_9606:Homo:sapiens:(human):partial:tRNA-Met	1	6	0.13043478260869565	0
URS00006045B9_9606:Homo:sapiens:(human):tRNA-Met	1	6	0.13043478260869565	0
URS0000A44C08_9606:Homo:sapiens:(human):partial:tRNA-Met	1	6	0.13043478260869565	0
URS0000A16893_9606:Homo:sapiens:(human):tRNA-Met	1	6	0.13043478260869565	0
URS00004768E7_9606:Homo:sapiens:(human):tRNA-F-Met	1	6	0.13043478260869565	0
URS0000DEF561_9606:Homo:sapiens:(human):tRNA-Met	1	6	0.13043478260869565	0
URS000006E464_9606:Homo:sapiens:mitochondrially:encoded:tRNA:methionine:(MT-TM)	1	6	0.13043478260869565	0
URS0000DF2204_9606:Homo:sapiens:(human):tRNA-Met	1	6	0.13043478260869565	0
URS00002C70E1_9606:Homo:sapiens:(human):tRNA-Met	1	6	0.13043478260869565	0
URS00003BD296_9606:Homo:sapiens:(human):tRNA-Met	1	6	0.13043478260869565	0
URS0000DED9FE_9606:Homo:sapiens:(human):partial:tRNA-Met	1	6	0.13043478260869565	0
URS0000A19F47_9606:Homo:sapiens:(human):tRNA-Met	1	6	0.13043478260869565	0
URS0000B81AA6_9606:Homo:sapiens:(human):tRNA-Met	1	6	0.13043478260869565	0
URS0000DBC2F8_9606:Homo:sapiens:(human):partial:tRNA-Met	1	6	0.13043478260869565	0
URS000022D70F_9606:Homo:sapiens:(human):tRNA-Met	1	6	0.13043478260869565	0
URS000016E495_9606:Homo:sapiens:(human):tRNA-Met	1	6	0.13043478260869565	0
URS000004CD95_9606:Homo:sapiens:(human):tRNA-Met	1	6	0.13043478260869565	0
URS00001771F0_9606:Homo:sapiens:(human):tRNA-F-Met	1	6	0.13043478260869565	0
URS0000DD4F76_9606:Homo:sapiens:(human):partial:tRNA-Met	1	6	0.13043478260869565	0
URS0000785BDB_9606:Homo:sapiens:(human):tRNA-Met	1	6	0.13043478260869565	0
URS000032DA45_9606:Homo:sapiens:(human):tRNA-Met	1	6	0.13043478260869565	0
URS00004A64D0_9606:Homo:sapiens:(human):tRNA-Met	1	6	0.13043478260869565	0
URS000029471C_9606:Homo:sapiens:(human):tRNA-Met	1	6	0.13043478260869565	0
URS0000DF1732_9606:Homo:sapiens:(human):tRNA-Met	1	6	0.13043478260869565	0
URS0000DD371E_9606:Homo:sapiens:(human):partial:tRNA-Met	1	6	0.13043478260869565	0
URS000012560A_9606:Homo:sapiens:(human):tRNA-Met	1	6	0.13043478260869565	0
URS0000DCA1D2_9606:Homo:sapiens:(human):partial:tRNA-Met	1	6	0.13043478260869565	0
URS0000DE44D1_9606:Homo:sapiens:(human):partial:tRNA-Met	1	6	0.13043478260869565	0
URS000058ABCE_9606:Homo:sapiens:(human):tRNA-Met	1	6	0.13043478260869565	0
URS0000767F97_9606:Homo:sapiens:(human):partial:tRNA-Met	1	6	0.13043478260869565	0
URS000048FEBE_9606:Homo:sapiens:(human):tRNA-Glu	1	4	0.11428571428571428	0
URS000000EAE4_9606:Homo:sapiens:(human):partial:tRNA-Thr	1	1	0.1111111111111111	0
URS0000DC417E_9606:Homo:sapiens:(human):tRNA-Thr	1	1	0.1111111111111111	0
URS000077E70D_9606:Homo:sapiens:(human):tRNA-Gln	3	3	0.09481915933528837	0
URS0000B8517A_9606:Homo:sapiens:(human):tRNA-His	2	3	0.08823529411764705	0
URS00009FBD7F_9606:Homo:sapiens:(human):tRNA-His	2	3	0.08823529411764705	0
URS00007424C8_9606:Homo:sapiens:(human):tRNA-Arg-CCT-7-1	1	1	0.07692307692307693	0
URS00007400E9_9606:Homo:sapiens:(human):tRNA-Arg-CCT-8-1	1	1	0.07692307692307693	0
URS0000779767_9606:Homo:sapiens:(human):tRNA-Gln	2	2	0.06256109481915934	0
URS0000DE8CA0_9606:Homo:sapiens:(human):tRNA-Gln	2	2	0.06256109481915934	0
URS0000758D2C_9606:Homo:sapiens:(human):tRNA-Gln	1	1	0.03225806451612903	0
URS0000DEFBC1_9606:Homo:sapiens:(human):tRNA-Gln	1	1	0.03225806451612903	0
URS0000521EE0_9606:Homo:sapiens:(human):tRNA-Gln	1	1	0.030303030303030304	0
URS0000529F29_9606:Homo:sapiens:(human):tRNA-Gln	1	1	0.030303030303030304	0
URS00003D7114_9606:Homo:sapiens:(human):tRNA-His	1	1	0.02564102564102564	0
URS0000378AC9_9606:Homo:sapiens:(human):tRNA-His	1	1	0.02564102564102564	0
URS00000563BC_9606:Homo:sapiens:(human):tRNA-His	1	1	0.02564102564102564	0
URS0000768772_9606:Homo:sapiens:(human):partial:tRNA-Lys	1	1	0.02127659574468085	0
URS00007D671C_9606:Homo:sapiens:(human):tRNA-Lys	1	1	0.02127659574468085	0
URS0000777407_9606:Homo:sapiens:(human):tRNA-Lys	1	1	0.02127659574468085	0
URS000029680B_9606:Homo:sapiens:(human):tRNA-Lys	1	1	0.02127659574468085	0
URS00001F4C99_9606:Homo:sapiens:(human):tRNA-Lys	1	1	0.02127659574468085	0
URS0000DCC92F_9606:Homo:sapiens:(human):tRNA-Lys	1	1	0.02127659574468085	0
URS00007879B2_9606:Homo:sapiens:(human):tRNA-Lys	1	1	0.02127659574468085	0
URS0000781B10_9606:Homo:sapiens:(human):tRNA-Lys	1	1	0.02127659574468085	0
URS000029527D_9606:Homo:sapiens:(human):tRNA-Lys	1	1	0.02127659574468085	0
URS0000347FEF_9606:Homo:sapiens:(human):tRNA-Lys	1	1	0.02127659574468085	0
URS00003C7688_9606:Homo:sapiens:(human):tRNA-Lys	1	1	0.02127659574468085	0
URS00005D7828_9606:Homo:sapiens:(human):tRNA-Lys	1	1	0.02127659574468085	0
URS00001DBCFE_9606:Homo:sapiens:(human):tRNA-Lys	1	1	0.02127659574468085	0
URS00002BBA68_9606:Homo:sapiens:(human):partial:tRNA-Lys	1	1	0.02127659574468085	0
URS000007A90A_9606:Homo:sapiens:mitochondrially:encoded:tRNA:lysine:(MT-TK)	1	1	0.02127659574468085	0
URS00001E8760_9606:Homo:sapiens:(human):tRNA-Lys	1	1	0.02127659574468085	0
URS0000271A34_9606:Homo:sapiens:(human):tRNA-Lys	1	1	0.02127659574468085	0
URS0000302167_9606:Homo:sapiens:(human):tRNA-Lys	1	1	0.02127659574468085	0
URS00007E00D7_9606:Homo:sapiens:(human):tRNA-Lys	1	1	0.02127659574468085	0
URS00004E5872_9606:Homo:sapiens:(human):tRNA-Lys	1	1	0.02127659574468085	0
URS0000DC6F45_9606:Homo:sapiens:(human):tRNA-Lys	1	1	0.02127659574468085	0
URS0000DC4370_9606:Homo:sapiens:(human):tRNA-Lys	1	1	0.02127659574468085	0
URS0000466D15_9606:Homo:sapiens:(human):tRNA-Lys	1	1	0.02127659574468085	0
URS000058EE0E_9606:Homo:sapiens:(human):tRNA-Lys	1	1	0.02127659574468085	0
URS00004903A5_9606:Homo:sapiens:(human):tRNA-Lys	1	1	0.02127659574468085	0
URS000074DC6A_9606:Homo:sapiens:(human):tRNA-Lys	1	1	0.02127659574468085	0
URS00000673A6_9606:Homo:sapiens:(human):tRNA-Lys	1	1	0.02127659574468085	0
URS0000349549_9606:Homo:sapiens:(human):tRNA-Lys	1	1	0.02127659574468085	0
URS0000858CDA_9606:Homo:sapiens:(human):tRNA-Lys	1	1	0.02127659574468085	0
URS000006DD90_9606:Homo:sapiens:(human):tRNA-Lys	1	1	0.02127659574468085	0
URS00004FCB4B_9606:Homo:sapiens:(human):tRNA-Lys	1	1	0.02127659574468085	0
URS0000148304_9606:Homo:sapiens:(human):tRNA-Lys	1	1	0.02127659574468085	0
URS00002E6176_9606:Homo:sapiens:(human):tRNA-Lys	1	1	0.02127659574468085	0
URS000041B182_9606:Homo:sapiens:(human):partial:tRNA-Lys	1	1	0.02127659574468085	0
URS00004BC6B7_9606:Homo:sapiens:(human):tRNA-Lys	1	1	0.02127659574468085	0
URS0000DE8061_9606:Homo:sapiens:(human):tRNA-Lys	1	1	0.02127659574468085	0
URS00003BE0FD_9606:Homo:sapiens:(human):tRNA-Lys	1	1	0.02127659574468085	0
URS0000172BA5_9606:Homo:sapiens:(human):tRNA-Lys	1	1	0.02127659574468085	0
URS0000440183_9606:Homo:sapiens:(human):partial:tRNA	1	1	0.02127659574468085	0
URS0000A6EBFA_9606:Homo:sapiens:(human):tRNA-Lys	1	1	0.02127659574468085	0
URS00005D9926_9606:Homo:sapiens:(human):tRNA-Lys	1	1	0.02127659574468085	0
URS000052062D_9606:Homo:sapiens:(human):tRNA-Lys	1	1	0.02127659574468085	0
URS00003B9337_9606:Homo:sapiens:(human):tRNA-Lys	1	1	0.02127659574468085	0
URS00005FA2B3_9606:Homo:sapiens:(human):tRNA-Lys	1	1	0.02127659574468085	0
URS0000772630_9606:Homo:sapiens:(human):tRNA-Lys	1	1	0.02127659574468085	0
URS0000206F1C_9606:Homo:sapiens:(human):tRNA-Lys	1	1	0.02127659574468085	0
URS0000DD5B64_9606:Homo:sapiens:(human):tRNA-Lys	1	1	0.02127659574468085	0
