# Supplementary material for: Analysis of plasma‐derived small extracellular vesicle characteristics and microRNA cargo following exercise‐induced skeletal muscle damage in men
Source: Physiol Rep. 2024 Sep 20;12(18):e70056. doi: 10.14814/phy2.70056 (PMC11415274; doi:10.14814/phy2.70056)
Supplement: Supplementary file 2 — Data S2: Supporting Information. [file PHY2-12-e70056-s001.zip › Processed Files For Individual Samples/SV18362-0006_S6_R1_001.fastq_CORE_RESULTS_v4.6.2/SV18362-0006_S6_R1_001.fastq/readCounts_gencode_antisense_geneLevel.txt]

GeneSymbol	uniqueFragmentCount	totalReadCount	multimapAdjustedReadCount	uniqueMappingReads
AC104581.1	18	1753	1753.0	1753
LYPD3	9	1465	1465.0	1465
AC010970.1	51	615	615.0	615
OR1N1	8	412	412.0	0
AC008735.5	11	317	317.0	317
LHX9	2	297	297.0	296
ST8SIA5	7	287	287.0	287
ATP2A2	6	248	248.0	248
RSRC1	4	245	245.0	245
ZNF445	10	203	203.0	0
NDUFA7	4	185	185.0	0
ZNF787	5	160	160.0	160
TMEM104	3	149	149.0	0
LARS2	4	139	139.0	0
SCRIB	5	137	137.00000000000003	0
GRHL1	3	133	133.0	133
IL16	6	126	126.0	0
HIF1AN	4	123	123.0	123
FTO	4	112	112.0	112
ESYT1	2	98	98.0	98
GNPDA1	2	85	85.0	0
CYP1B1	6	83	83.0	83
SLC34A1	6	74	74.0	0
NF2	3	71	71.0	0
LENG8	2	67	67.0	0
HOXB7	3	67	67.0	67
RAN	2	66	66.0	0
OR4F17	1	107	64.19999999999999	0
ZBTB44	1	64	64.0	64
CHCHD5	2	63	63.0	63
ABCA3	4	62	61.99999999999999	0
AC004920.1	3	60	60.0	60
AJAP1	3	59	59.0	59
ZBED3	2	42	58.99999999999999	42
OSBPL2	3	56	56.0	56
PSTPIP1	1	54	54.0	54
LINC01287	3	53	53.0	0
GSEC	2	52	52.0	52
AC130466.1	3	52	52.0	52
LINC00654	2	50	50.0	50
AL645929.2	2	49	49.0	49
BRPF3	2	48	48.000000000000014	0
NDRG4	2	47	47.0	47
ATP9A	1	47	47.0	0
HSPA8P20	3	45	45.0	45
HELLPAR	2	45	45.0	45
WDR13	3	45	45.0	1
GJB4	2	44	44.0	44
PDLIM5	1	43	43.0	43
RAB18	1	41	41.0	41
IGKJ5	3	41	41.0	41
NFAT5	1	41	40.99999999999999	0
RASGRP2	4	29	40.5	40
ZNF616	4	40	40.0	0
PIGS	1	40	40.0	0
PCNX1	1	40	40.0	40
CACNB1	1	40	39.99999999999999	0
ERO1A	4	39	39.0	39
AL357052.1	4	39	39.0	39
AC106786.1	1	38	38.0	38
FNDC3B	2	38	38.0	0
EIF4E2	1	37	37.0	0
AC073174.2	2	37	37.0	37
ABHD5	1	37	37.0	37
CSF1R	1	36	36.0	0
DXO	1	35	35.0	0
AC091544.7	1	35	35.0	35
LINC00973	1	35	35.0	35
PPIAP66	1	35	35.0	35
AC008764.9	2	35	35.0	35
TMEM63A	1	34	34.0	34
ABT1	1	34	34.0	34
ZNF792	2	34	34.0	0
AL139420.1	4	68	34.0	0
AL139420.2	4	68	34.0	0
ATP2A3	2	33	33.0	0
CCSER2	1	33	33.0	0
ARFGAP2	1	33	33.0	33
KRT18P55	1	33	33.0	0
AL731563.3	1	33	33.0	33
AL139384.1	1	32	32.0	32
MRPS18B	1	32	32.0	32
DPF3	1	32	32.0	32
ADRA1B	2	32	32.0	32
CDKN1B	1	32	32.0	32
UMPS	1	31	31.000000000000007	0
ZNF81	1	31	31.0	0
MAF	1	31	31.0	31
TAF11L11	1	30	30.0	30
LINC00824	1	30	30.0	30
NBEAL2	1	30	30.0	0
SLC39A9	1	30	30.0	0
MRPL42	2	30	30.0	30
SETD4	1	30	30.0	30
ASB17	1	29	29.0	29
GSK3B	1	29	29.0	29
TMEM131	1	29	29.0	29
TSC2	2	29	29.0	29
FAM92A1P2	3	29	29.0	29
SHOX2	1	29	29.0	29
CPNE4	1	29	28.999999999999996	0
IGF2R	1	28	28.0	28
IAPP	1	28	28.0	0
SLC38A1	1	28	28.0	28
AC123784.1	1	28	28.0	28
RRS1	1	28	28.0	28
AC109630.1	1	28	28.0	28
CYP2B6	2	28	28.0	0
OR4K13	1	28	28.0	0
PFDN5	1	27	27.0	27
LRRTM3	1	27	27.0	27
RGL1	1	27	27.0	0
GOLGA3	2	27	27.0	0
RPH3AL	1	27	27.0	27
OLFM1	2	27	27.0	0
ACTL6B	1	27	27.0	27
TMPRSS4	1	27	26.999999999999996	0
C15orf39	1	26	26.0	0
ZFP36L2	1	26	26.0	26
ZNF800	1	26	26.0	0
ATP9B	1	26	26.0	0
CUL5	2	26	26.0	0
EBNA1BP2	1	26	26.0	0
PAFAH1B2	1	26	26.0	26
RNF157	1	26	26.0	0
CFHR5	1	25	25.0	25
TNNT2	3	25	25.0	25
CATSPER2	1	25	25.0	25
ATP8B3	1	25	25.0	0
FRK	2	25	25.0	25
ANGPTL6	1	25	25.0	0
B3GALT1	1	25	25.0	25
HOPX	1	24	24.000000000000004	0
CHD9	1	24	24.0	0
SNORD10	1	48	24.0	0
CU639417.4	3	48	24.0	0
DHX8	1	24	24.0	24
EIF4A1	1	48	24.0	0
AC136896.1	2	24	24.0	24
CABLES1	1	24	24.0	24
IGF2BP3	1	24	24.0	0
HDAC6	1	24	24.0	0
CDH7	1	24	24.0	24
SS18	1	24	24.0	0
LINC00319	3	48	24.0	0
NR3C2	2	23	23.000000000000004	0
DPP6	2	23	23.0	23
RANBP10	1	23	23.0	0
TRPM2	1	23	23.0	23
RNFT1	1	23	23.0	0
RP1	3	23	23.0	0
ADAMTS1	1	23	23.0	0
ABL1	1	23	23.0	23
AP5S1	2	23	23.0	0
AL031772.1	1	23	23.0	23
EGFL8	1	34	22.666666666666668	0
SF1	3	23	22.249999999999996	0
IQCJ	2	24	22.000000000000004	0
CCNI2	2	22	22.0	0
SHF	1	22	22.0	22
ADAM20P1	1	22	22.0	22
RUBCNL	1	22	21.999999999999996	0
OR4F4	1	107	21.4	0
OR4F5	1	107	21.4	0
MARVELD2	1	21	21.0	0
DPPA4	2	21	21.0	0
EPHB1	1	21	21.0	0
AKR7A2P1	1	21	21.0	21
SPATA31D2P	1	21	21.0	21
PLAT	2	20	20.0	20
AL035416.1	4	20	20.0	20
KLF1	1	20	20.0	20
HM13	1	20	20.0	0
CCDC74A	1	20	20.0	20
LINC00982	1	20	20.0	0
LINC01840	1	20	20.0	20
TAF1	2	19	19.0	19
SEPT5	2	19	19.0	0
C3orf62	2	31	19.0	17
NMRK2	1	19	19.0	0
EPHA7	1	19	19.0	19
FBXL19	1	19	19.0	19
PSMB2	4	19	19.0	19
ZNF148	1	19	19.0	0
TTC17	2	18	18.0	0
TBC1D2	1	18	18.0	0
AL161756.3	1	18	18.0	18
TTC21B	2	35	18.0	0
HMBOX1	1	18	18.0	18
MAGI2	1	18	18.0	0
GRAP2	1	18	18.0	18
AC068254.2	1	17	17.0	17
DIAPH1	2	17	17.0	0
LRRN2	1	17	17.0	17
KATNAL2	2	17	17.0	17
TTR	1	34	17.0	0
MINDY1	1	17	17.0	0
ARMCX4	2	17	17.0	17
N4BP1	9	18	16.833333333333336	16
SAFB	1	16	16.0	16
FCGR2A	1	16	16.0	16
LINC00865	1	24	16.0	0
C7orf33	3	16	16.0	16
SOX11	4	30	16.0	2
ZFHX4	1	15	15.0	0
DIMT1	1	15	15.0	15
TOR3A	1	15	15.0	15
AL139423.1	1	15	15.0	15
AC093330.2	1	14	14.0	14
COIL	1	14	14.0	14
GPM6B	1	14	14.0	0
ABHD10	1	14	14.0	14
SCAF1	2	28	14.0	0
ZNF346	2	14	14.0	0
TMEM71	1	14	14.0	0
PHC1	1	15	13.125	0
KDM4B	1	13	13.0	13
THSD7A	1	13	13.0	0
CDC42SE1	1	13	13.0	0
PPT2	2	35	12.333333333333334	1
R3HDM1	1	24	12.0	0
CAMTA1	4	12	12.0	12
SRPK3	1	12	12.0	0
SRPK2	1	24	12.0	0
ABI1P1	1	12	12.0	12
PRCD	1	12	12.0	12
AC135068.4	2	23	11.5	0
OR4N3P	2	23	11.5	0
RPS17	2	11	11.0	0
LINC00205	1	11	11.0	0
AMDHD1	4	11	11.0	0
TPH2	1	11	11.0	0
MDGA1	3	11	10.666666666666666	0
KRT7	2	19	10.5	2
NRXN2	1	10	10.0	0
CAMK1D	1	10	10.0	0
AC092384.2	1	10	10.0	10
ANTXR2	1	10	10.0	0
SLC25A29	1	10	10.0	10
LCORL	2	10	10.0	0
NACA	1	10	10.0	10
MB21D2	2	10	10.0	10
FAM149A	4	10	10.0	10
HIF1A	1	10	10.0	0
LINC02081	1	9	9.0	0
IFT27	1	9	9.0	9
TMEM110	1	15	9.0	0
LINC01168	1	9	9.0	9
CDON	1	9	9.0	9
RPLP2	2	9	9.0	0
ZNF397	1	9	9.0	9
AC069368.1	1	17	8.5	0
SDHA	2	24	8.01449275362319	0
PARP10	2	8	8.000000000000002	0
SMAD6	1	24	8.0	0
COL15A1	1	8	8.0	0
C1QL4	1	8	8.0	8
AL353622.1	4	8	8.0	8
TMEM65	1	7	7.0	7
AC132008.2	2	24	6.394202898550725	0
ANKUB1	1	6	6.0	0
SCARF2	1	6	6.0	0
PHRF1	1	6	6.0	0
NEUROG1	1	6	6.0	6
AC007686.1	2	6	6.0	6
CDK9	2	6	6.0	0
MUSTN1	1	15	6.0	0
KIAA1257	2	6	6.0	0
KCND1	1	6	6.0	0
HRNR	1	5	5.0	5
MUC20	2	24	4.773913043478261	0
AC015849.3	1	8	4.0	0
SVEP1	4	4	4.0	0
AC096649.1	3	4	4.0	4
PLPPR5	1	4	4.0	0
AC010422.8	1	8	4.0	0
ST18	1	4	4.0	0
LINC00891	1	8	4.0	0
MS4A15	1	8	4.0	0
CDK18	4	4	3.333333333333333	0
SDHAP1	2	24	3.1971014492753627	0
HYPK	1	3	3.0	3
WDR3	3	3	3.0	3
GRIA4	1	4	3.0	0
DVL1	3	3	3.0	0
TMEM39A	3	3	3.0	0
AIFM3	1	3	3.0	3
RGPD1	1	5	2.5	0
RGPD2	1	5	2.5	0
CFAP100	1	2	2.0	2
AL928921.2	1	2	2.0	2
SLC2A5	2	2	2.0	2
AL627309.5	2	2	2.0	2
KIF18B	1	2	2.0	0
KIR2DL1	2	3	2.0	0
AC093012.1	1	2	2.0	2
RIPOR3	1	2	2.0	0
NOL4L	1	2	2.0	0
SPCS3	1	2	2.0	2
NQO2	1	2	2.0	2
LINC02496	1	2	2.0	2
CUX1	2	2	2.0	0
DEPDC4	1	2	2.0	0
VAV2	2	2	2.0	0
GDI1	1	2	2.0	0
AL645608.7	2	2	2.0	2
TRAPPC1	1	2	2.0	0
AL096855.1	2	2	2.0	2
NPTX1	2	2	2.0	2
AC078883.3	2	2	2.0	2
DGKA	1	2	2.0	0
ADGRL1	2	2	2.0	2
LRRC15	1	2	2.0	0
FCRL5	1	2	2.0	2
SETD3	1	2	2.0	2
FYB2	1	2	2.0	0
NUP98	2	2	2.0	0
TMEM126B	1	2	2.0	0
COMTD1	1	2	2.0	0
ZNF292	1	2	2.0	0
VSIG10	2	2	1.9999999999999998	0
E2F6	2	2	1.9999999999999996	0
CAPNS1	2	2	1.9999999999999991	1
PHC1P1	1	15	1.875	0
SDHAP2	2	24	1.5768115942028986	0
ATP6V1B1	1	2	1.3333333333333333	0
MOGAT2	1	2	1.3333333333333333	0
L3MBTL4	1	4	1.3333333333333333	0
HSPA1A	1	4	1.3333333333333333	0
HSPA1B	1	4	1.3333333333333333	0
DDX3X	1	1	1.0000000000000002	0
ABLIM1	1	1	1.0000000000000002	0
MMS19	1	1	1.0000000000000002	0
TAF4	1	1	1.0	1
AC013472.1	1	1	1.0	1
MAPK10	1	1	1.0	1
MX1	1	1	1.0	1
LUM	1	1	1.0	0
PTCD1	1	1	1.0	1
CLASP2	1	1	1.0	1
DROSHA	1	1	1.0	0
GNA12	1	1	1.0	1
GNG5	1	1	1.0	0
RAB40B	1	1	1.0	0
MAPK9	1	1	1.0	0
SAMHD1	1	1	1.0	1
LTC4S	1	1	1.0	0
PDXK	1	1	1.0	0
CAMK2B	1	1	1.0	0
DNAH3	1	1	1.0	1
TEX13B	1	1	1.0	1
ALS2	1	1	1.0	0
VCAN	1	1	1.0	0
SSTR5	1	1	1.0	1
ARID1B	1	1	1.0	1
OR6P1	1	1	1.0	1
NAV1	1	1	1.0	0
IQCE	1	1	1.0	0
ARMH3	1	1	1.0	1
ZIC1	1	2	1.0	0
NUP62	1	1	1.0	0
ADAL	1	1	1.0	1
LMOD1	1	1	1.0	0
STT3A	1	1	1.0	1
OR10V2P	1	1	1.0	1
CNTN5	1	1	1.0	1
QSER1	1	1	1.0	0
MARK4	1	1	1.0	0
RPS29P2	1	1	1.0	1
KCNV1	1	1	1.0	0
LPP	1	1	1.0	1
CACNA1A	1	1	1.0	1
AL117381.1	1	1	1.0	1
CHRNA7	1	1	1.0	1
ARHGEF28	1	1	1.0	0
FBN2	1	1	1.0	1
XPR1	1	1	1.0	0
SCG2	1	1	1.0	1
PPIE	1	1	1.0	1
MAP7D1	1	1	1.0	0
ERN2	1	1	1.0	1
COX6B1	1	1	1.0	0
LZTFL1	1	1	1.0	1
DNAJB14	1	1	1.0	0
AC018448.2	1	1	1.0	1
VAX1	1	1	1.0	1
LBX1	1	1	1.0	1
PCDHB15	1	1	1.0	1
ERCC6L2	1	1	1.0	1
TM4SF19	1	1	1.0	1
ARNT2	1	1	1.0	0
AC080038.3	1	1	1.0	1
MTCO2P17	1	1	1.0	1
DISC1	1	1	1.0	1
C6orf62	1	1	1.0	1
AKAP2	1	1	1.0	1
PRICKLE2	1	1	1.0	1
RAC1P6	1	1	1.0	1
ARHGEF2	1	1	1.0	1
CNKSR3	1	2	1.0	0
CLDN14	1	1	1.0	0
AC091027.1	1	1	1.0	1
DUS2	1	1	1.0	0
PARP8	1	1	1.0	0
AP005121.1	1	1	1.0	0
COMMD2	1	1	1.0	1
PARP4	1	1	1.0	1
UFD1	1	1	1.0	1
PQLC2L	1	1	1.0	0
PCSK4	1	1	1.0	0
ETF1P2	1	1	1.0	1
C12orf76	1	1	1.0	1
CYP2B7P	1	1	1.0	1
TMCC1	1	1	1.0	0
NOL10	1	1	1.0	0
AL713866.1	1	1	1.0	1
BST1	1	1	1.0	1
ACER2	1	1	1.0	1
ICK	1	1	1.0	0
SMARCA5	1	1	1.0	1
APOBEC3G	1	1	1.0	1
AC006511.3	1	1	1.0	1
MAP4	1	1	1.0	0
PCBP1	1	1	1.0	1
KLK6	1	1	1.0	0
GSPT1	1	1	1.0	1
ZBTB4	1	1	1.0	0
SNORD116	1	1	1.0	0
KLK1	1	1	1.0	1
INTU	1	1	1.0	1
CCDC82	1	1	1.0	0
KCNK10	1	1	1.0	1
SLC12A8	1	1	1.0	1
TBC1D22B	1	1	1.0	1
SYNPO	1	1	1.0	1
ARL16	1	1	1.0	0
RF00322	1	1	1.0	1
AC024651.2	1	1	1.0	1
CBLN2	1	1	1.0	1
FCGR2C	1	1	1.0	1
POLR3G	1	1	1.0	0
PI15	1	1	1.0	0
APOC1	1	1	1.0	1
LINC02408	1	1	1.0	1
DYTN	1	1	1.0	0
TBX5	1	1	1.0	1
C2orf72	1	1	1.0	1
FOXJ2	1	1	1.0	0
C2orf70	1	1	1.0	0
KIAA1549L	1	1	1.0	1
PCDH9	1	1	1.0	1
SLC35A3	1	1	1.0	1
SLC35A2	1	1	1.0	1
WASF2	1	1	1.0	1
FNIP1	1	1	1.0	0
AL158168.1	1	1	1.0	1
IFI16	1	1	1.0	0
CECR3	1	1	1.0	1
RAB21	1	1	1.0	1
PTH2	1	1	1.0	1
NTN5	1	1	1.0	1
SRC	1	1	1.0	1
SLC24A3	1	1	1.0	1
R3HCC1L	1	1	1.0	0
SLC25A4	1	1	1.0	1
PPP1R12B	1	1	1.0	0
LCP2	1	1	1.0	1
VPS26BP1	1	1	1.0	1
DNAJC6	1	1	1.0	0
ASPH	1	1	1.0	0
PATL1	1	1	1.0	1
TNFRSF19	1	1	1.0	0
VPS13C	1	1	1.0	0
VPS9D1	1	1	1.0	1
AL122019.1	1	1	1.0	1
LINC01544	1	1	1.0	1
AP000477.1	1	1	1.0	1
SPG11	1	1	1.0	0
UPP1	1	1	1.0	0
LINC01426	1	1	1.0	1
BOC	1	1	1.0	0
EIF4G1	1	1	1.0	1
NFE2L2	1	1	1.0	0
AC009121.1	1	1	1.0	1
NACAD	1	1	1.0	1
GPR107	1	1	1.0	0
DMXL1	1	1	1.0	0
ZFP69	1	1	1.0	1
LSM7	1	1	1.0	1
AC010973.2	1	1	1.0	1
GOT1	1	1	1.0	1
MDN1	1	1	1.0	0
MAP2K7	1	1	1.0	0
G3BP1	1	4	1.0	0
LIN7C	1	1	1.0	0
RF00019	1	1	1.0	1
UBR3	1	1	1.0	0
ZC4H2	1	1	1.0	0
FECH	1	1	1.0	0
RAB5C	1	1	1.0	1
CEP104	1	1	1.0	0
CCDC27	1	1	1.0	1
SRSF4	1	1	1.0	0
CACNB4	1	1	1.0	1
MOB3B	1	1	1.0	1
MIR100HG	1	1	1.0	1
FBXO11	1	1	1.0	1
AC012409.2	1	1	1.0	1
OLFM4	1	1	1.0	1
FRMD4B	1	1	1.0	0
USP3	1	1	1.0	0
RPS7	1	1	1.0	1
KCNH5	1	1	1.0	1
SLC15A2	1	1	1.0	0
AC126323.6	1	1	1.0	1
KCNH2	1	1	1.0	0
ADIPOR1P1	1	1	1.0	1
TNN	1	1	1.0	0
POFUT2	1	1	1.0	1
RN7SL494P	1	1	1.0	1
ABHD12	1	1	1.0	0
AL022311.1	1	1	1.0	1
CDC14A	1	1	1.0	0
ZBTB20	1	1	1.0	1
FMR1	1	1	1.0	1
MRE11	1	1	1.0	1
MTFMT	1	1	1.0	0
KCNG3	1	1	1.0	0
AC084851.2	1	1	1.0	1
LINC00861	1	1	1.0	1
NCAPD3	1	1	1.0	1
GATM	1	1	1.0	1
BLCAP	1	1	1.0	1
RRP1B	1	1	1.0	0
AC108734.3	1	1	1.0	1
USP9X	1	1	1.0	1
EXTL3	1	1	1.0	0
AC100781.1	1	1	1.0	1
CHRNG	1	1	1.0	0
FENDRR	1	1	1.0	1
FGD3	1	1	1.0	1
PROCA1	1	1	1.0	1
KIR2DP1	2	3	1.0	0
ENG	1	1	1.0	0
PIGM	1	1	1.0	1
AL807757.2	1	1	1.0	1
TEDDM1	1	1	1.0	1
OAF	1	1	1.0	1
ZEB2	1	1	1.0	0
SERPINB8	1	1	1.0	0
AC016251.2	1	1	1.0	1
ACTL6A	1	1	1.0	1
GRAMD2A	1	1	1.0	1
DENND2D	1	1	1.0	1
NELFE	1	1	1.0	1
CIC	1	1	1.0	0
C14orf178	1	1	1.0	1
MECP2	1	1	1.0	1
CHM	1	1	1.0	0
OGG1	1	1	1.0	1
KCNC1	1	1	1.0	1
MEI1	1	1	1.0	0
SSPN	1	1	1.0	1
FNDC10	1	1	1.0	1
GPR180	1	1	1.0	1
ELL2	1	1	1.0	1
AL133343.2	1	1	1.0	1
NR2F2	1	1	1.0	1
AC016042.1	1	1	1.0	1
PROM1	1	1	1.0	0
LINC00431	1	1	1.0	1
GATA1	1	1	1.0	0
CDCA5	1	1	1.0	1
MTMR2	1	1	1.0	0
PSME4	1	1	1.0	0
HMGB1P17	1	1	1.0	1
ZC2HC1A	1	1	1.0	1
AR	1	1	1.0	0
PRKCA	1	1	1.0	1
MECR	1	1	1.0	1
CCBE1	1	1	1.0	0
RPL39	1	1	1.0	1
PWWP2A	1	1	1.0	0
LINC01869	1	1	1.0	0
UBASH3B	1	1	1.0	0
LIPE	1	1	1.0	0
PSMD8	1	1	1.0	1
RBPJ	1	1	1.0	0
MARK2P17	1	1	1.0	1
INTS9	1	1	0.9999999999999999	0
FXN	1	1	0.9999999999999999	0
RAB34	1	1	0.9999999999999999	0
MBD5	1	1	0.9999999999999999	0
NCAPG2	1	1	0.9999999999999999	0
ZSCAN25	1	1	0.9999999999999999	0
NT5DC2	1	1	0.9999999999999998	0
DLG5	1	1	0.9999999999999998	0
OBSL1	1	1	0.9999999999999998	0
PTPN22	1	1	0.9999999999999998	0
NELFCD	1	1	0.9999999999999998	0
CACNA1C	1	1	0.9999999999999996	0
DPAGT1	1	1	0.9090909090909093	0
SLC39A1	1	1	0.9090909090909093	0
SLC43A3	1	1	0.8333333333333333	0
STK24	1	1	0.8333333333333333	0
DZIP1	1	1	0.8333333333333333	0
PDHA1	1	1	0.8181818181818183	0
CHTF18	1	6	0.75	0
VAX2	1	2	0.6666666666666666	0
NKAIN3	1	1	0.6666666666666666	0
AP002892.1	4	4	0.6666666666666666	0
TEX45	1	2	0.6666666666666666	0
AC138430.1	1	1	0.5	0
HAPLN4	1	1	0.5	0
ACSL3	1	1	0.5	0
FRG2JP	1	1	0.5	0
ZNF566	1	1	0.5	0
AC097103.2	1	1	0.5	0
PRDM15	1	1	0.5	0
AL359682.1	1	1	0.5	0
LCE1D	1	1	0.5	0
LCE1C	1	1	0.5	0
ZFHX3	1	1	0.3333333333333333	0
ZNF705E	1	1	0.3333333333333333	0
ZNF705D	1	1	0.3333333333333333	0
ZNF705G	1	1	0.3333333333333333	0
MAPK6	1	1	0.18181818181818182	0
ZCCHC8	1	1	0.16666666666666666	0
STK24P1	1	1	0.16666666666666666	0
AP000781.2	1	1	0.16666666666666666	0
AL358472.7	1	1	0.09090909090909091	0
AC073320.1	1	1	0.09090909090909091	0
GPN1	1	1	0.043478260869565216	0
