# Supplementary material for: Analysis of plasma‐derived small extracellular vesicle characteristics and microRNA cargo following exercise‐induced skeletal muscle damage in men
Source: Physiol Rep. 2024 Sep 20;12(18):e70056. doi: 10.14814/phy2.70056 (PMC11415274; doi:10.14814/phy2.70056)
Supplement: Supplementary file 2 — Data S2: Supporting Information. [file PHY2-12-e70056-s001.zip › Processed Files For Individual Samples/SV18362-0006_S6_R1_001.fastq_CORE_RESULTS_v4.6.2/SV18362-0006_S6_R1_001.fastq/readCounts_gencode_antisense.txt]

ReferenceID	uniqueFragmentCount	totalReadCount	multimapAdjustedReadCount	uniqueMappingReads
ENST00000572227.1:processed_pseudogene:AC104581.1	18	1753	1753.0	1753
ENST00000244333.3:protein_coding:LYPD3	9	1465	1465.0	1465
ENST00000445125.2:processed_pseudogene:AC010970.1	51	615	615.0	615
ENST00000623544.1:TEC:AC008735.5	11	317	317.0	317
ENST00000561173.5:protein_coding:LHX9	2	297	296.25	296
ENST00000538168.5:protein_coding:ST8SIA5	7	287	287.0	287
ENST00000550262.1:retained_intron:ATP2A2	6	248	248.0	248
ENST00000476899.5:protein_coding:RSRC1	4	245	245.0	245
ENST00000619659.1:protein_coding:OR1N1	8	412	206.0	0
ENST00000304880.2:protein_coding:OR1N1	8	412	206.0	0
ENST00000587279.1:protein_coding:ZNF787	5	160	160.0	160
ENST00000497403.5:retained_intron:GRHL1	3	133	133.0	133
ENST00000299163.6:protein_coding:HIF1AN	4	123	123.0	123
ENST00000471389.5:protein_coding:FTO	4	112	112.0	112
ENST00000396077.7:protein_coding:ZNF445	10	203	101.5	0
ENST00000425708.6:protein_coding:ZNF445	10	203	101.5	0
ENST00000551112.1:retained_intron:ESYT1	2	98	98.0	98
ENST00000593729.5:nonsense_mediated_decay:NDUFA7	4	185	92.5	0
ENST00000601101.5:nonsense_mediated_decay:NDUFA7	4	185	92.5	0
ENST00000625348.2:antisense:CYP1B1-AS1	6	83	83.0	83
ENST00000335464.9:protein_coding:TMEM104	3	149	74.5	0
ENST00000582330.1:protein_coding:TMEM104	3	149	74.5	0
ENST00000239165.8:protein_coding:HOXB7	3	67	67.0	67
ENST00000529348.1:retained_intron:ZBTB44	1	64	64.0	64
ENST00000409719.1:protein_coding:CHCHD5	2	63	63.0	63
ENST00000422831.1:lincRNA:AC004920.1	3	60	60.0	60
ENST00000378191.4:protein_coding:AJAP1	3	59	59.0	59
ENST00000615516.1:processed_transcript:OSBPL2	3	56	56.0	56
ENST00000559750.5:nonsense_mediated_decay:PSTPIP1	1	54	54.0	54
ENST00000636354.1:lincRNA:AC130466.1	3	52	52.0	52
ENST00000629441.1:antisense:GSEC	2	52	52.0	52
ENST00000379053.4:lincRNA:LINC00654	2	50	50.0	50
ENST00000647952.1:processed_transcript:AL645929.2	2	49	49.0	49
ENST00000567063.5:protein_coding:NDRG4	2	47	47.0	47
ENST00000626826.1:macro_lncRNA:HELLPAR	2	45	45.0	45
ENST00000448737.1:processed_pseudogene:HSPA8P20	3	45	45.0	45
ENST00000339480.1:protein_coding:GJB4	2	44	44.0	44
ENST00000504489.3:protein_coding:PDLIM5	1	43	43.0	43
ENST00000255198.2:protein_coding:ZBED3	2	42	42.0	42
ENST00000390238.2:IG_J_gene:IGKJ5	3	41	41.0	41
ENST00000490236.2:retained_intron:RAB18	1	41	41.0	41
ENST00000556272.1:processed_transcript:PCNX1	1	40	40.0	40
ENST00000443504.1:lincRNA:AL357052.1	4	39	39.0	39
ENST00000395686.7:protein_coding:ERO1A	4	39	39.0	39
ENST00000442777.2:antisense:AC106786.1	1	38	38.0	38
ENST00000486764.1:retained_intron:ABHD5	1	37	37.0	37
ENST00000648218.1:lincRNA:AC073174.2	2	37	37.0	37
ENST00000324417.5:protein_coding:SLC34A1	6	74	36.75	0
ENST00000513614.1:processed_transcript:SLC34A1	5	73	36.5	0
ENST00000473756.1:lincRNA:LINC00973	1	35	35.0	35
ENST00000624284.1:TEC:AC008764.9	2	35	35.0	35
ENST00000440938.1:processed_pseudogene:PPIAP66	1	35	35.0	35
ENST00000619490.1:antisense:AC091544.7	1	35	35.0	35
ENST00000474478.5:processed_transcript:TMEM63A	1	34	34.0	34
ENST00000449439.1:lincRNA:AL139420.2	4	68	34.0	0
ENST00000439394.1:lincRNA:AL139420.1	4	68	34.0	0
ENST00000274849.2:protein_coding:ABT1	1	34	34.0	34
ENST00000526185.5:retained_intron:ARFGAP2	1	33	33.0	33
ENST00000608005.1:lincRNA:AL731563.3	1	33	33.0	33
ENST00000539498.1:retained_intron:RAN	2	66	33.0	0
ENST00000537745.5:retained_intron:RAN	2	66	33.0	0
ENST00000228872.8:protein_coding:CDKN1B	1	32	32.0	32
ENST00000259873.4:protein_coding:MRPS18B	1	32	32.0	32
ENST00000306675.4:protein_coding:ADRA1B	2	32	32.0	32
ENST00000612143.1:lincRNA:AL139384.1	1	32	32.0	32
ENST00000555781.5:processed_transcript:DPF3	1	32	32.0	32
ENST00000393350.1:protein_coding:MAF	1	31	31.0	31
ENST00000487297.5:retained_intron:SETD4	1	30	30.0	30
ENST00000510838.2:protein_coding:TAF11L11	1	30	30.0	30
ENST00000518044.1:lincRNA:LINC00824	1	30	30.0	30
ENST00000549982.5:protein_coding:MRPL42	2	30	30.0	30
ENST00000264235.12:protein_coding:GSK3B	1	29	29.0	29
ENST00000284142.6:protein_coding:ASB17	1	29	29.0	29
ENST00000483851.6:protein_coding:SHOX2	1	29	29.0	29
ENST00000186436.9:protein_coding:TMEM131	1	29	29.0	29
ENST00000643426.1:retained_intron:TSC2	2	29	29.0	29
ENST00000502308.1:processed_transcript:FAM92A1P2	3	29	29.0	29
ENST00000464324.5:retained_intron:RASGRP2	4	29	28.5	28
ENST00000499642.1:lincRNA:RRS1-AS1	1	28	28.0	28
ENST00000558846.1:lincRNA:AC109630.1	1	28	28.0	28
ENST00000398637.9:protein_coding:SLC38A1	1	28	28.0	28
ENST00000650140.1:lincRNA:AC123784.1	1	28	28.0	28
ENST00000649737.1:retained_intron:IGF2R	1	28	28.0	28
ENST00000547228.1:retained_intron:PFDN5	1	27	27.0	27
ENST00000361320.4:protein_coding:LRRTM3	1	27	27.0	27
ENST00000487125.1:retained_intron:ACTL6B	1	27	27.0	27
ENST00000573588.5:protein_coding:RPH3AL	1	27	27.0	27
ENST00000419197.6:protein_coding:PAFAH1B2	1	26	26.0	26
ENST00000282388.3:protein_coding:ZFP36L2	1	26	26.0	26
ENST00000559383.5:protein_coding:IL16	6	126	25.2	0
ENST00000394660.6:protein_coding:IL16	6	126	25.2	0
ENST00000360547.9:nonsense_mediated_decay:IL16	6	126	25.2	0
ENST00000560241.5:nonsense_mediated_decay:IL16	6	126	25.2	0
ENST00000302987.8:protein_coding:IL16	6	126	25.2	0
ENST00000606080.1:protein_coding:FRK	2	25	25.0	25
ENST00000409481.1:protein_coding:CATSPER2	1	25	25.0	25
ENST00000256785.4:protein_coding:CFHR5	1	25	25.0	25
ENST00000491504.5:retained_intron:TNNT2	3	25	25.0	25
ENST00000392690.3:protein_coding:B3GALT1	1	25	25.0	25
ENST00000256925.11:protein_coding:CABLES1	1	24	24.0	24
ENST00000397968.3:protein_coding:CDH7	1	24	24.0	24
ENST00000459579.1:snoRNA:SNORD10	1	48	24.0	0
ENST00000438334.1:processed_pseudogene:AC136896.1	2	24	24.0	24
ENST00000262415.7:protein_coding:DHX8	1	24	24.0	24
ENST00000584901.5:retained_intron:EIF4A1	1	48	24.0	0
ENST00000311637.9:protein_coding:ATP9A	1	47	23.5	0
ENST00000338821.5:protein_coding:ATP9A	1	47	23.5	0
ENST00000318560.5:protein_coding:ABL1	1	23	23.0	23
ENST00000484789.5:retained_intron:DPP6	2	23	23.0	23
ENST00000456880.1:antisense:TRPM2-AS	1	23	23.0	23
ENST00000588529.5:antisense:AL031772.1	1	23	23.0	23
ENST00000531163.5:retained_intron:SCRIB	5	137	22.833333333333336	0
ENST00000320476.7:protein_coding:SCRIB	5	137	22.833333333333336	0
ENST00000525051.5:retained_intron:SCRIB	5	137	22.833333333333336	0
ENST00000356994.6:protein_coding:SCRIB	5	137	22.833333333333336	0
ENST00000526832.5:protein_coding:SCRIB	5	137	22.833333333333336	0
ENST00000377533.7:protein_coding:SCRIB	5	137	22.833333333333336	0
ENST00000616932.4:protein_coding:LENG8	2	67	22.333333333333336	0
ENST00000610347.1:protein_coding:LENG8	2	67	22.333333333333336	0
ENST00000376514.6:protein_coding:LENG8	2	67	22.333333333333336	0
ENST00000290894.12:protein_coding:SHF	1	22	22.0	22
ENST00000649019.1:processed_transcript:ADAM20P1	1	22	22.0	22
ENST00000641515.2:protein_coding:OR4F5	1	107	21.4	0
ENST00000650172.1:protein_coding:OR4F4	1	107	21.4	0
ENST00000585993.3:protein_coding:OR4F17	1	107	21.4	0
ENST00000618231.3:protein_coding:OR4F17	1	107	21.4	0
ENST00000641591.1:processed_transcript:OR4F17	1	107	21.4	0
ENST00000503794.5:protein_coding:GNPDA1	2	85	21.25	0
ENST00000311337.10:protein_coding:GNPDA1	2	85	21.25	0
ENST00000500692.6:protein_coding:GNPDA1	2	85	21.25	0
ENST00000508177.5:protein_coding:GNPDA1	2	85	21.25	0
ENST00000429999.2:unprocessed_pseudogene:SPATA31D2P	1	21	21.0	21
ENST00000460134.2:processed_pseudogene:AKR7A2P1	1	21	21.0	21
ENST00000301732.9:protein_coding:ABCA3	4	62	20.666666666666664	0
ENST00000382381.7:protein_coding:ABCA3	4	62	20.666666666666664	0
ENST00000563623.5:retained_intron:ABCA3	4	62	20.666666666666664	0
ENST00000522812.1:retained_intron:PLAT	2	20	20.0	20
ENST00000264834.5:protein_coding:KLF1	1	20	20.0	20
ENST00000487231.5:retained_intron:PIGS	1	40	20.0	0
ENST00000443012.1:antisense:AL035416.1	4	20	20.0	20
ENST00000330123.9:protein_coding:ZNF616	4	40	20.0	0
ENST00000492429.2:retained_intron:PIGS	1	40	20.0	0
ENST00000465939.1:retained_intron:CCDC74A	1	20	20.0	20
ENST00000600228.5:protein_coding:ZNF616	4	40	20.0	0
ENST00000421870.1:antisense:LINC01840	1	20	20.0	20
ENST00000414984.5:protein_coding:LARS2	4	139	19.857142857142858	0
ENST00000415258.5:protein_coding:LARS2	4	139	19.857142857142858	0
ENST00000645846.1:protein_coding:LARS2	4	139	19.857142857142858	0
ENST00000642274.1:protein_coding:LARS2	4	139	19.857142857142858	0
ENST00000265537.7:protein_coding:LARS2	4	139	19.857142857142858	0
ENST00000485461.1:nonsense_mediated_decay:LARS2	4	139	19.857142857142858	0
ENST00000467936.5:processed_transcript:LARS2	4	139	19.857142857142858	0
ENST00000621781.4:protein_coding:PSMB2	4	19	19.0	19
ENST00000343010.7:protein_coding:C3orf62	2	31	19.0	17
ENST00000463163.5:protein_coding:TAF1	2	19	19.0	19
ENST00000563777.1:antisense:FBXL19-AS1	1	19	19.0	19
ENST00000369303.8:protein_coding:EPHA7	1	19	19.0	19
ENST00000409098.5:protein_coding:EIF4E2	1	37	18.5	0
ENST00000409514.5:protein_coding:EIF4E2	1	37	18.5	0
ENST00000504875.5:nonsense_mediated_decay:CSF1R	1	36	18.0	0
ENST00000286301.7:protein_coding:CSF1R	1	36	18.0	0
ENST00000481263.1:retained_intron:GRAP2	1	18	18.0	18
ENST00000517386.1:processed_transcript:HMBOX1	1	18	18.0	18
ENST00000641216.1:lincRNA:AL161756.3	1	18	18.0	18
ENST00000453187.1:lincRNA:LINC01287	3	53	17.666666666666668	0
ENST00000647863.1:lincRNA:LINC01287	3	53	17.666666666666668	0
ENST00000416982.1:lincRNA:LINC01287	3	53	17.666666666666668	0
ENST00000591522.1:protein_coding:KATNAL2	2	17	17.0	17
ENST00000404801.1:protein_coding:ZNF792	2	34	17.0	0
ENST00000423738.4:protein_coding:ARMCX4	2	17	17.0	17
ENST00000605484.1:protein_coding:ZNF792	2	34	17.0	0
ENST00000367177.3:protein_coding:LRRN2	1	17	17.0	17
ENST00000623938.1:TEC:AC068254.2	1	17	17.0	17
ENST00000262384.3:protein_coding:N4BP1	9	18	16.833333333333336	16
ENST00000338641.8:protein_coding:NF2	3	71	16.238095238095237	0
ENST00000361452.8:protein_coding:NF2	3	71	16.238095238095237	0
ENST00000413209.6:protein_coding:NF2	3	71	16.238095238095237	0
ENST00000467525.5:nonsense_mediated_decay:FCGR2A	1	16	16.0	16
ENST00000307003.2:protein_coding:C7orf33	3	16	16.0	16
ENST00000322002.4:protein_coding:SOX11	4	30	16.0	2
ENST00000586281.1:retained_intron:SAFB	1	16	16.0	16
ENST00000376954.5:protein_coding:ZNF81	1	31	15.5	0
ENST00000338637.11:protein_coding:ZNF81	1	31	15.5	0
ENST00000199320.8:protein_coding:DIMT1	1	15	15.0	15
ENST00000416683.5:protein_coding:NBEAL2	1	30	15.0	0
ENST00000367627.7:protein_coding:TOR3A	1	15	15.0	15
ENST00000606802.1:antisense:AL139423.1	1	15	15.0	15
ENST00000450053.7:protein_coding:NBEAL2	1	30	15.0	0
ENST00000240316.4:protein_coding:COIL	1	14	14.0	14
ENST00000273359.7:protein_coding:ABHD10	1	14	14.0	14
ENST00000641664.1:protein_coding:OR4K13	1	28	14.0	0
ENST00000624814.1:TEC:AC093330.2	1	14	14.0	14
ENST00000360565.7:protein_coding:SCAF1	2	28	14.0	0
ENST00000641904.1:protein_coding:OR4K13	1	28	14.0	0
ENST00000360851.3:protein_coding:RGL1	1	27	13.5	0
ENST00000304685.8:protein_coding:RGL1	1	27	13.5	0
ENST00000450791.6:protein_coding:GOLGA3	2	27	13.5	0
ENST00000204726.7:protein_coding:GOLGA3	2	27	13.5	0
ENST00000531427.5:nonsense_mediated_decay:CUL5	2	26	13.0	0
ENST00000393094.6:protein_coding:CUL5	2	26	13.0	0
ENST00000624683.1:TEC:KDM4B	1	13	13.0	13
ENST00000592641.5:protein_coding:ANGPTL6	1	25	12.5	0
ENST00000253109.4:protein_coding:ANGPTL6	1	25	12.5	0
ENST00000448049.1:lincRNA:LINC00319	3	48	12.0	0
ENST00000542420.6:protein_coding:SS18	1	24	12.0	0
ENST00000624872.1:lincRNA:CU639417.4	3	48	12.0	0
ENST00000603375.1:unprocessed_pseudogene:ABI1P1	1	12	12.0	12
ENST00000623297.1:lincRNA:CU639417.4	3	48	12.0	0
ENST00000578700.5:nonsense_mediated_decay:SS18	1	24	12.0	0
ENST00000342757.2:lincRNA:LINC00319	3	48	12.0	0
ENST00000303635.11:protein_coding:CAMTA1	4	12	12.0	12
ENST00000592432.5:processed_transcript:PRCD	1	12	12.0	12
ENST00000559395.3:transcribed_unprocessed_pseudogene:OR4N3P	2	23	11.5	0
ENST00000630626.2:protein_coding:RANBP10	1	23	11.5	0
ENST00000636932.1:protein_coding:RP1	3	23	11.5	0
ENST00000284984.7:protein_coding:ADAMTS1	1	23	11.5	0
ENST00000464589.1:retained_intron:ADAMTS1	1	23	11.5	0
ENST00000317506.7:protein_coding:RANBP10	1	23	11.5	0
ENST00000622949.2:unprocessed_pseudogene:AC135068.4	2	23	11.5	0
ENST00000637698.1:protein_coding:RP1	3	23	11.5	0
ENST00000578578.5:transcribed_unprocessed_pseudogene:KRT18P55	1	33	11.0	0
ENST00000614847.1:protein_coding:CCNI2	2	22	11.0	0
ENST00000577198.5:processed_transcript:KRT18P55	1	33	11.0	0
ENST00000378731.5:protein_coding:CCNI2	2	22	11.0	0
ENST00000445445.5:nonsense_mediated_decay:RASGRP2	2	11	11.0	11
ENST00000543283.2:protein_coding:CCSER2	1	33	11.0	0
ENST00000581956.1:processed_transcript:KRT18P55	1	33	11.0	0
ENST00000372088.7:protein_coding:CCSER2	1	33	11.0	0
ENST00000224756.12:protein_coding:CCSER2	1	33	11.0	0
ENST00000546686.1:antisense:KRT7-AS	2	19	10.5	2
ENST00000454682.5:protein_coding:NACA	1	10	10.0	10
ENST00000321399.7:antisense:LINC00982	1	20	10.0	0
ENST00000554912.1:protein_coding:SLC25A29	1	10	10.0	10
ENST00000445317.1:antisense:LINC00982	1	20	10.0	0
ENST00000565053.1:antisense:AC092384.2	1	10	10.0	10
ENST00000510843.5:protein_coding:FAM149A	4	10	10.0	10
ENST00000392452.2:protein_coding:MB21D2	2	10	10.0	10
ENST00000490204.1:processed_transcript:SEPT5	2	19	9.5	0
ENST00000616156.4:protein_coding:NMRK2	1	19	9.5	0
ENST00000416957.5:protein_coding:FNDC3B	2	38	9.5	0
ENST00000469491.5:retained_intron:FNDC3B	2	38	9.5	0
ENST00000593949.1:protein_coding:NMRK2	1	19	9.5	0
ENST00000455843.5:nonsense_mediated_decay:SEPT5-GP1BB	2	19	9.5	0
ENST00000415807.6:protein_coding:FNDC3B	2	38	9.5	0
ENST00000336824.8:protein_coding:FNDC3B	2	38	9.5	0
ENST00000495555.6:retained_intron:IFT27	1	9	9.0	9
ENST00000299240.10:protein_coding:TTC17	2	18	9.0	0
ENST00000461291.2:lincRNA:LINC01168	1	9	9.0	9
ENST00000330501.11:protein_coding:ZNF397	1	9	9.0	9
ENST00000375066.6:protein_coding:TBC1D2	1	18	9.0	0
ENST00000526774.5:processed_transcript:TTC17	2	18	9.0	0
ENST00000527967.5:protein_coding:CDON	1	9	9.0	9
ENST00000465784.6:protein_coding:TBC1D2	1	18	9.0	0
ENST00000589912.1:processed_transcript:RNF157	1	26	8.666666666666666	0
ENST00000269391.10:protein_coding:RNF157	1	26	8.666666666666666	0
ENST00000647930.1:protein_coding:RNF157	1	26	8.666666666666666	0
ENST00000502574.1:retained_intron:AC069368.1	1	17	8.5	0
ENST00000526092.6:protein_coding:ATP8B3	1	25	8.333333333333334	0
ENST00000310127.10:protein_coding:ATP8B3	1	25	8.333333333333334	0
ENST00000531925.5:nonsense_mediated_decay:ATP8B3	1	25	8.333333333333334	0
ENST00000376729.9:protein_coding:WDR13	3	45	8.333333333333332	1
ENST00000604716.1:antisense:AL353622.1	4	8	8.0	8
ENST00000480547.5:retained_intron:IGF2BP3	1	24	8.0	0
ENST00000497563.5:processed_transcript:IGF2BP3	1	24	8.0	0
ENST00000448963.5:lincRNA:LINC00865	1	24	8.0	0
ENST00000448490.1:lincRNA:LINC00865	1	24	8.0	0
ENST00000288840.9:protein_coding:SMAD6	1	24	8.0	0
ENST00000334221.4:protein_coding:C1QL4	1	8	8.0	8
ENST00000467592.5:retained_intron:IGF2BP3	1	24	8.0	0
ENST00000521891.6:protein_coding:ZFHX4	1	15	7.5	0
ENST00000518282.5:protein_coding:ZFHX4	1	15	7.5	0
ENST00000492715.1:retained_intron:WDR13	2	44	7.333333333333333	0
ENST00000472440.1:retained_intron:WDR13	2	44	7.333333333333333	0
ENST00000486125.5:nonsense_mediated_decay:WDR13	2	44	7.333333333333333	0
ENST00000218056.9:protein_coding:WDR13	2	44	7.333333333333333	0
ENST00000498631.5:nonsense_mediated_decay:WDR13	2	44	7.333333333333333	0
ENST00000643956.1:protein_coding:CYP2B6	2	28	7.0	0
ENST00000463966.5:processed_transcript:DPPA4	2	21	7.0	0
ENST00000475135.1:retained_intron:DPPA4	2	21	7.0	0
ENST00000335658.6:protein_coding:DPPA4	2	21	7.0	0
ENST00000398015.7:protein_coding:EPHB1	1	21	7.0	0
ENST00000598834.2:nonsense_mediated_decay:CYP2B6	2	28	7.0	0
ENST00000647596.1:protein_coding:EPHB1	1	21	7.0	0
ENST00000594187.1:retained_intron:CYP2B6	2	28	7.0	0
ENST00000297632.7:protein_coding:TMEM65	1	7	7.0	7
ENST00000324071.9:protein_coding:CYP2B6	2	28	7.0	0
ENST00000482618.5:nonsense_mediated_decay:EPHB1	1	21	7.0	0
ENST00000339717.11:protein_coding:BRPF3	2	48	6.857142857142858	0
ENST00000357641.10:protein_coding:BRPF3	2	48	6.857142857142858	0
ENST00000532330.5:nonsense_mediated_decay:BRPF3	2	48	6.857142857142858	0
ENST00000441123.1:nonsense_mediated_decay:BRPF3	2	48	6.857142857142858	0
ENST00000534400.5:protein_coding:BRPF3	2	48	6.857142857142858	0
ENST00000534694.5:protein_coding:BRPF3	2	48	6.857142857142858	0
ENST00000449261.6:nonsense_mediated_decay:BRPF3	2	48	6.857142857142858	0
ENST00000649583.1:retained_intron:HM13	1	20	6.666666666666667	0
ENST00000464661.5:processed_transcript:HM13	1	20	6.666666666666667	0
ENST00000464508.1:processed_transcript:HM13	1	20	6.666666666666667	0
ENST00000422437.5:nonsense_mediated_decay:PPT2-EGFL8	2	35	6.666666666666667	1
ENST00000394987.4:protein_coding:C15orf39	1	26	6.5	0
ENST00000565074.1:protein_coding:C15orf39	1	26	6.5	0
ENST00000567617.1:protein_coding:C15orf39	1	26	6.5	0
ENST00000393312.5:protein_coding:ZNF800	1	26	6.5	0
ENST00000590477.5:nonsense_mediated_decay:ATP9B	1	26	6.5	0
ENST00000265827.7:protein_coding:ZNF800	1	26	6.5	0
ENST00000426216.6:protein_coding:ATP9B	1	26	6.5	0
ENST00000619291.4:protein_coding:ZNF800	1	26	6.5	0
ENST00000393313.5:protein_coding:ZNF800	1	26	6.5	0
ENST00000307671.12:protein_coding:ATP9B	1	26	6.5	0
ENST00000360639.6:protein_coding:C15orf39	1	26	6.5	0
ENST00000588921.1:nonsense_mediated_decay:ATP9B	1	26	6.5	0
ENST00000617773.1:protein_coding:THSD7A	1	13	6.5	0
ENST00000423059.8:protein_coding:THSD7A	1	13	6.5	0
ENST00000488511.2:processed_pseudogene:AC007686.1	2	6	6.0	6
ENST00000446624.1:retained_intron:TTC21B-AS1	2	35	6.0	0
ENST00000440322.5:antisense:TTC21B-AS1	2	35	6.0	0
ENST00000443032.1:antisense:TTC21B-AS1	2	35	6.0	0
ENST00000314744.5:protein_coding:NEUROG1	1	6	6.0	6
ENST00000426654.6:nonsense_mediated_decay:NFAT5	1	41	5.857142857142857	0
ENST00000566899.5:protein_coding:NFAT5	1	41	5.857142857142857	0
ENST00000393742.6:protein_coding:NFAT5	1	41	5.857142857142857	0
ENST00000567239.5:protein_coding:NFAT5	1	41	5.857142857142857	0
ENST00000354436.6:protein_coding:NFAT5	1	41	5.857142857142857	0
ENST00000349945.5:protein_coding:NFAT5	1	41	5.857142857142857	0
ENST00000627621.2:protein_coding:NFAT5	1	41	5.857142857142857	0
ENST00000379567.6:protein_coding:AP5S1	2	23	5.75	0
ENST00000246041.6:protein_coding:AP5S1	2	23	5.75	0
ENST00000379573.6:protein_coding:AP5S1	2	23	5.75	0
ENST00000615891.1:protein_coding:AP5S1	2	23	5.75	0
ENST00000395512.5:protein_coding:EGFL8	1	34	5.666666666666667	0
ENST00000333845.10:protein_coding:EGFL8	1	34	5.666666666666667	0
ENST00000428388.6:nonsense_mediated_decay:PPT2-EGFL8	1	34	5.666666666666667	0
ENST00000466239.5:retained_intron:EGFL8	1	34	5.666666666666667	0
ENST00000613781.1:protein_coding:TTR	1	34	5.666666666666667	0
ENST00000237014.7:protein_coding:TTR	1	34	5.666666666666667	0
ENST00000489721.1:processed_transcript:EGFL8	1	34	5.666666666666667	0
ENST00000610404.4:protein_coding:TTR	1	34	5.666666666666667	0
ENST00000240652.7:protein_coding:IAPP	1	28	5.6	0
ENST00000537593.1:protein_coding:IAPP	1	28	5.6	0
ENST00000542023.1:protein_coding:IAPP	1	28	5.6	0
ENST00000535428.1:protein_coding:IAPP	1	28	5.6	0
ENST00000539393.5:protein_coding:IAPP	1	28	5.6	0
ENST00000397789.3:protein_coding:NF2	1	39	5.571428571428571	0
ENST00000361166.8:protein_coding:NF2	1	39	5.571428571428571	0
ENST00000403435.5:protein_coding:NF2	1	39	5.571428571428571	0
ENST00000403999.7:protein_coding:NF2	1	39	5.571428571428571	0
ENST00000560612.1:retained_intron:RPS17	2	11	5.5	0
ENST00000647108.1:bidirectional_promoter_lncRNA:LINC00205	1	11	5.5	0
ENST00000547278.1:processed_transcript:TPH2	1	11	5.5	0
ENST00000561157.5:protein_coding:RPS17	2	11	5.5	0
ENST00000309890.11:protein_coding:ATP2A3	2	33	5.5	0
ENST00000397035.7:protein_coding:ATP2A3	2	33	5.5	0
ENST00000397041.7:protein_coding:ATP2A3	2	33	5.5	0
ENST00000352011.7:protein_coding:ATP2A3	2	33	5.5	0
ENST00000550403.5:processed_transcript:TPH2	1	11	5.5	0
ENST00000266736.6:protein_coding:AMDHD1	4	11	5.5	0
ENST00000359983.7:protein_coding:ATP2A3	2	33	5.5	0
ENST00000548310.1:nonsense_mediated_decay:AMDHD1	4	11	5.5	0
ENST00000400362.3:bidirectional_promoter_lncRNA:LINC00205	1	11	5.5	0
ENST00000397043.7:protein_coding:ATP2A3	2	33	5.5	0
ENST00000434837.7:protein_coding:MDGA1	3	11	5.333333333333333	0
ENST00000373401.2:retained_intron:MDGA1	3	11	5.333333333333333	0
ENST00000236051.2:protein_coding:EBNA1BP2	1	26	5.2	0
ENST00000483082.1:processed_transcript:EBNA1BP2	1	26	5.2	0
ENST00000431635.6:protein_coding:EBNA1BP2	1	26	5.2	0
ENST00000472982.5:processed_transcript:EBNA1BP2	1	26	5.2	0
ENST00000491223.5:processed_transcript:EBNA1BP2	1	26	5.2	0
ENST00000619168.4:protein_coding:CAMK1D	1	10	5.0	0
ENST00000556605.5:protein_coding:SLC39A9	1	30	5.0	0
ENST00000382226.5:protein_coding:LCORL	2	10	5.0	0
ENST00000554059.1:retained_intron:SLC39A9	1	30	5.0	0
ENST00000555840.5:nonsense_mediated_decay:SLC39A9	1	30	5.0	0
ENST00000368801.2:protein_coding:HRNR	1	5	5.0	5
ENST00000031146.8:protein_coding:SLC39A9	1	30	5.0	0
ENST00000487696.1:retained_intron:CAMK1D	1	10	5.0	0
ENST00000628474.2:nonsense_mediated_decay:SLC39A9	1	30	5.0	0
ENST00000336643.9:protein_coding:SLC39A9	1	30	5.0	0
ENST00000382224.5:protein_coding:LCORL	2	10	5.0	0
ENST00000523829.5:protein_coding:TMEM71	1	14	4.666666666666667	0
ENST00000356838.7:protein_coding:TMEM71	1	14	4.666666666666667	0
ENST00000377901.8:protein_coding:TMEM71	1	14	4.666666666666667	0
ENST00000358102.7:protein_coding:NR3C2	2	23	4.6000000000000005	0
ENST00000512865.5:protein_coding:NR3C2	2	23	4.6000000000000005	0
ENST00000344721.8:protein_coding:NR3C2	2	23	4.6000000000000005	0
ENST00000342437.8:nonsense_mediated_decay:NR3C2	2	23	4.6000000000000005	0
ENST00000625323.2:protein_coding:NR3C2	2	23	4.6000000000000005	0
ENST00000545657.1:protein_coding:OLFM1	2	27	4.5	0
ENST00000252854.8:protein_coding:OLFM1	2	27	4.5	0
ENST00000483042.1:retained_intron:OLFM1	2	27	4.5	0
ENST00000539877.5:protein_coding:OLFM1	2	27	4.5	0
ENST00000371793.7:protein_coding:OLFM1	2	27	4.5	0
ENST00000371796.7:protein_coding:OLFM1	2	27	4.5	0
ENST00000394310.7:protein_coding:CACNB1	1	40	4.444444444444445	0
ENST00000622445.4:protein_coding:CACNB1	1	40	4.444444444444445	0
ENST00000492737.5:processed_transcript:CACNB1	1	40	4.444444444444445	0
ENST00000344140.5:protein_coding:CACNB1	1	40	4.444444444444445	0
ENST00000536613.6:retained_intron:CACNB1	1	40	4.444444444444445	0
ENST00000539338.6:retained_intron:CACNB1	1	40	4.444444444444445	0
ENST00000582877.1:processed_transcript:CACNB1	1	40	4.444444444444445	0
ENST00000577582.5:processed_transcript:CACNB1	1	40	4.444444444444445	0
ENST00000394303.7:protein_coding:CACNB1	1	40	4.444444444444445	0
ENST00000232607.6:protein_coding:UMPS	1	31	4.428571428571429	0
ENST00000498715.1:processed_transcript:UMPS	1	31	4.428571428571429	0
ENST00000497791.5:nonsense_mediated_decay:UMPS	1	31	4.428571428571429	0
ENST00000460034.5:nonsense_mediated_decay:UMPS	1	31	4.428571428571429	0
ENST00000462091.5:nonsense_mediated_decay:UMPS	1	31	4.428571428571429	0
ENST00000479719.5:nonsense_mediated_decay:UMPS	1	31	4.428571428571429	0
ENST00000467167.5:nonsense_mediated_decay:UMPS	1	31	4.428571428571429	0
ENST00000540998.5:protein_coding:CDC42SE1	1	13	4.333333333333333	0
ENST00000357235.5:protein_coding:CDC42SE1	1	13	4.333333333333333	0
ENST00000439374.6:protein_coding:CDC42SE1	1	13	4.333333333333333	0
ENST00000565803.2:protein_coding:CHD9	1	24	4.0	0
ENST00000610452.1:protein_coding:COL15A1	1	8	4.0	0
ENST00000375001.7:protein_coding:COL15A1	1	8	4.0	0
ENST00000447540.5:protein_coding:CHD9	1	24	4.0	0
ENST00000219084.10:retained_intron:CHD9	1	24	4.0	0
ENST00000566029.5:protein_coding:CHD9	1	24	4.0	0
ENST00000398510.7:protein_coding:CHD9	1	24	4.0	0
ENST00000627173.1:lincRNA:LINC00891	1	8	4.0	0
ENST00000603981.1:antisense:AC015849.3	1	8	4.0	0
ENST00000648033.1:nonsense_mediated_decay:AC010422.8	1	8	4.0	0
ENST00000449168.1:antisense:AC096649.1	3	4	4.0	4
ENST00000564845.5:protein_coding:CHD9	1	24	4.0	0
ENST00000528170.5:protein_coding:MS4A15	1	8	4.0	0
ENST00000477207.2:retained_intron:RNFT1	1	23	3.8333333333333335	0
ENST00000305783.12:protein_coding:RNFT1	1	23	3.8333333333333335	0
ENST00000586083.5:retained_intron:RNFT1	1	23	3.8333333333333335	0
ENST00000466544.5:nonsense_mediated_decay:RNFT1	1	23	3.8333333333333335	0
ENST00000482446.5:nonsense_mediated_decay:RNFT1	1	23	3.8333333333333335	0
ENST00000589113.1:protein_coding:RNFT1	1	23	3.8333333333333335	0
ENST00000485419.7:protein_coding:IQCJ-SCHIP1	2	24	3.666666666666667	0
ENST00000412423.8:protein_coding:IQCJ-SCHIP1	2	24	3.666666666666667	0
ENST00000640565.1:protein_coding:IQCJ-SCHIP1	2	24	3.666666666666667	0
ENST00000476809.7:protein_coding:IQCJ-SCHIP1	2	24	3.666666666666667	0
ENST00000638749.1:protein_coding:IQCJ-SCHIP1	2	24	3.666666666666667	0
ENST00000460298.3:protein_coding:IQCJ-SCHIP1	2	24	3.666666666666667	0
ENST00000508155.5:nonsense_mediated_decay:ZNF346	2	14	3.5	0
ENST00000511834.5:protein_coding:ZNF346	2	14	3.5	0
ENST00000647531.1:protein_coding:MARVELD2	1	21	3.5	0
ENST00000454295.6:protein_coding:MARVELD2	1	21	3.5	0
ENST00000645446.1:protein_coding:MARVELD2	1	21	3.5	0
ENST00000506693.5:protein_coding:ZNF346	2	14	3.5	0
ENST00000646733.1:protein_coding:MARVELD2	1	21	3.5	0
ENST00000358149.7:protein_coding:ZNF346	2	14	3.5	0
ENST00000325631.9:protein_coding:MARVELD2	1	21	3.5	0
ENST00000512803.5:protein_coding:MARVELD2	1	21	3.5	0
ENST00000514288.5:antisense:ZBED3-AS1	1	17	3.4	0
ENST00000513591.5:antisense:ZBED3-AS1	1	17	3.4	0
ENST00000646705.1:antisense:ZBED3-AS1	1	17	3.4	0
ENST00000646594.1:antisense:ZBED3-AS1	1	17	3.4	0
ENST00000646953.1:antisense:ZBED3-AS1	1	17	3.4	0
ENST00000346652.10:protein_coding:ANTXR2	1	10	3.3333333333333335	0
ENST00000307333.7:protein_coding:ANTXR2	1	10	3.3333333333333335	0
ENST00000403729.6:protein_coding:ANTXR2	1	10	3.3333333333333335	0
ENST00000514999.5:protein_coding:CPNE4	1	29	3.2222222222222223	0
ENST00000429747.5:protein_coding:CPNE4	1	29	3.2222222222222223	0
ENST00000511604.5:protein_coding:CPNE4	1	29	3.2222222222222223	0
ENST00000502818.5:protein_coding:CPNE4	1	29	3.2222222222222223	0
ENST00000505957.1:protein_coding:CPNE4	1	29	3.2222222222222223	0
ENST00000512055.5:protein_coding:CPNE4	1	29	3.2222222222222223	0
ENST00000512332.5:protein_coding:CPNE4	1	29	3.2222222222222223	0
ENST00000505881.5:protein_coding:CPNE4	1	29	3.2222222222222223	0
ENST00000617767.4:protein_coding:CPNE4	1	29	3.2222222222222223	0
ENST00000463343.1:retained_intron:SF1	3	23	3.1785714285714284	0
ENST00000334944.9:protein_coding:SF1	3	23	3.1785714285714284	0
ENST00000227503.13:protein_coding:SF1	3	23	3.1785714285714284	0
ENST00000448404.5:nonsense_mediated_decay:SF1	3	23	3.1785714285714284	0
ENST00000626028.1:protein_coding:SF1	3	23	3.1785714285714284	0
ENST00000377394.7:protein_coding:SF1	3	23	3.1785714285714284	0
ENST00000377390.7:protein_coding:SF1	3	23	3.1785714285714284	0
ENST00000485866.5:protein_coding:ZNF148	1	19	3.1666666666666665	0
ENST00000360647.8:protein_coding:ZNF148	1	19	3.1666666666666665	0
ENST00000471196.1:protein_coding:ZNF148	1	19	3.1666666666666665	0
ENST00000468369.5:protein_coding:ZNF148	1	19	3.1666666666666665	0
ENST00000492394.5:protein_coding:ZNF148	1	19	3.1666666666666665	0
ENST00000484491.5:protein_coding:ZNF148	1	19	3.1666666666666665	0
ENST00000514466.5:protein_coding:TMEM110-MUSTN1	1	15	3.0	0
ENST00000486659.5:protein_coding:MUSTN1	1	15	3.0	0
ENST00000623402.1:protein_coding:SCARF2	1	6	3.0	0
ENST00000495552.1:retained_intron:TMEM110-MUSTN1	1	15	3.0	0
ENST00000446157.2:protein_coding:MUSTN1	1	15	3.0	0
ENST00000504329.1:protein_coding:TMEM110-MUSTN1	1	15	3.0	0
ENST00000440238.3:protein_coding:AIFM3	1	3	3.0	3
ENST00000458412.1:protein_coding:HYPK	1	3	3.0	3
ENST00000650214.1:lincRNA:LINC02081	1	9	3.0	0
ENST00000637488.2:protein_coding:KIAA1257	2	6	3.0	0
ENST00000649418.1:lincRNA:LINC02081	1	9	3.0	0
ENST00000376477.5:protein_coding:KCND1	1	6	3.0	0
ENST00000349139.5:protein_coding:WDR3	3	3	3.0	3
ENST00000645291.1:protein_coding:KIAA1257	2	6	3.0	0
ENST00000648757.1:lincRNA:LINC02081	1	9	3.0	0
ENST00000622235.4:protein_coding:SCARF2	1	6	3.0	0
ENST00000218176.3:protein_coding:KCND1	1	6	3.0	0
ENST00000375356.7:protein_coding:DXO	1	35	2.9166666666666665	0
ENST00000491327.5:retained_intron:DXO	1	35	2.9166666666666665	0
ENST00000473976.1:retained_intron:DXO	1	35	2.9166666666666665	0
ENST00000487914.1:processed_transcript:DXO	1	35	2.9166666666666665	0
ENST00000375349.7:protein_coding:DXO	1	35	2.9166666666666665	0
ENST00000337523.9:protein_coding:DXO	1	35	2.9166666666666665	0
ENST00000477826.5:retained_intron:DXO	1	35	2.9166666666666665	0
ENST00000498357.1:retained_intron:DXO	1	35	2.9166666666666665	0
ENST00000492946.1:retained_intron:DXO	1	35	2.9166666666666665	0
ENST00000485557.5:retained_intron:DXO	1	35	2.9166666666666665	0
ENST00000480240.5:nonsense_mediated_decay:DXO	1	35	2.9166666666666665	0
ENST00000460058.1:retained_intron:DXO	1	35	2.9166666666666665	0
ENST00000312210.9:protein_coding:MINDY1	1	17	2.8333333333333335	0
ENST00000361738.10:protein_coding:MINDY1	1	17	2.8333333333333335	0
ENST00000493834.2:protein_coding:MINDY1	1	17	2.8333333333333335	0
ENST00000497067.1:protein_coding:MINDY1	1	17	2.8333333333333335	0
ENST00000622754.4:protein_coding:MINDY1	1	17	2.8333333333333335	0
ENST00000361936.9:protein_coding:MINDY1	1	17	2.8333333333333335	0
ENST00000355135.6:protein_coding:GPM6B	1	14	2.8	0
ENST00000493677.5:protein_coding:GPM6B	1	14	2.8	0
ENST00000475307.1:protein_coding:GPM6B	1	14	2.8	0
ENST00000316715.8:protein_coding:GPM6B	1	14	2.8	0
ENST00000356942.9:protein_coding:GPM6B	1	14	2.8	0
ENST00000398146.3:protein_coding:RGPD2	1	5	2.5	0
ENST00000409776.6:protein_coding:RGPD1	1	5	2.5	0
ENST00000534111.5:protein_coding:TMPRSS4	1	27	2.4545454545454546	0
ENST00000523251.5:protein_coding:TMPRSS4	1	27	2.4545454545454546	0
ENST00000519236.5:nonsense_mediated_decay:TMPRSS4	1	27	2.4545454545454546	0
ENST00000522824.5:protein_coding:TMPRSS4	1	27	2.4545454545454546	0
ENST00000618855.4:protein_coding:TMPRSS4	1	27	2.4545454545454546	0
ENST00000528118.5:retained_intron:TMPRSS4	1	27	2.4545454545454546	0
ENST00000616579.4:protein_coding:TMPRSS4	1	27	2.4545454545454546	0
ENST00000517483.5:nonsense_mediated_decay:TMPRSS4	1	27	2.4545454545454546	0
ENST00000437212.7:protein_coding:TMPRSS4	1	27	2.4545454545454546	0
ENST00000522151.5:protein_coding:TMPRSS4	1	27	2.4545454545454546	0
ENST00000522307.5:protein_coding:TMPRSS4	1	27	2.4545454545454546	0
ENST00000321153.8:protein_coding:RPLP2	2	9	2.25	0
ENST00000524867.1:retained_intron:RPLP2	2	9	2.25	0
ENST00000530797.5:protein_coding:RPLP2	2	9	2.25	0
ENST00000532004.5:processed_transcript:RPLP2	2	9	2.25	0
ENST00000429979.5:protein_coding:RUBCNL	1	22	2.2	0
ENST00000389908.7:protein_coding:RUBCNL	1	22	2.2	0
ENST00000417405.1:protein_coding:RUBCNL	1	22	2.2	0
ENST00000378784.8:protein_coding:RUBCNL	1	22	2.2	0
ENST00000409879.6:protein_coding:RUBCNL	1	22	2.2	0
ENST00000378787.7:protein_coding:RUBCNL	1	22	2.2	0
ENST00000378781.7:protein_coding:RUBCNL	1	22	2.2	0
ENST00000441284.5:nonsense_mediated_decay:RUBCNL	1	22	2.2	0
ENST00000378797.6:protein_coding:RUBCNL	1	22	2.2	0
ENST00000631139.2:protein_coding:RUBCNL	1	22	2.2	0
ENST00000253811.10:protein_coding:DIAPH1	2	17	2.125	0
ENST00000643718.1:processed_transcript:DIAPH1	2	17	2.125	0
ENST00000448451.6:protein_coding:DIAPH1	2	17	2.125	0
ENST00000398557.8:protein_coding:DIAPH1	2	17	2.125	0
ENST00000647433.1:protein_coding:DIAPH1	2	17	2.125	0
ENST00000476339.1:retained_intron:DIAPH1	2	17	2.125	0
ENST00000389054.7:protein_coding:DIAPH1	2	17	2.125	0
ENST00000389057.9:protein_coding:DIAPH1	2	17	2.125	0
ENST00000377559.7:protein_coding:NRXN2	1	10	2.0	0
ENST00000370101.7:protein_coding:SRPK3	1	12	2.0	0
ENST00000480353.5:processed_transcript:CDK9	2	6	2.0	0
ENST00000377551.5:protein_coding:NRXN2	1	10	2.0	0
ENST00000449895.5:antisense:AL096855.1	2	2	2.0	2
ENST00000409571.5:protein_coding:NRXN2	1	10	2.0	0
ENST00000340736.10:protein_coding:ADGRL1	2	2	2.0	2
ENST00000370188.7:protein_coding:PLPPR5	1	4	2.0	0
ENST00000623218.1:TEC:AC078883.3	2	2	2.0	2
ENST00000484859.1:antisense:AL627309.5	2	2	2.0	2
ENST00000522251.5:nonsense_mediated_decay:ST18	1	4	2.0	0
ENST00000462519.3:protein_coding:ANKUB1	1	6	2.0	0
ENST00000497286.5:processed_transcript:FCRL5	1	2	2.0	2
ENST00000474145.5:protein_coding:SLC2A5	2	2	2.0	2
ENST00000380455.8:protein_coding:NQO2	1	2	2.0	2
ENST00000374469.5:protein_coding:SVEP1	4	4	2.0	0
ENST00000549403.1:transcribed_unprocessed_pseudogene:AC093012.1	1	2	2.0	2
ENST00000263177.4:protein_coding:PLPPR5	1	4	2.0	0
ENST00000491521.1:processed_transcript:CDK9	2	6	2.0	0
ENST00000373264.4:protein_coding:CDK9	2	6	2.0	0
ENST00000370108.7:protein_coding:SRPK3	1	12	2.0	0
ENST00000265459.10:protein_coding:NRXN2	1	10	2.0	0
ENST00000370100.5:protein_coding:SRPK3	1	12	2.0	0
ENST00000517456.5:processed_transcript:ST18	1	4	2.0	0
ENST00000489770.1:retained_intron:SETD3	1	2	2.0	2
ENST00000641325.1:lincRNA:AL928921.2	1	2	2.0	2
ENST00000446160.6:protein_coding:ANKUB1	1	6	2.0	0
ENST00000401783.6:protein_coding:SVEP1	4	4	2.0	0
ENST00000509559.1:lincRNA:LINC02496	1	2	2.0	2
ENST00000466324.1:retained_intron:NRXN2	1	10	2.0	0
ENST00000503905.1:retained_intron:CFAP100	1	2	2.0	2
ENST00000489426.5:protein_coding:SRPK3	1	12	2.0	0
ENST00000484019.1:nonsense_mediated_decay:ANKUB1	1	6	2.0	0
ENST00000370104.5:protein_coding:SRPK3	1	12	2.0	0
ENST00000535681.1:retained_intron:NPTX1	2	2	2.0	2
ENST00000503362.1:protein_coding:SPCS3	1	2	2.0	2
ENST00000606034.1:lincRNA:AL645608.7	2	2	2.0	2
ENST00000393786.7:protein_coding:SRPK3	1	12	2.0	0
ENST00000539928.1:processed_transcript:PHC1	1	15	1.875	0
ENST00000540574.5:nonsense_mediated_decay:PHC1	1	15	1.875	0
ENST00000554937.1:processed_pseudogene:PHC1P1	1	15	1.875	0
ENST00000433083.6:protein_coding:PHC1	1	15	1.875	0
ENST00000542346.1:protein_coding:PHC1	1	15	1.875	0
ENST00000544916.5:protein_coding:PHC1	1	15	1.875	0
ENST00000543824.5:protein_coding:PHC1	1	15	1.875	0
ENST00000433847.2:processed_transcript:PHC1	1	15	1.875	0
ENST00000554144.5:protein_coding:HOPX	1	24	1.8461538461538463	0
ENST00000556614.6:protein_coding:HOPX	1	24	1.8461538461538463	0
ENST00000556376.6:protein_coding:HOPX	1	24	1.8461538461538463	0
ENST00000553379.6:protein_coding:HOPX	1	24	1.8461538461538463	0
ENST00000317745.11:protein_coding:HOPX	1	24	1.8461538461538463	0
ENST00000381260.7:protein_coding:HOPX	1	24	1.8461538461538463	0
ENST00000420433.5:protein_coding:HOPX	1	24	1.8461538461538463	0
ENST00000508121.2:protein_coding:HOPX	1	24	1.8461538461538463	0
ENST00000337881.11:protein_coding:HOPX	1	24	1.8461538461538463	0
ENST00000381255.7:protein_coding:HOPX	1	24	1.8461538461538463	0
ENST00000503864.2:retained_intron:HOPX	1	24	1.8461538461538463	0
ENST00000503639.7:protein_coding:HOPX	1	24	1.8461538461538463	0
ENST00000555760.6:protein_coding:HOPX	1	24	1.8461538461538463	0
ENST00000426196.6:protein_coding:HDAC6	1	24	1.7142857142857142	0
ENST00000644068.1:protein_coding:HDAC6	1	24	1.7142857142857142	0
ENST00000477528.5:retained_intron:HDAC6	1	24	1.7142857142857142	0
ENST00000334136.10:protein_coding:HDAC6	1	24	1.7142857142857142	0
ENST00000643374.1:protein_coding:HDAC6	1	24	1.7142857142857142	0
ENST00000480525.5:nonsense_mediated_decay:HDAC6	1	24	1.7142857142857142	0
ENST00000647398.1:nonsense_mediated_decay:HDAC6	1	24	1.7142857142857142	0
ENST00000486227.5:retained_intron:HDAC6	1	24	1.7142857142857142	0
ENST00000645643.1:nonsense_mediated_decay:HDAC6	1	24	1.7142857142857142	0
ENST00000498808.6:processed_transcript:HDAC6	1	24	1.7142857142857142	0
ENST00000376619.6:protein_coding:HDAC6	1	24	1.7142857142857142	0
ENST00000488543.1:retained_intron:HDAC6	1	24	1.7142857142857142	0
ENST00000643659.1:processed_transcript:HDAC6	1	24	1.7142857142857142	0
ENST00000643934.1:protein_coding:HDAC6	1	24	1.7142857142857142	0
ENST00000435749.5:retained_intron:MAGI2-AS3	1	18	1.6363636363636365	0
ENST00000617955.4:antisense:MAGI2-AS3	1	18	1.6363636363636365	0
ENST00000616796.4:antisense:MAGI2-AS3	1	18	1.6363636363636365	0
ENST00000618186.4:antisense:MAGI2-AS3	1	18	1.6363636363636365	0
ENST00000451809.5:antisense:MAGI2-AS3	1	18	1.6363636363636365	0
ENST00000414797.5:antisense:MAGI2-AS3	1	18	1.6363636363636365	0
ENST00000448195.5:antisense:MAGI2-AS3	1	18	1.6363636363636365	0
ENST00000618603.1:retained_intron:MAGI2-AS3	1	18	1.6363636363636365	0
ENST00000613892.4:antisense:MAGI2-AS3	1	18	1.6363636363636365	0
ENST00000422093.5:antisense:MAGI2-AS3	1	18	1.6363636363636365	0
ENST00000613867.4:antisense:MAGI2-AS3	1	18	1.6363636363636365	0
ENST00000504824.5:retained_intron:SDHA	2	24	1.5768115942028986	0
ENST00000457233.5:lincRNA:MUC20-OT1	2	24	1.5768115942028986	0
ENST00000427841.5:processed_transcript:SDHAP1	2	24	1.5768115942028986	0
ENST00000505555.5:retained_intron:SDHA	2	24	1.5768115942028986	0
ENST00000418868.5:processed_transcript:AC132008.2	2	24	1.5768115942028986	0
ENST00000449003.5:retained_intron:AC132008.2	2	24	1.5768115942028986	0
ENST00000440850.5:transcribed_unprocessed_pseudogene:SDHAP1	2	24	1.5768115942028986	0
ENST00000504309.5:protein_coding:SDHA	2	24	1.5768115942028986	0
ENST00000264932.10:protein_coding:SDHA	2	24	1.5768115942028986	0
ENST00000454517.1:transcribed_unprocessed_pseudogene:AC132008.2	2	24	1.5768115942028986	0
ENST00000445430.5:lincRNA:MUC20-OT1	2	24	1.5768115942028986	0
ENST00000455183.1:transcribed_unprocessed_pseudogene:SDHAP2	2	24	1.5768115942028986	0
ENST00000414207.5:processed_transcript:AC132008.2	2	24	1.5768115942028986	0
ENST00000509632.5:nonsense_mediated_decay:SDHA	1	23	1.5333333333333334	0
ENST00000452844.5:lincRNA:MUC20-OT1	1	23	1.5333333333333334	0
ENST00000460391.5:protein_coding:SRPK2	1	24	1.5	0
ENST00000628915.2:protein_coding:R3HDM1	1	24	1.5	0
ENST00000489828.5:protein_coding:SRPK2	1	24	1.5	0
ENST00000462282.5:processed_transcript:SRPK2	1	24	1.5	0
ENST00000482897.5:protein_coding:SRPK2	1	24	1.5	0
ENST00000482862.1:processed_transcript:SRPK2	1	24	1.5	0
ENST00000357311.7:protein_coding:SRPK2	1	24	1.5	0
ENST00000465112.5:nonsense_mediated_decay:SRPK2	1	24	1.5	0
ENST00000409478.5:protein_coding:R3HDM1	1	24	1.5	0
ENST00000429703.6:protein_coding:R3HDM1	1	24	1.5	0
ENST00000264160.8:protein_coding:R3HDM1	1	24	1.5	0
ENST00000409606.5:protein_coding:R3HDM1	1	24	1.5	0
ENST00000425804.1:protein_coding:R3HDM1	1	24	1.5	0
ENST00000393651.7:protein_coding:SRPK2	1	24	1.5	0
ENST00000410054.5:protein_coding:R3HDM1	1	24	1.5	0
ENST00000487294.1:retained_intron:R3HDM1	1	24	1.5	0
ENST00000557538.5:protein_coding:HIF1A	1	10	1.4285714285714286	0
ENST00000323441.10:protein_coding:HIF1A	1	10	1.4285714285714286	0
ENST00000394997.5:protein_coding:HIF1A	1	10	1.4285714285714286	0
ENST00000547430.2:retained_intron:HIF1A	1	10	1.4285714285714286	0
ENST00000539097.2:protein_coding:HIF1A	1	10	1.4285714285714286	0
ENST00000337138.8:protein_coding:HIF1A	1	10	1.4285714285714286	0
ENST00000555014.1:processed_transcript:HIF1A	1	10	1.4285714285714286	0
ENST00000528963.1:retained_intron:PARP10	2	8	1.3333333333333335	0
ENST00000525773.5:protein_coding:PARP10	2	8	1.3333333333333335	0
ENST00000527262.5:nonsense_mediated_decay:PARP10	2	8	1.3333333333333335	0
ENST00000526007.5:retained_intron:PARP10	2	8	1.3333333333333335	0
ENST00000524918.5:protein_coding:PARP10	2	8	1.3333333333333335	0
ENST00000313028.11:protein_coding:PARP10	2	8	1.3333333333333335	0
ENST00000375650.4:protein_coding:HSPA1B	1	4	1.3333333333333333	0
ENST00000375651.6:protein_coding:HSPA1A	1	4	1.3333333333333333	0
ENST00000583809.5:protein_coding:L3MBTL4	1	4	1.3333333333333333	0
ENST00000264555.9:protein_coding:PHRF1	1	6	1.2	0
ENST00000534320.5:nonsense_mediated_decay:PHRF1	1	6	1.2	0
ENST00000416188.2:protein_coding:PHRF1	1	6	1.2	0
ENST00000413872.6:protein_coding:PHRF1	1	6	1.2	0
ENST00000533464.5:protein_coding:PHRF1	1	6	1.2	0
ENST00000246533.7:protein_coding:CAPNS1	2	2	1.0833333333333333	1
ENST00000593325.5:nonsense_mediated_decay:KLK1	1	1	1.0	1
ENST00000347624.3:protein_coding:LRRC15	1	2	1.0	0
ENST00000563133.5:processed_transcript:GRAMD2A	1	1	1.0	1
ENST00000649626.1:lincRNA:MIR100HG	1	1	1.0	1
ENST00000422466.6:protein_coding:ADAL	1	1	1.0	1
ENST00000453185.5:processed_transcript:MECR	1	1	1.0	1
ENST00000629304.1:antisense:PCBP1-AS1	1	1	1.0	1
ENST00000340967.2:protein_coding:ACER2	1	1	1.0	1
ENST00000544231.1:processed_transcript:SSPN	1	1	1.0	1
ENST00000400306.2:lincRNA:LINC02408	1	1	1.0	1
ENST00000277905.6:protein_coding:VAX1	1	1	1.0	1
ENST00000424336.2:unprocessed_pseudogene:MTCO2P17	1	1	1.0	1
ENST00000500989.2:lincRNA:LINC00861	1	1	1.0	1
ENST00000303391.10:protein_coding:MECP2	1	1	1.0	1
ENST00000359676.9:protein_coding:NOL4L	1	2	1.0	0
ENST00000466840.5:processed_transcript:ERCC6L2	1	1	1.0	1
ENST00000377861.4:protein_coding:PCDH9	1	1	1.0	1
ENST00000403495.2:processed_pseudogene:HMGB1P17	1	1	1.0	1
ENST00000370193.3:protein_coding:LBX1	1	1	1.0	1
ENST00000420877.1:antisense:LINC01426	1	1	1.0	1
ENST00000619812.1:lincRNA:AC012409.2	1	1	1.0	1
ENST00000478788.1:processed_pseudogene:ETF1P2	1	1	1.0	1
ENST00000502468.5:protein_coding:FBN2	1	1	1.0	1
ENST00000416455.1:sense_intronic:AL807757.2	1	1	1.0	1
ENST00000481241.1:processed_pseudogene:AC108734.3	1	1	1.0	1
ENST00000283131.3:protein_coding:SMARCA5	1	1	1.0	1
ENST00000493000.5:processed_transcript:FYB2	1	2	1.0	0
ENST00000281456.10:protein_coding:SLC25A4	1	1	1.0	1
ENST00000252996.8:protein_coding:TAF4	1	1	1.0	1
ENST00000413983.1:antisense:AL133343.2	1	1	1.0	1
ENST00000562562.1:nonsense_mediated_decay:ERN2	1	1	1.0	1
ENST00000641101.1:retained_intron:MAPK10	1	1	1.0	1
ENST00000580639.1:lincRNA:AC091027.1	1	1	1.0	1
ENST00000495203.5:retained_intron:PROCA1	1	1	1.0	1
ENST00000219022.2:protein_coding:OLFM4	1	1	1.0	1
ENST00000422725.3:protein_coding:FNDC10	1	1	1.0	1
ENST00000376958.4:protein_coding:GPR180	1	1	1.0	1
ENST00000530458.1:processed_transcript:CNTN5	1	1	1.0	1
ENST00000637622.1:retained_intron:CACNB4	1	1	1.0	1
ENST00000467903.5:processed_transcript:FCGR2C	1	1	1.0	1
ENST00000448637.5:protein_coding:LPP	1	1	1.0	1
ENST00000282928.4:protein_coding:ZIC1	1	2	1.0	0
ENST00000269503.8:protein_coding:CBLN2	1	1	1.0	1
ENST00000490531.2:protein_coding:NACAD	1	1	1.0	1
ENST00000574822.6:processed_transcript:CACNA1A	1	1	1.0	1
ENST00000470018.5:protein_coding:PPIE	1	1	1.0	1
ENST00000643161.1:processed_transcript:SAMHD1	1	1	1.0	1
ENST00000412972.1:antisense:AL117381.1	1	1	1.0	1
ENST00000471540.5:processed_transcript:POFUT2	1	1	1.0	1
ENST00000567801.2:lincRNA:LINC01544	1	1	1.0	1
ENST00000623393.1:TEC:AC016251.2	1	1	1.0	1
ENST00000368090.4:protein_coding:PIGM	1	1	1.0	1
ENST00000300146.9:protein_coding:PATL1	1	1	1.0	1
ENST00000623346.1:TEC:AC080038.3	1	1	1.0	1
ENST00000382346.7:protein_coding:BST1	1	1	1.0	1
ENST00000488663.1:processed_transcript:ZBTB20	1	1	1.0	1
ENST00000399362.8:protein_coding:CLASP2	1	1	1.0	1
ENST00000328965.8:protein_coding:OAF	1	1	1.0	1
ENST00000415311.1:unprocessed_pseudogene:KIR2DP1	2	3	1.0	0
ENST00000381989.3:protein_coding:PARP4	1	1	1.0	1
ENST00000613961.1:processed_transcript:BLCAP	1	1	1.0	1
ENST00000046794.9:protein_coding:LCP2	1	1	1.0	1
ENST00000438581.6:nonsense_mediated_decay:TMEM39A	3	3	1.0	0
ENST00000403359.7:protein_coding:FBXO11	1	1	1.0	1
ENST00000370508.6:protein_coding:GOT1	1	1	1.0	1
ENST00000597906.1:lincRNA:AC100781.1	1	1	1.0	1
ENST00000558362.5:retained_intron:GATM	1	1	1.0	1
ENST00000275517.7:protein_coding:CDCA5	1	1	1.0	1
ENST00000485954.5:retained_intron:SLC12A8	1	1	1.0	1
ENST00000563320.1:lincRNA:AL713866.1	1	1	1.0	1
ENST00000375482.7:protein_coding:FGD3	1	1	1.0	1
ENST00000568092.1:lincRNA:AC126323.6	1	1	1.0	1
ENST00000375429.7:protein_coding:NELFE	1	1	1.0	1
ENST00000261263.4:protein_coding:RAB21	1	1	1.0	1
ENST00000592176.1:nonsense_mediated_decay:APOC1	1	1	1.0	1
ENST00000369577.7:protein_coding:ZNF292	1	2	1.0	0
ENST00000620029.4:antisense:NR2F2-AS1	1	1	1.0	1
ENST00000647862.1:antisense:AL158168.1	1	1	1.0	1
ENST00000530497.1:protein_coding:GRIA4	1	4	1.0	0
ENST00000263849.8:protein_coding:ZC2HC1A	1	1	1.0	1
ENST00000380387.3:antisense:AC013472.1	1	1	1.0	1
ENST00000423911.1:processed_pseudogene:RAC1P6	1	1	1.0	1
ENST00000471798.1:processed_transcript:AKAP2	1	1	1.0	1
ENST00000484862.5:retained_intron:EIF4G1	1	1	1.0	1
ENST00000621426.6:protein_coding:NOL4L	1	2	1.0	0
ENST00000461517.3:misc_RNA:RN7SL494P	1	1	1.0	1
ENST00000546651.3:protein_coding:C12orf76	1	1	1.0	1
ENST00000481006.1:retained_intron:RPS7	1	1	1.0	1
ENST00000526787.2:processed_transcript:NCAPD3	1	1	1.0	1
ENST00000641540.1:protein_coding:OR6P1	1	1	1.0	1
ENST00000436092.1:processed_transcript:OGG1	1	1	1.0	1
ENST00000237853.8:protein_coding:ELL2	1	1	1.0	1
ENST00000275364.7:protein_coding:GNA12	1	1	1.0	1
ENST00000322893.11:protein_coding:KCNH5	1	1	1.0	1
ENST00000428839.1:protein_coding:LRRC15	1	2	1.0	0
ENST00000302917.1:protein_coding:TEX13B	1	1	1.0	1
ENST00000569832.5:lincRNA:SSTR5-AS1	1	1	1.0	1
ENST00000378119.8:protein_coding:C6orf62	1	1	1.0	1
ENST00000335251.10:protein_coding:INTU	1	1	1.0	1
ENST00000600468.1:retained_intron:NTN5	1	1	1.0	1
ENST00000372706.5:protein_coding:ZFP69	1	1	1.0	1
ENST00000292478.8:protein_coding:PTCD1	1	1	1.0	1
ENST00000599749.5:lincRNA:FENDRR	1	1	1.0	1
ENST00000463934.1:retained_intron:APOBEC3G	1	1	1.0	1
ENST00000556047.1:antisense:C14orf178	1	1	1.0	1
ENST00000468399.2:retained_intron:DISC1	1	1	1.0	1
ENST00000517204.1:snoRNA:RF00322	1	1	1.0	1
ENST00000262244.5:protein_coding:MOB3B	1	1	1.0	1
ENST00000378891.9:protein_coding:DVL1	3	3	1.0	0
ENST00000487755.1:retained_intron:ARHGEF2	1	1	1.0	1
ENST00000583775.1:retained_intron:PRKCA	1	1	1.0	1
ENST00000567631.1:retained_intron:GSPT1	1	1	1.0	1
ENST00000562480.1:lincRNA:AC024651.2	1	1	1.0	1
ENST00000418700.5:nonsense_mediated_decay:LZTFL1	1	1	1.0	1
ENST00000291633.7:protein_coding:KIR2DL1	2	3	1.0	0
ENST00000467556.1:retained_intron:SRC	1	1	1.0	1
ENST00000379472.4:protein_coding:KCNC1	1	1	1.0	1
ENST00000339907.8:protein_coding:ZNF292	1	2	1.0	0
ENST00000393127.6:protein_coding:GRIA4	1	4	1.0	0
ENST00000610709.2:protein_coding:DVL1	3	3	1.0	0
ENST00000438575.5:lincRNA:AL122019.1	1	1	1.0	1
ENST00000525296.1:unprocessed_pseudogene:OR10V2P	1	1	1.0	1
ENST00000261383.3:protein_coding:DNAH3	1	1	1.0	1
ENST00000550013.1:retained_intron:RAB5C	1	1	1.0	1
ENST00000319172.9:protein_coding:TMEM39A	3	3	1.0	0
ENST00000466373.1:retained_intron:UFD1	1	1	1.0	1
ENST00000270631.1:protein_coding:PTH2	1	1	1.0	1
ENST00000607772.5:protein_coding:CNKSR3	1	2	1.0	0
ENST00000336077.10:protein_coding:KIR2DL1	2	3	1.0	0
ENST00000435632.1:processed_pseudogene:ADIPOR1P1	1	1	1.0	1
ENST00000373491.3:protein_coding:TBC1D22B	1	1	1.0	1
ENST00000328041.10:protein_coding:SLC24A3	1	1	1.0	1
ENST00000636292.1:retained_intron:CHRNA7	1	1	1.0	1
ENST00000530377.1:processed_pseudogene:AC084851.2	1	1	1.0	1
ENST00000473684.5:nonsense_mediated_decay:TMEM39A	3	3	1.0	0
ENST00000394123.7:protein_coding:G3BP1	1	4	1.0	0
ENST00000468844.1:processed_transcript:RPL39	1	1	1.0	1
ENST00000434859.1:lincRNA:AP000477.1	1	1	1.0	1
ENST00000343433.6:protein_coding:FYB2	1	2	1.0	0
ENST00000441258.5:nonsense_mediated_decay:RASGRP2	1	1	1.0	1
ENST00000498560.1:processed_pseudogene:MARK2P17	1	1	1.0	1
ENST00000623726.1:sense_overlapping:AL022311.1	1	1	1.0	1
ENST00000367565.1:protein_coding:TEDDM1	1	1	1.0	1
ENST00000370033.8:protein_coding:ARMH3	1	1	1.0	1
ENST00000324545.8:protein_coding:USP9X	1	1	1.0	1
ENST00000599831.6:retained_intron:CYP2B7P	1	1	1.0	1
ENST00000378888.9:protein_coding:DVL1	3	3	1.0	0
ENST00000548295.1:unprocessed_pseudogene:AC018448.2	1	1	1.0	1
ENST00000319231.9:protein_coding:KCNK10	1	1	1.0	1
ENST00000648967.1:antisense:AC016042.1	1	1	1.0	1
ENST00000417155.1:processed_pseudogene:VPS26BP1	1	1	1.0	1
ENST00000591515.6:retained_intron:LSM7	1	1	1.0	1
ENST00000440735.2:processed_transcript:LINC00431	1	1	1.0	1
ENST00000428828.1:lincRNA:CECR3	1	1	1.0	1
ENST00000562866.1:antisense:VPS9D1-AS1	1	1	1.0	1
ENST00000592035.5:protein_coding:PSMD8	1	1	1.0	1
ENST00000321505.8:protein_coding:KIAA1549L	1	1	1.0	1
ENST00000635628.1:nonsense_mediated_decay:SLC35A2	1	1	1.0	1
ENST00000485974.1:antisense:AC010973.2	1	1	1.0	1
ENST00000574681.1:antisense:AC009121.1	1	1	1.0	1
ENST00000373640.4:protein_coding:C2orf72	1	1	1.0	1
ENST00000305409.2:protein_coding:SCG2	1	1	1.0	1
ENST00000473414.5:protein_coding:COMMD2	1	1	1.0	1
ENST00000323929.7:protein_coding:MRE11	1	1	1.0	1
ENST00000636250.1:retained_intron:CCDC27	1	1	1.0	1
ENST00000400790.3:protein_coding:ARID1B	1	1	1.0	1
ENST00000532697.1:antisense:TBX5-AS1	1	1	1.0	1
ENST00000473682.5:processed_transcript:DENND2D	1	1	1.0	1
ENST00000531599.1:retained_intron:STT3A	1	1	1.0	1
ENST00000364177.1:misc_RNA:RF00019	1	1	1.0	1
ENST00000452051.1:antisense:TM4SF19-AS1	1	1	1.0	1
ENST00000479278.2:processed_pseudogene:RPS29P2	1	1	1.0	1
ENST00000486471.1:retained_intron:ACTL6A	1	1	1.0	1
ENST00000533028.7:protein_coding:SLC35A3	1	1	1.0	1
ENST00000621447.1:protein_coding:FMR1	1	1	1.0	1
ENST00000478268.1:retained_intron:MX1	1	1	1.0	1
ENST00000307662.4:protein_coding:SYNPO	1	1	1.0	1
ENST00000618852.4:protein_coding:WASF2	1	1	1.0	1
ENST00000473434.1:antisense:PRICKLE2-AS3	1	1	1.0	1
ENST00000231173.5:protein_coding:PCDHB15	1	1	1.0	1
ENST00000282499.9:protein_coding:GRIA4	1	4	1.0	0
ENST00000624929.1:TEC:AC006511.3	1	1	1.0	1
ENST00000631357.2:protein_coding:CHTF18	1	6	0.75	0
ENST00000549249.5:protein_coding:DEPDC4	1	2	0.6666666666666666	0
ENST00000371850.7:protein_coding:VAV2	2	2	0.6666666666666666	0
ENST00000045083.6:protein_coding:RIPOR3	1	2	0.6666666666666666	0
ENST00000324932.11:protein_coding:NUP98	2	2	0.6666666666666666	0
ENST00000537727.1:antisense:AP002892.1	4	4	0.6666666666666666	0
ENST00000512922.5:nonsense_mediated_decay:CDK18	4	4	0.6666666666666666	0
ENST00000234396.9:protein_coding:ATP6V1B1	1	2	0.6666666666666666	0
ENST00000359171.8:protein_coding:NUP98	2	2	0.6666666666666666	0
ENST00000587309.5:protein_coding:KIF18B	1	2	0.6666666666666666	0
ENST00000506784.5:protein_coding:CDK18	4	4	0.6666666666666666	0
ENST00000371851.1:protein_coding:VAV2	2	2	0.6666666666666666	0
ENST00000531477.5:nonsense_mediated_decay:TMEM126B	1	2	0.6666666666666666	0
ENST00000530783.5:nonsense_mediated_decay:TMEM126B	1	2	0.6666666666666666	0
ENST00000624180.1:TEC:MOGAT2	1	2	0.6666666666666666	0
ENST00000550587.5:protein_coding:DEPDC4	1	2	0.6666666666666666	0
ENST00000590129.1:protein_coding:KIF18B	1	2	0.6666666666666666	0
ENST00000299185.12:nonsense_mediated_decay:DEPDC4	1	2	0.6666666666666666	0
ENST00000360066.6:protein_coding:CDK18	4	4	0.6666666666666666	0
ENST00000601292.1:retained_intron:TEX45	1	2	0.6666666666666666	0
ENST00000429964.6:protein_coding:CDK18	4	4	0.6666666666666666	0
ENST00000462493.1:retained_intron:RIPOR3	1	2	0.6666666666666666	0
ENST00000412314.5:protein_coding:ATP6V1B1	1	2	0.6666666666666666	0
ENST00000650171.1:nonsense_mediated_decay:NUP98	2	2	0.6666666666666666	0
ENST00000327979.6:protein_coding:RIPOR3	1	2	0.6666666666666666	0
ENST00000526712.1:protein_coding:MOGAT2	1	2	0.6666666666666666	0
ENST00000432367.6:nonsense_mediated_decay:VAX2	1	2	0.6666666666666666	0
ENST00000504648.5:nonsense_mediated_decay:CDK18	4	4	0.6666666666666666	0
ENST00000530901.1:nonsense_mediated_decay:TMEM126B	1	2	0.6666666666666666	0
ENST00000593135.5:protein_coding:KIF18B	1	2	0.6666666666666666	0
ENST00000406606.7:protein_coding:VAV2	2	2	0.6666666666666666	0
ENST00000350082.9:protein_coding:ICK	1	1	0.5	0
ENST00000428177.2:protein_coding:FOXJ2	1	1	0.5	0
ENST00000483916.2:retained_intron:IFI16	1	1	0.5	0
ENST00000357430.7:protein_coding:ACSL3	1	1	0.5	0
ENST00000471101.5:retained_intron:DNAJB14	1	1	0.5	0
ENST00000367589.3:protein_coding:XPR1	1	1	0.5	0
ENST00000220562.8:protein_coding:EXTL3	1	1	0.5	0
ENST00000533983.5:protein_coding:ARNT2	1	1	0.5	0
ENST00000539014.5:protein_coding:MAPK9	1	1	0.5	0
ENST00000650167.1:protein_coding:QSER1	1	1	0.5	0
ENST00000607093.1:protein_coding:LCE1C	1	1	0.5	0
ENST00000369393.7:protein_coding:MDN1	1	1	0.5	0
ENST00000479182.5:retained_intron:BOC	1	1	0.5	0
ENST00000623361.3:protein_coding:IQCE	1	1	0.5	0
ENST00000494596.5:processed_transcript:COMTD1	1	2	0.5	0
ENST00000452335.2:protein_coding:DYTN	1	1	0.5	0
ENST00000616739.1:protein_coding:LMOD1	1	1	0.5	0
ENST00000504930.5:protein_coding:POLR3G	1	1	0.5	0
ENST00000472909.6:processed_transcript:ZNF566	1	1	0.5	0
ENST00000489711.5:protein_coding:SLC15A2	1	1	0.5	0
ENST00000524391.5:protein_coding:KCNV1	1	1	0.5	0
ENST00000594688.1:antisense:LIPE-AS1	1	1	0.5	0
ENST00000311403.4:protein_coding:ZBTB4	1	1	0.5	0
ENST00000470886.1:retained_intron:RRP1B	1	1	0.5	0
ENST00000457475.5:protein_coding:CAMK2B	1	1	0.5	0
ENST00000262093.9:protein_coding:FECH	1	1	0.5	0
ENST00000346299.9:protein_coding:MTMR2	1	1	0.5	0
ENST00000404125.5:protein_coding:PSME4	1	1	0.5	0
ENST00000467744.2:processed_transcript:CHM	1	1	0.5	0
ENST00000548071.1:processed_transcript:LUM	1	1	0.5	0
ENST00000291481.7:protein_coding:HAPLN4	1	1	0.5	0
ENST00000491270.1:processed_transcript:COMTD1	1	2	0.5	0
ENST00000540486.5:protein_coding:TRAPPC1	1	2	0.5	0
ENST00000303731.8:protein_coding:TRAPPC1	1	2	0.5	0
ENST00000303329.8:protein_coding:ARNT2	1	1	0.5	0
ENST00000584414.1:lincRNA:AP005121.1	1	1	0.5	0
ENST00000493417.5:nonsense_mediated_decay:GPR107	1	1	0.5	0
ENST00000399107.5:protein_coding:POLR3G	1	1	0.5	0
ENST00000399136.5:protein_coding:CLDN14	1	1	0.5	0
ENST00000372538.7:protein_coding:COMTD1	1	2	0.5	0
ENST00000514693.5:processed_transcript:PROM1	1	1	0.5	0
ENST00000281631.9:protein_coding:PARP8	1	1	0.5	0
ENST00000162391.7:protein_coding:FOXJ2	1	1	0.5	0
ENST00000356971.3:protein_coding:ICK	1	1	0.5	0
ENST00000278193.6:protein_coding:LIN7C	1	1	0.5	0
ENST00000380599.8:protein_coding:ZBTB4	1	1	0.5	0
ENST00000505554.5:protein_coding:PARP8	1	1	0.5	0
ENST00000395749.6:protein_coding:CAMK2B	1	1	0.5	0
ENST00000373795.6:protein_coding:SRSF4	1	1	0.5	0
ENST00000266718.4:protein_coding:LUM	1	1	0.5	0
ENST00000376670.7:protein_coding:GATA1	1	1	0.5	0
ENST00000571739.5:nonsense_mediated_decay:TRAPPC1	1	2	0.5	0
ENST00000370124.8:protein_coding:CDC14A	1	1	0.5	0
ENST00000644951.1:processed_transcript:DYTN	1	1	0.5	0
ENST00000399302.7:protein_coding:QSER1	1	1	0.5	0
ENST00000486812.5:retained_intron:PRDM15	1	1	0.5	0
ENST00000581351.1:lincRNA:AP005121.1	1	1	0.5	0
ENST00000541428.5:protein_coding:ASPH	1	1	0.5	0
ENST00000540833.1:protein_coding:MEI1	1	1	0.5	0
ENST00000300843.8:protein_coding:MARK4	1	1	0.5	0
ENST00000262891.8:protein_coding:MARK4	1	1	0.5	0
ENST00000629399.2:protein_coding:MDN1	1	1	0.5	0
ENST00000608999.5:protein_coding:PPP1R12B	1	1	0.5	0
ENST00000575639.1:nonsense_mediated_decay:TRAPPC1	1	2	0.5	0
ENST00000512622.1:antisense:AC097103.2	1	1	0.5	0
ENST00000330883.8:protein_coding:KCNH2	1	1	0.5	0
ENST00000634348.1:retained_intron:SRSF4	1	1	0.5	0
ENST00000376665.4:protein_coding:GATA1	1	1	0.5	0
ENST00000262186.9:protein_coding:KCNH2	1	1	0.5	0
ENST00000469299.1:protein_coding:COMTD1	1	2	0.5	0
ENST00000523271.1:retained_intron:EXTL3	1	1	0.5	0
ENST00000466059.5:retained_intron:BOC	1	1	0.5	0
ENST00000586064.3:retained_intron:AC138430.1	1	1	0.5	0
ENST00000391959.5:protein_coding:PPP1R12B	1	1	0.5	0
ENST00000402050.6:protein_coding:IQCE	1	1	0.5	0
ENST00000393223.7:protein_coding:MTMR2	1	1	0.5	0
ENST00000649813.1:protein_coding:COX6B1	1	1	0.5	0
ENST00000512304.2:processed_transcript:PROM1	1	1	0.5	0
ENST00000306078.1:protein_coding:KCNG3	1	1	0.5	0
ENST00000342108.2:protein_coding:CLDN14	1	1	0.5	0
ENST00000370641.3:protein_coding:GNG5	1	1	0.5	0
ENST00000367590.8:protein_coding:XPR1	1	1	0.5	0
ENST00000246554.7:protein_coding:COX6B1	1	1	0.5	0
ENST00000389993.7:nonsense_mediated_decay:PSME4	1	1	0.5	0
ENST00000370645.8:protein_coding:GNG5	1	1	0.5	0
ENST00000326233.6:protein_coding:LCE1D	1	1	0.5	0
ENST00000646563.1:nonsense_mediated_decay:CDC14A	1	1	0.5	0
ENST00000469942.1:retained_intron:DNAJB14	1	1	0.5	0
ENST00000649643.1:protein_coding:PI15	1	1	0.5	0
ENST00000493884.5:retained_intron:IFI16	1	1	0.5	0
ENST00000367288.4:protein_coding:LMOD1	1	1	0.5	0
ENST00000382873.7:protein_coding:FECH	1	1	0.5	0
ENST00000295605.6:protein_coding:SLC15A2	1	1	0.5	0
ENST00000594624.6:antisense:LIPE-AS1	1	1	0.5	0
ENST00000297404.1:protein_coding:KCNV1	1	1	0.5	0
ENST00000357749.6:protein_coding:CHM	1	1	0.5	0
ENST00000284273.5:protein_coding:UBASH3B	1	1	0.5	0
ENST00000524596.1:protein_coding:LIN7C	1	1	0.5	0
ENST00000552652.2:retained_intron:DGKA	1	2	0.5	0
ENST00000418381.5:protein_coding:UBR3	1	1	0.5	0
ENST00000557180.5:nonsense_mediated_decay:DGKA	1	2	0.5	0
ENST00000568299.2:unprocessed_pseudogene:FRG2JP	1	1	0.5	0
ENST00000551739.5:retained_intron:DGKA	1	2	0.5	0
ENST00000401548.7:protein_coding:MEI1	1	1	0.5	0
ENST00000415344.1:processed_transcript:GPR107	1	1	0.5	0
ENST00000384711.1:snoRNA:SNORD116-6	1	1	0.5	0
ENST00000384274.1:snoRNA:SNORD116-2	1	1	0.5	0
ENST00000394973.4:protein_coding:KCNG3	1	1	0.5	0
ENST00000555328.1:lincRNA:AL359682.1	1	1	0.5	0
ENST00000340648.5:protein_coding:RRP1B	1	1	0.5	0
ENST00000525711.1:processed_transcript:UBASH3B	1	1	0.5	0
ENST00000554434.6:retained_intron:DGKA	1	2	0.5	0
ENST00000379454.8:protein_coding:ASPH	1	1	0.5	0
ENST00000272793.9:protein_coding:UBR3	1	1	0.5	0
ENST00000425491.6:protein_coding:MAPK9	1	1	0.5	0
ENST00000260113.6:protein_coding:PI15	1	1	0.5	0
ENST00000476540.1:retained_intron:GDI1	1	2	0.4	0
ENST00000491154.1:retained_intron:GDI1	1	2	0.4	0
ENST00000447750.6:protein_coding:GDI1	1	2	0.4	0
ENST00000489589.1:retained_intron:GDI1	1	2	0.4	0
ENST00000468483.5:retained_intron:GDI1	1	2	0.4	0
ENST00000542195.1:retained_intron:VSIG10	2	2	0.3333333333333333	0
ENST00000397981.7:protein_coding:MAP2K7	1	1	0.3333333333333333	0
ENST00000307968.11:protein_coding:FNIP1	1	1	0.3333333333333333	0
ENST00000536905.5:processed_transcript:VSIG10	2	2	0.3333333333333333	0
ENST00000239462.8:protein_coding:TNN	1	1	0.3333333333333333	0
ENST00000482891.5:retained_intron:ALS2	1	1	0.3333333333333333	0
ENST00000389494.7:protein_coding:CHRNG	1	1	0.3333333333333333	0
ENST00000644312.1:retained_intron:CCDC82	1	1	0.3333333333333333	0
ENST00000397985.6:protein_coding:SERPINB8	1	1	0.3333333333333333	0
ENST00000353706.6:protein_coding:SERPINB8	1	1	0.3333333333333333	0
ENST00000268489.9:protein_coding:ZFHX3	1	1	0.3333333333333333	0
ENST00000649564.1:protein_coding:CCBE1	1	1	0.3333333333333333	0
ENST00000621086.1:protein_coding:TNN	1	1	0.3333333333333333	0
ENST00000571082.5:retained_intron:ARL16	1	1	0.3333333333333333	0
ENST00000359236.9:protein_coding:VSIG10	2	2	0.3333333333333333	0
ENST00000307954.12:protein_coding:FNIP1	1	1	0.3333333333333333	0
ENST00000468090.5:protein_coding:PDXK	1	1	0.3333333333333333	0
ENST00000538384.5:protein_coding:NOL10	1	1	0.3333333333333333	0
ENST00000560717.5:nonsense_mediated_decay:MTFMT	1	1	0.3333333333333333	0
ENST00000572681.6:protein_coding:CIC	1	1	0.3333333333333333	0
ENST00000291565.8:protein_coding:PDXK	1	1	0.3333333333333333	0
ENST00000396044.7:protein_coding:AR	1	1	0.3333333333333333	0
ENST00000374690.8:protein_coding:AR	1	1	0.3333333333333333	0
ENST00000523367.1:processed_transcript:NKAIN3	1	1	0.3333333333333333	0
ENST00000467908.1:protein_coding:PDXK	1	1	0.3333333333333333	0
ENST00000355476.7:protein_coding:RBPJ	1	1	0.3333333333333333	0
ENST00000395896.8:protein_coding:VPS13C	1	1	0.3333333333333333	0
ENST00000482789.5:retained_intron:ALS2	1	1	0.3333333333333333	0
ENST00000395734.7:protein_coding:MAP4	1	1	0.3333333333333333	0
ENST00000622870.4:protein_coding:TNN	1	1	0.3333333333333333	0
ENST00000400156.4:protein_coding:ZNF705G	1	1	0.3333333333333333	0
ENST00000541855.1:processed_transcript:VSIG10	2	2	0.3333333333333333	0
ENST00000485094.1:retained_intron:CHRNG	1	1	0.3333333333333333	0
ENST00000397979.3:protein_coding:MAP2K7	1	1	0.3333333333333333	0
ENST00000367295.5:protein_coding:NAV1	1	1	0.3333333333333333	0
ENST00000311085.8:protein_coding:DMXL1	1	1	0.3333333333333333	0
ENST00000538357.1:protein_coding:VSIG10	2	2	0.3333333333333333	0
ENST00000439986.9:protein_coding:CCBE1	1	1	0.3333333333333333	0
ENST00000329615.3:protein_coding:C2orf70	1	1	0.3333333333333333	0
ENST00000389492.3:protein_coding:CHRNG	1	1	0.3333333333333333	0
ENST00000495701.1:retained_intron:CEP104	1	1	0.3333333333333333	0
ENST00000542677.5:protein_coding:SERPINB8	1	1	0.3333333333333333	0
ENST00000344849.4:protein_coding:ENG	1	1	0.3333333333333333	0
ENST00000570910.1:retained_intron:ARL16	1	1	0.3333333333333333	0
ENST00000539542.5:protein_coding:DMXL1	1	1	0.3333333333333333	0
ENST00000540797.5:protein_coding:USP3	1	1	0.3333333333333333	0
ENST00000577142.1:retained_intron:ARL16	1	1	0.3333333333333333	0
ENST00000367302.5:protein_coding:NAV1	1	1	0.3333333333333333	0
ENST00000264276.10:protein_coding:ALS2	1	1	0.3333333333333333	0
ENST00000480266.5:protein_coding:ENG	1	1	0.3333333333333333	0
ENST00000367296.8:protein_coding:NAV1	1	1	0.3333333333333333	0
ENST00000525199.1:protein_coding:ZNF705E	1	1	0.3333333333333333	0
ENST00000398179.3:protein_coding:CCBE1	1	1	0.3333333333333333	0
ENST00000645819.1:protein_coding:VPS13C	1	1	0.3333333333333333	0
ENST00000558460.5:nonsense_mediated_decay:MTFMT	1	1	0.3333333333333333	0
ENST00000519049.5:processed_transcript:NKAIN3	1	1	0.3333333333333333	0
ENST00000378230.7:protein_coding:CEP104	1	1	0.3333333333333333	0
ENST00000342320.8:protein_coding:RBPJ	1	1	0.3333333333333333	0
ENST00000442743.5:protein_coding:DROSHA	1	1	0.3333333333333333	0
ENST00000647522.1:retained_intron:CCDC82	1	1	0.3333333333333333	0
ENST00000460038.5:processed_transcript:CEP104	1	1	0.3333333333333333	0
ENST00000645302.1:retained_intron:CCDC82	1	1	0.3333333333333333	0
ENST00000479453.1:retained_intron:C2orf70	1	1	0.3333333333333333	0
ENST00000512281.1:retained_intron:DMXL1	1	1	0.3333333333333333	0
ENST00000373203.8:protein_coding:ENG	1	1	0.3333333333333333	0
ENST00000381685.9:protein_coding:NOL10	1	1	0.3333333333333333	0
ENST00000344624.7:protein_coding:DROSHA	1	1	0.3333333333333333	0
ENST00000612851.1:retained_intron:VSIG10	2	2	0.3333333333333333	0
ENST00000612452.4:protein_coding:AR	1	1	0.3333333333333333	0
ENST00000220058.8:protein_coding:MTFMT	1	1	0.3333333333333333	0
ENST00000345985.7:protein_coding:NOL10	1	1	0.3333333333333333	0
ENST00000409392.5:protein_coding:C2orf70	1	1	0.3333333333333333	0
ENST00000342295.5:protein_coding:RBPJ	1	1	0.3333333333333333	0
ENST00000426837.6:protein_coding:MAP4	1	1	0.3333333333333333	0
ENST00000360240.10:protein_coding:MAP4	1	1	0.3333333333333333	0
ENST00000397983.7:protein_coding:MAP2K7	1	1	0.3333333333333333	0
ENST00000400085.7:protein_coding:ZNF705D	1	1	0.3333333333333333	0
ENST00000160740.7:protein_coding:CIC	1	1	0.3333333333333333	0
ENST00000511367.6:protein_coding:DROSHA	1	1	0.3333333333333333	0
ENST00000268049.11:protein_coding:USP3	1	1	0.3333333333333333	0
ENST00000575354.6:protein_coding:CIC	1	1	0.3333333333333333	0
ENST00000559192.5:nonsense_mediated_decay:USP3	1	1	0.3333333333333333	0
ENST00000615660.4:protein_coding:FNIP1	1	1	0.3333333333333333	0
ENST00000649766.1:protein_coding:VPS13C	1	1	0.3333333333333333	0
ENST00000646649.1:protein_coding:CUX1	2	2	0.325	0
ENST00000546411.7:protein_coding:CUX1	2	2	0.325	0
ENST00000292535.11:protein_coding:CUX1	2	2	0.325	0
ENST00000360264.7:protein_coding:CUX1	2	2	0.325	0
ENST00000645010.1:protein_coding:CUX1	2	2	0.325	0
ENST00000546212.2:protein_coding:E2F6	2	2	0.2857142857142857	0
ENST00000542100.5:protein_coding:E2F6	2	2	0.2857142857142857	0
ENST00000428221.5:nonsense_mediated_decay:E2F6	2	2	0.2857142857142857	0
ENST00000307236.8:protein_coding:E2F6	2	2	0.2857142857142857	0
ENST00000444832.5:nonsense_mediated_decay:E2F6	2	2	0.2857142857142857	0
ENST00000455198.5:nonsense_mediated_decay:E2F6	2	2	0.2857142857142857	0
ENST00000381525.7:protein_coding:E2F6	2	2	0.2857142857142857	0
ENST00000447788.6:protein_coding:ZC4H2	1	1	0.25	0
ENST00000374839.7:protein_coding:ZC4H2	1	1	0.25	0
ENST00000473188.5:retained_intron:FRMD4B	1	1	0.25	0
ENST00000358896.10:protein_coding:DUS2	1	1	0.25	0
ENST00000565263.5:protein_coding:DUS2	1	1	0.25	0
ENST00000367390.7:protein_coding:LHX9	1	1	0.25	0
ENST00000593632.2:lincRNA:LINC01869	1	1	0.25	0
ENST00000426664.6:protein_coding:TMCC1	1	1	0.25	0
ENST00000599881.5:nonsense_mediated_decay:KLK6	1	1	0.25	0
ENST00000599690.1:nonsense_mediated_decay:KLK6	1	1	0.25	0
ENST00000576359.1:retained_intron:RAB40B	1	1	0.25	0
ENST00000648771.1:protein_coding:TMCC1	1	1	0.25	0
ENST00000574132.5:retained_intron:RAB40B	1	1	0.25	0
ENST00000459838.5:protein_coding:PQLC2L	1	1	0.25	0
ENST00000571995.5:protein_coding:RAB40B	1	1	0.25	0
ENST00000370584.7:protein_coding:R3HCC1L	1	1	0.25	0
ENST00000634979.1:lincRNA:LINC01869	1	1	0.25	0
ENST00000331803.8:protein_coding:UPP1	1	1	0.25	0
ENST00000398540.7:protein_coding:FRMD4B	1	1	0.25	0
ENST00000426338.2:protein_coding:PQLC2L	1	1	0.25	0
ENST00000337990.2:protein_coding:ZC4H2	1	1	0.25	0
ENST00000298999.7:protein_coding:R3HCC1L	1	1	0.25	0
ENST00000521424.1:nonsense_mediated_decay:PWWP2A	1	1	0.25	0
ENST00000416681.5:protein_coding:UPP1	1	1	0.25	0
ENST00000561965.1:nonsense_mediated_decay:DUS2	1	1	0.25	0
ENST00000432131.5:protein_coding:UPP1	1	1	0.25	0
ENST00000343200.9:protein_coding:VCAN	1	1	0.25	0
ENST00000612478.4:protein_coding:R3HCC1L	1	1	0.25	0
ENST00000393238.7:protein_coding:TMCC1	1	1	0.25	0
ENST00000456329.7:protein_coding:PWWP2A	1	1	0.25	0
ENST00000391808.5:protein_coding:KLK6	1	1	0.25	0
ENST00000462888.1:processed_transcript:FRMD4B	1	1	0.25	0
ENST00000326989.5:lincRNA:LINC01869	1	1	0.25	0
ENST00000512593.5:protein_coding:SLC34A1	1	1	0.25	0
ENST00000312275.9:protein_coding:PQLC2L	1	1	0.25	0
ENST00000513016.5:processed_transcript:VCAN	1	1	0.25	0
ENST00000635639.1:lincRNA:LINC01869	1	1	0.25	0
ENST00000523662.1:protein_coding:PWWP2A	1	1	0.25	0
ENST00000403372.6:protein_coding:TNFRSF19	1	1	0.25	0
ENST00000504577.5:protein_coding:SLC34A1	1	1	0.25	0
ENST00000265077.7:protein_coding:VCAN	1	1	0.25	0
ENST00000457596.5:nonsense_mediated_decay:UPP1	1	1	0.25	0
ENST00000314594.6:protein_coding:R3HCC1L	1	1	0.25	0
ENST00000449199.6:protein_coding:PQLC2L	1	1	0.25	0
ENST00000248484.8:protein_coding:TNFRSF19	1	1	0.25	0
ENST00000376851.7:protein_coding:KLK6	1	1	0.25	0
ENST00000382263.3:protein_coding:TNFRSF19	1	1	0.25	0
ENST00000507685.5:retained_intron:SLC34A1	1	1	0.25	0
ENST00000432752.5:protein_coding:DUS2	1	1	0.25	0
ENST00000432054.6:protein_coding:TMCC1	1	1	0.25	0
ENST00000307063.8:protein_coding:PWWP2A	1	1	0.25	0
ENST00000513960.5:protein_coding:VCAN	1	1	0.25	0
ENST00000493127.1:processed_transcript:FRMD4B	1	1	0.25	0
ENST00000382258.8:protein_coding:TNFRSF19	1	1	0.25	0
ENST00000367391.5:protein_coding:LHX9	1	1	0.25	0
ENST00000367387.5:protein_coding:LHX9	1	1	0.25	0
ENST00000269347.10:protein_coding:RAB40B	1	1	0.25	0
ENST00000488608.5:processed_transcript:ZC4H2	1	1	0.25	0
ENST00000465070.5:protein_coding:ZEB2	1	1	0.2	0
ENST00000373150.8:protein_coding:MAP7D1	1	1	0.2	0
ENST00000491682.5:protein_coding:ABHD12	1	1	0.2	0
ENST00000395325.7:protein_coding:DNAJC6	1	1	0.2	0
ENST00000261866.11:protein_coding:SPG11	1	1	0.2	0
ENST00000352066.7:protein_coding:NUP62	1	1	0.2	0
ENST00000586616.5:retained_intron:PCSK4	1	1	0.2	0
ENST00000636445.1:nonsense_mediated_decay:ZEB2	1	1	0.2	0
ENST00000591201.5:nonsense_mediated_decay:PCSK4	1	1	0.2	0
ENST00000545377.5:protein_coding:ARHGEF28	1	1	0.2	0
ENST00000437974.5:protein_coding:ARHGEF28	1	1	0.2	0
ENST00000373148.5:processed_transcript:MAP7D1	1	1	0.2	0
ENST00000470879.5:protein_coding:ZEB2	1	1	0.2	0
ENST00000300954.9:protein_coding:PCSK4	1	1	0.2	0
ENST00000339157.9:protein_coding:ABHD12	1	1	0.2	0
ENST00000629520.2:protein_coding:ZEB2	1	1	0.2	0
ENST00000597723.5:protein_coding:NUP62	1	1	0.2	0
ENST00000397063.8:protein_coding:NFE2L2	1	1	0.2	0
ENST00000597029.5:protein_coding:NUP62	1	1	0.2	0
ENST00000487114.1:retained_intron:MAP7D1	1	1	0.2	0
ENST00000481556.1:processed_transcript:ABHD12	1	1	0.2	0
ENST00000296794.10:protein_coding:ARHGEF28	1	1	0.2	0
ENST00000446151.6:protein_coding:NFE2L2	1	1	0.2	0
ENST00000397062.7:protein_coding:NFE2L2	1	1	0.2	0
ENST00000494710.6:protein_coding:DNAJC6	1	1	0.2	0
ENST00000263441.11:protein_coding:DNAJC6	1	1	0.2	0
ENST00000316156.8:protein_coding:MAP7D1	1	1	0.2	0
ENST00000558561.1:retained_intron:SPG11	1	1	0.2	0
ENST00000422090.2:protein_coding:NUP62	1	1	0.2	0
ENST00000427534.6:protein_coding:SPG11	1	1	0.2	0
ENST00000535302.6:protein_coding:SPG11	1	1	0.2	0
ENST00000371069.4:protein_coding:DNAJC6	1	1	0.2	0
ENST00000513042.6:protein_coding:ARHGEF28	1	1	0.2	0
ENST00000464747.5:protein_coding:NFE2L2	1	1	0.2	0
ENST00000449627.1:protein_coding:NFE2L2	1	1	0.2	0
ENST00000558319.5:protein_coding:SPG11	1	1	0.2	0
ENST00000376542.7:protein_coding:ABHD12	1	1	0.2	0
ENST00000596217.1:protein_coding:NUP62	1	1	0.2	0
ENST00000576316.5:protein_coding:ABHD12	1	1	0.2	0
ENST00000426542.6:protein_coding:ARHGEF28	1	1	0.2	0
ENST00000463018.5:processed_transcript:DNAJC6	1	1	0.2	0
ENST00000588195.5:retained_intron:PCSK4	1	1	0.2	0
ENST00000441747.6:retained_intron:PCSK4	1	1	0.2	0
ENST00000373151.6:protein_coding:MAP7D1	1	1	0.2	0
ENST00000625161.1:retained_intron:ZEB2	1	1	0.2	0
ENST00000404807.5:protein_coding:MBD5	1	1	0.16666666666666666	0
ENST00000394150.5:nonsense_mediated_decay:ZSCAN25	1	1	0.16666666666666666	0
ENST00000638043.2:protein_coding:MBD5	1	1	0.16666666666666666	0
ENST00000467785.5:retained_intron:NCAPG2	1	1	0.16666666666666666	0
ENST00000628572.2:nonsense_mediated_decay:MBD5	1	1	0.16666666666666666	0
ENST00000376547.7:protein_coding:STK24	1	1	0.16666666666666666	0
ENST00000522363.5:nonsense_mediated_decay:INTS9	1	1	0.16666666666666666	0
ENST00000517383.1:protein_coding:INTS9	1	1	0.16666666666666666	0
ENST00000481424.5:retained_intron:ZSCAN25	1	1	0.16666666666666666	0
ENST00000361156.7:protein_coding:DZIP1	1	1	0.16666666666666666	0
ENST00000521022.5:protein_coding:INTS9	1	1	0.16666666666666666	0
ENST00000395123.6:protein_coding:SLC43A3	1	1	0.16666666666666666	0
ENST00000484259.2:protein_coding:FXN	1	1	0.16666666666666666	0
ENST00000533524.5:protein_coding:SLC43A3	1	1	0.16666666666666666	0
ENST00000491878.5:processed_transcript:STK24	1	1	0.16666666666666666	0
ENST00000496893.3:retained_intron:MBD5	1	1	0.16666666666666666	0
ENST00000444574.1:protein_coding:STK24	1	1	0.16666666666666666	0
ENST00000376829.6:protein_coding:DZIP1	1	1	0.16666666666666666	0
ENST00000523303.5:nonsense_mediated_decay:INTS9	1	1	0.16666666666666666	0
ENST00000409423.5:protein_coding:NCAPG2	1	1	0.16666666666666666	0
ENST00000409339.3:protein_coding:NCAPG2	1	1	0.16666666666666666	0
ENST00000466948.1:processed_transcript:ZSCAN25	1	1	0.16666666666666666	0
ENST00000644653.1:nonsense_mediated_decay:FXN	1	1	0.16666666666666666	0
ENST00000543897.5:protein_coding:ZCCHC8	1	1	0.16666666666666666	0
ENST00000643639.1:protein_coding:FXN	1	1	0.16666666666666666	0
ENST00000334715.7:protein_coding:ZSCAN25	1	1	0.16666666666666666	0
ENST00000395124.5:protein_coding:SLC43A3	1	1	0.16666666666666666	0
ENST00000407073.5:protein_coding:MBD5	1	1	0.16666666666666666	0
ENST00000352187.5:protein_coding:SLC43A3	1	1	0.16666666666666666	0
ENST00000361396.6:protein_coding:DZIP1	1	1	0.16666666666666666	0
ENST00000416984.6:protein_coding:INTS9	1	1	0.16666666666666666	0
ENST00000529411.1:protein_coding:AP000781.2	1	1	0.16666666666666666	0
ENST00000394152.6:protein_coding:ZSCAN25	1	1	0.16666666666666666	0
ENST00000356309.7:protein_coding:NCAPG2	1	1	0.16666666666666666	0
ENST00000466027.1:processed_transcript:DZIP1	1	1	0.16666666666666666	0
ENST00000347108.7:protein_coding:DZIP1	1	1	0.16666666666666666	0
ENST00000529554.5:protein_coding:SLC43A3	1	1	0.16666666666666666	0
ENST00000396366.6:protein_coding:FXN	1	1	0.16666666666666666	0
ENST00000432615.5:nonsense_mediated_decay:NCAPG2	1	1	0.16666666666666666	0
ENST00000642680.1:protein_coding:MBD5	1	1	0.16666666666666666	0
ENST00000521777.5:protein_coding:INTS9	1	1	0.16666666666666666	0
ENST00000498653.5:protein_coding:FXN	1	1	0.16666666666666666	0
ENST00000455035.1:processed_pseudogene:STK24P1	1	1	0.16666666666666666	0
ENST00000397517.6:protein_coding:STK24	1	1	0.16666666666666666	0
ENST00000377270.8:protein_coding:FXN	1	1	0.16666666666666666	0
ENST00000485586.1:retained_intron:ZSCAN25	1	1	0.16666666666666666	0
ENST00000539966.5:protein_coding:STK24	1	1	0.16666666666666666	0
ENST00000441982.5:protein_coding:NCAPG2	1	1	0.16666666666666666	0
ENST00000373873.8:protein_coding:OBSL1	1	1	0.14285714285714285	0
ENST00000465149.1:retained_intron:OBSL1	1	1	0.14285714285714285	0
ENST00000478389.5:retained_intron:NELFCD	1	1	0.14285714285714285	0
ENST00000602795.5:protein_coding:NELFCD	1	1	0.14285714285714285	0
ENST00000538253.5:protein_coding:PTPN22	1	1	0.14285714285714285	0
ENST00000422318.6:protein_coding:NT5DC2	1	1	0.14285714285714285	0
ENST00000460601.5:nonsense_mediated_decay:NELFCD	1	1	0.14285714285714285	0
ENST00000476354.2:retained_intron:DLG5	1	1	0.14285714285714285	0
ENST00000424842.5:protein_coding:DLG5	1	1	0.14285714285714285	0
ENST00000420377.6:protein_coding:PTPN22	1	1	0.14285714285714285	0
ENST00000466112.5:retained_intron:NT5DC2	1	1	0.14285714285714285	0
ENST00000479207.1:processed_transcript:NELFCD	1	1	0.14285714285714285	0
ENST00000404537.5:protein_coding:OBSL1	1	1	0.14285714285714285	0
ENST00000459839.5:protein_coding:NT5DC2	1	1	0.14285714285714285	0
ENST00000372391.6:protein_coding:DLG5	1	1	0.14285714285714285	0
ENST00000459739.5:processed_transcript:DLG5	1	1	0.14285714285714285	0
ENST00000603926.5:protein_coding:OBSL1	1	1	0.14285714285714285	0
ENST00000604031.5:protein_coding:OBSL1	1	1	0.14285714285714285	0
ENST00000307076.8:protein_coding:NT5DC2	1	1	0.14285714285714285	0
ENST00000373876.5:protein_coding:OBSL1	1	1	0.14285714285714285	0
ENST00000468332.6:nonsense_mediated_decay:DLG5	1	1	0.14285714285714285	0
ENST00000289656.3:protein_coding:OBSL1	1	1	0.14285714285714285	0
ENST00000475613.6:retained_intron:DLG5	1	1	0.14285714285714285	0
ENST00000474543.5:retained_intron:NELFCD	1	1	0.14285714285714285	0
ENST00000463362.5:retained_intron:DLG5	1	1	0.14285714285714285	0
ENST00000532224.5:nonsense_mediated_decay:PTPN22	1	1	0.14285714285714285	0
ENST00000528414.5:protein_coding:PTPN22	1	1	0.14285714285714285	0
ENST00000477741.5:retained_intron:NELFCD	1	1	0.14285714285714285	0
ENST00000469616.1:retained_intron:NT5DC2	1	1	0.14285714285714285	0
ENST00000525799.1:protein_coding:PTPN22	1	1	0.14285714285714285	0
ENST00000486263.1:retained_intron:NELFCD	1	1	0.14285714285714285	0
ENST00000492555.5:nonsense_mediated_decay:NT5DC2	1	1	0.14285714285714285	0
ENST00000484147.5:retained_intron:PTPN22	1	1	0.14285714285714285	0
ENST00000462261.5:retained_intron:NT5DC2	1	1	0.14285714285714285	0
ENST00000359785.9:protein_coding:PTPN22	1	1	0.14285714285714285	0
ENST00000510544.5:retained_intron:LTC4S	1	1	0.125	0
ENST00000486713.1:protein_coding:LTC4S	1	1	0.125	0
ENST00000401985.3:protein_coding:LTC4S	1	1	0.125	0
ENST00000550008.6:protein_coding:CUX1	1	1	0.125	0
ENST00000509898.1:retained_intron:LTC4S	1	1	0.125	0
ENST00000556210.1:protein_coding:CUX1	1	1	0.125	0
ENST00000466071.1:retained_intron:LTC4S	1	1	0.125	0
ENST00000549414.6:protein_coding:CUX1	1	1	0.125	0
ENST00000292596.14:protein_coding:LTC4S	1	1	0.125	0
ENST00000505170.5:nonsense_mediated_decay:LTC4S	1	1	0.125	0
ENST00000465572.6:retained_intron:LTC4S	1	1	0.125	0
ENST00000649363.1:protein_coding:ABLIM1	1	1	0.1111111111111111	0
ENST00000646196.1:retained_intron:DDX3X	1	1	0.1111111111111111	0
ENST00000485400.1:retained_intron:MMS19	1	1	0.1111111111111111	0
ENST00000438925.6:protein_coding:MMS19	1	1	0.1111111111111111	0
ENST00000369252.8:protein_coding:ABLIM1	1	1	0.1111111111111111	0
ENST00000647219.1:retained_intron:DDX3X	1	1	0.1111111111111111	0
ENST00000495415.5:retained_intron:MMS19	1	1	0.1111111111111111	0
ENST00000642589.1:retained_intron:DDX3X	1	1	0.1111111111111111	0
ENST00000392955.7:protein_coding:ABLIM1	1	1	0.1111111111111111	0
ENST00000355839.10:protein_coding:MMS19	1	1	0.1111111111111111	0
ENST00000370782.6:protein_coding:MMS19	1	1	0.1111111111111111	0
ENST00000392952.7:protein_coding:ABLIM1	1	1	0.1111111111111111	0
ENST00000369253.6:protein_coding:ABLIM1	1	1	0.1111111111111111	0
ENST00000642763.1:retained_intron:DDX3X	1	1	0.1111111111111111	0
ENST00000645574.1:retained_intron:DDX3X	1	1	0.1111111111111111	0
ENST00000327238.14:protein_coding:MMS19	1	1	0.1111111111111111	0
ENST00000415383.5:nonsense_mediated_decay:MMS19	1	1	0.1111111111111111	0
ENST00000645561.1:retained_intron:DDX3X	1	1	0.1111111111111111	0
ENST00000533213.6:protein_coding:ABLIM1	1	1	0.1111111111111111	0
ENST00000646390.1:retained_intron:DDX3X	1	1	0.1111111111111111	0
ENST00000642161.1:retained_intron:DDX3X	1	1	0.1111111111111111	0
ENST00000642722.1:retained_intron:DDX3X	1	1	0.1111111111111111	0
ENST00000369266.7:protein_coding:ABLIM1	1	1	0.1111111111111111	0
ENST00000277895.9:protein_coding:ABLIM1	1	1	0.1111111111111111	0
ENST00000369256.6:protein_coding:ABLIM1	1	1	0.1111111111111111	0
ENST00000444411.5:protein_coding:MMS19	1	1	0.1111111111111111	0
ENST00000434538.5:protein_coding:MMS19	1	1	0.1111111111111111	0
ENST00000395245.8:protein_coding:RAB34	1	1	0.1	0
ENST00000474704.1:retained_intron:RAB34	1	1	0.1	0
ENST00000450529.5:protein_coding:RAB34	1	1	0.1	0
ENST00000301043.10:protein_coding:RAB34	1	1	0.1	0
ENST00000484161.5:retained_intron:RAB34	1	1	0.1	0
ENST00000453384.7:protein_coding:RAB34	1	1	0.1	0
ENST00000415040.6:protein_coding:RAB34	1	1	0.1	0
ENST00000395243.7:protein_coding:RAB34	1	1	0.1	0
ENST00000625712.2:protein_coding:RAB34	1	1	0.1	0
ENST00000422279.6:nonsense_mediated_decay:RAB34	1	1	0.1	0
ENST00000639704.1:protein_coding:DPAGT1	1	1	0.09090909090909091	0
ENST00000587038.2:antisense:AC073320.1	1	1	0.09090909090909091	0
ENST00000355808.9:protein_coding:PDHA1	1	1	0.09090909090909091	0
ENST00000392834.7:nonsense_mediated_decay:DPAGT1	1	1	0.09090909090909091	0
ENST00000492364.1:processed_transcript:PDHA1	1	1	0.09090909090909091	0
ENST00000422285.6:protein_coding:PDHA1	1	1	0.09090909090909091	0
ENST00000354202.8:protein_coding:DPAGT1	1	1	0.09090909090909091	0
ENST00000417819.5:protein_coding:PDHA1	1	1	0.09090909090909091	0
ENST00000621013.4:protein_coding:SLC39A1	1	1	0.09090909090909091	0
ENST00000617697.4:protein_coding:SLC39A1	1	1	0.09090909090909091	0
ENST00000261845.6:protein_coding:MAPK6	1	1	0.09090909090909091	0
ENST00000636404.1:protein_coding:DPAGT1	1	1	0.09090909090909091	0
ENST00000558100.1:processed_transcript:MAPK6	1	1	0.09090909090909091	0
ENST00000409993.6:protein_coding:DPAGT1	1	1	0.09090909090909091	0
ENST00000379805.3:protein_coding:PDHA1	1	1	0.09090909090909091	0
ENST00000540249.5:protein_coding:PDHA1	1	1	0.09090909090909091	0
ENST00000417348.2:protein_coding:SLC39A1	1	1	0.09090909090909091	0
ENST00000413622.5:protein_coding:SLC39A1	1	1	0.09090909090909091	0
ENST00000545074.5:protein_coding:PDHA1	1	1	0.09090909090909091	0
ENST00000461999.1:retained_intron:DPAGT1	1	1	0.09090909090909091	0
ENST00000648921.1:nonsense_mediated_decay:AL358472.7	1	1	0.09090909090909091	0
ENST00000429040.5:protein_coding:SLC39A1	1	1	0.09090909090909091	0
ENST00000356205.8:protein_coding:SLC39A1	1	1	0.09090909090909091	0
ENST00000423505.5:protein_coding:PDHA1	1	1	0.09090909090909091	0
ENST00000368621.5:protein_coding:SLC39A1	1	1	0.09090909090909091	0
ENST00000368623.7:protein_coding:SLC39A1	1	1	0.09090909090909091	0
ENST00000414373.5:nonsense_mediated_decay:DPAGT1	1	1	0.09090909090909091	0
ENST00000310483.10:protein_coding:SLC39A1	1	1	0.09090909090909091	0
ENST00000537590.5:protein_coding:SLC39A1	1	1	0.09090909090909091	0
ENST00000638850.1:nonsense_mediated_decay:DPAGT1	1	1	0.09090909090909091	0
ENST00000640747.1:nonsense_mediated_decay:DPAGT1	1	1	0.09090909090909091	0
ENST00000481084.5:retained_intron:DPAGT1	1	1	0.09090909090909091	0
ENST00000379806.9:protein_coding:PDHA1	1	1	0.09090909090909091	0
ENST00000587718.5:protein_coding:CAPNS1	1	1	0.08333333333333333	0
ENST00000628306.2:protein_coding:CAPNS1	1	1	0.08333333333333333	0
ENST00000590049.5:non_stop_decay:CAPNS1	1	1	0.08333333333333333	0
ENST00000588780.5:protein_coding:CAPNS1	1	1	0.08333333333333333	0
ENST00000628018.2:protein_coding:CAPNS1	1	1	0.08333333333333333	0
ENST00000590874.5:protein_coding:CAPNS1	1	1	0.08333333333333333	0
ENST00000586851.5:protein_coding:CAPNS1	1	1	0.08333333333333333	0
ENST00000586963.1:protein_coding:CAPNS1	1	1	0.08333333333333333	0
ENST00000589162.1:retained_intron:CAPNS1	1	1	0.08333333333333333	0
ENST00000592354.5:protein_coding:CAPNS1	1	1	0.08333333333333333	0
ENST00000588815.5:protein_coding:CAPNS1	1	1	0.08333333333333333	0
ENST00000478484.5:retained_intron:GPN1	1	1	0.043478260869565216	0
ENST00000399595.5:protein_coding:CACNA1C	1	1	0.043478260869565216	0
ENST00000399655.5:protein_coding:CACNA1C	1	1	0.043478260869565216	0
ENST00000327702.11:protein_coding:CACNA1C	1	1	0.043478260869565216	0
ENST00000399644.5:protein_coding:CACNA1C	1	1	0.043478260869565216	0
ENST00000514027.5:retained_intron:SDHA	1	1	0.043478260869565216	0
ENST00000616390.1:protein_coding:CACNA1C	1	1	0.043478260869565216	0
ENST00000399617.5:protein_coding:CACNA1C	1	1	0.043478260869565216	0
ENST00000399597.5:protein_coding:CACNA1C	1	1	0.043478260869565216	0
ENST00000399606.5:protein_coding:CACNA1C	1	1	0.043478260869565216	0
ENST00000399637.5:protein_coding:CACNA1C	1	1	0.043478260869565216	0
ENST00000453324.5:lincRNA:MUC20-OT1	1	1	0.043478260869565216	0
ENST00000399641.5:protein_coding:CACNA1C	1	1	0.043478260869565216	0
ENST00000344100.7:protein_coding:CACNA1C	1	1	0.043478260869565216	0
ENST00000510361.5:protein_coding:SDHA	1	1	0.043478260869565216	0
ENST00000429897.5:lincRNA:MUC20-OT1	1	1	0.043478260869565216	0
ENST00000399591.5:protein_coding:CACNA1C	1	1	0.043478260869565216	0
ENST00000440535.5:processed_transcript:AC132008.2	1	1	0.043478260869565216	0
ENST00000413474.5:processed_transcript:SDHAP1	1	1	0.043478260869565216	0
ENST00000514233.1:processed_transcript:SDHA	1	1	0.043478260869565216	0
ENST00000399638.5:protein_coding:CACNA1C	1	1	0.043478260869565216	0
ENST00000399621.5:protein_coding:CACNA1C	1	1	0.043478260869565216	0
ENST00000399603.5:protein_coding:CACNA1C	1	1	0.043478260869565216	0
ENST00000509420.5:retained_intron:SDHA	1	1	0.043478260869565216	0
ENST00000399649.5:protein_coding:CACNA1C	1	1	0.043478260869565216	0
ENST00000402845.7:protein_coding:CACNA1C	1	1	0.043478260869565216	0
ENST00000399634.5:protein_coding:CACNA1C	1	1	0.043478260869565216	0
ENST00000335762.9:protein_coding:CACNA1C	1	1	0.043478260869565216	0
ENST00000399601.5:protein_coding:CACNA1C	1	1	0.043478260869565216	0
ENST00000437008.5:processed_transcript:AC132008.2	1	1	0.043478260869565216	0
ENST00000399629.5:protein_coding:CACNA1C	1	1	0.043478260869565216	0
ENST00000347598.8:protein_coding:CACNA1C	1	1	0.043478260869565216	0
ENST00000406454.7:protein_coding:CACNA1C	1	1	0.043478260869565216	0
