# Supplementary material for: Analysis of plasma‐derived small extracellular vesicle characteristics and microRNA cargo following exercise‐induced skeletal muscle damage in men
Source: Physiol Rep. 2024 Sep 20;12(18):e70056. doi: 10.14814/phy2.70056 (PMC11415274; doi:10.14814/phy2.70056)
Supplement: Supplementary file 2 — Data S2: Supporting Information. [file PHY2-12-e70056-s001.zip › Processed Files For Individual Samples/SV18362-0006_S6_R1_001.fastq_CORE_RESULTS_v4.6.2/SV18362-0006_S6_R1_001.fastq/SV18362-0006_S6_R1_001.fastq.clipped.trimmed.filtered.uniVecContaminants.counts]

     18 gnl|uv|AF061918.1:750-829
     18 gnl|uv|AF061919.1:748-839
     18 gnl|uv|AF061920.1:749-843
     18 gnl|uv|AF061921.1:749-839
     18 gnl|uv|AF061925.1:748-839
     18 gnl|uv|AF061926.1:737-829
     18 gnl|uv|AF306519.1:742-835
      1 gnl|uv|AF327712.1:709-1247
     12 gnl|uv|AF532109.1:1058-1367
     26 gnl|uv|AY599229.2:681-868
     18 gnl|uv|D14641.1:1293-1390
      3 gnl|uv|D45833.1:610-708
     18 gnl|uv|DD038280.1:1807-1942
   1240 gnl|uv|DD038280.1:181-934
     33 gnl|uv|DQ058718.1:55-179
     21 gnl|uv|DQ058722.1:1586-1679
     26 gnl|uv|DQ058733.1:1586-2178
     39 gnl|uv|DQ133906.1:1-657
     18 gnl|uv|DQ133906.1:2477-2575
   2074 gnl|uv|DQ133906.1:2593-3425-49
     33 gnl|uv|DQ133906.1:727-823
     26 gnl|uv|DQ391279.1:12351-12477
      1 gnl|uv|DQ883656.3:1-740
      1 gnl|uv|DQ883661.3:1-744
     20 gnl|uv|DQ883689.3:1-1994
      3 gnl|uv|DQ996013.1:2087-3053
      2 gnl|uv|EF437940.1:7199-10690-48
     26 gnl|uv|EU101022.1:1-218
     33 gnl|uv|EU118176.1:951-1153
     54 gnl|uv|EU496089.1:1713-1960
      5 gnl|uv|EU496100.1:270-2269
     24 gnl|uv|EU496103.1:3572-3670
     39 gnl|uv|EU545996.1:1461-1586
     47 gnl|uv|EU729724.1:1514-1610
      3 gnl|uv|GU339046.1:1263-1389
     18 gnl|uv|GU339051.1:3590-3721
    226 gnl|uv|GU339052.1:1094-1318
     32 gnl|uv|GU339052.1:6513-6682
    398 gnl|uv|HQ245711.1:13422-13527
     18 gnl|uv|HQ670403.1:8058-8152
     19 gnl|uv|J01636.1:1-7477
    204 gnl|uv|J01749.1:1-4361-49
      2 gnl|uv|J02400.1:1-5243-49
   1966 gnl|uv|J02459.1:1-48502-49
      2 gnl|uv|J02482.1:1-5386-49
  94870 gnl|uv|JX069762.1:9774-9902-49
     12 gnl|uv|JX310868.1:3171-3326
     26 gnl|uv|JX560331.2:1790-1838-49
     24 gnl|uv|JX560334.1:1797-1895
      1 gnl|uv|KC702165.1:1-1023
      1 gnl|uv|KC702167.1:1-1135
      1 gnl|uv|KC702176.1:1-1130
     22 gnl|uv|KC702200.1:1-534
     38 gnl|uv|KC702222.1:1-1033
      1 gnl|uv|KC702228.1:1-1023
     26 gnl|uv|KF680544.1:5787-5884
     39 gnl|uv|KF680545.1:5074-5225
     12 gnl|uv|KF947528.1:6331-6429
     26 gnl|uv|KP064031.1:1-58
     63 gnl|uv|KY031724.1:1-5301
     27 gnl|uv|KY031725.1:1-5101
     32 gnl|uv|KY031726.1:1-7905
     26 gnl|uv|KY031732.1:4612-5161
     37 gnl|uv|KY031734.1:1-4625
    343 gnl|uv|KY031737.1:1-5023
     54 gnl|uv|L08918.1:763-902-49
     35 gnl|uv|L08919.1:2524-2622
     18 gnl|uv|L09145.1:792-887
      3 gnl|uv|L19898.1:1-101
      1 gnl|uv|L19898.1:5132-5194-49
     12 gnl|uv|L19899.1:1565-1749
      3 gnl|uv|LC121524.1:1336-1540
     47 gnl|uv|LC121524.1:2980-3796
     16 gnl|uv|LC121524.1:4019-4117
     20 gnl|uv|M15423.1:3-107
     20 gnl|uv|M15423.1:418-612
   1910 gnl|uv|M28829.1:1-8684-49
     19 gnl|uv|M77815.1:5928-6026
     16 gnl|uv|NGB00029.1:270-368
     24 gnl|uv|NGB00029.1:434-543
    115 gnl|uv|NGB00030.1:1033-1606
     12 gnl|uv|NGB00031.1:1385-1483
     26 gnl|uv|NGB00031.1:1519-1715
     32 gnl|uv|NGB00034.1:5159-6048
     18 gnl|uv|NGB00035.1:7906-7959-44
     24 gnl|uv|NGB00123.1:498-592
      1 gnl|uv|NGB00358.1:10988-11108
  94870 gnl|uv|NGB00360.1:1-58
  95354 gnl|uv|NGB00376.1:1-44
  95285 gnl|uv|NGB00377.1:1-32
    896 gnl|uv|NGB00378.1:1-32
     50 gnl|uv|NGB00410.1:1-474
     39 gnl|uv|NGB00410.1:777-956
     39 gnl|uv|NGB00412.1:1-1359
     33 gnl|uv|NGB00581.1:2107-2205
     24 gnl|uv|NGB00585.1:591-1576
     18 gnl|uv|NGB00589.1:2617-2673-41
     18 gnl|uv|NGB00591.1:1186-1451
     12 gnl|uv|NGB00607.1:1563-1661
     35 gnl|uv|NGB00620.1:4175-4296
     39 gnl|uv|NGB00623.1:1-43
     39 gnl|uv|NGB00627.1:1-43
     11 gnl|uv|NGB00726.1:1-34
  94870 gnl|uv|NGB00727.1:1-51
  94870 gnl|uv|NGB00728.1:1-51
  94870 gnl|uv|NGB00729.1:1-51
  94870 gnl|uv|NGB00730.1:1-51
  94870 gnl|uv|NGB00731.1:1-51
  94870 gnl|uv|NGB00732.1:1-51
  94870 gnl|uv|NGB00733.1:1-51
  94870 gnl|uv|NGB00734.1:1-51
     31 gnl|uv|NGB00739.1:1-47
  94870 gnl|uv|NGB00747.1:1-70
  94870 gnl|uv|NGB00748.1:1-70
  94870 gnl|uv|NGB00749.1:1-70
  94870 gnl|uv|NGB00750.1:1-70
  94870 gnl|uv|NGB00751.1:1-70
  94870 gnl|uv|NGB00752.1:1-70
  94870 gnl|uv|NGB00753.1:1-70
  94870 gnl|uv|NGB00754.1:1-70
    128 gnl|uv|NGB00792.1:1-22
  95354 gnl|uv|NGB00793.1:1-50
    129 gnl|uv|NGB00794.1:1-63
    129 gnl|uv|NGB00795.1:1-63
    129 gnl|uv|NGB00796.1:1-63
    129 gnl|uv|NGB00797.1:1-63
    129 gnl|uv|NGB00798.1:1-63
    129 gnl|uv|NGB00799.1:1-63
    129 gnl|uv|NGB00800.1:1-63
    129 gnl|uv|NGB00801.1:1-63
    129 gnl|uv|NGB00802.1:1-63
    129 gnl|uv|NGB00803.1:1-63
    129 gnl|uv|NGB00804.1:1-63
    129 gnl|uv|NGB00805.1:1-63
    129 gnl|uv|NGB00806.1:1-63
    129 gnl|uv|NGB00807.1:1-63
    129 gnl|uv|NGB00808.1:1-63
    129 gnl|uv|NGB00809.1:1-63
    129 gnl|uv|NGB00810.1:1-63
    129 gnl|uv|NGB00811.1:1-63
    129 gnl|uv|NGB00812.1:1-63
    129 gnl|uv|NGB00813.1:1-63
    129 gnl|uv|NGB00814.1:1-63
    129 gnl|uv|NGB00815.1:1-63
    129 gnl|uv|NGB00816.1:1-63
    129 gnl|uv|NGB00817.1:1-63
    129 gnl|uv|NGB00818.1:1-63
    129 gnl|uv|NGB00819.1:1-63
    160 gnl|uv|NGB00820.1:1-63
    129 gnl|uv|NGB00821.1:1-63
    129 gnl|uv|NGB00822.1:1-63
    129 gnl|uv|NGB00823.1:1-63
    129 gnl|uv|NGB00824.1:1-63
    129 gnl|uv|NGB00825.1:1-63
    129 gnl|uv|NGB00826.1:1-63
    129 gnl|uv|NGB00827.1:1-63
    129 gnl|uv|NGB00828.1:1-63
    129 gnl|uv|NGB00829.1:1-63
    129 gnl|uv|NGB00830.1:1-63
    129 gnl|uv|NGB00831.1:1-63
    129 gnl|uv|NGB00832.1:1-63
    129 gnl|uv|NGB00833.1:1-63
    129 gnl|uv|NGB00834.1:1-63
    129 gnl|uv|NGB00835.1:1-63
    129 gnl|uv|NGB00836.1:1-63
    129 gnl|uv|NGB00837.1:1-63
    129 gnl|uv|NGB00838.1:1-63
    129 gnl|uv|NGB00839.1:1-63
    129 gnl|uv|NGB00840.1:1-63
    129 gnl|uv|NGB00841.1:1-63
  94870 gnl|uv|NGB00844.1:1-48
     39 gnl|uv|NGB00872.1:1-43
      2 gnl|uv|NGB01069.1:1-66
  94870 gnl|uv|NGB01077.1:1-70
  94870 gnl|uv|NGB01078.1:1-70
  94870 gnl|uv|NGB01079.1:1-70
  94870 gnl|uv|NGB01080.1:1-70
  94870 gnl|uv|NGB01081.1:1-70
  94870 gnl|uv|NGB01082.1:1-70
  94870 gnl|uv|NGB01083.1:1-70
  94870 gnl|uv|NGB01084.1:1-70
  94870 gnl|uv|NGB01085.1:1-70
  94870 gnl|uv|NGB01086.1:1-70
  94870 gnl|uv|NGB01087.1:1-70
  94870 gnl|uv|NGB01088.1:1-70
     31 gnl|uv|NGB01089.1:1-66
     31 gnl|uv|NGB01091.1:1-66
     12 gnl|uv|U07164.1:360-458
     36 gnl|uv|U09128.1:11913-12244
     35 gnl|uv|U13188.1:2988-3112
     33 gnl|uv|U13189.1:1-163
     33 gnl|uv|U13189.1:15605-15827-49
     49 gnl|uv|U29899.1:1847-4463
      1 gnl|uv|U29899.1:4697-5948
     33 gnl|uv|U56996.1:2892-2939-49
      1 gnl|uv|U80929.2:11415-11517
      1 gnl|uv|U89961.1:1-4240
     31 gnl|uv|X98613.1:4676-4796
      1 gnl|uv|X99439.1:4529-4609
