# Supplementary material for: Analysis of plasma‐derived small extracellular vesicle characteristics and microRNA cargo following exercise‐induced skeletal muscle damage in men
Source: Physiol Rep. 2024 Sep 20;12(18):e70056. doi: 10.14814/phy2.70056 (PMC11415274; doi:10.14814/phy2.70056)
Supplement: Supplementary file 2 — Data S2: Supporting Information. [file PHY2-12-e70056-s001.zip › Processed Files For Individual Samples/SV18362-0002_S2_R1_001.fastq_CORE_RESULTS_v4.6.2/SV18362-0002_S2_R1_001.fastq/readCounts_tRNA_antisense.txt]

ReferenceID	uniqueFragmentCount	totalReadCount	multimapAdjustedReadCount	uniqueMappingReads
URS0000463698_9606:Homo:sapiens:(human):tRNA-Met	2	11	11.0	11
URS0000105029_9606:Homo:sapiens:(human):tRNA-Tyr	1	10	10.0	10
