# Supplementary material for: Analysis of plasma‐derived small extracellular vesicle characteristics and microRNA cargo following exercise‐induced skeletal muscle damage in men
Source: Physiol Rep. 2024 Sep 20;12(18):e70056. doi: 10.14814/phy2.70056 (PMC11415274; doi:10.14814/phy2.70056)
Supplement: Supplementary file 2 — Data S2: Supporting Information. [file PHY2-12-e70056-s001.zip › Processed Files For Individual Samples/SV18362-0006_S6_R1_001.fastq_CORE_RESULTS_v4.6.2/SV18362-0006_S6_R1_001.fastq/SV18362-0006_S6_R1_001.fastq.clipped.trimmed.filtered.readLengths.txt]

0	1	2	3	4	5	6	7	8	9	10	11	12	13	14	15	16	17	18	19	20	21	22	23	24	25	26	27	28	29	30	31	32	33	34	35	36	37	38	39	40	41	42	43	44	45	46	47	
0	0	0	0	0	0	0	0	0	0	0	0	0	0	0	0	0	0	762342	721470	742436	942901	1579927	947676	780424	424465	505369	1050029	316616	207228	156660	216733	1916553	94110	40776	17763	13585	7736	4518	3503	2243	2351	935	655	543	443	405	374	
