# Supplementary material for: Analysis of plasma‐derived small extracellular vesicle characteristics and microRNA cargo following exercise‐induced skeletal muscle damage in men
Source: Physiol Rep. 2024 Sep 20;12(18):e70056. doi: 10.14814/phy2.70056 (PMC11415274; doi:10.14814/phy2.70056)
Supplement: Supplementary file 2 — Data S2: Supporting Information. [file PHY2-12-e70056-s001.zip › Processed Files For Individual Samples/SV18362-0005_S5_R1_001.fastq_CORE_RESULTS_v4.6.2/SV18362-0005_S5_R1_001.fastq/readCounts_gencode_sense_geneLevel.txt]

GeneSymbol	uniqueFragmentCount	totalReadCount	multimapAdjustedReadCount	uniqueMappingReads
RF00019	493	1596820	475984.08298453054	5424
RNY4	889	1755301	441656.95872174174	11814
RNY4P10	573	1604545	395400.9445983653	1
RNY4P7	501	1594483	391063.44960552844	52
RNY4P25	115	98365	17920.615318558255	0
RNY4P18	95	89032	17514.12245670996	5
RNY4P20	248	80418	16103.394841269846	339
RNY4P27	384	50698	9456.828959836137	1517
RNY1	112	10054	8978.761035410782	8525
VTRNA1	87	2953	3868.0	3868
RNY4P6	66	10490	1257.5819540641298	825
ATP5MC3	50	10553	1040.8414237611	573
ATAD5	86	4921	892.9831709956711	222
NPFFR1	18	869	869.0	869
RN7SL2	66	1240	855.9208542239234	708
RNY4P9	80	10007	855.4777873974635	421
RNY3	90	4266	754.868637732089	0
RNY4P14	39	1213	602.0416666666667	1
NOL4L	5	598	598.4	0
TMCO4	8	569	569.0	0
RF00004	29	998	567.2537524719339	0
SCARNA15	14	939	469.5	0
AC105339.2	14	939	469.5	0
RNU2	29	998	455.42328456510313	19
CCDC9	7	467	425.66666666666663	405
RNY4P16	35	9548	424.4777873974636	0
MANF	9	372	334.6327894327894	331
EIF4A2	6	310	285.5	0
ZNF436	41	1801	285.329365079365	0
NCAPG	3	247	247.00000000000003	0
MMRN1	10	227	227.0	0
SMC1A	4	223	223.0	223
AL137186.2	6	211	211.0	211
ZBTB4	15	235	201.93333333333334	0
RNY4P17	10	197	197.0	197
SNORD3B	22	445	185.12857142857143	0
RNY4P37	22	356	175.0589285714286	153
RNU12	15	350	175.0	0
Z93241.1	15	350	175.0	0
TUBB1	15	174	174.0	174
RNY4P29	11	4054	170.9647837916111	0
RNY4P30	9	4027	169.38274044795784	0
AC004232.2	8	278	154.0	30
RNY4P28	27	1155	147.80102813852812	2
CCL24	4	139	139.0	0
RNU1	18	198	127.64868410574937	1
MEIS3	7	118	118.0	118
MAMLD1	6	118	118.0	0
BMPR1AP1	2	107	107.0	107
SNORD3A	23	452	99.31428571428575	0
SNORD3C	23	452	99.31428571428575	0
RPL13A	7	129	95.13333333333333	0
NT5DC4	5	114	93.33333333333333	0
CBS	9	93	90.0	87
TRAK2	5	89	89.0	77
LARP4	3	85	85.0	0
APOOL	3	111	83.25	0
B2M	6	82	82.00000000000001	0
MT	6	46	71.83333333333333	62
SHOC2	4	69	69.0	0
TAL1	2	69	69.0	0
ABHD16A	5	66	66.0	0
XRN1	2	64	64.0	0
CCDC96	3	64	64.0	64
TPM4	4	61	62.0	62
CIRBP	4	61	60.99999999999997	0
ARID3C	3	60	60.0	60
SLC6A18	5	59	59.0	0
ZYX	2	59	59.0	59
PBX1	6	41	57.7	39
MIR100HG	14	60	57.0	54
AC009299.3	1	57	56.999999999999986	0
DROSHA	5	56	56.0	0
AC106872.13	3	55	55.0	55
CALR	6	55	54.5	0
STARD9	5	59	54.25	0
KLF13	3	53	53.0	53
RBM33	2	51	51.0	0
RF00012	8	240	48.609523809523814	2
RNU6	3	22	48.37828947368423	8
RF00002	2	36	48.0	36
SNHG1	5	50	46.99999999999999	0
PHKG2	3	46	46.0	0
RNY4P23	19	202	45.56156015037594	32
TFRC	3	45	45.00000000000001	0
WDR37	3	45	45.0	0
RN7SL1	32	330	44.48752089058995	0
AL139099.4	32	330	44.48752089058995	0
HBA1	8	93	44.375	0
HBA2	8	93	44.375	0
EIF2B4	2	42	42.0	0
DNM3OS	1	42	42.0	0
RNA5SP402	2	41	41.0	41
ARRDC4	2	41	41.0	41
RNA5SP358	2	41	41.0	41
SNORA74A	3	40	40.0	40
CYLD	2	40	39.99999999999999	0
MYLK	1	29	39.5	0
AC109326.1	2	39	39.0	39
PIGL	2	39	39.0	39
CSAG3	4	77	38.5	0
CSAG2	4	77	38.5	0
PAQR5	12	574	38.34393229342772	0
ARID1B	3	64	38.28671328671328	0
BRCA1	2	38	38.00000000000001	0
KIAA1211	3	38	38.0	0
SNORA3B	3	38	38.0	38
TDGF1P5	3	38	38.0	38
H2BFS	2	45	38.0	0
RNA5SP142	4	58	37.33333333333333	22
RABGGTB	1	37	37.0	0
ARPC5	3	37	37.0	37
RNF213	1	37	37.0	37
TMEM131L	2	41	36.800000000000004	0
RNVU1	18	198	36.32147834050008	0
LUZP4P1	3	36	36.0	36
TNRC6A	6	36	36.0	36
AC016355.1	1	36	36.0	36
DNAJC14	2	35	35.0	0
CAMTA1	1	35	35.0	35
CEBPG	1	35	35.0	0
RF00003	18	198	34.563170887083935	0
RN7SL3	22	278	33.91105030235465	15
CDK19	2	33	33.0	0
SLC25A29	3	33	33.0	0
SIRT1	2	33	33.0	33
AC022387.1	2	33	33.0	33
NOLC1	2	38	32.85714285714286	0
IGKV1	3	62	32.5	0
IGKV1D	3	62	32.5	0
RNA5SP87	5	90	32.3	0
RNA5SP218	5	90	32.3	0
WNK1	1	32	32.0	0
ZNF776	2	32	32.0	32
LINC02222	2	32	32.0	32
PABPC1	3	32	32.0	0
YPEL2	1	32	32.0	32
MMP25	1	32	32.0	0
SCP2	1	32	31.999999999999996	0
MICAL2	3	32	31.99999999999999	20
SBNO2	3	32	31.28571428571429	0
SCARNA8	1	31	31.0	31
DNM1P51	4	31	31.0	31
ZNF507	2	31	31.0	25
AC022021.1	2	31	31.0	31
KCNMA1	1	23	31.0	31
JCAD	2	31	31.0	31
RBBP6	1	30	30.0	0
STT3B	3	33	30.0	0
ASNSD1	1	30	30.0	0
RNU5B	2	32	30.0	28
CTNNB1	1	25	29.0	0
LYZ	1	29	29.0	29
BICD2	1	29	29.0	0
KLF12	2	28	28.0	28
IRS2	3	28	28.0	28
AC007495.1	1	28	28.0	0
RNU5A	2	22	28.0	26
HIPK2	2	28	28.0	28
ATP6V1B2	2	28	28.0	0
AC074344.2	1	28	28.0	28
AC090673.1	2	28	28.0	28
CTSB	2	28	27.999999999999996	0
HBB	4	28	27.999999999999996	0
AC005351.1	3	111	27.75	0
ABHD14A	2	41	27.333333333333336	0
HSPA4	1	27	27.0	0
TNS3	2	27	27.0	0
CHD3	1	27	27.0	0
HNRNPD	1	27	27.0	0
DAAM1	1	27	27.0	0
RF00017	3	40	26.59482151835093	1
RNA5SP349	12	165	26.557142857142857	1
KRTAP5	2	15	26.5	11
RNA5SP250	9	166	26.371428571428574	0
AC104843.3	9	166	26.371428571428574	0
ZMYM2	1	26	26.0	0
AL355075.4	2	26	26.0	26
ARHGDIB	1	26	26.0	26
POLR2B	1	26	26.0	0
ADCY6	5	26	26.0	0
UHRF2	1	26	26.0	26
RMRP	3	26	26.0	0
MBD6	1	26	26.0	0
STK4	2	24	25.833333333333332	0
RNA5SP78	11	164	25.557142857142857	0
RNA5SP22	11	164	25.557142857142857	0
RNA5SP305	10	163	25.357142857142858	0
SNORD3D	13	192	25.266666666666666	0
KANSL3	1	25	25.000000000000004	0
NAP1L4	1	25	25.0	0
SLFN5	1	25	25.0	25
PRMT8	2	25	25.0	0
SEMA3B	2	25	25.0	25
RSRC2	2	25	25.0	0
LRRC8C	1	25	25.0	25
STK11	1	25	25.0	25
SH3PXD2A	2	25	25.0	0
AC069120.1	1	25	25.0	25
DYRK4	1	25	25.0	0
QSER1	2	25	25.0	0
ADGRG6	4	25	25.0	0
HELLPAR	1	25	25.0	25
LINC00964	1	25	25.0	0
KDM4A	1	24	24.11111111111111	0
CNOT2	1	24	24.0	0
CUL1	1	24	24.0	0
MAPK14	1	24	24.0	0
GINS2	1	24	24.0	24
SNORD63	1	24	24.0	24
AC130456.6	2	24	24.0	24
ODC1	2	24	24.0	0
RHD	1	24	23.999999999999996	0
CTBP1	1	23	23.000000000000004	0
MIR1254	1	23	23.0	0
SCGB2B2	1	23	23.0	0
EIF4G2	1	23	23.0	0
AL356585.4	1	23	23.0	23
TRIM8	1	23	23.0	23
NUP58	1	23	23.0	23
PCSK2	2	23	23.0	0
ATP4A	1	23	23.0	0
SLC25A42	4	23	23.0	23
AL109659.2	1	23	23.0	23
SNORD104	2	23	23.0	23
FAM214A	1	23	23.0	23
FNDC3A	1	23	23.0	0
AC091951.1	2	23	23.0	23
CRYM	1	23	23.0	0
PPIF	2	23	23.0	23
AC006059.1	1	23	23.0	0
FAT3	1	23	23.0	0
PYCR2	3	29	22.88888888888889	18
BANP	2	23	22.727272727272723	0
SRSF1	4	26	22.42857142857143	0
AC010542.4	16	594	22.189823289571002	0
FAM189B	1	22	22.0	0
LATS1	1	22	22.0	22
TEX101	1	22	22.0	22
ZNF664	3	22	22.0	0
AC108448.2	1	22	22.0	22
MRPL36	1	22	22.0	0
SNF8	1	22	22.0	22
CTDSPL	1	22	22.0	0
AP1G1	2	22	22.0	0
RSL24D1	1	22	22.0	22
NFIB	1	22	22.0	0
CARD19	1	22	22.0	0
CCDC9B	1	22	22.0	0
TMEM170B	1	22	22.0	22
CCDC85C	2	22	22.0	22
AP001043.1	1	22	22.0	22
SLBP	1	22	22.0	0
BSG	3	22	21.999999999999996	0
PIK3R2	1	26	21.666666666666664	0
WDR74	6	92	21.11111111111111	0
MAP4K4	1	21	21.000000000000004	0
PTGIR	1	21	21.0	21
HIST1H4C	1	21	21.0	21
MALAT1	3	21	21.0	0
GYG1	2	21	21.0	0
SCARNA10	1	21	21.0	21
U2SURP	1	21	21.0	21
Z98259.1	1	21	21.0	21
MPL	1	21	21.0	0
SNX1	2	21	21.0	2
CXCR2P1	1	21	21.0	21
NEPRO	1	21	21.0	21
FLNA	1	21	21.0	0
THBS1	1	21	21.0	21
RASA3	1	21	21.0	21
SELP	2	21	21.0	0
SVIP	1	21	21.0	0
UBXN7	2	21	21.0	21
NFS1	1	21	21.0	21
POLR1D	1	21	21.0	0
PRDM15	1	21	21.0	21
SEH1L	1	21	21.0	21
VCPIP1	1	21	21.0	21
AC005034.2	1	21	21.0	21
CIITA	1	21	21.0	21
ZNF425	2	21	21.0	0
JUN	2	21	21.0	21
RN7SL5P	23	276	20.754187557256607	0
VTRNA2	3	41	20.5	0
PF4	3	29	20.5	12
RF00006	3	41	20.5	0
NDRG1	1	20	20.000000000000004	0
RMND5A	1	20	20.0	20
ARHGAP35	1	20	20.0	0
TNS1	1	20	20.0	20
ANKRD33	1	20	20.0	20
VPS26C	1	20	20.0	0
RBM20	2	20	20.0	0
TGOLN2	1	20	20.0	0
SEC63	2	20	20.0	0
ZBTB37	3	20	20.0	20
NIPA1	1	20	20.0	0
PLAUR	1	20	20.0	20
ATP6V0A1	1	20	20.0	0
AL591438.2	1	20	20.0	20
MAP3K14	1	20	20.0	0
CEP135	1	20	20.0	0
PPP1CC	2	20	20.0	20
SETD1B	1	20	20.0	0
MBNL1	2	20	20.0	0
SNORD92	1	20	20.0	20
ENPP4	2	20	20.0	20
HNRNPA2B1	1	20	20.0	0
ZNF850	1	20	20.0	0
NRGN	1	20	20.0	0
KMT2C	1	20	20.0	0
STX7	1	20	20.0	20
MECP2	2	39	19.930069930069926	0
MGRN1	3	20	19.687499999999996	0
RBMX	2	30	19.200000000000003	0
ACAD11	1	23	19.166666666666668	0
AC007952.4	14	205	19.133333333333333	0
ATP5F1A	1	19	19.000000000000004	0
TTC39A	3	19	19.000000000000004	0
ELAVL1	1	19	19.0	19
NMRAL1	1	19	19.0	19
PCF11	1	19	19.0	19
OPA3	1	19	19.0	19
MAFB	2	19	19.0	19
FECH	1	19	19.0	0
ANKRD50	1	19	19.0	0
BRD7	1	19	19.0	0
RNF168	1	19	19.0	0
OGDH	1	19	19.0	0
RBM22	2	19	19.0	0
ENTPD1	3	19	19.0	19
GIGYF1	1	19	19.0	19
RAD23A	1	19	19.0	19
ZNF518B	1	19	19.0	0
LIPH	1	19	19.0	0
KDM4B	1	19	19.0	0
GNA11	1	19	19.0	19
FLCN	1	19	19.0	0
TRPC6	2	19	19.0	0
SNRNP70	2	19	19.0	0
AMD1	1	19	19.0	19
AC092803.2	1	19	19.0	19
SCAF1	1	19	19.0	19
FBXO11	1	19	19.0	0
SPHK1	2	19	19.0	19
BPTF	2	19	18.999999999999996	0
TJP2	2	21	18.136363636363637	0
NME1	2	18	18.0	0
AC021016.3	1	18	18.0	18
LAMTOR2	1	18	18.0	18
STMN4	1	18	18.0	0
CLCN4	1	18	18.0	0
CFAP44	1	24	18.0	0
KLHL33	1	18	18.0	0
CDC37L1	1	18	18.0	0
SH3BP2	1	18	18.0	0
NCK2	1	18	18.0	0
ZNF217	1	18	18.0	0
MICALL2	1	18	18.0	0
ARL14EPL	1	18	18.0	18
LY9	1	18	18.0	0
MAPK1	1	18	18.0	18
TERF2IP	1	18	18.0	18
PUS3	1	18	18.0	0
ZER1	1	18	18.0	0
TPP2	2	18	18.0	0
KAT6A	1	17	18.0	1
LEMD3	1	18	18.0	0
LINC00844	1	18	18.0	18
COQ10B	1	18	18.0	0
CNTN4	1	18	18.0	0
UBE2C	2	18	18.0	0
POU3F3	1	18	18.0	18
PBRM1	1	18	18.0	18
CERKL	1	18	18.0	0
ST7	1	18	18.0	18
TKFC	1	18	18.0	0
PFDN4	1	22	17.6	0
RNY3P8	12	444	17.003264483046696	0
RNY3P2	12	444	17.003264483046696	0
KRTAP6	1	17	17.0	17
METAP1	1	17	17.0	0
CDK6	1	17	17.0	17
SF3A2	1	17	17.0	0
AC006449.6	1	17	17.0	17
RBM38	1	17	17.0	0
VHL	1	17	17.0	0
BLVRB	1	17	17.0	0
RNA5SP139	1	17	17.0	17
RNA5SP109	1	17	17.0	17
HEATR6	2	17	17.0	0
RCOR2	1	17	17.0	17
ZDHHC7	1	17	17.0	0
SLC16A1	1	17	17.0	17
GOLGA2P1	1	17	17.0	17
SND1	1	17	17.0	0
AC022762.1	1	17	17.0	17
H2AFZ	1	17	17.0	0
YBX3	1	17	17.0	0
SACS	1	17	17.0	0
MPP5	1	17	17.0	0
AP001122.1	1	17	17.0	17
ADCK5	1	17	17.0	0
GBA2	2	17	17.0	0
MLXIP	1	17	17.0	17
VPS53	1	17	17.0	17
RNU4	1	14	17.0	17
USP7	1	17	17.0	0
ZNF346	1	17	17.0	17
FARSB	3	17	17.0	17
WDFY4	1	17	17.0	0
ZNF90	2	17	17.0	0
ZFAND5	1	17	17.0	17
PPBP	3	17	17.0	17
FAM9B	1	17	17.0	0
AC138409.2	3	17	17.0	17
TRIM26	1	17	17.0	0
NMT1	1	17	17.0	0
POLE	1	23	16.727272727272723	0
TP53	2	17	16.69565217391304	0
SHLD2	1	25	16.666666666666668	0
HDAC4	1	20	16.666666666666668	0
ZNF773	1	16	16.666666666666664	0
RPS7	2	24	16.410714285714285	0
RPL13AP2	10	105	16.333333333333332	10
RASA1	2	16	16.000000000000004	0
DDAH2	1	16	16.000000000000004	0
ARID3A	2	16	16.0	16
ARHGAP19	1	16	16.0	16
CEACAM6	1	16	16.0	16
AC141424.1	1	16	16.0	16
DTD1	1	16	16.0	0
RAD21	1	16	16.0	16
LAMB2	2	16	16.0	0
LMTK2	1	16	16.0	16
CTSA	1	16	16.0	16
RPL26P26	1	16	16.0	16
PLEKHD1	1	16	16.0	16
SLITRK3	1	16	16.0	0
FAM133B	2	16	16.0	16
RNA5SP194	2	32	16.0	0
SAMD14	1	16	16.0	16
AC011405.2	2	32	16.0	0
TOPORS	2	16	16.0	0
NUCB1	1	16	16.0	16
FGD5	1	16	16.0	0
CDKN1C	1	16	16.0	0
GREM2	1	16	16.0	16
C1orf50	1	16	16.0	16
MRNIP	1	16	16.0	16
C16orf72	1	16	16.0	16
AL139082.1	1	16	16.0	16
IGSF22	1	16	16.0	0
APC2	1	16	16.0	0
MTMR11	1	16	16.0	0
ZSWIM7	1	16	15.999999999999996	0
MKRN1	1	17	15.866666666666662	0
MAML3	2	27	15.333333333333334	13
TUBGCP4	1	15	15.166666666666666	15
HSPE1P26	1	15	15.0	15
HIST1H3J	1	15	15.0	0
GLUL	2	15	15.0	0
MARCH6	2	15	15.0	0
ANXA4	1	15	15.0	15
ING5	2	15	15.0	0
VPS26B	2	15	15.0	15
CD3EAP	1	15	15.0	15
FNBP1L	1	15	15.0	15
TAF5	1	15	15.0	15
HNRNPUL2	1	15	15.0	0
CAPN1	1	15	15.0	15
XK	1	15	15.0	15
ALS2CL	1	15	15.0	0
CCDC112	1	15	15.0	0
PCAT14	1	15	15.0	15
LINC01184	1	15	15.0	15
PLEKHB2	1	15	15.0	0
AC004911.1	1	15	15.0	15
ZBTB41	1	15	15.0	0
RILPL2	1	15	15.0	15
CLDN3	1	15	15.0	15
CHIC1	1	15	15.0	0
RBMS2	1	15	15.0	15
C6orf62	1	15	15.0	15
UBXN6	1	15	15.0	0
SNORD14A	1	15	15.0	15
GJA4	1	15	15.0	0
CARD14	1	18	15.0	0
PAGE4	1	15	15.0	15
B4GALNT3	1	15	15.0	0
SP1	1	15	15.0	15
FUK	2	15	15.0	15
PLOD3	1	15	15.0	0
GATA1	1	15	15.0	0
AC130371.2	2	15	15.0	15
STT3A	1	15	14.999999999999998	0
MYL6	2	15	14.999999999999998	0
TONSL	2	30	14.714285714285714	0
SRP19	3	22	14.666666666666668	0
RN7SL598P	3	40	14.61111111111111	0
EIF4A1	2	29	14.5	0
KALRN	2	20	14.5	0
AC016876.2	2	29	14.5	0
NFKBIA	1	14	14.0	0
TIMM21	1	14	14.0	0
AFF1	1	14	14.0	0
ARF6	1	14	14.0	14
CDC42EP3	1	14	14.0	0
ZBTB7C	1	21	14.0	0
MYL9	1	14	14.0	14
RBFOX2	1	14	14.0	14
LRP11	2	14	14.0	14
AL662844.4	1	14	14.0	14
XPO7	1	14	14.0	0
SETDB1	1	14	14.0	14
ZNF331	1	14	14.0	14
GRM2	1	14	14.0	0
AC015813.6	1	14	14.0	14
PEX19	1	14	14.0	0
MSX1	1	14	14.0	14
RPL36P19	1	14	14.0	14
FADS1	1	14	14.0	14
MLYCD	1	14	14.0	14
RBM4	1	21	13.999999999999998	0
ACY1	2	41	13.666666666666666	0
RNA5SP322	3	95	13.571428571428571	0
RN7SL4P	16	214	13.26529866836772	0
EEF1A1	2	15	13.125	0
AKR1B15	2	22	13.000000000000002	0
FBXO3	2	13	13.000000000000002	0
MEIS1	1	13	13.0	0
STOM	1	13	13.0	13
RNA5SP99	1	13	13.0	13
SNHG5	1	13	13.0	13
MAP4	1	13	13.0	0
EIF4E2	1	13	13.0	13
SLC6A6	2	13	13.0	0
DCAF7	1	13	13.0	13
TAF1	3	13	13.0	13
KLHL20	1	13	13.0	0
WARS	1	13	13.0	13
MFHAS1	1	13	13.0	13
ZBTB11	2	13	13.0	13
COL1A1	1	13	13.0	0
IQGAP3	1	13	13.0	0
HLA	1	13	13.0	0
ZNF800	1	13	13.0	0
Z95114.1	1	13	13.0	13
INSIG2	1	13	13.0	13
RTN4R	1	13	13.0	0
AP003396.3	1	13	13.0	13
SMC2	1	13	13.0	13
POLD1	1	13	13.0	0
TTC7B	1	13	13.0	13
LGALSL	2	13	13.0	0
SORL1	1	13	13.0	0
ZNF445	1	13	13.0	13
ERGIC2	1	13	13.0	0
LINC00963	1	13	13.0	13
AC136475.3	1	13	13.0	0
FGD2	2	13	12.999999999999998	12
HMGB3P2	4	45	12.966666666666667	0
RN7SL674P	13	211	12.871656362960707	0
RN7SL767P	13	212	12.825904728973782	0
TIMM23B	1	16	12.8	0
SNORD3G	2	38	12.333333333333334	0
SNORA63	2	49	12.25	0
SNORA63C	2	49	12.25	0
NBR1	3	26	12.228571428571428	0
LUC7L	1	12	12.000000000000002	0
AL139130.1	1	12	12.0	12
RNA5SP82	1	24	12.0	0
AC009090.5	1	12	12.0	12
DCAF13	1	12	12.0	0
RBBP7	1	12	12.0	12
CD164	2	12	12.0	0
ADAT3	3	12	12.0	12
CELA2B	3	16	12.0	0
KIF4A	1	12	12.0	12
RNA5SP123	1	24	12.0	0
PIK3R4	1	12	12.0	0
AL512306.2	1	12	12.0	12
UTP3	1	12	12.0	12
SHOX2	1	12	12.0	12
DNM3	1	12	12.0	0
ARHGDIA	1	12	12.0	12
RPS27AP14	1	12	12.0	12
TLN1	1	12	12.0	12
IGLV9	1	12	12.0	12
CLEC11A	1	12	12.0	12
VPS36	1	12	12.0	0
SLC4A1	1	12	12.0	0
PLEC	3	12	12.0	0
TBC1D16	1	12	12.0	0
PEX14	1	12	12.0	12
SLPI	1	12	12.0	12
FEM1B	1	12	12.0	12
ITGB3	2	13	12.0	11
NEURL1B	1	12	12.0	12
MON2	1	12	11.999999999999998	0
RPL17	1	17	11.559999999999997	0
RPS6	1	20	11.428571428571429	0
RPS2	1	25	11.363636363636365	0
DKC1	1	17	11.333333333333334	0
RN7SL128P	12	201	11.204989696294042	0
HNRNPR	1	25	11.111111111111112	0
HNRNPU	1	25	11.111111111111112	0
NDUFV1	1	11	11.000000000000005	0
TPCN1	1	10	11.000000000000002	1
GSE1	2	11	11.000000000000002	0
ITGB2	1	11	11.000000000000002	0
DLG1	1	11	11.0	11
TBCC	1	11	11.0	11
KCTD3	1	11	11.0	0
LBX1	1	11	11.0	11
MARF1	1	11	11.0	0
MGAT4C	1	11	11.0	11
ADRA2A	2	11	11.0	11
AL121957.1	1	11	11.0	0
H3F3A	1	11	11.0	0
GALNT9	1	11	11.0	0
ZNF385D	1	11	11.0	11
CCNB3	1	11	11.0	0
CCDC158	1	11	11.0	0
ENTPD4	1	11	11.0	11
EPHB3	1	11	11.0	0
FAM53B	1	11	11.0	0
SEC23A	1	11	11.0	0
CELF4	1	11	11.0	11
SLC25A43	2	11	11.0	11
SAT1	1	11	11.0	0
OAS3	1	11	11.0	11
NLRP4	1	11	11.0	0
HIST1H2AE	1	11	11.0	11
PARP1	1	22	11.0	0
AL449106.1	1	11	11.0	11
GATC	1	11	11.0	0
RNA5	1	10	11.0	1
CEP250	2	11	11.0	11
PARP1P1	1	22	11.0	0
EIF5	1	11	10.999999999999998	0
ZNF480	1	20	10.909090909090908	0
CPAMD8	1	11	10.833333333333334	0
RBMXL1	1	27	10.8	0
MAP2K3	1	12	10.666666666666666	0
BAG4	1	14	10.5	0
TRIM11	1	10	10.5	10
RN7SL396P	12	192	10.144383635687982	0
RNA5SP34	1	20	10.0	0
GUF1	1	10	10.0	0
OPA1	1	10	10.0	0
ABL2	1	10	10.0	0
CLIP2	1	10	10.0	0
RREB1	1	10	10.0	0
AC095038.3	1	20	10.0	0
VPS37B	1	10	10.0	10
TMEM65	1	10	10.0	10
AC108134.2	1	10	10.0	10
ZRANB1	1	10	10.0	10
MIR6723	1	10	10.0	10
HIC2	2	10	10.0	0
AC092634.6	1	20	10.0	0
DACT2	1	10	10.0	0
LYL1	1	10	10.0	10
TCF3	1	10	10.0	0
TBC1D2B	1	10	10.0	0
RAB27B	1	10	10.0	10
KCNK3	1	10	10.0	10
TRIM44	2	10	10.0	10
CCDC6	1	10	10.0	10
GMIP	1	10	10.0	0
PANX1	1	10	10.0	0
HEXIM1	1	10	10.0	10
AC016876.1	1	10	10.0	10
ACTG1	1	11	9.899999999999999	0
RN7SL546P	10	188	9.760545251849598	0
RN7SL795P	10	188	9.760545251849598	0
RN7SL43P	10	188	9.760545251849598	0
RN7SL49P	10	188	9.760545251849598	0
RN7SL300P	10	188	9.760545251849598	0
RN7SL308P	10	188	9.760545251849598	0
RN7SL296P	10	188	9.760545251849598	0
GOLGA8N	1	19	9.583333333333332	0
AMY1B	1	19	9.5	0
AL049779.1	1	19	9.5	0
VTI1B	1	19	9.5	0
TRIM41	1	15	9.375	0
CANX	1	20	9.09090909090909	0
SRRM2	2	9	9.000000000000002	8
ZEB2	1	9	9.000000000000002	0
TRA2B	2	9	9.000000000000002	0
SLC2A1	1	9	9.0	0
AL096816.1	1	9	9.0	9
AC120114.3	1	9	9.0	9
RIC8A	1	9	9.0	9
RBM15	1	9	9.0	0
ATP2A2	1	9	9.0	9
PALM	1	9	9.0	0
PPP1R10	1	9	9.0	0
EPHB4	1	9	9.0	0
APPL1	1	9	9.0	0
ZCCHC8	1	9	9.0	9
HADH	1	18	9.0	0
ZDHHC24	1	9	9.0	0
AC144831.1	1	9	9.0	9
DENND2D	1	9	9.0	0
ETV6	1	9	9.0	9
RNA5SP303	1	9	9.0	9
PIEZO1	1	9	9.0	9
IKZF2	1	9	9.0	0
SLC23A2	1	9	9.0	0
POU2AF1	1	9	9.0	9
CHAF1B	1	18	9.0	0
AL033397.1	1	9	9.0	0
ANP32A	1	11	8.799999999999999	0
GTF2IRD2B	2	20	8.714285714285712	0
MTURN	2	13	8.666666666666666	0
AKR1B10	2	22	8.600000000000001	0
CDC42EP4	2	25	8.571428571428571	0
SNHG6	1	17	8.5	0
PF4V1	1	17	8.5	0
AL023802.1	1	17	8.5	0
SNORD87	1	17	8.5	0
NUP107	1	17	8.5	0
SHLD2P1	1	25	8.333333333333334	0
GTF2IRD2P1	2	20	8.214285714285715	0
RBM5	1	9	8.100000000000001	0
PDE5A	2	8	8.0	0
EGFL7	1	8	8.0	0
KYNU	1	8	8.0	8
AZIN2	1	8	8.0	0
DNAJC27	1	8	8.0	0
AC006504.5	1	8	8.0	8
SSX2IP	1	8	8.0	8
SARM1	1	8	8.0	0
INAFM2	1	8	8.0	8
IRF2	1	8	8.0	8
ARHGEF38	1	16	8.0	0
E4F1	1	8	8.0	8
ZNF207	4	10	8.0	6
RORB	1	8	8.0	8
GUCY1A2	1	16	8.0	0
AL606970.3	1	8	8.0	8
LHFPL2	1	8	8.0	0
AP5M1	1	8	8.0	8
AP004608.1	1	8	8.0	8
GSPT1	1	8	8.0	8
ACTR3B	1	8	8.0	0
EIF3A	1	8	8.0	0
KMT2B	1	8	8.0	8
KCNC4	3	8	8.0	8
URI1	1	8	8.0	0
TESK2	1	8	8.0	0
WASHC2A	1	20	7.999999999999999	0
WASHC2C	1	20	7.999999999999999	0
ERC1	1	8	7.999999999999997	0
RNA5SP85	3	35	7.9111111111111105	0
AC011994.1	3	35	7.9111111111111105	0
ZRSR2P1	3	22	7.333333333333334	0
GAPDH	1	12	7.199999999999999	0
MORF4L1	1	7	7.000000000000003	0
ILDR2	2	7	7.000000000000001	0
ZMYND11	1	7	7.000000000000001	0
THAP12P4	2	7	7.0	7
RNF130	1	7	7.0	7
ACSM2B	1	14	7.0	0
ACSM2A	1	14	7.0	0
CTSZ	1	7	7.0	7
GNPAT	1	7	7.0	0
HIST1H2BK	1	21	7.0	0
POU2F1	1	7	7.0	0
RNA5SP440	1	21	7.0	0
ZNF345	4	7	7.0	7
AC010255.3	1	7	7.0	0
RF00425	1	7	7.0	7
U2AF2	1	7	7.0	7
MAP3K9	1	14	7.0	0
KCNB2	1	7	7.0	7
RN7SL634P	5	136	6.942363433667781	0
RN7SL8P	5	54	6.522222222222222	0
RN7SL838P	5	54	6.522222222222222	0
VCX3B	1	21	6.461538461538462	0
RN7SL242P	5	79	6.427211918516267	3
GOLGA8IP	1	19	6.333333333333333	0
RPL13AP5	5	95	6.333333333333333	0
AL354719.2	1	19	6.333333333333333	0
AC007192.1	2	32	6.333333333333333	0
KDM5B	1	19	6.333333333333333	0
GOLGA8S	1	19	6.333333333333333	0
AC024940.2	5	95	6.333333333333333	0
AC007666.1	1	19	6.333333333333333	0
RPL13AP20	5	95	6.333333333333333	0
RPL13AP25	5	95	6.333333333333333	0
HDAC5	1	11	6.285714285714286	0
RNA5SP258	3	30	6.133333333333333	0
RNA5SP65	3	30	6.133333333333333	0
RNA5SP103	3	30	6.133333333333333	0
CARMIL2	1	11	6.111111111111112	0
SP100	1	6	6.0	0
VDAC2	1	6	6.0	0
UNC93B1	1	6	6.0	6
TRAF5	1	6	6.0	6
RIOK3	1	6	6.0	0
AL445670.1	2	6	6.0	6
SPIN3	1	6	6.0	0
AC112128.1	1	24	6.0	0
NPHP4	1	6	6.0	0
DNM1L	1	6	6.0	0
PIGM	1	6	6.0	6
GAS2L1	1	6	6.0	6
TYK2	1	6	6.0	0
FRAT2	2	12	6.0	0
FRAT1	2	12	6.0	0
RAB23	1	6	6.0	6
TMEM231	1	6	6.0	6
UBXN2A	1	6	6.0	6
TFAP4	1	6	6.0	6
XBP1	1	6	6.0	0
FBXO30	2	6	6.0	6
PPFIBP2	2	6	6.0	0
GUK1	1	6	5.999999999999997	0
RYR1	2	15	5.933333333333333	0
RBM4B	1	21	5.833333333333334	0
ARMCX4	5	6	5.75	0
Z98949.3	2	20	5.75	1
ELF1	1	10	5.714285714285714	0
SNORA56	1	17	5.666666666666667	0
RPS27	1	20	5.555555555555555	0
PHLDA3	1	11	5.5	0
FTLP3	1	11	5.5	0
ZNF814	1	11	5.5	0
AC022336.2	1	11	5.5	0
FTL	1	11	5.5	0
FCRL3	1	10	5.333333333333333	0
MTCO1P53	1	16	5.333333333333333	0
MTCO1P40	1	16	5.333333333333333	0
RNA5SP450	1	16	5.333333333333333	0
RNA5SP366	1	16	5.333333333333333	0
SSB	1	7	5.25	0
HTT	1	18	5.142857142857143	0
PRPF31	1	6	5.142857142857142	0
RN7SL451P	2	21	5.111111111111111	0
CADPS	1	5	5.0	0
SLC2A4	1	5	5.0	0
RNA5SP77	4	6	5.0	4
RN7SL769P	1	20	5.0	0
GDE1	1	5	5.0	0
ZNF503	1	5	5.0	5
MARCH8	1	5	5.0	0
PPP1R21	4	5	5.0	5
CCL5	1	5	5.0	5
FBRSL1	2	5	5.0	0
AC008040.1	2	5	5.0	5
TRPV6	1	5	5.0	5
WDR12	2	5	5.0	5
ZSCAN5C	1	5	5.0	5
MKNK2	1	5	5.0	0
CENPN	1	5	5.0	0
NPAP1	2	5	5.0	5
HDAC11	1	5	4.999999999999999	0
VCX3A	1	21	4.846153846153847	0
VCX	1	21	4.846153846153847	0
AMY1A	1	19	4.75	0
AMY2A	1	19	4.75	0
PICK1	1	11	4.714285714285714	0
DIXDC1	1	14	4.666666666666667	0
AC093503.3	1	18	4.5	0
ZNF121	1	18	4.5	0
RNF125	1	18	4.5	0
AC118553.2	1	18	4.5	0
RNY1P12	6	86	4.469064304766576	0
GOLGA2	1	13	4.426470588235295	0
AC006028.1	1	22	4.4	0
AC007036.3	2	13	4.333333333333333	0
ELF4	1	10	4.285714285714286	0
AL845331.2	2	27	4.25	1
CLEC14A	1	21	4.2	0
ZFHX3	1	23	4.181818181818182	0
RNY4P13	4	35	4.114285714285714	0
AC104996.3	4	35	4.114285714285714	0
PALMD	1	12	4.0	0
MTCO2P12	1	12	4.0	0
MALL	1	4	4.0	4
PRSS27	1	4	4.0	4
AC012360.3	2	4	4.0	4
AL157396.1	1	4	4.0	4
CELA2A	3	16	4.0	0
FAM21EP	1	20	4.0	0
XRCC1	1	8	4.0	0
IFI30	1	6	4.0	0
ABCB9	1	4	4.0	4
RNY4P24	3	4	4.0	4
SNORD12B	1	4	4.0	4
ZMYND8	1	4	4.0	0
AC009244.1	1	8	4.0	0
HCFC2	1	4	4.0	4
TAT	2	19	4.0	1
COX11	2	4	4.0	0
AL353719.1	1	8	4.0	0
ARHGEF1	2	4	4.0	4
CDC26	1	8	4.0	0
WHAMM	1	4	4.0	4
ACTR2	1	4	4.0	0
MTCO2P2	1	12	4.0	0
CARHSP1	1	4	3.9999999999999996	0
ZFX	3	4	3.9999999999999996	0
ARPC2	1	4	3.9999999999999996	0
DDX3X	1	4	3.999999999999998	0
SCYGR8	2	16	3.892857142857143	0
SCYGR6	2	16	3.892857142857143	0
SCYGR7	2	16	3.892857142857143	0
AC064853.2	2	16	3.892857142857143	0
NPHP3	1	23	3.8333333333333335	0
PLCD3	1	15	3.75	0
SNORA9B	1	15	3.75	0
SNORA9	1	15	3.75	0
NAT16	1	5	3.75	0
RF00411	1	15	3.75	0
SNHG15	1	15	3.75	0
AC113189.4	5	7	3.642857142857143	1
AC015813.2	4	26	3.5714285714285716	0
RN7SL151P	4	33	3.522222222222222	0
RN7SL538P	4	33	3.522222222222222	0
AC079089.2	1	14	3.5	0
HIST2H2AA4	4	7	3.5	0
HIST2H2AA3	4	7	3.5	0
RNA5SP132	3	18	3.4857142857142858	1
MEMO1	1	4	3.428571428571428	0
RN7SL97P	4	76	3.4272119185162664	0
RNY4P19	5	25	3.4	0
PPFIA2	1	20	3.3333333333333335	0
RNA5SP36	2	15	3.3	0
FP885919.1	1	26	3.25	0
FP325317.1	1	26	3.25	0
AQP7P3	1	26	3.25	0
AQP7P4	1	26	3.25	0
AQP7P1	1	26	3.25	0
AQP7P2	1	26	3.25	0
AQP7P5	1	26	3.25	0
GOLGA8G	1	13	3.25	0
GOLGA8R	1	13	3.25	0
FGF11	4	6	3.214285714285714	0
TIMM23	1	16	3.2	0
GTF2IRD2	2	20	3.071428571428571	0
MOGS	1	3	3.0000000000000004	0
DTX2	2	3	3.0	3
ADRB1	3	3	3.0	3
RNA5SP74	3	3	3.0	3
RBBP8	1	3	3.0	3
TSPYL1	1	3	3.0	3
DDX49	3	3	3.0	0
EXOSC7	1	3	3.0	0
TICAM1	1	3	3.0	3
KHNYN	1	3	3.0	0
UBC	1	3	3.0	0
XPR1	1	6	3.0	0
VAV3	1	3	3.0	0
DERA	1	3	3.0	0
ASH1L	1	2	3.0	0
SETD4	1	3	3.0	3
KRTAP16	1	3	3.0	3
ZIC5	3	3	3.0	3
SNORD27	1	15	3.0	0
DENND5A	2	3	3.0	3
TACC1	1	3	3.0	0
APOB	1	3	3.0	3
LCP2	1	3	3.0	0
LINC02334	2	3	3.0	3
KHDRBS3	1	3	3.0	3
LYPD3	1	3	3.0	3
AL358113.1	2	21	2.8636363636363633	0
RPS6P25	1	20	2.857142857142857	0
AC090686.1	1	20	2.857142857142857	0
AC007688.1	1	20	2.857142857142857	0
FCRL5	1	10	2.6666666666666665	0
RNA5SP183	2	17	2.4857142857142858	0
CHD7	1	16	2.4615384615384617	0
ZNF667	1	6	2.4	0
RNA5SP516	1	16	2.2857142857142856	0
LINC00910	5	49	2.211851851851852	0
SNORD32A	1	11	2.2	0
HBZP1	1	17	2.125	0
HBZ	1	17	2.125	0
RAPGEF2	1	23	2.090909090909091	0
PLCG2	3	47	2.0666666666666664	0
RF00100	3	47	2.0666666666666664	0
RN7SKP176	3	47	2.0666666666666664	0
RN7SK	3	47	2.0666666666666664	0
RN7SKP203	3	47	2.0666666666666664	0
RN7SL502P	3	48	2.0272119185162665	0
RN7SL143P	3	48	2.0272119185162665	0
RN7SL397P	3	48	2.0272119185162665	0
GAK	1	2	2.0000000000000004	0
AC013472.3	1	2	2.0	2
B4GALT3	1	2	2.0	0
BTF3P13	2	2	2.0	2
ANKMY2	2	2	2.0	0
NLK	2	2	2.0	0
GM2A	1	2	2.0	2
NF2	1	2	2.0	0
NOTCH1	1	2	2.0	2
FCRL2	1	10	2.0	0
DNAH11	2	2	2.0	0
AL034397.3	2	2	2.0	0
TRBV7	1	2	2.0	2
TAS1R1	1	2	2.0	0
DIRC2	2	2	2.0	1
EDA2R	1	2	2.0	2
DOC2B	2	2	2.0	2
OR10A2	1	4	2.0	0
NKX2	1	2	2.0	0
CSMD3	2	2	2.0	0
EMP1	1	2	2.0	2
SIX5	1	2	2.0	0
RN7SL521P	1	8	2.0	0
AD000090.1	1	2	2.0	2
RAB7A	1	2	2.0	2
TMED8	1	2	2.0	2
PHACTR1	1	2	2.0	0
PLXNA4	2	2	2.0	2
LINC00865	2	2	2.0	0
ADAMTSL1	2	2	2.0	0
LINC01749	1	2	2.0	2
FBRS	1	2	2.0	2
RNY3P11	1	2	2.0	2
TCF4	2	2	2.0	2
RNA5SP336	1	2	2.0	2
KLHL1	1	2	2.0	2
PNMA5	1	2	2.0	0
CNKSR2	2	2	2.0	0
RF00407	1	4	2.0	0
SNHG25	1	4	2.0	0
SMPD4P1	1	2	2.0	0
AC092902.5	1	2	2.0	2
SMIM10L1	1	2	2.0	2
ACP1	1	2	2.0	0
TRIM73	2	2	2.0	2
PTAFR	1	2	2.0	0
YWHAEP4	1	2	2.0	2
ZMYM1	2	2	1.9999999999999998	0
ACVR2A	1	2	1.9999999999999998	0
PTPRC	2	2	1.9999999999999998	0
AP3B2	1	25	1.9230769230769231	0
RN7SL418P	1	25	1.9230769230769231	0
RN7SL577P	1	25	1.9230769230769231	0
RN7SL578P	1	25	1.9230769230769231	0
RN7SL800P	1	25	1.9230769230769231	0
RN7SL186P	1	25	1.9230769230769231	0
RN7SL363P	1	25	1.9230769230769231	0
RN7SL19P	1	25	1.9230769230769231	0
RN7SL615P	1	25	1.9230769230769231	0
RN7SL399P	1	25	1.9230769230769231	0
RN7SL386P	1	25	1.9230769230769231	0
AC018628.1	1	25	1.9230769230769231	0
RN7SL126P	1	25	1.9230769230769231	0
OTOF	1	15	1.875	0
AC006511.3	2	15	1.875	0
SPAG5	1	11	1.8333333333333333	0
ZNF527	1	11	1.8333333333333333	0
PRKAG1	1	11	1.8333333333333333	0
FXYD3	1	11	1.8333333333333333	0
LRRC57	1	6	1.7999999999999998	0
AC241584.1	1	7	1.75	0
RN7SL724P	3	11	1.7239130434782608	0
MPLKIP	1	17	1.7	0
RN7SL752P	3	17	1.683838383838384	0
FEM1A	1	10	1.6666666666666667	0
SNHG12	1	2	1.6666666666666665	0
VCX2	1	21	1.6153846153846154	0
VCY	1	21	1.6153846153846154	0
VCY1B	1	21	1.6153846153846154	0
RNA5SP273	3	3	1.6111111111111112	1
RPS7P4	2	24	1.5178571428571428	0
RPS7P1	2	24	1.5178571428571428	0
RPS7P10	2	24	1.5178571428571428	0
RPS7P11	2	24	1.5178571428571428	0
RN7SL454P	1	6	1.5	0
NDUFA13	1	2	1.5	0
ZNF830	1	25	1.3888888888888888	0
CENPB	1	25	1.3888888888888888	0
RPS7P8	1	22	1.375	0
AC243725.1	1	12	1.3333333333333333	0
RNY4P34	2	2	1.3333333333333333	1
RAET1E	2	2	1.3333333333333333	1
NGLY1	1	2	1.3333333333333333	0
MYCBP2	2	2	1.3333333333333333	0
CCDC103	1	5	1.25	0
MCFD2	1	1	1.2	1
CSNK1E	2	2	1.1904761904761907	0
RBM14	1	21	1.1666666666666667	0
ZFHX2	1	1	1.1666666666666667	1
MKRN4P	1	17	1.1333333333333333	0
AC005912.1	1	20	1.1111111111111112	0
RNA5SP286	2	2	1.1111111111111112	1
AP000936.3	1	20	1.1111111111111112	0
UBE3AP2	2	2	1.1111111111111112	1
AC090602.1	1	20	1.1111111111111112	0
RNA5SP124	3	3	1.1111111111111112	0
AC099560.2	1	20	1.1111111111111112	0
AL034379.1	1	20	1.1111111111111112	0
BX248409.1	1	20	1.1111111111111112	0
RPS27P21	1	20	1.1111111111111112	0
RPS27P29	1	20	1.1111111111111112	0
RPS27P15	1	20	1.1111111111111112	0
AC098583.1	1	20	1.1111111111111112	0
AC002075.2	1	20	1.1111111111111112	0
AC099336.2	1	20	1.1111111111111112	0
AC098614.2	1	20	1.1111111111111112	0
ANP32C	1	11	1.1	0
ANP32D	1	11	1.1	0
ACTG1P9	1	11	1.1	0
RN7SKP102	1	16	1.0666666666666667	0
RN7SKP139	1	16	1.0666666666666667	0
RN7SKP143	1	16	1.0666666666666667	0
RN7SKP163	1	16	1.0666666666666667	0
RN7SKP79	1	16	1.0666666666666667	0
RN7SKP80	1	16	1.0666666666666667	0
RN7SKP25	1	16	1.0666666666666667	0
RN7SKP36	1	16	1.0666666666666667	0
RN7SKP37	1	16	1.0666666666666667	0
RN7SKP255	1	16	1.0666666666666667	0
PATJ	1	1	1.0000000000000002	0
MDM4	1	1	1.0000000000000002	0
STAT6	1	1	1.0000000000000002	0
TMC5	1	1	1.0000000000000002	0
RNA5SP289	1	1	1.0	1
AC007608.1	1	1	1.0	1
TMEM115	1	1	1.0	1
SMAD5	1	1	1.0	0
ACSF3	1	1	1.0	1
NACA4P	1	1	1.0	0
BTF3L4	1	1	1.0	0
AC091100.1	1	1	1.0	1
TBL1XR1	1	1	1.0	1
AC079174.2	1	12	1.0	0
RNA5SP214	1	1	1.0	1
ARID5A	1	1	1.0	1
PPP4R3C	1	1	1.0	1
AP004782.1	1	1	1.0	1
TPPP2	1	1	1.0	0
DNAJC5G	1	1	1.0	0
CTNNA3	1	1	1.0	1
AC073410.1	1	1	1.0	1
PRNCR1	1	1	1.0	1
ANKRD1	1	1	1.0	1
STAB1	1	1	1.0	0
SERP1	1	1	1.0	0
GYS1	1	1	1.0	1
MTND6P29	1	1	1.0	1
KLLN	1	1	1.0	1
AP000233.2	2	31	1.0	0
AP001057.1	1	1	1.0	1
CDAN1	1	1	1.0	0
AC092376.2	1	1	1.0	1
TSHZ1	1	1	1.0	0
RNY4P3	1	1	1.0	1
AL365214.2	1	1	1.0	1
SLC11A2	1	1	1.0	0
ZNF607	1	1	1.0	0
C19orf25	1	1	1.0	1
AP001120.1	1	1	1.0	1
CACNG4	1	1	1.0	1
FNIP2	1	1	1.0	1
LINC00242	1	1	1.0	1
RN7SL727P	1	1	1.0	1
VSTM2A	1	1	1.0	0
EVL	1	1	1.0	1
DUSP23	1	1	1.0	0
AC068631.1	1	1	1.0	1
PATL1	1	1	1.0	1
AL032819.3	1	1	1.0	1
RAD9A	1	1	1.0	0
MAFG	1	1	1.0	1
LINC02457	1	1	1.0	1
BAG1	1	1	1.0	1
EIF4E2P2	1	1	1.0	1
NKAPD1	1	1	1.0	0
DGKH	1	1	1.0	1
CACNB3	1	1	1.0	0
CACNB1	1	1	1.0	1
BPIFB9P	1	1	1.0	1
AC019064.1	1	1	1.0	1
RPTN	1	1	1.0	1
MTATP8P1	1	1	1.0	1
ATP8A2	1	1	1.0	1
AGBL3	1	1	1.0	1
GTF2H5	1	1	1.0	1
HS1BP3	1	1	1.0	1
ASAH1	1	1	1.0	1
RNF165	1	1	1.0	0
MRAS	1	1	1.0	1
HSBP1	1	1	1.0	0
CHL1	1	1	1.0	0
CSRP1	1	1	1.0	0
TRIM7	1	1	1.0	1
RNF157	1	1	1.0	1
LINC00663	1	1	1.0	1
LINC01514	1	1	1.0	1
TYSND1	1	1	1.0	0
AC132825.1	1	1	1.0	1
HOXB4	1	1	1.0	1
AC021054.1	1	1	1.0	0
QRICH2	1	1	1.0	0
CLCN5	1	1	1.0	1
FO393422.1	1	1	1.0	1
PDLIM3	1	1	1.0	0
PRTG	1	1	1.0	1
LAMA2	1	1	1.0	0
CCDC187	1	1	1.0	1
LAMA5	1	1	1.0	1
CFAP57	1	1	1.0	0
CDHR1	1	1	1.0	0
LMBRD1	1	1	1.0	0
EED	1	1	1.0	0
RN7SL664P	1	1	1.0	1
LSM14A	1	1	1.0	0
CPS1	1	1	1.0	0
PSEN1	1	1	1.0	1
YTHDC2	1	1	1.0	0
DOK3	1	1	1.0	0
RUNDC3A	1	1	1.0	1
ADPRHL2	1	1	1.0	1
LKAAEAR1	1	1	1.0	0
NPDC1	1	1	1.0	1
CCT5	1	1	1.0	0
PAK2	1	1	1.0	1
SGO1P2	1	1	1.0	1
MRPS6	1	1	1.0	1
SORCS1	1	1	1.0	1
AC092155.1	1	1	1.0	0
AC138028.6	1	1	1.0	1
VDAC1P12	1	1	1.0	1
CLYBL	1	1	1.0	1
CCDC126	1	1	1.0	0
PPP1R11	1	1	1.0	0
PCSK1	1	1	1.0	1
ID2	1	1	1.0	1
RNA5SP515	1	1	1.0	1
HIVEP2	1	1	1.0	0
ST8SIA5	1	1	1.0	1
COMMD9	1	1	1.0	1
MIR4422HG	1	1	1.0	1
ZMPSTE24	1	1	1.0	1
AC107401.1	1	1	1.0	1
RSAD1	1	1	1.0	1
IMP3	1	1	1.0	1
C1orf220	1	1	1.0	1
ST6GAL1	1	1	1.0	1
PELO	1	1	1.0	1
TXNDC17	1	1	1.0	1
TMEM41A	1	1	1.0	1
EPHB6	1	1	1.0	1
SMAP2	1	1	1.0	0
SLC12A5	1	1	1.0	1
BARX2	1	1	1.0	1
ZBTB48	1	1	1.0	0
DSG2	1	1	1.0	1
SH2D4A	1	1	1.0	0
AC068888.1	1	1	1.0	1
GNL3L	1	1	1.0	0
ZNF662	1	1	1.0	0
THEM6	1	1	1.0	1
AC068831.6	1	1	1.0	1
LINC01249	1	1	1.0	1
S100A8	1	1	1.0	0
SLC9A6	1	1	1.0	1
ACAP3	1	1	1.0	0
SARS	1	1	1.0	0
LINC00374	1	1	1.0	1
PIM1	1	1	1.0	1
SLC9C1	1	1	1.0	0
HP	1	1	1.0	1
NOMO3	1	1	1.0	0
ZNF211	1	1	1.0	0
AP005203.1	1	1	1.0	0
SRPX2	1	1	1.0	0
RPS27L	1	1	1.0	1
OR10H5	1	1	1.0	1
DMAC2	1	1	1.0	0
STAU2	1	1	1.0	0
SH3BGRL3	1	1	1.0	0
PTH1R	1	1	1.0	1
TMEM51	1	1	1.0	0
C7orf50	1	1	1.0	0
ZFAT	1	1	1.0	1
ZNF267	1	1	1.0	0
AGAP3	1	1	1.0	1
ZNF277	2	31	1.0	0
AC068234.1	1	2	1.0	0
CSNK2A1	1	1	1.0	1
GBP7	1	1	1.0	0
AL135929.1	1	1	1.0	1
AC024022.1	1	1	1.0	0
EHMT1	1	1	1.0	0
MRPL48P1	1	1	1.0	1
TDRKH	1	1	1.0	0
RN7SKP69	2	31	1.0	0
CAPN12	1	1	1.0	1
AC090510.1	1	1	1.0	1
ERICH3	1	1	1.0	0
PDXP	1	1	1.0	1
RN7SKP94	2	31	1.0	0
IQCE	1	1	1.0	1
CASP4	1	1	1.0	0
MCF2L	1	1	1.0	1
CBX4	1	2	1.0	0
DARS	1	1	1.0	0
UBB	1	1	1.0	0
LPA	1	1	1.0	0
LOR	1	2	1.0	0
AL451142.2	1	1	1.0	1
F2RL1	1	1	1.0	1
RNA5SP442	1	1	1.0	1
ADH1B	1	1	1.0	1
UGDH	1	1	1.0	1
HEG1	1	1	1.0	0
UBXN4	1	1	1.0	0
Z97206.2	1	1	1.0	1
SLC22A16	1	1	1.0	1
RNA5SP429	1	1	1.0	1
RSF1	1	1	1.0	1
TENM1	1	1	1.0	0
TOP2A	1	1	1.0	0
PARVG	1	1	1.0	0
TP53BP1	1	1	1.0	1
ATP6V0A2	1	1	1.0	1
CHTF8	1	1	1.0	0
HELZ2	1	1	1.0	1
RN7SKP20	1	1	1.0	1
SLC35D2	1	1	1.0	1
SLC35D1	1	1	1.0	1
SPTBN5	1	1	1.0	1
UHRF1BP1	1	1	1.0	1
SRRM1	1	1	1.0	0
RN7SKP45	2	31	1.0	0
AC067930.1	2	31	1.0	0
C1orf109	1	1	1.0	1
DNAJB9	1	1	1.0	1
RPL32P3	1	1	1.0	0
DNAJB4	1	1	1.0	0
AL645937.4	1	1	1.0	1
HDAC8	1	1	1.0	0
RFC5	1	1	1.0	0
IDH3A	1	1	1.0	1
SYNE2	1	1	1.0	0
AC006145.1	1	1	1.0	1
DYRK1A	1	1	1.0	1
RALGAPA2	1	1	1.0	0
PCDHAC1	1	1	1.0	1
EDC3	1	1	1.0	0
LINC01714	1	1	1.0	0
AC100803.2	1	1	1.0	1
AC092139.2	1	1	1.0	1
MKLN1	1	1	1.0	0
SNCAIP	1	1	1.0	1
ELP4	1	1	1.0	1
CKB	1	1	1.0	1
PRUNE2	1	1	1.0	0
GAS5	1	1	1.0	0
TKT	1	1	1.0	1
GRAMD2A	1	1	1.0	0
ADAMTS7P3	1	1	1.0	1
PHC3	1	1	1.0	1
NFATC1	1	1	1.0	0
PCDHA8	1	1	1.0	0
AC027279.4	1	1	1.0	1
CMKLR1	1	1	1.0	0
DLEU2	1	1	1.0	1
ELK4	1	1	1.0	1
SMC3	1	1	1.0	1
SUGT1	1	1	1.0	1
KRTAP19	1	1	1.0	1
RN7SKP173	2	31	1.0	0
COL7A1	1	1	1.0	0
RN7SKP175	2	31	1.0	0
RN7SKP178	2	31	1.0	0
RNA5SP399	1	1	1.0	1
RN7SKP187	2	31	1.0	0
POLD4	1	1	1.0	0
RN7SKP180	2	31	1.0	0
DNAH8	1	1	1.0	1
KRTAP10	1	1	1.0	0
AC021078.1	1	1	1.0	1
RN7SKP198	2	31	1.0	0
RN7SKP193	2	31	1.0	0
CA1	1	1	1.0	0
AGGF1P1	1	2	1.0	0
AGGF1P3	1	2	1.0	0
TCHH	1	1	1.0	0
RNA5SP388	1	1	1.0	1
AC022201.2	1	1	1.0	1
COX20	1	1	1.0	1
HNRNPA1P30	1	1	1.0	1
GH2	1	1	1.0	0
IGF2R	1	1	1.0	0
WDFY3	1	1	1.0	1
CCNYL1	1	1	1.0	1
AL033380.1	1	1	1.0	1
EIF4BP9	1	1	1.0	1
MTRNR2L6	1	1	1.0	1
MRPS10	1	1	1.0	1
PEX5L	1	1	1.0	0
SMARCA1	1	1	1.0	0
SLC10A1	1	1	1.0	1
B4GALNT4	1	1	1.0	1
CD226	1	1	1.0	0
KCTD13	1	1	1.0	0
TBC1D22B	1	1	1.0	1
ANPEP	1	1	1.0	1
MYO1H	1	1	1.0	0
DBNDD1	1	1	1.0	1
DYTN	1	1	1.0	0
TTC39B	1	1	1.0	1
AL133387.2	1	1	1.0	1
EIF4E	1	1	1.0	1
SMIM32	1	1	1.0	1
LINC01447	1	1	1.0	1
ZNRF3	1	1	1.0	1
SRBD1	1	1	1.0	1
SRF	1	1	1.0	1
NRG1	1	1	1.0	1
AC245452.1	1	1	1.0	1
AC106872.9	1	1	1.0	1
AC106872.8	1	1	1.0	1
NADK	1	1	1.0	0
FTO	1	1	1.0	1
PKP4	1	1	1.0	0
AC105362.1	1	1	1.0	1
RN7SKP204	2	31	1.0	0
RN7SKP208	2	31	1.0	0
RN7SKP207	2	31	1.0	0
LY75	1	1	1.0	0
AL137002.2	1	1	1.0	1
RN7SKP228	2	31	1.0	0
GAPDHP21	1	1	1.0	1
SNX32	1	1	1.0	0
RN7SKP237	2	31	1.0	0
RN7SKP236	2	31	1.0	0
RN7SKP230	2	31	1.0	0
DDB1	1	1	1.0	1
DLGAP4	1	1	1.0	1
LINC00974	1	1	1.0	1
ARHGAP5	1	1	1.0	0
RF00092	1	1	1.0	1
ZNF30	1	1	1.0	1
FASN	1	1	1.0	0
AC010247.1	1	1	1.0	0
NR2F2	1	1	1.0	0
BTBD16	1	1	1.0	1
FUCA1	1	1	1.0	1
KCNQ1OT1	1	1	1.0	1
GATA4	1	1	1.0	0
CDCA7	1	1	1.0	0
BCR	1	1	1.0	0
AL022326.1	1	1	1.0	0
CACNA2D1	1	1	1.0	1
HMGB1P27	1	1	1.0	1
CR392000.1	1	1	1.0	1
USP34	1	1	0.9999999999999999	0
TUT4	1	1	0.9999999999999999	0
RUFY1	1	1	0.9999999999999999	0
SEPT2	1	1	0.9999999999999999	0
TCERG1	1	1	0.9999999999999999	0
ANKRD13A	1	1	0.9999999999999999	0
SMG7	1	1	0.9999999999999999	0
PKD2L2	1	1	0.9999999999999998	0
ATP8B4	1	1	0.9999999999999998	0
CLTA	1	1	0.9999999999999998	0
MAPK9	1	1	0.9999999999999998	0
SEC16A	1	1	0.9999999999999998	0
DDX5	1	1	0.9999999999999998	0
NRDC	1	1	0.9999999999999998	0
ATP11A	1	1	0.9999999999999998	0
MIB2	1	1	0.9999999999999997	0
ERICH6	2	2	0.9285714285714286	0
IGF2BP3	1	1	0.9166666666666667	0
RBM6	1	9	0.9	0
SNORD3H	2	16	0.9	0
PHLDB2	1	1	0.8888888888888891	0
YWHAE	1	1	0.8888888888888891	0
SNX33	1	6	0.8571428571428571	0
ANKRD11	1	1	0.857142857142857	0
NCL	1	1	0.8333333333333333	0
FAM71F1	1	1	0.8	0
DDX42	1	2	0.8	0
AL391416.1	1	12	0.8	0
SEPT8	1	1	0.8	0
GAPDHP71	1	12	0.8	0
GAPDHP61	1	12	0.8	0
GAPDHP29	1	12	0.8	0
GAPDHP58	1	12	0.8	0
GAPDHP40	1	12	0.8	0
AC020917.1	1	25	0.7575757575757576	0
AC098590.1	1	25	0.7575757575757576	0
AL355802.1	1	25	0.7575757575757576	0
AL162430.1	1	25	0.7575757575757576	0
RPS2P7	1	25	0.7575757575757576	0
RPS2P4	1	25	0.7575757575757576	0
RPS2P5	1	25	0.7575757575757576	0
AL158047.1	1	25	0.7575757575757576	0
AL663070.1	1	25	0.7575757575757576	0
AL592295.1	1	25	0.7575757575757576	0
AC097658.1	1	25	0.7575757575757576	0
RPS2P44	1	25	0.7575757575757576	0
RPS2P46	1	25	0.7575757575757576	0
RPS2P55	1	25	0.7575757575757576	0
AC007279.1	1	25	0.7575757575757576	0
AC022210.1	1	25	0.7575757575757576	0
AC244093.1	1	25	0.7575757575757576	0
AC025186.1	1	25	0.7575757575757576	0
AC092634.5	1	1	0.75	0
RN7SL675P	1	19	0.7307692307692307	0
RN7SL100P	1	19	0.7307692307692307	0
AC144530.1	1	17	0.68	0
AC093422.1	1	17	0.68	0
RPL17P34	1	17	0.68	0
RPL17P36	1	17	0.68	0
RPL17P22	1	17	0.68	0
BX679664.3	1	17	0.68	0
AC113935.1	1	17	0.68	0
AC064799.1	1	17	0.68	0
PELP1	1	1	0.6666666666666667	0
PTCH2	1	1	0.6666666666666666	0
FAM71E2	1	1	0.6666666666666666	0
FHDC1	1	1	0.6666666666666666	0
SSH1	1	1	0.6666666666666666	0
ZNF282	1	1	0.6666666666666666	0
FAM161B	1	1	0.6666666666666666	0
TLR4	2	2	0.6666666666666666	0
WDR27	1	2	0.6666666666666666	0
MTERF4	1	1	0.6666666666666666	0
RF00026	2	21	0.6217105263157895	0
GCOM1	1	1	0.6153846153846154	0
RN7SL37P	2	2	0.6111111111111112	0
RN7SL278P	2	2	0.6111111111111112	0
AVL9	1	1	0.6000000000000001	0
PITPNM2	1	2	0.6000000000000001	0
ZNF506	1	6	0.6	0
RN7SKP131	1	21	0.6	0
RN7SKP154	1	21	0.6	0
RN7SKP160	1	21	0.6	0
RIMBP3	1	21	0.6	0
TMEM80	1	6	0.6	0
RN7SKP63	1	21	0.6	0
RIMBP3B	1	21	0.6	0
RIMBP3C	1	21	0.6	0
LIAS	1	6	0.6	0
RN7SKP221	1	21	0.6	0
RN7SKP239	1	21	0.6	0
RN7SKP261	1	21	0.6	0
HAP1	1	1	0.5714285714285714	0
DPY30	1	4	0.5714285714285714	0
MTND2P28	1	1	0.5	0
RFPL1S	1	1	0.5	0
CACNG8	1	1	0.5	0
ALKAL2	1	1	0.5	0
CHST12	1	1	0.5	0
CCDC180	1	1	0.5	0
RNA5SP150	1	1	0.5	0
STRA6LP	1	1	0.5	0
GGT5	1	1	0.5	0
AL117328.2	1	1	0.5	0
RNY3P1	1	1	0.5	0
AC009403.2	1	1	0.5	0
AC102953.2	1	1	0.5	0
AC110813.1	1	1	0.5	0
RNA5SP522	1	1	0.5	0
RNA5SP521	1	1	0.5	0
FNDC9	1	1	0.5	0
AC011448.1	1	2	0.5	0
FIRRE	1	1	0.5	0
AC008676.3	1	1	0.5	0
MDN1	1	1	0.5	0
AC007495.2	1	1	0.5	0
AC040168.1	1	1	0.5	0
SIX4	1	1	0.5	0
CDH23	1	1	0.5	0
C3orf85	1	1	0.5	0
COTL1	1	1	0.5	0
AC009831.4	1	1	0.5	0
DNAJC9	1	1	0.5	0
LINC01301	1	1	0.5	0
AL022323.4	1	1	0.5	0
AGPAT1	1	1	0.5	0
RNA5SP335	1	1	0.5	0
KLHL7	1	1	0.5	0
AC010616.1	1	1	0.5	0
GNRHR	1	1	0.5	0
RNA5SP302	1	1	0.5	0
AC007547.3	1	1	0.5	0
CNPY1	1	1	0.5	0
FGD5P1	1	1	0.5	0
AC144522.1	1	1	0.5	0
FAM117A	1	1	0.5	0
AC025569.1	1	1	0.5	0
FMR1	1	1	0.47619047619047616	0
AC245014.3	1	7	0.4666666666666667	0
GOLGA2P7	1	1	0.4347826086956521	0
PDE4C	1	1	0.42857142857142855	0
CD2BP2	1	1	0.42857142857142855	0
RN7SL499P	1	2	0.4	0
RN7SL587P	1	2	0.4	0
RN7SL704P	1	2	0.4	0
RNY1P13	1	3	0.375	0
AC099513.1	1	1	0.3333333333333333	0
AC005480.1	1	1	0.3333333333333333	0
CDK9	1	1	0.3333333333333333	0
CR769776.3	1	1	0.3333333333333333	0
WWC1	1	1	0.3333333333333333	0
DBF4	1	1	0.3333333333333333	0
LINC00309	1	1	0.3333333333333333	0
SNORA61	1	2	0.3333333333333333	0
RPLP1P11	1	1	0.3333333333333333	0
RNU5E	1	1	0.3333333333333333	0
TTC19	1	1	0.3333333333333333	0
AL513478.2	1	1	0.3333333333333333	0
AL022718.1	1	1	0.3333333333333333	0
AC020922.1	1	1	0.3333333333333333	0
NCAPG2	1	1	0.3333333333333333	0
POLR2M	1	1	0.3076923076923077	0
TRPV4	1	1	0.30434782608695654	0
MEIS2	1	1	0.2857142857142857	0
AC012645.3	1	1	0.2857142857142857	0
MLLT10	1	1	0.2857142857142857	0
SKAP1	1	1	0.2857142857142857	0
RN7SL665P	1	3	0.2727272727272727	0
RN7SL230P	1	3	0.2727272727272727	0
RN7SL118P	1	3	0.2727272727272727	0
LCMT1	1	1	0.25	0
AVEN	1	1	0.25	0
NUPR1	1	1	0.25	0
CBWD2	1	1	0.25	0
CBWD3	1	1	0.25	0
CBWD5	1	1	0.25	0
CBWD6	1	1	0.25	0
AL035404.1	1	1	0.25	0
MED14	1	1	0.25	0
MED17	1	1	0.25	0
HMGB1	1	1	0.2272727272727273	0
GTF3C5	1	1	0.2272727272727273	0
RN7SL237P	2	5	0.22391304347826085	0
RN7SL328P	2	5	0.22391304347826085	0
RN7SL720P	2	5	0.22391304347826085	0
RN7SL33P	2	5	0.22391304347826085	0
RN7SL153P	2	5	0.22391304347826085	0
RN7SL597P	2	5	0.22391304347826085	0
RN7SL181P	2	5	0.22391304347826085	0
RN7SL184P	2	5	0.22391304347826085	0
RN7SL585P	2	5	0.22391304347826085	0
RN7SL567P	2	5	0.22391304347826085	0
RN7SL218P	2	5	0.22391304347826085	0
RN7SL263P	2	5	0.22391304347826085	0
RN7SL350P	2	5	0.22391304347826085	0
RN7SL468P	2	5	0.22391304347826085	0
RN7SL291P	2	5	0.22391304347826085	0
RN7SL823P	2	5	0.22391304347826085	0
RN7SL380P	2	5	0.22391304347826085	0
RN7SL691P	2	5	0.22391304347826085	0
RN7SL210P	2	5	0.22391304347826085	0
RN7SL672P	1	2	0.2222222222222222	0
GOLGA2P10	1	1	0.21739130434782608	0
ADIPOR2	1	1	0.2	0
OR1S1	1	1	0.2	0
RN7SL248P	1	1	0.2	0
AC108693.2	1	1	0.2	0
PTPRJ	1	1	0.2	0
RN7SL453P	1	1	0.2	0
KDM7A	1	2	0.2	0
AKR1B10P1	1	1	0.2	0
MRPS26	1	1	0.2	0
RN7SL733P	1	1	0.2	0
SNTB1	1	1	0.19047619047619047	0
OR10G3	1	1	0.1875	0
CHMP3	1	1	0.18181818181818182	0
RN7SL630P	1	3	0.17647058823529413	0
RN7SL466P	1	3	0.17647058823529413	0
RN7SL620P	1	3	0.17647058823529413	0
RN7SL317P	1	3	0.17647058823529413	0
RN7SL627P	1	3	0.17647058823529413	0
RN7SL494P	1	3	0.17647058823529413	0
RN7SL395P	1	3	0.17647058823529413	0
RN7SL342P	1	3	0.17647058823529413	0
RN7SL814P	1	4	0.17391304347826086	0
AC044860.1	1	1	0.17391304347826086	0
RN7SL305P	1	4	0.17391304347826086	0
RN7SL70P	1	4	0.17391304347826086	0
AC241585.2	1	1	0.16666666666666666	0
RETNLB	1	1	0.16666666666666666	0
FAM83B	1	1	0.16666666666666666	0
SETD1A	1	1	0.16666666666666666	0
RPS7P3	1	2	0.14285714285714285	0
SCYGR10	1	1	0.14285714285714285	0
SCYGR4	1	1	0.14285714285714285	0
SCYGR5	1	1	0.14285714285714285	0
AC113189.2	1	1	0.14285714285714285	0
AC105342.1	1	1	0.14285714285714285	0
KAT6B	1	1	0.14285714285714285	0
CA8	1	1	0.14285714285714285	0
MYO15A	1	1	0.13333333333333333	0
RNA5SP64	1	1	0.1111111111111111	0
RN7SL444P	1	1	0.1111111111111111	0
RNA5SP506	1	1	0.1111111111111111	0
RN7SL187P	1	1	0.1111111111111111	0
AL158069.2	1	1	0.1111111111111111	0
RN7SL617P	1	1	0.1111111111111111	0
RNA5SP319	1	1	0.1111111111111111	0
RN7SL381P	1	1	0.1111111111111111	0
RN7SL384P	1	1	0.1111111111111111	0
HMGB1P49	1	1	0.1111111111111111	0
AC092447.2	1	1	0.1111111111111111	0
NOC2L	1	1	0.1	0
BRD4	1	1	0.09523809523809523	0
AC025279.1	1	1	0.09090909090909091	0
SNIP1	1	1	0.09090909090909091	0
SNX29P2	1	1	0.09090909090909091	0
AC009093.10	1	1	0.09090909090909091	0
HMGB1P5	1	1	0.09090909090909091	0
GOLGA2P2Y	1	1	0.08695652173913043	0
AL023775.1	1	1	0.08333333333333333	0
GCOM2	1	1	0.07692307692307693	0
BRSK1	1	1	0.07142857142857142	0
RBSN	1	1	0.06666666666666667	0
TMEM132E	1	1	0.06666666666666667	0
OR10G1P	1	1	0.0625	0
OR10G2	1	1	0.0625	0
SFRP5	1	1	0.047619047619047616	0
AC008397.2	1	1	0.047619047619047616	0
NPM1P2	1	1	0.047619047619047616	0
HMGB1P14	1	1	0.047619047619047616	0
RNF103	1	1	0.045454545454545456	0
PIAS4	1	1	0.045454545454545456	0
HMGB1P6	1	1	0.045454545454545456	0
HMGB1P37	1	1	0.045454545454545456	0
GOLGA2P3Y	1	1	0.043478260869565216	0
AC243562.1	1	1	0.043478260869565216	0
FAM167B	1	1	0.03333333333333333	0
DCC	1	1	0.03333333333333333	0
MEX3C	1	1	0.03333333333333333	0
HOXB13	1	1	0.03333333333333333	0
RNY1P5	1	1	0.024390243902439025	0
