# Supplementary material for: Analysis of plasma‐derived small extracellular vesicle characteristics and microRNA cargo following exercise‐induced skeletal muscle damage in men
Source: Physiol Rep. 2024 Sep 20;12(18):e70056. doi: 10.14814/phy2.70056 (PMC11415274; doi:10.14814/phy2.70056)
Supplement: Supplementary file 2 — Data S2: Supporting Information. [file PHY2-12-e70056-s001.zip › Processed Files For Individual Samples/SV18362-0004_S4_R1_001.fastq_CORE_RESULTS_v4.6.2/SV18362-0004_S4_R1_001.fastq/readCounts_gencode_sense_geneLevel.txt]

GeneSymbol	uniqueFragmentCount	totalReadCount	multimapAdjustedReadCount	uniqueMappingReads
RF00019	445	1287263	403993.9663700904	5470
RNY4	797	1457504	364966.58740439673	10489
RNY4P10	500	1292526	316941.58827019774	3
RNY4P7	462	1286287	314241.91718980134	51
RNY4P25	126	112212	20864.15199887069	2
RNY4P18	93	104295	20513.508658008654	3
RNY4P20	214	90493	18117.368347338954	257
RNY1	127	12149	10763.755210318606	10445
RNY4P27	351	41571	7559.818753602895	1222
VTRNA1	117	5254	7453.0	7393
TMCO4	10	3030	3030.0	0
APC2	14	1991	1991.0	0
NPFFR1	18	1280	1280.0	1280
NOL4L	7	1237	1237.5	0
ATAD5	75	5705	1122.9324675324676	386
RNY4P6	81	9041	1058.714944503493	674
RNY4P9	86	8603	879.73280164635	518
ATP5MC3	62	9037	842.8299368640737	432
RNY4P14	43	1377	684.7766806722689	3
CCDC9	8	685	622.3333333333333	591
RNY3	83	3616	598.674698044905	0
RF00004	22	756	439.0888086594146	0
MEIS3	11	439	439.0	439
RN7SL2	50	626	400.5703418528496	311
AC022387.1	13	416	367.25	354
SCARNA15	16	722	361.0	0
AC105339.2	16	722	361.0	0
RNY4P16	39	8082	360.5661349796836	0
RNU2	22	756	346.46997270259254	6
LRP11	9	330	330.0	330
NEPRO	6	263	263.0	263
AL137186.2	9	263	263.0	263
RNY4P28	37	1541	202.2091482047364	5
PPIAP32	4	194	194.0	194
ZNF436	31	1108	191.67261904761907	0
SNORD3B	23	440	182.0952380952381	0
RNY4P37	20	508	167.93928571428572	135
RNY4P17	9	168	167.5	167
RNU12	16	315	157.5	0
Z93241.1	16	315	157.5	0
ZYX	5	147	147.0	147
LARP4	7	141	141.0	0
EIF4A2	5	161	140.0	0
HBB	13	191	139.72727272727272	0
MANF	7	152	123.19507575757575	120
RNY4P29	10	2887	121.28336394636908	0
RNY4P30	9	2866	120.04806982872202	0
CCL24	3	118	118.0	0
SLFNL1	4	117	117.0	117
ABHD16A	8	116	116.0	0
TUBB1	8	112	112.0	112
TAL1	5	107	107.0	0
RBM33	7	105	105.00000000000001	0
STARD9	8	112	101.69999999999999	0
PDXK	5	96	96.0	0
ZBTB4	7	130	95.33333333333334	0
SNORD3A	25	446	94.04761904761905	0
SNORD3C	25	446	94.04761904761905	0
KCNMA1	6	94	93.5	93
AC004232.2	5	166	93.5	21
ZNF445	3	92	92.0	92
LUZP4P1	5	91	91.0	91
SMC1A	2	91	91.0	91
PCF11	3	90	90.0	90
MMRN1	6	89	89.0	0
IGKV1	3	72	88.66666666666667	17
NCAPG	6	86	86.0	0
CCDC96	5	85	85.0	85
SAXO1	4	79	79.0	0
NT5DC4	6	109	77.66666666666667	0
RNU1	11	122	76.44495537142595	1
AC009299.3	2	75	74.99999999999999	0
EIF2B4	6	75	74.99999999999999	0
RF00012	8	247	73.55396825396825	31
CSAG3	4	147	73.5	0
CSAG2	4	147	73.5	0
IGKV1D	3	72	71.33333333333333	0
DNM3OS	4	71	71.0	0
LY9	3	69	69.0	0
PAQR5	13	995	64.81604834283701	0
APOOL	5	86	64.5	0
HEXIM1	2	64	64.0	64
ABCC4	3	64	63.999999999999986	0
Z98949.3	5	72	61.5	58
ARID3C	5	61	61.0	61
ITGB3	4	65	60.0	50
CBS	4	60	57.5	55
RN7SL1	29	288	57.15843709094484	0
AL139099.4	29	288	57.15843709094484	0
XRN1	4	57	57.0	0
ADAM12	1	55	55.0	55
RPL13A	7	80	54.266666666666666	0
DNAJB6	4	56	54.0	0
MAMLD1	3	54	54.0	4
RNY4P23	19	356	53.64595238095239	25
UNKL	2	53	53.0	0
ARPC5	2	53	53.0	53
SRSF1	5	59	51.761904761904766	0
HBD	6	109	51.272727272727266	0
INPP5D	2	50	50.0	50
LRPPRC	3	48	48.0	0
LINC02222	1	48	48.0	48
TDGF1P5	2	47	47.0	47
WDR74	10	113	46.38673835125448	0
KLF12	2	46	46.0	46
PCSK2	3	46	46.0	0
CELA2B	7	59	44.25	0
ZNF430	2	43	43.0	43
SNHG1	2	28	42.00000000000001	0
MME	4	42	42.00000000000001	0
DROSHA	3	41	40.99999999999999	0
PIGL	2	40	40.0	40
SLC35C2	3	40	40.0	40
PBX1	4	40	40.0	40
AC106872.13	1	40	40.0	40
AC010542.4	16	1022	39.179452742847076	5
RNA5SP242	3	39	39.0	39
TRA2B	3	39	39.0	0
TMEM63A	2	39	39.0	39
RBM4	4	52	37.71052631578947	0
AVL9	2	37	37.0	0
AP002358.1	2	37	37.0	37
TAT	2	65	36.666666666666664	31
FAM198B	2	36	36.0	0
RNU5B	2	47	35.5	24
DMBT1	1	35	35.0	0
AC231533.1	2	35	35.0	35
KLF13	3	34	34.0	34
KYNU	2	34	34.0	34
AP1G1	4	34	34.0	1
ZNF30	3	34	34.0	34
FAM168B	1	33	33.0	33
MIR100HG	16	36	32.833333333333336	30
BPTF	3	41	32.130434782608695	0
SNX12	2	32	32.00000000000001	0
ZFP92	2	32	32.0	32
STT3A	3	32	32.0	0
SBNO2	2	32	32.0	0
AC116038.1	2	32	32.0	32
RNA5SP402	3	31	31.0	31
STT3B	2	42	30.666666666666668	0
SHOC2	2	30	30.0	0
HLA	1	18	30.0	12
KATNAL1	2	30	30.0	30
RALB	2	30	30.0	0
TCF3	3	30	30.0	0
HNRNPA0	3	30	30.0	30
KPNB1	1	30	29.999999999999996	0
ARHGAP35	3	30	29.333333333333336	0
FRMD4A	1	17	29.000000000000004	0
CEP104	1	29	29.0	29
ATG14	2	29	29.0	0
ADD1	2	29	29.0	0
CARD14	1	34	28.333333333333336	0
S100A8	2	28	28.0	0
LTB	1	28	28.0	0
PDE5A	3	45	27.999999999999996	0
PDIA6	1	27	27.0	0
EMSY	2	27	27.0	0
FARSB	3	27	27.0	27
ITSN2	1	27	27.0	0
VCL	3	27	26.555555555555557	0
RPS11	2	31	26.045454545454543	0
ERCC3	2	26	26.00000000000001	0
SBNO1	2	26	26.000000000000004	0
TTC39A	2	26	26.000000000000004	0
HIST1H4E	1	26	26.0	26
SCARNA5	3	26	26.0	26
SNORA74A	3	26	26.0	26
EED	2	26	26.0	0
RPE65	1	26	26.0	26
UBE2Q2L	2	26	26.0	26
DARS	1	25	26.0	25
NECTIN2	1	26	26.0	0
TPH2	1	26	26.0	26
ZNF850	1	26	26.0	0
RF00002	1	26	26.0	0
TESK2	2	26	26.0	0
INTS2	1	26	25.999999999999996	0
GRM2	2	26	25.999999999999996	0
SNORD3D	15	193	25.422222222222224	0
SLC35E2A	2	38	25.333333333333336	0
ZNF879	3	26	25.25	25
FAF2	1	25	25.0	0
FAM193B	2	25	25.0	1
PPBP	1	25	25.0	25
KHDRBS1	2	25	25.0	0
TUSC7	2	42	24.75	0
NPHP3	1	21	24.5	21
CIRBP	5	24	24.00000000000001	0
MAPK14	1	24	24.0	0
PCBP1	3	24	24.0	24
MIF	1	24	24.0	24
CCAR1	2	24	24.0	24
AC006453.1	3	24	24.0	24
NDUFB4	1	24	24.0	0
KDM4E	1	24	24.0	24
C12orf49	1	24	24.0	24
MTRNR2L10	1	24	24.0	24
SNORA50A	1	24	24.0	24
CDK5RAP2	1	24	24.0	0
DNAH3	1	24	24.0	24
ETS1	1	24	24.0	0
ATMIN	1	24	24.0	0
STAT5A	1	24	24.0	0
BICD2	1	24	24.0	0
AC025280.2	2	24	24.0	24
UNC13B	1	24	23.999999999999996	0
PER3	2	24	23.999999999999996	0
LYZ	2	24	23.999999999999996	23
VPS35L	1	23	23.000000000000004	0
XRN2	1	23	23.0	23
IRS2	2	23	23.0	23
ATAD2B	1	23	23.0	0
C5orf56	1	23	23.0	23
MMEL1	1	23	23.0	0
TUBGCP4	1	23	23.0	23
MYLK	3	23	23.0	12
AZI2	1	23	23.0	0
SRGAP1	2	23	23.0	23
ADCY6	11	23	23.0	0
TENT4A	1	23	23.0	23
USB1	2	23	23.0	0
TTC7B	3	23	23.0	23
AL590004.3	1	23	23.0	23
RAPGEF3	1	23	23.0	23
AREL1	1	23	22.999999999999996	0
UMOD	1	23	22.999999999999993	0
RNVU1	11	122	22.75931584755114	0
FAM193A	2	23	22.588235294117645	0
RF00003	11	122	22.32794166617696	0
TIMM21	3	22	22.000000000000004	0
POMP	1	22	22.0	0
MIR1254	1	22	22.0	0
RPS7	3	32	22.0	0
PDLIM5	1	22	22.0	0
SNX4	1	22	22.0	0
PCNX1	1	22	22.0	0
ZFYVE16	1	22	22.0	22
LSR	2	22	22.0	0
POU2F2	2	22	22.0	22
UBC	1	22	22.0	0
ZNF771	1	22	22.0	22
PHF3	2	22	22.0	0
ARMC5	2	22	22.0	0
GTPBP4	1	22	22.0	22
PEAR1	2	22	22.0	0
SULT1A1	1	22	22.0	22
TRAF3IP3	1	22	21.999999999999996	0
TMEM161B	1	27	21.6	0
AC005351.1	5	86	21.5	0
SRSF10	1	21	21.000000000000004	0
SPEN	1	21	21.0	0
OR8X1P	2	21	21.0	21
GIMAP6	1	21	21.0	0
ZBED5	1	21	21.0	0
ELMSAN1	1	21	21.0	0
PIPOX	1	21	21.0	0
RSU1	2	21	21.0	0
TMEM91	1	21	21.0	0
AC244100.3	1	21	21.0	0
TAF6L	1	21	21.0	0
SETD2	1	21	21.0	0
NCKAP1	1	21	21.0	0
CEP295	2	21	21.0	21
AC090673.1	2	21	21.0	21
S1PR1	3	21	20.5	20
WDR70	2	21	20.5	20
AC091179.1	1	20	20.0	20
STK3	1	20	20.0	0
COL4A4	1	20	20.0	0
THAP12P3	1	20	20.0	20
THAP12P8	1	20	20.0	20
PRR5L	1	20	20.0	0
EIF4G3	1	20	20.0	0
MARCH1	1	20	20.0	20
VTN	1	20	20.0	20
DNMT1	1	20	20.0	20
GRAP2	1	20	20.0	0
ATP8A2	1	20	20.0	20
ZNF592	2	20	20.0	0
KIF20A	1	20	20.0	0
MDN1	1	20	20.0	20
STK19	1	20	20.0	20
ELOVL7	1	20	20.0	0
AC245052.4	2	20	20.0	20
ALG10	1	20	20.0	0
CBR3	1	20	20.0	0
RAB13	2	20	20.0	0
UBTF	1	20	20.0	0
GAS5	1	20	20.0	0
ELMOD2	1	20	20.0	0
TEAD2	1	20	20.0	0
OTUD3	1	20	20.0	20
MANSC1	1	20	20.0	0
UBE4B	1	20	20.0	20
SDC3	3	20	20.0	20
KCNQ1OT1	1	20	20.0	20
BAZ2A	2	20	20.0	0
TFRC	2	20	20.0	0
MAEA	1	20	19.999999999999996	0
MPZ	2	20	19.666666666666668	0
BRCA1	1	19	19.000000000000004	0
FGA	1	19	19.0	0
COL4A1	1	19	19.0	0
MSS51	1	19	19.0	0
PRMT3	1	19	19.0	19
SOX2	1	18	19.0	1
SEMA4B	1	19	19.0	0
AC004967.1	1	19	19.0	19
MARCH8	1	19	19.0	0
MOAP1	1	19	19.0	0
RN7SL598P	2	19	19.0	19
RPL30	1	19	19.0	0
ASB1	1	19	19.0	19
EDA	1	19	19.0	0
PQLC2	1	19	19.0	0
HBA1	5	38	19.0	0
HBA2	5	38	19.0	0
PCBP2	1	19	19.0	19
BIRC6	1	19	19.0	0
FRMD5	1	19	19.0	0
RPL13P5	1	19	19.0	0
MTMR1	1	19	19.0	19
SNORA33	1	19	19.0	19
SNORA3B	1	19	19.0	19
C3orf80	1	19	19.0	19
HIST1H2AE	2	19	19.0	19
TCEAL4	1	19	19.0	0
TNRC6A	4	19	19.0	19
AC097374.1	1	19	19.0	19
TNF	1	19	19.0	19
HELLPAR	1	19	19.0	19
MGAT3	1	19	19.0	19
SLPI	1	19	19.0	19
KCTD20	1	18	19.0	18
LRCH1	1	19	19.0	19
TSNAXIP1	1	19	19.0	0
RPL18	1	19	18.999999999999996	0
RNA5SP250	4	92	18.916666666666668	0
AC104843.3	4	92	18.916666666666668	0
PYCR2	2	25	18.88888888888889	14
RNA5SP87	5	45	18.65	0
RNA5SP218	5	45	18.65	0
CEP68	2	36	18.583333333333336	0
TAF1D	3	34	18.5	0
TGFBI	1	18	18.0	0
SP100	1	18	18.0	0
RBM12B	2	18	18.0	0
GOLGA7	1	18	18.0	0
HBEGF	1	18	18.0	18
ZNF160	1	18	18.0	0
CHD9	1	18	18.0	0
CAMTA1	1	18	18.0	18
KIRREL1	1	18	18.0	0
SCN2A	1	18	18.0	18
C5orf30	1	18	18.0	18
ZBED4	1	18	18.0	18
ZNF627	1	18	18.0	0
ZBTB41	1	18	18.0	0
POC1B	1	17	18.0	17
POU2F3	1	18	18.0	0
XPOT	1	27	18.0	0
ZDHHC19	1	18	18.0	18
RPS17	1	18	18.0	0
ABLIM3	2	18	18.0	0
HDAC1	1	18	18.0	0
PF4	2	18	18.0	18
DENND1C	1	18	18.0	0
PCIF1	1	18	18.0	18
UBE2B	1	18	18.0	0
TRIM26	1	18	18.0	0
HNRNPAB	1	18	18.0	0
ITGA5	1	18	18.0	0
LTO1	1	18	18.0	0
ACAD11	1	21	17.5	0
RIMS1	1	19	17.1	0
USP14	1	17	17.0	0
FGR	1	17	17.0	0
ARHGAP21	2	17	17.0	0
AC025627.3	1	17	17.0	17
TFEB	1	17	17.0	17
AC020658.2	1	17	17.0	17
ANKRD33	1	17	17.0	17
ITPK1	1	17	17.0	0
GSK3B	1	17	17.0	17
IVNS1ABP	4	17	17.0	17
SPC25	1	17	17.0	17
ANO1	1	17	17.0	17
SLC25A29	1	17	17.0	0
PPP1R15B	1	17	17.0	17
TRAF6P1	1	17	17.0	17
TMC7	1	17	17.0	17
RNA5SP199	2	17	17.0	17
SNORA25	3	34	17.0	0
MUC6	1	17	17.0	17
MEGF8	1	17	17.0	0
APBB1	1	17	17.0	17
CEBPA	1	17	17.0	17
PAPOLG	1	17	17.0	0
GNG2	1	17	17.0	0
GFY	1	17	17.0	17
VCPIP1	1	17	17.0	17
NCKIPSD	1	17	17.0	0
ARHGEF9	1	17	17.0	0
SRSF6	1	17	17.0	0
CEP250	1	17	17.0	17
ZNF57	2	17	17.0	0
DLGAP1	1	17	17.0	0
JRK	1	17	17.0	0
AMD1	1	25	16.666666666666668	0
STK33	1	18	16.200000000000003	0
NONO	1	18	16.200000000000003	0
ARID3A	1	16	16.0	16
RNA5SP258	2	80	16.0	0
RNA5SP65	2	80	16.0	0
PRMT8	1	16	16.0	0
CCDC88A	1	16	16.0	0
NIN	1	16	16.0	0
AL139424.3	1	16	16.0	16
LMAN2	2	16	16.0	0
SRP72	1	16	16.0	0
RNA5SP103	2	80	16.0	0
SIGMAR1	1	16	16.0	0
EEF2	1	16	16.0	16
SIRT1	1	16	16.0	16
NIPBL	2	16	16.0	0
MYL6	2	16	16.0	0
TMEM30A	1	16	16.0	0
RNA5SP477	1	16	16.0	16
CBX6	1	16	16.0	0
AC124319.2	1	16	16.0	0
MIGA2	1	16	16.0	0
TMED9	1	16	16.0	0
SETDB1	1	16	16.0	16
Z95114.1	1	16	16.0	16
FRMD4B	1	16	16.0	16
SNORD92	1	16	16.0	16
CNST	1	16	16.0	16
ELK4	2	16	16.0	16
CYTH2	1	16	16.0	0
ALS2	1	16	16.0	0
TTC25	1	16	16.0	0
H2BFM	1	16	16.0	16
OTUD6B	1	16	16.0	0
TALDO1	1	16	16.0	0
SLA	2	16	16.0	2
IFT140	1	16	16.0	0
RPL19	1	16	15.999999999999998	0
MICAL3	1	16	15.999999999999998	0
PRPF39	1	16	15.999999999999996	0
OAZ1	1	16	15.999999999999996	0
PGS1	1	16	15.999999999999996	0
IKZF1	1	16	15.999999999999996	0
HARS	1	16	15.999999999999995	0
TBL1XR1	2	17	15.111111111111112	0
SLC33A1	1	17	15.111111111111112	0
HIST1H1B	1	15	15.0	15
MYH13	1	20	15.0	0
STK4	1	15	15.0	0
TP53TG3HP	2	15	15.0	0
RNA5SP204	1	15	15.0	15
BCL11A	1	20	15.0	0
IRX1	1	15	15.0	15
SGCG	1	15	15.0	15
AL031772.1	1	15	15.0	15
PICALM	2	15	15.0	0
PAK1	1	15	15.0	0
STX16	1	15	15.0	0
TF	3	15	15.0	0
HIVEP2	1	15	15.0	0
SLC12A7	1	15	15.0	15
ERRFI1	1	15	15.0	15
ZNF628	1	15	15.0	15
CXCR2P1	1	15	15.0	15
NSUN5	1	15	15.0	0
MRPL14	1	15	15.0	15
HDHD5	1	15	15.0	15
PSMD6	1	15	15.0	15
AC022762.1	1	15	15.0	15
SNORA19	1	15	15.0	15
FP325330.2	2	15	15.0	15
MPP7	1	15	15.0	0
AC023141.5	1	15	15.0	15
HECTD3	1	15	15.0	15
MTM1	1	15	15.0	15
KAT6A	2	15	15.0	0
KAT6B	2	15	15.0	15
ZNF346	1	15	15.0	15
FAM151B	1	15	15.0	15
MRPS36	1	15	15.0	15
TRIB2	1	15	15.0	0
TRIM72	1	15	15.0	15
AC106872.8	2	15	15.0	15
SON	1	15	15.0	0
PIAS2	1	15	15.0	0
CASD1	1	15	15.0	15
BBX	1	15	15.0	15
IFFO1	1	15	14.999999999999998	0
TRIM11	2	14	14.999999999999998	1
TULP1	2	29	14.751552795031056	0
CELA2A	7	59	14.75	0
MT	1	9	14.5	14
RNY3P8	8	375	14.303104115958217	0
RNY3P2	8	375	14.303104115958217	0
MED26	2	19	14.25	0
RPS19	1	16	14.222222222222225	0
KANK1	1	14	14.000000000000002	0
MBD1	1	14	14.000000000000002	0
HSP90AA5P	2	28	14.0	0
RPL5P17	1	14	14.0	14
ZNF100	1	14	14.0	0
SFPQ	1	14	14.0	0
AL365440.1	2	28	14.0	0
AL133346.1	1	14	14.0	14
WBP11	1	14	14.0	14
SERTAD1	1	14	14.0	14
RGL4	1	14	14.0	0
PPP1R3D	1	14	14.0	14
DNM1L	1	14	14.0	0
KPNA6	1	14	14.0	14
SNF8	2	14	14.0	14
PPP2R2D	1	14	14.0	0
THBS3	1	14	14.0	14
MYH2	1	14	14.0	0
VASP	1	14	14.0	14
ZNF841	1	14	14.0	0
TNRC6C	1	14	14.0	0
ASCC2	1	14	14.0	0
RAB4A	1	14	14.0	14
NSD2	1	14	14.0	0
PRKCQ	1	14	14.0	0
AC011481.3	1	14	14.0	14
SNORD30	2	28	14.0	0
ADAM11	1	14	14.0	0
GBA	1	14	14.0	0
FBXO3	2	14	14.0	14
GTPBP10	1	14	14.0	14
NRG1	1	14	14.0	0
ATP1A3	2	14	13.999999999999996	0
CEP120	2	14	13.999999999999996	0
RPL9	1	20	13.846153846153847	0
HIST1H4J	1	27	13.5	0
HIST1H4K	1	27	13.5	0
TMA7	1	18	13.5	0
AP000640.1	1	20	13.333333333333334	0
LSM14A	1	16	13.333333333333332	0
FAM186B	1	13	13.0	0
ALOX12B	1	13	13.0	0
AC005480.1	1	26	13.0	0
TAF15	1	13	13.0	0
NAA30	2	13	13.0	13
PPM1N	1	13	13.0	13
ARF6	2	13	13.0	13
RPLP0	1	13	13.0	0
KLHDC3	1	13	13.0	0
CALML4	1	13	13.0	13
MIR34AHG	1	26	13.0	0
M6PR	1	13	13.0	0
NFATC1	1	13	13.0	0
TENT5C	1	13	13.0	13
GNB4	2	13	13.0	13
COX11	3	13	13.0	0
UBXN2A	3	12	13.0	13
PAGE4	1	13	13.0	13
PABPC1	3	13	13.0	0
AP4E1	1	13	13.0	0
AC138409.2	1	13	13.0	13
EIF3A	2	13	13.0	0
RMRP	1	13	13.0	0
AKAP8L	1	13	13.0	0
SAMD5	1	13	13.0	13
AKT1	1	13	13.0	0
FOXK2	1	13	12.999999999999998	0
FGFRL1	1	13	12.999999999999998	0
ITGB1	1	17	12.75	0
AC007952.4	15	193	12.711111111111112	0
SLC35E2B	2	38	12.666666666666668	0
SUZ12P1	1	19	12.666666666666666	0
CDKN2A	1	19	12.666666666666666	0
TRIM46	1	25	12.5	0
RN7SL5P	13	161	12.215579948087688	0
IWS1	1	12	12.0	12
DOCK7	2	12	12.0	1
RNA5SP79	1	12	12.0	12
DNM1P41	1	12	12.0	12
VDAC2	3	12	12.0	0
PDE12	1	12	12.0	0
TAS1R1	2	12	12.0	0
NUP62	1	12	12.0	0
NPTXR	1	12	12.0	12
UTP3	1	12	12.0	12
FLNA	1	12	12.0	12
HES7	2	12	12.0	12
MYH1	1	12	12.0	12
GBA2	1	12	12.0	0
DDRGK1	1	12	12.0	0
WDR11	1	12	12.0	12
DMTN	2	12	12.0	0
SCRIB	1	12	12.0	0
RNF6	1	12	12.0	0
TTC28	1	12	12.0	0
ADGRG6	6	12	12.0	0
AL139020.1	1	12	12.0	0
CNKSR2	2	10	12.0	10
C16orf72	1	18	12.0	0
UQCRH	1	15	12.0	0
AC016876.1	2	12	12.0	12
SNRPA1	1	12	11.999999999999998	0
SERPINA3	1	14	11.666666666666668	0
RNY1P12	4	214	11.648928307464894	0
HSPB1	2	15	11.5	1
RNU5A	1	23	11.5	0
SRP19	3	11	11.428571428571427	0
ATF4	1	15	11.25	0
CCDC85C	2	12	11.125	11
ITGB1BP1	1	11	11.0	0
SNHG5	1	11	11.0	11
ESRRA	1	11	11.0	0
ADAT3	3	11	11.0	11
HSPA14	1	11	11.0	0
DONSON	1	11	11.0	0
DCDC1	1	11	11.0	11
KL	1	11	11.0	0
TMEM64	1	11	11.0	0
UCMA	1	11	11.0	0
AC093323.3	3	20	11.0	2
PMAIP1	1	11	11.0	0
EMC7	1	11	11.0	11
FUBP3	1	11	11.0	11
ZNHIT2	1	11	11.0	11
AC020656.2	1	11	11.0	11
MCL1	2	11	11.0	0
PHF20	1	11	11.0	0
C1orf50	4	11	11.0	11
GRIN1	1	11	11.0	0
AC110615.1	1	11	11.0	11
NRAS	1	11	11.0	11
KIF1A	1	24	10.666666666666666	0
AL445675.1	1	21	10.5	0
RCC2P1	1	21	10.5	0
SNORA63	2	42	10.5	0
RPS3A	2	14	10.5	0
SNORA63C	2	42	10.5	0
RBM4B	2	38	10.365497076023392	0
PDE7A	1	10	10.0	0
DHTKD1	1	10	10.0	10
ACSF3	2	10	10.0	10
H6PD	1	10	10.0	0
SLC6A18	1	10	10.0	0
BTBD7	1	10	10.0	0
ILDR2	3	10	10.0	0
BCL7B	1	10	10.0	0
CRELD1	1	12	10.0	0
NTN4	1	10	10.0	0
ZBTB11	1	10	10.0	10
DR1	1	10	10.0	0
AP002008.3	1	10	10.0	10
JCAD	1	10	10.0	10
GFRA1	1	10	10.0	0
NSMF	1	10	10.0	0
C6orf89	1	20	10.0	0
ST3GAL1	1	10	10.0	0
RPP25	1	10	10.0	10
BBS2	1	10	10.0	0
AC104129.1	1	10	10.0	0
TRIM41	1	10	10.0	0
SMIM19	1	20	10.0	0
BTBD10	1	10	10.0	0
ATP6AP2	1	10	9.999999999999998	0
RPL3	1	19	9.5	0
SNORD83B	1	19	9.5	0
RNY4P24	5	10	9.5	9
TRPC6	1	19	9.5	0
RN7SL3	11	126	9.032246614754357	0
ZNF540	1	9	9.0	0
PYCARD	1	9	9.0	0
AHNAK	1	9	9.0	9
DUS3L	1	9	9.0	0
GCLC	2	9	9.0	9
FAM172A	1	9	9.0	0
OR2W3	1	9	9.0	9
FYB2	1	9	9.0	0
RFX2	1	9	9.0	0
AC073136.1	1	27	9.0	0
MAGEH1	1	9	9.0	9
VAV2	1	9	9.0	9
ATP6V0A2	4	9	9.0	9
PPL	1	12	9.0	0
INSIG2	1	9	9.0	0
NARS	1	12	9.0	0
RAP2B	1	9	9.0	9
LGALS8	1	9	9.0	0
SPN	1	9	9.0	0
NADK	1	9	9.0	9
UROD	1	9	9.0	0
ODC1	1	9	9.0	0
AC137932.2	1	18	9.0	0
ADAMTS14	1	9	9.0	0
ANKFY1	1	9	9.0	0
HIST2H2BF	3	20	8.947252747252746	0
RPL13AP2	8	77	8.866666666666667	4
ZNF607	1	11	8.8	0
ZNF667	1	22	8.8	0
EFCC1	1	13	8.666666666666666	0
RNA5SP290	1	17	8.5	0
RNA5SP114	1	17	8.5	0
KDM4A	1	17	8.5	0
HMGB1P49	1	17	8.5	0
RN7SL4P	11	115	8.398913281421022	0
AMD1P2	1	25	8.333333333333334	0
GPX1	1	10	8.333333333333334	0
RN7SL396P	9	127	8.12342308534259	0
TBCC	1	8	8.0	8
LTBP3	1	8	8.0	8
FFAR2	1	8	8.0	0
CREBRF	1	8	8.0	8
SCARNA8	1	8	8.0	8
TBCEL	1	8	8.0	0
TNK2	2	8	8.0	8
C17orf53	1	8	8.0	0
SPOPL	1	8	8.0	8
EP300	1	8	8.0	8
LKAAEAR1	1	8	8.0	0
LYRM2	1	8	8.0	0
FLI1	1	8	8.0	8
AP006587.5	1	8	8.0	8
THBS1	1	8	8.0	8
FXR2	2	8	8.0	0
RNU11	1	16	8.0	0
AC010973.2	1	8	8.0	8
ILF3	1	8	8.0	0
PCGF6	1	8	8.0	0
ERCC5	1	8	8.0	0
TMEM231	1	8	8.0	8
AP004608.1	1	8	8.0	8
CABLES1	1	8	8.0	8
CDC5L	1	8	8.0	8
E2F1	1	8	8.0	8
ATRN	2	8	8.0	0
STX7	1	8	8.0	8
AL360012.1	1	16	8.0	0
GUCD1	1	8	7.999999999999999	0
VPS13A	1	8	7.999999999999998	0
RN7SL674P	10	122	7.782246614754356	0
VTRNA2	1	15	7.5	0
NBPF14	1	15	7.5	0
NBPF10	1	15	7.5	0
RF00006	1	15	7.5	0
RPL32	1	11	7.333333333333333	0
SNORD3G	2	27	7.277777777777778	0
AC015813.2	5	59	7.238095238095238	0
WASHC2A	1	18	7.2	0
WASHC2C	1	18	7.2	0
RBMX	2	10	7.142857142857143	0
IST1	3	8	7.124999999999998	0
RBBP7	1	7	7.000000000000001	0
ABCC3	1	7	7.0	0
USP32	1	7	7.0	0
ADRB1	7	7	7.0	7
RHOQ	1	7	7.0	0
NOTCH2NLA	1	14	7.0	0
AL445670.1	2	7	7.0	7
HOXA4	2	7	7.0	0
BMP1	1	7	7.0	0
CAMTA2	2	7	7.0	0
IGKV6D	1	14	7.0	0
SERTAD2	1	7	7.0	7
DERL1	1	7	7.0	7
IGKV6	1	14	7.0	0
EPHA5	1	7	7.0	7
PLXDC2	1	7	7.0	7
HMGB3P2	1	21	7.0	0
AC008040.1	3	7	7.0	7
RPS10	1	14	7.0	0
POLR2A	1	7	7.0	7
ZNF345	4	7	7.0	7
HNRNPD	1	7	7.0	0
PITPNM1	1	7	7.0	0
NUDT3	1	14	7.0	0
STON1	1	12	6.857142857142857	0
NPEPPS	1	17	6.8	0
RN7SL794P	1	20	6.666666666666667	0
RN7SL149P	1	20	6.666666666666667	0
RN7SL138P	1	20	6.666666666666667	0
PEX26	1	20	6.666666666666667	0
RF00017	3	39	6.630252100840336	0
LRRC57	1	22	6.6000000000000005	0
RN7SL361P	1	13	6.5	0
ENDOV	1	13	6.5	0
RN7SL521P	3	39	6.371428571428571	0
SUZ12	1	19	6.333333333333333	0
AL022323.4	1	19	6.333333333333333	0
SHCBP1L	2	11	6.285714285714286	0
AC022150.4	1	25	6.25	0
AC138627.1	1	25	6.25	0
AKR1E2	2	7	6.2	0
RN7SL767P	9	106	6.182246614754355	0
CARMIL2	1	11	6.111111111111112	0
AZIN2	1	6	6.0	0
TRAK2	2	6	6.0	6
AL589987.1	1	18	6.0	0
NFAM1	1	6	6.0	0
AC120114.3	1	6	6.0	6
RAB40C	1	6	6.0	0
COL5A1	1	6	6.0	0
DHX15	1	6	6.0	6
FERMT3	1	6	6.0	0
ZBTB7C	1	12	6.0	0
CASZ1	1	6	6.0	0
CYP51A1	1	12	6.0	0
PRKD2	1	6	6.0	6
MBNL1	1	6	6.0	0
SPAG17	1	6	6.0	0
PCK1	1	6	6.0	0
CYP51A1P1	1	12	6.0	0
DLGAP4	1	6	6.0	6
NPAP1	2	6	6.0	6
SAMHD1	1	6	5.999999999999998	0
RPL6	1	8	5.818181818181819	0
ACTA2	1	10	5.714285714285714	0
XPR1	1	17	5.666666666666667	0
RAB5A	1	17	5.666666666666667	0
SLC25A42	2	6	5.5	5
SET	1	11	5.5	0
PRELID1P2	1	27	5.4	0
MTA3	1	9	5.4	0
H2BFS	2	15	5.357142857142857	0
ABHD14A	1	8	5.333333333333333	0
RBM10	1	24	5.333333333333333	0
CHMP4A	1	8	5.333333333333333	0
ACTB	1	6	5.333333333333333	0
GTF2A1L	1	12	5.142857142857142	0
ANKMY2	3	5	5.0	0
AMMECR1	1	5	5.0	5
SNORD36A	1	15	5.0	0
RPL7A	1	15	5.0	0
CLSTN1	1	5	5.0	0
AC091152.4	1	5	5.0	5
AL513497.1	1	5	5.0	5
PLCH1	1	5	5.0	0
FHDC1	1	5	5.0	0
ANO8	1	20	5.0	0
LINC02485	1	5	5.0	0
PSMC2	1	5	5.0	0
CSMD3	5	5	5.0	0
AC068234.1	1	15	5.0	0
ZFYVE19	1	5	5.0	0
MYH9	1	15	5.0	0
MYH3	1	20	5.0	0
PDP2	1	15	5.0	0
PGAM1P5	4	5	5.0	5
C1orf115	1	15	5.0	0
EPOR	1	5	5.0	5
LASP1	1	5	5.0	5
NGLY1	1	5	5.0	0
PKP4	1	5	5.0	0
RF00049	1	15	5.0	0
CARS	1	5	4.999999999999999	0
RPL13AP5	5	73	4.866666666666667	0
AC024940.2	5	73	4.866666666666667	0
RPL13AP20	5	73	4.866666666666667	0
RPL13AP25	5	73	4.866666666666667	0
IRX3	1	17	4.857142857142857	0
DDX42	1	6	4.8	0
CRAT	1	6	4.8	0
AC008764.1	2	19	4.75	0
TRPC6P	1	19	4.75	0
GTF2IRD2P1	1	11	4.714285714285714	0
GTF2IRD2B	1	11	4.714285714285714	0
HSPA8	1	14	4.666666666666667	0
RN7SL546P	8	87	4.598913281421022	0
RN7SL43P	8	87	4.598913281421022	0
RN7SL128P	8	87	4.598913281421022	0
RN7SL300P	8	87	4.598913281421022	0
RN7SL296P	8	87	4.598913281421022	0
ABCF2	1	6	4.5	0
AC093010.3	1	9	4.5	0
AC027309.2	1	18	4.5	0
ZBTB20	1	9	4.5	0
RN7SL151P	3	48	4.483333333333333	0
RNA5SP36	3	14	4.4	2
RPS5	1	5	4.375	0
AC093326.2	1	13	4.333333333333333	0
ACTG2	1	10	4.285714285714286	0
AC022149.1	1	17	4.25	0
RN7SL242P	7	64	4.21982831410076	1
UPF3A	1	7	4.199999999999999	0
IQCJ	1	12	4.173913043478261	0
RN7SL795P	6	80	4.140089752009257	0
RN7SL49P	6	80	4.140089752009257	0
RN7SL308P	6	80	4.140089752009257	0
REXO1	2	17	4.055555555555555	0
CCT2	1	4	4.000000000000001	0
SERTM2	1	4	4.0	4
CCL27	1	12	4.0	0
MAPKAP1	1	4	4.0	0
ENO4	1	4	4.0	0
AL162231.4	1	12	4.0	0
AP2A2	1	4	4.0	0
NKX2	2	4	4.0	0
B3GALT6	1	4	4.0	0
ZNF675	1	6	4.0	0
RASA1	1	4	4.0	0
HIST1H2BG	1	4	4.0	4
GSE1	1	4	4.0	0
PLEKHM2	1	8	4.0	0
AL356966.1	1	8	4.0	0
AGPAT3	1	4	4.0	4
AC010255.3	1	4	4.0	0
SNORD11	1	4	4.0	4
MED13L	1	8	4.0	0
EPB41L2	1	12	4.0	0
CUL3	1	4	3.9999999999999996	0
BIN1	1	4	3.9999999999999996	0
ATF4P4	1	15	3.75	0
GATAD2A	1	9	3.6	0
FAM21EP	1	18	3.5999999999999996	0
RN7SL236P	2	25	3.571428571428571	0
RN7SL515P	2	25	3.571428571428571	0
RNA5SP77	4	4	3.5	3
AL355075.4	2	6	3.5	1
NOTCH2	1	14	3.5	0
ZNF207	2	5	3.5	2
NBPF19	1	14	3.5	0
HSPB1P2	1	14	3.5	0
HIST2H2BA	2	18	3.2571428571428567	0
HIST2H2BB	2	18	3.2571428571428567	0
RBM14	4	52	3.239766081871345	0
RPS11P5	2	31	3.2272727272727275	0
LINC02533	2	35	3.1833333333333336	0
NGDN	2	35	3.1833333333333336	0
MAPK1	2	35	3.1833333333333336	0
FEM1A	2	35	3.1833333333333336	0
MECP2	2	8	3.1704545454545454	0
PGAP1	1	12	3.1578947368421053	0
LRRCC1	1	12	3.1578947368421053	0
NSD3	2	11	3.142857142857143	0
RPL9P9	1	20	3.076923076923077	0
NDRG1	1	3	3.0000000000000004	0
CXCL1	3	3	3.0	3
USP38	1	3	3.0	0
AC006504.8	1	3	3.0	3
KRT77	1	12	3.0	0
RNA5SP74	3	3	3.0	3
CTNNA3	1	3	3.0	3
SRPK1	1	3	3.0	0
STC1	1	3	3.0	3
CARHSP1	1	3	3.0	0
HOXD	1	3	3.0	0
DNM1P51	1	3	3.0	3
TRAF5	2	3	3.0	3
IVD	1	12	3.0	0
TYSND1	2	3	3.0	0
RPL26L1	2	3	3.0	3
UQCRHL	1	15	3.0	0
TOR1AIP1	1	3	3.0	0
HNRNPUL2	1	12	3.0	0
PAK2	1	3	3.0	3
BMI1	1	3	3.0	3
PPP1R10	1	3	3.0	0
RGL2	1	3	3.0	0
PLEKHB2	2	3	3.0	0
SMAP2	2	3	3.0	0
TMC5	2	3	3.0	0
HIST2H2AA4	2	6	3.0	0
HIST2H2AA3	2	6	3.0	0
MLLT10	1	3	3.0	0
SNORA5A	1	3	3.0	3
YTHDF3	1	3	3.0	0
CDKN1B	1	3	3.0	0
FAM171A1	1	3	3.0	3
DENND5A	3	3	3.0	3
PNMA1	1	3	3.0	3
RNA5SP303	1	3	3.0	3
LINC01440	1	3	3.0	0
AJ011932.1	3	3	3.0	3
ARMCX4	2	2	2.9999999999999996	1
RNA5SP78	2	12	2.9166666666666665	0
HIST1H2BK	3	17	2.832417582417582	0
CCDC9B	1	7	2.8	0
RNA5SP85	3	14	2.761111111111111	0
AC011994.1	3	14	2.761111111111111	0
RNA5SP322	1	11	2.75	0
AC245052.3	1	16	2.6666666666666665	0
AL096870.2	1	8	2.6666666666666665	0
ACY1	1	8	2.6666666666666665	0
ARID1B	3	9	2.6136363636363638	0
RPPH1	1	5	2.5	0
LGALS4	3	3	2.5	2
RN7SL634P	3	47	2.452923976608187	0
AC069304.1	1	19	2.375	0
AC011411.1	1	19	2.375	0
RPS13	1	14	2.3333333333333335	0
SNORD14E	1	14	2.3333333333333335	0
SNORD14C	1	14	2.3333333333333335	0
SNORD14B	1	14	2.3333333333333335	0
AL049839.2	1	14	2.3333333333333335	0
RNU6ATAC5P	1	16	2.2857142857142856	0
RNU6ATAC7P	1	16	2.2857142857142856	0
RNU6ATAC2P	1	16	2.2857142857142856	0
RNU6ATAC20P	1	16	2.2857142857142856	0
RNU6ATAC	1	16	2.2857142857142856	0
RNU6ATAC40P	1	16	2.2857142857142856	0
RNU6ATAC10P	1	16	2.2857142857142856	0
RN7SL97P	5	45	2.272459893048128	0
PNPLA3	1	3	2.25	0
AC092896.1	1	9	2.25	0
ZNF506	1	22	2.2	0
TMEM80	1	22	2.2	0
LIAS	1	22	2.2	0
RNA5SP355	3	3	2.2	2
AC093227.2	1	11	2.2	0
SETSIP	1	11	2.2	0
OBSCN	1	3	2.142857142857143	0
RTN4	1	12	2.0869565217391304	0
RNY4P3	3	3	2.0588235294117645	2
PTPN22	1	2	2.0000000000000004	0
ALB	2	2	2.0000000000000004	0
HIPK1	1	2	2.0000000000000004	0
ALDH3B2	1	2	2.0	0
GLTPD2	1	12	2.0	0
AP001000.1	1	22	2.0	0
RPS7P4	3	32	2.0	0
RPS7P1	3	32	2.0	0
RPS7P8	3	32	2.0	0
PTPN12	1	2	2.0	2
RANGAP1	1	2	2.0	2
HYDIN	1	2	2.0	2
ATP8B4	1	2	2.0	2
RHOBTB1	1	2	2.0	0
RASAL2	1	8	2.0	0
HJURP	1	2	2.0	0
SF3B1	1	2	2.0	0
BATF3	1	4	2.0	0
TRIM7	1	2	2.0	2
PRR33	1	2	2.0	2
AC012360.3	1	2	2.0	2
AL034397.3	1	2	2.0	0
LMBRD1	2	2	2.0	0
AL031595.2	2	2	2.0	2
CCT4	1	2	2.0	0
ARIH1	1	2	2.0	0
AP2A1	1	2	2.0	2
NDUFB4P3	1	2	2.0	2
AC090510.2	1	2	2.0	2
AC090510.1	1	2	2.0	2
CASQ2	2	2	2.0	2
NPC1L1	1	2	2.0	0
RNY4P19	4	4	2.0	0
XPO7	2	2	2.0	0
SLC44A2	1	2	2.0	0
TRAF3IP2	1	4	2.0	0
MLXIP	1	2	2.0	2
VPS54	1	2	2.0	2
HDAC8	1	2	2.0	0
LINC00865	2	2	2.0	0
ABCC10	2	2	2.0	0
SETD5	1	2	2.0	2
FAM122C	2	2	2.0	0
SLC4A2	1	2	2.0	0
XYLT1	1	2	2.0	2
AC087888.1	1	2	2.0	2
SIDT1	1	2	2.0	2
ZNF90	1	6	2.0	0
INPPL1	2	2	2.0	0
USHBP1	2	2	2.0	0
TRIM24	1	2	2.0	0
CERK	2	2	2.0	2
AC092902.5	1	2	2.0	2
TBX5	1	2	2.0	0
TPSP2	1	2	2.0	2
KDSR	1	8	2.0	0
SRSF8	1	2	2.0	0
KIR3DX1	1	2	2.0	2
POTEF	1	2	2.0	2
MTCO2P33	2	2	2.0	2
LINC01473	1	2	2.0	2
STX6	1	2	2.0	0
SNX33	1	2	2.0	2
RPS7P10	3	32	2.0	0
RPS7P11	3	32	2.0	0
ZNF491	2	2	2.0	2
YWHAEP4	1	2	2.0	2
DPYSL4	1	2	2.0	0
CCNY	1	2	1.9999999999999998	0
IKZF4	1	2	1.9999999999999998	0
SEPT5	1	2	1.9999999999999996	0
COPA	1	2	1.9999999999999996	0
FARP1	1	2	1.9999999999999996	0
GIT2	1	19	1.9	0
AC104472.3	1	17	1.8888888888888888	0
AL356432.3	2	17	1.8888888888888888	0
RPS27A	1	3	1.8461538461538465	0
SNORA7A	1	11	1.8333333333333333	0
SNORA7B	1	11	1.8333333333333333	0
STK33P1	1	18	1.8	0
AC092115.1	1	18	1.8	0
KLK8	2	2	1.7777777777777781	0
RPS19P1	1	16	1.7777777777777777	0
REXO1L1P	1	16	1.7777777777777777	0
REXO1L6P	1	16	1.7777777777777777	0
AL358176.3	1	19	1.7272727272727273	0
GPX1P1	1	10	1.6666666666666667	0
ZNF429	1	1	1.6666666666666665	0
TAB2	2	11	1.5714285714285714	0
RN7SL499P	2	13	1.5714285714285714	0
RN7SL587P	2	13	1.5714285714285714	0
RN7SL704P	2	13	1.5714285714285714	0
AC008575.1	1	11	1.5714285714285714	0
GTF2IRD2	1	11	1.5714285714285714	0
AC013356.1	1	20	1.5384615384615385	0
RPL9P7	1	20	1.5384615384615385	0
RPS27	1	4	1.5384615384615385	0
OR10A2	1	3	1.5	0
AC021097.2	1	6	1.5	0
MUC19	1	1	1.5	1
NNAT	2	2	1.5	0
AC245014.3	2	28	1.4677871148459385	0
AL034397.1	2	10	1.4285714285714286	0
RBMXP1	2	10	1.4285714285714286	0
RNA5SP255	1	7	1.4	0
RNA5SP86	1	7	1.4	0
SNORD32A	2	7	1.4	0
UPF3AP1	1	7	1.4	0
UPF3AP2	1	7	1.4	0
RNA5SP392	1	7	1.4	0
AL021155.2	1	2	1.3333333333333333	0
GRIA3	1	7	1.3125	0
RN7SL8P	1	13	1.3	0
RN7SL538P	1	13	1.3	0
RN7SL838P	1	13	1.3	0
RN7SL792P	1	13	1.3	0
DLG3	1	12	1.263157894736842	0
RASGRP1	1	12	1.263157894736842	0
CBX5	1	12	1.263157894736842	0
RNY3P1	3	9	1.25	0
RPL5	1	2	1.2	0
EVX2	1	6	1.2	0
KHDRBS3	1	6	1.2	0
YWHAB	1	8	1.1428571428571428	0
SETP8	1	11	1.1	0
SETP14	1	11	1.1	0
SETP17	1	11	1.1	0
KCNB1	1	1	1.037037037037037	1
DLG1	1	1	1.0000000000000002	0
OCIAD1	1	1	1.0000000000000002	0
NAP1L5	1	1	1.0	1
NCAM2	1	1	1.0	0
C14orf119	1	1	1.0	0
AC012640.4	1	1	1.0	1
RNA5SP286	1	1	1.0	1
ARID1A	1	1	1.0	1
CKAP2	1	1	1.0	0
OR2H1	1	1	1.0	0
AC009411.1	1	1	1.0	1
RNA5SP263	1	1	1.0	1
CREBZF	1	1	1.0	1
MYH10	1	1	1.0	0
MYH11	1	1	1.0	0
DTX2	1	1	1.0	1
DTX1	1	1	1.0	0
KCTD8	1	1	1.0	1
AP004782.1	1	1	1.0	1
RNA5SP19	1	1	1.0	1
PTCHD1	1	1	1.0	1
RBM15B	1	1	1.0	1
AC090525.3	1	1	1.0	1
SLC20A1	1	1	1.0	0
RNA5SP48	1	1	1.0	1
AMPD2	1	1	1.0	0
ANKRD1	1	1	1.0	1
RYR1	1	1	1.0	1
ANP32B	1	1	1.0	1
TMCC1	1	1	1.0	0
AC092617.1	1	1	1.0	1
CDAN1	1	1	1.0	0
AP002851.1	1	1	1.0	1
AKAP9	1	1	1.0	0
PIMREG	1	1	1.0	0
AC008738.3	1	1	1.0	1
SLC6A13	1	1	1.0	1
SLC11A2	1	1	1.0	0
AQR	1	1	1.0	1
SOX6	1	1	1.0	0
KRT125P	1	1	1.0	1
ENOX1	1	1	1.0	1
KCNJ13	1	1	1.0	0
RBBP4	1	1	1.0	1
MIR7515HG	1	1	1.0	1
AMBRA1	1	1	1.0	0
PATL1	1	1	1.0	1
AL032819.3	1	1	1.0	1
METTL16	1	1	1.0	0
DUSP15	1	1	1.0	0
DPP10	1	1	1.0	1
EIF4G2	1	1	1.0	0
ZNF532	1	1	1.0	0
PALB2	1	1	1.0	0
BMS1P14	1	1	1.0	1
AL139317.5	1	1	1.0	1
CHRD	1	1	1.0	1
ANKRD12	1	1	1.0	0
CUL5	1	1	1.0	0
CSF3R	1	1	1.0	1
AC068137.2	1	1	1.0	1
BLCAP	1	1	1.0	1
UBE3AP2	1	1	1.0	1
RPL7AP28	1	1	1.0	1
TRIM8	1	1	1.0	1
TCF21	1	1	1.0	0
CDK13	1	1	1.0	0
SRCAP	1	1	1.0	1
ENPEP	1	1	1.0	1
MED9	1	1	1.0	1
SOX13	1	1	1.0	0
SNORA73B	1	1	1.0	1
LINC01989	1	1	1.0	1
RPL12P2	1	1	1.0	1
TRIO	1	1	1.0	0
ATP2B3	1	1	1.0	0
LAMB2	1	1	1.0	0
RAB40B	1	1	1.0	1
NUP58	1	1	1.0	0
NDUFS1	1	1	1.0	1
RBM20	1	1	1.0	0
GCNA	1	1	1.0	1
ARHGEF19	1	1	1.0	0
TBC1D8	1	1	1.0	1
ARHGEF17	1	1	1.0	1
GATAD1	1	1	1.0	0
COL5A2	1	1	1.0	0
IL17REL	1	1	1.0	1
CLK1	1	1	1.0	1
MT3	1	1	1.0	0
HMGA2	1	1	1.0	1
FUT7	1	1	1.0	1
FUT8	1	1	1.0	0
PSEN1	1	1	1.0	1
RNA5SP128	1	1	1.0	1
AL845331.2	1	1	1.0	1
PPFIA4	1	1	1.0	1
KLHL31	1	1	1.0	0
RTL6	1	1	1.0	1
ZRSR2P1	3	3	1.0	0
AL096828.2	1	1	1.0	1
MIDN	1	1	1.0	0
RF00601	1	1	1.0	1
SCAND1	1	1	1.0	0
C5orf66	1	1	1.0	0
EXOSC7	1	1	1.0	0
STX18	1	1	1.0	1
BANK1	1	1	1.0	0
AJAP1	1	1	1.0	1
MRPS6	1	1	1.0	1
KIF25	1	1	1.0	0
FOXD1	1	1	1.0	1
GRIPAP1	1	1	1.0	0
AC138028.6	1	1	1.0	1
RNA5SP515	1	1	1.0	1
DCLK1	1	1	1.0	1
TAS2R2P	1	1	1.0	1
HIVEP1	1	1	1.0	0
MIR4422HG	1	1	1.0	1
ART3	1	1	1.0	1
LINC02063	1	1	1.0	1
ALPK3	1	1	1.0	1
MXRA8	1	1	1.0	0
TRIM60P13	1	1	1.0	1
ST6GAL1	1	1	1.0	1
LINC02038	1	1	1.0	1
RNA5SP508	1	1	1.0	1
TMEM41B	1	1	1.0	0
AC012494.1	1	1	1.0	1
SH3BP4	1	1	1.0	0
AC100757.3	1	1	1.0	1
VEZF1	1	1	1.0	1
AC097462.2	1	1	1.0	1
NADK2	1	1	1.0	0
CRYBG1	1	1	1.0	1
MYCBPAP	1	1	1.0	0
BDNF	1	1	1.0	0
NPAT	1	1	1.0	0
ARL6	1	1	1.0	1
RNASEH2A	1	1	1.0	1
RNASEH2B	1	1	1.0	1
LEPR	1	1	1.0	1
HR	1	1	1.0	0
FAM13B	1	1	1.0	0
NOMO3	1	1	1.0	0
LRRC14	1	1	1.0	0
RILPL2	1	1	1.0	1
MRPL52	1	1	1.0	0
POU5F1	1	1	1.0	1
MYOF	1	1	1.0	0
AL645568.2	1	1	1.0	1
AC006978.2	1	1	1.0	1
AC007834.1	1	1	1.0	1
PTH1R	1	1	1.0	1
PIGP	1	1	1.0	1
LRRC34	1	1	1.0	1
TDP1	1	1	1.0	0
MEAF6	1	1	1.0	1
ZNF273	1	1	1.0	1
MTMR3	1	1	1.0	0
NDUFB4P8	1	1	1.0	1
GBP7	1	1	1.0	0
AC108866.1	1	1	1.0	1
C22orf31	1	1	1.0	1
EHMT2	1	1	1.0	0
AP003730.2	1	1	1.0	1
MAPK3	1	1	1.0	0
HES1	1	1	1.0	1
ALDH1B1	1	1	1.0	0
STOML3	1	1	1.0	0
ALDH1A3	1	1	1.0	1
SEPT4	1	1	1.0	0
KDM6B	1	1	1.0	0
CASP4	1	1	1.0	0
TOP1MT	1	1	1.0	0
LRRTM4	1	1	1.0	0
TLX1	1	1	1.0	0
CDY4P	1	1	1.0	1
AC009533.1	1	1	1.0	1
ZMAT5	1	1	1.0	1
LINC00839	1	1	1.0	0
SCUBE2	1	1	1.0	0
GSTCD	1	1	1.0	0
SHISA7	1	1	1.0	0
RNA5SP452	1	1	1.0	1
CHRNB4	1	1	1.0	1
AC095050.1	1	1	1.0	1
MIR4432HG	1	1	1.0	1
AD000090.1	1	1	1.0	1
CLDN10	1	1	1.0	1
HEG1	1	1	1.0	0
PARP1	1	1	1.0	1
PRX	1	1	1.0	0
RSF1	1	1	1.0	0
OR52K1	1	1	1.0	0
ANKRD20A21P	1	1	1.0	1
TRPM4	1	1	1.0	0
STXBP5	1	1	1.0	1
SLC22A2	1	1	1.0	1
TXK	1	1	1.0	1
SLC22A5	1	1	1.0	1
SNORD104	1	1	1.0	1
COG2	1	1	1.0	1
LONP2	1	1	1.0	1
PART1	1	1	1.0	1
FRAT2	1	2	1.0	0
FRAT1	1	2	1.0	0
ZNF737	1	1	1.0	1
CEP152	1	1	1.0	0
C1orf109	1	1	1.0	1
XIRP1	1	1	1.0	0
DNAJB5	1	1	1.0	1
TTL	1	1	1.0	1
CCDC34	1	1	1.0	0
GAL3ST3	1	1	1.0	1
RNU4	1	1	1.0	1
PHACTR1	1	1	1.0	0
AC005865.2	1	1	1.0	0
TUBB4AP1	1	1	1.0	1
OSCP1	1	1	1.0	0
OSBPL2	1	1	1.0	0
AC114814.3	1	1	1.0	1
FAM218A	1	1	1.0	0
AL513523.1	1	1	1.0	1
AC084809.2	1	1	1.0	1
PGF	1	1	1.0	1
CHD1L	1	1	1.0	0
DYRK1A	1	1	1.0	0
AC005064.1	1	1	1.0	1
ELP4	1	1	1.0	1
AL031280.1	1	1	1.0	1
EXOC2	1	1	1.0	1
GAS6	1	1	1.0	1
SMG8	1	1	1.0	0
AC006946.2	1	1	1.0	1
EHD3	1	1	1.0	1
HNRNPL	1	1	1.0	1
AL354983.1	1	1	1.0	1
PCDHA8	1	1	1.0	0
AL158166.2	1	1	1.0	1
AC022118.1	1	1	1.0	1
AC148477.4	1	1	1.0	1
FLRT2	1	1	1.0	0
TPH1	1	1	1.0	1
HECW1	1	1	1.0	0
ACTG1P10	1	1	1.0	1
ZNF300P1	1	1	1.0	0
EYA3	1	1	1.0	0
ADD3	1	1	1.0	1
DNAH8	1	1	1.0	1
SHANK1	1	1	1.0	0
AC067751.1	1	1	1.0	1
RNY3P11	1	1	1.0	1
DNAI2	1	1	1.0	0
PITPNC1	1	1	1.0	1
DMKN	1	1	1.0	0
RNA5SP382	1	1	1.0	1
DEGS1	1	1	1.0	1
TCF4	1	1	1.0	1
RNA5	1	1	1.0	1
NASP	1	1	1.0	0
GNAL	1	1	1.0	1
VCAM1	1	1	1.0	1
RNA5SP366	1	1	1.0	1
UBA6	1	1	1.0	0
POLG2	1	1	1.0	0
RNA5SP336	1	1	1.0	1
TMOD2	1	1	1.0	1
ZNF81	1	1	1.0	0
UBE3B	1	1	1.0	0
AP000802.1	1	1	1.0	0
PNPLA4	1	1	1.0	0
TCEA3	1	1	1.0	1
C16orf97	1	1	1.0	1
HYPK	1	1	1.0	1
GCG	1	1	1.0	0
GAD2	1	2	1.0	0
SORT1	1	1	1.0	1
SH3BGRL	1	1	1.0	0
AC009623.1	1	1	1.0	1
SLU7	1	1	1.0	0
GAB4	1	1	1.0	1
GAB3	1	1	1.0	0
AC027313.1	1	1	1.0	1
TFB1M	1	1	1.0	0
MTRNR2L6	1	1	1.0	1
MTRNR2L5	1	1	1.0	1
TP73	1	1	1.0	1
AC055854.1	1	1	1.0	0
FLJ46284	1	1	1.0	1
AL078604.2	1	1	1.0	1
AL365295.1	1	1	1.0	1
MYO10	1	1	1.0	1
SMIM35	1	1	1.0	1
EIF4E	1	1	1.0	1
TSPOAP1	1	1	1.0	1
AC073525.1	1	1	1.0	1
AC099541.1	1	1	1.0	1
OR56A1	1	1	1.0	0
EIF5B	1	1	1.0	0
ACP6	1	1	1.0	1
TRIM73	1	1	1.0	1
SP3	1	1	1.0	0
LRCH2	1	1	1.0	0
IGSF10	1	1	1.0	1
LINC02334	1	1	1.0	1
ZNF423	1	1	1.0	1
ZNF426	1	1	1.0	1
RAP1B	1	1	1.0	1
FTX	1	1	1.0	1
CLUHP3	1	1	1.0	0
NEAT1	1	1	1.0	1
ZNF441	1	1	1.0	1
AC003973.2	1	1	1.0	1
PLOD2	1	1	1.0	0
LINC00500	1	1	1.0	1
PHF20L1	1	1	1.0	1
STUM	1	2	1.0	0
AC004877.1	1	1	1.0	1
CFAP97D1	1	1	1.0	1
ARHGAP5	1	1	1.0	0
LRRC10B	1	1	1.0	1
SFXN5	1	1	1.0	0
AC245060.5	1	1	1.0	1
SFXN2	1	1	1.0	0
NMT1	1	1	1.0	0
RF00092	1	1	1.0	1
FASN	1	1	1.0	0
PPFIBP2	1	1	1.0	0
JAG1	1	1	1.0	1
RNF215	1	1	1.0	1
HLCS	1	1	1.0	0
BAZ2B	1	1	1.0	1
PREPL	1	1	0.9999999999999999	0
DCTN1	1	1	0.9999999999999999	0
DDX49	1	1	0.9999999999999999	0
ZFX	1	1	0.9999999999999999	0
MYD88	1	1	0.9999999999999999	0
SMOX	1	1	0.9999999999999999	0
ANKRD13A	1	1	0.9999999999999999	0
RUNX1T1	1	1	0.9999999999999999	0
MXI1	1	1	0.9999999999999999	0
PLEC	1	1	0.9999999999999999	0
AHI1	1	1	0.9999999999999999	0
ENPP2	1	1	0.9999999999999999	0
FAM92A	1	1	0.9999999999999998	0
EIF1	1	1	0.9999999999999998	0
MFSD1	1	1	0.9999999999999998	0
TTN	1	1	0.9999999999999998	0
SEC16A	1	1	0.9999999999999998	0
FKBP6	1	1	0.9999999999999998	0
CSNK1G3	1	1	0.9999999999999998	0
SCAPER	1	1	0.9999999999999998	0
SF1	1	1	0.9999999999999997	0
LINC00910	4	14	0.9711469534050179	0
AGER	1	1	0.9230769230769229	0
RN7SL143P	3	20	0.9224598930481284	0
IGF2BP3	1	1	0.9166666666666667	0
REXO1L12P	1	16	0.8888888888888888	0
REXO1L3P	1	16	0.8888888888888888	0
REXO1L2P	1	16	0.8888888888888888	0
REXO1L5P	1	16	0.8888888888888888	0
REXO1L4P	1	16	0.8888888888888888	0
REXO1L8P	1	16	0.8888888888888888	0
REXO1L9P	1	16	0.8888888888888888	0
AC232323.1	1	16	0.8888888888888888	0
REXO1L10P	1	16	0.8888888888888888	0
REXO1L11P	1	16	0.8888888888888888	0
AC010468.1	2	14	0.875	0
CHD7	1	7	0.875	0
ZNF518B	2	7	0.875	0
RPS3AP6	2	14	0.875	0
RPS3AP5	2	14	0.875	0
RPS3AP26	2	14	0.875	0
RN7SL502P	2	19	0.8636363636363636	0
RN7SL397P	2	19	0.8636363636363636	0
AC239798.4	1	6	0.8571428571428571	0
USP9X	1	3	0.8571428571428571	0
CPEB1	1	1	0.8571428571428569	0
PLEKHG5	1	1	0.8571428571428569	0
SNORD3H	2	15	0.8444444444444444	0
CLUAP1	1	1	0.8333333333333333	0
RN7SL752P	1	12	0.8	0
RN7SL753P	1	12	0.8	0
RN7SL278P	1	12	0.8	0
TLN1	1	4	0.8	0
NSRP1	1	1	0.8	0
RN7SL260P	1	12	0.8	0
RN7SL573P	1	12	0.8	0
RN7SL118P	1	12	0.8	0
RN7SL736P	1	12	0.8	0
RN7SL381P	1	12	0.8	0
PRR4	1	1	0.7999999999999999	0
SEPT7	1	1	0.7777777777777779	0
SOGA1	1	3	0.75	0
ZFP37	1	1	0.75	0
EHBP1L1	1	1	0.75	0
MYO5B	1	1	0.75	0
AL603882.1	1	8	0.7272727272727273	0
AC009245.1	1	8	0.7272727272727273	0
AC115223.1	1	8	0.7272727272727273	0
PI4KAP2	1	1	0.7	0
AC091144.2	1	13	0.6842105263157895	0
MKRN1	1	1	0.6666666666666667	0
RN7SL724P	1	2	0.6666666666666666	0
PLPPR5	1	1	0.6666666666666666	0
CSRP1	1	1	0.6666666666666666	0
LRRFIP2	1	1	0.6666666666666666	0
AC097381.1	1	1	0.6666666666666666	0
SLC25A6	1	1	0.6666666666666666	0
AREG	2	2	0.6666666666666666	0
PDXP	1	1	0.6666666666666666	0
RNU5E	1	2	0.6666666666666666	0
ACTBP1	1	6	0.6666666666666666	0
MYCBP2	1	1	0.6666666666666666	0
BCAR1	1	1	0.6666666666666666	0
AMT	1	1	0.6428571428571427	0
RNY1P5	4	6	0.6355661881977671	0
REPS2	1	12	0.631578947368421	0
GTF2A1	1	12	0.631578947368421	0
VKORC1L1	1	12	0.631578947368421	0
RPS5P2	1	5	0.625	0
HIST1H2BN	1	2	0.6153846153846154	0
AL590764.2	1	1	0.6153846153846154	0
CFB	1	1	0.6000000000000001	0
RN7SL191P	1	8	0.5714285714285714	0
RN7SL36P	1	8	0.5714285714285714	0
RN7SL726P	1	8	0.5714285714285714	0
RN7SL359P	1	8	0.5714285714285714	0
RN7SL664P	1	8	0.5714285714285714	0
RN7SL364P	1	8	0.5714285714285714	0
RN7SL147P	1	8	0.5714285714285714	0
SFSWAP	1	1	0.5714285714285714	0
GOLGA2P9	2	2	0.5588235294117647	0
ACADVL	1	1	0.5	0
HDGFL3	1	1	0.5	0
RNA5SP150	1	1	0.5	0
AC021517.1	1	1	0.5	0
AP003108.3	1	1	0.5	0
RNA5SP124	1	1	0.5	0
SBDS	1	1	0.5	0
TANC2	1	1	0.5	0
RNA5SP107	1	1	0.5	0
CCT5	1	1	0.5	0
MIR7641	1	1	0.5	0
KPNA4	2	2	0.5	0
RPL23AP55	1	1	0.5	0
SNORA18	2	2	0.5	0
RPL23AP27	1	1	0.5	0
MAP3K10	1	1	0.5	0
RAB6B	1	1	0.5	0
SCRT2	1	1	0.5	0
MTCO3P12	1	1	0.5	0
NFIX	1	1	0.5	0
SBDSP1	1	1	0.5	0
AC092638.2	1	1	0.5	0
KCTD18	1	1	0.5	0
AC007547.3	1	1	0.5	0
MMP25	1	1	0.5	0
AL136454.1	1	3	0.46153846153846156	0
DYNC1LI1	1	1	0.4444444444444444	0
GOLGA2P7	1	1	0.4347826086956521	0
HIST2H2BE	1	6	0.42857142857142855	0
HIST1H2BL	1	6	0.42857142857142855	0
PIK3R5	1	1	0.4074074074074074	0
AL645922.1	1	1	0.4	0
P2RX7	1	1	0.4	0
IL2RG	1	1	0.38461538461538464	0
AC104452.1	1	1	0.3571428571428571	0
ERV3	1	1	0.3333333333333333	0
RNA5SP506	1	1	0.3333333333333333	0
NGFR	1	1	0.3333333333333333	0
AL158069.2	1	1	0.3333333333333333	0
RNA5SP469	1	1	0.3333333333333333	0
RNY4P34	1	1	0.3333333333333333	0
TLR4	1	1	0.3333333333333333	0
SLC25A6P2	1	1	0.3333333333333333	0
AC009078.3	1	1	0.3333333333333333	0
Z83844.3	1	1	0.3333333333333333	0
RNY1P16	1	1	0.3333333333333333	0
LINC00907	1	1	0.3333333333333333	0
ATPAF1	1	1	0.3333333333333333	0
IL2RA	1	1	0.3333333333333333	0
AC005912.1	1	4	0.3076923076923077	0
AC090602.1	1	4	0.3076923076923077	0
AC099560.2	1	4	0.3076923076923077	0
AL034379.1	1	4	0.3076923076923077	0
BX248409.1	1	4	0.3076923076923077	0
RPS27P21	1	4	0.3076923076923077	0
RPS27P15	1	4	0.3076923076923077	0
HIST1H2BE	1	2	0.3076923076923077	0
AC099336.2	1	4	0.3076923076923077	0
ANKRD36B	1	1	0.30000000000000004	0
ANKRD36C	1	1	0.30000000000000004	0
ANKRD36	1	1	0.30000000000000004	0
PI4KA	1	1	0.30000000000000004	0
PRDM15	1	1	0.2857142857142857	0
AC073347.1	1	1	0.25	0
STRA6	1	1	0.25	0
SOX11	1	1	0.25	0
RNY3P4	1	7	0.25	0
CBX4	1	1	0.25	0
LOR	1	1	0.25	0
RNA5SP399	1	1	0.25	0
UBE2I	1	1	0.25	0
RNA5SP333	1	1	0.25	0
RNA5SP334	1	1	0.25	0
RNA5SP323	1	1	0.25	0
SP8	1	1	0.25	0
GOLGA2	1	1	0.23529411764705882	0
AC007685.1	1	3	0.23076923076923078	0
RPS27AP11	1	3	0.23076923076923078	0
RPS27AP12	1	3	0.23076923076923078	0
AC011473.4	2	2	0.2222222222222222	0
WWC1	1	1	0.2222222222222222	0
AL589843.2	1	1	0.2222222222222222	0
GOLGA2P10	1	1	0.21739130434782608	0
RNA5SP92	1	1	0.2	0
RPL5P30	1	2	0.2	0
RPL5P34	1	2	0.2	0
RPL5P29	1	2	0.2	0
RNA5SP297	1	1	0.2	0
RNA5SP167	1	1	0.2	0
CHD8	1	1	0.2	0
RNA5SP140	1	1	0.2	0
PRH1	1	1	0.2	0
RPL5P6	1	2	0.2	0
HCG18	1	1	0.2	0
NSRP1P1	1	1	0.2	0
PKNOX1	1	1	0.2	0
AC044860.1	1	1	0.17391304347826086	0
RNA5SP22	1	1	0.16666666666666666	0
RNA5SP349	1	1	0.16666666666666666	0
AC004224.2	1	1	0.16666666666666666	0
RNA5SP305	1	1	0.16666666666666666	0
HIST1H2BO	1	2	0.15384615384615385	0
HIST3H2BA	1	2	0.15384615384615385	0
HIST3H2BB	1	2	0.15384615384615385	0
KCTD17	1	1	0.14814814814814814	0
RRAGD	1	1	0.14285714285714285	0
EMD	1	1	0.14285714285714285	0
AC245033.1	1	1	0.14285714285714285	0
HS3ST4	1	1	0.125	0
ECM2	1	1	0.11764705882352941	0
RNA5SP276	1	1	0.1111111111111111	0
MKRN4P	1	1	0.1111111111111111	0
RNA5SP122	1	1	0.1111111111111111	0
SEPT7P7	1	1	0.1111111111111111	0
SEPT7P6	1	1	0.1111111111111111	0
RNA5SP430	1	1	0.1111111111111111	0
RNA5SP448	1	1	0.1111111111111111	0
RNA5SP350	1	1	0.1111111111111111	0
RNA5SP368	1	1	0.1111111111111111	0
RNA5SP302	1	1	0.1111111111111111	0
AL356585.4	1	1	0.1	0
GOLGA2P2Y	1	1	0.08695652173913043	0
AL023775.1	1	1	0.08333333333333333	0
ABCA13	1	1	0.08333333333333333	0
AC068993.1	1	1	0.07692307692307693	0
MEIS2	1	1	0.07407407407407407	0
RAP1A	1	1	0.07407407407407407	0
GOLGA2P3Y	1	1	0.043478260869565216	0
AC243562.1	1	1	0.043478260869565216	0
AC241377.3	1	1	0.037037037037037035	0
