# Supplementary material for: Analysis of plasma‐derived small extracellular vesicle characteristics and microRNA cargo following exercise‐induced skeletal muscle damage in men
Source: Physiol Rep. 2024 Sep 20;12(18):e70056. doi: 10.14814/phy2.70056 (PMC11415274; doi:10.14814/phy2.70056)
Supplement: Supplementary file 2 — Data S2: Supporting Information. [file PHY2-12-e70056-s001.zip › Processed Files For Individual Samples/SV18362-0002_S2_R1_001.fastq_CORE_RESULTS_v4.6.2/SV18362-0002_S2_R1_001.fastq/readCounts_tRNA_sense.txt]

ReferenceID	uniqueFragmentCount	totalReadCount	multimapAdjustedReadCount	uniqueMappingReads
URS0000062982_9606:Homo:sapiens:(human):tRNA-Leu	153	3767	3625.7333333333327	3567
URS00004F0321_9606:Homo:sapiens:transfer:RNA-Glu:(CTC):1-1:(TRE-CTC1:1:to:7)	181	9240	3570.5856060606056	0
URS0000635088_9606:Homo:sapiens:transfer:RNA-Glu:(CTC):2-1:(TRE-CTC2-1)	179	9225	3567.5856060606056	0
URS00005AFD62_9606:Homo:sapiens:tRNA:Gly:GCC	166	11831	3041.446969696969	862
URS000053878C_9606:Homo:sapiens:(human):tRNA-Arg	86	2952	2932.833333333334	2919
URS000021636C_9606:Homo:sapiens:(human):tRNA-Arg	60	2846	2826.8333333333335	2813
URS000013B42D_9606:Homo:sapiens:transfer:RNA-Gly:(GCC):2-1:(TRG-GCC2:1:to:6)	133	10969	2179.446969696969	0
URS000009AC8B_9606:Homo:sapiens:transfer:RNA-Gly:(GCC):3-1:(TRG-GCC3-1)	129	10949	2172.7803030303025	0
URS00006ABCCE_9606:Homo:sapiens:transfer:RNA-Gly:(GCC):5-1:(TRG-GCC5-1)	115	10641	2095.530303030302	0
URS00004BF687_9606:Homo:sapiens:transfer:RNA-Gly:(CCC):1-1:(TRG-CCC1-1::TRG-CCC1-2)	103	10572	2081.180303030303	0
URS000004D273_9606:Homo:sapiens:(human):tRNA-Glu	112	5708	1868.0260822510813	14
URS00001658B6_9606:Homo:sapiens:(human):tRNA-Cys	40	1847	1847.0	1847
URS0000150041_9606:Homo:sapiens:(human):tRNA-Ser	36	889	889.0	889
URS000044730B_9606:Homo:sapiens:(human):tRNA-Val	45	1682	729.2136904761904	2
URS0000491D45_9606:Homo:sapiens:(human):tRNA-Val	45	1681	727.4636904761904	0
URS000006722F_9606:Homo:sapiens:(human):tRNA-Pro	47	854	680.5	507
URS00004C39CC_9606:Homo:sapiens:(human):tRNA-Ile	29	681	674.6666666666667	670
URS000034959B_9606:Homo:sapiens:(human):tRNA-Asp	92	670	661.6666666666667	655
URS00001DBFA3_9606:Homo:sapiens:(human):tRNA-Leu	94	874	601.0666666666666	409
URS000052ADEF_9606:Homo:sapiens:(human):tRNA-Glu	45	675	590.5	506
URS000063FB43_9606:Homo:sapiens:transfer:RNA-Gly:(GCC):1-1:(TRG-GCC1:1:to:5)	69	1098	548.6636363636366	427
URS0000305D7E_9606:tRNA(Gly):from:Homo:sapiens:(PDB:5E6M::chain:C)	19	546	533.3333333333333	527
URS00002FBF7C_9606:Homo:sapiens:(human):tRNA-Gly	30	461	461.0	461
URS00004E0716_9606:Homo:sapiens:(human):tRNA-Ala	49	422	422.0	422
URS00002D6213_9606:Homo:sapiens:(human):tRNA-Ala	24	415	415.0	415
URS00001D27FC_9606:Homo:sapiens:(human):tRNA-Pro	33	537	363.5	190
URS00004CBAB9_9606:Homo:sapiens:(human):tRNA-Pro	15	225	225.0	225
URS00003C9A26_9606:Homo:sapiens:transfer:RNA-Glu:(TTC):2-1:(TRE-TTC2-1::TRE-TTC2-2)	41	231	201.5	172
URS00002913A0_9606:Homo:sapiens:(human):tRNA-Asn	21	202	198.0	194
URS0000463698_9606:Homo:sapiens:(human):tRNA-Met	28	195	195.0	195
URS0000DEFEE4_9606:Homo:sapiens:(human):tRNA-Leu	39	391	171.9	11
URS000013E6C2_9606:Homo:sapiens:(human):tRNA-Leu	39	288	156.73333333333332	108
URS0000220363_9606:Homo:sapiens:(human):tRNA-Thr	21	145	141.0	137
URS00004BA95A_9606:Homo:sapiens:(human):tRNA-Gln	13	136	136.0	136
URS000048F74C_9606:Homo:sapiens:(human):tRNA-Ala	16	126	126.0	126
URS000042F13F_9606:Homo:sapiens:transfer:RNA-Leu:(CAG):1-1:(TRL-CAG1:1:to:7)	4	127	123.0	119
URS00004D4536_9606:Homo:sapiens:(human):tRNA-Pro	17	242	110.07051282051283	66
URS000073124E_9606:Homo:sapiens:(human):tRNA-Glu-CTC-15-1	40	362	100.90000000000002	5
URS000032F804_9606:Homo:sapiens:(human):tRNA-Gln-NUG2	19	356	98.84924242424245	0
URS00000F7060_9606:Homo:sapiens:(human):tRNA-Gln-NUG1	19	356	98.84924242424245	0
URS0000049311_9606:Homo:sapiens:(human):tRNA-Met	17	105	98.66666666666666	94
URS00002F2AEC_9606:Homo:sapiens:tRNA:His:GUG	31	217	98.06666666666666	32
URS00003833FF_9606:Homo:sapiens:tRNA:Gln:NUG	18	353	98.04924242424245	0
URS000074CBFD_9606:Homo:sapiens:(human):tRNA-Glu-CTC-12-1	34	378	97.81666666666666	0
URS000038803E_9606:Homo:sapiens:transfer:RNA-Val:(TAC):2-1:(TRV-TAC2-1)	7	190	95.0	0
URS000070B37B_9606:Homo:sapiens:transfer:RNA-Val:(TAC):1-1:(TRV-TAC1-1::TRV-TAC1-2)	7	190	95.0	0
URS0000734D2C_9606:Homo:sapiens:(human):tRNA-Leu	28	171	85.56666666666668	60
URS00003EE43B_9606:Homo:sapiens:(human):tRNA-Glu	15	169	84.5	0
URS00006174C2_9606:Homo:sapiens:transfer:RNA-Asp:(GTC):2-1:(TRD-GTC2:1:to:11)	43	261	81.74999999999999	0
URS00005EA0AD_9606:Homo:sapiens:(human):tRNA-Asp	43	261	81.74999999999999	0
URS0000326EAC_9606:E-tRNA:from:Homo:sapiens:(PDB:4V6X::chain:BC)	12	172	79.08333333333333	45
URS00006D74B2_9606:Homo:sapiens:transfer:RNA-Asp:(GTC):3-1:(TRD-GTC3-1)	40	250	76.24999999999999	0
URS00005EF220_9606:Homo:sapiens:(human):tRNA-Phe	17	133	75.0	32
URS000056E916_9606:Homo:sapiens:(human):tRNA-Thr	11	75	75.0	75
URS000047F3CB_9606:Homo:sapiens:(human):tRNA-Leu	5	78	74.4	74
URS000067474D_9606:Homo:sapiens:transfer:RNA-Lys:(TTT):5-1:(TRK-TTT5-1)	22	447	73.83571428571429	7
URS000032F6AC_9606:Homo:sapiens:(human):tRNA-Lys	22	458	70.40238095238097	0
URS0000D56C47_9606:tRNA:lysine3:from:Homo:sapiens:(PDB:6B19::chain:D)	22	458	70.40238095238097	0
URS00008FED2A_9606:tRNA3Lys:from:Homo:sapiens:(PDB:5CD1::chain:M)	22	458	70.40238095238097	0
URS0000659544_9606:Homo:sapiens:transfer:RNA-Lys:(CTT):4-1:(TRK-CTT4-1)	25	306	70.04772727272727	0
URS00004D9E92_9606:Homo:sapiens:transfer:RNA-Lys:(CTT):1-1:(TRK-CTT1-1::TRK-CTT1-2)	24	305	69.92272727272727	0
URS00000CFCDA_9606:Homo:sapiens:(human):tRNA-Arg	17	96	69.33333333333334	48
URS000022DD4A_9606:Homo:sapiens:transfer:RNA-Lys:(TTT):3-1:(TRK-TTT3:1:to:5)	21	453	68.7357142857143	0
URS0000639DBE_9606:Homo:sapiens:transfer:RNA-Glu:(TTC):1-1:(TRE-TTC1-1::TRE-TTC1-2)	18	98	68.5	39
URS00004FDB28_9606:Homo:sapiens:(human):tRNA-Ser	9	91	68.5	46
URS00002222F7_9606:Homo:sapiens:(human):tRNA-Lys	20	449	67.7357142857143	0
URS00004DC6D6_9606:Homo:sapiens:(human):transfer:RNA	28	185	66.06666666666666	0
URS0000190FE5_9606:Homo:sapiens:(human):tRNA-Lys	21	266	59.94772727272727	0
URS00004A0D40_9606:Homo:sapiens:(human):tRNA-Arg	7	189	58.99999999999999	0
URS000005A7A9_9606:Homo:sapiens:transfer:RNA-Arg:(CCT):3-1:(TRR-CCT3-1)	7	189	58.99999999999999	0
URS00003A4B65_9606:Homo:sapiens:transfer:RNA-Arg:(CCT):4-1:(TRR-CCT4-1)	7	189	58.99999999999999	0
URS000064506B_9606:Homo:sapiens:transfer:RNA-Leu:(AAG):3-1:(TRL-AAG3-1)	9	104	58.25	43
URS0000679FAF_9606:Homo:sapiens:transfer:RNA-Lys:(CTT):6-1:(TRK-CTT6-1)	17	249	56.82272727272727	0
URS00006FC298_9606:Homo:sapiens:transfer:RNA-Ala:(CGC):1-1:(TRA-CGC1-1)	15	334	52.00000000000001	0
URS0000727FD6_9606:Homo:sapiens:transfer:RNA-Ala:(TGC):2-1:(TRA-TGC2-1)	15	334	52.00000000000001	0
URS000061F57C_9606:Homo:sapiens:transfer:RNA-Ala:(TGC):3-1:(TRA-TGC3-1::TRA-TGC3-2)	14	332	51.50000000000001	0
URS00005B30A9_9606:Homo:sapiens:transfer:RNA-Ala:(CGC):2-1:(TRA-CGC2-1)	14	332	51.50000000000001	0
URS00001CE4E0_9606:Homo:sapiens:(human):tRNA-Phe	7	54	51.25	49
URS000034AAC2_9606:Homo:sapiens:transfer:RNA-Gly:(TCC):2-1:(TRG-TCC2:1:to:6)	15	130	50.41666666666666	10
URS00003E687C_9606:Homo:sapiens:(human):tRNA-Trp	12	50	50.0	50
URS0000756AF5_9606:Homo:sapiens:(human):tRNA-Gln	7	49	49.0	49
URS000044BAE3_9606:Homo:sapiens:transfer:RNA-His:(GTG):1-1:(TRH-GTG1:1:to:9)	23	149	48.06666666666666	0
URS0000185B47_9606:Homo:sapiens:(human):tRNA-Pro	14	179	47.07051282051282	3
URS000072F786_9606:Homo:sapiens:(human):tRNA-Val	6	45	45.0	45
URS0000161979_9606:Homo:sapiens:transfer:RNA-Val:(AAC):2-1:(TRV-AAC2-1)	5	54	44.75396825396825	44
URS000080E36F_9606:mt-tRNAVal:from:Homo:sapiens:(PDB:3J7Y::chain:B)	9	46	44.527027027027025	44
URS00001AD596_9606:Homo:sapiens:transfer:RNA-Lys:(CTT):2-1:(TRK-CTT2:1:to:5)	21	198	44.369155844155834	0
URS00006C8EDF_9606:Homo:sapiens:transfer:RNA-Ala:(TGC):4-1:(TRA-TGC4-1)	12	296	44.00000000000001	2
URS0000209048_9606:Homo:sapiens:transfer:RNA-Ala:(AGC):4-1:(TRA-AGC4-1)	12	296	42.50000000000001	0
URS00000AED6F_9606:Homo:sapiens:transfer:RNA-Gly:(TCC):1-1:(TRG-TCC1-1)	13	118	42.416666666666664	6
URS00005F7694_9606:Homo:sapiens:(human):tRNA-Lys	19	184	42.035822510822506	0
URS00006F4537_9606:Homo:sapiens:transfer:RNA-Ala:(CGC):3-1:(TRA-CGC3-1)	11	294	42.00000000000001	0
URS00006587E4_9606:Homo:sapiens:transfer:RNA-Lys:(TTT):1-1:(TRK-TTT1-1)	12	122	41.39999999999999	0
URS0000702883_9606:Homo:sapiens:transfer:RNA-Lys:(TTT):2-1:(TRK-TTT2-1)	12	122	41.39999999999999	0
URS000019E1E9_9606:Homo:sapiens:(human):tRNA-Thr	7	51	41.0	31
URS000014E598_9606:tRNASec:from:Homo:sapiens:(PDB:3HL2::chain:E)	12	161	40.833333333333336	0
URS00004315E3_9606:Homo:sapiens:(human):tRNA-Ser	12	161	40.833333333333336	0
URS0000DD5C58_9606:Homo:sapiens:(human):Pseudo:tRNA	11	81	40.5	0
URS000065DC2A_9606:Homo:sapiens:(human):tRNA-Glu-TTC-9-1	45	328	40.48030303030304	10
URS00001DA281_9606:Homo:sapiens:transfer:RNA-SeC:(TCA):1-1:(TRU-TCA1-1)	9	154	38.5	0
URS00006F0FC0_9606:Homo:sapiens:Selenocysteine:transfer:RNA	9	154	38.5	0
URS00006C58BC_9606:Homo:sapiens:transfer:RNA-Lys:(CTT):3-1:(TRK-CTT3-1)	15	176	37.36915584415584	0
URS00006C133C_9606:Homo:sapiens:transfer:RNA-Ala:(TGC):6-1:(TRA-TGC6-1)	11	95	36.91666666666667	18
URS0000716B70_9606:Homo:sapiens:transfer:RNA-Gly:(TCC):3-1:(TRG-TCC3-1)	12	112	36.416666666666664	0
URS0000565553_9606:Homo:sapiens:(human):tRNA-Arg	3	36	36.0	36
URS000030BAD5_9606:Homo:sapiens:transfer:RNA-iMet:(CAT):1-1:(TRX-CAT1:1:to:8)	10	127	34.083333333333336	0
URS0000121433_9606:Homo:sapiens:transfer:RNA-iMet:(CAT):2-1:(TRX-CAT2-1)	9	124	32.583333333333336	0
URS000013899F_9606:Homo:sapiens:transfer:RNA-Asp:(GTC):1-1:(TRD-GTC1-1)	12	32	32.0	32
URS000060766E_9606:Homo:sapiens:(human):tRNA-Met	4	32	32.0	32
URS00004F5C19_9606:Homo:sapiens:(human):tRNA-Ser	6	54	31.5	9
URS00002263D1_9606:Homo:sapiens:(human):tRNA-Val	6	31	31.0	31
URS0000728B3E_9606:Homo:sapiens:(human):tRNA-Gly-CCC-6-1	39	319	30.813636363636363	0
URS00006C00AA_9606:Homo:sapiens:tRNA:Valine:with:anticodon:CAC:(tRNA-Val-CAC-8-1)	39	319	30.813636363636363	0
URS0000644222_9606:Homo:sapiens:transfer:RNA-Gly:(CCC):6-1:(TRG-CCC6-1)	39	319	30.813636363636363	0
URS0000322061_9606:Homo:sapiens:(human):tRNA-Ala	6	66	29.25	0
URS000052A1C9_9606:Homo:sapiens:transfer:RNA-Ala:(AGC):11-1:(TRA-AGC11-1)	6	66	29.25	0
URS00002CC5F8_9606:Homo:sapiens:(human):tRNA-Lys	4	29	29.0	29
URS00006560DC_9606:Homo:sapiens:transfer:RNA-Ile:(AAT):9-1:(TRI-AAT9-1)	9	28	28.0	28
URS00006708BB_9606:Homo:sapiens:transfer:RNA-Thr:(CGT):6-1:(TRT-CGT6-1)	5	105	26.25	0
URS00002D7BB5_9606:Homo:sapiens:transfer:RNA-Arg:(CCT):1-1:(TRR-CCT1-1)	5	66	25.333333333333336	0
URS0000390F3A_9606:Homo:sapiens:transfer:RNA-Arg:(CCT):2-1:(TRR-CCT2-1)	5	66	25.333333333333336	0
URS00002DDD59_9606:Homo:sapiens:transfer:RNA-Arg:(ACG):2-1:(TRR-ACG2:1:to:4)	4	44	24.666666666666664	15
URS000071C635_9606:Homo:sapiens:transfer:RNA-Lys:(TTT):6-1:(TRK-TTT6-1)	11	152	23.95	0
URS00006D9244_9606:Homo:sapiens:transfer:RNA-Cys:(GCA):6-1:(TRC-GCA6-1)	12	112	23.516666666666666	0
URS000038F4B2_9606:Homo:sapiens:transfer:RNA-Trp:(CCA):4-1:(TRW-CCA4-1)	3	23	23.0	23
URS000070BF11_9606:Homo:sapiens:transfer:RNA-Ile:(AAT):12-1:(TRI-AAT12-1)	4	23	23.0	23
URS0000697465_9606:Homo:sapiens:transfer:RNA-Asp:(GTC):4-1:(TRD-GTC4-1)	9	85	21.25	0
URS0000415026_9606:Homo:sapiens:transfer:RNA-Gln:(CTG):1-1:(TRQ-CTG1:1:to:5)	18	115	20.534956709956713	0
URS00005DDB26_9606:Homo:sapiens:(human):tRNA-Ser	2	20	20.0	20
URS00002064F6_9606:Homo:sapiens:transfer:RNA-Val:(CAC):1-1:(TRV-CAC1:1:to:6)	13	266	19.963690476190475	0
URS000063F87E_9606:Homo:sapiens:transfer:RNA-Val:(CAC):5-1:(TRV-CAC5-1)	13	266	19.963690476190475	0
URS0000748C4B_9606:Homo:sapiens:transfer:RNA-Val:(CAC):4-1:(TRV-CAC4-1)	12	265	19.852579365079364	0
URS000061D582_9606:Homo:sapiens:transfer:RNA-Val:(AAC):1-1:(TRV-AAC1:1:to:5)	12	265	19.713690476190475	0
URS0000493225_9606:Homo:sapiens:transfer:RNA-Pro:(TGG):1-1:(TRP-TGG1-1)	5	98	19.083333333333332	12
URS00004310BE_9606:Homo:sapiens:transfer:RNA-Val:(AAC):4-1:(TRV-AAC4-1)	11	256	19.070833333333333	0
URS00001B3570_9606:Homo:sapiens:(human):tRNA-Val	11	256	19.070833333333333	0
URS0000750232_9606:Homo:sapiens:transfer:RNA-Val:(AAC):3-1:(TRV-AAC3-1)	10	255	18.959722222222222	0
URS0000120E41_9606:Homo:sapiens:transfer:RNA-Leu:(AAG):2-1:(TRL-AAG2:1:to:4)	7	68	18.75	0
URS0000429B3F_9606:Homo:sapiens:transfer:RNA-Gln:(CTG):2-1:(TRQ-CTG2-1)	16	94	17.909956709956713	0
URS000047CD44_9606:Homo:sapiens:transfer:RNA-Arg:(TCT):1-1:(TRR-TCT1-1)	5	34	17.0	12
URS00006CC2CC_9606:Homo:sapiens:transfer:RNA-Lys:(TTT):7-1:(TRK-TTT7-1)	5	51	17.0	0
URS00001B506A_9606:Homo:sapiens:transfer:RNA-Leu:(TAG):1-1:(TRL-TAG1-1)	4	56	15.75	0
URS0000630B8A_9606:Homo:sapiens:transfer:RNA-Leu:(AAG):1-1:(TRL-AAG1:1:to:3)	4	56	15.75	0
URS000072A930_9606:Homo:sapiens:transfer:RNA-Lys:(TTT):4-1:(TRK-TTT4-1)	10	137	15.735714285714288	0
URS00001B7FF8_9606:Homo:sapiens:(human):tRNA-Pro	2	15	15.0	15
URS0000534613_9606:Homo:sapiens:(human):tRNA-Gly	2	14	14.0	14
URS0000278E1B_9606:Homo:sapiens:transfer:RNA-Ser:(CGA):4-1:(TRS-CGA4-1)	1	14	14.0	14
URS00006B479B_9606:Homo:sapiens:transfer:RNA-Gly:(CCC):4-1:(TRG-CCC4-1)	7	86	13.583333333333334	7
URS000033EC0B_9606:Homo:sapiens:(human):transfer:RNA	5	107	13.375	0
URS000038D8D3_9606:Homo:sapiens:transfer:RNA-Ser:(AGA):2-1:(TRS-AGA2:1:to:6)	5	107	13.375	0
URS000024B38F_9606:Homo:sapiens:transfer:RNA-Ser:(TGA):4-1:(TRS-TGA4-1)	5	107	13.375	0
URS00006D4008_9606:Homo:sapiens:transfer:RNA-Ser:(TGA):3-1:(TRS-TGA3-1)	5	107	13.375	0
URS000037D0FB_9606:Homo:sapiens:transfer:RNA-Ser:(TGA):2-1:(TRS-TGA2-1)	5	107	13.375	0
URS0000520742_9606:Homo:sapiens:transfer:RNA-Ser:(AGA):3-1:(TRS-AGA3-1)	5	107	13.375	0
URS000071DF37_9606:Homo:sapiens:transfer:RNA-Ser:(AGA):4-1:(TRS-AGA4-1)	5	107	13.375	0
URS00006C14B2_9606:Homo:sapiens:transfer:RNA-Ser:(AGA):1-1:(TRS-AGA1-1)	5	107	13.375	0
URS00006DBFC1_9606:Homo:sapiens:transfer:RNA-Gln:(CTG):3-1:(TRQ-CTG3-1::TRQ-CTG3-2)	5	39	13.303896103896104	0
URS00006365BC_9606:Homo:sapiens:transfer:RNA-Gln:(CTG):4-1:(TRQ-CTG4-1::TRQ-CTG4-2)	5	39	13.303896103896104	0
URS000034093F_9606:Homo:sapiens:(human):tRNA-Val	6	203	12.924801587301586	0
URS00006DA515_9606:Homo:sapiens:transfer:RNA-Gln:(CTG):5-1:(TRQ-CTG5-1)	8	57	12.891774891774892	0
URS000030D775_9606:Homo:sapiens:(human):partial:tRNA-Val	5	202	12.813690476190475	0
URS000045049D_9606:Homo:sapiens:(human):tRNA-Val	5	202	12.813690476190475	0
URS00001A86BB_9606:Homo:sapiens:transfer:RNA-Val:(CAC):14-1:(TRV-CAC14-1)	5	202	12.813690476190475	0
URS000073A2F5_9606:Homo:sapiens:transfer:RNA-Val:(AAC):5-1:(TRV-AAC5-1)	5	202	12.813690476190475	0
URS000047A6CE_9606:Homo:sapiens:(human):partial:tRNA-Val	5	202	12.813690476190475	0
URS00002901EC_9606:Homo:sapiens:transfer:RNA-Gln:(TTG):3-1:(TRQ-TTG3:1:to:3)	13	97	12.715909090909092	0
URS000035EE7E_9606:Homo:sapiens:transfer:RNA-Gln:(TTG):1-1:(TRQ-TTG1-1)	13	97	12.715909090909092	0
URS0000527A9F_9606:Homo:sapiens:(human):tRNA-Lys	12	93	12.102489177489176	0
URS000071E903_9606:Homo:sapiens:transfer:RNA-Ala:(AGC):6-1:(TRA-AGC6-1)	2	12	12.0	12
URS000065FE51_9606:Homo:sapiens:transfer:RNA-Ile:(AAT):4-1:(TRI-AAT4-1)	2	17	12.0	7
URS0000055B25_9606:Homo:sapiens:(human):tRNA-Lys	2	12	12.0	12
URS0000287398_9606:Homo:sapiens:transfer:RNA-Glu:(TTC):4-1:(TRE-TTC4-1::TRE-TTC4-2)	12	95	11.899891774891776	0
URS00000C18F2_9606:Homo:sapiens:transfer:RNA-Pro:(CGG):1-1:(TRP-CGG1:1:to:3)	9	130	11.348290598290598	0
URS000072540A_9606:Homo:sapiens:transfer:RNA-Pro:(AGG):1-1:(TRP-AGG1-1)	9	130	11.348290598290598	0
URS00002D40C8_9606:Homo:sapiens:transfer:RNA-Pro:(TGG):3-1:(TRP-TGG3:1:to:5)	9	130	11.348290598290598	0
URS00005DB87D_9606:Homo:sapiens:transfer:RNA-Pro:(AGG):2-1:(TRP-AGG2:1:to:8)	9	130	11.348290598290598	0
URS000015A6F8_9606:Homo:sapiens:(human):tRNA-Pro	9	130	11.348290598290598	0
URS000067AC87_9606:Homo:sapiens:transfer:RNA-Ser:(GCT):5-1:(TRS-GCT5-1)	6	55	11.3	0
URS00002034DC_9606:Homo:sapiens:transfer:RNA-Ser:(GCT):4-1:(TRS-GCT4:1:to:3)	6	55	11.3	0
URS00004CF258_9606:Homo:sapiens:transfer:RNA-Ser:(GCT):3-1:(TRS-GCT3-1)	6	55	11.3	0
URS000005AEAB_9606:Homo:sapiens:transfer:RNA-Leu:(TAG):3-1:(TRL-TAG3-1)	1	11	11.0	11
URS0000751B02_9606:Homo:sapiens:(human):tRNA-Ile-AAT-11-1	2	11	11.0	11
URS000020CB8F_9606:Homo:sapiens:(human):tRNA-Pro	8	123	10.848290598290598	0
URS0000521091_9606:Homo:sapiens:(human):tRNA-Pro	8	123	10.848290598290598	0
URS000074CCCF_9606:Homo:sapiens:transfer:RNA-Val:(CAC):7-1:(TRV-CAC7-1)	2	167	10.4375	0
URS000034A44A_9606:Homo:sapiens:(human):transfer:RNA	3	14	10.0	6
URS00002B4CE5_9606:Homo:sapiens:transfer:RNA-Val:(CAC):3-1:(TRV-CAC3-1)	1	10	10.0	10
URS0000DF5439_9606:Homo:sapiens:(human):tRNA-Thr	3	20	10.0	0
URS00001DABD6_9606:Homo:sapiens:(human):tRNA-Gly	2	10	10.0	10
URS000047EBB5_9606:Homo:sapiens:transfer:RNA-Ser:(GCT):1-1:(TRS-GCT1-1)	5	49	9.8	0
URS0000664EAD_9606:Homo:sapiens:transfer:RNA-Ser:(GCT):2-1:(TRS-GCT2-1)	5	49	9.8	0
URS00001E7E7D_9606:Homo:sapiens:(human):tRNA-Arg	1	29	9.666666666666666	0
URS0000416E93_9606:Homo:sapiens:transfer:RNA-Arg:(ACG):1-1:(TRR-ACG1:1:to:3)	1	29	9.666666666666666	0
URS000072BBEB_9606:Homo:sapiens:transfer:RNA-Glu:(TTC):14-1:(TRE-TTC14-1)	9	82	9.23322510822511	0
URS000047C79B_9606:Homo:sapiens:transfer:RNA-Ala:(AGC):3-1:(TRA-AGC3-1)	7	59	9.166666666666666	0
URS0000282AB2_9606:Homo:sapiens:transfer:RNA-Ala:(AGC):2-1:(TRA-AGC2-1::TRA-AGC2-2::TRA-AGC7-1)	7	59	9.166666666666666	0
URS00004F5239_9606:Homo:sapiens:(human):transfer:RNA-Glu	10	80	8.899891774891776	0
URS00006C6D0A_9606:Homo:sapiens:transfer:RNA-Ala:(TGC):1-1:(TRA-TGC1-1)	8	59	8.666666666666668	0
URS0000732BDB_9606:Homo:sapiens:(human):tRNA-Lys-CTT-11-1	8	74	8.644155844155843	0
URS0000637361_9606:Homo:sapiens:transfer:RNA-Lys:(CTT):7-1:(TRK-CTT7-1)	8	74	8.644155844155843	0
URS0000C8E9E8_9606:Homo:sapiens:transfer:RNA-Lys:(CTT):11-1:(TRK-CTT11-1)	8	74	8.644155844155843	0
URS000014D40F_9606:Homo:sapiens:transfer:RNA-Cys:(GCA):4-1:(TRC-GCA4-1)	4	43	8.600000000000001	0
URS000026DCDD_9606:Homo:sapiens:transfer:RNA-Cys:(GCA):1-1:(TRC-GCA1-1)	4	43	8.600000000000001	0
URS0000417A0F_9606:Homo:sapiens:transfer:RNA-Cys:(GCA):2-1:(TRC-GCA2:1:to:4)	4	43	8.600000000000001	0
URS0000009B16_9606:Homo:sapiens:(human):tRNA-Pro	5	105	8.570512820512821	0
URS000030476B_9606:Homo:sapiens:(human):tRNA-Pro	5	105	8.570512820512821	0
URS0000645FFA_9606:Homo:sapiens:(human):tRNA-Lys-TTT-13-1	2	17	8.5	0
URS000070F1D2_9606:Homo:sapiens:transfer:RNA-Gln:(TTG):2-1:(TRQ-TTG2-1)	6	31	8.472727272727273	6
URS00006D4584_9606:Homo:sapiens:transfer:RNA-Gly:(GCC):4-1:(TRG-GCC4-1)	9	38	8.227272727272728	5
URS00007131F2_9606:Homo:sapiens:transfer:RNA-Gly:(CCC):5-1:(TRG-CCC5-1)	7	87	8.21969696969697	1
URS000001C976_9606:Homo:sapiens:(human):tRNA-Val	1	8	8.0	8
URS00004C8879_9606:Homo:sapiens:(human):tRNA-Gln:(UUG)	11	73	7.915909090909092	0
URS00007410E6_9606:Homo:sapiens:(human):tRNA-Phe-GAA-9-1	5	69	7.352272727272728	0
URS000075168F_9606:Homo:sapiens:(human):tRNA-Phe-GAA-10-1	5	69	7.352272727272728	0
URS00007362AD_9606:Homo:sapiens:transfer:RNA-Ile:(TAT):2-1:(TRI-TAT2:1:to:3)	4	19	7.0	1
URS0000DD9616_9606:Homo:sapiens:(human):tRNA-Glu	1	7	7.0	7
URS00006E0E1A_9606:Homo:sapiens:transfer:RNA-Ala:(AGC):15-1:(TRA-AGC15-1)	3	16	7.0	4
URS000064F320_9606:Homo:sapiens:transfer:RNA-Gln:(CTG):6-1:(TRQ-CTG6-1)	9	56	6.928896103896104	0
URS00007569E2_9606:Homo:sapiens:(human):tRNA-Cys-ACA-1-1	3	34	6.8	0
URS000068668E_9606:Homo:sapiens:transfer:RNA-Gly:(TCC):4-1:(TRG-TCC4-1)	2	19	6.75	0
URS000009DDCA_9606:Homo:sapiens:transfer:RNA-Val:(CAC):2-1:(TRV-CAC2-1)	4	23	6.542857142857143	5
URS0000637E4A_9606:Homo:sapiens:transfer:RNA-Leu:(TAG):2-1:(TRL-TAG2-1)	4	19	6.5	0
URS0000502C74_9606:Homo:sapiens:transfer:RNA-Gly:(CCC):2-1:(TRG-CCC2-1::TRG-CCC2-2)	4	19	6.333333333333334	0
URS0000868523_9606:tRNA-Gly-CCC-2-2:from:Homo:sapiens:(PDB:4QEI::chain:C)	4	19	6.333333333333334	0
URS0000758A62_9606:Homo:sapiens:transfer:RNA-Ile:(TAT):3-1:(TRI-TAT3-1)	3	18	6.0	0
URS000074723C_9606:Homo:sapiens:(human):tRNA-Lys-CTT-16-1	1	6	6.0	6
URS0000757938_9606:Homo:sapiens:transfer:RNA-Ile:(TAT):1-1:(TRI-TAT1-1)	3	18	6.0	0
URS000074FAC4_9606:Homo:sapiens:(human):tRNA-Glu-TTC-15-1	1	6	6.0	6
URS00001A72CE_9606:Homo:sapiens:transfer:RNA-Trp:(CCA):2-1:(TRW-CCA2-1)	1	6	6.0	6
URS0000209246_9606:Homo:sapiens:(human):tRNA-Ala	2	14	5.25	4
URS0000595B38_9606:Homo:sapiens:(human):tRNA-Ser	2	15	5.121951219512195	0
URS000055A788_9606:Homo:sapiens:(human):tRNA-Ser:(AGY)	2	10	5.121951219512195	5
URS00000F0A16_9606:Homo:sapiens:(human):tRNA-Ser:(AGY)	2	15	5.121951219512195	0
URS0000738059_9606:Homo:sapiens:transfer:RNA-Arg:(TCT):2-1:(TRR-TCT2-1)	3	22	5.0	0
URS0000755838_9606:Homo:sapiens:transfer:RNA-Arg:(TCT):5-1:(TRR-TCT5-1)	3	22	5.0	0
URS0000225EE1_9606:Homo:sapiens:transfer:RNA-Arg:(TCT):3-1:(TRR-TCT3-1::TRR-TCT3-2)	3	22	5.0	0
URS00006744D5_9606:Homo:sapiens:transfer:RNA-Pro:(CGG):2-1:(TRP-CGG2-1)	7	51	4.764957264957264	0
URS0000738D83_9606:Homo:sapiens:(human):tRNA-Glu-TTC-7-1	3	52	4.7272727272727275	0
URS0000C8E9D0_9606:Homo:sapiens:transfer:RNA-Glu:(CTC):3-1:(TRE-CTC3-1)	3	52	4.7272727272727275	0
URS00007351A0_9606:Homo:sapiens:(human):tRNA-Glu-CTC-3-1	3	52	4.7272727272727275	0
URS000062C4DE_9606:Homo:sapiens:transfer:RNA-Pro:(TGG):2-1:(TRP-TGG2-1)	6	47	4.431623931623931	0
URS000050896E_9606:Homo:sapiens:(human):transfer:RNA-Leu	3	12	4.4	0
URS0000735371_9606:Homo:sapiens:transfer:RNA-Leu:(CAA):4-1:(TRL-CAA4-1)	3	12	4.4	0
URS00001D4EE9_9606:Homo:sapiens:transfer:RNA-Ala:(TGC):7-1:(TRA-TGC7-1)	6	49	4.166666666666666	0
URS000064B6FC_9606:Homo:sapiens:transfer:RNA-Ala:(TGC):5-1:(TRA-TGC5-1)	6	49	4.166666666666666	0
URS00006D3DD2_9606:Homo:sapiens:tRNA:Alanine:with:anticodon:AGC:(tRNA-Ala-AGC-7-1)	6	49	4.166666666666666	0
URS0000677B31_9606:Homo:sapiens:transfer:RNA-Ala:(AGC):5-1:(TRA-AGC5-1)	6	49	4.166666666666666	0
URS000038D768_9606:Homo:sapiens:transfer:RNA-Ala:(CGC):4-1:(TRA-CGC4-1)	6	49	4.166666666666666	0
URS0000105029_9606:Homo:sapiens:(human):tRNA-Tyr	2	4	4.0	4
URS000010DB68_9606:Homo:sapiens:(human):tRNA-His	1	8	4.0	0
URS00006B3AF9_9606:Homo:sapiens:(human):tRNA-Lys-CTT-13-1	2	4	4.0	4
URS00000FB60D_9606:Homo:sapiens:transfer:RNA-Leu:(CAG):2-1:(TRL-CAG2-1::TRL-CAG2-2)	2	8	4.0	0
URS000069E2A5_9606:Homo:sapiens:transfer:RNA-Ala:(TGC):8-1:(TRA-TGC8-1)	5	47	3.9166666666666665	0
URS000071ED2F_9606:Homo:sapiens:transfer:RNA-Val:(AAC):6-1:(TRV-AAC6-1)	5	47	3.9166666666666665	0
URS000072E1AF_9606:Homo:sapiens:transfer:RNA-Ile:(AAT):6-1:(TRI-AAT6-1)	1	11	3.6666666666666665	0
URS0000626F0F_9606:Homo:sapiens:transfer:RNA-Ile:(AAT):3-1:(TRI-AAT3-1)	1	11	3.6666666666666665	0
URS00006C8412_9606:Homo:sapiens:transfer:RNA-Ile:(AAT):2-1:(TRI-AAT2-1)	1	11	3.6666666666666665	0
URS000064074C_9606:Homo:sapiens:transfer:RNA-Glu:(TTC):3-1:(TRE-TTC3-1)	6	23	3.5476190476190474	0
URS000067A424_9606:Homo:sapiens:tRNA:Histidine:with:anticodon:GTG:(tRNA-His-GTG-2-1)	3	14	3.4	0
URS000064FAB6_9606:Homo:sapiens:transfer:RNA-His:(GTG):2-1:(TRH-GTG2-1)	3	14	3.4	0
URS0000690130_9606:Homo:sapiens:transfer:RNA-Arg:(CCT):5-1:(TRR-CCT5-1)	3	22	3.333333333333333	0
URS000059900F_9606:Homo:sapiens:transfer:RNA-Arg:(CCG):2-1:(TRR-CCG2-1)	2	3	3.0	3
URS00006EB848_9606:Homo:sapiens:transfer:RNA-Ala:(AGC):14-1:(TRA-AGC14-1)	2	12	3.0	0
URS0000652AB1_9606:Homo:sapiens:transfer:RNA-Ala:(AGC):10-1:(TRA-AGC10-1)	2	12	3.0	0
URS00005B7465_9606:Homo:sapiens:transfer:RNA-Leu:(AAG):4-1:(TRL-AAG4-1)	2	12	3.0	0
URS0000636BA8_9606:Homo:sapiens:transfer:RNA-Ala:(AGC):12-1:(TRA-AGC12:1:to:3)	2	12	3.0	0
URS0000756537_9606:Homo:sapiens:(human):tRNA-Und-NNN-4-1	2	3	3.0	3
URS0000732902_9606:Homo:sapiens:transfer:RNA-Tyr:(GTA):8-1:(TRY-GTA8-1)	1	20	2.5	0
URS0000758799_9606:Homo:sapiens:transfer:RNA-Tyr:(GTA):3-1:(TRY-GTA3-1)	1	20	2.5	0
URS000074FC25_9606:Homo:sapiens:transfer:RNA-Tyr:(GTA):1-1:(TRY-GTA1-1)	1	20	2.5	0
URS0000636E2A_9606:Homo:sapiens:transfer:RNA-Tyr:(GTA):2-1:(TRY-GTA2-1)	1	20	2.5	0
URS00000FA8B2_9606:Homo:sapiens:tRNA:Tyr:9PA	1	20	2.5	0
URS00008FED48_9606:selenocysteine:tRNA:from:Homo:sapiens:(PDB:4RQF::chain:C)	3	7	2.333333333333333	0
URS000029CCC5_9606:Homo:sapiens:transfer:RNA-Phe:(GAA):1-1:(TRF-GAA1:1:to:6)	3	5	2.25	0
URS0000145C5E_9606:Homo:sapiens:transfer:RNA-Met:(CAT):1-1:(TRM-CAT1-1)	1	2	2.0	2
URS0000215F73_9606:Homo:sapiens:(human):tRNA-Arg	1	14	2.0	0
URS00006CF521_9606:Homo:sapiens:tRNA	4	13	1.880952380952381	0
URS0000739B5B_9606:Homo:sapiens:transfer:RNA-Glu:(TTC):8-1:(TRE-TTC8-1)	4	13	1.880952380952381	0
URS00006509A6_9606:Homo:sapiens:transfer:RNA-Cys:(GCA):7-1:(TRC-GCA7-1)	1	9	1.8	0
URS000021550A_9606:Homo:sapiens:transfer:RNA-Thr:(TGT):4-1:(TRT-TGT4-1)	1	5	1.6666666666666667	0
URS00000F30A4_9606:Homo:sapiens:transfer:RNA-Thr:(TGT):5-1:(TRT-TGT5-1)	1	5	1.6666666666666667	0
URS000068C296_9606:Homo:sapiens:transfer:RNA-Thr:(TGT):6-1:(TRT-TGT6-1)	1	5	1.6666666666666667	0
URS00006F50E3_9606:Homo:sapiens:transfer:RNA-Met:(CAT):5-1:(TRM-CAT5-1)	2	6	1.5	0
URS0000733374_9606:Homo:sapiens:transfer:RNA-Ser:(GCT):6-1:(TRS-GCT6-1)	1	6	1.5	0
URS000025E031_9606:Homo:sapiens:transfer:RNA-Met:(CAT):3-1:(TRM-CAT3-1::TRM-CAT3-2)	2	6	1.5	0
URS0000703910_9606:Homo:sapiens:transfer:RNA-Met:(CAT):4-1:(TRM-CAT4:1:to:3)	2	6	1.5	0
URS00006E998F_9606:Homo:sapiens:transfer:RNA-Met:(CAT):2-1:(TRM-CAT2-1)	2	6	1.5	0
URS0000021028_9606:Homo:sapiens:(human):tRNA-Glu	10	52	1.4733584131326949	0
URS0000DEEC0E_9606:Homo:sapiens:(human):tRNA-Glu	10	52	1.4733584131326949	0
URS00004CF38D_9606:Homo:sapiens:(human):tRNA-Glu	10	52	1.4733584131326949	0
URS0000DCDF56_9606:Homo:sapiens:(human):tRNA-Glu	10	52	1.4733584131326949	0
URS00007EC19C_9606:Homo:sapiens:(human):partial:tRNA-Glu	10	52	1.4733584131326949	0
URS0000DEA737_9606:Homo:sapiens:(human):tRNA-Glu	10	52	1.4733584131326949	0
URS0000DDA3BB_9606:Homo:sapiens:(human):tRNA-Glu	10	52	1.4733584131326949	0
URS0000807EA6_9606:Homo:sapiens:(human):partial:tRNA-Glu	10	52	1.4733584131326949	0
URS0000804A0D_9606:Homo:sapiens:(human):partial:tRNA-Glu	10	52	1.4733584131326949	0
URS00005402A5_9606:Homo:sapiens:(human):tRNA-Glu	10	52	1.4733584131326949	0
URS000049E7BA_9606:Homo:sapiens:(human):tRNA-Glu	10	52	1.4733584131326949	0
URS00000C54D4_9606:Homo:sapiens:(human):tRNA-Glu	10	52	1.4733584131326949	0
URS0000DC3018_9606:Homo:sapiens:(human):tRNA-Glu	10	52	1.4733584131326949	0
URS0000BB37A0_9606:Homo:sapiens:(human):tRNA-Glu	10	52	1.4733584131326949	0
URS000034E9D0_9606:Homo:sapiens:mitochondrially:encoded:tRNA:glutamic:acid:(MT-TE)	10	52	1.4733584131326949	0
URS000025D745_9606:Homo:sapiens:(human):tRNA-Glu	10	52	1.4733584131326949	0
URS0000DE2957_9606:Homo:sapiens:(human):partial:tRNA-Glu	10	52	1.4733584131326949	0
URS00003E1078_9606:Homo:sapiens:(human):tRNA-Glu	10	52	1.4733584131326949	0
URS0000CB825A_9606:Homo:sapiens:(human):tRNA-Glu	10	52	1.4733584131326949	0
URS00007E8E68_9606:Homo:sapiens:(human):partial:tRNA-Glu	10	52	1.4733584131326949	0
URS00007EA7AF_9606:Homo:sapiens:(human):partial:tRNA-Glu	10	52	1.4733584131326949	0
URS0000DF5B63_9606:Homo:sapiens:(human):tRNA-Glu	10	52	1.4733584131326949	0
URS00007F9004_9606:Homo:sapiens:(human):partial:tRNA-Glu	10	52	1.4733584131326949	0
URS00007F742E_9606:Homo:sapiens:(human):partial:tRNA-Glu	10	52	1.4733584131326949	0
URS00008039FC_9606:Homo:sapiens:(human):partial:tRNA-Glu	10	52	1.4733584131326949	0
URS0000803B68_9606:Homo:sapiens:(human):partial:tRNA-Glu	10	52	1.4733584131326949	0
URS0000260965_9606:Homo:sapiens:(human):tRNA-Glu	10	52	1.4733584131326949	0
URS00004AA2F0_9606:Homo:sapiens:(human):tRNA-Glu	10	52	1.4733584131326949	0
URS00008033CE_9606:Homo:sapiens:(human):partial:tRNA-Glu	10	52	1.4733584131326949	0
URS00007E9F11_9606:Homo:sapiens:(human):partial:tRNA-Glu	10	52	1.4733584131326949	0
URS0000801906_9606:Homo:sapiens:(human):partial:tRNA-Glu	9	50	1.416215555989838	0
URS00005091FD_9606:Homo:sapiens:(human):tRNA-Glu	9	50	1.416215555989838	0
URS00007F86BF_9606:Homo:sapiens:(human):partial:tRNA-Glu	9	50	1.416215555989838	0
URS0000DE3589_9606:Homo:sapiens:(human):tRNA-Glu	9	50	1.416215555989838	0
URS00006B4735_9606:Homo:sapiens:transfer:RNA-Gln:(TTG):4-1:(TRQ-TTG4-1)	2	14	1.2727272727272727	0
URS0000693544_9606:Homo:sapiens:transfer:RNA-Ala:(AGC):22-1:(TRA-AGC22-1)	1	10	1.25	0
URS00006E5A57_9606:Homo:sapiens:tRNA:Alanine:with:anticodon:AGC:(tRX-000065)	1	10	1.25	0
URS00003D2CC9_9606:Homo:sapiens:transfer:RNA-Ala:(AGC):8-1:(TRA-AGC8-1::TRA-AGC8-2)	1	10	1.25	0
URS00006AC161_9606:Homo:sapiens:tRNA:Alanine:with:anticodon:AGC:(tRX-000064)	1	10	1.25	0
URS0000643F30_9606:Homo:sapiens:transfer:RNA-Ala:(AGC):9-1:(TRA-AGC9-1::TRA-AGC9-2)	1	10	1.25	0
URS0000584A85_9606:Homo:sapiens:(human):tRNA	1	6	1.0	0
URS00001C3F54_9606:Homo:sapiens:transfer:RNA-Ser:(CGA):1-1:(TRS-CGA1-1)	1	1	1.0	1
URS000049C11C_9606:Homo:sapiens:(human):tRNA-Arg	1	6	1.0	0
URS0000744013_9606:Homo:sapiens:(human):tRNA-Gly-TCC-5-1	1	1	1.0	1
URS0000651E1C_9606:Homo:sapiens:transfer:RNA-Phe:(GAA):6-1:(TRF-GAA6-1)	1	1	1.0	1
URS000027F957_9606:Homo:sapiens:(human):tRNA-His	1	1	1.0	1
URS0000684E4B_9606:Homo:sapiens:transfer:RNA-Gly:(CCC):3-1:(TRG-CCC3-1)	1	1	1.0	1
URS000067A080_9606:Homo:sapiens:(human):tRNA-Phe-GAA-8-1	1	1	1.0	1
URS00006B98D7_9606:Homo:sapiens:transfer:RNA-Lys:(TTT):8-1:(TRK-TTT8-1)	1	9	0.9	0
URS0000750F08_9606:Homo:sapiens:(human):tRNA-Glu-TTC-10-1	2	6	0.8571428571428571	0
URS000067F671_9606:Homo:sapiens:transfer:RNA-Lys:(CTT):10-1:(TRK-CTT10-1)	2	16	0.8	0
URS00008F213D_9606:Homo:sapiens:(human):tRNA-Val	2	2	0.527027027027027	0
URS0000372A9D_9606:Homo:sapiens:(human):tRNA-Val	2	2	0.527027027027027	0
URS00003F0D79_9606:Homo:sapiens:(human):tRNA-Leu	3	21	0.5237804878048781	0
URS000020B0F0_9606:Homo:sapiens:(human):tRNA-Leu	3	21	0.5237804878048781	0
URS00004B69C6_9606:Homo:sapiens:(human):tRNA-Leu	3	21	0.5237804878048781	0
URS00002B5150_9606:Homo:sapiens:(human):tRNA-Leu	3	21	0.5237804878048781	0
URS000036C79D_9606:Homo:sapiens:(human):tRNA-Leu	3	21	0.5237804878048781	0
URS00007781B6_9606:Homo:sapiens:(human):tRNA-Leu	3	21	0.5237804878048781	0
URS0000DDD811_9606:Homo:sapiens:(human):tRNA-Leu	3	21	0.5237804878048781	0
URS0000DBBA2C_9606:Homo:sapiens:(human):tRNA-Leu	3	21	0.5237804878048781	0
URS0000DC52C8_9606:Homo:sapiens:(human):tRNA-Leu	3	21	0.5237804878048781	0
URS00005EF153_9606:Homo:sapiens:(human):tRNA-Leu	3	21	0.5237804878048781	0
URS0000759563_9606:Homo:sapiens:(human):tRNA-Leu	3	21	0.5237804878048781	0
URS0000454E08_9606:Homo:sapiens:(human):tRNA-Leu	3	21	0.5237804878048781	0
URS0000DD594A_9606:Homo:sapiens:(human):tRNA-Leu	3	21	0.5237804878048781	0
URS0000119361_9606:Homo:sapiens:(human):tRNA-Leu	3	21	0.5237804878048781	0
URS0000DDD272_9606:Homo:sapiens:(human):tRNA-Leu	3	21	0.5237804878048781	0
URS00003E5792_9606:Homo:sapiens:(human):tRNA-Leu	3	21	0.5237804878048781	0
URS000042CA6C_9606:Homo:sapiens:(human):tRNA-Leu	3	21	0.5237804878048781	0
URS00004248B5_9606:Homo:sapiens:(human):tRNA-Leu:(UUR)	3	21	0.5237804878048781	0
URS000017E883_9606:Homo:sapiens:(human):tRNA-Leu	3	21	0.5237804878048781	0
URS00005FEB83_9606:Homo:sapiens:tRNA:Leu:AA	3	21	0.5237804878048781	0
URS000086178B_9606:Homo:sapiens:(human):tRNA-Leu	3	21	0.5237804878048781	0
URS0000DDFC23_9606:Homo:sapiens:(human):tRNA-Leu	3	21	0.5237804878048781	0
URS0000B20774_9606:Homo:sapiens:(human):tRNA-Leu	3	21	0.5237804878048781	0
URS00002FE284_9606:Homo:sapiens:(human):tRNA-Leu	3	21	0.5237804878048781	0
URS00007C6E61_9606:Homo:sapiens:(human):tRNA-Leu	3	21	0.5237804878048781	0
URS00000D0AF3_9606:Homo:sapiens:(human):tRNA-Leu	3	21	0.5237804878048781	0
URS0000106E8E_9606:Homo:sapiens:(human):tRNA-Leu	3	21	0.5237804878048781	0
URS00000CE10F_9606:Homo:sapiens:(human):tRNA-Leu	3	21	0.5237804878048781	0
URS000061A10B_9606:Homo:sapiens:mitochondrially:encoded:tRNA:leucine:1:(UUA/G):(MT-TL1)	3	21	0.5237804878048781	0
URS00004CB728_9606:Homo:sapiens:(human):tRNA-Leu	3	21	0.5237804878048781	0
URS000076524F_9606:Homo:sapiens:(human):tRNA-Leu	3	21	0.5237804878048781	0
URS00001E6813_9606:Homo:sapiens:(human):tRNA-Leu	3	21	0.5237804878048781	0
URS000082D9C8_9606:Homo:sapiens:(human):tRNA-Leu	3	21	0.5237804878048781	0
URS00002B6B91_9606:Homo:sapiens:(human):tRNA-Pro	1	7	0.5	0
URS000042C442_9606:Homo:sapiens:(human):tRNA-Val	1	1	0.5	0
URS0000744456_9606:Homo:sapiens:transfer:RNA-Pro:(AGG):3-1:(TRP-AGG3-1)	1	7	0.5	0
URS0000734C43_9606:Homo:sapiens:(human):tRNA-Pro-TGG-4-1	1	1	0.5	0
URS000016BC55_9606:Homo:sapiens:(human):tRNA-OTHER	1	1	0.5	0
URS0000224A3A_9606:Homo:sapiens:(human):tRNA-Leu	2	4	0.4	0
URS0000549EAC_9606:Homo:sapiens:(human):transfer:RNA-Leu	2	4	0.4	0
URS000044259A_9606:Homo:sapiens:(human):transfer:RNA-Leu	2	4	0.4	0
URS0000572B72_9606:Homo:sapiens:transfer:RNA-Leu:(CAA):2-1:(TRL-CAA2-1)	2	4	0.4	0
URS0000747665_9606:Homo:sapiens:transfer:RNA-Leu:(CAA):1-1:(TRL-CAA1-1::TRL-CAA1-2)	2	4	0.4	0
URS0000753A37_9606:Homo:sapiens:transfer:RNA-Leu:(CAA):3-1:(TRL-CAA3-1)	2	4	0.4	0
URS00004AEFEF_9606:Homo:sapiens:(human):transfer:RNA-Leu	2	4	0.4	0
URS0000DD5F13_9606:Homo:sapiens:(human):tRNA-Leu	2	14	0.348780487804878	0
URS0000762A4E_9606:Homo:sapiens:(human):tRNA-Leu	2	14	0.348780487804878	0
URS0000DE10FA_9606:Homo:sapiens:(human):tRNA-Leu	2	14	0.348780487804878	0
URS00002D6E92_9606:Homo:sapiens:(human):tRNA-Leu	2	14	0.348780487804878	0
URS0000854A27_9606:Homo:sapiens:(human):tRNA-Leu	2	14	0.348780487804878	0
URS00000C9B94_9606:Homo:sapiens:(human):tRNA-Leu	2	14	0.348780487804878	0
URS0000DC3198_9606:Homo:sapiens:(human):tRNA-Leu	2	14	0.348780487804878	0
URS00006D0B93_9606:Homo:sapiens:transfer:RNA-Asn:(GTT):1-1:(TRN-GTT1-1)	1	2	0.3333333333333333	0
URS00005A1E0D_9606:Homo:sapiens:transfer:RNA-Asn:(GTT):6-1:(TRN-GTT6-1)	1	2	0.3333333333333333	0
URS00001246A7_9606:Homo:sapiens:(human):tRNA-Asn	1	2	0.3333333333333333	0
URS000059D2BF_9606:Homo:sapiens:transfer:RNA-Asn:(GTT):2-1:(TRN-GTT2:1:to:6)	1	2	0.3333333333333333	0
URS00006BE24E_9606:Homo:sapiens:transfer:RNA-Asn:(GTT):3-1:(TRN-GTT3-1::TRN-GTT3-2)	1	2	0.3333333333333333	0
URS00006E74AC_9606:Homo:sapiens:transfer:RNA-Asn:(GTT):7-1:(TRN-GTT7-1)	1	2	0.3333333333333333	0
URS000071ACA6_9606:Homo:sapiens:transfer:RNA-Gln:(CTG):7-1:(TRQ-CTG7-1)	1	2	0.2857142857142857	0
URS0000DC5E9D_9606:Homo:sapiens:(human):tRNA-Glu	2	11	0.28239202657807305	0
URS000048FEBE_9606:Homo:sapiens:(human):tRNA-Glu	3	11	0.2716777408637874	0
URS00003CB05F_9606:Homo:sapiens:(human):tRNA-Glu	3	11	0.2716777408637874	0
URS00004AC6E6_9606:Homo:sapiens:(human):tRNA-Glu	3	11	0.2716777408637874	0
URS0000028D1E_9606:Homo:sapiens:(human):tRNA-Glu	3	11	0.2716777408637874	0
URS0000DD0FC5_9606:Homo:sapiens:(human):tRNA-Glu	3	11	0.2716777408637874	0
URS00006501FF_9606:Homo:sapiens:Selenocysteine:transfer:RNA	1	1	0.25	0
URS0000C8E9EB_9606:Homo:sapiens:transfer:RNA-SeC:(TCA):2-1:(TRU-TCA2-1)	1	1	0.25	0
URS00006EEBD6_9606:Homo:sapiens:transfer:RNA-Phe:(GAA):4-1:(TRF-GAA4-1)	1	1	0.25	0
URS0000360ECF_9606:Homo:sapiens:(human):tRNA-Ser	1	1	0.25	0
URS000073556F_9606:Homo:sapiens:(human):tRNA-SeC-TCA-2-1	1	1	0.25	0
URS00003A0C47_9606:Homo:sapiens:transfer:RNA-Phe:(GAA):2-1:(TRF-GAA2-1)	1	1	0.25	0
URS00008EE2B1_9606:Homo:sapiens:(human):tRNA-Glu	2	9	0.21453488372093021	0
URS0000DC9578_9606:Homo:sapiens:(human):tRNA-Gln	4	6	0.18846570886419084	0
URS00002337B8_9606:Homo:sapiens:(human):tRNA-Gln	4	6	0.18846570886419084	0
URS0000201CE1_9606:Homo:sapiens:(human):tRNA-Gln	4	6	0.18846570886419084	0
URS0000DE8DEC_9606:Homo:sapiens:(human):tRNA-Gln	4	6	0.18846570886419084	0
URS0000779FCE_9606:Homo:sapiens:(human):tRNA-Gln	4	6	0.18846570886419084	0
URS0000B939A4_9606:Homo:sapiens:(human):tRNA-Gln	4	6	0.18846570886419084	0
URS000025CB85_9606:Homo:sapiens:(human):tRNA-Gln	4	6	0.18846570886419084	0
URS0000543BAC_9606:Homo:sapiens:(human):tRNA-Gln	4	6	0.18846570886419084	0
URS00000F9146_9606:Homo:sapiens:(human):tRNA-Gln	4	6	0.18846570886419084	0
URS00002A6C58_9606:Homo:sapiens:(human):tRNA-Gln	4	6	0.18846570886419084	0
URS0000865691_9606:Homo:sapiens:(human):tRNA-Gln	4	6	0.18846570886419084	0
URS0000119F1B_9606:Homo:sapiens:(human):tRNA-Gln	4	6	0.18846570886419084	0
URS00001CA73E_9606:Homo:sapiens:(human):tRNA-Gln	4	6	0.18846570886419084	0
URS0000149331_9606:Homo:sapiens:(human):tRNA-Gln	4	6	0.18846570886419084	0
URS000077962E_9606:Homo:sapiens:(human):tRNA-Gln	4	6	0.18846570886419084	0
URS00003EE7EF_9606:Homo:sapiens:(human):tRNA-Gln	4	6	0.18846570886419084	0
URS000026E5C5_9606:Homo:sapiens:(human):tRNA-Gln	4	6	0.18846570886419084	0
URS000031BE1A_9606:Homo:sapiens:(human):tRNA-Gln	4	6	0.18846570886419084	0
URS000076952F_9606:Homo:sapiens:(human):tRNA-Gln	4	6	0.18846570886419084	0
URS000038DFFF_9606:Homo:sapiens:(human):tRNA-Gln	4	6	0.18846570886419084	0
URS00000433C6_9606:Homo:sapiens:(human):tRNA-Gln	4	6	0.18846570886419084	0
URS00004E9D59_9606:Homo:sapiens:(human):tRNA-Gln	4	6	0.18846570886419084	0
URS000019B78E_9606:Homo:sapiens:mitochondrially:encoded:tRNA:glutamine:(MT-TQ)	4	6	0.18846570886419084	0
URS0000DBE7EE_9606:Homo:sapiens:(human):tRNA-Gln	4	6	0.18846570886419084	0
URS000076179E_9606:Homo:sapiens:(human):tRNA-Gln	4	6	0.18846570886419084	0
URS0000777C0D_9606:Homo:sapiens:(human):tRNA-Gln	4	6	0.18846570886419084	0
URS000019F5F1_9606:Homo:sapiens:(human):tRNA-Gln	4	6	0.18846570886419084	0
URS000075F56F_9606:Homo:sapiens:(human):tRNA-Gln	4	6	0.18846570886419084	0
URS000005981D_9606:Homo:sapiens:(human):tRNA-Leu	1	7	0.175	0
URS000003C478_9606:Homo:sapiens:(human):tRNA-Leu	1	7	0.175	0
URS000077C0A6_9606:Homo:sapiens:(human):tRNA-Leu	1	7	0.175	0
URS000083202C_9606:Homo:sapiens:(human):tRNA-Leu	1	7	0.175	0
URS0000488B4E_9606:Homo:sapiens:(human):tRNA-Leu	1	7	0.175	0
URS000033B211_9606:Homo:sapiens:(human):tRNA-Leu	1	7	0.175	0
URS0000430535_9606:Homo:sapiens:(human):tRNA-Leu	1	7	0.175	0
URS0000779767_9606:Homo:sapiens:(human):tRNA-Gln	3	5	0.15275142314990514	0
URS0000DE8CA0_9606:Homo:sapiens:(human):tRNA-Gln	3	5	0.15275142314990514	0
URS000077E70D_9606:Homo:sapiens:(human):tRNA-Gln	3	5	0.15275142314990514	0
URS0000AE10EE_9606:Homo:sapiens:(human):tRNA-Glu	1	6	0.13953488372093023	0
URS0000A13F18_9606:Homo:sapiens:(human):tRNA-Glu	1	6	0.13953488372093023	0
URS00006C0A49_9606:Homo:sapiens:transfer:RNA-Lys:(CTT):5-1:(TRK-CTT5-1)	1	1	0.125	0
URS0000001346_9606:Homo:sapiens:(human):tRNA-Lys	1	1	0.125	0
URS00001E20EE_9606:Homo:sapiens:(human):tRNA-Ser	1	5	0.12195121951219512	0
URS00002C130C_9606:Homo:sapiens:mitochondrially:encoded:tRNA:serine:2:(AGU/C):(MT-TS2)	1	5	0.12195121951219512	0
URS0000DD21D8_9606:Homo:sapiens:(human):tRNA-Ser	1	5	0.12195121951219512	0
URS00002F7867_9606:Homo:sapiens:(human):tRNA-Ser	1	5	0.12195121951219512	0
URS000034AC43_9606:Homo:sapiens:(human):tRNA-Ser:(AGY)	1	5	0.12195121951219512	0
URS00002C3DC0_9606:Homo:sapiens:(human):tRNA-Ser	1	5	0.12195121951219512	0
URS0000753DA2_9606:Homo:sapiens:(human):tRNA-Ser	1	5	0.12195121951219512	0
URS0000DC9142_9606:Homo:sapiens:(human):tRNA-Ser	1	5	0.12195121951219512	0
URS00007DCBA6_9606:Homo:sapiens:(human):tRNA-Ser	1	5	0.12195121951219512	0
URS000035752F_9606:Homo:sapiens:(human):tRNA-Ser	1	5	0.12195121951219512	0
URS00003E9BFE_9606:Homo:sapiens:(human):tRNA-Ser	1	5	0.12195121951219512	0
URS00002440F7_9606:Homo:sapiens:(human):tRNA-Ser	1	5	0.12195121951219512	0
URS0000356699_9606:Homo:sapiens:(human):transfer:RNA-Ser	1	5	0.12195121951219512	0
URS0000352BCF_9606:Homo:sapiens:(human):tRNA-Ser	1	5	0.12195121951219512	0
URS00002FAA07_9606:Homo:sapiens:(human):tRNA-Ser	1	5	0.12195121951219512	0
URS00002C4A32_9606:Homo:sapiens:(human):tRNA-Ser	1	5	0.12195121951219512	0
URS0000781D04_9606:Homo:sapiens:(human):tRNA-Ser	1	5	0.12195121951219512	0
URS0000DD12BD_9606:Homo:sapiens:(human):tRNA-Ser	1	5	0.12195121951219512	0
URS0000DE390D_9606:Homo:sapiens:(human):tRNA-Ser	1	5	0.12195121951219512	0
URS000028B5DC_9606:Homo:sapiens:(human):tRNA-Ser	1	5	0.12195121951219512	0
URS0000DC6D7A_9606:Homo:sapiens:(human):tRNA-Ser	1	5	0.12195121951219512	0
URS00001C7BF3_9606:Homo:sapiens:(human):transfer:RNA	1	5	0.12195121951219512	0
URS0000DC463B_9606:Homo:sapiens:(human):tRNA-Ser	1	5	0.12195121951219512	0
URS00001062D7_9606:Homo:sapiens:(human):tRNA-Ser	1	5	0.12195121951219512	0
URS00001757EC_9606:Homo:sapiens:(human):tRNA-Ser	1	5	0.12195121951219512	0
URS000073B64C_9606:Homo:sapiens:(human):tRNA-Ser	1	5	0.12195121951219512	0
URS00001A967F_9606:Homo:sapiens:(human):tRNA-Ser	1	5	0.12195121951219512	0
URS0000498BED_9606:Homo:sapiens:(human):tRNA-Ser	1	5	0.12195121951219512	0
URS0000421BB6_9606:Homo:sapiens:(human):tRNA-Ser	1	5	0.12195121951219512	0
URS00002421CC_9606:Homo:sapiens:(human):tRNA-Ser:(AGY)	1	5	0.12195121951219512	0
URS00008EB7D3_9606:Homo:sapiens:(human):tRNA-Ser	1	5	0.12195121951219512	0
URS0000779001_9606:Homo:sapiens:(human):tRNA-Ser	1	5	0.12195121951219512	0
URS000074A8F6_9606:Homo:sapiens:(human):tRNA-Ser	1	5	0.12195121951219512	0
URS0000531285_9606:Homo:sapiens:(human):tRNA-Ser	1	5	0.12195121951219512	0
URS000036CAF3_9606:Homo:sapiens:(human):tRNA-Ser	1	5	0.12195121951219512	0
URS000032A84A_9606:Homo:sapiens:(human):tRNA-Ser	1	5	0.12195121951219512	0
URS000010BA1A_9606:Homo:sapiens:(human):tRNA-Ser	1	5	0.12195121951219512	0
URS0000206080_9606:Homo:sapiens:(human):tRNA-Ser	1	5	0.12195121951219512	0
URS00005EF577_9606:Homo:sapiens:(human):tRNA-Gln	1	3	0.08823529411764706	0
URS0000758D2C_9606:Homo:sapiens:(human):tRNA-Gln	1	3	0.08823529411764706	0
URS0000DEFBC1_9606:Homo:sapiens:(human):tRNA-Gln	1	3	0.08823529411764706	0
URS000077F29B_9606:Homo:sapiens:(human):tRNA-Leu	1	2	0.04878048780487805	0
URS0000DCE2DF_9606:Homo:sapiens:(human):partial:tRNA-Val	1	1	0.02702702702702703	0
URS00002D2D8F_9606:Homo:sapiens:mitochondrially:encoded:tRNA:valine:(MT-TV)	1	1	0.02702702702702703	0
URS0000DDF06A_9606:Homo:sapiens:(human):partial:tRNA-Val	1	1	0.02702702702702703	0
URS000051A854_9606:Homo:sapiens:(human):tRNA-Val	1	1	0.02702702702702703	0
URS0000559C32_9606:Homo:sapiens:(human):tRNA-Val	1	1	0.02702702702702703	0
URS00007592F0_9606:Homo:sapiens:(human):tRNA-Val	1	1	0.02702702702702703	0
URS00007BF790_9606:Homo:sapiens:(human):tRNA-Val	1	1	0.02702702702702703	0
URS0000481B56_9606:Homo:sapiens:(human):tRNA-Val	1	1	0.02702702702702703	0
URS0000751A77_9606:Homo:sapiens:(human):tRNA-Val	1	1	0.02702702702702703	0
URS00005574BC_9606:Homo:sapiens:(human):tRNA-Val	1	1	0.02702702702702703	0
URS0000767A0C_9606:Homo:sapiens:(human):tRNA-Val	1	1	0.02702702702702703	0
URS000076E297_9606:Homo:sapiens:(human):tRNA-Val	1	1	0.02702702702702703	0
URS00001232F5_9606:Homo:sapiens:(human):tRNA-Val	1	1	0.02702702702702703	0
URS000041920A_9606:Homo:sapiens:(human):tRNA-Val	1	1	0.02702702702702703	0
URS00001A4744_9606:Homo:sapiens:(human):tRNA-Val	1	1	0.02702702702702703	0
URS0000A32854_9606:Homo:sapiens:(human):tRNA-Val	1	1	0.02702702702702703	0
URS00007621DE_9606:Homo:sapiens:(human):partial:tRNA-Val	1	1	0.02702702702702703	0
URS0000762691_9606:Homo:sapiens:(human):tRNA-Val	1	1	0.02702702702702703	0
URS0000DDCC12_9606:Homo:sapiens:(human):tRNA-Val	1	1	0.02702702702702703	0
URS00004B1F4D_9606:Homo:sapiens:(human):tRNA-Val	1	1	0.02702702702702703	0
URS000000A699_9606:Homo:sapiens:(human):tRNA-Val	1	1	0.02702702702702703	0
URS00005D7845_9606:Homo:sapiens:(human):tRNA-Val	1	1	0.02702702702702703	0
URS0000764EE9_9606:Homo:sapiens:(human):tRNA-Val	1	1	0.02702702702702703	0
URS0000611ECB_9606:Homo:sapiens:(human):tRNA-Val	1	1	0.02702702702702703	0
URS0000582B4C_9606:Homo:sapiens:(human):tRNA-Val	1	1	0.02702702702702703	0
URS0000059DA7_9606:Homo:sapiens:(human):tRNA-Val	1	1	0.02702702702702703	0
URS00004A7FA2_9606:Homo:sapiens:(human):tRNA-Val	1	1	0.02702702702702703	0
URS00009FD793_9606:Homo:sapiens:(human):tRNA-Val	1	1	0.02702702702702703	0
URS000076A0C0_9606:Homo:sapiens:(human):tRNA-Val	1	1	0.02702702702702703	0
URS00002755A3_9606:Homo:sapiens:(human):tRNA-Val	1	1	0.02702702702702703	0
URS0000DEF595_9606:Homo:sapiens:(human):tRNA-Val	1	1	0.02702702702702703	0
URS0000A29C62_9606:Homo:sapiens:(human):tRNA-Val	1	1	0.02702702702702703	0
URS00003DAB0C_9606:Homo:sapiens:(human):tRNA-Val	1	1	0.02702702702702703	0
URS00000F0B14_9606:Homo:sapiens:(human):tRNA-Val	1	1	0.02702702702702703	0
