# Supplementary material for: Analysis of plasma‐derived small extracellular vesicle characteristics and microRNA cargo following exercise‐induced skeletal muscle damage in men
Source: Physiol Rep. 2024 Sep 20;12(18):e70056. doi: 10.14814/phy2.70056 (PMC11415274; doi:10.14814/phy2.70056)
Supplement: Supplementary file 2 — Data S2: Supporting Information. [file PHY2-12-e70056-s001.zip › Processed Files For Individual Samples/SV18362-0004_S4_R1_001.fastq_CORE_RESULTS_v4.6.2/SV18362-0004_S4_R1_001.fastq/readCounts_gencode_antisense_geneLevel.txt]

GeneSymbol	uniqueFragmentCount	totalReadCount	multimapAdjustedReadCount	uniqueMappingReads
UMPS	16	2460	2460.0000000000005	0
AC008735.5	26	2021	2021.0	2021
AC010970.1	95	2021	2006.7333333333333	2003
AC104581.1	16	1410	1410.0	1410
LYPD3	8	1289	1289.0	1289
IQCJ	15	726	709.7142857142856	0
ST8SIA5	14	564	564.0	564
ZNF445	10	334	333.33333333333337	0
RSRC1	8	313	313.0	313
ATP2A2	9	163	163.0	163
AL357052.1	5	162	162.0	162
LARS2	2	162	162.0	0
OR4F17	2	245	147.0	0
EPC2	5	144	144.0	144
LINC00926	4	109	109.0	0
NF2	7	106	106.00000000000003	0
SCRIB	5	106	105.99999999999999	0
C3orf62	5	189	91.28571428571428	75
IL16	5	84	84.0	0
SLC34A1	5	67	67.0	0
SOX6	2	61	61.0	61
HSPA8P20	3	60	60.0	60
ABCA3	5	60	60.0	0
NDRG4	3	58	58.0	58
NFE4	4	58	57.4	0
RASGRP2	5	38	57.0	56
CYP1B1	6	57	57.0	57
ESYT1	5	54	54.0	54
TRIM8	4	51	51.0	51
OR4F4	2	245	49.0	0
OR4F5	2	245	49.0	0
RANBP10	2	48	48.0	0
PSTPIP1	2	64	47.111111111111114	45
ZBTB44	1	44	44.0	44
ITPRIPL1	2	44	44.0	0
AC073174.2	2	43	43.0	43
HOPX	2	43	42.99999999999999	0
TMEM104	4	42	42.0	0
IFI16	4	40	40.0	0
AC015969.1	2	39	39.0	39
RN7SL283P	5	39	39.0	39
ERO1A	6	39	39.0	39
KMT2A	1	22	38.0	38
ADRA1B	2	37	37.0	37
AC008040.1	2	74	37.0	0
AC008040.4	2	74	37.0	0
NR3C2	2	36	36.0	0
HIF1AN	2	36	36.0	36
SORBS2	2	34	34.0	0
LINC01287	4	34	33.599999999999994	0
AL592295.4	3	33	33.0	33
OR52K1	1	32	32.0	0
KATNAL2	2	32	32.0	32
NDUFA7	1	31	31.0	0
LENG8	1	29	29.0	0
FLRT2	1	29	29.0	29
CELSR2	1	28	28.0	0
IGKJ3	2	28	28.0	28
REST	1	27	27.0	0
AL035416.1	2	27	27.0	27
TNPO3	1	27	27.0	0
NUCB2	2	27	27.0	0
DST	1	26	26.0	0
AC009509.1	1	26	26.0	26
CHST15	1	26	26.0	0
TTC17	2	24	24.0	0
INTS13	1	24	24.0	24
SNTN	1	24	24.0	24
ZNF616	4	24	24.0	0
RPL21P92	2	24	24.0	24
EGLN3	1	24	24.0	0
AHRR	1	24	24.0	0
HOXB7	2	24	24.0	24
AL031708.1	1	24	24.0	24
AL589745.1	2	23	23.0	23
AL049781.1	1	23	23.0	23
CHAC1	2	23	23.0	0
PPM1N	1	23	23.0	23
FAM71E1	1	23	23.0	0
RECQL5	1	23	23.0	23
OR1N1	1	23	23.0	0
AL162431.2	1	23	23.0	23
LINC00683	1	23	23.0	23
TSC2	1	22	22.0	22
GFRAL	1	22	22.0	22
VPS53	2	22	22.0	22
PRLHR	2	22	22.0	22
ACAP3	1	22	22.0	0
CHRM3	1	22	22.0	22
SCTR	1	22	22.0	0
PLPPR5	1	22	22.0	0
TCF7L2	1	21	21.0	0
VWA8	2	21	21.0	1
MRPS18B	2	21	21.0	21
GPR107	2	21	21.0	0
CEP112	1	21	21.0	21
FADS1	1	21	21.0	21
RASL11B	1	21	21.0	0
NUCB1	2	21	21.0	0
SSPO	1	21	21.0	0
SNORD10	2	41	20.5	0
EIF4A1	2	41	20.5	0
CFAP36	1	20	20.0	20
BX255925.1	1	20	20.0	20
NCKIPSD	1	20	20.0	0
AC130466.1	1	20	20.0	20
SLC12A9	2	20	20.0	0
ZNF414	1	20	20.0	20
BCL2	2	20	20.0	0
KCNG3	1	20	20.0	0
RFLNB	1	20	20.0	20
TP53I11	1	20	20.0	0
ASCL1	1	20	20.0	20
AC007529.1	2	20	20.0	20
SLC5A6	1	20	20.0	0
TRIO	1	20	20.0	0
EIF4G1	1	20	19.999999999999996	0
PABPC1L	1	19	19.000000000000004	0
SRPRA	1	19	19.0	19
KCTD1	1	19	19.0	0
AC012146.3	1	19	19.0	19
MPP5	1	19	19.0	0
C2orf15	1	18	19.0	18
PABPC4	1	19	19.0	19
TMEM164	1	19	19.0	0
AL139420.1	5	37	18.5	0
AL139420.2	5	37	18.5	0
N4BP1	9	20	18.333333333333332	17
RUBCNL	2	18	18.000000000000004	0
GNPDA1	1	18	18.0	0
TMEM131	1	18	18.0	18
AC037441.1	2	18	18.0	18
METTL3	1	18	18.0	0
RP1	4	18	18.0	0
TMEM131L	1	18	18.0	0
RN7SL387P	3	18	18.0	18
NDFIP2	1	18	18.0	18
MEF2C	1	18	18.0	0
EHBP1L1	1	17	17.0	17
HELLPAR	1	17	17.0	17
AC103746.1	1	17	17.0	17
ZPBP	1	17	17.0	0
SLC26A7	1	17	17.0	0
NTPCR	1	17	17.0	17
MBD5	1	17	17.0	17
CCND2P1	1	17	17.0	17
SETD4	1	17	17.0	17
AES	1	19	16.88888888888889	0
MVB12B	1	16	16.0	16
C1RL	2	16	16.0	16
DRP2	1	16	16.0	0
SIM2	1	16	16.0	0
ASL	1	16	16.0	0
SMARCAL1	1	16	16.0	0
SLC46A3	1	16	16.0	0
LINC01946	1	16	16.0	16
AC007240.2	1	16	16.0	16
EPM2A	1	16	15.999999999999996	0
C8orf37	1	15	15.0	15
DPP6	2	15	15.0	15
ANXA11	1	15	15.0	0
UBE3D	1	15	15.0	15
MNT	1	15	15.0	15
TF	1	15	15.0	0
DLX4	1	15	15.0	15
AP5S1	2	15	15.0	0
RNF149	1	15	15.0	0
GPI	1	15	15.0	15
BTBD19	1	15	15.0	15
TPH2	1	15	15.0	0
PRKAR1A	1	15	15.0	0
HTR4	1	15	15.0	15
LMNA	1	18	14.142857142857146	0
PTCD2	1	14	14.0	14
MARK2P9	1	14	14.0	14
PAK3	1	14	14.0	14
RELA	1	14	14.0	14
SMIM10L2B	1	14	14.0	14
ANKH	2	14	14.0	1
LINC00598	1	14	14.0	14
VPS9D1	1	14	14.0	14
SLC37A2	1	14	14.0	0
PPTC7	1	14	14.0	14
IDUA	2	14	14.0	0
EDRF1	1	14	14.0	0
PRR32	1	14	14.0	14
TAF2	1	13	13.0	0
AJAP1	1	13	13.0	13
PARVA	2	13	13.0	0
RPH3AL	1	13	13.0	13
COL15A1	2	13	13.0	0
KCNH4	1	13	13.0	0
CDH7	1	13	13.0	13
FOXL2NB	1	13	13.0	13
PRDM11	1	13	13.0	13
COPS7A	1	13	13.0	0
ICK	2	13	12.666666666666666	0
ATP2B3	1	12	12.0	0
PDLIM5	1	12	12.0	12
COBLL1	1	12	12.0	0
NARS	2	12	12.0	12
IL17RC	1	12	12.0	12
TSPAN4	1	12	12.0	12
MCM5	1	12	12.0	12
ERVMER34	1	12	12.0	0
SNRNP200	1	12	12.0	0
SLC39A9	1	12	12.0	0
C7orf33	2	12	12.0	12
ITPKC	1	12	12.0	0
C11orf87	1	12	12.0	12
TUBB3P1	1	11	11.0	11
AC091812.1	1	22	11.0	0
ANO5	1	11	11.0	0
PDCD10	1	11	11.0	0
AL022323.5	1	11	11.0	11
OSBPL2	1	11	11.0	11
ESRRB	1	11	11.0	11
RF00019	1	11	11.0	0
AC092447.7	1	22	11.0	0
EVA1A	1	11	11.0	11
MDGA1	5	11	10.666666666666666	0
IGHV3OR16	1	10	10.0	10
FBN1	1	10	10.0	10
LDLRAD1	1	10	10.0	0
KBTBD11	1	10	10.0	10
ABHD15	1	10	10.0	10
AMDHD1	5	10	10.0	0
AL022322.2	2	10	10.0	10
WNT7A	1	10	10.0	10
ADAM22	1	10	10.0	0
PAX8	1	10	10.0	0
CACNA2D4	2	10	10.0	10
TRPV3	1	9	9.0	0
BOLA3	1	9	9.0	0
CROCC	1	9	9.0	0
DOP1B	1	9	9.0	9
LRP8	1	9	9.0	9
LY75	1	9	9.0	0
SDHA	1	24	8.0	0
KRT6A	4	8	8.0	8
AC006974.1	1	7	7.0	7
ATPAF1	1	7	7.0	7
C5orf24	1	7	7.0	7
HNRNPDL	1	7	7.0	0
DGKA	2	7	7.0	0
DUSP7	1	7	7.0	7
AC132008.2	1	24	6.4	0
KALRN	1	6	6.0	6
SH3BP5	1	6	6.0	6
KIAA1257	2	6	6.0	0
KRI1	2	6	6.0	6
OR2J3	1	6	6.0	0
CCDC57	1	8	5.333333333333333	0
ZNF444P1	1	10	5.0	0
ANKUB1	2	5	5.0	0
RAB27A	1	5	5.0	0
PCBP2	1	5	5.0	0
KAT5	1	5	5.0	0
UPP1	3	5	5.0	0
AP1G1	2	5	5.0	5
RNF157	1	5	5.0	0
RNF111	1	10	5.0	0
PRSS16	1	5	4.999999999999999	0
CLTA	1	5	4.999999999999999	0
MUC20	1	24	4.800000000000001	0
VCAN	2	4	4.0	0
PHRF1	1	4	4.0	0
ANO7	1	4	4.0	0
NBEAL1	3	4	4.0	4
PTTG1IP	1	4	4.0	0
LCORL	1	4	4.0	0
AC008060.1	3	4	4.0	4
IPO9	1	4	4.0	0
MRE11	1	4	4.0	0
AIFM3	2	4	4.0	4
GRIA4	2	5	3.75	0
ASPSCR1	1	7	3.5	0
MANEAL	1	7	3.5	0
FP236383.2	1	17	3.4	0
FP236383.3	1	17	3.4	0
FP671120.3	1	17	3.4	0
FP671120.4	1	17	3.4	0
SDHAP1	1	24	3.2	0
UBE2F	2	3	3.0	0
H1FOO	1	6	3.0	0
RGPD1	1	6	3.0	0
RGPD2	1	6	3.0	0
TMCC1	2	3	3.0	0
KLK6	1	3	3.0	0
KIAA1328	2	3	3.0	0
DUSP22	1	3	3.0	0
FRK	2	3	3.0	3
NUDC	3	3	3.0	3
LINC00664	1	3	3.0	0
FAM149A	2	3	3.0	3
AC099328.1	1	6	3.0	0
LINC01869	3	3	3.0	0
CAPNS1	2	3	3.0	3
PSG3	1	8	2.6666666666666665	0
DCDC2	1	18	2.5714285714285716	0
E2F2	1	5	2.5	0
ABCB9	1	5	2.5	0
NCAM2	2	2	2.0	2
CAMTA1	2	2	2.0	2
KIR2DL1	2	3	2.0	0
KIF26B	1	2	2.0	0
AC092111.2	1	2	2.0	2
AC007686.1	2	2	2.0	2
KCNJ14	2	2	2.0	0
LRRC8B	2	2	2.0	0
FLJ40288	1	2	2.0	2
ASPH	2	2	2.0	0
ADRA1D	1	2	2.0	2
MDN1	1	2	2.0	0
NPTX1	2	2	2.0	2
NPAS2	2	2	2.0	2
FRMD4B	1	2	2.0	0
AL022311.1	1	2	2.0	2
AL669970.1	2	2	2.0	2
AC018629.1	1	2	2.0	2
PIGM	2	2	2.0	2
FCER2	1	2	2.0	0
HMBS	2	2	2.0	0
NUDT16P1	1	2	2.0	0
AL139423.1	2	2	2.0	2
INTS9	1	2	1.9999999999999998	0
ITPR1	2	2	1.9999999999999993	0
GAPDH	1	2	1.8181818181818186	0
CDK18	2	2	1.6666666666666665	0
SDHAP2	1	24	1.6	0
AC016724.1	1	18	1.2857142857142858	0
G3BP1	2	5	1.25	0
GABRD	1	1	1.0000000000000002	0
BRCA1	1	1	1.0000000000000002	0
KCNK4	1	1	1.0000000000000002	0
TAF1	1	1	1.0	1
TAF3	1	1	1.0	1
CD6	1	1	1.0	0
ZIC5	1	1	1.0	1
AC113331.1	1	1	1.0	1
PTCD1	1	1	1.0	1
SPEN	1	1	1.0	1
ERICH1	1	1	1.0	1
SAMHD1	1	1	1.0	1
TFPI	1	1	1.0	1
GMPR2	1	1	1.0	1
ZNF195	1	1	1.0	1
B4GALT4	1	1	1.0	1
CUEDC1	1	1	1.0	1
LTB	1	1	1.0	0
CDH12	1	1	1.0	1
THRAP3	1	1	1.0	0
TEX13A	1	1	1.0	0
HSH2D	1	1	1.0	0
CTPS2	1	1	1.0	0
DDX53	1	1	1.0	1
PLA2G4C	1	1	1.0	1
AL928921.2	1	1	1.0	1
AC007333.1	1	1	1.0	1
SENP7	1	1	1.0	0
AFF2	1	1	1.0	0
PRR9	1	1	1.0	1
OR10AG1	1	1	1.0	1
GTDC1	1	1	1.0	1
ADAR	1	1	1.0	0
AF001550.1	1	1	1.0	1
MCTP1	1	1	1.0	1
GSK3B	1	1	1.0	1
RTP5	1	1	1.0	0
GLP1R	1	1	1.0	1
CNTN2	1	1	1.0	0
DNAJC10	1	1	1.0	1
PAN3	1	1	1.0	1
KIF18B	1	1	1.0	0
TDRD5	1	1	1.0	1
KLHL21	1	1	1.0	0
RAP1GAP2	1	1	1.0	1
COX10	1	1	1.0	1
NPHP4	1	1	1.0	0
NALCN	1	1	1.0	0
CACNA1F	1	1	1.0	0
UTP25	1	1	1.0	1
ODF3B	1	1	1.0	1
ERN2	1	1	1.0	1
TTC7A	1	1	1.0	0
SPNS2	1	1	1.0	0
NOM1	1	1	1.0	1
EOMES	1	1	1.0	0
AC093012.1	1	1	1.0	1
SVEP1	1	1	1.0	0
FAM174B	1	2	1.0	0
FAM198A	1	1	1.0	0
GALNT13	1	1	1.0	1
TACC1	1	1	1.0	0
ITCH	1	1	1.0	1
PEX13	1	1	1.0	1
LBX1	1	1	1.0	1
OR8J3	1	1	1.0	0
GABRP	1	1	1.0	0
LINC01168	1	1	1.0	1
FAM177A1	1	1	1.0	0
TNXB	1	1	1.0	0
FOXC1	1	1	1.0	0
PTGER4	1	1	1.0	1
MICU1	1	1	1.0	0
HNRNPH1	1	1	1.0	0
VAV2	1	1	1.0	0
SYN2	1	1	1.0	0
DIRC3	1	1	1.0	1
XPO5	1	1	1.0	1
PPP3CA	1	1	1.0	0
PTPRG	1	1	1.0	1
BRCA2	1	1	1.0	1
SLC7A11	1	1	1.0	1
IDE	1	1	1.0	0
GFM2	1	1	1.0	1
AL022069.2	1	1	1.0	1
LINC02122	1	1	1.0	1
RGL2	1	1	1.0	0
CD24	1	1	1.0	1
NOL10	1	1	1.0	0
AC096649.1	1	1	1.0	1
STAM	1	1	1.0	1
RABGAP1L	1	1	1.0	0
FMO9P	1	1	1.0	0
BANP	1	1	1.0	1
SNX8	1	1	1.0	1
C6orf201	1	1	1.0	0
SNX9	1	1	1.0	1
ATP6V0A4	1	1	1.0	1
STXBP5	1	1	1.0	1
DYM	1	1	1.0	0
AL136373.1	1	1	1.0	1
CYP4X1	1	1	1.0	1
SMIM9	1	1	1.0	0
ZBTB4	1	1	1.0	0
UBE2J2	1	1	1.0	0
PIK3R1	1	1	1.0	1
GCDH	1	1	1.0	0
TRIM11	1	1	1.0	0
KCTD15	1	1	1.0	0
TRIM10	1	1	1.0	0
TRIM14	1	1	1.0	0
AC008498.2	1	1	1.0	1
OR6W1P	1	1	1.0	0
IGLV7	1	1	1.0	0
ABI1P1	1	1	1.0	1
EIF2A	1	1	1.0	1
AC091729.3	1	1	1.0	1
TRIM26	1	1	1.0	0
ARL16	1	1	1.0	0
ZNF843	1	1	1.0	0
RASSF5	1	1	1.0	0
IFIT2	1	1	1.0	0
SOGA1	1	1	1.0	1
C6orf89	1	1	1.0	1
FOXI1	1	1	1.0	0
IFI27L1	1	1	1.0	0
LINC02405	1	1	1.0	1
TTTY15	1	1	1.0	0
RAB12	1	1	1.0	1
AC116456.1	1	1	1.0	1
DYTN	1	1	1.0	0
ASS1	1	1	1.0	1
USH2A	1	1	1.0	0
TXNRD3	1	1	1.0	0
ANHX	1	1	1.0	1
UGGT2	1	1	1.0	1
SH3BP2	1	1	1.0	0
MIEN1	1	1	1.0	1
DCAF16	1	1	1.0	1
FBXL21	1	1	1.0	0
RAB21	1	1	1.0	1
PRR5L	1	1	1.0	1
LINC01695	1	1	1.0	1
OR56A1	1	1	1.0	0
SLC25A11	1	1	1.0	0
DTL	1	1	1.0	0
TESMIN	1	1	1.0	1
CTDSP1	1	1	1.0	1
GIGYF1	1	1	1.0	0
TNFRSF19	1	1	1.0	0
ITGA3	1	1	1.0	1
RFC1	1	1	1.0	1
TRPC5	1	1	1.0	1
LINC00691	1	1	1.0	0
SLC37A3	1	1	1.0	1
ZNF768	1	1	1.0	1
PSD2	1	1	1.0	1
PTBP1	1	1	1.0	1
AC008555.8	1	1	1.0	1
EFCAB11	1	1	1.0	1
AC091544.6	1	2	1.0	0
AC009121.1	1	1	1.0	1
TSPY26P	1	1	1.0	1
COPS2	1	1	1.0	1
MOB1A	1	1	1.0	1
SYNJ2	1	1	1.0	1
MARCH8	1	1	1.0	0
U52112.1	1	1	1.0	1
SRD5A3	1	1	1.0	1
AC096720.2	1	1	1.0	1
AL096855.1	1	1	1.0	1
AC034245.1	1	1	1.0	1
ZNF425	1	1	1.0	1
DVL1	1	1	1.0	0
GAPDHP69	1	1	1.0	1
KRBOX1	1	1	1.0	1
RAP1B	1	1	1.0	1
ACAT1	1	1	1.0	1
AC005559.1	1	1	1.0	1
OR8G3P	1	1	1.0	0
NOTCH3	1	1	1.0	1
AP002008.2	1	1	1.0	1
AC092958.1	1	1	1.0	1
ERG	1	1	1.0	0
ANKRD40	1	1	1.0	0
ARMCX5	1	1	1.0	0
CACNB4	1	1	1.0	1
MIR100HG	1	1	1.0	0
AC133961.1	1	1	1.0	1
ADIPOR1P1	1	1	1.0	1
ABHD10	1	1	1.0	1
CDC14A	1	1	1.0	0
APEH	1	1	1.0	0
ZBTB22	1	1	1.0	0
AC025263.1	1	1	1.0	1
CCNT2	1	1	1.0	0
TMEM39A	1	1	1.0	0
NFIA	1	1	1.0	1
HIPK2	1	1	1.0	1
POU4F3	1	1	1.0	0
FAM237B	1	1	1.0	1
AC009158.1	1	1	1.0	0
RUNX1T1	1	1	1.0	0
ZNF346	1	1	1.0	0
GCNT2	1	1	1.0	0
CHRNG	1	1	1.0	0
OR4S2	1	1	1.0	1
KIR2DP1	2	3	1.0	0
TP53I13	1	1	1.0	1
RNF165	1	1	1.0	0
NIPA2	1	1	1.0	0
CNTD1	1	1	1.0	0
DENND2D	1	1	1.0	1
CIC	1	1	1.0	0
RIOK2	1	1	1.0	1
OR52B4	1	1	1.0	1
COL10A1	1	1	1.0	0
FLVCR1	1	1	1.0	1
RFK	1	1	1.0	0
TUBA1C	1	1	1.0	0
JPH4	1	1	1.0	0
AC008743.1	1	1	1.0	1
CDKN1C	1	1	1.0	0
CDK12	1	1	1.0	0
AC020978.3	1	1	1.0	1
NR2F2	1	1	1.0	1
AL137000.1	1	1	1.0	1
RAB3IP	1	1	1.0	1
AL353622.1	1	1	1.0	1
PROM1	1	1	1.0	0
PCNX2	1	1	1.0	1
GRIN2A	1	1	1.0	1
CYB5R1	1	1	1.0	0
MRPL17	1	1	1.0	1
CEP85L	1	1	1.0	0
AC090001.1	1	1	1.0	1
TSTA3	1	1	1.0	0
PI4K2A	1	1	1.0	1
FREM1	1	1	1.0	1
ADPRH	1	1	1.0	1
RUFY3	1	1	1.0	1
HMGB1P17	1	1	1.0	1
SOX11	1	1	1.0	1
MECR	1	1	1.0	1
AP000569.1	1	1	1.0	1
LINC00891	1	2	1.0	0
HEMK1	1	1	1.0	1
GAMT	1	1	1.0	0
EBLN3P	1	1	1.0	1
MS4A15	1	2	1.0	0
C22orf31	1	1	1.0	1
SCP2	1	1	1.0	0
COMTD1	1	1	1.0	0
KIAA1109	1	1	1.0	0
AC008885.2	1	1	1.0	1
FAR2P1	1	1	1.0	0
WDR88	1	1	1.0	0
GABPB1	1	1	1.0	0
EHMT1	1	1	1.0	0
CA5A	1	1	0.9999999999999999	0
SLAMF7	1	1	0.9999999999999999	0
HNF1B	1	1	0.9999999999999999	0
MCCC1	1	1	0.9999999999999999	0
MYO1B	1	1	0.9999999999999999	0
MFAP5	1	1	0.9999999999999999	0
ZNF528	1	1	0.9999999999999999	0
FLNA	1	1	0.9999999999999999	0
H19	1	1	0.9999999999999999	0
E2F6	1	1	0.9999999999999998	0
ZNF683	1	1	0.9999999999999998	0
GRB10	1	1	0.9999999999999998	0
MCF2	1	1	0.9999999999999998	0
CFAP61	1	1	0.9999999999999998	0
AC107918.1	1	20	0.9523809523809523	0
DAPL1	1	20	0.9523809523809523	0
OR7E163P	1	20	0.9523809523809523	0
OR7E154P	1	20	0.9523809523809523	0
OR7E155P	1	20	0.9523809523809523	0
OR7E157P	1	20	0.9523809523809523	0
OR7E145P	1	20	0.9523809523809523	0
OR7E121P	1	20	0.9523809523809523	0
OR7E136P	1	20	0.9523809523809523	0
OR7E125P	1	20	0.9523809523809523	0
OR7E1P	1	20	0.9523809523809523	0
OR7E128P	1	20	0.9523809523809523	0
OR7E97P	1	20	0.9523809523809523	0
OR7E99P	1	20	0.9523809523809523	0
OR7E129P	1	20	0.9523809523809523	0
AC073648.1	1	20	0.9523809523809523	0
OR7E86P	1	20	0.9523809523809523	0
OR7E96P	1	20	0.9523809523809523	0
OR7E93P	1	20	0.9523809523809523	0
OR4D12P	1	20	0.9523809523809523	0
OR7E90P	1	20	0.9523809523809523	0
GLCCI1	1	1	0.8888888888888891	0
C3orf18	1	1	0.8888888888888891	0
SLC33A1	1	1	0.875	0
PHC1	1	1	0.875	0
MLLT10	1	1	0.857142857142857	0
ANKRD12	1	1	0.8	0
C10orf90	1	1	0.75	0
KCNE1	1	1	0.7142857142857142	0
DCX	1	1	0.7	0
PEX26	1	1	0.6666666666666666	0
TCERG1	1	1	0.6666666666666666	0
DSE	1	1	0.6666666666666666	0
FBXO11	1	1	0.6666666666666666	0
NDST1	1	1	0.6666666666666666	0
EFNB1	1	1	0.5	0
FUT4	1	1	0.5	0
CU639417.4	1	1	0.5	0
PRPF40A	1	1	0.5	0
NKAIN3	1	1	0.5	0
AC005041.1	1	1	0.5	0
AC097103.2	1	1	0.5	0
LINC00319	1	1	0.5	0
AL359682.1	1	1	0.5	0
LCE1D	1	1	0.5	0
LCE1C	1	1	0.5	0
TBC1D8B	1	1	0.3333333333333333	0
SP5	1	1	0.3333333333333333	0
AP002892.1	2	2	0.3333333333333333	0
C4orf50	1	1	0.3333333333333333	0
CEP104	1	1	0.30000000000000004	0
KCNE1B	1	1	0.2857142857142857	0
AC087072.1	1	1	0.25	0
PPP1R14BP2	1	1	0.25	0
PPP1R14BP3	1	1	0.25	0
RADIL	1	1	0.25	0
ZFHX3	1	1	0.25	0
PPP1R14B	1	1	0.25	0
VDAC1P8	1	1	0.25	0
AP005263.1	1	1	0.2	0
GAPDHP1	1	2	0.18181818181818182	0
RPS3AP53	1	1	0.16666666666666666	0
AL353616.1	1	1	0.16666666666666666	0
RPS3AP39	1	1	0.16666666666666666	0
RPS3AP33	1	1	0.16666666666666666	0
RPS3AP35	1	1	0.16666666666666666	0
AC105233.1	1	1	0.16666666666666666	0
RPS3AP41	1	1	0.16666666666666666	0
Z84488.2	1	1	0.16666666666666666	0
MLLT10P2	1	1	0.14285714285714285	0
AC104472.3	1	1	0.125	0
PHC1P1	1	1	0.125	0
AC007161.3	1	1	0.1111111111111111	0
AC148477.3	1	1	0.1111111111111111	0
