# Supplementary material for: Analysis of plasma‐derived small extracellular vesicle characteristics and microRNA cargo following exercise‐induced skeletal muscle damage in men
Source: Physiol Rep. 2024 Sep 20;12(18):e70056. doi: 10.14814/phy2.70056 (PMC11415274; doi:10.14814/phy2.70056)
Supplement: Supplementary file 2 — Data S2: Supporting Information. [file PHY2-12-e70056-s001.zip › Processed Files For Individual Samples/SV18362-0006_S6_R1_001.fastq_CORE_RESULTS_v4.6.2/SV18362-0006_S6_R1_001.fastq/readCounts_miRNAprecursor_sense.txt]

ReferenceID	uniqueFragmentCount	totalReadCount	multimapAdjustedReadCount	uniqueMappingReads
hsa-mir-142:MI0000458:Homo:sapiens:miR-142:stem-loop	15	5654	5654.0	5654
hsa-mir-151a:MI0000809:Homo:sapiens:miR-151a:stem-loop	21	834	834.0	834
hsa-mir-222:MI0000299:Homo:sapiens:miR-222:stem-loop	26	359	359.0	359
hsa-mir-423:MI0001445:Homo:sapiens:miR-423:stem-loop	42	301	301.0	301
hsa-mir-125a:MI0000469:Homo:sapiens:miR-125a:stem-loop	30	242	242.0	242
hsa-mir-191:MI0000465:Homo:sapiens:miR-191:stem-loop	33	233	233.0	233
hsa-mir-30d:MI0000255:Homo:sapiens:miR-30d:stem-loop	17	198	198.0	198
hsa-mir-409:MI0001735:Homo:sapiens:miR-409:stem-loop	4	157	157.0	157
hsa-mir-221:MI0000298:Homo:sapiens:miR-221:stem-loop	8	155	155.0	155
hsa-mir-10a:MI0000266:Homo:sapiens:miR-10a:stem-loop	15	145	145.0	145
hsa-mir-1301:MI0003815:Homo:sapiens:miR-1301:stem-loop	6	134	134.0	134
hsa-mir-628:MI0003642:Homo:sapiens:miR-628:stem-loop	3	87	87.0	87
hsa-mir-10b:MI0000267:Homo:sapiens:miR-10b:stem-loop	15	86	86.0	86
hsa-mir-30e:MI0000749:Homo:sapiens:miR-30e:stem-loop	13	81	81.0	81
hsa-mir-4433b:MI0025511:Homo:sapiens:miR-4433b:stem-loop	6	80	80.0	80
hsa-mir-21:MI0000077:Homo:sapiens:miR-21:stem-loop	15	79	79.0	79
hsa-mir-146a:MI0000477:Homo:sapiens:miR-146a:stem-loop	9	47	47.0	47
hsa-mir-342:MI0000805:Homo:sapiens:miR-342:stem-loop	5	46	46.0	46
hsa-mir-1843:MI0032314:Homo:sapiens:miR-1843:stem-loop	1	45	45.0	45
hsa-mir-26b:MI0000084:Homo:sapiens:miR-26b:stem-loop	3	40	40.0	40
hsa-mir-136:MI0000475:Homo:sapiens:miR-136:stem-loop	1	38	38.0	38
hsa-mir-101-1:MI0000103:Homo:sapiens:miR-101-1:stem-loop	5	70	35.0	0
hsa-mir-539:MI0003514:Homo:sapiens:miR-539:stem-loop	1	35	35.0	35
hsa-mir-101-2:MI0000739:Homo:sapiens:miR-101-2:stem-loop	5	70	35.0	0
hsa-let-7e:MI0000066:Homo:sapiens:let-7e:stem-loop	1	34	34.0	34
hsa-mir-3138:MI0014161:Homo:sapiens:miR-3138:stem-loop	2	34	34.0	34
hsa-mir-29a:MI0000087:Homo:sapiens:miR-29a:stem-loop	1	34	34.0	34
hsa-mir-8072:MI0025908:Homo:sapiens:miR-8072:stem-loop	1	33	33.0	33
hsa-mir-664a:MI0006442:Homo:sapiens:miR-664:stem-loop	4	33	33.0	33
hsa-mir-412:MI0002464:Homo:sapiens:miR-412:stem-loop	2	32	32.0	32
hsa-mir-140:MI0000456:Homo:sapiens:miR-140:stem-loop	5	32	32.0	32
hsa-mir-224:MI0000301:Homo:sapiens:miR-224:stem-loop	13	30	30.0	30
hsa-let-7a-3:MI0000062:Homo:sapiens:let-7a-3:stem-loop	4	32	29.999999999999996	29
hsa-mir-223:MI0000300:Homo:sapiens:miR-223:stem-loop	3	29	29.0	29
hsa-mir-148a:MI0000253:Homo:sapiens:miR-148a:stem-loop	6	29	29.0	29
hsa-mir-2110:MI0010629:Homo:sapiens:miR-2110:stem-loop	2	29	29.0	29
hsa-mir-192:MI0000234:Homo:sapiens:miR-192:stem-loop	4	26	26.0	26
hsa-mir-339:MI0000815:Homo:sapiens:miR-339:stem-loop	1	25	25.0	25
hsa-mir-199a-1:MI0000242:Homo:sapiens:miR-199a-1:stem-loop	3	46	23.166666666666668	1
hsa-mir-421:MI0003685:Homo:sapiens:miR-421:stem-loop	1	23	23.0	23
hsa-mir-340:MI0000802:Homo:sapiens:miR-340:stem-loop	3	23	23.0	23
hsa-mir-199a-2:MI0000281:Homo:sapiens:miR-199a-2:stem-loop	2	45	22.166666666666668	0
hsa-mir-103a-1:MI0000109:Homo:sapiens:miR-103a-1:stem-loop	1	44	22.0	0
hsa-mir-103a-2:MI0000108:Homo:sapiens:miR-103a-2:stem-loop	1	44	22.0	0
hsa-mir-6734:MI0022579:Homo:sapiens:miR-6734:stem-loop	1	21	21.0	21
hsa-mir-548al:MI0016851:Homo:sapiens:miR-548al:stem-loop	2	21	21.0	21
hsa-mir-146b:MI0003129:Homo:sapiens:miR-146b:stem-loop	9	20	20.0	20
hsa-mir-214:MI0000290:Homo:sapiens:miR-214:stem-loop	1	18	18.0	18
hsa-mir-1304:MI0006371:Homo:sapiens:miR-1304:stem-loop	1	18	18.0	18
hsa-mir-23b:MI0000439:Homo:sapiens:miR-23b:stem-loop	1	17	17.0	17
hsa-let-7f-2:MI0000068:Homo:sapiens:let-7f-2:stem-loop	3	16	16.0	16
hsa-mir-503:MI0003188:Homo:sapiens:miR-503:stem-loop	1	14	14.0	14
hsa-mir-877:MI0005561:Homo:sapiens:miR-877:stem-loop	4	8	8.0	8
hsa-mir-30c-1:MI0000736:Homo:sapiens:miR-30c-1:stem-loop	5	14	7.0	0
hsa-mir-873:MI0005564:Homo:sapiens:miR-873:stem-loop	1	7	7.0	7
hsa-mir-505:MI0003190:Homo:sapiens:miR-505:stem-loop	5	7	7.0	7
hsa-mir-30c-2:MI0000254:Homo:sapiens:miR-30c-2:stem-loop	5	14	7.0	0
hsa-mir-6511a-4:MI0023566:Homo:sapiens:miR-6511a-4:stem-loop	1	24	6.0	0
hsa-mir-6511a-1:MI0022223:Homo:sapiens:miR-6511-1:stem-loop	1	24	6.0	0
hsa-mir-6511a-2:MI0023564:Homo:sapiens:miR-6511a-2:stem-loop	1	24	6.0	0
hsa-mir-6511a-3:MI0023565:Homo:sapiens:miR-6511a-3:stem-loop	1	24	6.0	0
hsa-mir-24-2:MI0000081:Homo:sapiens:miR-24-2:stem-loop	2	7	5.5	4
hsa-mir-130b:MI0000748:Homo:sapiens:miR-130b:stem-loop	1	5	5.0	5
hsa-mir-151b:MI0003772:Homo:sapiens:miR-151b:stem-loop	3	5	5.0	5
hsa-let-7b:MI0000063:Homo:sapiens:let-7b:stem-loop	2	4	4.0	4
hsa-mir-30a:MI0000088:Homo:sapiens:miR-30a:stem-loop	2	4	4.0	4
hsa-mir-181a-1:MI0000289:Homo:sapiens:miR-181a-1:stem-loop	2	6	3.0	0
hsa-mir-181a-2:MI0000269:Homo:sapiens:miR-181a-2:stem-loop	2	6	3.0	0
hsa-mir-6721:MI0022556:Homo:sapiens:miR-6721:stem-loop	1	3	3.0	3
hsa-mir-425:MI0001448:Homo:sapiens:miR-425:stem-loop	3	3	3.0	3
hsa-mir-16-2:MI0000115:Homo:sapiens:miR-16-2:stem-loop	3	3	3.0	3
hsa-mir-23a:MI0000079:Homo:sapiens:miR-23a:stem-loop	3	3	3.0	3
hsa-mir-550b-1:MI0016686:Homo:sapiens:miR-550b-1:stem-loop	1	5	2.5	0
hsa-mir-550b-2:MI0016687:Homo:sapiens:miR-550b-2:stem-loop	1	5	2.5	0
hsa-mir-182:MI0000272:Homo:sapiens:miR-182:stem-loop	2	2	2.0	2
hsa-mir-92a-1:MI0000093:Homo:sapiens:miR-92a-1:stem-loop	2	2	2.0	2
hsa-mir-942:MI0005767:Homo:sapiens:miR-942:stem-loop	2	2	2.0	2
hsa-let-7a-2:MI0000061:Homo:sapiens:let-7a-2:stem-loop	4	4	2.0	1
hsa-mir-24-1:MI0000080:Homo:sapiens:miR-24-1:stem-loop	1	3	1.5	0
hsa-mir-374a:MI0000782:Homo:sapiens:miR-374a:stem-loop	1	1	1.0	1
hsa-mir-335:MI0000816:Homo:sapiens:miR-335:stem-loop	1	1	1.0	1
hsa-mir-22:MI0000078:Homo:sapiens:miR-22:stem-loop	1	1	1.0	1
hsa-let-7a-1:MI0000060:Homo:sapiens:let-7a-1:stem-loop	3	3	1.0	0
hsa-mir-330:MI0000803:Homo:sapiens:miR-330:stem-loop	1	1	1.0	1
hsa-mir-139:MI0000261:Homo:sapiens:miR-139:stem-loop	1	1	1.0	1
hsa-mir-363:MI0000764:Homo:sapiens:miR-363:stem-loop	1	1	1.0	1
hsa-mir-654:MI0003676:Homo:sapiens:miR-654:stem-loop	1	1	1.0	1
hsa-mir-5010:MI0017878:Homo:sapiens:miR-5010:stem-loop	1	1	1.0	1
hsa-mir-145:MI0000461:Homo:sapiens:miR-145:stem-loop	1	1	1.0	1
hsa-mir-494:MI0003134:Homo:sapiens:miR-494:stem-loop	1	1	1.0	1
hsa-mir-126:MI0000471:Homo:sapiens:miR-126:stem-loop	1	1	1.0	1
hsa-mir-149:MI0000478:Homo:sapiens:miR-149:stem-loop	1	1	1.0	1
hsa-mir-577:MI0003584:Homo:sapiens:miR-577:stem-loop	1	1	1.0	1
hsa-mir-106b:MI0000734:Homo:sapiens:miR-106b:stem-loop	1	1	1.0	1
hsa-mir-107:MI0000114:Homo:sapiens:miR-107:stem-loop	1	1	1.0	1
hsa-mir-382:MI0000790:Homo:sapiens:miR-382:stem-loop	1	1	1.0	1
hsa-mir-3916:MI0016422:Homo:sapiens:miR-3916:stem-loop	1	1	1.0	1
hsa-mir-3074:MI0014181:Homo:sapiens:miR-3074:stem-loop	1	1	1.0	1
hsa-mir-199b:MI0000282:Homo:sapiens:miR-199b:stem-loop	1	2	0.6666666666666666	0
hsa-mir-181b-1:MI0000270:Homo:sapiens:miR-181b-1:stem-loop	1	1	0.5	0
hsa-mir-181b-2:MI0000683:Homo:sapiens:miR-181b-2:stem-loop	1	1	0.5	0
