# Supplementary material for: Analysis of plasma‐derived small extracellular vesicle characteristics and microRNA cargo following exercise‐induced skeletal muscle damage in men
Source: Physiol Rep. 2024 Sep 20;12(18):e70056. doi: 10.14814/phy2.70056 (PMC11415274; doi:10.14814/phy2.70056)
Supplement: Supplementary file 2 — Data S2: Supporting Information. [file PHY2-12-e70056-s001.zip › Processed Files For Individual Samples/SV18362-0004_S4_R1_001.fastq_CORE_RESULTS_v4.6.2/SV18362-0004_S4_R1_001.fastq/readCounts_tRNA_antisense.txt]

ReferenceID	uniqueFragmentCount	totalReadCount	multimapAdjustedReadCount	uniqueMappingReads
URS00002CC5F8_9606:Homo:sapiens:(human):tRNA-Lys	2	25	25.0	25
URS00006DA515_9606:Homo:sapiens:transfer:RNA-Gln:(CTG):5-1:(TRQ-CTG5-1)	1	24	8.0	0
URS00004C8879_9606:Homo:sapiens:(human):tRNA-Gln:(UUG)	1	24	8.0	0
URS0000415026_9606:Homo:sapiens:transfer:RNA-Gln:(CTG):1-1:(TRQ-CTG1:1:to:5)	1	24	8.0	0
URS000064BBA5_9606:Homo:sapiens:transfer:RNA-Phe:(GAA):3-1:(TRF-GAA3-1)	2	15	2.5	0
URS000063AA5E_9606:Homo:sapiens:(human):tRNA-Phe-GAA-5-1	2	15	2.5	0
URS0000C8E9D4_9606:Homo:sapiens:transfer:RNA-Phe:(GAA):5-1:(TRF-GAA5-1)	2	15	2.5	0
URS00001CE4E0_9606:Homo:sapiens:(human):tRNA-Phe	2	15	2.5	0
URS00003A0C47_9606:Homo:sapiens:transfer:RNA-Phe:(GAA):2-1:(TRF-GAA2-1)	2	15	2.5	0
URS000029CCC5_9606:Homo:sapiens:transfer:RNA-Phe:(GAA):1-1:(TRF-GAA1:1:to:6)	2	15	2.5	0
