# Supplementary material for: Analysis of plasma‐derived small extracellular vesicle characteristics and microRNA cargo following exercise‐induced skeletal muscle damage in men
Source: Physiol Rep. 2024 Sep 20;12(18):e70056. doi: 10.14814/phy2.70056 (PMC11415274; doi:10.14814/phy2.70056)
Supplement: Supplementary file 2 — Data S2: Supporting Information. [file PHY2-12-e70056-s001.zip › Processed Files For Individual Samples/SV18362-0004_S4_R1_001.fastq_CORE_RESULTS_v4.6.2/SV18362-0004_S4_R1_001.fastq/readCounts_piRNA_sense.txt]

ReferenceID	uniqueFragmentCount	totalReadCount	multimapAdjustedReadCount	uniqueMappingReads
piR-33043:URS0000386F92_9606	247	544767	542660.5	540554
piR-33044:URS00002154C2_9606	131	5875	3768.5	1662
piR-42844:URS0000388381_9606	3	173	173.0	173
piR-31115:URS000034C070_9606	10	115	115.0	115
piR-35284:URS00000792D8_9606	5	54	54.0	54
piR-54381:URS00000FB635_9606	1	16	16.0	16
piR-33415:URS0000166D4E_9606	1	14	14.0	14
piR-48710:URS00003DDE32_9606	1	14	14.0	14
piR-34789:URS000003587D_9606	1	13	13.0	13
piR-36251:URS00002CD0DD_9606	2	13	13.0	13
piR-34653:URS000042CF02_9606	1	8	8.0	8
piR-43772:URS0000525004_9606	3	9	4.5	0
piR-43771:URS00005C8991_9606	3	9	4.5	0
piR-31686:URS00002736DF_9606	3	3	1.5	0
piR-33064:URS0000604812_9606	3	3	1.5	0
piR-43997:URS0000583064_9606	1	1	1.0	1
piR-34736:URS00004EB0AA_9606	1	1	1.0	1
piR-36257:URS00005DADAC_9606	1	1	0.25	0
piR-36258:URS00004570F0_9606	1	1	0.25	0
piR-36244:URS000009C105_9606	1	1	0.25	0
piR-36272:URS000054C938_9606	1	1	0.25	0
