# Supplementary material for: Analysis of plasma‐derived small extracellular vesicle characteristics and microRNA cargo following exercise‐induced skeletal muscle damage in men
Source: Physiol Rep. 2024 Sep 20;12(18):e70056. doi: 10.14814/phy2.70056 (PMC11415274; doi:10.14814/phy2.70056)
Supplement: Supplementary file 2 — Data S2: Supporting Information. [file PHY2-12-e70056-s001.zip › Processed Files For Individual Samples/SV18362-0004_S4_R1_001.fastq_CORE_RESULTS_v4.6.2/SV18362-0004_S4_R1_001.fastq/SV18362-0004_S4_R1_001.fastq.clipped.trimmed.filtered.uniVecContaminants.counts]

      4 gnl|uv|AB215109.1:941-1090
     30 gnl|uv|AF016889.1:2245-2399
     19 gnl|uv|AF129072.1:4551-4649
     12 gnl|uv|AF264618.1:79-174
     30 gnl|uv|AY487252.1:13345-13394
     30 gnl|uv|AY487253.1:13276-13325
     12 gnl|uv|AY487253.1:5045-5157
      1 gnl|uv|D45833.1:610-708
    745 gnl|uv|DD038280.1:181-934
     21 gnl|uv|DQ058722.1:1586-1679
     14 gnl|uv|DQ133906.1:1-657
   1244 gnl|uv|DQ133906.1:2593-3425-49
     12 gnl|uv|DQ657243.1:2277-2374
     19 gnl|uv|DQ657243.1:2908-3006
      1 gnl|uv|DQ996013.1:2087-3053
     30 gnl|uv|EF081457.1:13286-13335
     12 gnl|uv|EF207440.1:115-212
      1 gnl|uv|EF694056.1:1-945
      2 gnl|uv|EU496100.1:270-2269
     24 gnl|uv|EU496104.1:2250-2567
     30 gnl|uv|FJ710109.1:23206-23329
     12 gnl|uv|GQ489188.1:445-602
     12 gnl|uv|GU339048.1:3596-3692
    114 gnl|uv|GU339052.1:1094-1318
    159 gnl|uv|HQ245711.1:13422-13527
     12 gnl|uv|HQ245711.1:3318-3414
     24 gnl|uv|J01636.1:1-7477
    148 gnl|uv|J01749.1:1-4361-49
   2202 gnl|uv|J02459.1:1-48502-49
      3 gnl|uv|J02482.1:1-5386-49
     20 gnl|uv|JQ927446.1:4885-6835-49
  63752 gnl|uv|JX069762.1:9774-9902-49
     54 gnl|uv|JX560341.2:789-1048
      1 gnl|uv|KC702165.1:1-1023
      6 gnl|uv|KC702170.1:1-1957
      1 gnl|uv|KC702173.1:1-751
      1 gnl|uv|KC702176.1:1-1130
     29 gnl|uv|KC702205.1:1-1107
      1 gnl|uv|KC702214.1:1-1136
     14 gnl|uv|KF680545.1:5074-5225
     12 gnl|uv|KF947528.1:1-174
     12 gnl|uv|KP064031.1:1995-2090
     20 gnl|uv|KY031724.1:1-5301
     10 gnl|uv|KY031725.1:1-5101
     16 gnl|uv|KY031726.1:1-7905
     26 gnl|uv|KY031737.1:1-5023
     12 gnl|uv|KY348842.1:141-294
     19 gnl|uv|L08919.1:3396-3494
      4 gnl|uv|L09144.1:366-463
     12 gnl|uv|L09145.1:2143-2317
      1 gnl|uv|L19899.1:5053-5151
      1 gnl|uv|L19900.1:1-667
      4 gnl|uv|M13163.1:1762-1858
     12 gnl|uv|M13163.1:477-1287
     22 gnl|uv|M18131.1:211-309
   2135 gnl|uv|M28829.1:1-8684-49
     30 gnl|uv|M99566.1:1654-2277
     86 gnl|uv|NGB00030.1:1033-1606
     54 gnl|uv|NGB00034.1:4293-4481
      2 gnl|uv|NGB00079.1:1-50
      4 gnl|uv|NGB00147.1:997-1092
      3 gnl|uv|NGB00182.1:1-35
      2 gnl|uv|NGB00185.1:1-50
      2 gnl|uv|NGB00186.1:1-49
      1 gnl|uv|NGB00232.1:1-53
      9 gnl|uv|NGB00234.1:1-58
      1 gnl|uv|NGB00254.1:1-56
     12 gnl|uv|NGB00354.1:5725-5822
     12 gnl|uv|NGB00355.1:5322-5421
     30 gnl|uv|NGB00359.1:18632-18681
  63751 gnl|uv|NGB00360.1:1-58
  63863 gnl|uv|NGB00376.1:1-44
  12485 gnl|uv|NGB00377.1:1-32
    137 gnl|uv|NGB00378.1:1-32
     13 gnl|uv|NGB00410.1:1-474
     14 gnl|uv|NGB00410.1:777-956
     14 gnl|uv|NGB00412.1:1-1359
      1 gnl|uv|NGB00413.1:1-3960
      1 gnl|uv|NGB00413.1:4732-7508
     11 gnl|uv|NGB00413.1:9419-9516
     12 gnl|uv|NGB00582.1:141-292
     16 gnl|uv|NGB00620.1:4175-4296
      2 gnl|uv|NGB00621.1:1-50
  63751 gnl|uv|NGB00727.1:1-51
  63751 gnl|uv|NGB00728.1:1-51
  63751 gnl|uv|NGB00729.1:1-51
  63751 gnl|uv|NGB00730.1:1-51
  63751 gnl|uv|NGB00731.1:1-51
  63751 gnl|uv|NGB00732.1:1-51
  63751 gnl|uv|NGB00733.1:1-51
  63751 gnl|uv|NGB00734.1:1-51
  63751 gnl|uv|NGB00747.1:1-70
  63751 gnl|uv|NGB00748.1:1-70
  63751 gnl|uv|NGB00749.1:1-70
  63751 gnl|uv|NGB00750.1:1-70
  63751 gnl|uv|NGB00751.1:1-70
  63751 gnl|uv|NGB00752.1:1-70
  63751 gnl|uv|NGB00753.1:1-70
  63751 gnl|uv|NGB00754.1:1-70
     99 gnl|uv|NGB00792.1:1-22
  63863 gnl|uv|NGB00793.1:1-50
     99 gnl|uv|NGB00794.1:1-63
     99 gnl|uv|NGB00795.1:1-63
     99 gnl|uv|NGB00796.1:1-63
     99 gnl|uv|NGB00797.1:1-63
     99 gnl|uv|NGB00798.1:1-63
     99 gnl|uv|NGB00799.1:1-63
     99 gnl|uv|NGB00800.1:1-63
     99 gnl|uv|NGB00801.1:1-63
     99 gnl|uv|NGB00802.1:1-63
     99 gnl|uv|NGB00803.1:1-63
     99 gnl|uv|NGB00804.1:1-63
     99 gnl|uv|NGB00805.1:1-63
     99 gnl|uv|NGB00806.1:1-63
     99 gnl|uv|NGB00807.1:1-63
     99 gnl|uv|NGB00808.1:1-63
     99 gnl|uv|NGB00809.1:1-63
     99 gnl|uv|NGB00810.1:1-63
     99 gnl|uv|NGB00811.1:1-63
     99 gnl|uv|NGB00812.1:1-63
     99 gnl|uv|NGB00813.1:1-63
     99 gnl|uv|NGB00814.1:1-63
     99 gnl|uv|NGB00815.1:1-63
     99 gnl|uv|NGB00816.1:1-63
     99 gnl|uv|NGB00817.1:1-63
     99 gnl|uv|NGB00818.1:1-63
     99 gnl|uv|NGB00819.1:1-63
     99 gnl|uv|NGB00820.1:1-63
     99 gnl|uv|NGB00821.1:1-63
     99 gnl|uv|NGB00822.1:1-63
     99 gnl|uv|NGB00823.1:1-63
     99 gnl|uv|NGB00824.1:1-63
     99 gnl|uv|NGB00825.1:1-63
     99 gnl|uv|NGB00826.1:1-63
     99 gnl|uv|NGB00827.1:1-63
     99 gnl|uv|NGB00828.1:1-63
     99 gnl|uv|NGB00829.1:1-63
     99 gnl|uv|NGB00830.1:1-63
     99 gnl|uv|NGB00831.1:1-63
     99 gnl|uv|NGB00832.1:1-63
     99 gnl|uv|NGB00833.1:1-63
     99 gnl|uv|NGB00834.1:1-63
     99 gnl|uv|NGB00835.1:1-63
     99 gnl|uv|NGB00836.1:1-63
     99 gnl|uv|NGB00837.1:1-63
     99 gnl|uv|NGB00838.1:1-63
     99 gnl|uv|NGB00839.1:1-63
     99 gnl|uv|NGB00840.1:1-63
     99 gnl|uv|NGB00841.1:1-63
  63751 gnl|uv|NGB00844.1:1-48
      1 gnl|uv|NGB00852.1:1-64
  63751 gnl|uv|NGB01077.1:1-70
  63751 gnl|uv|NGB01078.1:1-70
  63751 gnl|uv|NGB01079.1:1-70
  63751 gnl|uv|NGB01080.1:1-70
  63751 gnl|uv|NGB01081.1:1-70
  63751 gnl|uv|NGB01082.1:1-70
  63751 gnl|uv|NGB01083.1:1-70
  63751 gnl|uv|NGB01084.1:1-70
  63751 gnl|uv|NGB01085.1:1-70
  63751 gnl|uv|NGB01086.1:1-70
  63751 gnl|uv|NGB01087.1:1-70
  63751 gnl|uv|NGB01088.1:1-70
     30 gnl|uv|U02436.1:560-653
     12 gnl|uv|U07165.1:138-235
     12 gnl|uv|U07166.1:139-235
     12 gnl|uv|U07649.1:927-1024
     17 gnl|uv|U09128.1:11913-12244
     12 gnl|uv|U09128.1:12430-14537
     30 gnl|uv|U09128.1:15891-16011-49
     16 gnl|uv|U13188.1:2988-3112
     12 gnl|uv|U13188.1:5438-5534
     37 gnl|uv|U13189.1:1-163
     37 gnl|uv|U13189.1:15605-15827-49
     30 gnl|uv|U13189.1:4713-4811
     27 gnl|uv|U29899.1:1847-4463
     12 gnl|uv|U39779.1:1286-1427
     12 gnl|uv|U73899.1:4116-4207
      4 gnl|uv|V00604.2:1-6407-49
     22 gnl|uv|X65279.1:5154-5471
     24 gnl|uv|X65302.1:2389-2482
     19 gnl|uv|X65312.3:1831-1929
     12 gnl|uv|X65315.2:2396-2492
     12 gnl|uv|X65327.1:2427-2523
     12 gnl|uv|X65328.2:2458-2555
     12 gnl|uv|X65330.1:2290-2417-49
