# Supplementary material for: Analysis of plasma‐derived small extracellular vesicle characteristics and microRNA cargo following exercise‐induced skeletal muscle damage in men
Source: Physiol Rep. 2024 Sep 20;12(18):e70056. doi: 10.14814/phy2.70056 (PMC11415274; doi:10.14814/phy2.70056)
Supplement: Supplementary file 2 — Data S2: Supporting Information. [file PHY2-12-e70056-s001.zip › Processed Files For Individual Samples/SV18362-0004_S4_R1_001.fastq_CORE_RESULTS_v4.6.2/SV18362-0004_S4_R1_001.fastq/readCounts_tRNA_sense.txt]

ReferenceID	uniqueFragmentCount	totalReadCount	multimapAdjustedReadCount	uniqueMappingReads
URS00004F0321_9606:Homo:sapiens:transfer:RNA-Glu:(CTC):1-1:(TRE-CTC1:1:to:7)	190	15518	5899.760353535352	0
URS0000635088_9606:Homo:sapiens:transfer:RNA-Glu:(CTC):2-1:(TRE-CTC2-1)	189	15500	5896.760353535352	0
URS000053878C_9606:Homo:sapiens:(human):tRNA-Arg	87	4891	4868.166666666665	4852
URS00005AFD62_9606:Homo:sapiens:tRNA:Gly:GCC	163	16042	4217.079292929291	1304
URS0000062982_9606:Homo:sapiens:(human):tRNA-Leu	152	4059	3718.8333333333335	3599
URS000021636C_9606:Homo:sapiens:(human):tRNA-Arg	51	3685	3662.166666666667	3646
URS000004D273_9606:Homo:sapiens:(human):tRNA-Glu	127	10616	3491.486544011546	33
URS0000150041_9606:Homo:sapiens:(human):tRNA-Ser	44	2969	2969.0	2969
URS000013B42D_9606:Homo:sapiens:transfer:RNA-Gly:(GCC):2-1:(TRG-GCC2:1:to:6)	137	14738	2913.0792929292916	0
URS000009AC8B_9606:Homo:sapiens:transfer:RNA-Gly:(GCC):3-1:(TRG-GCC3-1)	135	14735	2912.0792929292916	0
URS00006ABCCE_9606:Homo:sapiens:transfer:RNA-Gly:(GCC):5-1:(TRG-GCC5-1)	127	14482	2849.495959595958	1
URS00004BF687_9606:Homo:sapiens:transfer:RNA-Gly:(CCC):1-1:(TRG-CCC1-1::TRG-CCC1-2)	114	14405	2831.995959595958	0
URS00001658B6_9606:Homo:sapiens:(human):tRNA-Cys	59	2689	2689.0	2689
URS00001D27FC_9606:Homo:sapiens:(human):tRNA-Pro	52	2141	1794.5	1448
URS000044730B_9606:Homo:sapiens:(human):tRNA-Val	39	2454	1125.963888888889	4
URS0000491D45_9606:Homo:sapiens:(human):tRNA-Val	39	2457	1123.713888888889	0
URS00002913A0_9606:Homo:sapiens:(human):tRNA-Asn	31	1086	1076.0	1066
URS0000305D7E_9606:tRNA(Gly):from:Homo:sapiens:(PDB:5E6M::chain:C)	18	1120	1047.3333333333333	1011
URS00002D6213_9606:Homo:sapiens:(human):tRNA-Ala	31	1028	1027.142857142857	1027
URS00002FBF7C_9606:Homo:sapiens:(human):tRNA-Gly	30	1015	1015.0	1015
URS000034959B_9606:Homo:sapiens:(human):tRNA-Asp	79	950	945.0	940
URS000063FB43_9606:Homo:sapiens:transfer:RNA-Gly:(GCC):1-1:(TRG-GCC1:1:to:5)	72	1411	793.1348484848487	678
URS00001DBFA3_9606:Homo:sapiens:(human):tRNA-Leu	73	1362	777.1666666666667	391
URS000006722F_9606:Homo:sapiens:(human):tRNA-Pro	42	1122	775.5	429
URS00004E0716_9606:Homo:sapiens:(human):tRNA-Ala	36	760	760.0	760
URS00004C39CC_9606:Homo:sapiens:(human):tRNA-Ile	26	724	711.0	698
URS00003C9A26_9606:Homo:sapiens:transfer:RNA-Glu:(TTC):2-1:(TRE-TTC2-1::TRE-TTC2-2)	43	743	694.5	646
URS00004CBAB9_9606:Homo:sapiens:(human):tRNA-Pro	11	452	452.0	452
URS0000463698_9606:Homo:sapiens:(human):tRNA-Met	26	440	440.0	440
URS0000DEFEE4_9606:Homo:sapiens:(human):tRNA-Leu	39	894	384.49999999999994	37
URS0000220363_9606:Homo:sapiens:(human):tRNA-Thr	24	311	301.0	291
URS00004D9E92_9606:Homo:sapiens:transfer:RNA-Lys:(CTT):1-1:(TRK-CTT1-1::TRK-CTT1-2)	45	1402	288.6119047619048	0
URS0000659544_9606:Homo:sapiens:transfer:RNA-Lys:(CTT):4-1:(TRK-CTT4-1)	45	1402	288.6119047619048	0
URS00005EF220_9606:Homo:sapiens:(human):tRNA-Phe	23	509	279.59722222222223	63
URS000013E6C2_9606:Homo:sapiens:(human):tRNA-Leu	48	601	265.8333333333333	151
URS0000190FE5_9606:Homo:sapiens:(human):tRNA-Lys	37	1314	264.72619047619054	0
URS000052ADEF_9606:Homo:sapiens:(human):tRNA-Glu	22	404	264.0	124
URS00004BA95A_9606:Homo:sapiens:(human):tRNA-Gln	12	260	260.0	260
URS0000049311_9606:Homo:sapiens:(human):tRNA-Met	22	253	245.0	237
URS0000734D2C_9606:Homo:sapiens:(human):tRNA-Leu	34	485	219.66666666666669	138
URS0000DD5C58_9606:Homo:sapiens:(human):Pseudo:tRNA	14	429	214.5	0
URS00006174C2_9606:Homo:sapiens:transfer:RNA-Asp:(GTC):2-1:(TRD-GTC2:1:to:11)	51	686	209.26666666666665	0
URS00006D74B2_9606:Homo:sapiens:transfer:RNA-Asp:(GTC):3-1:(TRD-GTC3-1)	50	668	204.76666666666665	0
URS00005EA0AD_9606:Homo:sapiens:(human):tRNA-Asp	49	676	204.26666666666665	0
URS000047F3CB_9606:Homo:sapiens:(human):tRNA-Leu	4	193	193.0	193
URS00002F2AEC_9606:Homo:sapiens:tRNA:His:GUG	32	440	188.66666666666666	49
URS00001AD596_9606:Homo:sapiens:transfer:RNA-Lys:(CTT):2-1:(TRK-CTT2:1:to:5)	40	1046	186.1595238095238	0
URS000070B37B_9606:Homo:sapiens:transfer:RNA-Val:(TAC):1-1:(TRV-TAC1-1::TRV-TAC1-2)	11	349	176.33333333333331	8
URS00006C58BC_9606:Homo:sapiens:transfer:RNA-Lys:(CTT):3-1:(TRK-CTT3-1)	36	985	174.49285714285713	0
URS000038803E_9606:Homo:sapiens:transfer:RNA-Val:(TAC):2-1:(TRV-TAC2-1)	9	336	172.33333333333334	13
URS00006C133C_9606:Homo:sapiens:transfer:RNA-Ala:(TGC):6-1:(TRA-TGC6-1)	12	465	157.91666666666669	80
URS00001CE4E0_9606:Homo:sapiens:(human):tRNA-Phe	11	165	150.59285714285713	146
URS00003EE43B_9606:Homo:sapiens:(human):tRNA-Glu	14	286	146.0	6
URS0000679FAF_9606:Homo:sapiens:transfer:RNA-Lys:(CTT):6-1:(TRK-CTT6-1)	13	595	145.91666666666666	0
URS000072F786_9606:Homo:sapiens:(human):tRNA-Val	11	151	145.0	139
URS0000527A9F_9606:Homo:sapiens:(human):tRNA-Lys	31	897	144.60714285714283	0
URS00004DC6D6_9606:Homo:sapiens:(human):transfer:RNA	29	391	139.66666666666669	0
URS0000639DBE_9606:Homo:sapiens:transfer:RNA-Glu:(TTC):1-1:(TRE-TTC1-1::TRE-TTC1-2)	18	184	135.5	87
URS000073124E_9606:Homo:sapiens:(human):tRNA-Glu-CTC-15-1	30	474	132.1	5
URS000019E1E9_9606:Homo:sapiens:(human):tRNA-Thr	9	157	132.0	107
URS000042F13F_9606:Homo:sapiens:transfer:RNA-Leu:(CAG):1-1:(TRL-CAG1:1:to:7)	5	158	128.45454545454544	112
URS000032F6AC_9606:Homo:sapiens:(human):tRNA-Lys	31	797	128.13571428571427	0
URS0000D56C47_9606:tRNA:lysine3:from:Homo:sapiens:(PDB:6B19::chain:D)	31	797	128.13571428571427	0
URS00008FED2A_9606:tRNA3Lys:from:Homo:sapiens:(PDB:5CD1::chain:M)	31	797	128.13571428571427	0
URS00002CC5F8_9606:Homo:sapiens:(human):tRNA-Lys	14	145	126.625	124
URS00002B4CE5_9606:Homo:sapiens:transfer:RNA-Val:(CAC):3-1:(TRV-CAC3-1)	9	122	122.0	122
URS000013899F_9606:Homo:sapiens:transfer:RNA-Asp:(GTC):1-1:(TRD-GTC1-1)	17	145	121.1	114
URS000022DD4A_9606:Homo:sapiens:transfer:RNA-Lys:(TTT):3-1:(TRK-TTT3:1:to:5)	26	755	114.13571428571429	0
URS00002222F7_9606:Homo:sapiens:(human):tRNA-Lys	26	755	114.13571428571429	0
URS000067474D_9606:Homo:sapiens:transfer:RNA-Lys:(TTT):5-1:(TRK-TTT5-1)	25	739	112.53571428571429	0
URS00004D4536_9606:Homo:sapiens:(human):tRNA-Pro	18	208	112.38644688644686	71
URS00004F5C19_9606:Homo:sapiens:(human):tRNA-Ser	12	125	111.5	98
URS00000CFCDA_9606:Homo:sapiens:(human):tRNA-Arg	14	139	107.66666666666666	83
URS000048F74C_9606:Homo:sapiens:(human):tRNA-Ala	11	106	106.0	106
URS000044BAE3_9606:Homo:sapiens:transfer:RNA-His:(GTG):1-1:(TRH-GTG1:1:to:9)	26	323	105.66666666666667	0
URS0000326EAC_9606:E-tRNA:from:Homo:sapiens:(PDB:4V6X::chain:BC)	15	217	100.91666666666666	55
URS000074CBFD_9606:Homo:sapiens:(human):tRNA-Glu-CTC-12-1	22	389	95.76666666666667	0
URS000014E598_9606:tRNASec:from:Homo:sapiens:(PDB:3HL2::chain:E)	15	364	93.75	0
URS00004315E3_9606:Homo:sapiens:(human):tRNA-Ser	15	364	93.75	0
URS00005F7694_9606:Homo:sapiens:(human):tRNA-Lys	26	389	92.49285714285715	19
URS000056E916_9606:Homo:sapiens:(human):tRNA-Thr	6	89	89.0	89
URS000070BF11_9606:Homo:sapiens:transfer:RNA-Ile:(AAT):12-1:(TRI-AAT12-1)	10	91	80.5	79
URS0000716B70_9606:Homo:sapiens:transfer:RNA-Gly:(TCC):3-1:(TRG-TCC3-1)	9	208	76.5	14
URS00001DA281_9606:Homo:sapiens:transfer:RNA-SeC:(TCA):1-1:(TRU-TCA1-1)	10	310	75.75	0
URS00006F0FC0_9606:Homo:sapiens:Selenocysteine:transfer:RNA	10	310	75.75	0
URS000038F4B2_9606:Homo:sapiens:transfer:RNA-Trp:(CCA):4-1:(TRW-CCA4-1)	2	73	73.0	73
URS000061F57C_9606:Homo:sapiens:transfer:RNA-Ala:(TGC):3-1:(TRA-TGC3-1::TRA-TGC3-2)	15	409	72.875	0
URS00005B30A9_9606:Homo:sapiens:transfer:RNA-Ala:(CGC):2-1:(TRA-CGC2-1)	15	409	72.875	0
URS000032F804_9606:Homo:sapiens:(human):tRNA-Gln-NUG2	21	363	72.76720779220781	0
URS00000F7060_9606:Homo:sapiens:(human):tRNA-Gln-NUG1	20	346	69.36720779220781	0
URS00002DDD59_9606:Homo:sapiens:transfer:RNA-Arg:(ACG):2-1:(TRR-ACG2:1:to:4)	9	110	68.66666666666667	48
URS00006D9244_9606:Homo:sapiens:transfer:RNA-Cys:(GCA):6-1:(TRC-GCA6-1)	10	387	67.46666666666667	0
URS000060766E_9606:Homo:sapiens:(human):tRNA-Met	4	66	66.0	66
URS00003833FF_9606:Homo:sapiens:tRNA:Gln:NUG	17	324	65.13863636363637	0
URS00006FC298_9606:Homo:sapiens:transfer:RNA-Ala:(CGC):1-1:(TRA-CGC1-1)	14	393	64.875	0
URS0000727FD6_9606:Homo:sapiens:transfer:RNA-Ala:(TGC):2-1:(TRA-TGC2-1)	14	393	64.875	0
URS000065DC2A_9606:Homo:sapiens:(human):tRNA-Glu-TTC-9-1	46	491	64.49595959595962	19
URS000034AAC2_9606:Homo:sapiens:transfer:RNA-Gly:(TCC):2-1:(TRG-TCC2:1:to:6)	8	194	62.49999999999999	0
URS00000AED6F_9606:Homo:sapiens:transfer:RNA-Gly:(TCC):1-1:(TRG-TCC1-1)	8	194	62.49999999999999	0
URS00003E687C_9606:Homo:sapiens:(human):tRNA-Trp	10	64	62.22222222222222	62
URS0000534613_9606:Homo:sapiens:(human):tRNA-Gly	5	62	62.0	62
URS0000415026_9606:Homo:sapiens:transfer:RNA-Gln:(CTG):1-1:(TRQ-CTG1:1:to:5)	20	317	60.66720779220779	0
URS0000697465_9606:Homo:sapiens:transfer:RNA-Asp:(GTC):4-1:(TRD-GTC4-1)	12	245	60.6	0
URS0000DF5439_9606:Homo:sapiens:(human):tRNA-Thr	3	84	59.0	34
URS00006F4537_9606:Homo:sapiens:transfer:RNA-Ala:(CGC):3-1:(TRA-CGC3-1)	13	334	56.62500000000001	0
URS00006C8EDF_9606:Homo:sapiens:transfer:RNA-Ala:(TGC):4-1:(TRA-TGC4-1)	12	322	50.62500000000001	0
URS0000121433_9606:Homo:sapiens:transfer:RNA-iMet:(CAT):2-1:(TRX-CAT2-1)	11	162	45.916666666666664	0
URS000030BAD5_9606:Homo:sapiens:transfer:RNA-iMet:(CAT):1-1:(TRX-CAT1:1:to:8)	11	162	45.916666666666664	0
URS0000728B3E_9606:Homo:sapiens:(human):tRNA-Gly-CCC-6-1	43	472	45.4959595959596	0
URS00006C00AA_9606:Homo:sapiens:tRNA:Valine:with:anticodon:CAC:(tRNA-Val-CAC-8-1)	43	472	45.4959595959596	0
URS0000644222_9606:Homo:sapiens:transfer:RNA-Gly:(CCC):6-1:(TRG-CCC6-1)	43	472	45.4959595959596	0
URS0000161979_9606:Homo:sapiens:transfer:RNA-Val:(AAC):2-1:(TRV-AAC2-1)	4	45	45.0	45
URS00006B479B_9606:Homo:sapiens:transfer:RNA-Gly:(CCC):4-1:(TRG-CCC4-1)	7	145	44.166666666666664	35
URS0000756AF5_9606:Homo:sapiens:(human):tRNA-Gln	4	44	44.0	44
URS00006C6D0A_9606:Homo:sapiens:transfer:RNA-Ala:(TGC):1-1:(TRA-TGC1-1)	9	326	43.916666666666664	0
URS00006DA515_9606:Homo:sapiens:transfer:RNA-Gln:(CTG):5-1:(TRQ-CTG5-1)	12	169	43.833333333333336	0
URS0000209048_9606:Homo:sapiens:transfer:RNA-Ala:(AGC):4-1:(TRA-AGC4-1)	10	308	43.62500000000001	0
URS00002263D1_9606:Homo:sapiens:(human):tRNA-Val	4	42	42.0	42
URS0000185B47_9606:Homo:sapiens:(human):tRNA-Pro	12	136	41.243589743589745	0
URS000071C635_9606:Homo:sapiens:transfer:RNA-Lys:(TTT):6-1:(TRK-TTT6-1)	6	235	41.016666666666666	15
URS000005AEAB_9606:Homo:sapiens:transfer:RNA-Leu:(TAG):3-1:(TRL-TAG3-1)	3	57	39.0	21
URS0000429B3F_9606:Homo:sapiens:transfer:RNA-Gln:(CTG):2-1:(TRQ-CTG2-1)	14	222	38.62554112554113	0
URS000047C79B_9606:Homo:sapiens:transfer:RNA-Ala:(AGC):3-1:(TRA-AGC3-1)	9	313	37.416666666666664	0
URS0000282AB2_9606:Homo:sapiens:transfer:RNA-Ala:(AGC):2-1:(TRA-AGC2-1::TRA-AGC2-2::TRA-AGC7-1)	9	313	37.416666666666664	0
URS00004CF258_9606:Homo:sapiens:transfer:RNA-Ser:(GCT):3-1:(TRS-GCT3-1)	5	97	36.6	21
URS0000502C74_9606:Homo:sapiens:transfer:RNA-Gly:(CCC):2-1:(TRG-CCC2-1::TRG-CCC2-2)	6	109	36.333333333333336	0
URS0000868523_9606:tRNA-Gly-CCC-2-2:from:Homo:sapiens:(PDB:4QEI::chain:C)	6	109	36.333333333333336	0
URS00004C8879_9606:Homo:sapiens:(human):tRNA-Gln:(UUG)	12	228	35.538636363636364	0
URS00004FDB28_9606:Homo:sapiens:(human):tRNA-Ser	4	49	35.5	22
URS0000758A62_9606:Homo:sapiens:transfer:RNA-Ile:(TAT):3-1:(TRI-TAT3-1)	5	106	35.33333333333333	0
URS00007362AD_9606:Homo:sapiens:transfer:RNA-Ile:(TAT):2-1:(TRI-TAT2:1:to:3)	5	106	35.33333333333333	0
URS0000757938_9606:Homo:sapiens:transfer:RNA-Ile:(TAT):1-1:(TRI-TAT1-1)	5	106	35.33333333333333	0
URS00006587E4_9606:Homo:sapiens:transfer:RNA-Lys:(TTT):1-1:(TRK-TTT1-1)	11	111	35.03055555555556	0
URS0000702883_9606:Homo:sapiens:transfer:RNA-Lys:(TTT):2-1:(TRK-TTT2-1)	11	111	35.03055555555556	0
URS000067A080_9606:Homo:sapiens:(human):tRNA-Phe-GAA-8-1	2	35	35.0	35
URS0000493225_9606:Homo:sapiens:transfer:RNA-Pro:(TGG):1-1:(TRP-TGG1-1)	6	56	33.14285714285714	31
URS000066989E_9606:Homo:sapiens:transfer:RNA-Thr:(CGT):5-1:(TRT-CGT5-1)	2	33	33.0	33
URS000072A930_9606:Homo:sapiens:transfer:RNA-Lys:(TTT):4-1:(TRK-TTT4-1)	9	264	32.30238095238095	0
URS0000322061_9606:Homo:sapiens:(human):tRNA-Ala	6	69	31.5	0
URS000052A1C9_9606:Homo:sapiens:transfer:RNA-Ala:(AGC):11-1:(TRA-AGC11-1)	6	69	31.5	0
URS00002B6B91_9606:Homo:sapiens:(human):tRNA-Pro	2	31	31.0	31
URS000026DCDD_9606:Homo:sapiens:transfer:RNA-Cys:(GCA):1-1:(TRC-GCA1-1)	4	69	28.8	17
URS0000092302_9606:Homo:sapiens:transfer:RNA-Ser:(TGA):1-1:(TRS-TGA1-1)	2	28	28.0	28
URS00005DDB26_9606:Homo:sapiens:(human):tRNA-Ser	2	28	28.0	28
URS00008FED48_9606:selenocysteine:tRNA:from:Homo:sapiens:(PDB:4RQF::chain:C)	8	89	25.0	0
URS00001D4EE9_9606:Homo:sapiens:transfer:RNA-Ala:(TGC):7-1:(TRA-TGC7-1)	7	287	24.416666666666664	0
URS000064B6FC_9606:Homo:sapiens:transfer:RNA-Ala:(TGC):5-1:(TRA-TGC5-1)	7	287	24.416666666666664	0
URS00006D3DD2_9606:Homo:sapiens:tRNA:Alanine:with:anticodon:AGC:(tRNA-Ala-AGC-7-1)	7	287	24.416666666666664	0
URS0000677B31_9606:Homo:sapiens:transfer:RNA-Ala:(AGC):5-1:(TRA-AGC5-1)	7	287	24.416666666666664	0
URS000038D768_9606:Homo:sapiens:transfer:RNA-Ala:(CGC):4-1:(TRA-CGC4-1)	7	287	24.416666666666664	0
URS00006708BB_9606:Homo:sapiens:transfer:RNA-Thr:(CGT):6-1:(TRT-CGT6-1)	6	97	24.25	0
URS00004A0D40_9606:Homo:sapiens:(human):tRNA-Arg	5	88	23.833333333333336	0
URS000005A7A9_9606:Homo:sapiens:transfer:RNA-Arg:(CCT):3-1:(TRR-CCT3-1)	5	88	23.833333333333336	0
URS00003A4B65_9606:Homo:sapiens:transfer:RNA-Arg:(CCT):4-1:(TRR-CCT4-1)	5	88	23.833333333333336	0
URS000035EE7E_9606:Homo:sapiens:transfer:RNA-Gln:(TTG):1-1:(TRQ-TTG1-1)	11	199	23.471969696969694	0
URS00001B506A_9606:Homo:sapiens:transfer:RNA-Leu:(TAG):1-1:(TRL-TAG1-1)	4	75	23.0	0
URS0000630B8A_9606:Homo:sapiens:transfer:RNA-Leu:(AAG):1-1:(TRL-AAG1:1:to:3)	4	75	23.0	0
URS000064E10F_9606:Homo:sapiens:transfer:RNA-Leu:(TAA):1-1:(TRL-TAA1-1)	2	23	23.0	23
URS000069E2A5_9606:Homo:sapiens:transfer:RNA-Ala:(TGC):8-1:(TRA-TGC8-1)	6	275	22.916666666666664	0
URS000071ED2F_9606:Homo:sapiens:transfer:RNA-Val:(AAC):6-1:(TRV-AAC6-1)	6	275	22.916666666666664	0
URS0000287398_9606:Homo:sapiens:transfer:RNA-Glu:(TTC):4-1:(TRE-TTC4-1::TRE-TTC4-2)	14	163	22.63654401154401	0
URS0000732BDB_9606:Homo:sapiens:(human):tRNA-Lys-CTT-11-1	6	163	22.04761904761905	0
URS0000637361_9606:Homo:sapiens:transfer:RNA-Lys:(CTT):7-1:(TRK-CTT7-1)	6	163	22.04761904761905	0
URS0000C8E9E8_9606:Homo:sapiens:transfer:RNA-Lys:(CTT):11-1:(TRK-CTT11-1)	6	163	22.04761904761905	0
URS000009DDCA_9606:Homo:sapiens:transfer:RNA-Val:(CAC):2-1:(TRV-CAC2-1)	3	22	22.0	22
URS00002D7BB5_9606:Homo:sapiens:transfer:RNA-Arg:(CCT):1-1:(TRR-CCT1-1)	3	65	21.5	0
URS0000390F3A_9606:Homo:sapiens:transfer:RNA-Arg:(CCT):2-1:(TRR-CCT2-1)	3	65	21.5	0
URS000080E36F_9606:mt-tRNAVal:from:Homo:sapiens:(PDB:3J7Y::chain:B)	4	70	21.14912597328933	20
URS00006560DC_9606:Homo:sapiens:transfer:RNA-Ile:(AAT):9-1:(TRI-AAT9-1)	8	21	21.0	21
URS0000023412_9606:Homo:sapiens:transfer:RNA-Thr:(TGT):2-1:(TRT-TGT2-1)	4	36	20.8	17
URS00001E7E7D_9606:Homo:sapiens:(human):tRNA-Arg	4	62	20.666666666666664	0
URS0000416E93_9606:Homo:sapiens:transfer:RNA-Arg:(ACG):1-1:(TRR-ACG1:1:to:3)	4	62	20.666666666666664	0
URS000072BBEB_9606:Homo:sapiens:transfer:RNA-Glu:(TTC):14-1:(TRE-TTC14-1)	11	145	20.469877344877343	1
URS000033EC0B_9606:Homo:sapiens:(human):transfer:RNA	4	162	20.25	0
URS000038D8D3_9606:Homo:sapiens:transfer:RNA-Ser:(AGA):2-1:(TRS-AGA2:1:to:6)	4	162	20.25	0
URS000024B38F_9606:Homo:sapiens:transfer:RNA-Ser:(TGA):4-1:(TRS-TGA4-1)	4	162	20.25	0
URS00006D4008_9606:Homo:sapiens:transfer:RNA-Ser:(TGA):3-1:(TRS-TGA3-1)	4	162	20.25	0
URS0000120E41_9606:Homo:sapiens:transfer:RNA-Leu:(AAG):2-1:(TRL-AAG2:1:to:4)	6	74	20.25	0
URS000037D0FB_9606:Homo:sapiens:transfer:RNA-Ser:(TGA):2-1:(TRS-TGA2-1)	4	162	20.25	0
URS000071DF37_9606:Homo:sapiens:transfer:RNA-Ser:(AGA):4-1:(TRS-AGA4-1)	4	162	20.25	0
URS00006C14B2_9606:Homo:sapiens:transfer:RNA-Ser:(AGA):1-1:(TRS-AGA1-1)	4	162	20.25	0
URS00002901EC_9606:Homo:sapiens:transfer:RNA-Gln:(TTG):3-1:(TRQ-TTG3:1:to:3)	10	182	20.071969696969695	0
URS00002064F6_9606:Homo:sapiens:transfer:RNA-Val:(CAC):1-1:(TRV-CAC1:1:to:6)	14	249	19.71388888888889	0
URS000063F87E_9606:Homo:sapiens:transfer:RNA-Val:(CAC):5-1:(TRV-CAC5-1)	14	249	19.71388888888889	0
URS0000748C4B_9606:Homo:sapiens:transfer:RNA-Val:(CAC):4-1:(TRV-CAC4-1)	14	249	19.71388888888889	0
URS00004F5239_9606:Homo:sapiens:(human):transfer:RNA-Glu	13	145	19.63654401154401	0
URS000064506B_9606:Homo:sapiens:transfer:RNA-Leu:(AAG):3-1:(TRL-AAG3-1)	5	71	18.75	0
URS0000520742_9606:Homo:sapiens:transfer:RNA-Ser:(AGA):3-1:(TRS-AGA3-1)	3	147	18.375	0
URS00005B7465_9606:Homo:sapiens:transfer:RNA-Leu:(AAG):4-1:(TRL-AAG4-1)	3	37	18.25	0
URS00004310BE_9606:Homo:sapiens:transfer:RNA-Val:(AAC):4-1:(TRV-AAC4-1)	12	242	17.96388888888889	0
URS0000750232_9606:Homo:sapiens:transfer:RNA-Val:(AAC):3-1:(TRV-AAC3-1)	12	242	17.96388888888889	0
URS00001B3570_9606:Homo:sapiens:(human):tRNA-Val	12	242	17.96388888888889	0
URS000061D582_9606:Homo:sapiens:transfer:RNA-Val:(AAC):1-1:(TRV-AAC1:1:to:5)	12	242	17.96388888888889	0
URS000064074C_9606:Homo:sapiens:transfer:RNA-Glu:(TTC):3-1:(TRE-TTC3-1)	12	122	17.54563492063492	0
URS00007547BC_9606:Homo:sapiens:transfer:RNA-Val:(CAC):10-1:(TRV-CAC10-1)	2	18	17.5	17
URS0000DE9819_9606:Homo:sapiens:(human):tRNA-Gln	1	17	17.0	17
URS000064F320_9606:Homo:sapiens:transfer:RNA-Gln:(CTG):6-1:(TRQ-CTG6-1)	8	148	16.833874458874458	0
URS00000FB60D_9606:Homo:sapiens:transfer:RNA-Leu:(CAG):2-1:(TRL-CAG2-1::TRL-CAG2-2)	2	46	16.454545454545453	0
URS000014D40F_9606:Homo:sapiens:transfer:RNA-Cys:(GCA):4-1:(TRC-GCA4-1)	6	83	15.835714285714285	0
URS0000417A0F_9606:Homo:sapiens:transfer:RNA-Cys:(GCA):2-1:(TRC-GCA2:1:to:4)	6	83	15.835714285714285	0
URS000067AC87_9606:Homo:sapiens:transfer:RNA-Ser:(GCT):5-1:(TRS-GCT5-1)	4	76	15.600000000000001	0
URS00002034DC_9606:Homo:sapiens:transfer:RNA-Ser:(GCT):4-1:(TRS-GCT4:1:to:3)	4	76	15.600000000000001	0
URS00006CC2CC_9606:Homo:sapiens:transfer:RNA-Lys:(TTT):7-1:(TRK-TTT7-1)	2	46	15.333333333333334	0
URS0000009B16_9606:Homo:sapiens:(human):tRNA-Pro	8	74	15.243589743589745	10
URS000020CB8F_9606:Homo:sapiens:(human):tRNA-Pro	12	130	14.521367521367521	2
URS00000FA8B2_9606:Homo:sapiens:tRNA:Tyr:9PA	5	42	14.297222222222222	0
URS00006CF521_9606:Homo:sapiens:tRNA	7	102	14.253968253968253	0
URS0000739B5B_9606:Homo:sapiens:transfer:RNA-Glu:(TTC):8-1:(TRE-TTC8-1)	7	102	14.253968253968253	0
URS0000730EC3_9606:Homo:sapiens:transfer:RNA-Tyr:(ATA):1-1:(TRY-ATA1-1)	1	14	14.0	14
URS000047EBB5_9606:Homo:sapiens:transfer:RNA-Ser:(GCT):1-1:(TRS-GCT1-1)	3	68	13.600000000000001	0
URS0000664EAD_9606:Homo:sapiens:transfer:RNA-Ser:(GCT):2-1:(TRS-GCT2-1)	3	68	13.600000000000001	0
URS000064D54F_9606:Homo:sapiens:transfer:RNA-Val:(TAC):3-1:(TRV-TAC3-1)	3	31	13.333333333333332	0
URS000045049D_9606:Homo:sapiens:(human):tRNA-Val	6	195	12.741666666666664	0
URS000073A2F5_9606:Homo:sapiens:transfer:RNA-Val:(AAC):5-1:(TRV-AAC5-1)	6	195	12.741666666666664	0
URS000034093F_9606:Homo:sapiens:(human):tRNA-Val	6	195	12.741666666666664	0
URS0000521091_9606:Homo:sapiens:(human):tRNA-Pro	12	129	12.664224664224664	0
URS00002D40C8_9606:Homo:sapiens:transfer:RNA-Pro:(TGG):3-1:(TRP-TGG3:1:to:5)	12	129	12.664224664224664	0
URS000015A6F8_9606:Homo:sapiens:(human):tRNA-Pro	12	129	12.664224664224664	0
URS00000C18F2_9606:Homo:sapiens:transfer:RNA-Pro:(CGG):1-1:(TRP-CGG1:1:to:3)	11	128	12.521367521367521	0
URS000072540A_9606:Homo:sapiens:transfer:RNA-Pro:(AGG):1-1:(TRP-AGG1-1)	11	128	12.521367521367521	0
URS00005DB87D_9606:Homo:sapiens:transfer:RNA-Pro:(AGG):2-1:(TRP-AGG2:1:to:8)	11	128	12.521367521367521	0
URS0000278E1B_9606:Homo:sapiens:transfer:RNA-Ser:(CGA):4-1:(TRS-CGA4-1)	1	12	12.0	12
URS00005B80F2_9606:Homo:sapiens:(human):tRNA-Tyr	1	24	12.0	0
URS00007131F2_9606:Homo:sapiens:transfer:RNA-Gly:(CCC):5-1:(TRG-CCC5-1)	7	127	11.621212121212121	1
URS000030D775_9606:Homo:sapiens:(human):partial:tRNA-Val	4	176	11.158333333333331	0
URS00001A86BB_9606:Homo:sapiens:transfer:RNA-Val:(CAC):14-1:(TRV-CAC14-1)	4	176	11.158333333333331	0
URS000047A6CE_9606:Homo:sapiens:(human):partial:tRNA-Val	4	176	11.158333333333331	0
URS0000105029_9606:Homo:sapiens:(human):tRNA-Tyr	1	11	11.0	11
URS00006744D5_9606:Homo:sapiens:transfer:RNA-Pro:(CGG):2-1:(TRP-CGG2-1)	9	104	10.521367521367521	0
URS00002D4542_9606:Homo:sapiens:transfer:RNA-Thr:(CGT):4-1:(TRT-CGT4-1)	2	20	10.5	1
URS00003D2CC9_9606:Homo:sapiens:transfer:RNA-Ala:(AGC):8-1:(TRA-AGC8-1::TRA-AGC8-2)	4	26	10.0	0
URS0000209246_9606:Homo:sapiens:(human):tRNA-Ala	4	26	10.0	0
URS000050896E_9606:Homo:sapiens:(human):transfer:RNA-Leu	2	33	9.954545454545455	0
URS0000735371_9606:Homo:sapiens:transfer:RNA-Leu:(CAA):4-1:(TRL-CAA4-1)	2	33	9.954545454545455	0
URS00001D9AFB_9606:Homo:sapiens:transfer:RNA-Thr:(CGT):2-1:(TRT-CGT2-1)	1	19	9.5	0
URS000047CD44_9606:Homo:sapiens:transfer:RNA-Arg:(TCT):1-1:(TRR-TCT1-1)	3	39	8.916666666666666	1
URS00006509A6_9606:Homo:sapiens:transfer:RNA-Cys:(GCA):7-1:(TRC-GCA7-1)	4	55	8.835714285714285	0
URS000074CCCF_9606:Homo:sapiens:transfer:RNA-Val:(CAC):7-1:(TRV-CAC7-1)	2	138	8.625	0
URS0000738059_9606:Homo:sapiens:transfer:RNA-Arg:(TCT):2-1:(TRR-TCT2-1)	2	38	7.916666666666666	0
URS0000755838_9606:Homo:sapiens:transfer:RNA-Arg:(TCT):5-1:(TRR-TCT5-1)	2	38	7.916666666666666	0
URS0000225EE1_9606:Homo:sapiens:transfer:RNA-Arg:(TCT):3-1:(TRR-TCT3-1::TRR-TCT3-2)	2	38	7.916666666666666	0
URS000062C4DE_9606:Homo:sapiens:transfer:RNA-Pro:(TGG):2-1:(TRP-TGG2-1)	3	66	6.854700854700854	0
URS000070F1D2_9606:Homo:sapiens:transfer:RNA-Gln:(TTG):2-1:(TRQ-TTG2-1)	3	50	6.699999999999999	0
URS000068668E_9606:Homo:sapiens:transfer:RNA-Gly:(TCC):4-1:(TRG-TCC4-1)	2	26	6.5	0
URS00006D4584_9606:Homo:sapiens:transfer:RNA-Gly:(GCC):4-1:(TRG-GCC4-1)	9	33	6.363636363636362	3
URS00006F50E3_9606:Homo:sapiens:transfer:RNA-Met:(CAT):5-1:(TRM-CAT5-1)	1	24	6.0	0
URS00006F6EA6_9606:Homo:sapiens:transfer:RNA-Thr:(AGT):3-1:(TRT-AGT3-1)	1	6	6.0	6
URS0000055B25_9606:Homo:sapiens:(human):tRNA-Lys	1	6	6.0	6
URS000025E031_9606:Homo:sapiens:transfer:RNA-Met:(CAT):3-1:(TRM-CAT3-1::TRM-CAT3-2)	1	24	6.0	0
URS0000703910_9606:Homo:sapiens:transfer:RNA-Met:(CAT):4-1:(TRM-CAT4:1:to:3)	1	24	6.0	0
URS00006E998F_9606:Homo:sapiens:transfer:RNA-Met:(CAT):2-1:(TRM-CAT2-1)	1	24	6.0	0
URS0000637E4A_9606:Homo:sapiens:transfer:RNA-Leu:(TAG):2-1:(TRL-TAG2-1)	3	16	5.75	0
URS000059900F_9606:Homo:sapiens:transfer:RNA-Arg:(CCG):2-1:(TRR-CCG2-1)	2	33	5.5	0
URS000030476B_9606:Homo:sapiens:(human):tRNA-Pro	7	64	5.243589743589744	0
URS00007410E6_9606:Homo:sapiens:(human):tRNA-Phe-GAA-9-1	2	41	5.090909090909091	0
URS000075168F_9606:Homo:sapiens:(human):tRNA-Phe-GAA-10-1	2	41	5.090909090909091	0
URS0000610FFE_9606:Homo:sapiens:transfer:RNA-Ile:(AAT):5-1:(TRI-AAT5:1:to:5)	3	33	4.761904761904762	0
URS000072E1AF_9606:Homo:sapiens:transfer:RNA-Ile:(AAT):6-1:(TRI-AAT6-1)	3	33	4.761904761904762	0
URS00006D143A_9606:Homo:sapiens:transfer:RNA-Ile:(AAT):1-1:(TRI-AAT1-1)	3	33	4.761904761904762	0
URS00006C8412_9606:Homo:sapiens:transfer:RNA-Ile:(AAT):2-1:(TRI-AAT2-1)	3	33	4.761904761904762	0
URS000074FAC4_9606:Homo:sapiens:(human):tRNA-Glu-TTC-15-1	1	19	4.75	0
URS00006C0A49_9606:Homo:sapiens:transfer:RNA-Lys:(CTT):5-1:(TRK-CTT5-1)	2	37	4.619047619047619	0
URS0000001346_9606:Homo:sapiens:(human):tRNA-Lys	2	37	4.619047619047619	0
URS000029CCC5_9606:Homo:sapiens:transfer:RNA-Phe:(GAA):1-1:(TRF-GAA1:1:to:6)	3	19	4.592857142857143	0
URS00003A0C47_9606:Homo:sapiens:transfer:RNA-Phe:(GAA):2-1:(TRF-GAA2-1)	4	14	4.5095238095238095	0
URS000064BBA5_9606:Homo:sapiens:transfer:RNA-Phe:(GAA):3-1:(TRF-GAA3-1)	3	13	4.309523809523809	0
URS00006365BC_9606:Homo:sapiens:transfer:RNA-Gln:(CTG):4-1:(TRQ-CTG4-1::TRQ-CTG4-2)	3	41	4.292207792207792	0
URS0000C8E9D4_9606:Homo:sapiens:transfer:RNA-Phe:(GAA):5-1:(TRF-GAA5-1)	1	17	4.25	0
URS000063AA5E_9606:Homo:sapiens:(human):tRNA-Phe-GAA-5-1	1	17	4.25	0
URS00004131B6_9606:Homo:sapiens:transfer:RNA-Cys:(GCA):11-1:(TRC-GCA11-1)	3	31	4.035714285714286	0
URS000042C3BF_9606:Homo:sapiens:transfer:RNA-Cys:(GCA):8-1:(TRC-GCA8-1)	3	31	4.035714285714286	0
URS00006A14B6_9606:Homo:sapiens:transfer:RNA-Cys:(GCA):5-1:(TRC-GCA5-1)	3	31	4.035714285714286	0
URS0000646601_9606:Homo:sapiens:transfer:RNA-Cys:(GCA):14-1:(TRC-GCA14-1)	3	31	4.035714285714286	0
URS00006EEBD6_9606:Homo:sapiens:transfer:RNA-Phe:(GAA):4-1:(TRF-GAA4-1)	3	13	4.0095238095238095	0
URS000021550A_9606:Homo:sapiens:transfer:RNA-Thr:(TGT):4-1:(TRT-TGT4-1)	2	19	3.8000000000000003	0
URS0000725A6A_9606:Homo:sapiens:transfer:RNA-Thr:(TGT):3-1:(TRT-TGT3-1)	2	19	3.8000000000000003	0
URS00003516B6_9606:Homo:sapiens:tRNA	2	19	3.8000000000000003	0
URS00000F30A4_9606:Homo:sapiens:transfer:RNA-Thr:(TGT):5-1:(TRT-TGT5-1)	2	19	3.8000000000000003	0
URS00006DBFC1_9606:Homo:sapiens:transfer:RNA-Gln:(CTG):3-1:(TRQ-CTG3-1::TRQ-CTG3-2)	2	40	3.792207792207792	0
URS00006EB848_9606:Homo:sapiens:transfer:RNA-Ala:(AGC):14-1:(TRA-AGC14-1)	1	15	3.75	0
URS0000652AB1_9606:Homo:sapiens:transfer:RNA-Ala:(AGC):10-1:(TRA-AGC10-1)	1	15	3.75	0
URS00006E0E1A_9606:Homo:sapiens:transfer:RNA-Ala:(AGC):15-1:(TRA-AGC15-1)	1	15	3.75	0
URS0000636BA8_9606:Homo:sapiens:transfer:RNA-Ala:(AGC):12-1:(TRA-AGC12:1:to:3)	1	15	3.75	0
URS00006B4735_9606:Homo:sapiens:transfer:RNA-Gln:(TTG):4-1:(TRQ-TTG4-1)	1	17	3.4	0
URS000065FE51_9606:Homo:sapiens:transfer:RNA-Ile:(AAT):4-1:(TRI-AAT4-1)	2	21	3.261904761904762	0
URS00006A6DD2_9606:Homo:sapiens:(human):tRNA-Ser-ACT-1-1	2	21	3.261904761904762	0
URS0000584A85_9606:Homo:sapiens:(human):tRNA	1	19	3.1666666666666665	0
URS000049C11C_9606:Homo:sapiens:(human):tRNA-Arg	1	19	3.1666666666666665	0
URS0000738D83_9606:Homo:sapiens:(human):tRNA-Glu-TTC-7-1	2	24	3.090909090909091	1
URS000067A424_9606:Homo:sapiens:tRNA:Histidine:with:anticodon:GTG:(tRNA-His-GTG-2-1)	1	15	3.0	0
URS000064FAB6_9606:Homo:sapiens:transfer:RNA-His:(GTG):2-1:(TRH-GTG2-1)	1	15	3.0	0
URS0000626F0F_9606:Homo:sapiens:transfer:RNA-Ile:(AAT):3-1:(TRI-AAT3-1)	2	22	2.928571428571429	0
URS00004728AA_9606:Homo:sapiens:transfer:RNA-Cys:(GCA):17-1:(TRC-GCA17-1)	2	22	2.75	0
URS00007569E2_9606:Homo:sapiens:(human):tRNA-Cys-ACA-1-1	1	11	2.75	0
URS0000C8E9D0_9606:Homo:sapiens:transfer:RNA-Glu:(CTC):3-1:(TRE-CTC3-1)	2	24	2.590909090909091	0
URS00007351A0_9606:Homo:sapiens:(human):tRNA-Glu-CTC-3-1	2	24	2.590909090909091	0
URS0000677265_9606:Homo:sapiens:transfer:RNA-Lys:(CTT):8-1:(TRK-CTT8-1)	1	21	2.3333333333333335	0
URS0000732902_9606:Homo:sapiens:transfer:RNA-Tyr:(GTA):8-1:(TRY-GTA8-1)	4	18	2.297222222222222	0
URS0000758799_9606:Homo:sapiens:transfer:RNA-Tyr:(GTA):3-1:(TRY-GTA3-1)	4	18	2.297222222222222	0
URS000074FC25_9606:Homo:sapiens:transfer:RNA-Tyr:(GTA):1-1:(TRY-GTA1-1)	4	18	2.297222222222222	0
URS0000636E2A_9606:Homo:sapiens:transfer:RNA-Tyr:(GTA):2-1:(TRY-GTA2-1)	4	18	2.297222222222222	0
URS0000733374_9606:Homo:sapiens:transfer:RNA-Ser:(GCT):6-1:(TRS-GCT6-1)	1	8	2.0	0
URS0000684E4B_9606:Homo:sapiens:transfer:RNA-Gly:(CCC):3-1:(TRG-CCC3-1)	1	2	2.0	2
URS0000756537_9606:Homo:sapiens:(human):tRNA-Und-NNN-4-1	2	2	2.0	2
URS00001C3F54_9606:Homo:sapiens:transfer:RNA-Ser:(CGA):1-1:(TRS-CGA1-1)	1	15	1.875	0
URS00002CA973_9606:Homo:sapiens:(human):transfer:RNA	1	16	1.6	0
URS00001E28FC_9606:Homo:sapiens:(human):transfer:RNA-Tyr	1	16	1.6	0
URS000013D1D5_9606:Homo:sapiens:(human):transfer:RNA-Tyr	1	16	1.6	0
URS000073FCEB_9606:Homo:sapiens:transfer:RNA-Tyr:(GTA):4-1:(TRY-GTA4-1)	1	16	1.6	0
URS0000755767_9606:Homo:sapiens:transfer:RNA-Tyr:(GTA):6-1:(TRY-GTA6-1)	1	16	1.6	0
URS000073D16E_9606:Homo:sapiens:transfer:RNA-Tyr:(GTA):9-1:(TRY-GTA9-1)	1	16	1.6	0
URS0000333F2E_9606:Homo:sapiens:transfer:RNA-Tyr:(GTA):5-1:(TRY-GTA5:1:to:5)	1	16	1.6	0
URS0000233681_9606:Homo:sapiens:transfer:RNA-Tyr:(GTA):7-1:(TRY-GTA7-1)	1	16	1.6	0
URS00006B98D7_9606:Homo:sapiens:transfer:RNA-Lys:(TTT):8-1:(TRK-TTT8-1)	1	16	1.6	0
URS0000200B2F_9606:Homo:sapiens:(human):transfer:RNA	1	16	1.6	0
URS00005A29A1_9606:Homo:sapiens:(human):transfer:RNA-Tyr	1	16	1.6	0
URS00007063CB_9606:Homo:sapiens:transfer:RNA-Ile:(AAT):7-1:(TRI-AAT7-1::TRI-AAT7-2)	1	12	1.5	0
URS0000692D68_9606:Homo:sapiens:transfer:RNA-Ile:(AAT):8-1:(TRI-AAT8-1)	1	12	1.5	0
URS0000549EAC_9606:Homo:sapiens:(human):transfer:RNA-Leu	1	16	1.4545454545454546	0
URS000044259A_9606:Homo:sapiens:(human):transfer:RNA-Leu	1	16	1.4545454545454546	0
URS0000572B72_9606:Homo:sapiens:transfer:RNA-Leu:(CAA):2-1:(TRL-CAA2-1)	1	16	1.4545454545454546	0
URS00006DCB39_9606:Homo:sapiens:transfer:RNA-Leu:(CAA):6-1:(TRL-CAA6-1)	1	16	1.4545454545454546	0
URS0000747665_9606:Homo:sapiens:transfer:RNA-Leu:(CAA):1-1:(TRL-CAA1-1::TRL-CAA1-2)	1	16	1.4545454545454546	0
URS0000753A37_9606:Homo:sapiens:transfer:RNA-Leu:(CAA):3-1:(TRL-CAA3-1)	1	16	1.4545454545454546	0
URS00004AEFEF_9606:Homo:sapiens:(human):transfer:RNA-Leu	1	16	1.4545454545454546	0
URS0000021028_9606:Homo:sapiens:(human):tRNA-Glu	7	44	1.2846221180780004	0
URS0000DEEC0E_9606:Homo:sapiens:(human):tRNA-Glu	7	44	1.2846221180780004	0
URS00004CF38D_9606:Homo:sapiens:(human):tRNA-Glu	7	44	1.2846221180780004	0
URS0000DCDF56_9606:Homo:sapiens:(human):tRNA-Glu	7	44	1.2846221180780004	0
URS00007EC19C_9606:Homo:sapiens:(human):partial:tRNA-Glu	7	44	1.2846221180780004	0
URS0000DEA737_9606:Homo:sapiens:(human):tRNA-Glu	7	44	1.2846221180780004	0
URS0000DDA3BB_9606:Homo:sapiens:(human):tRNA-Glu	7	44	1.2846221180780004	0
URS0000807EA6_9606:Homo:sapiens:(human):partial:tRNA-Glu	7	44	1.2846221180780004	0
URS0000804A0D_9606:Homo:sapiens:(human):partial:tRNA-Glu	7	44	1.2846221180780004	0
URS000049E7BA_9606:Homo:sapiens:(human):tRNA-Glu	7	44	1.2846221180780004	0
URS00000C54D4_9606:Homo:sapiens:(human):tRNA-Glu	7	44	1.2846221180780004	0
URS0000DC3018_9606:Homo:sapiens:(human):tRNA-Glu	7	44	1.2846221180780004	0
URS0000BB37A0_9606:Homo:sapiens:(human):tRNA-Glu	7	44	1.2846221180780004	0
URS000034E9D0_9606:Homo:sapiens:mitochondrially:encoded:tRNA:glutamic:acid:(MT-TE)	7	44	1.2846221180780004	0
URS000025D745_9606:Homo:sapiens:(human):tRNA-Glu	7	44	1.2846221180780004	0
URS0000DE2957_9606:Homo:sapiens:(human):partial:tRNA-Glu	7	44	1.2846221180780004	0
URS00003E1078_9606:Homo:sapiens:(human):tRNA-Glu	7	44	1.2846221180780004	0
URS0000CB825A_9606:Homo:sapiens:(human):tRNA-Glu	7	44	1.2846221180780004	0
URS00007E8E68_9606:Homo:sapiens:(human):partial:tRNA-Glu	7	44	1.2846221180780004	0
URS00007EA7AF_9606:Homo:sapiens:(human):partial:tRNA-Glu	7	44	1.2846221180780004	0
URS0000DF5B63_9606:Homo:sapiens:(human):tRNA-Glu	7	44	1.2846221180780004	0
URS00007F9004_9606:Homo:sapiens:(human):partial:tRNA-Glu	7	44	1.2846221180780004	0
URS00007F742E_9606:Homo:sapiens:(human):partial:tRNA-Glu	7	44	1.2846221180780004	0
URS0000803B68_9606:Homo:sapiens:(human):partial:tRNA-Glu	7	44	1.2846221180780004	0
URS0000260965_9606:Homo:sapiens:(human):tRNA-Glu	7	44	1.2846221180780004	0
URS00004AA2F0_9606:Homo:sapiens:(human):tRNA-Glu	7	44	1.2846221180780004	0
URS00008033CE_9606:Homo:sapiens:(human):partial:tRNA-Glu	7	44	1.2846221180780004	0
URS00007E9F11_9606:Homo:sapiens:(human):partial:tRNA-Glu	7	44	1.2846221180780004	0
URS00005402A5_9606:Homo:sapiens:(human):tRNA-Glu	6	43	1.2533721180780004	0
URS00008039FC_9606:Homo:sapiens:(human):partial:tRNA-Glu	6	43	1.2533721180780004	0
URS0000801906_9606:Homo:sapiens:(human):partial:tRNA-Glu	5	42	1.223960353372118	0
URS00005091FD_9606:Homo:sapiens:(human):tRNA-Glu	5	42	1.223960353372118	0
URS00007F86BF_9606:Homo:sapiens:(human):partial:tRNA-Glu	5	42	1.223960353372118	0
URS0000DE3589_9606:Homo:sapiens:(human):tRNA-Glu	5	42	1.223960353372118	0
URS0000DCE2DF_9606:Homo:sapiens:(human):partial:tRNA-Val	3	50	1.149125973289331	0
URS00002D2D8F_9606:Homo:sapiens:mitochondrially:encoded:tRNA:valine:(MT-TV)	3	50	1.149125973289331	0
URS0000DDF06A_9606:Homo:sapiens:(human):partial:tRNA-Val	3	50	1.149125973289331	0
URS000051A854_9606:Homo:sapiens:(human):tRNA-Val	3	50	1.149125973289331	0
URS0000559C32_9606:Homo:sapiens:(human):tRNA-Val	3	50	1.149125973289331	0
URS00007592F0_9606:Homo:sapiens:(human):tRNA-Val	3	50	1.149125973289331	0
URS00007BF790_9606:Homo:sapiens:(human):tRNA-Val	3	50	1.149125973289331	0
URS00005574BC_9606:Homo:sapiens:(human):tRNA-Val	3	50	1.149125973289331	0
URS000076E297_9606:Homo:sapiens:(human):tRNA-Val	3	50	1.149125973289331	0
URS00001232F5_9606:Homo:sapiens:(human):tRNA-Val	3	50	1.149125973289331	0
URS000041920A_9606:Homo:sapiens:(human):tRNA-Val	3	50	1.149125973289331	0
URS0000A32854_9606:Homo:sapiens:(human):tRNA-Val	3	50	1.149125973289331	0
URS00007621DE_9606:Homo:sapiens:(human):partial:tRNA-Val	3	50	1.149125973289331	0
URS0000DDCC12_9606:Homo:sapiens:(human):tRNA-Val	3	50	1.149125973289331	0
URS00004B1F4D_9606:Homo:sapiens:(human):tRNA-Val	3	50	1.149125973289331	0
URS000000A699_9606:Homo:sapiens:(human):tRNA-Val	3	50	1.149125973289331	0
URS0000764EE9_9606:Homo:sapiens:(human):tRNA-Val	3	50	1.149125973289331	0
URS0000582B4C_9606:Homo:sapiens:(human):tRNA-Val	3	50	1.149125973289331	0
URS0000059DA7_9606:Homo:sapiens:(human):tRNA-Val	3	50	1.149125973289331	0
URS00004A7FA2_9606:Homo:sapiens:(human):tRNA-Val	3	50	1.149125973289331	0
URS00009FD793_9606:Homo:sapiens:(human):tRNA-Val	3	50	1.149125973289331	0
URS000076A0C0_9606:Homo:sapiens:(human):tRNA-Val	3	50	1.149125973289331	0
URS00002755A3_9606:Homo:sapiens:(human):tRNA-Val	3	50	1.149125973289331	0
URS0000DEF595_9606:Homo:sapiens:(human):tRNA-Val	3	50	1.149125973289331	0
URS0000A29C62_9606:Homo:sapiens:(human):tRNA-Val	3	50	1.149125973289331	0
URS00003DAB0C_9606:Homo:sapiens:(human):tRNA-Val	3	50	1.149125973289331	0
URS0000734C43_9606:Homo:sapiens:(human):tRNA-Pro-TGG-4-1	2	3	1.1428571428571428	0
URS000016BC55_9606:Homo:sapiens:(human):tRNA-OTHER	2	3	1.1428571428571428	0
URS0000751A04_9606:Homo:sapiens:(human):tRNA-Glu-CTC-13-1	2	2	1.125	1
URS0000C8E9E9_9606:Homo:sapiens:transfer:RNA-Gly:(CCC):7-1:(TRG-CCC7-1)	2	2	1.0	0
URS00006B3AF9_9606:Homo:sapiens:(human):tRNA-Lys-CTT-13-1	1	1	1.0	1
URS000071E903_9606:Homo:sapiens:transfer:RNA-Ala:(AGC):6-1:(TRA-AGC6-1)	1	1	1.0	1
URS0000693544_9606:Homo:sapiens:transfer:RNA-Ala:(AGC):22-1:(TRA-AGC22-1)	1	8	1.0	0
URS00001246A7_9606:Homo:sapiens:(human):tRNA-Asn	1	3	1.0	0
URS000059D2BF_9606:Homo:sapiens:transfer:RNA-Asn:(GTT):2-1:(TRN-GTT2:1:to:6)	1	3	1.0	0
URS000027F957_9606:Homo:sapiens:(human):tRNA-His	1	1	1.0	1
URS00006E5A57_9606:Homo:sapiens:tRNA:Alanine:with:anticodon:AGC:(tRX-000065)	1	8	1.0	0
URS000053F270_9606:Homo:sapiens:(human):tRNA-Thr	1	1	1.0	1
URS000025B4E1_9606:Homo:sapiens:(human):tRNA-Leu	1	1	1.0	1
URS0000754669_9606:Homo:sapiens:(human):tRNA-Gly-CCC-7-1	2	2	1.0	0
URS00006BE24E_9606:Homo:sapiens:transfer:RNA-Asn:(GTT):3-1:(TRN-GTT3-1::TRN-GTT3-2)	1	3	1.0	0
URS00006366D8_9606:Homo:sapiens:(human):tRNA-Gln-CTG-9-1	1	1	1.0	1
URS00006AC161_9606:Homo:sapiens:tRNA:Alanine:with:anticodon:AGC:(tRX-000064)	1	8	1.0	0
URS0000643F30_9606:Homo:sapiens:transfer:RNA-Ala:(AGC):9-1:(TRA-AGC9-1::TRA-AGC9-2)	1	8	1.0	0
URS000064A807_9606:Homo:sapiens:transfer:RNA-Asp:(GTC):5-1:(TRD-GTC5-1)	1	1	1.0	1
URS0000DC9578_9606:Homo:sapiens:(human):tRNA-Gln	6	24	0.6717502104042703	0
URS00002337B8_9606:Homo:sapiens:(human):tRNA-Gln	6	24	0.6717502104042703	0
URS0000201CE1_9606:Homo:sapiens:(human):tRNA-Gln	6	24	0.6717502104042703	0
URS0000DE8DEC_9606:Homo:sapiens:(human):tRNA-Gln	6	24	0.6717502104042703	0
URS0000779FCE_9606:Homo:sapiens:(human):tRNA-Gln	6	24	0.6717502104042703	0
URS0000B939A4_9606:Homo:sapiens:(human):tRNA-Gln	6	24	0.6717502104042703	0
URS000025CB85_9606:Homo:sapiens:(human):tRNA-Gln	6	24	0.6717502104042703	0
URS0000543BAC_9606:Homo:sapiens:(human):tRNA-Gln	6	24	0.6717502104042703	0
URS00000F9146_9606:Homo:sapiens:(human):tRNA-Gln	6	24	0.6717502104042703	0
URS00002A6C58_9606:Homo:sapiens:(human):tRNA-Gln	6	24	0.6717502104042703	0
URS0000865691_9606:Homo:sapiens:(human):tRNA-Gln	6	24	0.6717502104042703	0
URS0000119F1B_9606:Homo:sapiens:(human):tRNA-Gln	6	24	0.6717502104042703	0
URS00001CA73E_9606:Homo:sapiens:(human):tRNA-Gln	6	24	0.6717502104042703	0
URS0000149331_9606:Homo:sapiens:(human):tRNA-Gln	6	24	0.6717502104042703	0
URS000077962E_9606:Homo:sapiens:(human):tRNA-Gln	6	24	0.6717502104042703	0
URS000026E5C5_9606:Homo:sapiens:(human):tRNA-Gln	6	24	0.6717502104042703	0
URS000031BE1A_9606:Homo:sapiens:(human):tRNA-Gln	6	24	0.6717502104042703	0
URS000076952F_9606:Homo:sapiens:(human):tRNA-Gln	6	24	0.6717502104042703	0
URS000038DFFF_9606:Homo:sapiens:(human):tRNA-Gln	6	24	0.6717502104042703	0
URS00000433C6_9606:Homo:sapiens:(human):tRNA-Gln	6	24	0.6717502104042703	0
URS00004E9D59_9606:Homo:sapiens:(human):tRNA-Gln	6	24	0.6717502104042703	0
URS000019B78E_9606:Homo:sapiens:mitochondrially:encoded:tRNA:glutamine:(MT-TQ)	6	24	0.6717502104042703	0
URS0000DBE7EE_9606:Homo:sapiens:(human):tRNA-Gln	6	24	0.6717502104042703	0
URS000076179E_9606:Homo:sapiens:(human):tRNA-Gln	6	24	0.6717502104042703	0
URS0000777C0D_9606:Homo:sapiens:(human):tRNA-Gln	6	24	0.6717502104042703	0
URS000019F5F1_9606:Homo:sapiens:(human):tRNA-Gln	6	24	0.6717502104042703	0
URS000075F56F_9606:Homo:sapiens:(human):tRNA-Gln	6	24	0.6717502104042703	0
URS0000645FFA_9606:Homo:sapiens:(human):tRNA-Lys-TTT-13-1	1	14	0.6666666666666666	0
URS000067F671_9606:Homo:sapiens:transfer:RNA-Lys:(CTT):10-1:(TRK-CTT10-1)	1	14	0.6666666666666666	0
URS00002CB447_9606:Homo:sapiens:(human):tRNA-Val	1	28	0.6363636363636364	0
URS0000DEABA5_9606:Homo:sapiens:(human):tRNA-Val	1	28	0.6363636363636364	0
URS0000BBF2A7_9606:Homo:sapiens:(human):tRNA-Val	1	28	0.6363636363636364	0
URS00008F213D_9606:Homo:sapiens:(human):tRNA-Val	1	28	0.6363636363636364	0
URS000034C30A_9606:Homo:sapiens:(human):tRNA-Val	1	28	0.6363636363636364	0
URS0000372A9D_9606:Homo:sapiens:(human):tRNA-Val	1	28	0.6363636363636364	0
URS0000409C83_9606:Homo:sapiens:(human):tRNA-Val	1	28	0.6363636363636364	0
URS00008FD2A7_9606:Homo:sapiens:(human):tRNA-Val	1	28	0.6363636363636364	0
URS0000751A77_9606:Homo:sapiens:(human):tRNA-Val	1	28	0.6363636363636364	0
URS00005CA61A_9606:Homo:sapiens:(human):tRNA-Val	1	28	0.6363636363636364	0
URS000077D07D_9606:Homo:sapiens:(human):tRNA-Val	1	28	0.6363636363636364	0
URS0000734E38_9606:Homo:sapiens:(human):tRNA-Val	1	28	0.6363636363636364	0
URS00002EAD0F_9606:Homo:sapiens:(human):tRNA-Val	1	28	0.6363636363636364	0
URS00003F8B16_9606:Homo:sapiens:(human):tRNA-Val	1	28	0.6363636363636364	0
URS0000611ECB_9606:Homo:sapiens:(human):tRNA-Val	1	28	0.6363636363636364	0
URS00003D1301_9606:Homo:sapiens:(human):tRNA-Val	1	28	0.6363636363636364	0
URS000011A084_9606:Homo:sapiens:(human):tRNA-Val	1	28	0.6363636363636364	0
URS00003EE7EF_9606:Homo:sapiens:(human):tRNA-Gln	5	23	0.6347131733672333	0
URS000077E70D_9606:Homo:sapiens:(human):tRNA-Gln	4	22	0.5989988876529476	0
URS000005981D_9606:Homo:sapiens:(human):tRNA-Leu	3	25	0.5702569169960474	0
URS00003F0D79_9606:Homo:sapiens:(human):tRNA-Leu	3	25	0.5702569169960474	0
URS000020B0F0_9606:Homo:sapiens:(human):tRNA-Leu	3	25	0.5702569169960474	0
URS00004B69C6_9606:Homo:sapiens:(human):tRNA-Leu	3	25	0.5702569169960474	0
URS00002B5150_9606:Homo:sapiens:(human):tRNA-Leu	3	25	0.5702569169960474	0
URS000036C79D_9606:Homo:sapiens:(human):tRNA-Leu	3	25	0.5702569169960474	0
URS00007781B6_9606:Homo:sapiens:(human):tRNA-Leu	3	25	0.5702569169960474	0
URS0000DDD811_9606:Homo:sapiens:(human):tRNA-Leu	3	25	0.5702569169960474	0
URS0000DBBA2C_9606:Homo:sapiens:(human):tRNA-Leu	3	25	0.5702569169960474	0
URS0000DC52C8_9606:Homo:sapiens:(human):tRNA-Leu	3	25	0.5702569169960474	0
URS00005EF153_9606:Homo:sapiens:(human):tRNA-Leu	3	25	0.5702569169960474	0
URS0000759563_9606:Homo:sapiens:(human):tRNA-Leu	3	25	0.5702569169960474	0
URS0000454E08_9606:Homo:sapiens:(human):tRNA-Leu	3	25	0.5702569169960474	0
URS0000DD594A_9606:Homo:sapiens:(human):tRNA-Leu	3	25	0.5702569169960474	0
URS0000119361_9606:Homo:sapiens:(human):tRNA-Leu	3	25	0.5702569169960474	0
URS0000DDD272_9606:Homo:sapiens:(human):tRNA-Leu	3	25	0.5702569169960474	0
URS00003E5792_9606:Homo:sapiens:(human):tRNA-Leu	3	25	0.5702569169960474	0
URS000042CA6C_9606:Homo:sapiens:(human):tRNA-Leu	3	25	0.5702569169960474	0
URS00004248B5_9606:Homo:sapiens:(human):tRNA-Leu:(UUR)	3	25	0.5702569169960474	0
URS000017E883_9606:Homo:sapiens:(human):tRNA-Leu	3	25	0.5702569169960474	0
URS000003C478_9606:Homo:sapiens:(human):tRNA-Leu	3	25	0.5702569169960474	0
URS00005FEB83_9606:Homo:sapiens:tRNA:Leu:AA	3	25	0.5702569169960474	0
URS000086178B_9606:Homo:sapiens:(human):tRNA-Leu	3	25	0.5702569169960474	0
URS0000DDFC23_9606:Homo:sapiens:(human):tRNA-Leu	3	25	0.5702569169960474	0
URS0000B20774_9606:Homo:sapiens:(human):tRNA-Leu	3	25	0.5702569169960474	0
URS000077C0A6_9606:Homo:sapiens:(human):tRNA-Leu	3	25	0.5702569169960474	0
URS000083202C_9606:Homo:sapiens:(human):tRNA-Leu	3	25	0.5702569169960474	0
URS00002FE284_9606:Homo:sapiens:(human):tRNA-Leu	3	25	0.5702569169960474	0
URS00007C6E61_9606:Homo:sapiens:(human):tRNA-Leu	3	25	0.5702569169960474	0
URS00000D0AF3_9606:Homo:sapiens:(human):tRNA-Leu	3	25	0.5702569169960474	0
URS0000106E8E_9606:Homo:sapiens:(human):tRNA-Leu	3	25	0.5702569169960474	0
URS00000CE10F_9606:Homo:sapiens:(human):tRNA-Leu	3	25	0.5702569169960474	0
URS0000488B4E_9606:Homo:sapiens:(human):tRNA-Leu	3	25	0.5702569169960474	0
URS000061A10B_9606:Homo:sapiens:mitochondrially:encoded:tRNA:leucine:1:(UUA/G):(MT-TL1)	3	25	0.5702569169960474	0
URS00004CB728_9606:Homo:sapiens:(human):tRNA-Leu	3	25	0.5702569169960474	0
URS000076524F_9606:Homo:sapiens:(human):tRNA-Leu	3	25	0.5702569169960474	0
URS00001E6813_9606:Homo:sapiens:(human):tRNA-Leu	3	25	0.5702569169960474	0
URS000082D9C8_9606:Homo:sapiens:(human):tRNA-Leu	3	25	0.5702569169960474	0
URS0000779767_9606:Homo:sapiens:(human):tRNA-Gln	3	21	0.564516129032258	0
URS0000DE8CA0_9606:Homo:sapiens:(human):tRNA-Gln	3	21	0.564516129032258	0
URS0000768772_9606:Homo:sapiens:(human):partial:tRNA-Lys	1	25	0.5208333333333334	0
URS0000777407_9606:Homo:sapiens:(human):tRNA-Lys	1	25	0.5208333333333334	0
URS000029680B_9606:Homo:sapiens:(human):tRNA-Lys	1	25	0.5208333333333334	0
URS00005A8163_9606:Homo:sapiens:(human):tRNA-Lys	1	25	0.5208333333333334	0
URS00001F4C99_9606:Homo:sapiens:(human):tRNA-Lys	1	25	0.5208333333333334	0
URS0000DCC92F_9606:Homo:sapiens:(human):tRNA-Lys	1	25	0.5208333333333334	0
URS00007879B2_9606:Homo:sapiens:(human):tRNA-Lys	1	25	0.5208333333333334	0
URS0000781B10_9606:Homo:sapiens:(human):tRNA-Lys	1	25	0.5208333333333334	0
URS000029527D_9606:Homo:sapiens:(human):tRNA-Lys	1	25	0.5208333333333334	0
URS00003C7688_9606:Homo:sapiens:(human):tRNA-Lys	1	25	0.5208333333333334	0
URS00005D7828_9606:Homo:sapiens:(human):tRNA-Lys	1	25	0.5208333333333334	0
URS00001DBCFE_9606:Homo:sapiens:(human):tRNA-Lys	1	25	0.5208333333333334	0
URS000044D4F2_9606:Homo:sapiens:(human):tRNA-Lys	1	25	0.5208333333333334	0
URS000033B98C_9606:Homo:sapiens:(human):tRNA-Lys	1	25	0.5208333333333334	0
URS00002BBA68_9606:Homo:sapiens:(human):partial:tRNA-Lys	1	25	0.5208333333333334	0
URS000007A90A_9606:Homo:sapiens:mitochondrially:encoded:tRNA:lysine:(MT-TK)	1	25	0.5208333333333334	0
URS00001E8760_9606:Homo:sapiens:(human):tRNA-Lys	1	25	0.5208333333333334	0
URS0000271A34_9606:Homo:sapiens:(human):tRNA-Lys	1	25	0.5208333333333334	0
URS0000302167_9606:Homo:sapiens:(human):tRNA-Lys	1	25	0.5208333333333334	0
URS00004E5872_9606:Homo:sapiens:(human):tRNA-Lys	1	25	0.5208333333333334	0
URS0000DC4370_9606:Homo:sapiens:(human):tRNA-Lys	1	25	0.5208333333333334	0
URS000020127C_9606:Homo:sapiens:(human):tRNA-Lys	1	25	0.5208333333333334	0
URS000013F6E3_9606:Homo:sapiens:(human):tRNA-Lys	1	25	0.5208333333333334	0
URS0000466D15_9606:Homo:sapiens:(human):tRNA-Lys	1	25	0.5208333333333334	0
URS000058EE0E_9606:Homo:sapiens:(human):tRNA-Lys	1	25	0.5208333333333334	0
URS00004903A5_9606:Homo:sapiens:(human):tRNA-Lys	1	25	0.5208333333333334	0
URS00000673A6_9606:Homo:sapiens:(human):tRNA-Lys	1	25	0.5208333333333334	0
URS0000349549_9606:Homo:sapiens:(human):tRNA-Lys	1	25	0.5208333333333334	0
URS0000858CDA_9606:Homo:sapiens:(human):tRNA-Lys	1	25	0.5208333333333334	0
URS00007852DC_9606:Homo:sapiens:(human):tRNA-Lys	1	25	0.5208333333333334	0
URS00004FCB4B_9606:Homo:sapiens:(human):tRNA-Lys	1	25	0.5208333333333334	0
URS00002E6176_9606:Homo:sapiens:(human):tRNA-Lys	1	25	0.5208333333333334	0
URS00005C4C8B_9606:Homo:sapiens:(human):tRNA-Lys	1	25	0.5208333333333334	0
URS000041B182_9606:Homo:sapiens:(human):partial:tRNA-Lys	1	25	0.5208333333333334	0
URS00004BC6B7_9606:Homo:sapiens:(human):tRNA-Lys	1	25	0.5208333333333334	0
URS0000DE8061_9606:Homo:sapiens:(human):tRNA-Lys	1	25	0.5208333333333334	0
URS00007879D1_9606:Homo:sapiens:(human):tRNA-Lys	1	25	0.5208333333333334	0
URS0000172BA5_9606:Homo:sapiens:(human):tRNA-Lys	1	25	0.5208333333333334	0
URS0000440183_9606:Homo:sapiens:(human):partial:tRNA	1	25	0.5208333333333334	0
URS0000759583_9606:Homo:sapiens:(human):tRNA-Lys	1	25	0.5208333333333334	0
URS00005D9926_9606:Homo:sapiens:(human):tRNA-Lys	1	25	0.5208333333333334	0
URS000052062D_9606:Homo:sapiens:(human):tRNA-Lys	1	25	0.5208333333333334	0
URS00003B9337_9606:Homo:sapiens:(human):tRNA-Lys	1	25	0.5208333333333334	0
URS0000786016_9606:Homo:sapiens:(human):tRNA-Lys	1	25	0.5208333333333334	0
URS0000772C08_9606:Homo:sapiens:(human):tRNA-Lys	1	25	0.5208333333333334	0
URS00005FA2B3_9606:Homo:sapiens:(human):tRNA-Lys	1	25	0.5208333333333334	0
URS0000772630_9606:Homo:sapiens:(human):tRNA-Lys	1	25	0.5208333333333334	0
URS0000DD5B64_9606:Homo:sapiens:(human):tRNA-Lys	1	25	0.5208333333333334	0
URS0000DC0B75_9606:Homo:sapiens:(human):tRNA-Val	2	22	0.5127623369256948	0
URS0000481B56_9606:Homo:sapiens:(human):tRNA-Val	2	22	0.5127623369256948	0
URS00005DA5CC_9606:Homo:sapiens:(human):tRNA-Val	2	22	0.5127623369256948	0
URS0000767A0C_9606:Homo:sapiens:(human):tRNA-Val	2	22	0.5127623369256948	0
URS00000DB78D_9606:Homo:sapiens:(human):tRNA-Val	2	22	0.5127623369256948	0
URS0000B0B964_9606:Homo:sapiens:(human):tRNA-Val	2	22	0.5127623369256948	0
URS00001A4744_9606:Homo:sapiens:(human):tRNA-Val	2	22	0.5127623369256948	0
URS0000DCD773_9606:Homo:sapiens:(human):tRNA-Val	2	22	0.5127623369256948	0
URS0000762691_9606:Homo:sapiens:(human):tRNA-Val	2	22	0.5127623369256948	0
URS00005D7845_9606:Homo:sapiens:(human):tRNA-Val	2	22	0.5127623369256948	0
URS0000485BE2_9606:Homo:sapiens:(human):tRNA-Val	2	22	0.5127623369256948	0
URS0000759896_9606:Homo:sapiens:(human):tRNA-Val	2	22	0.5127623369256948	0
URS00002722B9_9606:Homo:sapiens:(human):tRNA-Val	2	22	0.5127623369256948	0
URS00000F0B14_9606:Homo:sapiens:(human):tRNA-Val	2	22	0.5127623369256948	0
URS00005EF577_9606:Homo:sapiens:(human):tRNA-Gln	1	19	0.5	0
URS000055FD59_9606:Homo:sapiens:(human):tRNA-Gln	1	19	0.5	0
URS0000760B5C_9606:Homo:sapiens:(human):tRNA-Gln	1	19	0.5	0
URS000071ACA6_9606:Homo:sapiens:transfer:RNA-Gln:(CTG):7-1:(TRQ-CTG7-1)	1	1	0.5	0
URS00002377C3_9606:Homo:sapiens:(human):tRNA-Gln	1	19	0.5	0
URS0000758D2C_9606:Homo:sapiens:(human):tRNA-Gln	1	19	0.5	0
URS000074B040_9606:Homo:sapiens:(human):tRNA-Val-CAC-11-2	1	1	0.5	0
URS0000DEFBC1_9606:Homo:sapiens:(human):tRNA-Gln	1	19	0.5	0
URS00000D1B5B_9606:Homo:sapiens:(human):tRNA-Gln	1	19	0.5	0
URS0000C8E9CE_9606:Homo:sapiens:transfer:RNA-Lys:(TTT):14-1:(TRK-TTT14-1)	1	1	0.5	0
URS00007499AA_9606:Homo:sapiens:(human):tRNA-Lys-TTT-14-1	1	1	0.5	0
URS000081DC20_9606:Homo:sapiens:(human):tRNA-Val	1	21	0.4883720930232558	0
URS0000DD854E_9606:Homo:sapiens:(human):partial:tRNA-Val	1	21	0.4883720930232558	0
URS000033B211_9606:Homo:sapiens:(human):tRNA-Leu	2	21	0.47934782608695653	0
URS0000430535_9606:Homo:sapiens:(human):tRNA-Leu	2	21	0.47934782608695653	0
URS0000DD5F13_9606:Homo:sapiens:(human):tRNA-Leu	2	18	0.3952569169960475	0
URS0000762A4E_9606:Homo:sapiens:(human):tRNA-Leu	2	18	0.3952569169960475	0
URS000077F29B_9606:Homo:sapiens:(human):tRNA-Leu	2	18	0.3952569169960475	0
URS0000DC3198_9606:Homo:sapiens:(human):tRNA-Leu	2	18	0.3952569169960475	0
URS0000651E1C_9606:Homo:sapiens:transfer:RNA-Phe:(GAA):6-1:(TRF-GAA6-1)	2	2	0.34285714285714286	0
URS00002D6E92_9606:Homo:sapiens:(human):tRNA-Leu	1	14	0.30434782608695654	0
URS00000C9B94_9606:Homo:sapiens:(human):tRNA-Leu	1	14	0.30434782608695654	0
URS00002D6C4C_9606:Homo:sapiens:(human):tRNA-Met	2	13	0.2765957446808511	0
URS00002116D6_9606:Homo:sapiens:(human):tRNA-Met	2	13	0.2765957446808511	0
URS0000734079_9606:Homo:sapiens:(human):tRNA-Met	2	13	0.2765957446808511	0
URS0000DEF114_9606:Homo:sapiens:(human):partial:tRNA-Met	2	13	0.2765957446808511	0
URS0000DE0DC0_9606:Homo:sapiens:(human):partial:tRNA-Met	2	13	0.2765957446808511	0
URS0000DCB48E_9606:Homo:sapiens:(human):partial:tRNA-Met	2	13	0.2765957446808511	0
URS000060EDEE_9606:Homo:sapiens:(human):tRNA-Met	2	13	0.2765957446808511	0
URS000040608E_9606:Homo:sapiens:(human):partial:tRNA-Met	2	13	0.2765957446808511	0
URS00003BD079_9606:Homo:sapiens:(human):partial:tRNA-Met	2	13	0.2765957446808511	0
URS00001514AC_9606:Homo:sapiens:(human):tRNA-Met	2	13	0.2765957446808511	0
URS00002E11B0_9606:Homo:sapiens:(human):tRNA-Met	2	13	0.2765957446808511	0
URS0000DD8D9B_9606:Homo:sapiens:(human):partial:tRNA-Met	2	13	0.2765957446808511	0
URS0000DD1716_9606:Homo:sapiens:(human):tRNA-Met	2	13	0.2765957446808511	0
URS0000D77905_9606:P-site:fMet-tRNAMet::mitochondrial:from:Homo:sapiens:(PDB:6GB2::chain:AV)	2	13	0.2765957446808511	0
URS00005AA786_9606:Homo:sapiens:(human):tRNA-F-Met	2	13	0.2765957446808511	0
URS000077A336_9606:Homo:sapiens:(human):tRNA-Met	2	13	0.2765957446808511	0
URS0000DD379C_9606:Homo:sapiens:(human):partial:tRNA-Met	2	13	0.2765957446808511	0
URS00006045B9_9606:Homo:sapiens:(human):tRNA-Met	2	13	0.2765957446808511	0
URS0000A44C08_9606:Homo:sapiens:(human):partial:tRNA-Met	2	13	0.2765957446808511	0
URS0000A16893_9606:Homo:sapiens:(human):tRNA-Met	2	13	0.2765957446808511	0
URS00004768E7_9606:Homo:sapiens:(human):tRNA-F-Met	2	13	0.2765957446808511	0
URS0000DEF561_9606:Homo:sapiens:(human):tRNA-Met	2	13	0.2765957446808511	0
URS000006E464_9606:Homo:sapiens:mitochondrially:encoded:tRNA:methionine:(MT-TM)	2	13	0.2765957446808511	0
URS0000DF2204_9606:Homo:sapiens:(human):tRNA-Met	2	13	0.2765957446808511	0
URS00002C70E1_9606:Homo:sapiens:(human):tRNA-Met	2	13	0.2765957446808511	0
URS00003BD296_9606:Homo:sapiens:(human):tRNA-Met	2	13	0.2765957446808511	0
URS0000DED9FE_9606:Homo:sapiens:(human):partial:tRNA-Met	2	13	0.2765957446808511	0
URS0000A19F47_9606:Homo:sapiens:(human):tRNA-Met	2	13	0.2765957446808511	0
URS0000B81AA6_9606:Homo:sapiens:(human):tRNA-Met	2	13	0.2765957446808511	0
URS0000DBC2F8_9606:Homo:sapiens:(human):partial:tRNA-Met	2	13	0.2765957446808511	0
URS000022D70F_9606:Homo:sapiens:(human):tRNA-Met	2	13	0.2765957446808511	0
URS000016E495_9606:Homo:sapiens:(human):tRNA-Met	2	13	0.2765957446808511	0
URS000004CD95_9606:Homo:sapiens:(human):tRNA-Met	2	13	0.2765957446808511	0
URS00001771F0_9606:Homo:sapiens:(human):tRNA-F-Met	2	13	0.2765957446808511	0
URS0000DD4F76_9606:Homo:sapiens:(human):partial:tRNA-Met	2	13	0.2765957446808511	0
URS0000785BDB_9606:Homo:sapiens:(human):tRNA-Met	2	13	0.2765957446808511	0
URS000032DA45_9606:Homo:sapiens:(human):tRNA-Met	2	13	0.2765957446808511	0
URS00004A64D0_9606:Homo:sapiens:(human):tRNA-Met	2	13	0.2765957446808511	0
URS000029471C_9606:Homo:sapiens:(human):tRNA-Met	2	13	0.2765957446808511	0
URS0000DF1732_9606:Homo:sapiens:(human):tRNA-Met	2	13	0.2765957446808511	0
URS0000DD371E_9606:Homo:sapiens:(human):partial:tRNA-Met	2	13	0.2765957446808511	0
URS000012560A_9606:Homo:sapiens:(human):tRNA-Met	2	13	0.2765957446808511	0
URS0000DCA1D2_9606:Homo:sapiens:(human):partial:tRNA-Met	2	13	0.2765957446808511	0
URS0000DEAF1C_9606:Homo:sapiens:(human):partial:tRNA-Met	2	13	0.2765957446808511	0
URS0000DE44D1_9606:Homo:sapiens:(human):partial:tRNA-Met	2	13	0.2765957446808511	0
URS000058ABCE_9606:Homo:sapiens:(human):tRNA-Met	2	13	0.2765957446808511	0
URS0000767F97_9606:Homo:sapiens:(human):partial:tRNA-Met	2	13	0.2765957446808511	0
URS0000DC5E9D_9606:Homo:sapiens:(human):tRNA-Glu	1	9	0.2571428571428571	0
URS000075F5FE_9606:Homo:sapiens:(human):tRNA-Ser	2	7	0.23271889400921658	0
URS00001E20EE_9606:Homo:sapiens:(human):tRNA-Ser	2	7	0.23271889400921658	0
URS00004C067C_9606:Homo:sapiens:(human):tRNA-Ser:(AGY)	2	7	0.23271889400921658	0
URS00002C130C_9606:Homo:sapiens:mitochondrially:encoded:tRNA:serine:2:(AGU/C):(MT-TS2)	2	7	0.23271889400921658	0
URS0000DD21D8_9606:Homo:sapiens:(human):tRNA-Ser	2	7	0.23271889400921658	0
URS0000452B97_9606:Homo:sapiens:(human):tRNA-Ser	2	7	0.23271889400921658	0
URS000038341C_9606:Homo:sapiens:(human):tRNA-Ser	2	7	0.23271889400921658	0
URS00002440F7_9606:Homo:sapiens:(human):tRNA-Ser	2	7	0.23271889400921658	0
URS00003D930B_9606:Homo:sapiens:(human):tRNA-Ser	2	7	0.23271889400921658	0
URS0000B34884_9606:Homo:sapiens:(human):tRNA-Ser	2	7	0.23271889400921658	0
URS0000DD12BD_9606:Homo:sapiens:(human):tRNA-Ser	2	7	0.23271889400921658	0
URS0000DE390D_9606:Homo:sapiens:(human):tRNA-Ser	2	7	0.23271889400921658	0
URS00002E83BA_9606:Homo:sapiens:(human):tRNA-Ser:(AGY)	2	7	0.23271889400921658	0
URS00005A6FD6_9606:Homo:sapiens:(human):tRNA-Ser	2	7	0.23271889400921658	0
URS000073B64C_9606:Homo:sapiens:(human):tRNA-Ser	2	7	0.23271889400921658	0
URS00001A967F_9606:Homo:sapiens:(human):tRNA-Ser	2	7	0.23271889400921658	0
URS000076E325_9606:Homo:sapiens:(human):tRNA-Ser	2	7	0.23271889400921658	0
URS0000531285_9606:Homo:sapiens:(human):tRNA-Ser	2	7	0.23271889400921658	0
URS00000F0A16_9606:Homo:sapiens:(human):tRNA-Ser:(AGY)	2	7	0.23271889400921658	0
URS0000027F06_9606:Homo:sapiens:(human):tRNA-Ser	2	7	0.23271889400921658	0
URS00003BA657_9606:Homo:sapiens:(human):tRNA-Ser	2	7	0.23271889400921658	0
URS0000460D72_9606:Homo:sapiens:(human):tRNA-Ser	2	7	0.23271889400921658	0
URS00007572F2_9606:Homo:sapiens:(human):tRNA-Ser	2	7	0.23271889400921658	0
URS000032A84A_9606:Homo:sapiens:(human):tRNA-Ser	2	7	0.23271889400921658	0
URS0000761EC9_9606:Homo:sapiens:(human):tRNA-Ser	2	7	0.23271889400921658	0
URS0000771A6E_9606:Homo:sapiens:(human):tRNA-Ser	2	7	0.23271889400921658	0
URS000048A97F_9606:Homo:sapiens:(human):tRNA-His	3	7	0.20114942528735635	0
URS0000DD1DAA_9606:Homo:sapiens:(human):partial:tRNA-His	3	7	0.20114942528735635	0
URS00001FBD75_9606:Homo:sapiens:mitochondrially:encoded:tRNA:histidine:(MT-TH)	3	7	0.20114942528735635	0
URS00000A7307_9606:Homo:sapiens:(human):tRNA-His	3	7	0.20114942528735635	0
URS00003A24B6_9606:Homo:sapiens:(human):tRNA-His	3	7	0.20114942528735635	0
URS00002F159B_9606:Homo:sapiens:(human):tRNA-His	3	7	0.20114942528735635	0
URS0000DCC40A_9606:Homo:sapiens:(human):tRNA-His	3	7	0.20114942528735635	0
URS0000561876_9606:Homo:sapiens:(human):tRNA-His	3	7	0.20114942528735635	0
URS000000EB00_9606:Homo:sapiens:(human):tRNA-His	3	7	0.20114942528735635	0
URS0000A214CB_9606:Homo:sapiens:(human):tRNA-His	3	7	0.20114942528735635	0
URS000005CD72_9606:Homo:sapiens:(human):tRNA-His	3	7	0.20114942528735635	0
URS0000013C59_9606:Homo:sapiens:(human):tRNA-His	3	7	0.20114942528735635	0
URS0000048580_9606:Homo:sapiens:(human):tRNA-His	3	7	0.20114942528735635	0
URS0000DD567F_9606:Homo:sapiens:(human):tRNA-His	3	7	0.20114942528735635	0
URS000029F949_9606:Homo:sapiens:(human):tRNA-His	3	7	0.20114942528735635	0
URS00007362E7_9606:Homo:sapiens:(human):tRNA-His	3	7	0.20114942528735635	0
URS00002A1A94_9606:Homo:sapiens:(human):tRNA-His	3	7	0.20114942528735635	0
URS00002990B6_9606:Homo:sapiens:(human):tRNA-His	3	7	0.20114942528735635	0
URS0000DE23D7_9606:Homo:sapiens:(human):tRNA-His	3	7	0.20114942528735635	0
URS00003D1A14_9606:Homo:sapiens:(human):tRNA-His	3	7	0.20114942528735635	0
URS00007BC490_9606:Homo:sapiens:(human):tRNA-His	3	7	0.20114942528735635	0
URS00003361F9_9606:Homo:sapiens:(human):tRNA-His	3	7	0.20114942528735635	0
URS00000EBA14_9606:Homo:sapiens:(human):tRNA-His	3	7	0.20114942528735635	0
URS00007594C9_9606:Homo:sapiens:(human):tRNA-His	3	7	0.20114942528735635	0
URS0000441F95_9606:Homo:sapiens:(human):tRNA-His	3	7	0.20114942528735635	0
URS0000A4881D_9606:Homo:sapiens:(human):tRNA-His	3	7	0.20114942528735635	0
URS0000DD9FD7_9606:Homo:sapiens:(human):tRNA-His	3	7	0.20114942528735635	0
URS0000B32376_9606:Homo:sapiens:(human):tRNA-His	3	7	0.20114942528735635	0
URS0000A200C5_9606:Homo:sapiens:(human):tRNA-His	3	7	0.20114942528735635	0
URS0000DCF494_9606:Homo:sapiens:(human):tRNA-His	2	6	0.16666666666666669	0
URS0000DF32F1_9606:Homo:sapiens:(human):tRNA-His	2	6	0.16666666666666669	0
URS000051665C_9606:Homo:sapiens:(human):tRNA-His	2	6	0.16666666666666669	0
URS00007CB504_9606:Homo:sapiens:(human):tRNA-His	2	6	0.16666666666666669	0
URS0000AF030A_9606:Homo:sapiens:(human):tRNA-His	2	6	0.16666666666666669	0
URS0000334E47_9606:Homo:sapiens:(human):tRNA-His	2	6	0.16666666666666669	0
URS0000DF108C_9606:Homo:sapiens:(human):tRNA-His	2	6	0.16666666666666669	0
URS0000050C0F_9606:Homo:sapiens:(human):tRNA-Ser	1	5	0.16129032258064516	0
URS0000781D04_9606:Homo:sapiens:(human):tRNA-Ser	1	5	0.16129032258064516	0
URS0000762EA2_9606:Homo:sapiens:(human):tRNA-Ser	1	5	0.16129032258064516	0
URS0000498BED_9606:Homo:sapiens:(human):tRNA-Ser	1	5	0.16129032258064516	0
URS0000779001_9606:Homo:sapiens:(human):tRNA-Ser	1	5	0.16129032258064516	0
URS0000DE10FA_9606:Homo:sapiens:(human):tRNA-Leu	1	4	0.09090909090909091	0
URS0000854A27_9606:Homo:sapiens:(human):tRNA-Leu	1	4	0.09090909090909091	0
URS00003CB05F_9606:Homo:sapiens:(human):tRNA-Glu	3	3	0.08630279034690799	0
URS00004AC6E6_9606:Homo:sapiens:(human):tRNA-Glu	3	3	0.08630279034690799	0
URS0000028D1E_9606:Homo:sapiens:(human):tRNA-Glu	3	3	0.08630279034690799	0
URS0000DD0FC5_9606:Homo:sapiens:(human):tRNA-Glu	3	3	0.08630279034690799	0
URS0000DD5F5B_9606:Homo:sapiens:(human):tRNA-Ser	1	2	0.07142857142857142	0
URS00002D197A_9606:Homo:sapiens:(human):tRNA-Ser	1	2	0.07142857142857142	0
URS00008EE2B1_9606:Homo:sapiens:(human):tRNA-Glu	1	1	0.02564102564102564	0
