# Supplementary material for: Analysis of plasma‐derived small extracellular vesicle characteristics and microRNA cargo following exercise‐induced skeletal muscle damage in men
Source: Physiol Rep. 2024 Sep 20;12(18):e70056. doi: 10.14814/phy2.70056 (PMC11415274; doi:10.14814/phy2.70056)
Supplement: Supplementary file 2 — Data S2: Supporting Information. [file PHY2-12-e70056-s001.zip › Processed Files For Individual Samples/SV18362-0004_S4_R1_001.fastq_CORE_RESULTS_v4.6.2/SV18362-0004_S4_R1_001.fastq/readCounts_miRNAprecursor_sense.txt]

ReferenceID	uniqueFragmentCount	totalReadCount	multimapAdjustedReadCount	uniqueMappingReads
hsa-mir-142:MI0000458:Homo:sapiens:miR-142:stem-loop	21	11404	11404.0	11404
hsa-mir-151a:MI0000809:Homo:sapiens:miR-151a:stem-loop	18	1269	1269.0	1269
hsa-mir-125a:MI0000469:Homo:sapiens:miR-125a:stem-loop	42	388	388.0	388
hsa-mir-191:MI0000465:Homo:sapiens:miR-191:stem-loop	34	321	321.0	321
hsa-mir-10b:MI0000267:Homo:sapiens:miR-10b:stem-loop	31	245	245.0	245
hsa-mir-423:MI0001445:Homo:sapiens:miR-423:stem-loop	30	233	233.0	233
hsa-mir-222:MI0000299:Homo:sapiens:miR-222:stem-loop	28	176	176.0	176
hsa-mir-10a:MI0000266:Homo:sapiens:miR-10a:stem-loop	30	163	163.0	163
hsa-mir-30d:MI0000255:Homo:sapiens:miR-30d:stem-loop	18	152	152.0	152
hsa-mir-30e:MI0000749:Homo:sapiens:miR-30e:stem-loop	14	113	113.0	113
hsa-mir-21:MI0000077:Homo:sapiens:miR-21:stem-loop	15	92	92.0	92
hsa-mir-452:MI0001733:Homo:sapiens:miR-452:stem-loop	4	77	77.0	77
hsa-mir-2110:MI0010629:Homo:sapiens:miR-2110:stem-loop	5	67	67.0	67
hsa-mir-4433b:MI0025511:Homo:sapiens:miR-4433b:stem-loop	7	65	65.0	65
hsa-mir-221:MI0000298:Homo:sapiens:miR-221:stem-loop	9	56	56.0	56
hsa-mir-136:MI0000475:Homo:sapiens:miR-136:stem-loop	2	53	53.0	53
hsa-mir-224:MI0000301:Homo:sapiens:miR-224:stem-loop	15	52	52.0	52
hsa-mir-628:MI0003642:Homo:sapiens:miR-628:stem-loop	5	44	44.0	44
hsa-mir-146a:MI0000477:Homo:sapiens:miR-146a:stem-loop	13	44	44.0	44
hsa-mir-409:MI0001735:Homo:sapiens:miR-409:stem-loop	4	41	41.0	41
hsa-mir-421:MI0003685:Homo:sapiens:miR-421:stem-loop	2	37	37.0	37
hsa-mir-3138:MI0014161:Homo:sapiens:miR-3138:stem-loop	3	37	37.0	37
hsa-mir-214:MI0000290:Homo:sapiens:miR-214:stem-loop	2	34	34.0	34
hsa-mir-146b:MI0003129:Homo:sapiens:miR-146b:stem-loop	14	34	34.0	34
hsa-mir-342:MI0000805:Homo:sapiens:miR-342:stem-loop	6	27	27.0	27
hsa-let-7f-2:MI0000068:Homo:sapiens:let-7f-2:stem-loop	4	26	26.0	26
hsa-mir-1301:MI0003815:Homo:sapiens:miR-1301:stem-loop	2	26	26.0	26
hsa-mir-548al:MI0016851:Homo:sapiens:miR-548al:stem-loop	1	24	24.0	24
hsa-mir-335:MI0000816:Homo:sapiens:miR-335:stem-loop	1	21	21.0	21
hsa-mir-148b:MI0000811:Homo:sapiens:miR-148b:stem-loop	2	21	21.0	21
hsa-mir-7854:MI0025524:Homo:sapiens:miR-7854:stem-loop	2	19	19.0	19
hsa-mir-363:MI0000764:Homo:sapiens:miR-363:stem-loop	1	19	19.0	19
hsa-mir-140:MI0000456:Homo:sapiens:miR-140:stem-loop	4	18	18.0	18
hsa-mir-6735:MI0022580:Homo:sapiens:miR-6735:stem-loop	1	18	18.0	18
hsa-mir-597:MI0003609:Homo:sapiens:miR-597:stem-loop	1	18	18.0	18
hsa-mir-23a:MI0000079:Homo:sapiens:miR-23a:stem-loop	4	18	18.0	18
hsa-mir-3939:MI0016596:Homo:sapiens:miR-3939:stem-loop	1	17	17.0	17
hsa-mir-4424:MI0016763:Homo:sapiens:miR-4424:stem-loop	1	17	17.0	17
hsa-mir-605:MI0003618:Homo:sapiens:miR-605:stem-loop	1	16	16.0	16
hsa-mir-1304:MI0006371:Homo:sapiens:miR-1304:stem-loop	1	16	16.0	16
hsa-mir-942:MI0005767:Homo:sapiens:miR-942:stem-loop	1	15	15.0	15
hsa-mir-3143:MI0014167:Homo:sapiens:miR-3143:stem-loop	1	15	15.0	15
hsa-mir-491:MI0003126:Homo:sapiens:miR-491:stem-loop	1	14	14.0	14
hsa-mir-152:MI0000462:Homo:sapiens:miR-152:stem-loop	1	14	14.0	14
hsa-mir-425:MI0001448:Homo:sapiens:miR-425:stem-loop	6	14	14.0	14
hsa-mir-4646:MI0017273:Homo:sapiens:miR-4646:stem-loop	2	14	14.0	14
hsa-mir-1-1:MI0000651:Homo:sapiens:miR-1-1:stem-loop	1	27	13.5	0
hsa-mir-1-2:MI0000437:Homo:sapiens:miR-1-2:stem-loop	1	27	13.5	0
hsa-mir-24-2:MI0000081:Homo:sapiens:miR-24-2:stem-loop	2	15	13.0	11
hsa-mir-26b:MI0000084:Homo:sapiens:miR-26b:stem-loop	1	13	13.0	13
hsa-mir-106b:MI0000734:Homo:sapiens:miR-106b:stem-loop	3	13	13.0	13
hsa-let-7a-1:MI0000060:Homo:sapiens:let-7a-1:stem-loop	2	13	11.666666666666666	11
hsa-mir-181a-1:MI0000289:Homo:sapiens:miR-181a-1:stem-loop	7	22	11.0	0
hsa-mir-181a-2:MI0000269:Homo:sapiens:miR-181a-2:stem-loop	7	22	11.0	0
hsa-mir-199a-2:MI0000281:Homo:sapiens:miR-199a-2:stem-loop	1	19	9.5	0
hsa-mir-103a-1:MI0000109:Homo:sapiens:miR-103a-1:stem-loop	2	28	9.5	0
hsa-mir-199a-1:MI0000242:Homo:sapiens:miR-199a-1:stem-loop	1	19	9.5	0
hsa-mir-103a-2:MI0000108:Homo:sapiens:miR-103a-2:stem-loop	2	28	9.5	0
hsa-mir-192:MI0000234:Homo:sapiens:miR-192:stem-loop	6	9	9.0	9
hsa-mir-107:MI0000114:Homo:sapiens:miR-107:stem-loop	1	27	9.0	0
hsa-mir-30c-1:MI0000736:Homo:sapiens:miR-30c-1:stem-loop	4	17	8.5	0
hsa-mir-30c-2:MI0000254:Homo:sapiens:miR-30c-2:stem-loop	4	17	8.5	0
hsa-mir-30a:MI0000088:Homo:sapiens:miR-30a:stem-loop	2	8	8.0	8
hsa-let-7b:MI0000063:Homo:sapiens:let-7b:stem-loop	2	7	7.0	7
hsa-mir-505:MI0003190:Homo:sapiens:miR-505:stem-loop	6	6	6.0	6
hsa-mir-148a:MI0000253:Homo:sapiens:miR-148a:stem-loop	4	6	6.0	6
hsa-mir-3960:MI0016964:Homo:sapiens:miR-3960:stem-loop	1	5	5.0	5
hsa-mir-664a:MI0006442:Homo:sapiens:miR-664:stem-loop	5	5	5.0	5
hsa-mir-223:MI0000300:Homo:sapiens:miR-223:stem-loop	1	4	4.0	4
hsa-mir-24-1:MI0000080:Homo:sapiens:miR-24-1:stem-loop	1	4	2.0	0
hsa-mir-122:MI0000442:Homo:sapiens:miR-122:stem-loop	1	2	2.0	2
hsa-mir-130b:MI0000748:Homo:sapiens:miR-130b:stem-loop	1	2	2.0	2
hsa-mir-330:MI0000803:Homo:sapiens:miR-330:stem-loop	2	2	2.0	2
hsa-mir-451a:MI0001729:Homo:sapiens:miR-451a:stem-loop	2	2	2.0	2
hsa-mir-125b-2:MI0000470:Homo:sapiens:miR-125b-2:stem-loop	1	2	2.0	2
hsa-let-7f-1:MI0000067:Homo:sapiens:let-7f-1:stem-loop	2	2	2.0	2
hsa-mir-151b:MI0003772:Homo:sapiens:miR-151b:stem-loop	2	2	2.0	2
hsa-mir-23b:MI0000439:Homo:sapiens:miR-23b:stem-loop	2	2	2.0	2
hsa-let-7a-2:MI0000061:Homo:sapiens:let-7a-2:stem-loop	2	3	1.6666666666666665	1
hsa-mir-548t:MI0014164:Homo:sapiens:miR-548t:stem-loop	1	1	1.0	1
hsa-mir-1307:MI0006444:Homo:sapiens:miR-1307:stem-loop	1	1	1.0	1
hsa-mir-3605:MI0015995:Homo:sapiens:miR-3605:stem-loop	1	1	1.0	1
hsa-mir-4449:MI0016792:Homo:sapiens:miR-4449:stem-loop	1	1	1.0	1
hsa-mir-182:MI0000272:Homo:sapiens:miR-182:stem-loop	1	1	1.0	1
hsa-mir-4677:MI0017308:Homo:sapiens:miR-4677:stem-loop	1	1	1.0	1
hsa-mir-668:MI0003761:Homo:sapiens:miR-668:stem-loop	1	1	1.0	1
hsa-mir-339:MI0000815:Homo:sapiens:miR-339:stem-loop	1	1	1.0	1
hsa-mir-636:MI0003651:Homo:sapiens:miR-636:stem-loop	1	1	1.0	1
hsa-mir-654:MI0003676:Homo:sapiens:miR-654:stem-loop	1	1	1.0	1
hsa-mir-92a-1:MI0000093:Homo:sapiens:miR-92a-1:stem-loop	1	1	1.0	1
hsa-mir-27b:MI0000440:Homo:sapiens:miR-27b:stem-loop	1	1	1.0	1
hsa-mir-128-1:MI0000447:Homo:sapiens:miR-128-1:stem-loop	1	1	1.0	1
hsa-mir-4313:MI0015843:Homo:sapiens:miR-4313:stem-loop	1	1	1.0	1
hsa-mir-16-2:MI0000115:Homo:sapiens:miR-16-2:stem-loop	1	1	1.0	1
hsa-mir-6852:MI0022698:Homo:sapiens:miR-6852:stem-loop	1	1	1.0	1
hsa-mir-200c:MI0000650:Homo:sapiens:miR-200c:stem-loop	1	1	1.0	1
hsa-mir-486-1:MI0002470:Homo:sapiens:miR-486:stem-loop	1	1	1.0	1
hsa-let-7a-3:MI0000062:Homo:sapiens:let-7a-3:stem-loop	1	2	0.6666666666666666	0
hsa-mir-101-1:MI0000103:Homo:sapiens:miR-101-1:stem-loop	1	1	0.5	0
hsa-mir-516a-2:MI0003181:Homo:sapiens:miR-516a-2:stem-loop	1	1	0.5	0
hsa-mir-181b-1:MI0000270:Homo:sapiens:miR-181b-1:stem-loop	1	1	0.5	0
hsa-mir-181b-2:MI0000683:Homo:sapiens:miR-181b-2:stem-loop	1	1	0.5	0
hsa-mir-133a-2:MI0000451:Homo:sapiens:miR-133a-2:stem-loop	1	1	0.5	0
hsa-mir-133a-1:MI0000450:Homo:sapiens:miR-133a-1:stem-loop	1	1	0.5	0
hsa-mir-516a-1:MI0003180:Homo:sapiens:miR-516a-1:stem-loop	1	1	0.5	0
hsa-mir-101-2:MI0000739:Homo:sapiens:miR-101-2:stem-loop	1	1	0.5	0
