# Supplementary material for: Analysis of plasma‐derived small extracellular vesicle characteristics and microRNA cargo following exercise‐induced skeletal muscle damage in men
Source: Physiol Rep. 2024 Sep 20;12(18):e70056. doi: 10.14814/phy2.70056 (PMC11415274; doi:10.14814/phy2.70056)
Supplement: Supplementary file 2 — Data S2: Supporting Information. [file PHY2-12-e70056-s001.zip › Processed Files For Individual Samples/SV18362-0004_S4_R1_001.fastq_CORE_RESULTS_v4.6.2/SV18362-0004_S4_R1_001.fastq/readCounts_miRNAprecursor_antisense.txt]

ReferenceID	uniqueFragmentCount	totalReadCount	multimapAdjustedReadCount	uniqueMappingReads
hsa-mir-5193:MI0018172:Homo:sapiens:miR-5193:stem-loop	1	15	15.0	15
hsa-mir-33b:MI0003646:Homo:sapiens:miR-33b:stem-loop	1	12	12.0	12
hsa-let-7b:MI0000063:Homo:sapiens:let-7b:stem-loop	1	2	2.0	2
hsa-mir-101-1:MI0000103:Homo:sapiens:miR-101-1:stem-loop	1	1	1.0	1
hsa-mir-30e:MI0000749:Homo:sapiens:miR-30e:stem-loop	1	1	1.0	1
hsa-mir-26a-2:MI0000750:Homo:sapiens:miR-26a-2:stem-loop	1	1	1.0	1
