# Supplementary material for: Analysis of plasma‐derived small extracellular vesicle characteristics and microRNA cargo following exercise‐induced skeletal muscle damage in men
Source: Physiol Rep. 2024 Sep 20;12(18):e70056. doi: 10.14814/phy2.70056 (PMC11415274; doi:10.14814/phy2.70056)
Supplement: Supplementary file 2 — Data S2: Supporting Information. [file PHY2-12-e70056-s001.zip › Processed Files For Individual Samples/SV18362-0001_S1_R1_001.fastq_CORE_RESULTS_v4.6.2/SV18362-0001_S1_R1_001.fastq.stats]

#STATS from the exceRpt smallRNA-seq pipeline v.4.6.2 Upgraded with Updated Databases for sample SV18362-0001_S1_R1_001.fastq. Run started at 2020-02-21--13:47:12
Stage	ReadCount
input	13760245
reads_without_adapter	161421
short_reads	4100431
passed_initial_qc	9495386
calibrator	NA
UniVec_contaminants	161145
rRNA	265509
reads_used_for_alignment	9068732
genome	2984488
miRNA_sense	1411469
miRNA_antisense	0
miRNAprecursor_sense	12227
miRNAprecursor_antisense	1
tRNA_sense	97236
tRNA_antisense	37
piRNA_sense	316927
piRNA_antisense	0
gencode_sense	820814
gencode_antisense	12726
circularRNA_sense	14628
circularRNA_antisense	5846
not_mapped_to_genome_or_libs	6084244
#END OF STATS from the exceRpt smallRNA-seq pipeline. Run completed at 2020-02-21--14:09:53
