# Supplementary material for: Analysis of plasma‐derived small extracellular vesicle characteristics and microRNA cargo following exercise‐induced skeletal muscle damage in men
Source: Physiol Rep. 2024 Sep 20;12(18):e70056. doi: 10.14814/phy2.70056 (PMC11415274; doi:10.14814/phy2.70056)
Supplement: Supplementary file 2 — Data S2: Supporting Information. [file PHY2-12-e70056-s001.zip › Processed Files For Individual Samples/SV18362-0004_S4_R1_001.fastq_CORE_RESULTS_v4.6.2/SV18362-0004_S4_R1_001.fastq/readCounts_miRNAmature_sense.txt]

ReferenceID	uniqueFragmentCount	totalReadCount	multimapAdjustedReadCount	uniqueMappingReads
hsa-miR-26a-5p:MIMAT0000082:Homo:sapiens:miR-26a-5p	133	499048	499048.0	499048
hsa-miR-191-5p:MIMAT0000440:Homo:sapiens:miR-191-5p	202	188194	188194.0	188194
hsa-let-7f-5p:MIMAT0000067:Homo:sapiens:let-7f-5p	112	117622	117622.0	117622
hsa-miR-151a-5p:MIMAT0004697:Homo:sapiens:miR-151a-5p|hsa-miR-151b:MIMAT0010214:Homo:sapiens:miR-151b	38	106765	105445.83333333333	104135
hsa-miR-486-5p:MIMAT0002177:Homo:sapiens:miR-486-5p	173	97486	97486.0	97486
hsa-miR-423-5p:MIMAT0004748:Homo:sapiens:miR-423-5p	153	88336	88336.0	88336
hsa-miR-146a-5p:MIMAT0000449:Homo:sapiens:miR-146a-5p	182	87686	87686.0	87686
hsa-miR-10b-5p:MIMAT0000254:Homo:sapiens:miR-10b-5p	104	60407	60407.0	60407
hsa-miR-30d-5p:MIMAT0000245:Homo:sapiens:miR-30d-5p	83	57772	57772.0	57772
hsa-miR-1-3p:MIMAT0000416:Homo:sapiens:miR-1-3p	49	55962	55962.0	55962
hsa-miR-125a-5p:MIMAT0000443:Homo:sapiens:miR-125a-5p	72	50469	50469.0	50469
hsa-let-7a-5p:MIMAT0000062:Homo:sapiens:let-7a-5p	90	46889	46836.0	46783
hsa-miR-10a-5p:MIMAT0000253:Homo:sapiens:miR-10a-5p	122	43011	43011.0	43011
hsa-miR-21-5p:MIMAT0000076:Homo:sapiens:miR-21-5p	73	37927	37927.0	37927
hsa-miR-92a-3p:MIMAT0000092:Homo:sapiens:miR-92a-3p	162	36059	36059.0	36059
hsa-miR-30e-5p:MIMAT0000692:Homo:sapiens:miR-30e-5p	39	32149	32149.0	32149
hsa-miR-184:MIMAT0000454:Homo:sapiens:miR-184	62	30800	30800.0	30800
hsa-let-7b-5p:MIMAT0000063:Homo:sapiens:let-7b-5p	123	29091	29091.0	29091
hsa-miR-27b-3p:MIMAT0000419:Homo:sapiens:miR-27b-3p	64	26613	26393.0	26173
hsa-miR-146b-5p:MIMAT0002809:Homo:sapiens:miR-146b-5p	117	24387	24387.0	24387
hsa-miR-126-3p:MIMAT0000445:Homo:sapiens:miR-126-3p	110	23293	23293.0	23293
hsa-miR-99b-5p:MIMAT0000689:Homo:sapiens:miR-99b-5p	72	18827	18827.0	18827
hsa-miR-423-3p:MIMAT0001340:Homo:sapiens:miR-423-3p	66	16887	16887.0	16887
hsa-miR-22-3p:MIMAT0000077:Homo:sapiens:miR-22-3p	38	15071	15071.0	15071
hsa-miR-151a-3p:MIMAT0000757:Homo:sapiens:miR-151a-3p	81	15036	15036.0	15036
hsa-miR-148b-3p:MIMAT0000759:Homo:sapiens:miR-148b-3p	46	14388	14388.0	14388
hsa-miR-181a-5p:MIMAT0000256:Homo:sapiens:miR-181a-5p	44	13803	13803.0	13803
hsa-let-7i-5p:MIMAT0000415:Homo:sapiens:let-7i-5p	44	12918	12918.0	12918
hsa-miR-30c-5p:MIMAT0000244:Homo:sapiens:miR-30c-5p	47	11249	11249.0	11249
hsa-miR-126-5p:MIMAT0000444:Homo:sapiens:miR-126-5p	45	10629	10629.0	10629
hsa-miR-224-5p:MIMAT0000281:Homo:sapiens:miR-224-5p	35	9332	9332.0	9332
hsa-let-7g-5p:MIMAT0000414:Homo:sapiens:let-7g-5p	45	8958	8958.0	8958
hsa-miR-148a-3p:MIMAT0000243:Homo:sapiens:miR-148a-3p	53	8463	8463.0	8463
hsa-miR-222-3p:MIMAT0000279:Homo:sapiens:miR-222-3p	49	8050	8050.0	8050
hsa-miR-30a-5p:MIMAT0000087:Homo:sapiens:miR-30a-5p	41	7857	7857.0	7857
hsa-let-7d-5p:MIMAT0000065:Homo:sapiens:let-7d-5p	42	7485	7485.0	7485
hsa-miR-28-3p:MIMAT0004502:Homo:sapiens:miR-28-3p	48	7350	7350.0	7350
hsa-miR-143-3p:MIMAT0000435:Homo:sapiens:miR-143-3p	44	7293	7293.0	7293
hsa-miR-185-5p:MIMAT0000455:Homo:sapiens:miR-185-5p	46	7094	7094.0	7094
hsa-miR-221-3p:MIMAT0000278:Homo:sapiens:miR-221-3p	38	5871	5871.0	5871
hsa-miR-101-3p:MIMAT0000099:Homo:sapiens:miR-101-3p	41	5652	5652.0	5652
hsa-miR-186-5p:MIMAT0000456:Homo:sapiens:miR-186-5p	30	4984	4984.0	4984
hsa-miR-99a-5p:MIMAT0000097:Homo:sapiens:miR-99a-5p	43	4859	4859.0	4859
hsa-miR-140-3p:MIMAT0004597:Homo:sapiens:miR-140-3p	54	4664	4664.0	4664
hsa-miR-320a-3p:MIMAT0000510:Homo:sapiens:miR-320a-3p	66	5082	4194.333333333334	3489
hsa-miR-122-5p:MIMAT0000421:Homo:sapiens:miR-122-5p	42	4103	4103.0	4103
hsa-miR-199a-5p:MIMAT0000231:Homo:sapiens:miR-199a-5p	25	4024	4024.0	4024
hsa-miR-484:MIMAT0002174:Homo:sapiens:miR-484	42	4019	4019.0	4019
hsa-miR-27a-3p:MIMAT0000084:Homo:sapiens:miR-27a-3p	39	3979	3759.0	3539
hsa-miR-100-5p:MIMAT0000098:Homo:sapiens:miR-100-5p	33	3750	3750.0	3750
hsa-miR-24-3p:MIMAT0000080:Homo:sapiens:miR-24-3p	25	3714	3714.0	3714
hsa-miR-127-3p:MIMAT0000446:Homo:sapiens:miR-127-3p	50	3696	3696.0	3696
hsa-miR-23a-3p:MIMAT0000078:Homo:sapiens:miR-23a-3p	52	3681	3673.5	3666
hsa-miR-451a:MIMAT0001631:Homo:sapiens:miR-451a	23	3656	3656.0	3656
hsa-miR-151a-5p:MIMAT0004697:Homo:sapiens:miR-151a-5p	41	3599	3599.0	3599
hsa-miR-199b-3p:MIMAT0004563:Homo:sapiens:miR-199b-3p|hsa-miR-199a-3p:MIMAT0000232:Homo:sapiens:miR-199a-3p	40	3567	3567.0	3567
hsa-let-7e-5p:MIMAT0000066:Homo:sapiens:let-7e-5p	38	3558	3558.0	3558
hsa-miR-23b-3p:MIMAT0000418:Homo:sapiens:miR-23b-3p	45	3497	3497.0	3497
hsa-miR-150-5p:MIMAT0000451:Homo:sapiens:miR-150-5p	28	3428	3428.0	3428
hsa-miR-409-3p:MIMAT0001639:Homo:sapiens:miR-409-3p	34	3402	3402.0	3402
hsa-miR-142-5p:MIMAT0000433:Homo:sapiens:miR-142-5p	26	3244	3244.0	3244
hsa-miR-192-5p:MIMAT0000222:Homo:sapiens:miR-192-5p	30	3149	3148.5	3148
hsa-miR-26b-5p:MIMAT0000083:Homo:sapiens:miR-26b-5p	33	3114	3114.0	3114
hsa-miR-584-5p:MIMAT0003249:Homo:sapiens:miR-584-5p	31	3095	3095.0	3095
hsa-miR-125b-5p:MIMAT0000423:Homo:sapiens:miR-125b-5p	34	2763	2763.0	2763
hsa-miR-1301-3p:MIMAT0005797:Homo:sapiens:miR-1301-3p	44	2538	2538.0	2538
hsa-miR-342-3p:MIMAT0000753:Homo:sapiens:miR-342-3p	36	2392	2392.0	2392
hsa-miR-103a-3p:MIMAT0000101:Homo:sapiens:miR-103a-3p	29	2476	2391.5	2307
hsa-miR-221-5p:MIMAT0004568:Homo:sapiens:miR-221-5p	35	2204	2204.0	2204
hsa-miR-16-5p:MIMAT0000069:Homo:sapiens:miR-16-5p	27	2028	2028.0	2028
hsa-miR-128-3p:MIMAT0000424:Homo:sapiens:miR-128-3p	31	1864	1864.0	1864
hsa-miR-30b-5p:MIMAT0000420:Homo:sapiens:miR-30b-5p	16	1799	1798.5	1798
hsa-miR-182-5p:MIMAT0000259:Homo:sapiens:miR-182-5p	26	1792	1792.0	1792
hsa-miR-152-3p:MIMAT0000438:Homo:sapiens:miR-152-3p	27	1717	1717.0	1717
hsa-miR-130b-5p:MIMAT0004680:Homo:sapiens:miR-130b-5p	13	1578	1578.0	1578
hsa-miR-223-3p:MIMAT0000280:Homo:sapiens:miR-223-3p	36	1573	1573.0	1573
hsa-miR-361-5p:MIMAT0000703:Homo:sapiens:miR-361-5p	14	1561	1561.0	1561
hsa-miR-654-3p:MIMAT0004814:Homo:sapiens:miR-654-3p	15	1532	1532.0	1532
hsa-miR-16-2-3p:MIMAT0004518:Homo:sapiens:miR-16-2-3p	21	1475	1475.0	1475
hsa-miR-25-3p:MIMAT0000081:Homo:sapiens:miR-25-3p	19	1419	1419.0	1419
hsa-miR-744-5p:MIMAT0004945:Homo:sapiens:miR-744-5p	22	1406	1406.0	1406
hsa-miR-151b:MIMAT0010214:Homo:sapiens:miR-151b	29	2708	1388.8333333333333	78
hsa-miR-363-3p:MIMAT0000707:Homo:sapiens:miR-363-3p	26	1316	1316.0	1316
hsa-miR-335-3p:MIMAT0004703:Homo:sapiens:miR-335-3p	19	1270	1270.0	1270
hsa-miR-92b-3p:MIMAT0003218:Homo:sapiens:miR-92b-3p	31	1221	1221.0	1221
hsa-miR-877-5p:MIMAT0004949:Homo:sapiens:miR-877-5p	28	1101	1101.0	1101
hsa-miR-501-3p:MIMAT0004774:Homo:sapiens:miR-501-3p	17	1043	1043.0	1043
hsa-miR-323b-3p:MIMAT0015050:Homo:sapiens:miR-323b-3p	14	1003	1003.0	1003
hsa-miR-4433b-5p:MIMAT0030413:Homo:sapiens:miR-4433b-5p	37	983	983.0	983
hsa-miR-7-5p:MIMAT0000252:Homo:sapiens:miR-7-5p	17	933	933.0	933
hsa-miR-664a-5p:MIMAT0005948:Homo:sapiens:miR-664a-5p	15	895	895.0	895
hsa-miR-425-5p:MIMAT0003393:Homo:sapiens:miR-425-5p	15	881	881.0	881
hsa-miR-494-3p:MIMAT0002816:Homo:sapiens:miR-494-3p	15	866	866.0	866
hsa-miR-340-5p:MIMAT0004692:Homo:sapiens:miR-340-5p	12	820	820.0	820
hsa-miR-28-5p:MIMAT0000085:Homo:sapiens:miR-28-5p	15	787	770.3333333333334	762
hsa-let-7d-3p:MIMAT0004484:Homo:sapiens:let-7d-3p	15	758	758.0	758
hsa-miR-15b-5p:MIMAT0000417:Homo:sapiens:miR-15b-5p	10	753	753.0	753
hsa-miR-340-3p:MIMAT0000750:Homo:sapiens:miR-340-3p	19	750	750.0	750
hsa-miR-628-3p:MIMAT0003297:Homo:sapiens:miR-628-3p	21	742	742.0	742
hsa-miR-320b:MIMAT0005792:Homo:sapiens:miR-320b	22	1609	721.3333333333334	16
hsa-miR-483-5p:MIMAT0004761:Homo:sapiens:miR-483-5p	16	710	710.0	710
hsa-miR-106b-3p:MIMAT0004672:Homo:sapiens:miR-106b-3p	21	706	706.0	706
hsa-miR-330-3p:MIMAT0000751:Homo:sapiens:miR-330-3p	20	682	682.0	682
hsa-miR-2110:MIMAT0010133:Homo:sapiens:miR-2110	16	676	676.0	676
hsa-let-7c-5p:MIMAT0000064:Homo:sapiens:let-7c-5p	19	678	625.0	572
hsa-miR-769-5p:MIMAT0003886:Homo:sapiens:miR-769-5p	8	615	615.0	615
hsa-miR-378a-3p:MIMAT0000732:Homo:sapiens:miR-378a-3p	12	599	591.0	583
hsa-miR-505-5p:MIMAT0004776:Homo:sapiens:miR-505-5p	9	583	583.0	583
hsa-miR-505-3p:MIMAT0002876:Homo:sapiens:miR-505-3p	3	569	569.0	569
hsa-miR-29a-3p:MIMAT0000086:Homo:sapiens:miR-29a-3p	12	566	566.0	566
hsa-miR-652-3p:MIMAT0003322:Homo:sapiens:miR-652-3p	9	541	541.0	541
hsa-miR-144-5p:MIMAT0004600:Homo:sapiens:miR-144-5p	13	536	536.0	536
hsa-miR-181b-5p:MIMAT0000257:Homo:sapiens:miR-181b-5p	15	530	530.0	530
hsa-miR-589-5p:MIMAT0004799:Homo:sapiens:miR-589-5p	10	525	525.0	525
hsa-miR-335-5p:MIMAT0000765:Homo:sapiens:miR-335-5p	11	503	503.0	503
hsa-miR-500a-3p:MIMAT0002871:Homo:sapiens:miR-500a-3p	14	490	484.0	478
hsa-miR-20a-5p:MIMAT0000075:Homo:sapiens:miR-20a-5p	6	480	480.0	480
hsa-miR-139-3p:MIMAT0004552:Homo:sapiens:miR-139-3p	15	479	479.0	479
hsa-miR-139-5p:MIMAT0000250:Homo:sapiens:miR-139-5p	16	457	457.0	457
hsa-miR-98-5p:MIMAT0000096:Homo:sapiens:miR-98-5p	12	447	447.0	447
hsa-miR-409-5p:MIMAT0001638:Homo:sapiens:miR-409-5p	11	426	426.0	426
hsa-miR-342-5p:MIMAT0004694:Homo:sapiens:miR-342-5p	14	421	421.0	421
hsa-miR-144-3p:MIMAT0000436:Homo:sapiens:miR-144-3p	6	405	405.0	405
hsa-miR-181a-2-3p:MIMAT0004558:Homo:sapiens:miR-181a-2-3p	8	398	398.0	398
hsa-miR-133a-3p:MIMAT0000427:Homo:sapiens:miR-133a-3p	8	396	396.0	396
hsa-miR-370-3p:MIMAT0000722:Homo:sapiens:miR-370-3p	9	395	395.0	395
hsa-miR-1307-3p:MIMAT0005951:Homo:sapiens:miR-1307-3p	11	394	394.0	394
hsa-miR-485-3p:MIMAT0002176:Homo:sapiens:miR-485-3p	6	391	391.0	391
hsa-miR-671-3p:MIMAT0004819:Homo:sapiens:miR-671-3p	12	377	377.0	377
hsa-miR-181a-3p:MIMAT0000270:Homo:sapiens:miR-181a-3p	10	375	375.0	375
hsa-miR-1271-5p:MIMAT0005796:Homo:sapiens:miR-1271-5p	9	370	370.0	370
hsa-miR-543:MIMAT0004954:Homo:sapiens:miR-543	8	359	359.0	359
hsa-miR-425-3p:MIMAT0001343:Homo:sapiens:miR-425-3p	22	357	357.0	357
hsa-miR-485-5p:MIMAT0002175:Homo:sapiens:miR-485-5p	8	340	340.0	340
hsa-miR-411-5p:MIMAT0003329:Homo:sapiens:miR-411-5p	8	335	335.0	335
hsa-miR-4433b-3p:MIMAT0030414:Homo:sapiens:miR-4433b-3p	19	318	318.0	318
hsa-miR-96-5p:MIMAT0000095:Homo:sapiens:miR-96-5p	5	305	305.0	305
hsa-miR-323a-3p:MIMAT0000755:Homo:sapiens:miR-323a-3p	8	299	299.0	299
hsa-miR-432-5p:MIMAT0002814:Homo:sapiens:miR-432-5p	12	295	295.0	295
hsa-miR-197-3p:MIMAT0000227:Homo:sapiens:miR-197-3p	9	294	294.0	294
hsa-miR-421:MIMAT0003339:Homo:sapiens:miR-421	8	266	266.0	266
hsa-miR-23b-5p:MIMAT0004587:Homo:sapiens:miR-23b-5p	12	260	260.0	260
hsa-miR-625-3p:MIMAT0004808:Homo:sapiens:miR-625-3p	13	257	257.0	257
hsa-miR-503-5p:MIMAT0002874:Homo:sapiens:miR-503-5p	8	252	252.0	252
hsa-miR-136-3p:MIMAT0004606:Homo:sapiens:miR-136-3p	8	251	251.0	251
hsa-miR-30e-3p:MIMAT0000693:Homo:sapiens:miR-30e-3p	5	248	248.0	248
hsa-miR-374a-5p:MIMAT0000727:Homo:sapiens:miR-374a-5p	6	247	247.0	247
hsa-miR-361-3p:MIMAT0004682:Homo:sapiens:miR-361-3p	13	243	243.0	243
hsa-miR-93-5p:MIMAT0000093:Homo:sapiens:miR-93-5p	6	235	235.0	235
hsa-miR-145-3p:MIMAT0004601:Homo:sapiens:miR-145-3p	8	231	231.0	231
hsa-miR-6852-5p:MIMAT0027604:Homo:sapiens:miR-6852-5p	10	228	228.0	228
hsa-miR-183-5p:MIMAT0000261:Homo:sapiens:miR-183-5p	5	226	226.0	226
hsa-miR-200b-3p:MIMAT0000318:Homo:sapiens:miR-200b-3p	5	220	220.0	220
hsa-miR-320c:MIMAT0005793:Homo:sapiens:miR-320c	18	551	219.33333333333334	70
hsa-miR-30a-3p:MIMAT0000088:Homo:sapiens:miR-30a-3p	7	219	219.0	219
hsa-miR-17-5p:MIMAT0000070:Homo:sapiens:miR-17-5p	3	212	212.0	212
hsa-miR-493-5p:MIMAT0002813:Homo:sapiens:miR-493-5p	2	208	208.0	208
hsa-miR-379-5p:MIMAT0000733:Homo:sapiens:miR-379-5p	6	205	205.0	205
hsa-miR-181c-3p:MIMAT0004559:Homo:sapiens:miR-181c-3p	8	202	202.0	202
hsa-miR-339-5p:MIMAT0000764:Homo:sapiens:miR-339-5p	7	188	188.0	188
hsa-miR-345-5p:MIMAT0000772:Homo:sapiens:miR-345-5p	3	187	187.0	187
hsa-miR-95-3p:MIMAT0000094:Homo:sapiens:miR-95-3p	6	182	182.0	182
hsa-miR-374b-5p:MIMAT0004955:Homo:sapiens:miR-374b-5p	5	182	181.5	181
hsa-miR-486-3p:MIMAT0004762:Homo:sapiens:miR-486-3p	6	174	174.0	174
hsa-miR-124-3p:MIMAT0000422:Homo:sapiens:miR-124-3p	6	174	174.0	174
hsa-miR-548av-5p:MIMAT0022303:Homo:sapiens:miR-548av-5p|hsa-miR-548k:MIMAT0005882:Homo:sapiens:miR-548k	5	168	167.5	167
hsa-miR-493-3p:MIMAT0003161:Homo:sapiens:miR-493-3p	2	164	164.0	164
hsa-miR-374a-3p:MIMAT0004688:Homo:sapiens:miR-374a-3p	2	157	157.0	157
hsa-miR-26b-3p:MIMAT0004500:Homo:sapiens:miR-26b-3p	3	156	156.0	156
hsa-miR-328-3p:MIMAT0000752:Homo:sapiens:miR-328-3p	8	154	154.0	154
hsa-miR-142-3p:MIMAT0000434:Homo:sapiens:miR-142-3p	5	154	154.0	154
hsa-miR-411-3p:MIMAT0004813:Homo:sapiens:miR-411-3p	3	151	151.0	151
hsa-miR-106b-5p:MIMAT0000680:Homo:sapiens:miR-106b-5p	3	151	151.0	151
hsa-miR-29b-3p:MIMAT0000100:Homo:sapiens:miR-29b-3p	8	149	149.0	149
hsa-miR-21-3p:MIMAT0004494:Homo:sapiens:miR-21-3p	2	148	148.0	148
hsa-miR-654-5p:MIMAT0003330:Homo:sapiens:miR-654-5p	5	141	141.0	141
hsa-miR-155-5p:MIMAT0000646:Homo:sapiens:miR-155-5p	13	141	141.0	141
hsa-miR-548e-3p:MIMAT0005874:Homo:sapiens:miR-548e-3p	6	138	138.0	138
hsa-miR-148a-5p:MIMAT0004549:Homo:sapiens:miR-148a-5p	2	133	133.0	133
hsa-miR-3615:MIMAT0017994:Homo:sapiens:miR-3615	8	129	129.0	129
hsa-miR-5010-5p:MIMAT0021043:Homo:sapiens:miR-5010-5p	6	127	127.0	127
hsa-miR-629-5p:MIMAT0004810:Homo:sapiens:miR-629-5p	6	127	127.0	127
hsa-miR-329-3p:MIMAT0001629:Homo:sapiens:miR-329-3p	8	126	126.0	126
hsa-miR-605-3p:MIMAT0026621:Homo:sapiens:miR-605-3p	3	126	126.0	126
hsa-miR-4677-3p:MIMAT0019761:Homo:sapiens:miR-4677-3p	3	123	123.0	123
hsa-miR-25-5p:MIMAT0004498:Homo:sapiens:miR-25-5p	2	121	121.0	121
hsa-miR-412-5p:MIMAT0026557:Homo:sapiens:miR-412-5p	2	113	113.0	113
hsa-miR-107:MIMAT0000104:Homo:sapiens:miR-107	14	197	112.5	28
hsa-miR-338-5p:MIMAT0004701:Homo:sapiens:miR-338-5p	1	112	112.0	112
hsa-miR-574-5p:MIMAT0004795:Homo:sapiens:miR-574-5p	6	111	111.0	111
hsa-miR-6842-3p:MIMAT0027587:Homo:sapiens:miR-6842-3p	5	109	109.0	109
hsa-miR-134-5p:MIMAT0000447:Homo:sapiens:miR-134-5p	5	108	108.0	108
hsa-miR-146b-3p:MIMAT0004766:Homo:sapiens:miR-146b-3p	5	107	107.0	107
hsa-miR-27b-5p:MIMAT0004588:Homo:sapiens:miR-27b-5p	5	105	105.0	105
hsa-miR-664b-5p:MIMAT0022271:Homo:sapiens:miR-664b-5p	7	102	102.0	102
hsa-miR-1273h-3p:MIMAT0030416:Homo:sapiens:miR-1273h-3p	4	100	100.0	100
hsa-miR-4446-3p:MIMAT0018965:Homo:sapiens:miR-4446-3p	6	99	99.0	99
hsa-miR-452-5p:MIMAT0001635:Homo:sapiens:miR-452-5p	5	97	97.0	97
hsa-miR-941:MIMAT0004984:Homo:sapiens:miR-941	2	97	97.0	97
hsa-miR-450b-5p:MIMAT0004909:Homo:sapiens:miR-450b-5p	3	94	94.0	94
hsa-miR-181d-5p:MIMAT0002821:Homo:sapiens:miR-181d-5p	5	90	90.0	90
hsa-miR-766-3p:MIMAT0003888:Homo:sapiens:miR-766-3p	5	90	90.0	90
hsa-miR-93-3p:MIMAT0004509:Homo:sapiens:miR-93-3p	5	87	87.0	87
hsa-miR-203a-3p:MIMAT0000264:Homo:sapiens:miR-203a-3p	5	86	86.0	86
hsa-miR-15b-3p:MIMAT0004586:Homo:sapiens:miR-15b-3p	3	82	82.0	82
hsa-miR-4662a-5p:MIMAT0019731:Homo:sapiens:miR-4662a-5p	2	77	77.0	77
hsa-miR-339-3p:MIMAT0004702:Homo:sapiens:miR-339-3p	6	77	77.0	77
hsa-miR-1226-3p:MIMAT0005577:Homo:sapiens:miR-1226-3p	5	76	76.0	76
hsa-miR-125b-2-3p:MIMAT0004603:Homo:sapiens:miR-125b-2-3p	4	75	75.0	75
hsa-miR-191-3p:MIMAT0001618:Homo:sapiens:miR-191-3p	4	75	75.0	75
hsa-miR-454-5p:MIMAT0003884:Homo:sapiens:miR-454-5p	4	75	75.0	75
hsa-miR-1908-5p:MIMAT0007881:Homo:sapiens:miR-1908-5p	4	73	73.0	73
hsa-miR-487b-3p:MIMAT0003180:Homo:sapiens:miR-487b-3p	2	73	73.0	73
hsa-miR-30c-1-3p:MIMAT0004674:Homo:sapiens:miR-30c-1-3p	4	73	73.0	73
hsa-miR-889-3p:MIMAT0004921:Homo:sapiens:miR-889-3p	2	70	70.0	70
hsa-miR-320d:MIMAT0006764:Homo:sapiens:miR-320d	6	169	70.0	37
hsa-miR-1292-5p:MIMAT0005943:Homo:sapiens:miR-1292-5p	4	67	67.0	67
hsa-miR-3928-3p:MIMAT0018205:Homo:sapiens:miR-3928-3p	6	66	66.0	66
hsa-miR-326:MIMAT0000756:Homo:sapiens:miR-326	3	65	65.0	65
hsa-miR-1343-3p:MIMAT0019776:Homo:sapiens:miR-1343-3p	4	65	65.0	65
hsa-miR-532-5p:MIMAT0002888:Homo:sapiens:miR-532-5p	4	63	63.0	63
hsa-miR-516a-5p:MIMAT0004770:Homo:sapiens:miR-516a-5p	2	62	62.0	62
hsa-miR-362-5p:MIMAT0000705:Homo:sapiens:miR-362-5p	2	62	62.0	62
hsa-miR-194-5p:MIMAT0000460:Homo:sapiens:miR-194-5p	3	61	61.0	61
hsa-miR-424-3p:MIMAT0004749:Homo:sapiens:miR-424-3p	4	61	61.0	61
hsa-miR-200c-3p:MIMAT0000617:Homo:sapiens:miR-200c-3p	2	61	61.0	61
hsa-miR-495-3p:MIMAT0002817:Homo:sapiens:miR-495-3p	3	61	61.0	61
hsa-miR-4732-5p:MIMAT0019855:Homo:sapiens:miR-4732-5p	5	60	60.0	60
hsa-miR-4659b-3p:MIMAT0019734:Homo:sapiens:miR-4659b-3p	4	60	60.0	60
hsa-miR-1323:MIMAT0005795:Homo:sapiens:miR-1323	2	59	59.0	59
hsa-miR-301a-5p:MIMAT0022696:Homo:sapiens:miR-301a-5p	1	59	59.0	59
hsa-miR-3177-3p:MIMAT0015054:Homo:sapiens:miR-3177-3p	3	58	58.0	58
hsa-miR-19b-3p:MIMAT0000074:Homo:sapiens:miR-19b-3p	2	57	57.0	57
hsa-let-7a-3p:MIMAT0004481:Homo:sapiens:let-7a-3p	2	57	57.0	57
hsa-miR-3120-3p:MIMAT0014982:Homo:sapiens:miR-3120-3p	3	54	54.0	54
hsa-miR-6810-5p:MIMAT0027520:Homo:sapiens:miR-6810-5p	5	53	53.0	53
hsa-miR-181c-5p:MIMAT0000258:Homo:sapiens:miR-181c-5p	3	52	52.0	52
hsa-miR-4738-3p:MIMAT0019867:Homo:sapiens:miR-4738-3p	4	51	51.0	51
hsa-miR-410-3p:MIMAT0002171:Homo:sapiens:miR-410-3p	1	48	48.0	48
hsa-miR-766-5p:MIMAT0022714:Homo:sapiens:miR-766-5p	4	47	47.0	47
hsa-miR-214-3p:MIMAT0000271:Homo:sapiens:miR-214-3p	4	47	47.0	47
hsa-miR-3605-5p:MIMAT0017981:Homo:sapiens:miR-3605-5p	4	46	46.0	46
hsa-miR-1468-5p:MIMAT0006789:Homo:sapiens:miR-1468-5p	2	46	46.0	46
hsa-miR-125a-3p:MIMAT0004602:Homo:sapiens:miR-125a-3p	4	46	46.0	46
hsa-miR-3150a-5p:MIMAT0019206:Homo:sapiens:miR-3150a-5p	1	46	46.0	46
hsa-miR-214-5p:MIMAT0004564:Homo:sapiens:miR-214-5p	1	45	45.0	45
hsa-miR-574-3p:MIMAT0003239:Homo:sapiens:miR-574-3p	4	44	44.0	44
hsa-miR-576-3p:MIMAT0004796:Homo:sapiens:miR-576-3p	2	43	43.0	43
hsa-miR-3605-3p:MIMAT0017982:Homo:sapiens:miR-3605-3p	2	43	43.0	43
hsa-miR-6847-5p:MIMAT0027594:Homo:sapiens:miR-6847-5p	3	43	43.0	43
hsa-miR-1843:MIMAT0039764:Homo:sapiens:miR-1843	2	42	42.0	42
hsa-miR-6721-5p:MIMAT0025852:Homo:sapiens:miR-6721-5p	1	41	41.0	41
hsa-miR-141-3p:MIMAT0000432:Homo:sapiens:miR-141-3p	2	41	41.0	41
hsa-miR-1299:MIMAT0005887:Homo:sapiens:miR-1299	3	41	41.0	41
hsa-miR-616-3p:MIMAT0004805:Homo:sapiens:miR-616-3p	3	40	40.0	40
hsa-miR-195-3p:MIMAT0004615:Homo:sapiens:miR-195-3p	2	40	40.0	40
hsa-miR-1224-5p:MIMAT0005458:Homo:sapiens:miR-1224-5p	2	40	40.0	40
hsa-miR-2355-3p:MIMAT0017950:Homo:sapiens:miR-2355-3p	3	39	39.0	39
hsa-miR-10b-3p:MIMAT0004556:Homo:sapiens:miR-10b-3p	3	38	38.0	38
hsa-miR-5196-3p:MIMAT0021129:Homo:sapiens:miR-5196-3p	2	38	38.0	38
hsa-miR-150-3p:MIMAT0004610:Homo:sapiens:miR-150-3p	2	38	38.0	38
hsa-miR-3144-5p:MIMAT0015014:Homo:sapiens:miR-3144-5p	3	37	37.0	37
hsa-miR-1914-5p:MIMAT0007889:Homo:sapiens:miR-1914-5p	2	37	37.0	37
hsa-miR-7976:MIMAT0031179:Homo:sapiens:miR-7976	3	37	37.0	37
hsa-miR-758-3p:MIMAT0003879:Homo:sapiens:miR-758-3p	2	36	36.0	36
hsa-miR-145-5p:MIMAT0000437:Homo:sapiens:miR-145-5p	1	35	35.0	35
hsa-miR-433-3p:MIMAT0001627:Homo:sapiens:miR-433-3p	2	34	34.0	34
hsa-miR-624-5p:MIMAT0003293:Homo:sapiens:miR-624-5p	1	34	34.0	34
hsa-miR-18a-5p:MIMAT0000072:Homo:sapiens:miR-18a-5p	1	33	33.0	33
hsa-miR-625-5p:MIMAT0003294:Homo:sapiens:miR-625-5p	3	33	33.0	33
hsa-miR-15a-5p:MIMAT0000068:Homo:sapiens:miR-15a-5p	4	33	33.0	33
hsa-miR-3173-5p:MIMAT0019214:Homo:sapiens:miR-3173-5p	2	32	32.0	32
hsa-miR-548bc:MIMAT0039765:Homo:sapiens:miR-548bc	1	32	32.0	32
hsa-miR-4732-3p:MIMAT0019856:Homo:sapiens:miR-4732-3p	2	31	31.0	31
hsa-miR-1255a:MIMAT0005906:Homo:sapiens:miR-1255a	2	30	30.0	30
hsa-miR-577:MIMAT0003242:Homo:sapiens:miR-577	1	30	30.0	30
hsa-miR-656-3p:MIMAT0003332:Homo:sapiens:miR-656-3p	1	28	28.0	28
hsa-miR-212-5p:MIMAT0022695:Homo:sapiens:miR-212-5p	2	28	28.0	28
hsa-miR-200a-3p:MIMAT0000682:Homo:sapiens:miR-200a-3p	2	28	28.0	28
hsa-miR-539-3p:MIMAT0022705:Homo:sapiens:miR-539-3p	1	28	28.0	28
hsa-miR-6730-5p:MIMAT0027361:Homo:sapiens:miR-6730-5p	2	28	28.0	28
hsa-miR-19a-3p:MIMAT0000073:Homo:sapiens:miR-19a-3p	2	27	27.0	27
hsa-miR-223-5p:MIMAT0004570:Homo:sapiens:miR-223-5p	1	27	27.0	27
hsa-miR-377-5p:MIMAT0004689:Homo:sapiens:miR-377-5p	2	26	26.0	26
hsa-miR-515-5p:MIMAT0002826:Homo:sapiens:miR-515-5p	1	26	26.0	26
hsa-miR-381-3p:MIMAT0000736:Homo:sapiens:miR-381-3p	1	26	26.0	26
hsa-miR-3918:MIMAT0018192:Homo:sapiens:miR-3918	1	25	25.0	25
hsa-let-7f-2-3p:MIMAT0004487:Homo:sapiens:let-7f-2-3p	1	25	25.0	25
hsa-miR-10527-5p:MIMAT0041997:Homo:sapiens:miR-10527-5p	1	25	25.0	25
hsa-miR-1277-3p:MIMAT0005933:Homo:sapiens:miR-1277-3p	1	25	25.0	25
hsa-let-7b-3p:MIMAT0004482:Homo:sapiens:let-7b-3p	2	24	24.0	24
hsa-miR-641:MIMAT0003311:Homo:sapiens:miR-641	1	24	24.0	24
hsa-miR-4804-5p:MIMAT0019984:Homo:sapiens:miR-4804-5p	1	24	24.0	24
hsa-miR-11400:MIMAT0044657:Homo:sapiens:miR-11400	2	23	23.0	23
hsa-miR-10399-5p:MIMAT0041629:Homo:sapiens:miR-10399-5p	3	23	23.0	23
hsa-miR-1270:MIMAT0005924:Homo:sapiens:miR-1270	1	23	23.0	23
hsa-miR-199b-5p:MIMAT0000263:Homo:sapiens:miR-199b-5p	2	23	23.0	23
hsa-miR-130b-3p:MIMAT0000691:Homo:sapiens:miR-130b-3p	1	23	23.0	23
hsa-miR-92b-5p:MIMAT0004792:Homo:sapiens:miR-92b-5p	2	23	23.0	23
hsa-miR-496:MIMAT0002818:Homo:sapiens:miR-496	1	23	23.0	23
hsa-miR-509-3p:MIMAT0002881:Homo:sapiens:miR-509-3p	1	22	22.0	22
hsa-miR-874-3p:MIMAT0004911:Homo:sapiens:miR-874-3p	1	22	22.0	22
hsa-miR-671-5p:MIMAT0003880:Homo:sapiens:miR-671-5p	1	22	22.0	22
hsa-miR-17-3p:MIMAT0000071:Homo:sapiens:miR-17-3p	1	22	22.0	22
hsa-miR-1285-3p:MIMAT0005876:Homo:sapiens:miR-1285-3p	1	22	22.0	22
hsa-miR-6837-5p:MIMAT0027576:Homo:sapiens:miR-6837-5p	2	21	21.0	21
hsa-miR-4645-3p:MIMAT0019706:Homo:sapiens:miR-4645-3p	1	21	21.0	21
hsa-miR-5680:MIMAT0022468:Homo:sapiens:miR-5680	1	21	21.0	21
hsa-miR-556-5p:MIMAT0003220:Homo:sapiens:miR-556-5p	1	21	21.0	21
hsa-miR-1247-3p:MIMAT0022721:Homo:sapiens:miR-1247-3p	1	21	21.0	21
hsa-miR-195-5p:MIMAT0000461:Homo:sapiens:miR-195-5p	1	21	21.0	21
hsa-miR-4470:MIMAT0018997:Homo:sapiens:miR-4470	1	21	21.0	21
hsa-miR-3690:MIMAT0018119:Homo:sapiens:miR-3690	1	21	21.0	21
hsa-miR-7706:MIMAT0030021:Homo:sapiens:miR-7706	1	21	21.0	21
hsa-miR-548o-3p:MIMAT0005919:Homo:sapiens:miR-548o-3p|hsa-miR-548av-3p:MIMAT0022304:Homo:sapiens:miR-548av-3p	1	20	20.0	20
hsa-miR-504-5p:MIMAT0002875:Homo:sapiens:miR-504-5p	1	20	20.0	20
hsa-miR-1273h-5p:MIMAT0030415:Homo:sapiens:miR-1273h-5p	1	20	20.0	20
hsa-miR-98-3p:MIMAT0022842:Homo:sapiens:miR-98-3p	1	20	20.0	20
hsa-miR-219b-5p:MIMAT0019747:Homo:sapiens:miR-219b-5p	1	20	20.0	20
hsa-miR-29c-3p:MIMAT0000681:Homo:sapiens:miR-29c-3p	2	20	20.0	20
hsa-miR-136-5p:MIMAT0000448:Homo:sapiens:miR-136-5p	2	20	20.0	20
hsa-miR-499a-5p:MIMAT0002870:Homo:sapiens:miR-499a-5p	1	19	19.0	19
hsa-miR-4449:MIMAT0018968:Homo:sapiens:miR-4449	1	19	19.0	19
hsa-miR-5187-5p:MIMAT0021117:Homo:sapiens:miR-5187-5p	1	19	19.0	19
hsa-miR-4511:MIMAT0019048:Homo:sapiens:miR-4511	1	19	19.0	19
hsa-miR-23a-5p:MIMAT0004496:Homo:sapiens:miR-23a-5p	2	19	19.0	19
hsa-miR-135a-2-3p:MIMAT0037309:Homo:sapiens:miR-135a-2-3p	1	19	19.0	19
hsa-miR-450a-5p:MIMAT0001545:Homo:sapiens:miR-450a-5p	2	19	19.0	19
hsa-miR-4749-5p:MIMAT0019885:Homo:sapiens:miR-4749-5p	1	19	19.0	19
hsa-miR-412-3p:MIMAT0002170:Homo:sapiens:miR-412-3p	1	19	19.0	19
hsa-miR-324-3p:MIMAT0000762:Homo:sapiens:miR-324-3p	1	18	18.0	18
hsa-miR-3613-3p:MIMAT0017991:Homo:sapiens:miR-3613-3p	1	18	18.0	18
hsa-miR-153-3p:MIMAT0000439:Homo:sapiens:miR-153-3p	1	18	18.0	18
hsa-miR-148b-5p:MIMAT0004699:Homo:sapiens:miR-148b-5p	2	18	18.0	18
hsa-miR-369-3p:MIMAT0000721:Homo:sapiens:miR-369-3p	1	18	18.0	18
hsa-miR-30c-2-3p:MIMAT0004550:Homo:sapiens:miR-30c-2-3p	1	18	18.0	18
hsa-miR-31-5p:MIMAT0000089:Homo:sapiens:miR-31-5p	1	18	18.0	18
hsa-miR-660-5p:MIMAT0003338:Homo:sapiens:miR-660-5p	2	18	18.0	18
hsa-miR-4708-3p:MIMAT0019810:Homo:sapiens:miR-4708-3p	1	18	18.0	18
hsa-miR-132-3p:MIMAT0000426:Homo:sapiens:miR-132-3p	1	18	18.0	18
hsa-miR-196b-5p:MIMAT0001080:Homo:sapiens:miR-196b-5p	1	18	18.0	18
hsa-miR-3909:MIMAT0018183:Homo:sapiens:miR-3909	2	18	18.0	18
hsa-miR-424-5p:MIMAT0001341:Homo:sapiens:miR-424-5p	1	18	18.0	18
hsa-miR-873-5p:MIMAT0004953:Homo:sapiens:miR-873-5p	1	18	18.0	18
hsa-miR-379-3p:MIMAT0004690:Homo:sapiens:miR-379-3p	1	17	17.0	17
hsa-miR-222-5p:MIMAT0004569:Homo:sapiens:miR-222-5p	1	17	17.0	17
hsa-miR-1306-3p:MIMAT0005950:Homo:sapiens:miR-1306-3p	2	17	17.0	17
hsa-miR-548al:MIMAT0019024:Homo:sapiens:miR-548al	1	17	17.0	17
hsa-miR-1284:MIMAT0005941:Homo:sapiens:miR-1284	1	17	17.0	17
hsa-miR-92a-1-5p:MIMAT0004507:Homo:sapiens:miR-92a-1-5p	1	17	17.0	17
hsa-miR-887-5p:MIMAT0026720:Homo:sapiens:miR-887-5p	1	16	16.0	16
hsa-miR-22-5p:MIMAT0004495:Homo:sapiens:miR-22-5p	1	16	16.0	16
hsa-miR-1180-3p:MIMAT0005825:Homo:sapiens:miR-1180-3p	1	16	16.0	16
hsa-miR-6772-3p:MIMAT0027445:Homo:sapiens:miR-6772-3p	1	16	16.0	16
hsa-miR-10a-3p:MIMAT0004555:Homo:sapiens:miR-10a-3p	1	16	16.0	16
hsa-miR-6735-5p:MIMAT0027371:Homo:sapiens:miR-6735-5p	2	16	16.0	16
hsa-miR-3677-3p:MIMAT0018101:Homo:sapiens:miR-3677-3p	1	16	16.0	16
hsa-miR-205-5p:MIMAT0000266:Homo:sapiens:miR-205-5p	2	16	16.0	16
hsa-miR-4454:MIMAT0018976:Homo:sapiens:miR-4454	1	15	15.0	15
hsa-miR-5189-5p:MIMAT0021120:Homo:sapiens:miR-5189-5p	1	15	15.0	15
hsa-miR-502-3p:MIMAT0004775:Homo:sapiens:miR-502-3p	6	21	15.0	9
hsa-miR-3074-5p:MIMAT0019208:Homo:sapiens:miR-3074-5p	1	15	15.0	15
hsa-miR-365a-3p:MIMAT0000710:Homo:sapiens:miR-365a-3p|hsa-miR-365b-3p:MIMAT0022834:Homo:sapiens:miR-365b-3p	1	15	15.0	15
hsa-miR-6894-5p:MIMAT0027688:Homo:sapiens:miR-6894-5p	1	14	14.0	14
hsa-miR-132-5p:MIMAT0004594:Homo:sapiens:miR-132-5p	1	14	14.0	14
hsa-miR-6809-5p:MIMAT0027518:Homo:sapiens:miR-6809-5p	2	14	14.0	14
hsa-miR-10399-3p:MIMAT0041630:Homo:sapiens:miR-10399-3p	1	14	14.0	14
hsa-miR-9-5p:MIMAT0000441:Homo:sapiens:miR-9-5p	1	14	14.0	14
hsa-miR-365b-5p:MIMAT0022833:Homo:sapiens:miR-365b-5p	1	14	14.0	14
hsa-miR-873-3p:MIMAT0022717:Homo:sapiens:miR-873-3p	1	14	14.0	14
hsa-miR-382-5p:MIMAT0000737:Homo:sapiens:miR-382-5p	1	14	14.0	14
hsa-miR-30d-3p:MIMAT0004551:Homo:sapiens:miR-30d-3p	1	14	14.0	14
hsa-miR-331-5p:MIMAT0004700:Homo:sapiens:miR-331-5p	2	14	14.0	14
hsa-miR-668-3p:MIMAT0003881:Homo:sapiens:miR-668-3p	1	13	13.0	13
hsa-miR-29b-2-5p:MIMAT0004515:Homo:sapiens:miR-29b-2-5p	1	13	13.0	13
hsa-miR-6741-3p:MIMAT0027384:Homo:sapiens:miR-6741-3p	2	13	13.0	13
hsa-miR-1273c:MIMAT0015017:Homo:sapiens:miR-1273c	1	13	13.0	13
hsa-miR-6885-5p:MIMAT0027670:Homo:sapiens:miR-6885-5p	1	12	12.0	12
hsa-miR-331-3p:MIMAT0000760:Homo:sapiens:miR-331-3p	1	12	12.0	12
hsa-miR-4688:MIMAT0019777:Homo:sapiens:miR-4688	2	12	12.0	12
hsa-miR-377-3p:MIMAT0000730:Homo:sapiens:miR-377-3p	1	11	11.0	11
hsa-miR-4745-5p:MIMAT0019878:Homo:sapiens:miR-4745-5p	1	11	11.0	11
hsa-miR-664a-3p:MIMAT0005949:Homo:sapiens:miR-664a-3p	1	11	11.0	11
hsa-miR-197-5p:MIMAT0022691:Homo:sapiens:miR-197-5p	1	10	10.0	10
hsa-miR-193a-5p:MIMAT0004614:Homo:sapiens:miR-193a-5p	1	10	10.0	10
hsa-miR-1296-5p:MIMAT0005794:Homo:sapiens:miR-1296-5p	1	10	10.0	10
hsa-miR-204-5p:MIMAT0000265:Homo:sapiens:miR-204-5p	1	9	9.0	9
hsa-miR-6788-5p:MIMAT0027476:Homo:sapiens:miR-6788-5p	1	9	9.0	9
hsa-miR-548l:MIMAT0005889:Homo:sapiens:miR-548l	1	8	8.0	8
hsa-miR-1246:MIMAT0005898:Homo:sapiens:miR-1246	2	8	8.0	8
hsa-miR-1287-5p:MIMAT0005878:Homo:sapiens:miR-1287-5p	1	8	8.0	8
hsa-miR-378d:MIMAT0018926:Homo:sapiens:miR-378d	1	16	8.0	0
hsa-miR-504-3p:MIMAT0026612:Homo:sapiens:miR-504-3p	1	8	8.0	8
hsa-miR-1260b:MIMAT0015041:Homo:sapiens:miR-1260b	1	8	8.0	8
hsa-miR-431-5p:MIMAT0001625:Homo:sapiens:miR-431-5p	1	8	8.0	8
hsa-mir-23b:MI0000439:Homo:sapiens:miR-23b:stem-loop	1	15	7.5	0
hsa-miR-1234-3p:MIMAT0005589:Homo:sapiens:miR-1234-3p	1	7	7.0	7
hsa-miR-6862-5p:MIMAT0027625:Homo:sapiens:miR-6862-5p	1	7	7.0	7
hsa-miR-3151-5p:MIMAT0015024:Homo:sapiens:miR-3151-5p	1	7	7.0	7
hsa-miR-4286:MIMAT0016916:Homo:sapiens:miR-4286	2	6	6.0	6
hsa-miR-130a-3p:MIMAT0000425:Homo:sapiens:miR-130a-3p	1	6	6.0	6
hsa-miR-23c:MIMAT0018000:Homo:sapiens:miR-23c	3	6	6.0	6
hsa-miR-1976:MIMAT0009451:Homo:sapiens:miR-1976	1	5	5.0	5
hsa-miR-6716-3p:MIMAT0025845:Homo:sapiens:miR-6716-3p	1	5	5.0	5
hsa-miR-550a-5p:MIMAT0004800:Homo:sapiens:miR-550a-5p|hsa-miR-550a-3-5p:MIMAT0020925:Homo:sapiens:miR-550a-3-5p	1	4	4.0	4
hsa-miR-211-5p:MIMAT0000268:Homo:sapiens:miR-211-5p	1	4	4.0	4
hsa-miR-548j-5p:MIMAT0005875:Homo:sapiens:miR-548j-5p	1	2	2.0	2
hsa-miR-500b-3p:MIMAT0027032:Homo:sapiens:miR-500b-3p	1	2	2.0	2
hsa-miR-6819-3p:MIMAT0027539:Homo:sapiens:miR-6819-3p	1	2	2.0	2
hsa-miR-106a-5p:MIMAT0000103:Homo:sapiens:miR-106a-5p	2	2	2.0	2
hsa-miR-378i:MIMAT0019074:Homo:sapiens:miR-378i	2	2	2.0	2
hsa-miR-4492:MIMAT0019027:Homo:sapiens:miR-4492	1	1	1.0	1
hsa-miR-11401:MIMAT0044658:Homo:sapiens:miR-11401	1	1	1.0	1
hsa-miR-3140-3p:MIMAT0015008:Homo:sapiens:miR-3140-3p	1	1	1.0	1
hsa-miR-942-5p:MIMAT0004985:Homo:sapiens:miR-942-5p	1	1	1.0	1
hsa-miR-320e:MIMAT0015072:Homo:sapiens:miR-320e	1	1	1.0	1
hsa-miR-4433a-3p:MIMAT0018949:Homo:sapiens:miR-4433a-3p	1	1	1.0	1
hsa-mir-30c-2:MI0000254:Homo:sapiens:miR-30c-2:stem-loop	1	1	0.5	0
hsa-miR-215-5p:MIMAT0000272:Homo:sapiens:miR-215-5p	1	1	0.5	0
hsa-miR-374c-5p:MIMAT0018443:Homo:sapiens:miR-374c-5p	1	1	0.5	0
hsa-miR-548av-5p:MIMAT0022303:Homo:sapiens:miR-548av-5p	1	1	0.5	0
