# Supplementary material for: Analysis of plasma‐derived small extracellular vesicle characteristics and microRNA cargo following exercise‐induced skeletal muscle damage in men
Source: Physiol Rep. 2024 Sep 20;12(18):e70056. doi: 10.14814/phy2.70056 (PMC11415274; doi:10.14814/phy2.70056)
Supplement: Supplementary file 2 — Data S2: Supporting Information. [file PHY2-12-e70056-s001.zip › Processed Files For Individual Samples/SV18362-0004_S4_R1_001.fastq_CORE_RESULTS_v4.6.2/SV18362-0004_S4_R1_001.fastq/readCounts_gencode_antisense.txt]

ReferenceID	uniqueFragmentCount	totalReadCount	multimapAdjustedReadCount	uniqueMappingReads
ENST00000623544.1:TEC:AC008735.5	26	2021	2021.0	2021
ENST00000445125.2:processed_pseudogene:AC010970.1	95	2021	2006.7333333333333	2003
ENST00000572227.1:processed_pseudogene:AC104581.1	16	1410	1410.0	1410
ENST00000244333.3:protein_coding:LYPD3	8	1289	1289.0	1289
ENST00000538168.5:protein_coding:ST8SIA5	14	564	564.0	564
ENST00000498715.1:processed_transcript:UMPS	16	2460	351.42857142857144	0
ENST00000497791.5:nonsense_mediated_decay:UMPS	16	2460	351.42857142857144	0
ENST00000467167.5:nonsense_mediated_decay:UMPS	16	2460	351.42857142857144	0
ENST00000232607.6:protein_coding:UMPS	16	2460	351.42857142857144	0
ENST00000460034.5:nonsense_mediated_decay:UMPS	16	2460	351.42857142857144	0
ENST00000462091.5:nonsense_mediated_decay:UMPS	16	2460	351.42857142857144	0
ENST00000479719.5:nonsense_mediated_decay:UMPS	16	2460	351.42857142857144	0
ENST00000476899.5:protein_coding:RSRC1	8	313	313.0	313
ENST00000396077.7:protein_coding:ZNF445	10	334	166.66666666666669	0
ENST00000425708.6:protein_coding:ZNF445	10	334	166.66666666666669	0
ENST00000550262.1:retained_intron:ATP2A2	9	163	163.0	163
ENST00000443504.1:lincRNA:AL357052.1	5	162	162.0	162
ENST00000258484.10:protein_coding:EPC2	5	144	144.0	144
ENST00000640565.1:protein_coding:IQCJ-SCHIP1	15	726	118.28571428571428	0
ENST00000476809.7:protein_coding:IQCJ-SCHIP1	15	726	118.28571428571428	0
ENST00000638749.1:protein_coding:IQCJ-SCHIP1	15	726	118.28571428571428	0
ENST00000460298.3:protein_coding:IQCJ-SCHIP1	15	726	118.28571428571428	0
ENST00000485419.7:protein_coding:IQCJ-SCHIP1	15	726	118.28571428571428	0
ENST00000412423.8:protein_coding:IQCJ-SCHIP1	15	726	118.28571428571428	0
ENST00000343010.7:protein_coding:C3orf62	5	189	91.28571428571428	75
ENST00000530378.5:nonsense_mediated_decay:SOX6	2	61	61.0	61
ENST00000448737.1:processed_pseudogene:HSPA8P20	3	60	60.0	60
ENST00000567063.5:protein_coding:NDRG4	3	58	58.0	58
ENST00000625348.2:antisense:CYP1B1-AS1	6	57	57.0	57
ENST00000502027.1:lincRNA:LINC00926	4	109	54.5	0
ENST00000501726.1:lincRNA:LINC00926	4	109	54.5	0
ENST00000551112.1:retained_intron:ESYT1	5	54	54.0	54
ENST00000643721.1:protein_coding:TRIM8	4	51	51.0	51
ENST00000641515.2:protein_coding:OR4F5	2	245	49.0	0
ENST00000650172.1:protein_coding:OR4F4	2	245	49.0	0
ENST00000585993.3:protein_coding:OR4F17	2	245	49.0	0
ENST00000618231.3:protein_coding:OR4F17	2	245	49.0	0
ENST00000641591.1:processed_transcript:OR4F17	2	245	49.0	0
ENST00000559750.5:nonsense_mediated_decay:PSTPIP1	2	64	47.111111111111114	45
ENST00000529348.1:retained_intron:ZBTB44	1	44	44.0	44
ENST00000648218.1:lincRNA:AC073174.2	2	43	43.0	43
ENST00000366218.2:antisense:AC015969.1	2	39	39.0	39
ENST00000489055.3:misc_RNA:RN7SL283P	5	39	39.0	39
ENST00000395686.7:protein_coding:ERO1A	6	39	39.0	39
ENST00000445445.5:nonsense_mediated_decay:RASGRP2	4	38	38.0	38
ENST00000494834.1:transcribed_processed_pseudogene:AC008040.4	2	74	37.0	0
ENST00000306675.4:protein_coding:ADRA1B	2	37	37.0	37
ENST00000483289.2:antisense:AC008040.1	2	74	37.0	0
ENST00000299163.6:protein_coding:HIF1AN	2	36	36.0	36
ENST00000513614.1:processed_transcript:SLC34A1	5	67	33.5	0
ENST00000324417.5:protein_coding:SLC34A1	5	67	33.5	0
ENST00000636161.1:lincRNA:AL592295.4	3	33	33.0	33
ENST00000591522.1:protein_coding:KATNAL2	2	32	32.0	32
ENST00000330753.5:protein_coding:FLRT2	1	29	29.0	29
ENST00000638942.1:protein_coding:NFE4	4	58	28.7	0
ENST00000420058.1:processed_transcript:NFE4	4	58	28.7	0
ENST00000338641.8:protein_coding:NF2	7	106	28.28571428571429	0
ENST00000361452.8:protein_coding:NF2	7	106	28.28571428571429	0
ENST00000413209.6:protein_coding:NF2	7	106	28.28571428571429	0
ENST00000390240.2:IG_J_gene:IGKJ3	2	28	28.0	28
ENST00000443012.1:antisense:AL035416.1	2	27	27.0	27
ENST00000536317.5:antisense:AC009509.1	1	26	26.0	26
ENST00000317506.7:protein_coding:RANBP10	2	48	24.0	0
ENST00000538016.1:retained_intron:INTS13	1	24	24.0	24
ENST00000454107.1:processed_pseudogene:RPL21P92	2	24	24.0	24
ENST00000454337.1:nonsense_mediated_decay:AL031708.1	1	24	24.0	24
ENST00000630626.2:protein_coding:RANBP10	2	48	24.0	0
ENST00000496807.1:protein_coding:SNTN	1	24	24.0	24
ENST00000239165.8:protein_coding:HOXB7	2	24	24.0	24
ENST00000414984.5:protein_coding:LARS2	2	162	23.142857142857142	0
ENST00000415258.5:protein_coding:LARS2	2	162	23.142857142857142	0
ENST00000642274.1:protein_coding:LARS2	2	162	23.142857142857142	0
ENST00000485461.1:nonsense_mediated_decay:LARS2	2	162	23.142857142857142	0
ENST00000645846.1:protein_coding:LARS2	2	162	23.142857142857142	0
ENST00000265537.7:protein_coding:LARS2	2	162	23.142857142857142	0
ENST00000467936.5:processed_transcript:LARS2	2	162	23.142857142857142	0
ENST00000578803.1:lincRNA:LINC00683	1	23	23.0	23
ENST00000585205.1:retained_intron:RECQL5	1	23	23.0	23
ENST00000623195.1:TEC:AL049781.1	1	23	23.0	23
ENST00000358073.2:antisense:AL162431.2	1	23	23.0	23
ENST00000415077.1:nonsense_mediated_decay:PPM1N	1	23	23.0	23
ENST00000421190.2:lincRNA:AL589745.1	2	23	23.0	23
ENST00000255380.8:protein_coding:CHRM3	1	22	22.0	22
ENST00000528278.2:retained_intron:KMT2A	1	22	22.0	22
ENST00000643426.1:retained_intron:TSC2	1	22	22.0	22
ENST00000340465.2:protein_coding:GFRAL	1	22	22.0	22
ENST00000239032.3:protein_coding:PRLHR	2	22	22.0	22
ENST00000437048.6:protein_coding:VPS53	2	22	22.0	22
ENST00000460649.5:protein_coding:FADS1	1	21	21.0	21
ENST00000335464.9:protein_coding:TMEM104	4	42	21.0	0
ENST00000582760.1:retained_intron:CEP112	1	21	21.0	21
ENST00000582330.1:protein_coding:TMEM104	4	42	21.0	0
ENST00000259873.4:protein_coding:MRPS18B	2	21	21.0	21
ENST00000459579.1:snoRNA:SNORD10	2	41	20.5	0
ENST00000584901.5:retained_intron:EIF4A1	2	41	20.5	0
ENST00000483916.2:retained_intron:IFI16	4	40	20.0	0
ENST00000329099.4:protein_coding:RFLNB	1	20	20.0	20
ENST00000301732.9:protein_coding:ABCA3	5	60	20.0	0
ENST00000382381.7:protein_coding:ABCA3	5	60	20.0	0
ENST00000593661.5:protein_coding:ZNF414	1	20	20.0	20
ENST00000406691.7:protein_coding:CFAP36	1	20	20.0	20
ENST00000636354.1:lincRNA:AC130466.1	1	20	20.0	20
ENST00000266744.3:protein_coding:ASCL1	1	20	20.0	20
ENST00000566954.1:sense_overlapping:BX255925.1	1	20	20.0	20
ENST00000493884.5:retained_intron:IFI16	4	40	20.0	0
ENST00000418574.3:lincRNA:AC007529.1	2	20	20.0	20
ENST00000563623.5:retained_intron:ABCA3	5	60	20.0	0
ENST00000526832.5:protein_coding:SCRIB	5	106	19.999999999999996	0
ENST00000320476.7:protein_coding:SCRIB	5	106	19.999999999999996	0
ENST00000356994.6:protein_coding:SCRIB	5	106	19.999999999999996	0
ENST00000377533.7:protein_coding:SCRIB	5	106	19.999999999999996	0
ENST00000574352.1:antisense:AC012146.3	1	19	19.0	19
ENST00000468476.1:retained_intron:PABPC4	1	19	19.0	19
ENST00000464324.5:retained_intron:RASGRP2	5	20	19.0	18
ENST00000527817.1:retained_intron:SRPRA	1	19	19.0	19
ENST00000449439.1:lincRNA:AL139420.2	5	37	18.5	0
ENST00000439394.1:lincRNA:AL139420.1	5	37	18.5	0
ENST00000262384.3:protein_coding:N4BP1	9	20	18.333333333333332	17
ENST00000186436.9:protein_coding:TMEM131	1	18	18.0	18
ENST00000612570.4:protein_coding:NDFIP2	1	18	18.0	18
ENST00000409684.2:protein_coding:C2orf15	1	18	18.0	18
ENST00000511897.5:antisense:AC037441.1	2	18	18.0	18
ENST00000581015.2:misc_RNA:RN7SL387P	3	18	18.0	18
ENST00000487297.5:retained_intron:SETD4	1	17	17.0	17
ENST00000366627.4:protein_coding:NTPCR	1	17	17.0	17
ENST00000637242.1:processed_transcript:MBD5	1	17	17.0	17
ENST00000539268.1:processed_pseudogene:CCND2P1	1	17	17.0	17
ENST00000626826.1:macro_lncRNA:HELLPAR	1	17	17.0	17
ENST00000617440.1:lincRNA:AC103746.1	1	17	17.0	17
ENST00000526990.1:retained_intron:EHBP1L1	1	17	17.0	17
ENST00000559383.5:protein_coding:IL16	5	84	16.8	0
ENST00000360547.9:nonsense_mediated_decay:IL16	5	84	16.8	0
ENST00000560241.5:nonsense_mediated_decay:IL16	5	84	16.8	0
ENST00000302987.8:protein_coding:IL16	5	84	16.8	0
ENST00000394660.6:protein_coding:IL16	5	84	16.8	0
ENST00000642020.1:protein_coding:OR52K1	1	32	16.0	0
ENST00000641528.1:protein_coding:OR52K1	1	32	16.0	0
ENST00000416279.1:lincRNA:LINC01946	1	16	16.0	16
ENST00000485886.1:retained_intron:MVB12B	1	16	16.0	16
ENST00000392873.4:retained_intron:KMT2A	1	16	16.0	16
ENST00000649516.1:bidirectional_promoter_lncRNA:AC007240.2	1	16	16.0	16
ENST00000541775.5:antisense:C1RL-AS1	2	16	16.0	16
ENST00000593729.5:nonsense_mediated_decay:NDUFA7	1	31	15.5	0
ENST00000601101.5:nonsense_mediated_decay:NDUFA7	1	31	15.5	0
ENST00000520086.1:protein_coding:HTR4	1	15	15.0	15
ENST00000485668.5:retained_intron:BTBD19	1	15	15.0	15
ENST00000484789.5:retained_intron:DPP6	2	15	15.0	15
ENST00000517655.1:lincRNA:C8orf37-AS1	1	15	15.0	15
ENST00000503276.2:processed_transcript:DLX4	1	15	15.0	15
ENST00000586392.1:retained_intron:GPI	1	15	15.0	15
ENST00000575402.1:retained_intron:MNT	1	15	15.0	15
ENST00000505226.1:nonsense_mediated_decay:UBE3D	1	15	15.0	15
ENST00000637438.1:lincRNA:LINC00598	1	14	14.0	14
ENST00000354300.4:protein_coding:PPTC7	1	14	14.0	14
ENST00000371125.3:protein_coding:PRR32	1	14	14.0	14
ENST00000546337.1:processed_transcript:SCRIB	2	70	14.0	0
ENST00000529330.1:retained_intron:RELA	1	14	14.0	14
ENST00000372007.9:protein_coding:PAK3	1	14	14.0	14
ENST00000380639.9:protein_coding:PTCD2	1	14	14.0	14
ENST00000430958.1:processed_pseudogene:MARK2P9	1	14	14.0	14
ENST00000433425.3:protein_coding:SMIM10L2B	1	14	14.0	14
ENST00000562866.1:antisense:VPS9D1-AS1	1	14	14.0	14
ENST00000619101.4:protein_coding:REST	1	27	13.5	0
ENST00000309042.11:protein_coding:REST	1	27	13.5	0
ENST00000435907.5:protein_coding:CHST15	1	26	13.0	0
ENST00000346248.7:protein_coding:CHST15	1	26	13.0	0
ENST00000498709.1:retained_intron:FOXL2NB	1	13	13.0	13
ENST00000397968.3:protein_coding:CDH7	1	13	13.0	13
ENST00000622142.5:protein_coding:PRDM11	1	13	13.0	13
ENST00000378191.4:protein_coding:AJAP1	1	13	13.0	13
ENST00000573588.5:protein_coding:RPH3AL	1	13	13.0	13
ENST00000299240.10:protein_coding:TTC17	2	24	12.0	0
ENST00000250457.7:protein_coding:EGLN3	1	24	12.0	0
ENST00000330123.9:protein_coding:ZNF616	4	24	12.0	0
ENST00000307003.2:protein_coding:C7orf33	2	12	12.0	12
ENST00000526774.5:processed_transcript:TTC17	2	24	12.0	0
ENST00000327419.6:protein_coding:C11orf87	1	12	12.0	12
ENST00000589314.1:retained_intron:NARS	2	12	12.0	12
ENST00000504489.3:protein_coding:PDLIM5	1	12	12.0	12
ENST00000547327.2:protein_coding:EGLN3	1	24	12.0	0
ENST00000465794.1:retained_intron:IL17RC	1	12	12.0	12
ENST00000464987.5:retained_intron:TSPAN4	1	12	12.0	12
ENST00000600228.5:protein_coding:ZNF616	4	24	12.0	0
ENST00000493076.5:retained_intron:MCM5	1	12	12.0	12
ENST00000619659.1:protein_coding:OR1N1	1	23	11.5	0
ENST00000600100.5:protein_coding:FAM71E1	1	23	11.5	0
ENST00000304880.2:protein_coding:OR1N1	1	23	11.5	0
ENST00000593796.5:non_stop_decay:FAM71E1	1	23	11.5	0
ENST00000453187.1:lincRNA:LINC01287	4	34	11.2	0
ENST00000647863.1:lincRNA:LINC01287	4	34	11.2	0
ENST00000416982.1:lincRNA:LINC01287	4	34	11.2	0
ENST00000370188.7:protein_coding:PLPPR5	1	22	11.0	0
ENST00000478065.5:retained_intron:ACAP3	1	22	11.0	0
ENST00000405796.1:processed_pseudogene:TUBB3P1	1	11	11.0	11
ENST00000486489.1:processed_transcript:EVA1A	1	11	11.0	11
ENST00000422212.1:transcribed_unprocessed_pseudogene:AC092447.7	1	22	11.0	0
ENST00000432235.1:unprocessed_pseudogene:AC091812.1	1	22	11.0	0
ENST00000624101.1:antisense:AL022323.5	1	11	11.0	11
ENST00000420728.1:protein_coding:ITPRIPL1	2	44	11.0	0
ENST00000492936.5:retained_intron:ACAP3	1	22	11.0	0
ENST00000615516.1:processed_transcript:OSBPL2	1	11	11.0	11
ENST00000439118.2:protein_coding:ITPRIPL1	2	44	11.0	0
ENST00000536814.1:protein_coding:ITPRIPL1	2	44	11.0	0
ENST00000263177.4:protein_coding:PLPPR5	1	22	11.0	0
ENST00000509323.1:protein_coding:ESRRB	1	11	11.0	11
ENST00000361124.5:protein_coding:ITPRIPL1	2	44	11.0	0
ENST00000379310.7:protein_coding:VWA8	2	21	11.0	1
ENST00000378016.4:protein_coding:SSPO	1	21	10.5	0
ENST00000493417.5:nonsense_mediated_decay:GPR107	2	21	10.5	0
ENST00000623373.3:processed_transcript:SSPO	1	21	10.5	0
ENST00000248706.4:protein_coding:RASL11B	1	21	10.5	0
ENST00000505041.1:processed_transcript:RASL11B	1	21	10.5	0
ENST00000415344.1:processed_transcript:GPR107	2	21	10.5	0
ENST00000488743.6:retained_intron:SLC5A6	1	20	10.0	0
ENST00000624072.1:antisense:AL022322.2	2	10	10.0	10
ENST00000307201.4:protein_coding:ABHD15	1	10	10.0	10
ENST00000285018.4:protein_coding:WNT7A	1	10	10.0	10
ENST00000281496.6:protein_coding:VWA8	1	20	10.0	0
ENST00000394973.4:protein_coding:KCNG3	1	20	10.0	0
ENST00000560355.1:protein_coding:FBN1	1	10	10.0	10
ENST00000461319.5:processed_transcript:SLC5A6	1	20	10.0	0
ENST00000333681.4:protein_coding:BCL2	2	20	10.0	0
ENST00000320248.3:protein_coding:KBTBD11	1	10	10.0	10
ENST00000398117.1:protein_coding:BCL2	2	20	10.0	0
ENST00000588896.1:retained_intron:CACNA2D4	2	10	10.0	10
ENST00000306078.1:protein_coding:KCNG3	1	20	10.0	0
ENST00000568775.2:IG_V_pseudogene:IGHV3OR16-6	1	10	10.0	10
ENST00000616932.4:protein_coding:LENG8	1	29	9.666666666666666	0
ENST00000610347.1:protein_coding:LENG8	1	29	9.666666666666666	0
ENST00000376514.6:protein_coding:LENG8	1	29	9.666666666666666	0
ENST00000489018.1:processed_transcript:CELSR2	1	28	9.333333333333334	0
ENST00000271332.3:protein_coding:CELSR2	1	28	9.333333333333334	0
ENST00000498157.1:processed_transcript:CELSR2	1	28	9.333333333333334	0
ENST00000459674.5:retained_intron:LRP8	1	9	9.0	9
ENST00000637698.1:protein_coding:RP1	4	18	9.0	0
ENST00000636932.1:protein_coding:RP1	4	18	9.0	0
ENST00000399151.3:protein_coding:DOP1B	1	9	9.0	9
ENST00000524216.1:retained_intron:DST	1	26	8.666666666666666	0
ENST00000370788.6:protein_coding:DST	1	26	8.666666666666666	0
ENST00000361203.7:protein_coding:DST	1	26	8.666666666666666	0
ENST00000491129.5:processed_transcript:ZPBP	1	17	8.5	0
ENST00000465922.1:processed_transcript:ZPBP	1	17	8.5	0
ENST00000475385.1:processed_transcript:SLC46A3	1	16	8.0	0
ENST00000266943.10:protein_coding:SLC46A3	1	16	8.0	0
ENST00000330722.6:protein_coding:KRT6A	4	8	8.0	8
ENST00000547278.1:processed_transcript:TPH2	1	15	7.5	0
ENST00000505140.1:nonsense_mediated_decay:ANKH	2	14	7.5	1
ENST00000482271.5:protein_coding:TF	1	15	7.5	0
ENST00000550403.5:processed_transcript:TPH2	1	15	7.5	0
ENST00000402696.8:protein_coding:TF	1	15	7.5	0
ENST00000512865.5:protein_coding:NR3C2	2	36	7.199999999999999	0
ENST00000344721.8:protein_coding:NR3C2	2	36	7.199999999999999	0
ENST00000342437.8:nonsense_mediated_decay:NR3C2	2	36	7.199999999999999	0
ENST00000625323.2:protein_coding:NR3C2	2	36	7.199999999999999	0
ENST00000358102.7:protein_coding:NR3C2	2	36	7.199999999999999	0
ENST00000508791.1:protein_coding:C5orf24	1	7	7.0	7
ENST00000525633.1:processed_transcript:ATPAF1	1	7	7.0	7
ENST00000469623.1:protein_coding:DUSP7	1	7	7.0	7
ENST00000637928.1:lincRNA:AC006974.1	1	7	7.0	7
ENST00000416649.6:protein_coding:NCKIPSD	1	20	6.666666666666667	0
ENST00000294129.6:protein_coding:NCKIPSD	1	20	6.666666666666667	0
ENST00000415281.1:protein_coding:NCKIPSD	1	20	6.666666666666667	0
ENST00000610452.1:protein_coding:COL15A1	2	13	6.5	0
ENST00000375001.7:protein_coding:COL15A1	2	13	6.5	0
ENST00000334956.13:protein_coding:PARVA	2	13	6.5	0
ENST00000607371.5:protein_coding:KCNH4	1	13	6.5	0
ENST00000284268.7:protein_coding:ANKH	1	13	6.5	0
ENST00000649199.1:protein_coding:PARVA	2	13	6.5	0
ENST00000264661.3:protein_coding:KCNH4	1	13	6.5	0
ENST00000521007.1:nonsense_mediated_decay:TAF2	1	13	6.5	0
ENST00000378164.6:protein_coding:TAF2	1	13	6.5	0
ENST00000350082.9:protein_coding:ICK	2	13	6.333333333333333	0
ENST00000356971.3:protein_coding:ICK	2	13	6.333333333333333	0
ENST00000513704.5:antisense:MEF2C-AS1	1	18	6.0	0
ENST00000612875.4:retained_intron:KRI1	2	6	6.0	6
ENST00000445960.5:nonsense_mediated_decay:TMEM131L	1	18	6.0	0
ENST00000443173.5:protein_coding:ERVMER34-1	1	12	6.0	0
ENST00000392717.6:protein_coding:COBLL1	1	12	6.0	0
ENST00000480615.1:retained_intron:SNRNP200	1	12	6.0	0
ENST00000514011.5:antisense:MEF2C-AS1	1	18	6.0	0
ENST00000263519.4:protein_coding:ATP2B3	1	12	6.0	0
ENST00000471431.1:retained_intron:KALRN	1	6	6.0	6
ENST00000420195.1:antisense:SH3BP5-AS1	1	6	6.0	6
ENST00000509179.5:antisense:MEF2C-AS1	1	18	6.0	0
ENST00000409663.7:protein_coding:TMEM131L	1	18	6.0	0
ENST00000531163.5:retained_intron:SCRIB	3	36	6.0	0
ENST00000597003.1:nonsense_mediated_decay:ITPKC	1	12	6.0	0
ENST00000525051.5:retained_intron:SCRIB	3	36	6.0	0
ENST00000263370.2:protein_coding:ITPKC	1	12	6.0	0
ENST00000370186.5:protein_coding:ATP2B3	1	12	6.0	0
ENST00000440542.1:protein_coding:ERVMER34-1	1	12	6.0	0
ENST00000409959.7:protein_coding:TMEM131L	1	18	6.0	0
ENST00000323853.9:protein_coding:SNRNP200	1	12	6.0	0
ENST00000375458.6:protein_coding:COBLL1	1	12	6.0	0
ENST00000444189.7:protein_coding:CHAC1	2	23	5.75	0
ENST00000617768.4:protein_coding:CHAC1	2	23	5.75	0
ENST00000617961.2:protein_coding:CHAC1	2	23	5.75	0
ENST00000446533.8:protein_coding:CHAC1	2	23	5.75	0
ENST00000627145.1:protein_coding:SCTR	1	22	5.5	0
ENST00000324559.8:protein_coding:ANO5	1	11	5.5	0
ENST00000648804.1:processed_transcript:ANO5	1	11	5.5	0
ENST00000362462.1:misc_RNA:RF00019	1	11	5.5	0
ENST00000630739.2:protein_coding:SCTR	1	22	5.5	0
ENST00000019103.7:protein_coding:SCTR	1	22	5.5	0
ENST00000485440.1:retained_intron:SCTR	1	22	5.5	0
ENST00000362766.1:misc_RNA:RF00019	1	11	5.5	0
ENST00000392750.6:protein_coding:PDCD10	1	11	5.5	0
ENST00000483451.5:retained_intron:PDCD10	1	11	5.5	0
ENST00000482320.5:protein_coding:TNPO3	1	27	5.4	0
ENST00000627585.2:protein_coding:TNPO3	1	27	5.4	0
ENST00000471234.5:protein_coding:TNPO3	1	27	5.4	0
ENST00000471166.1:protein_coding:TNPO3	1	27	5.4	0
ENST00000265388.9:protein_coding:TNPO3	1	27	5.4	0
ENST00000434837.7:protein_coding:MDGA1	5	11	5.333333333333333	0
ENST00000373401.2:retained_intron:MDGA1	5	11	5.333333333333333	0
ENST00000392128.6:protein_coding:SMARCAL1	1	16	5.333333333333333	0
ENST00000358207.9:protein_coding:SMARCAL1	1	16	5.333333333333333	0
ENST00000357276.8:protein_coding:SMARCAL1	1	16	5.333333333333333	0
ENST00000361166.8:protein_coding:NF2	2	37	5.285714285714286	0
ENST00000403999.7:protein_coding:NF2	2	37	5.285714285714286	0
ENST00000397789.3:protein_coding:NF2	2	37	5.285714285714286	0
ENST00000403435.5:protein_coding:NF2	2	37	5.285714285714286	0
ENST00000492367.1:retained_intron:NUCB1	2	21	5.25	0
ENST00000485798.5:processed_transcript:NUCB1	2	21	5.25	0
ENST00000407032.5:protein_coding:NUCB1	2	21	5.25	0
ENST00000405315.8:protein_coding:NUCB1	2	21	5.25	0
ENST00000299980.8:protein_coding:AP1G1	2	5	5.0	5
ENST00000559757.1:protein_coding:RNF111	1	10	5.0	0
ENST00000398204.8:protein_coding:ADAM22	1	10	5.0	0
ENST00000559497.1:processed_pseudogene:ZNF444P1	1	10	5.0	0
ENST00000308212.9:protein_coding:TP53I11	1	20	5.0	0
ENST00000398209.7:protein_coding:ADAM22	1	10	5.0	0
ENST00000395648.7:protein_coding:TP53I11	1	20	5.0	0
ENST00000533940.5:protein_coding:TP53I11	1	20	5.0	0
ENST00000266736.6:protein_coding:AMDHD1	5	10	5.0	0
ENST00000616990.4:protein_coding:TP53I11	1	20	5.0	0
ENST00000548310.1:nonsense_mediated_decay:AMDHD1	5	10	5.0	0
ENST00000451974.5:protein_coding:SORBS2	2	34	4.857142857142858	0
ENST00000448662.6:protein_coding:SORBS2	2	34	4.857142857142858	0
ENST00000437304.6:protein_coding:SORBS2	2	34	4.857142857142858	0
ENST00000393528.7:protein_coding:SORBS2	2	34	4.857142857142858	0
ENST00000319454.10:protein_coding:SORBS2	2	34	4.857142857142858	0
ENST00000319471.13:protein_coding:SORBS2	2	34	4.857142857142858	0
ENST00000498125.5:processed_transcript:SORBS2	2	34	4.857142857142858	0
ENST00000372068.6:protein_coding:TMEM164	1	19	4.75	0
ENST00000408011.7:protein_coding:KCTD1	1	19	4.75	0
ENST00000417602.5:protein_coding:KCTD1	1	19	4.75	0
ENST00000372072.7:protein_coding:TMEM164	1	19	4.75	0
ENST00000579973.5:protein_coding:KCTD1	1	19	4.75	0
ENST00000317932.11:protein_coding:KCTD1	1	19	4.75	0
ENST00000288381.4:protein_coding:TMEM164	1	19	4.75	0
ENST00000372073.5:protein_coding:TMEM164	1	19	4.75	0
ENST00000526405.5:retained_intron:SLC37A2	1	14	4.666666666666667	0
ENST00000403796.6:protein_coding:SLC37A2	1	14	4.666666666666667	0
ENST00000308074.4:protein_coding:SLC37A2	1	14	4.666666666666667	0
ENST00000375541.9:protein_coding:CROCC	1	9	4.5	0
ENST00000492955.1:processed_transcript:LY75	1	9	4.5	0
ENST00000311337.10:protein_coding:GNPDA1	1	18	4.5	0
ENST00000500692.6:protein_coding:GNPDA1	1	18	4.5	0
ENST00000503794.5:protein_coding:GNPDA1	1	18	4.5	0
ENST00000484655.1:retained_intron:BOLA3	1	9	4.5	0
ENST00000471164.1:processed_transcript:LY75	1	9	4.5	0
ENST00000469676.1:processed_transcript:BOLA3	1	9	4.5	0
ENST00000508177.5:protein_coding:GNPDA1	1	18	4.5	0
ENST00000445545.6:protein_coding:CROCC	1	9	4.5	0
ENST00000538510.1:protein_coding:DRP2	1	16	4.0	0
ENST00000505113.5:protein_coding:AHRR	1	24	4.0	0
ENST00000402866.5:protein_coding:DRP2	1	16	4.0	0
ENST00000449802.5:protein_coding:NBEAL1	3	4	4.0	4
ENST00000440238.3:protein_coding:AIFM3	2	4	4.0	4
ENST00000401499.1:lincRNA:AC008060.1	3	4	4.0	4
ENST00000431229.1:protein_coding:SIM2	1	16	4.0	0
ENST00000290399.10:protein_coding:SIM2	1	16	4.0	0
ENST00000510400.5:protein_coding:AHRR	1	24	4.0	0
ENST00000504625.1:protein_coding:AHRR	1	24	4.0	0
ENST00000509967.6:protein_coding:TRIO	1	20	4.0	0
ENST00000515206.5:protein_coding:AHRR	1	24	4.0	0
ENST00000344204.8:protein_coding:TRIO	1	20	4.0	0
ENST00000513206.5:protein_coding:TRIO	1	20	4.0	0
ENST00000395209.7:protein_coding:DRP2	1	16	4.0	0
ENST00000541709.5:protein_coding:DRP2	1	16	4.0	0
ENST00000515144.5:retained_intron:TRIO	1	20	4.0	0
ENST00000514523.1:protein_coding:AHRR	1	24	4.0	0
ENST00000512070.6:nonsense_mediated_decay:TRIO	1	20	4.0	0
ENST00000481185.1:retained_intron:SIM2	1	16	4.0	0
ENST00000483178.2:protein_coding:SIM2	1	16	4.0	0
ENST00000316418.9:protein_coding:AHRR	1	24	4.0	0
ENST00000533773.5:nonsense_mediated_decay:NUCB2	2	27	3.857142857142857	0
ENST00000529010.5:protein_coding:NUCB2	2	27	3.857142857142857	0
ENST00000646648.1:nonsense_mediated_decay:NUCB2	2	27	3.857142857142857	0
ENST00000527735.1:protein_coding:NUCB2	2	27	3.857142857142857	0
ENST00000531242.1:retained_intron:NUCB2	2	27	3.857142857142857	0
ENST00000323688.10:protein_coding:NUCB2	2	27	3.857142857142857	0
ENST00000622082.4:protein_coding:NUCB2	2	27	3.857142857142857	0
ENST00000379567.6:protein_coding:AP5S1	2	15	3.75	0
ENST00000246041.6:protein_coding:AP5S1	2	15	3.75	0
ENST00000438331.5:protein_coding:ANXA11	1	15	3.75	0
ENST00000490553.1:retained_intron:RNF149	1	15	3.75	0
ENST00000372231.7:protein_coding:ANXA11	1	15	3.75	0
ENST00000463657.1:processed_transcript:ANXA11	1	15	3.75	0
ENST00000295317.3:protein_coding:RNF149	1	15	3.75	0
ENST00000379573.6:protein_coding:AP5S1	2	15	3.75	0
ENST00000424632.5:nonsense_mediated_decay:RNF149	1	15	3.75	0
ENST00000615891.1:protein_coding:AP5S1	2	15	3.75	0
ENST00000463726.1:retained_intron:RNF149	1	15	3.75	0
ENST00000422982.7:protein_coding:ANXA11	1	15	3.75	0
ENST00000537163.5:nonsense_mediated_decay:METTL3	1	18	3.6	0
ENST00000544248.1:nonsense_mediated_decay:METTL3	1	18	3.6	0
ENST00000543235.5:nonsense_mediated_decay:METTL3	1	18	3.6	0
ENST00000298717.8:protein_coding:METTL3	1	18	3.6	0
ENST00000544500.5:retained_intron:METTL3	1	18	3.6	0
ENST00000625598.1:lincRNA:FP236383.2	1	17	3.4	0
ENST00000523719.5:protein_coding:SLC26A7	1	17	3.4	0
ENST00000309536.6:protein_coding:SLC26A7	1	17	3.4	0
ENST00000276609.7:protein_coding:SLC26A7	1	17	3.4	0
ENST00000617233.2:protein_coding:SLC26A7	1	17	3.4	0
ENST00000627981.1:lincRNA:FP236383.3	1	17	3.4	0
ENST00000520818.5:protein_coding:SLC26A7	1	17	3.4	0
ENST00000631211.1:lincRNA:FP671120.3	1	17	3.4	0
ENST00000629969.1:lincRNA:FP671120.4	1	17	3.4	0
ENST00000556376.6:protein_coding:HOPX	2	43	3.3076923076923075	0
ENST00000381260.7:protein_coding:HOPX	2	43	3.3076923076923075	0
ENST00000420433.5:protein_coding:HOPX	2	43	3.3076923076923075	0
ENST00000337881.11:protein_coding:HOPX	2	43	3.3076923076923075	0
ENST00000503864.2:retained_intron:HOPX	2	43	3.3076923076923075	0
ENST00000555760.6:protein_coding:HOPX	2	43	3.3076923076923075	0
ENST00000554144.5:protein_coding:HOPX	2	43	3.3076923076923075	0
ENST00000556614.6:protein_coding:HOPX	2	43	3.3076923076923075	0
ENST00000553379.6:protein_coding:HOPX	2	43	3.3076923076923075	0
ENST00000317745.11:protein_coding:HOPX	2	43	3.3076923076923075	0
ENST00000508121.2:protein_coding:HOPX	2	43	3.3076923076923075	0
ENST00000381255.7:protein_coding:HOPX	2	43	3.3076923076923075	0
ENST00000503639.7:protein_coding:HOPX	2	43	3.3076923076923075	0
ENST00000534947.5:protein_coding:COPS7A	1	13	3.25	0
ENST00000541866.5:protein_coding:COPS7A	1	13	3.25	0
ENST00000544316.1:nonsense_mediated_decay:COPS7A	1	13	3.25	0
ENST00000536872.5:nonsense_mediated_decay:COPS7A	1	13	3.25	0
ENST00000395331.3:protein_coding:ASL	1	16	3.2	0
ENST00000496336.1:retained_intron:ASL	1	16	3.2	0
ENST00000362000.9:protein_coding:ASL	1	16	3.2	0
ENST00000395332.7:protein_coding:ASL	1	16	3.2	0
ENST00000380839.8:protein_coding:ASL	1	16	3.2	0
ENST00000261681.8:protein_coding:MPP5	1	19	3.1666666666666665	0
ENST00000554208.1:retained_intron:MPP5	1	19	3.1666666666666665	0
ENST00000556345.5:protein_coding:MPP5	1	19	3.1666666666666665	0
ENST00000555925.5:protein_coding:MPP5	1	19	3.1666666666666665	0
ENST00000554911.1:processed_transcript:MPP5	1	19	3.1666666666666665	0
ENST00000557783.1:protein_coding:MPP5	1	19	3.1666666666666665	0
ENST00000398146.3:protein_coding:RGPD2	1	6	3.0	0
ENST00000321265.9:protein_coding:NUDC	3	3	3.0	3
ENST00000641151.1:protein_coding:OR2J3	1	6	3.0	0
ENST00000409776.6:protein_coding:RGPD1	1	6	3.0	0
ENST00000392711.5:protein_coding:PRKAR1A	1	15	3.0	0
ENST00000358598.6:protein_coding:PRKAR1A	1	15	3.0	0
ENST00000498809.1:processed_pseudogene:AC099328.1	1	6	3.0	0
ENST00000606080.1:protein_coding:FRK	2	3	3.0	3
ENST00000641960.1:protein_coding:OR2J3	1	6	3.0	0
ENST00000589228.5:protein_coding:PRKAR1A	1	15	3.0	0
ENST00000637488.2:protein_coding:KIAA1257	2	6	3.0	0
ENST00000246533.7:protein_coding:CAPNS1	2	3	3.0	3
ENST00000324382.6:protein_coding:H1FOO	1	6	3.0	0
ENST00000510843.5:protein_coding:FAM149A	2	3	3.0	3
ENST00000536854.6:protein_coding:PRKAR1A	1	15	3.0	0
ENST00000645291.1:protein_coding:KIAA1257	2	6	3.0	0
ENST00000392710.8:nonsense_mediated_decay:PRKAR1A	1	15	3.0	0
ENST00000597009.5:retained_intron:PSG3	1	8	2.6666666666666665	0
ENST00000327026.7:processed_transcript:CCDC57	1	8	2.6666666666666665	0
ENST00000475635.1:processed_transcript:CCDC57	1	8	2.6666666666666665	0
ENST00000538897.5:protein_coding:TCF7L2	1	21	2.625	0
ENST00000543371.5:protein_coding:TCF7L2	1	21	2.625	0
ENST00000355995.8:protein_coding:TCF7L2	1	21	2.625	0
ENST00000542695.5:protein_coding:TCF7L2	1	21	2.625	0
ENST00000627217.2:protein_coding:TCF7L2	1	21	2.625	0
ENST00000534894.5:protein_coding:TCF7L2	1	21	2.625	0
ENST00000536810.5:protein_coding:TCF7L2	1	21	2.625	0
ENST00000369397.8:protein_coding:TCF7L2	1	21	2.625	0
ENST00000545928.5:protein_coding:LDLRAD1	1	10	2.5	0
ENST00000540971.5:protein_coding:ABCB9	1	5	2.5	0
ENST00000371362.7:protein_coding:LDLRAD1	1	10	2.5	0
ENST00000361729.2:protein_coding:E2F2	1	5	2.5	0
ENST00000336787.5:protein_coding:RAB27A	1	5	2.5	0
ENST00000371360.1:protein_coding:LDLRAD1	1	10	2.5	0
ENST00000420619.5:protein_coding:LDLRAD1	1	10	2.5	0
ENST00000396307.6:protein_coding:RAB27A	1	5	2.5	0
ENST00000639649.1:retained_intron:EPM2A	1	16	2.2857142857142856	0
ENST00000367519.8:protein_coding:EPM2A	1	16	2.2857142857142856	0
ENST00000639049.1:nonsense_mediated_decay:EPM2A	1	16	2.2857142857142856	0
ENST00000640297.1:processed_transcript:EPM2A	1	16	2.2857142857142856	0
ENST00000638262.1:protein_coding:EPM2A	1	16	2.2857142857142856	0
ENST00000618445.4:protein_coding:EPM2A	1	16	2.2857142857142856	0
ENST00000435470.2:protein_coding:EPM2A	1	16	2.2857142857142856	0
ENST00000586003.1:retained_intron:AES	1	19	2.111111111111111	0
ENST00000586839.1:protein_coding:AES	1	19	2.111111111111111	0
ENST00000586742.5:protein_coding:AES	1	19	2.111111111111111	0
ENST00000585782.1:retained_intron:AES	1	19	2.111111111111111	0
ENST00000585557.1:nonsense_mediated_decay:AES	1	19	2.111111111111111	0
ENST00000592330.5:processed_transcript:AES	1	19	2.111111111111111	0
ENST00000221561.12:protein_coding:AES	1	19	2.111111111111111	0
ENST00000327141.8:protein_coding:AES	1	19	2.111111111111111	0
ENST00000263335.11:protein_coding:PAX8	1	10	2.0	0
ENST00000474550.5:retained_intron:NPAS2	2	2	2.0	2
ENST00000554059.1:retained_intron:SLC39A9	1	12	2.0	0
ENST00000400546.5:protein_coding:NCAM2	2	2	2.0	2
ENST00000555840.5:nonsense_mediated_decay:SLC39A9	1	12	2.0	0
ENST00000444936.2:lincRNA:AL669970.1	2	2	2.0	2
ENST00000415287.5:protein_coding:SLC12A9	2	20	2.0	0
ENST00000416675.5:protein_coding:SLC12A9	2	20	2.0	0
ENST00000467972.5:retained_intron:SLC12A9	2	20	2.0	0
ENST00000611627.1:lincRNA:AC092111.2	1	2	2.0	2
ENST00000628474.2:nonsense_mediated_decay:SLC39A9	1	12	2.0	0
ENST00000623726.1:sense_overlapping:AL022311.1	1	2	2.0	2
ENST00000487651.5:retained_intron:SLC12A9	2	20	2.0	0
ENST00000429538.7:protein_coding:PAX8	1	10	2.0	0
ENST00000303635.11:protein_coding:CAMTA1	2	2	2.0	2
ENST00000535681.1:retained_intron:NPTX1	2	2	2.0	2
ENST00000379453.5:protein_coding:ADRA1D	1	2	2.0	2
ENST00000488511.2:processed_pseudogene:AC007686.1	2	2	2.0	2
ENST00000418037.5:protein_coding:SLC12A9	2	20	2.0	0
ENST00000556605.5:protein_coding:SLC39A9	1	12	2.0	0
ENST00000497958.5:retained_intron:SLC12A9	2	20	2.0	0
ENST00000368090.4:protein_coding:PIGM	2	2	2.0	2
ENST00000448342.5:nonsense_mediated_decay:SLC12A9	2	20	2.0	0
ENST00000263334.9:protein_coding:PAX8	1	10	2.0	0
ENST00000031146.8:protein_coding:SLC39A9	1	12	2.0	0
ENST00000348715.9:protein_coding:PAX8	1	10	2.0	0
ENST00000397647.7:protein_coding:PAX8	1	10	2.0	0
ENST00000354161.7:protein_coding:SLC12A9	2	20	2.0	0
ENST00000606802.1:antisense:AL139423.1	2	2	2.0	2
ENST00000540482.5:protein_coding:SLC12A9	2	20	2.0	0
ENST00000336643.9:protein_coding:SLC39A9	1	12	2.0	0
ENST00000332558.8:lincRNA:FLJ40288	1	2	2.0	2
ENST00000623381.1:TEC:AC018629.1	1	2	2.0	2
ENST00000475687.5:retained_intron:SLC12A9	2	20	2.0	0
ENST00000429979.5:protein_coding:RUBCNL	2	18	1.8	0
ENST00000378784.8:protein_coding:RUBCNL	2	18	1.8	0
ENST00000378787.7:protein_coding:RUBCNL	2	18	1.8	0
ENST00000378797.6:protein_coding:RUBCNL	2	18	1.8	0
ENST00000389908.7:protein_coding:RUBCNL	2	18	1.8	0
ENST00000417405.1:protein_coding:RUBCNL	2	18	1.8	0
ENST00000409879.6:protein_coding:RUBCNL	2	18	1.8	0
ENST00000378781.7:protein_coding:RUBCNL	2	18	1.8	0
ENST00000441284.5:nonsense_mediated_decay:RUBCNL	2	18	1.8	0
ENST00000631139.2:protein_coding:RUBCNL	2	18	1.8	0
ENST00000397631.7:protein_coding:MANEAL	1	7	1.75	0
ENST00000582404.5:processed_transcript:ASPSCR1	1	7	1.75	0
ENST00000295470.9:protein_coding:HNRNPDL	1	7	1.75	0
ENST00000614627.4:protein_coding:HNRNPDL	1	7	1.75	0
ENST00000621267.4:protein_coding:HNRNPDL	1	7	1.75	0
ENST00000557180.5:nonsense_mediated_decay:DGKA	2	7	1.75	0
ENST00000551739.5:retained_intron:DGKA	2	7	1.75	0
ENST00000373045.10:protein_coding:MANEAL	1	7	1.75	0
ENST00000502762.4:nonsense_mediated_decay:HNRNPDL	1	7	1.75	0
ENST00000306729.11:protein_coding:ASPSCR1	1	7	1.75	0
ENST00000552652.2:retained_intron:DGKA	2	7	1.75	0
ENST00000554434.6:retained_intron:DGKA	2	7	1.75	0
ENST00000269391.10:protein_coding:RNF157	1	5	1.6666666666666667	0
ENST00000647930.1:protein_coding:RNF157	1	5	1.6666666666666667	0
ENST00000589912.1:processed_transcript:RNF157	1	5	1.6666666666666667	0
ENST00000446160.6:protein_coding:ANKUB1	2	5	1.6666666666666665	0
ENST00000484019.1:nonsense_mediated_decay:ANKUB1	2	5	1.6666666666666665	0
ENST00000462519.3:protein_coding:ANKUB1	2	5	1.6666666666666665	0
ENST00000504824.5:retained_intron:SDHA	1	24	1.6	0
ENST00000427841.5:processed_transcript:SDHAP1	1	24	1.6	0
ENST00000449003.5:retained_intron:AC132008.2	1	24	1.6	0
ENST00000455183.1:transcribed_unprocessed_pseudogene:SDHAP2	1	24	1.6	0
ENST00000509632.5:nonsense_mediated_decay:SDHA	1	24	1.6	0
ENST00000457233.5:lincRNA:MUC20-OT1	1	24	1.6	0
ENST00000505555.5:retained_intron:SDHA	1	24	1.6	0
ENST00000418868.5:processed_transcript:AC132008.2	1	24	1.6	0
ENST00000452844.5:lincRNA:MUC20-OT1	1	24	1.6	0
ENST00000440850.5:transcribed_unprocessed_pseudogene:SDHAP1	1	24	1.6	0
ENST00000504309.5:protein_coding:SDHA	1	24	1.6	0
ENST00000264932.10:protein_coding:SDHA	1	24	1.6	0
ENST00000454517.1:transcribed_unprocessed_pseudogene:AC132008.2	1	24	1.6	0
ENST00000445430.5:lincRNA:MUC20-OT1	1	24	1.6	0
ENST00000414207.5:processed_transcript:AC132008.2	1	24	1.6	0
ENST00000514224.1:protein_coding:IDUA	2	14	1.5555555555555556	0
ENST00000247933.8:protein_coding:IDUA	2	14	1.5555555555555556	0
ENST00000502910.5:protein_coding:IDUA	2	14	1.5555555555555556	0
ENST00000508168.5:retained_intron:IDUA	2	14	1.5555555555555556	0
ENST00000506561.5:retained_intron:IDUA	2	14	1.5555555555555556	0
ENST00000514698.5:retained_intron:IDUA	2	14	1.5555555555555556	0
ENST00000504568.5:protein_coding:IDUA	2	14	1.5555555555555556	0
ENST00000514192.5:protein_coding:IDUA	2	14	1.5555555555555556	0
ENST00000509948.5:protein_coding:IDUA	2	14	1.5555555555555556	0
ENST00000605035.5:protein_coding:DUSP22	1	3	1.5	0
ENST00000280020.9:protein_coding:KIAA1328	2	3	1.5	0
ENST00000599078.1:lincRNA:LINC00664	1	3	1.5	0
ENST00000596718.5:lincRNA:LINC00664	1	3	1.5	0
ENST00000591619.5:protein_coding:KIAA1328	2	3	1.5	0
ENST00000605863.5:protein_coding:DUSP22	1	3	1.5	0
ENST00000479873.5:nonsense_mediated_decay:PABPC1L	1	19	1.3571428571428572	0
ENST00000474208.5:processed_transcript:PABPC1L	1	19	1.3571428571428572	0
ENST00000490798.5:processed_transcript:PABPC1L	1	19	1.3571428571428572	0
ENST00000217075.6:protein_coding:PABPC1L	1	19	1.3571428571428572	0
ENST00000255136.7:protein_coding:PABPC1L	1	19	1.3571428571428572	0
ENST00000489068.1:processed_transcript:PABPC1L	1	19	1.3571428571428572	0
ENST00000372824.5:protein_coding:PABPC1L	1	19	1.3571428571428572	0
ENST00000372826.6:protein_coding:PABPC1L	1	19	1.3571428571428572	0
ENST00000217073.6:protein_coding:PABPC1L	1	19	1.3571428571428572	0
ENST00000465761.1:processed_transcript:PABPC1L	1	19	1.3571428571428572	0
ENST00000372822.2:protein_coding:PABPC1L	1	19	1.3571428571428572	0
ENST00000372819.5:protein_coding:PABPC1L	1	19	1.3571428571428572	0
ENST00000537323.5:protein_coding:PABPC1L	1	19	1.3571428571428572	0
ENST00000476056.5:processed_transcript:PABPC1L	1	19	1.3571428571428572	0
ENST00000464348.5:processed_transcript:IPO9	1	4	1.3333333333333333	0
ENST00000479374.1:processed_transcript:IPO9	1	4	1.3333333333333333	0
ENST00000361565.8:protein_coding:IPO9	1	4	1.3333333333333333	0
ENST00000448611.6:protein_coding:LMNA	1	18	1.2857142857142858	0
ENST00000368301.6:protein_coding:LMNA	1	18	1.2857142857142858	0
ENST00000368300.8:protein_coding:LMNA	1	18	1.2857142857142858	0
ENST00000368297.5:protein_coding:LMNA	1	18	1.2857142857142858	0
ENST00000368298.2:retained_intron:LMNA	1	18	1.2857142857142858	0
ENST00000473598.6:protein_coding:LMNA	1	18	1.2857142857142858	0
ENST00000361308.8:protein_coding:LMNA	1	18	1.2857142857142858	0
ENST00000347559.6:protein_coding:LMNA	1	18	1.2857142857142858	0
ENST00000378450.6:protein_coding:DCDC2	1	18	1.2857142857142858	0
ENST00000378454.7:protein_coding:DCDC2	1	18	1.2857142857142858	0
ENST00000368299.7:protein_coding:LMNA	1	18	1.2857142857142858	0
ENST00000453215.2:processed_pseudogene:AC016724.1	1	18	1.2857142857142858	0
ENST00000496738.5:processed_transcript:LMNA	1	18	1.2857142857142858	0
ENST00000515824.1:retained_intron:LMNA	1	18	1.2857142857142858	0
ENST00000331803.8:protein_coding:UPP1	3	5	1.25	0
ENST00000282499.9:protein_coding:GRIA4	2	5	1.25	0
ENST00000416681.5:protein_coding:UPP1	3	5	1.25	0
ENST00000432131.5:protein_coding:UPP1	3	5	1.25	0
ENST00000530497.1:protein_coding:GRIA4	2	5	1.25	0
ENST00000393127.6:protein_coding:GRIA4	2	5	1.25	0
ENST00000457596.5:nonsense_mediated_decay:UPP1	3	5	1.25	0
ENST00000394123.7:protein_coding:G3BP1	2	5	1.25	0
ENST00000381913.8:nonsense_mediated_decay:TRPV3	1	9	1.125	0
ENST00000572519.1:protein_coding:TRPV3	1	9	1.125	0
ENST00000577016.5:nonsense_mediated_decay:TRPV3	1	9	1.125	0
ENST00000301365.8:protein_coding:TRPV3	1	9	1.125	0
ENST00000573539.5:nonsense_mediated_decay:TRPV3	1	9	1.125	0
ENST00000576742.5:protein_coding:TRPV3	1	9	1.125	0
ENST00000616411.4:protein_coding:TRPV3	1	9	1.125	0
ENST00000571139.5:nonsense_mediated_decay:TRPV3	1	9	1.125	0
ENST00000441154.5:protein_coding:EIF4G1	1	20	1.1111111111111112	0
ENST00000382330.7:protein_coding:EIF4G1	1	20	1.1111111111111112	0
ENST00000342981.8:protein_coding:EIF4G1	1	20	1.1111111111111112	0
ENST00000411531.5:protein_coding:EIF4G1	1	20	1.1111111111111112	0
ENST00000442406.5:nonsense_mediated_decay:EIF4G1	1	20	1.1111111111111112	0
ENST00000350481.9:protein_coding:EIF4G1	1	20	1.1111111111111112	0
ENST00000475721.5:retained_intron:EIF4G1	1	20	1.1111111111111112	0
ENST00000414031.5:protein_coding:EIF4G1	1	20	1.1111111111111112	0
ENST00000427845.5:protein_coding:EIF4G1	1	20	1.1111111111111112	0
ENST00000392537.6:protein_coding:EIF4G1	1	20	1.1111111111111112	0
ENST00000352767.7:protein_coding:EIF4G1	1	20	1.1111111111111112	0
ENST00000434061.6:protein_coding:EIF4G1	1	20	1.1111111111111112	0
ENST00000435046.6:protein_coding:EIF4G1	1	20	1.1111111111111112	0
ENST00000460829.5:retained_intron:EIF4G1	1	20	1.1111111111111112	0
ENST00000424196.5:protein_coding:EIF4G1	1	20	1.1111111111111112	0
ENST00000464548.1:retained_intron:EIF4G1	1	20	1.1111111111111112	0
ENST00000422614.5:nonsense_mediated_decay:EIF4G1	1	20	1.1111111111111112	0
ENST00000346169.6:protein_coding:EIF4G1	1	20	1.1111111111111112	0
ENST00000216071.4:protein_coding:C22orf31	1	1	1.0	1
ENST00000503085.1:lincRNA:AC133961.1	1	1	1.0	1
ENST00000501387.5:antisense:AC025263.1	1	1	1.0	1
ENST00000342291.2:protein_coding:KCNJ14	2	2	1.0	0
ENST00000344293.5:protein_coding:TAF3	1	1	1.0	1
ENST00000453185.5:processed_transcript:MECR	1	1	1.0	1
ENST00000531009.1:processed_transcript:AP002008.2	1	1	1.0	1
ENST00000518813.5:retained_intron:PIK3R1	1	1	1.0	1
ENST00000369393.7:protein_coding:MDN1	1	2	1.0	0
ENST00000468249.1:retained_intron:ODF3B	1	1	1.0	1
ENST00000403495.2:processed_pseudogene:HMGB1P17	1	1	1.0	1
ENST00000359359.6:protein_coding:C6orf89	1	1	1.0	1
ENST00000623602.1:TEC:AC008555.8	1	1	1.0	1
ENST00000461291.2:lincRNA:LINC01168	1	1	1.0	1
ENST00000434410.5:protein_coding:HEMK1	1	1	1.0	1
ENST00000612130.4:protein_coding:UBE2F	2	3	1.0	0
ENST00000449895.5:antisense:AL096855.1	1	1	1.0	1
ENST00000600784.5:antisense:EDRF1-AS1	1	14	1.0	0
ENST00000382247.5:protein_coding:DCAF16	1	1	1.0	1
ENST00000376712.4:protein_coding:UGGT2	1	1	1.0	1
ENST00000637622.1:retained_intron:CACNB4	1	1	1.0	1
ENST00000288937.6:protein_coding:MRPL17	1	1	1.0	1
ENST00000514572.1:protein_coding:RFC1	1	1	1.0	1
ENST00000615795.4:antisense:EDRF1-AS1	1	14	1.0	0
ENST00000453420.5:lincRNA:LINC01695	1	1	1.0	1
ENST00000378061.6:protein_coding:ZNF425	1	1	1.0	1
ENST00000643161.1:processed_transcript:SAMHD1	1	1	1.0	1
ENST00000624801.3:protein_coding:OR52B4	1	1	1.0	1
ENST00000274979.12:protein_coding:ANO7	1	4	1.0	0
ENST00000367122.6:protein_coding:SYNJ2	1	1	1.0	1
ENST00000477571.5:nonsense_mediated_decay:SLC37A3	1	1	1.0	1
ENST00000569088.1:antisense:AC020978.3	1	1	1.0	1
ENST00000415311.1:unprocessed_pseudogene:KIR2DP1	2	3	1.0	0
ENST00000610534.4:antisense:EDRF1-AS1	1	14	1.0	0
ENST00000563601.1:antisense:STAM-AS1	1	1	1.0	1
ENST00000377046.7:protein_coding:KAT5	1	5	1.0	0
ENST00000627990.2:antisense:EDRF1-AS1	1	14	1.0	0
ENST00000406875.7:protein_coding:HIPK2	1	1	1.0	1
ENST00000356684.7:lincRNA:FLVCR1-DT	1	1	1.0	1
ENST00000544398.1:processed_transcript:TESMIN	1	1	1.0	1
ENST00000610528.1:unprocessed_pseudogene:AL137000.1	1	1	1.0	1
ENST00000554000.2:processed_transcript:AC091544.6	1	2	1.0	0
ENST00000459928.1:retained_intron:ANO7	1	4	1.0	0
ENST00000261643.7:protein_coding:COX10	1	1	1.0	1
ENST00000422569.5:protein_coding:ASS1	1	1	1.0	1
ENST00000413706.1:antisense:AC091729.3	1	1	1.0	1
ENST00000621717.4:antisense:EDRF1-AS1	1	14	1.0	0
ENST00000292478.8:protein_coding:PTCD1	1	1	1.0	1
ENST00000579674.1:retained_intron:TP53I13	1	1	1.0	1
ENST00000612306.4:antisense:EDRF1-AS1	1	14	1.0	0
ENST00000478399.5:protein_coding:ADPRH	1	1	1.0	1
ENST00000571555.1:retained_intron:RAP1GAP2	1	1	1.0	1
ENST00000568286.1:lincRNA:AC007333.1	1	1	1.0	1
ENST00000291633.7:protein_coding:KIR2DL1	2	3	1.0	0
ENST00000523415.5:nonsense_mediated_decay:ERICH1	1	1	1.0	1
ENST00000557398.2:protein_coding:FAM174B	1	2	1.0	0
ENST00000541428.5:protein_coding:ASPH	2	2	1.0	0
ENST00000623308.1:TEC:AC096720.2	1	1	1.0	1
ENST00000623222.1:TEC:AL022069.2	1	1	1.0	1
ENST00000272930.8:protein_coding:UBE2F	2	3	1.0	0
ENST00000513331.1:retained_intron:GFM2	1	1	1.0	1
ENST00000222990.7:protein_coding:SNX8	1	1	1.0	1
ENST00000283109.7:protein_coding:RIOK2	1	1	1.0	1
ENST00000336077.10:protein_coding:KIR2DL1	2	3	1.0	0
ENST00000357977.5:protein_coding:NFIA	1	1	1.0	1
ENST00000262839.2:protein_coding:TRPC5	1	1	1.0	1
ENST00000526646.1:antisense:AC116456.1	1	1	1.0	1
ENST00000375759.7:protein_coding:SPEN	1	1	1.0	1
ENST00000498923.2:retained_intron:NUDT16P1	1	2	1.0	0
ENST00000370631.3:protein_coding:PI4K2A	1	1	1.0	1
ENST00000447834.1:antisense:KRBOX1-AS1	1	1	1.0	1
ENST00000330938.7:protein_coding:PTTG1IP	1	4	1.0	0
ENST00000511395.1:lincRNA:LINC02122	1	1	1.0	1
ENST00000445724.3:protein_coding:PTTG1IP	1	4	1.0	0
ENST00000250559.13:protein_coding:RAP1B	1	1	1.0	1
ENST00000467604.5:protein_coding:B4GALT4	1	1	1.0	1
ENST00000258229.13:protein_coding:PCNX2	1	1	1.0	1
ENST00000444136.5:protein_coding:TDRD5	1	1	1.0	1
ENST00000428160.1:lincRNA:AC113331.1	1	1	1.0	1
ENST00000480234.1:processed_transcript:PTTG1IP	1	4	1.0	0
ENST00000380412.6:protein_coding:ZNF768	1	1	1.0	1
ENST00000534773.1:retained_intron:ACAT1	1	1	1.0	1
ENST00000302472.3:protein_coding:PTGER4	1	1	1.0	1
ENST00000392185.7:protein_coding:SNX9	1	1	1.0	1
ENST00000536813.6:protein_coding:HMBS	2	2	1.0	0
ENST00000594025.5:antisense:EDRF1-AS1	1	14	1.0	0
ENST00000481948.1:processed_transcript:BANP	1	1	1.0	1
ENST00000481132.5:retained_intron:TFPI	1	1	1.0	1
ENST00000559606.1:retained_intron:GMPR2	1	1	1.0	1
ENST00000521745.1:processed_transcript:CDH12	1	1	1.0	1
ENST00000570989.1:retained_intron:ITGA3	1	1	1.0	1
ENST00000566665.1:retained_intron:GRIN2A	1	1	1.0	1
ENST00000449436.5:antisense:EDRF1-AS1	1	14	1.0	0
ENST00000563843.1:antisense:PAN3-AS1	1	1	1.0	1
ENST00000371901.3:protein_coding:CYP4X1	1	1	1.0	1
ENST00000625445.1:lincRNA:EBLN3P	1	1	1.0	1
ENST00000394166.7:protein_coding:NR2F2	1	1	1.0	1
ENST00000610952.1:protein_coding:CD24	1	1	1.0	1
ENST00000467198.1:lincRNA:AC092958.1	1	1	1.0	1
ENST00000550536.5:protein_coding:RAB3IP	1	1	1.0	1
ENST00000580987.1:retained_intron:RAB12	1	1	1.0	1
ENST00000274710.3:protein_coding:PSD2	1	1	1.0	1
ENST00000586944.5:retained_intron:PTBP1	1	1	1.0	1
ENST00000264235.12:protein_coding:GSK3B	1	1	1.0	1
ENST00000491415.6:protein_coding:UTP25	1	1	1.0	1
ENST00000391884.2:protein_coding:KCNJ14	2	2	1.0	0
ENST00000370193.3:protein_coding:LBX1	1	1	1.0	1
ENST00000624033.1:TEC:AC008498.2	1	1	1.0	1
ENST00000273062.6:protein_coding:CTDSP1	1	1	1.0	1
ENST00000562562.1:nonsense_mediated_decay:ERN2	1	1	1.0	1
ENST00000510767.5:antisense:SLC7A11-AS1	1	1	1.0	1
ENST00000273359.7:protein_coding:ABHD10	1	1	1.0	1
ENST00000425504.1:processed_pseudogene:GAPDHP69	1	1	1.0	1
ENST00000604716.1:antisense:AL353622.1	1	1	1.0	1
ENST00000525672.1:processed_transcript:PRR5L	1	1	1.0	1
ENST00000596350.1:sense_intronic:AC008743.1	1	1	1.0	1
ENST00000607953.1:lincRNA:AP000569.1	1	1	1.0	1
ENST00000556639.5:nonsense_mediated_decay:EFCAB11	1	1	1.0	1
ENST00000482093.5:protein_coding:EIF2A	1	1	1.0	1
ENST00000649622.1:retained_intron:ZNF195	1	1	1.0	1
ENST00000422223.6:protein_coding:FREM1	1	1	1.0	1
ENST00000515393.5:protein_coding:MCTP1	1	1	1.0	1
ENST00000310018.7:protein_coding:ATP6V0A4	1	1	1.0	1
ENST00000380152.7:protein_coding:BRCA2	1	1	1.0	1
ENST00000374864.8:protein_coding:ITCH	1	1	1.0	1
ENST00000463975.1:retained_intron:MOB1A	1	1	1.0	1
ENST00000474889.5:protein_coding:PTPRG	1	1	1.0	1
ENST00000417478.6:protein_coding:RUFY3	1	1	1.0	1
ENST00000343200.9:protein_coding:VCAN	2	4	1.0	0
ENST00000650101.1:protein_coding:HMBS	2	2	1.0	0
ENST00000634804.2:protein_coding:AL136373.1	1	1	1.0	1
ENST00000261263.4:protein_coding:RAB21	1	1	1.0	1
ENST00000600170.1:retained_intron:PLA2G4C	1	1	1.0	1
ENST00000414443.5:protein_coding:UBE2F	2	3	1.0	0
ENST00000392825.7:protein_coding:GALNT13	1	1	1.0	1
ENST00000397887.7:protein_coding:PTTG1IP	1	4	1.0	0
ENST00000267294.4:protein_coding:ZIC5	1	1	1.0	1
ENST00000627173.1:lincRNA:LINC00891	1	2	1.0	0
ENST00000463163.5:protein_coding:TAF1	1	1	1.0	1
ENST00000530605.5:protein_coding:KAT5	1	5	1.0	0
ENST00000549403.1:transcribed_unprocessed_pseudogene:AC093012.1	1	1	1.0	1
ENST00000264065.11:protein_coding:DNAJC10	1	1	1.0	1
ENST00000373256.4:protein_coding:GLP1R	1	1	1.0	1
ENST00000593871.5:antisense:EDRF1-AS1	1	14	1.0	0
ENST00000513016.5:processed_transcript:VCAN	2	4	1.0	0
ENST00000577830.5:protein_coding:CUEDC1	1	1	1.0	1
ENST00000531880.1:protein_coding:KAT5	1	5	1.0	0
ENST00000602030.5:antisense:EDRF1-AS1	1	14	1.0	0
ENST00000487192.1:retained_intron:ANO7	1	4	1.0	0
ENST00000327968.6:protein_coding:DDX53	1	1	1.0	1
ENST00000553194.1:antisense:AC090001.1	1	1	1.0	1
ENST00000598803.5:retained_intron:FCER2	1	2	1.0	0
ENST00000525204.1:processed_transcript:KAT5	1	5	1.0	0
ENST00000629399.2:protein_coding:MDN1	1	2	1.0	0
ENST00000641325.1:lincRNA:AL928921.2	1	1	1.0	1
ENST00000265077.7:protein_coding:VCAN	2	4	1.0	0
ENST00000449168.1:antisense:AC096649.1	1	1	1.0	1
ENST00000499077.2:processed_transcript:NUDT16P1	1	2	1.0	0
ENST00000603375.1:unprocessed_pseudogene:ABI1P1	1	1	1.0	1
ENST00000322002.4:protein_coding:SOX11	1	1	1.0	1
ENST00000565928.1:processed_transcript:TSPY26P	1	1	1.0	1
ENST00000392869.6:protein_coding:GTDC1	1	1	1.0	1
ENST00000622798.4:antisense:EDRF1-AS1	1	14	1.0	0
ENST00000435632.1:processed_pseudogene:ADIPOR1P1	1	1	1.0	1
ENST00000496341.6:nonsense_mediated_decay:XPO5	1	1	1.0	1
ENST00000484635.1:lincRNA:DIRC3	1	1	1.0	1
ENST00000615461.4:antisense:EDRF1-AS1	1	14	1.0	0
ENST00000637645.1:protein_coding:FAM237B	1	1	1.0	1
ENST00000582963.1:retained_intron:MIEN1	1	1	1.0	1
ENST00000613304.4:antisense:EDRF1-AS1	1	14	1.0	0
ENST00000481071.1:retained_intron:ANO7	1	4	1.0	0
ENST00000606831.1:antisense:STXBP5-AS1	1	1	1.0	1
ENST00000612420.4:antisense:EDRF1-AS1	1	14	1.0	0
ENST00000295030.5:protein_coding:PEX13	1	1	1.0	1
ENST00000464967.5:retained_intron:U52112.1	1	1	1.0	1
ENST00000388901.9:protein_coding:COPS2	1	1	1.0	1
ENST00000513960.5:protein_coding:VCAN	2	4	1.0	0
ENST00000589661.2:processed_pseudogene:AC005559.1	1	1	1.0	1
ENST00000237536.8:protein_coding:SOGA1	1	1	1.0	1
ENST00000263388.6:protein_coding:NOTCH3	1	1	1.0	1
ENST00000574681.1:antisense:AC009121.1	1	1	1.0	1
ENST00000368744.3:protein_coding:PRR9	1	1	1.0	1
ENST00000473682.5:processed_transcript:DENND2D	1	1	1.0	1
ENST00000275820.3:protein_coding:NOM1	1	1	1.0	1
ENST00000528170.5:protein_coding:MS4A15	1	2	1.0	0
ENST00000504349.1:lincRNA:AC034245.1	1	1	1.0	1
ENST00000512624.6:lincRNA:LINC02405	1	1	1.0	1
ENST00000641071.2:protein_coding:OR10AG1	1	1	1.0	1
ENST00000509506.1:lincRNA:AC008885.2	1	1	1.0	1
ENST00000597312.5:retained_intron:FCER2	1	2	1.0	0
ENST00000545940.5:protein_coding:ANHX	1	1	1.0	1
ENST00000379454.8:protein_coding:ASPH	2	2	1.0	0
ENST00000641692.1:protein_coding:OR4S2	1	1	1.0	1
ENST00000433175.6:antisense:SRD5A3-AS1	1	1	1.0	1
ENST00000341318.8:protein_coding:KAT5	1	5	1.0	0
ENST00000572747.1:antisense:AF001550.1	1	1	1.0	1
ENST00000508957.1:unprocessed_pseudogene:AC073648.1	1	20	0.9523809523809523	0
ENST00000505858.1:unprocessed_pseudogene:OR7E86P	1	20	0.9523809523809523	0
ENST00000533891.1:unprocessed_pseudogene:OR7E1P	1	20	0.9523809523809523	0
ENST00000412208.2:unprocessed_pseudogene:OR7E155P	1	20	0.9523809523809523	0
ENST00000528715.1:unprocessed_pseudogene:AC107918.1	1	20	0.9523809523809523	0
ENST00000494533.2:unprocessed_pseudogene:OR7E121P	1	20	0.9523809523809523	0
ENST00000466578.1:unprocessed_pseudogene:OR7E97P	1	20	0.9523809523809523	0
ENST00000508347.1:unprocessed_pseudogene:OR7E93P	1	20	0.9523809523809523	0
ENST00000509361.1:unprocessed_pseudogene:OR4D12P	1	20	0.9523809523809523	0
ENST00000454836.1:unprocessed_pseudogene:OR7E90P	1	20	0.9523809523809523	0
ENST00000530816.1:unprocessed_pseudogene:OR7E96P	1	20	0.9523809523809523	0
ENST00000505750.1:unprocessed_pseudogene:OR7E99P	1	20	0.9523809523809523	0
ENST00000524910.1:unprocessed_pseudogene:OR7E145P	1	20	0.9523809523809523	0
ENST00000496207.1:unprocessed_pseudogene:OR7E136P	1	20	0.9523809523809523	0
ENST00000443450.1:unprocessed_pseudogene:OR7E125P	1	20	0.9523809523809523	0
ENST00000525174.1:unprocessed_pseudogene:OR7E154P	1	20	0.9523809523809523	0
ENST00000409042.5:protein_coding:DAPL1	1	20	0.9523809523809523	0
ENST00000504655.1:unprocessed_pseudogene:OR7E129P	1	20	0.9523809523809523	0
ENST00000532736.1:unprocessed_pseudogene:OR7E128P	1	20	0.9523809523809523	0
ENST00000494376.1:unprocessed_pseudogene:OR7E157P	1	20	0.9523809523809523	0
ENST00000505943.1:unprocessed_pseudogene:OR7E163P	1	20	0.9523809523809523	0
ENST00000393241.8:protein_coding:MRE11	1	4	0.8	0
ENST00000264555.9:protein_coding:PHRF1	1	4	0.8	0
ENST00000534320.5:nonsense_mediated_decay:PHRF1	1	4	0.8	0
ENST00000416188.2:protein_coding:PHRF1	1	4	0.8	0
ENST00000413872.6:protein_coding:PHRF1	1	4	0.8	0
ENST00000323977.7:protein_coding:MRE11	1	4	0.8	0
ENST00000407439.7:protein_coding:MRE11	1	4	0.8	0
ENST00000533464.5:protein_coding:PHRF1	1	4	0.8	0
ENST00000540013.5:protein_coding:MRE11	1	4	0.8	0
ENST00000323929.7:protein_coding:MRE11	1	4	0.8	0
ENST00000593632.2:lincRNA:LINC01869	3	3	0.75	0
ENST00000426664.6:protein_coding:TMCC1	2	3	0.75	0
ENST00000599881.5:nonsense_mediated_decay:KLK6	1	3	0.75	0
ENST00000599690.1:nonsense_mediated_decay:KLK6	1	3	0.75	0
ENST00000648771.1:protein_coding:TMCC1	2	3	0.75	0
ENST00000393238.7:protein_coding:TMCC1	2	3	0.75	0
ENST00000391808.5:protein_coding:KLK6	1	3	0.75	0
ENST00000326989.5:lincRNA:LINC01869	3	3	0.75	0
ENST00000376851.7:protein_coding:KLK6	1	3	0.75	0
ENST00000634979.1:lincRNA:LINC01869	3	3	0.75	0
ENST00000635639.1:lincRNA:LINC01869	3	3	0.75	0
ENST00000432054.6:protein_coding:TMCC1	2	3	0.75	0
ENST00000366518.4:protein_coding:KIF26B	1	2	0.6666666666666666	0
ENST00000483253.1:retained_intron:KIF26B	1	2	0.6666666666666666	0
ENST00000407071.6:protein_coding:KIF26B	1	2	0.6666666666666666	0
ENST00000345519.9:protein_coding:CLTA	1	5	0.5555555555555556	0
ENST00000396603.6:protein_coding:CLTA	1	5	0.5555555555555556	0
ENST00000540080.5:protein_coding:CLTA	1	5	0.5555555555555556	0
ENST00000470744.5:protein_coding:CLTA	1	5	0.5555555555555556	0
ENST00000538225.5:protein_coding:CLTA	1	5	0.5555555555555556	0
ENST00000242285.10:protein_coding:CLTA	1	5	0.5555555555555556	0
ENST00000433436.6:protein_coding:CLTA	1	5	0.5555555555555556	0
ENST00000464497.5:nonsense_mediated_decay:CLTA	1	5	0.5555555555555556	0
ENST00000466396.5:protein_coding:CLTA	1	5	0.5555555555555556	0
ENST00000650052.1:protein_coding:C2orf15	1	1	0.5	0
ENST00000645831.1:protein_coding:FOXC1	1	1	0.5	0
ENST00000358752.3:protein_coding:FUT4	1	1	0.5	0
ENST00000473188.5:retained_intron:FRMD4B	1	2	0.5	0
ENST00000440408.5:lincRNA:TTTY15	1	1	0.5	0
ENST00000452335.2:protein_coding:DYTN	1	1	0.5	0
ENST00000553852.1:nonsense_mediated_decay:FAM177A1	1	1	0.5	0
ENST00000502904.5:retained_intron:HNRNPH1	1	1	0.5	0
ENST00000635767.1:protein_coding:LCORL	1	4	0.5	0
ENST00000382226.5:protein_coding:LCORL	1	4	0.5	0
ENST00000641423.1:protein_coding:OR56A1	1	1	0.5	0
ENST00000488458.1:transcribed_unprocessed_pseudogene:FMO9P	1	1	0.5	0
ENST00000449742.6:protein_coding:TRIM10	1	1	0.5	0
ENST00000398540.7:protein_coding:FRMD4B	1	2	0.5	0
ENST00000329078.7:protein_coding:SPNS2	1	1	0.5	0
ENST00000432505.1:lincRNA:LINC00691	1	1	0.5	0
ENST00000518525.5:protein_coding:GABRP	1	1	0.5	0
ENST00000587832.5:retained_intron:GCDH	1	1	0.5	0
ENST00000368488.9:protein_coding:CEP85L	1	1	0.5	0
ENST00000570979.1:retained_intron:SPNS2	1	1	0.5	0
ENST00000377663.3:protein_coding:KLHL21	1	1	0.5	0
ENST00000361680.6:protein_coding:WDR88	1	1	0.5	0
ENST00000380874.3:protein_coding:FOXC1	1	1	0.5	0
ENST00000284551.10:protein_coding:TRIM11	1	1	0.5	0
ENST00000493484.5:protein_coding:EHMT1	1	1	0.5	0
ENST00000514693.5:processed_transcript:PROM1	1	1	0.5	0
ENST00000307340.7:protein_coding:USH2A	1	1	0.5	0
ENST00000490113.1:protein_coding:RFK	1	1	0.5	0
ENST00000429727.6:protein_coding:ERG	1	1	0.5	0
ENST00000512376.2:processed_transcript:LCORL	1	4	0.5	0
ENST00000370124.8:protein_coding:CDC14A	1	1	0.5	0
ENST00000644951.1:processed_transcript:DYTN	1	1	0.5	0
ENST00000370460.6:protein_coding:AFF2	1	1	0.5	0
ENST00000285243.6:protein_coding:ANKRD40	1	1	0.5	0
ENST00000286437.7:protein_coding:AFF2	1	1	0.5	0
ENST00000390295.3:IG_V_gene:IGLV7-46	1	1	0.5	0
ENST00000459872.1:processed_transcript:GCNT2	1	1	0.5	0
ENST00000512304.2:processed_transcript:PROM1	1	1	0.5	0
ENST00000306268.7:protein_coding:FOXI1	1	1	0.5	0
ENST00000230732.5:protein_coding:POU4F3	1	1	0.5	0
ENST00000326233.6:protein_coding:LCE1D	1	1	0.5	0
ENST00000646563.1:nonsense_mediated_decay:CDC14A	1	1	0.5	0
ENST00000376736.5:protein_coding:RFK	1	1	0.5	0
ENST00000579942.2:retained_intron:RASSF5	1	1	0.5	0
ENST00000366942.3:protein_coding:USH2A	1	1	0.5	0
ENST00000515481.5:retained_intron:HNRNPH1	1	1	0.5	0
ENST00000490285.1:transcribed_unprocessed_pseudogene:OR6W1P	1	1	0.5	0
ENST00000442448.5:protein_coding:ERG	1	1	0.5	0
ENST00000639264.1:protein_coding:LRRC8B	2	2	0.5	0
ENST00000302513.7:protein_coding:C2orf15	1	1	0.5	0
ENST00000646991.1:protein_coding:POU4F3	1	1	0.5	0
ENST00000590627.5:retained_intron:GCDH	1	1	0.5	0
ENST00000330947.6:protein_coding:LRRC8B	2	2	0.5	0
ENST00000600991.5:protein_coding:TEX13A	1	1	0.5	0
ENST00000326877.8:protein_coding:LCORL	1	4	0.5	0
ENST00000493030.6:protein_coding:TRIM11	1	1	0.5	0
ENST00000607093.1:protein_coding:LCE1C	1	1	0.5	0
ENST00000554562.1:protein_coding:IFI27L1	1	1	0.5	0
ENST00000510121.5:processed_transcript:LCORL	1	4	0.5	0
ENST00000640258.1:protein_coding:LRRC8B	2	2	0.5	0
ENST00000457658.5:lincRNA:TTTY15	1	1	0.5	0
ENST00000425297.2:nonsense_mediated_decay:SYN2	1	1	0.5	0
ENST00000609007.2:protein_coding:TEX13A	1	1	0.5	0
ENST00000369529.1:protein_coding:SMIM9	1	1	0.5	0
ENST00000311403.4:protein_coding:ZBTB4	1	1	0.5	0
ENST00000436123.1:lincRNA:LINC00691	1	1	0.5	0
ENST00000641900.1:protein_coding:OR56A1	1	1	0.5	0
ENST00000343216.3:protein_coding:RTP5	1	1	0.5	0
ENST00000390298.2:IG_V_gene:IGLV7-43	1	1	0.5	0
ENST00000204961.4:protein_coding:EFNB1	1	1	0.5	0
ENST00000467114.2:retained_intron:PRPF40A	1	1	0.5	0
ENST00000513072.1:protein_coding:ANKRD40	1	1	0.5	0
ENST00000496192.1:processed_transcript:OR6W1P	1	1	0.5	0
ENST00000462888.1:processed_transcript:FRMD4B	1	2	0.5	0
ENST00000374469.5:protein_coding:SVEP1	1	1	0.5	0
ENST00000482340.5:protein_coding:EHMT1	1	1	0.5	0
ENST00000380599.8:protein_coding:ZBTB4	1	1	0.5	0
ENST00000478043.1:processed_transcript:SMIM9	1	1	0.5	0
ENST00000485764.1:processed_transcript:GCNT2	1	1	0.5	0
ENST00000553955.2:nonsense_mediated_decay:FAM177A1	1	1	0.5	0
ENST00000251507.8:protein_coding:RABGAP1L	1	1	0.5	0
ENST00000510451.5:nonsense_mediated_decay:LCORL	1	4	0.5	0
ENST00000368491.7:protein_coding:CEP85L	1	1	0.5	0
ENST00000377658.8:protein_coding:KLHL21	1	1	0.5	0
ENST00000419912.1:nonsense_mediated_decay:RTP5	1	1	0.5	0
ENST00000357444.10:protein_coding:RABGAP1L	1	1	0.5	0
ENST00000620175.4:protein_coding:SYN2	1	1	0.5	0
ENST00000512622.1:antisense:AC097103.2	1	1	0.5	0
ENST00000581503.6:protein_coding:RASSF5	1	1	0.5	0
ENST00000401783.6:protein_coding:SVEP1	1	1	0.5	0
ENST00000477875.6:processed_transcript:FMO9P	1	1	0.5	0
ENST00000637787.1:nonsense_mediated_decay:LCORL	1	4	0.5	0
ENST00000355868.3:protein_coding:WDR88	1	1	0.5	0
ENST00000517883.2:nonsense_mediated_decay:AC005041.1	1	1	0.5	0
ENST00000503039.1:protein_coding:ZNF346	1	1	0.5	0
ENST00000493127.1:processed_transcript:FRMD4B	1	2	0.5	0
ENST00000556381.5:protein_coding:IFI27L1	1	1	0.5	0
ENST00000327673.4:protein_coding:COL10A1	1	1	0.5	0
ENST00000382224.5:protein_coding:LCORL	1	4	0.5	0
ENST00000319836.7:protein_coding:MARCH8	1	1	0.5	0
ENST00000243222.8:protein_coding:COL10A1	1	1	0.5	0
ENST00000439853.5:protein_coding:LRRC8B	2	2	0.5	0
ENST00000518122.5:protein_coding:GABRP	1	1	0.5	0
ENST00000555328.1:lincRNA:AL359682.1	1	1	0.5	0
ENST00000512315.5:protein_coding:ZNF346	1	1	0.5	0
ENST00000376704.3:protein_coding:TRIM10	1	1	0.5	0
ENST00000449804.4:protein_coding:FOXI1	1	1	0.5	0
ENST00000453424.6:protein_coding:MARCH8	1	1	0.5	0
ENST00000488649.5:retained_intron:PRSS16	1	5	0.45454545454545453	0
ENST00000377456.6:processed_transcript:PRSS16	1	5	0.45454545454545453	0
ENST00000230582.7:protein_coding:PRSS16	1	5	0.45454545454545453	0
ENST00000481125.5:retained_intron:PRSS16	1	5	0.45454545454545453	0
ENST00000484493.5:processed_transcript:PRSS16	1	5	0.45454545454545453	0
ENST00000454665.6:nonsense_mediated_decay:PRSS16	1	5	0.45454545454545453	0
ENST00000478690.5:processed_transcript:PRSS16	1	5	0.45454545454545453	0
ENST00000485603.1:retained_intron:PRSS16	1	5	0.45454545454545453	0
ENST00000492575.5:retained_intron:PRSS16	1	5	0.45454545454545453	0
ENST00000421826.6:protein_coding:PRSS16	1	5	0.45454545454545453	0
ENST00000495683.5:retained_intron:PRSS16	1	5	0.45454545454545453	0
ENST00000549863.5:protein_coding:PCBP2	1	5	0.4166666666666667	0
ENST00000550585.5:nonsense_mediated_decay:PCBP2	1	5	0.4166666666666667	0
ENST00000359462.9:protein_coding:PCBP2	1	5	0.4166666666666667	0
ENST00000437231.5:protein_coding:PCBP2	1	5	0.4166666666666667	0
ENST00000546463.5:protein_coding:PCBP2	1	5	0.4166666666666667	0
ENST00000562264.5:protein_coding:PCBP2	1	5	0.4166666666666667	0
ENST00000547859.2:protein_coding:PCBP2	1	5	0.4166666666666667	0
ENST00000547048.5:retained_intron:PCBP2	1	5	0.4166666666666667	0
ENST00000447282.5:protein_coding:PCBP2	1	5	0.4166666666666667	0
ENST00000359282.9:protein_coding:PCBP2	1	5	0.4166666666666667	0
ENST00000455667.7:protein_coding:PCBP2	1	5	0.4166666666666667	0
ENST00000552819.5:protein_coding:PCBP2	1	5	0.4166666666666667	0
ENST00000359276.8:protein_coding:CTPS2	1	1	0.3333333333333333	0
ENST00000618063.1:protein_coding:ZNF843	1	1	0.3333333333333333	0
ENST00000371850.7:protein_coding:VAV2	1	1	0.3333333333333333	0
ENST00000549183.1:protein_coding:TUBA1C	1	1	0.3333333333333333	0
ENST00000389494.7:protein_coding:CHRNG	1	1	0.3333333333333333	0
ENST00000571082.5:retained_intron:ARL16	1	1	0.3333333333333333	0
ENST00000584336.1:retained_intron:CDK12	1	1	0.3333333333333333	0
ENST00000447102.8:protein_coding:GAMT	1	1	0.3333333333333333	0
ENST00000643110.1:processed_transcript:C6orf201	1	1	0.3333333333333333	0
ENST00000313421.11:protein_coding:CD6	1	1	0.3333333333333333	0
ENST00000535834.1:retained_intron:HSH2D	1	1	0.3333333333333333	0
ENST00000537727.1:antisense:AP002892.1	2	2	0.3333333333333333	0
ENST00000639345.1:nonsense_mediated_decay:C4orf50	1	1	0.3333333333333333	0
ENST00000512922.5:nonsense_mediated_decay:CDK18	2	2	0.3333333333333333	0
ENST00000461503.2:protein_coding:EOMES	1	1	0.3333333333333333	0
ENST00000469362.6:nonsense_mediated_decay:APEH	1	1	0.3333333333333333	0
ENST00000376251.5:protein_coding:CACNA1F	1	1	0.3333333333333333	0
ENST00000515802.5:retained_intron:SH3BP2	1	1	0.3333333333333333	0
ENST00000522363.5:nonsense_mediated_decay:INTS9	1	2	0.3333333333333333	0
ENST00000394094.6:protein_coding:SENP7	1	1	0.3333333333333333	0
ENST00000469141.6:protein_coding:THRAP3	1	1	0.3333333333333333	0
ENST00000246174.6:protein_coding:ARMCX5	1	1	0.3333333333333333	0
ENST00000449599.3:protein_coding:EOMES	1	1	0.3333333333333333	0
ENST00000641848.1:processed_transcript:OR8G3P	1	1	0.3333333333333333	0
ENST00000641572.1:processed_transcript:OR8G3P	1	1	0.3333333333333333	0
ENST00000478361.6:nonsense_mediated_decay:IDE	1	1	0.3333333333333333	0
ENST00000570910.1:retained_intron:ARL16	1	1	0.3333333333333333	0
ENST00000438581.6:nonsense_mediated_decay:TMEM39A	1	1	0.3333333333333333	0
ENST00000431845.2:protein_coding:ZBTB22	1	1	0.3333333333333333	0
ENST00000403359.7:protein_coding:FBXO11	1	1	0.3333333333333333	0
ENST00000348610.3:protein_coding:SENP7	1	1	0.3333333333333333	0
ENST00000650060.1:protein_coding:IDE	1	1	0.3333333333333333	0
ENST00000430121.2:protein_coding:FAM198A	1	1	0.3333333333333333	0
ENST00000639419.1:protein_coding:TUBA1C	1	1	0.3333333333333333	0
ENST00000642058.1:protein_coding:OR8J3	1	1	0.3333333333333333	0
ENST00000586872.5:nonsense_mediated_decay:HSH2D	1	1	0.3333333333333333	0
ENST00000504450.1:retained_intron:SH3BP2	1	1	0.3333333333333333	0
ENST00000523303.5:nonsense_mediated_decay:INTS9	1	2	0.3333333333333333	0
ENST00000430627.6:protein_coding:CDK12	1	1	0.3333333333333333	0
ENST00000533406.2:transcribed_unprocessed_pseudogene:OR8G3P	1	1	0.3333333333333333	0
ENST00000523767.5:protein_coding:NDST1	1	1	0.3333333333333333	0
ENST00000251127.10:protein_coding:NALCN	1	1	0.3333333333333333	0
ENST00000323022.9:protein_coding:CACNA1F	1	1	0.3333333333333333	0
ENST00000604957.1:protein_coding:ARMCX5	1	1	0.3333333333333333	0
ENST00000397118.7:protein_coding:JPH4	1	1	0.3333333333333333	0
ENST00000356300.8:protein_coding:JPH4	1	1	0.3333333333333333	0
ENST00000295743.8:protein_coding:EOMES	1	1	0.3333333333333333	0
ENST00000416984.6:protein_coding:INTS9	1	2	0.3333333333333333	0
ENST00000610709.2:protein_coding:DVL1	1	1	0.3333333333333333	0
ENST00000319172.9:protein_coding:TMEM39A	1	1	0.3333333333333333	0
ENST00000349431.10:protein_coding:UBE2J2	1	1	0.3333333333333333	0
ENST00000381685.9:protein_coding:NOL10	1	1	0.3333333333333333	0
ENST00000315678.9:protein_coding:ZNF843	1	1	0.3333333333333333	0
ENST00000473684.5:nonsense_mediated_decay:TMEM39A	1	1	0.3333333333333333	0
ENST00000586604.5:nonsense_mediated_decay:RNF165	1	1	0.3333333333333333	0
ENST00000344931.9:nonsense_mediated_decay:CD6	1	1	0.3333333333333333	0
ENST00000450390.6:nonsense_mediated_decay:UBE2J2	1	1	0.3333333333333333	0
ENST00000429964.6:protein_coding:CDK18	2	2	0.3333333333333333	0
ENST00000275732.5:protein_coding:GIGYF1	1	1	0.3333333333333333	0
ENST00000646601.1:protein_coding:GIGYF1	1	1	0.3333333333333333	0
ENST00000329627.11:protein_coding:PEX26	1	1	0.3333333333333333	0
ENST00000345985.7:protein_coding:NOL10	1	1	0.3333333333333333	0
ENST00000378888.9:protein_coding:DVL1	1	1	0.3333333333333333	0
ENST00000427996.5:processed_transcript:C6orf201	1	1	0.3333333333333333	0
ENST00000638108.1:protein_coding:IFIT2	1	1	0.3333333333333333	0
ENST00000447079.4:protein_coding:CDK12	1	1	0.3333333333333333	0
ENST00000520973.5:protein_coding:TACC1	1	1	0.3333333333333333	0
ENST00000640762.1:protein_coding:GAMT	1	1	0.3333333333333333	0
ENST00000301072.10:protein_coding:TUBA1C	1	1	0.3333333333333333	0
ENST00000372742.1:protein_coding:ARMCX5	1	1	0.3333333333333333	0
ENST00000354618.9:protein_coding:THRAP3	1	1	0.3333333333333333	0
ENST00000269439.11:protein_coding:RNF165	1	1	0.3333333333333333	0
ENST00000394854.7:protein_coding:PPP3CA	1	1	0.3333333333333333	0
ENST00000543885.2:protein_coding:RNF165	1	1	0.3333333333333333	0
ENST00000323055.10:protein_coding:PPP3CA	1	1	0.3333333333333333	0
ENST00000443824.5:protein_coding:CTPS2	1	1	0.3333333333333333	0
ENST00000371826.3:protein_coding:IFIT2	1	1	0.3333333333333333	0
ENST00000616070.4:nonsense_mediated_decay:HSH2D	1	1	0.3333333333333333	0
ENST00000648359.1:nonsense_mediated_decay:NALCN	1	1	0.3333333333333333	0
ENST00000538384.5:protein_coding:NOL10	1	1	0.3333333333333333	0
ENST00000467264.1:processed_transcript:NALCN	1	1	0.3333333333333333	0
ENST00000572681.6:protein_coding:CIC	1	1	0.3333333333333333	0
ENST00000273146.6:nonsense_mediated_decay:FAM198A	1	1	0.3333333333333333	0
ENST00000419781.5:nonsense_mediated_decay:CCNT2	1	1	0.3333333333333333	0
ENST00000357242.9:protein_coding:TBC1D8B	1	1	0.3333333333333333	0
ENST00000587309.5:protein_coding:KIF18B	1	1	0.3333333333333333	0
ENST00000553505.1:retained_intron:JPH4	1	1	0.3333333333333333	0
ENST00000506784.5:protein_coding:CDK18	2	2	0.3333333333333333	0
ENST00000517383.1:protein_coding:INTS9	1	2	0.3333333333333333	0
ENST00000371851.1:protein_coding:VAV2	1	1	0.3333333333333333	0
ENST00000485094.1:retained_intron:CHRNG	1	1	0.3333333333333333	0
ENST00000347370.6:protein_coding:UBE2J2	1	1	0.3333333333333333	0
ENST00000641489.1:processed_transcript:OR8J3	1	1	0.3333333333333333	0
ENST00000505761.2:retained_intron:CD6	1	1	0.3333333333333333	0
ENST00000521022.5:protein_coding:INTS9	1	2	0.3333333333333333	0
ENST00000389492.3:protein_coding:CHRNG	1	1	0.3333333333333333	0
ENST00000442713.6:protein_coding:DYM	1	1	0.3333333333333333	0
ENST00000441117.1:protein_coding:ZBTB22	1	1	0.3333333333333333	0
ENST00000295238.10:protein_coding:CCNT2	1	1	0.3333333333333333	0
ENST00000577142.1:retained_intron:ARL16	1	1	0.3333333333333333	0
ENST00000438011.5:protein_coding:APEH	1	1	0.3333333333333333	0
ENST00000564218.5:protein_coding:ZNF843	1	1	0.3333333333333333	0
ENST00000610387.4:protein_coding:PEX26	1	1	0.3333333333333333	0
ENST00000464111.1:retained_intron:GIGYF1	1	1	0.3333333333333333	0
ENST00000492225.5:retained_intron:FBXO11	1	1	0.3333333333333333	0
ENST00000261797.6:protein_coding:NDST1	1	1	0.3333333333333333	0
ENST00000380175.9:protein_coding:C6orf201	1	1	0.3333333333333333	0
ENST00000590129.1:protein_coding:KIF18B	1	1	0.3333333333333333	0
ENST00000584977.5:processed_transcript:DYM	1	1	0.3333333333333333	0
ENST00000265986.10:protein_coding:IDE	1	1	0.3333333333333333	0
ENST00000378891.9:protein_coding:DVL1	1	1	0.3333333333333333	0
ENST00000449736.2:transcribed_unprocessed_pseudogene:FAR2P1	1	1	0.3333333333333333	0
ENST00000269445.10:protein_coding:DYM	1	1	0.3333333333333333	0
ENST00000296456.9:protein_coding:APEH	1	1	0.3333333333333333	0
ENST00000418724.1:protein_coding:ZBTB22	1	1	0.3333333333333333	0
ENST00000252288.7:protein_coding:GAMT	1	1	0.3333333333333333	0
ENST00000264157.9:protein_coding:CCNT2	1	1	0.3333333333333333	0
ENST00000488863.5:protein_coding:FAM198A	1	1	0.3333333333333333	0
ENST00000648638.1:protein_coding:THRAP3	1	1	0.3333333333333333	0
ENST00000325390.7:processed_transcript:FAR2P1	1	1	0.3333333333333333	0
ENST00000360066.6:protein_coding:CDK18	2	2	0.3333333333333333	0
ENST00000641913.1:protein_coding:OR8J3	1	1	0.3333333333333333	0
ENST00000611722.1:protein_coding:IFIT2	1	1	0.3333333333333333	0
ENST00000380241.7:protein_coding:CTPS2	1	1	0.3333333333333333	0
ENST00000428123.1:processed_transcript:FAR2P1	1	1	0.3333333333333333	0
ENST00000521528.6:protein_coding:TACC1	1	1	0.3333333333333333	0
ENST00000376265.2:protein_coding:CACNA1F	1	1	0.3333333333333333	0
ENST00000510204.5:retained_intron:SH3BP2	1	1	0.3333333333333333	0
ENST00000394095.6:protein_coding:SENP7	1	1	0.3333333333333333	0
ENST00000160740.7:protein_coding:CIC	1	1	0.3333333333333333	0
ENST00000521777.5:protein_coding:INTS9	1	2	0.3333333333333333	0
ENST00000521935.5:protein_coding:TACC1	1	1	0.3333333333333333	0
ENST00000512215.5:protein_coding:PPP3CA	1	1	0.3333333333333333	0
ENST00000504648.5:nonsense_mediated_decay:CDK18	2	2	0.3333333333333333	0
ENST00000375281.3:protein_coding:SP5	1	1	0.3333333333333333	0
ENST00000593135.5:protein_coding:KIF18B	1	1	0.3333333333333333	0
ENST00000575354.6:protein_coding:CIC	1	1	0.3333333333333333	0
ENST00000406606.7:protein_coding:VAV2	1	1	0.3333333333333333	0
ENST00000595007.5:lincRNA:AC009158.1	1	1	0.25	0
ENST00000448049.1:lincRNA:LINC00319	1	1	0.25	0
ENST00000268489.9:protein_coding:ZFHX3	1	1	0.25	0
ENST00000494596.5:processed_transcript:COMTD1	1	1	0.25	0
ENST00000589489.1:retained_intron:VDAC1P8	1	1	0.25	0
ENST00000523367.1:processed_transcript:NKAIN3	1	1	0.25	0
ENST00000430149.3:protein_coding:CDKN1C	1	1	0.25	0
ENST00000284694.11:protein_coding:C10orf90	1	1	0.25	0
ENST00000475419.5:processed_transcript:DTL	1	1	0.25	0
ENST00000531473.5:retained_intron:TSTA3	1	1	0.25	0
ENST00000446745.2:protein_coding:LTB	1	1	0.25	0
ENST00000367249.8:protein_coding:CYB5R1	1	1	0.25	0
ENST00000284006.10:protein_coding:KCTD15	1	1	0.25	0
ENST00000483972.1:processed_transcript:LTB	1	1	0.25	0
ENST00000440480.7:protein_coding:CDKN1C	1	1	0.25	0
ENST00000478939.1:retained_intron:FBXL21	1	1	0.25	0
ENST00000473599.5:processed_transcript:CYB5R1	1	1	0.25	0
ENST00000372538.7:protein_coding:COMTD1	1	1	0.25	0
ENST00000482572.5:processed_transcript:CYB5R1	1	1	0.25	0
ENST00000635168.1:processed_transcript:FBXL21	1	1	0.25	0
ENST00000403372.6:protein_coding:TNFRSF19	1	1	0.25	0
ENST00000542077.5:protein_coding:DTL	1	1	0.25	0
ENST00000453195.5:protein_coding:TRIM26	1	1	0.25	0
ENST00000454678.6:protein_coding:TRIM26	1	1	0.25	0
ENST00000640433.1:protein_coding:TXNRD3	1	1	0.25	0
ENST00000469299.1:protein_coding:COMTD1	1	1	0.25	0
ENST00000623297.1:lincRNA:CU639417.4	1	1	0.25	0
ENST00000640797.1:protein_coding:TXNRD3	1	1	0.25	0
ENST00000382258.8:protein_coding:TNFRSF19	1	1	0.25	0
ENST00000309318.7:protein_coding:PPP1R14B	1	1	0.25	0
ENST00000644971.2:protein_coding:TNXB	1	1	0.25	0
ENST00000482429.1:retained_intron:LTB	1	1	0.25	0
ENST00000452511.5:lincRNA:AC009158.1	1	1	0.25	0
ENST00000469399.1:retained_intron:RADIL	1	1	0.25	0
ENST00000478009.1:processed_transcript:CYB5R1	1	1	0.25	0
ENST00000341469.6:protein_coding:TRIM14	1	1	0.25	0
ENST00000529064.5:protein_coding:TSTA3	1	1	0.25	0
ENST00000375244.7:protein_coding:TNXB	1	1	0.25	0
ENST00000297158.11:transcribed_unitary_pseudogene:FBXL21	1	1	0.25	0
ENST00000480999.1:retained_intron:TRIM26	1	1	0.25	0
ENST00000524230.6:protein_coding:TXNRD3	1	1	0.25	0
ENST00000479795.1:protein_coding:TNXB	1	1	0.25	0
ENST00000430256.3:protein_coding:KCTD15	1	1	0.25	0
ENST00000603727.1:processed_pseudogene:AC087072.1	1	1	0.25	0
ENST00000509033.1:processed_pseudogene:PPP1R14BP3	1	1	0.25	0
ENST00000437089.5:protein_coding:TRIM26	1	1	0.25	0
ENST00000429299.2:protein_coding:LTB	1	1	0.25	0
ENST00000480379.5:protein_coding:C10orf90	1	1	0.25	0
ENST00000647633.1:protein_coding:TNXB	1	1	0.25	0
ENST00000414822.8:protein_coding:CDKN1C	1	1	0.25	0
ENST00000491270.1:processed_transcript:COMTD1	1	1	0.25	0
ENST00000523403.2:protein_coding:TXNRD3	1	1	0.25	0
ENST00000588881.5:protein_coding:KCTD15	1	1	0.25	0
ENST00000478530.1:processed_transcript:TRIM14	1	1	0.25	0
ENST00000519049.5:processed_transcript:NKAIN3	1	1	0.25	0
ENST00000342043.3:protein_coding:TRIM14	1	1	0.25	0
ENST00000624872.1:lincRNA:CU639417.4	1	1	0.25	0
ENST00000598600.1:lincRNA:AC009158.1	1	1	0.25	0
ENST00000467490.5:processed_transcript:FBXL21	1	1	0.25	0
ENST00000426284.1:processed_pseudogene:PPP1R14BP2	1	1	0.25	0
ENST00000489149.1:processed_transcript:DTL	1	1	0.25	0
ENST00000248484.8:protein_coding:TNFRSF19	1	1	0.25	0
ENST00000382263.3:protein_coding:TNFRSF19	1	1	0.25	0
ENST00000424927.5:protein_coding:C10orf90	1	1	0.25	0
ENST00000342757.2:lincRNA:LINC00319	1	1	0.25	0
ENST00000425753.6:protein_coding:TSTA3	1	1	0.25	0
ENST00000366991.4:protein_coding:DTL	1	1	0.25	0
ENST00000380725.2:protein_coding:CDKN1C	1	1	0.25	0
ENST00000589786.5:protein_coding:KCTD15	1	1	0.25	0
ENST00000628279.1:lincRNA:AC009158.1	1	1	0.25	0
ENST00000375098.7:protein_coding:TRIM14	1	1	0.25	0
ENST00000529048.5:protein_coding:TSTA3	1	1	0.25	0
ENST00000635239.1:protein_coding:MICU1	1	1	0.2	0
ENST00000637700.1:lincRNA:MIR100HG	1	1	0.2	0
ENST00000588408.5:protein_coding:CNTD1	1	1	0.2	0
ENST00000527474.5:lincRNA:MIR100HG	1	1	0.2	0
ENST00000539711.2:protein_coding:NIPA2	1	1	0.2	0
ENST00000592166.5:nonsense_mediated_decay:CNTD1	1	1	0.2	0
ENST00000497454.5:protein_coding:RGL2	1	1	0.2	0
ENST00000424425.5:protein_coding:KIAA1109	1	1	0.2	0
ENST00000478423.6:processed_transcript:NPHP4	1	1	0.2	0
ENST00000264501.8:protein_coding:KIAA1109	1	1	0.2	0
ENST00000574710.1:retained_intron:SLC25A11	1	1	0.2	0
ENST00000388738.7:protein_coding:KIAA1109	1	1	0.2	0
ENST00000482114.1:retained_intron:KIAA1109	1	1	0.2	0
ENST00000315066.5:processed_transcript:CNTD1	1	1	0.2	0
ENST00000570543.1:retained_intron:SLC25A11	1	1	0.2	0
ENST00000398761.8:protein_coding:MICU1	1	1	0.2	0
ENST00000225665.11:protein_coding:SLC25A11	1	1	0.2	0
ENST00000361114.9:protein_coding:MICU1	1	1	0.2	0
ENST00000398014.6:protein_coding:NIPA2	1	1	0.2	0
ENST00000262126.8:protein_coding:ANKRD12	1	1	0.2	0
ENST00000359727.8:protein_coding:NIPA2	1	1	0.2	0
ENST00000398013.7:protein_coding:NIPA2	1	1	0.2	0
ENST00000578850.1:processed_transcript:AP005263.1	1	1	0.2	0
ENST00000489180.6:nonsense_mediated_decay:NPHP4	1	1	0.2	0
ENST00000533109.6:lincRNA:MIR100HG	1	1	0.2	0
ENST00000476605.7:nonsense_mediated_decay:MICU1	1	1	0.2	0
ENST00000400020.7:protein_coding:ANKRD12	1	1	0.2	0
ENST00000437840.6:processed_transcript:RGL2	1	1	0.2	0
ENST00000586652.1:protein_coding:CNTD1	1	1	0.2	0
ENST00000359158.7:nonsense_mediated_decay:ANKRD12	1	1	0.2	0
ENST00000529804.6:lincRNA:MIR100HG	1	1	0.2	0
ENST00000642044.1:protein_coding:MICU1	1	1	0.2	0
ENST00000491168.5:processed_transcript:RGL2	1	1	0.2	0
ENST00000576951.1:protein_coding:SLC25A11	1	1	0.2	0
ENST00000337451.7:protein_coding:NIPA2	1	1	0.2	0
ENST00000378169.7:nonsense_mediated_decay:NPHP4	1	1	0.2	0
ENST00000588527.5:protein_coding:CNTD1	1	1	0.2	0
ENST00000546007.6:protein_coding:ANKRD12	1	1	0.2	0
ENST00000544061.6:protein_coding:SLC25A11	1	1	0.2	0
ENST00000495260.5:processed_transcript:KIAA1109	1	1	0.2	0
ENST00000648084.1:lincRNA:MIR100HG	1	1	0.2	0
ENST00000506941.1:retained_intron:NPHP4	1	1	0.2	0
ENST00000378156.8:protein_coding:NPHP4	1	1	0.2	0
ENST00000476616.1:retained_intron:RGL2	1	1	0.2	0
ENST00000483151.5:retained_intron:RGL2	1	1	0.2	0
ENST00000229239.9:protein_coding:GAPDH	1	2	0.18181818181818182	0
ENST00000619601.1:protein_coding:GAPDH	1	2	0.18181818181818182	0
ENST00000396861.5:protein_coding:GAPDH	1	2	0.18181818181818182	0
ENST00000396859.5:protein_coding:GAPDH	1	2	0.18181818181818182	0
ENST00000396858.5:protein_coding:GAPDH	1	2	0.18181818181818182	0
ENST00000452570.1:processed_pseudogene:GAPDHP1	1	2	0.18181818181818182	0
ENST00000474249.5:retained_intron:GAPDH	1	2	0.18181818181818182	0
ENST00000492719.5:retained_intron:GAPDH	1	2	0.18181818181818182	0
ENST00000396856.5:protein_coding:GAPDH	1	2	0.18181818181818182	0
ENST00000466588.5:retained_intron:GAPDH	1	2	0.18181818181818182	0
ENST00000466525.1:retained_intron:GAPDH	1	2	0.18181818181818182	0
ENST00000549332.1:nonsense_mediated_decay:TCERG1	1	1	0.16666666666666666	0
ENST00000359564.3:protein_coding:DSE	1	1	0.16666666666666666	0
ENST00000442037.5:lincRNA:H19	1	1	0.16666666666666666	0
ENST00000644252.1:protein_coding:DSE	1	1	0.16666666666666666	0
ENST00000614313.4:protein_coding:HNF1B	1	1	0.16666666666666666	0
ENST00000369850.8:protein_coding:FLNA	1	1	0.16666666666666666	0
ENST00000649158.1:protein_coding:CA5A	1	1	0.16666666666666666	0
ENST00000568801.1:processed_transcript:CA5A	1	1	0.16666666666666666	0
ENST00000417089.6:lincRNA:H19	1	1	0.16666666666666666	0
ENST00000304164.8:protein_coding:MYO1B	1	1	0.16666666666666666	0
ENST00000461714.1:retained_intron:MYO1B	1	1	0.16666666666666666	0
ENST00000436315.2:processed_pseudogene:AL353616.1	1	1	0.16666666666666666	0
ENST00000391788.6:protein_coding:ZNF528	1	1	0.16666666666666666	0
ENST00000422373.5:protein_coding:FLNA	1	1	0.16666666666666666	0
ENST00000620125.1:protein_coding:HNF1B	1	1	0.16666666666666666	0
ENST00000411861.5:retained_intron:H19	1	1	0.16666666666666666	0
ENST00000462701.1:processed_pseudogene:RPS3AP41	1	1	0.16666666666666666	0
ENST00000621123.4:protein_coding:HNF1B	1	1	0.16666666666666666	0
ENST00000649794.1:protein_coding:CA5A	1	1	0.16666666666666666	0
ENST00000392318.7:protein_coding:MYO1B	1	1	0.16666666666666666	0
ENST00000397972.2:processed_pseudogene:RPS3AP33	1	1	0.16666666666666666	0
ENST00000392316.5:protein_coding:MYO1B	1	1	0.16666666666666666	0
ENST00000452085.7:protein_coding:DSE	1	1	0.16666666666666666	0
ENST00000360319.9:protein_coding:FLNA	1	1	0.16666666666666666	0
ENST00000531472.1:processed_transcript:ZNF528	1	1	0.16666666666666666	0
ENST00000648022.1:nonsense_mediated_decay:CA5A	1	1	0.16666666666666666	0
ENST00000360465.7:protein_coding:ZNF528	1	1	0.16666666666666666	0
ENST00000296702.9:protein_coding:TCERG1	1	1	0.16666666666666666	0
ENST00000498840.1:processed_pseudogene:AC105233.1	1	1	0.16666666666666666	0
ENST00000610817.4:protein_coding:FLNA	1	1	0.16666666666666666	0
ENST00000617272.4:protein_coding:HNF1B	1	1	0.16666666666666666	0
ENST00000617811.4:protein_coding:HNF1B	1	1	0.16666666666666666	0
ENST00000648177.1:protein_coding:CA5A	1	1	0.16666666666666666	0
ENST00000507175.5:retained_intron:TCERG1	1	1	0.16666666666666666	0
ENST00000613727.4:protein_coding:HNF1B	1	1	0.16666666666666666	0
ENST00000309893.3:protein_coding:CA5A	1	1	0.16666666666666666	0
ENST00000436397.5:protein_coding:ZNF528	1	1	0.16666666666666666	0
ENST00000493272.5:protein_coding:ZNF528	1	1	0.16666666666666666	0
ENST00000478386.1:processed_pseudogene:RPS3AP35	1	1	0.16666666666666666	0
ENST00000494167.6:protein_coding:ZNF528	1	1	0.16666666666666666	0
ENST00000412788.5:lincRNA:H19	1	1	0.16666666666666666	0
ENST00000394421.6:protein_coding:TCERG1	1	1	0.16666666666666666	0
ENST00000369856.7:protein_coding:FLNA	1	1	0.16666666666666666	0
ENST00000426436.1:processed_pseudogene:RPS3AP39	1	1	0.16666666666666666	0
ENST00000490069.1:retained_intron:MYO1B	1	1	0.16666666666666666	0
ENST00000339514.8:protein_coding:MYO1B	1	1	0.16666666666666666	0
ENST00000420627.5:nonsense_mediated_decay:FLNA	1	1	0.16666666666666666	0
ENST00000439725.5:lincRNA:H19	1	1	0.16666666666666666	0
ENST00000644499.1:protein_coding:Z84488.2	1	1	0.16666666666666666	0
ENST00000414790.6:lincRNA:H19	1	1	0.16666666666666666	0
ENST00000331677.7:protein_coding:DSE	1	1	0.16666666666666666	0
ENST00000454716.1:processed_pseudogene:RPS3AP53	1	1	0.16666666666666666	0
ENST00000546212.2:protein_coding:E2F6	1	1	0.14285714285714285	0
ENST00000335866.7:protein_coding:GRB10	1	1	0.14285714285714285	0
ENST00000245957.9:protein_coding:CFAP61	1	1	0.14285714285714285	0
ENST00000644769.1:nonsense_mediated_decay:GRB10	1	1	0.14285714285714285	0
ENST00000647624.1:retained_intron:ITPR1	2	2	0.14285714285714285	0
ENST00000542100.5:protein_coding:E2F6	1	1	0.14285714285714285	0
ENST00000337385.7:protein_coding:KCNE1	1	1	0.14285714285714285	0
ENST00000519895.5:protein_coding:MCF2	1	1	0.14285714285714285	0
ENST00000377306.5:protein_coding:CFAP61	1	1	0.14285714285714285	0
ENST00000423508.5:protein_coding:ZNF683	1	1	0.14285714285714285	0
ENST00000650294.1:protein_coding:ITPR1	2	2	0.14285714285714285	0
ENST00000357086.10:protein_coding:ITPR1	2	2	0.14285714285714285	0
ENST00000403843.5:protein_coding:ZNF683	1	1	0.14285714285714285	0
ENST00000349618.7:protein_coding:ZNF683	1	1	0.14285714285714285	0
ENST00000307729.11:protein_coding:MLLT10	1	1	0.14285714285714285	0
ENST00000622690.4:protein_coding:KCNE1B	1	1	0.14285714285714285	0
ENST00000307236.8:protein_coding:E2F6	1	1	0.14285714285714285	0
ENST00000398812.6:protein_coding:GRB10	1	1	0.14285714285714285	0
ENST00000444832.5:nonsense_mediated_decay:E2F6	1	1	0.14285714285714285	0
ENST00000631589.1:protein_coding:MLLT10	1	1	0.14285714285714285	0
ENST00000648266.1:protein_coding:ITPR1	2	2	0.14285714285714285	0
ENST00000520602.6:protein_coding:MCF2	1	1	0.14285714285714285	0
ENST00000399289.7:protein_coding:KCNE1	1	1	0.14285714285714285	0
ENST00000618699.2:protein_coding:KCNE1B	1	1	0.14285714285714285	0
ENST00000402578.5:protein_coding:GRB10	1	1	0.14285714285714285	0
ENST00000436292.5:protein_coding:ZNF683	1	1	0.14285714285714285	0
ENST00000377303.6:protein_coding:CFAP61	1	1	0.14285714285714285	0
ENST00000455198.5:nonsense_mediated_decay:E2F6	1	1	0.14285714285714285	0
ENST00000370576.8:protein_coding:MCF2	1	1	0.14285714285714285	0
ENST00000611936.1:protein_coding:KCNE1	1	1	0.14285714285714285	0
ENST00000456211.8:protein_coding:ITPR1	2	2	0.14285714285714285	0
ENST00000451801.5:protein_coding:ZNF683	1	1	0.14285714285714285	0
ENST00000381525.7:protein_coding:E2F6	1	1	0.14285714285714285	0
ENST00000468309.1:processed_transcript:MLLT10	1	1	0.14285714285714285	0
ENST00000414978.5:protein_coding:MCF2	1	1	0.14285714285714285	0
ENST00000416125.1:protein_coding:ZNF683	1	1	0.14285714285714285	0
ENST00000647717.1:retained_intron:ITPR1	2	2	0.14285714285714285	0
ENST00000648309.1:protein_coding:ITPR1	2	2	0.14285714285714285	0
ENST00000403097.6:protein_coding:GRB10	1	1	0.14285714285714285	0
ENST00000446225.5:protein_coding:MCF2	1	1	0.14285714285714285	0
ENST00000648212.1:protein_coding:ITPR1	2	2	0.14285714285714285	0
ENST00000621601.4:protein_coding:KCNE1	1	1	0.14285714285714285	0
ENST00000377059.7:protein_coding:MLLT10	1	1	0.14285714285714285	0
ENST00000649015.1:protein_coding:ITPR1	2	2	0.14285714285714285	0
ENST00000398810.6:protein_coding:GRB10	1	1	0.14285714285714285	0
ENST00000432085.5:protein_coding:KCNE1	1	1	0.14285714285714285	0
ENST00000428221.5:nonsense_mediated_decay:E2F6	1	1	0.14285714285714285	0
ENST00000536274.5:protein_coding:MCF2	1	1	0.14285714285714285	0
ENST00000506434.1:processed_pseudogene:MLLT10P2	1	1	0.14285714285714285	0
ENST00000377072.7:protein_coding:MLLT10	1	1	0.14285714285714285	0
ENST00000438473.5:protein_coding:MLLT10	1	1	0.14285714285714285	0
ENST00000340348.10:protein_coding:CFAP61	1	1	0.14285714285714285	0
ENST00000451767.6:protein_coding:CFAP61	1	1	0.14285714285714285	0
ENST00000648431.1:protein_coding:ITPR1	2	2	0.14285714285714285	0
ENST00000354582.11:protein_coding:ITPR1	2	2	0.14285714285714285	0
ENST00000648038.1:protein_coding:ITPR1	2	2	0.14285714285714285	0
ENST00000437564.5:protein_coding:MCF2	1	1	0.14285714285714285	0
ENST00000302640.12:protein_coding:ITPR1	2	2	0.14285714285714285	0
ENST00000443694.4:protein_coding:ITPR1	2	2	0.14285714285714285	0
ENST00000475466.5:protein_coding:CFAP61	1	1	0.14285714285714285	0
ENST00000494029.5:nonsense_mediated_decay:CFAP61	1	1	0.14285714285714285	0
ENST00000455900.5:protein_coding:ZNF683	1	1	0.14285714285714285	0
ENST00000644879.1:protein_coding:GRB10	1	1	0.14285714285714285	0
ENST00000474321.6:processed_transcript:TTC7A	1	1	0.125	0
ENST00000220429.12:protein_coding:GABPB1	1	1	0.125	0
ENST00000409245.5:protein_coding:TTC7A	1	1	0.125	0
ENST00000468581.2:nonsense_mediated_decay:SLC33A1	1	1	0.125	0
ENST00000371509.8:protein_coding:SCP2	1	1	0.125	0
ENST00000543881.5:protein_coding:GABPB1	1	1	0.125	0
ENST00000265814.4:protein_coding:RUNX1T1	1	1	0.125	0
ENST00000359479.7:protein_coding:SLC33A1	1	1	0.125	0
ENST00000554937.1:processed_pseudogene:PHC1P1	1	1	0.125	0
ENST00000614812.4:protein_coding:RUNX1T1	1	1	0.125	0
ENST00000615601.4:protein_coding:RUNX1T1	1	1	0.125	0
ENST00000409825.5:nonsense_mediated_decay:TTC7A	1	1	0.125	0
ENST00000643876.1:nonsense_mediated_decay:AC104472.3	1	1	0.125	0
ENST00000544916.5:protein_coding:PHC1	1	1	0.125	0
ENST00000394850.6:protein_coding:TTC7A	1	1	0.125	0
ENST00000543824.5:protein_coding:PHC1	1	1	0.125	0
ENST00000396464.7:protein_coding:GABPB1	1	1	0.125	0
ENST00000640998.1:protein_coding:SCP2	1	1	0.125	0
ENST00000429662.6:protein_coding:GABPB1	1	1	0.125	0
ENST00000392845.7:protein_coding:SLC33A1	1	1	0.125	0
ENST00000561010.5:protein_coding:GABPB1	1	1	0.125	0
ENST00000528311.5:protein_coding:SCP2	1	1	0.125	0
ENST00000560825.5:protein_coding:GABPB1	1	1	0.125	0
ENST00000371514.7:protein_coding:SCP2	1	1	0.125	0
ENST00000644855.1:nonsense_mediated_decay:SLC33A1	1	1	0.125	0
ENST00000537610.1:protein_coding:PHC1	1	1	0.125	0
ENST00000319190.9:protein_coding:TTC7A	1	1	0.125	0
ENST00000461601.5:processed_transcript:TTC7A	1	1	0.125	0
ENST00000539928.1:processed_transcript:PHC1	1	1	0.125	0
ENST00000523629.5:protein_coding:RUNX1T1	1	1	0.125	0
ENST00000473584.1:processed_transcript:SCP2	1	1	0.125	0
ENST00000436581.6:protein_coding:RUNX1T1	1	1	0.125	0
ENST00000407246.6:protein_coding:SCP2	1	1	0.125	0
ENST00000643144.1:protein_coding:SLC33A1	1	1	0.125	0
ENST00000540574.5:nonsense_mediated_decay:PHC1	1	1	0.125	0
ENST00000484061.5:retained_intron:TTC7A	1	1	0.125	0
ENST00000646424.1:protein_coding:SLC33A1	1	1	0.125	0
ENST00000359031.8:protein_coding:GABPB1	1	1	0.125	0
ENST00000433083.6:protein_coding:PHC1	1	1	0.125	0
ENST00000478631.6:nonsense_mediated_decay:SCP2	1	1	0.125	0
ENST00000617740.4:protein_coding:RUNX1T1	1	1	0.125	0
ENST00000613886.4:protein_coding:RUNX1T1	1	1	0.125	0
ENST00000642438.1:nonsense_mediated_decay:SLC33A1	1	1	0.125	0
ENST00000491786.5:retained_intron:TTC7A	1	1	0.125	0
ENST00000380877.7:protein_coding:GABPB1	1	1	0.125	0
ENST00000613302.4:protein_coding:RUNX1T1	1	1	0.125	0
ENST00000371513.9:protein_coding:SCP2	1	1	0.125	0
ENST00000433847.2:processed_transcript:PHC1	1	1	0.125	0
ENST00000591849.5:protein_coding:BRCA1	1	1	0.1111111111111111	0
ENST00000468300.5:protein_coding:BRCA1	1	1	0.1111111111111111	0
ENST00000492797.5:retained_intron:GLCCI1	1	1	0.1111111111111111	0
ENST00000484982.1:processed_transcript:C3orf18	1	1	0.1111111111111111	0
ENST00000426034.5:protein_coding:C3orf18	1	1	0.1111111111111111	0
ENST00000486175.5:processed_transcript:C3orf18	1	1	0.1111111111111111	0
ENST00000474269.5:processed_transcript:GLCCI1	1	1	0.1111111111111111	0
ENST00000493795.5:protein_coding:BRCA1	1	1	0.1111111111111111	0
ENST00000491269.1:processed_transcript:C3orf18	1	1	0.1111111111111111	0
ENST00000430746.5:nonsense_mediated_decay:C3orf18	1	1	0.1111111111111111	0
ENST00000414914.5:protein_coding:GLCCI1	1	1	0.1111111111111111	0
ENST00000460897.1:retained_intron:GLCCI1	1	1	0.1111111111111111	0
ENST00000586385.5:protein_coding:BRCA1	1	1	0.1111111111111111	0
ENST00000357654.8:protein_coding:BRCA1	1	1	0.1111111111111111	0
ENST00000471181.7:protein_coding:BRCA1	1	1	0.1111111111111111	0
ENST00000489405.5:retained_intron:GLCCI1	1	1	0.1111111111111111	0
ENST00000357203.7:protein_coding:C3orf18	1	1	0.1111111111111111	0
ENST00000470583.5:processed_transcript:GLCCI1	1	1	0.1111111111111111	0
ENST00000644379.1:protein_coding:BRCA1	1	1	0.1111111111111111	0
ENST00000591534.5:protein_coding:BRCA1	1	1	0.1111111111111111	0
ENST00000485902.1:processed_transcript:C3orf18	1	1	0.1111111111111111	0
ENST00000430798.1:protein_coding:GLCCI1	1	1	0.1111111111111111	0
ENST00000441239.5:protein_coding:C3orf18	1	1	0.1111111111111111	0
ENST00000223145.9:protein_coding:GLCCI1	1	1	0.1111111111111111	0
ENST00000376617.3:antisense:AC148477.3	1	1	0.1111111111111111	0
ENST00000352993.7:protein_coding:BRCA1	1	1	0.1111111111111111	0
ENST00000469183.5:processed_transcript:AC007161.3	1	1	0.1111111111111111	0
ENST00000458602.6:protein_coding:SLAMF7	1	1	0.1	0
ENST00000458104.6:protein_coding:SLAMF7	1	1	0.1	0
ENST00000368043.7:protein_coding:SLAMF7	1	1	0.1	0
ENST00000444090.6:protein_coding:SLAMF7	1	1	0.1	0
ENST00000487634.5:nonsense_mediated_decay:MCCC1	1	1	0.1	0
ENST00000535411.5:protein_coding:MFAP5	1	1	0.1	0
ENST00000396549.6:protein_coding:MFAP5	1	1	0.1	0
ENST00000497830.5:nonsense_mediated_decay:MCCC1	1	1	0.1	0
ENST00000466650.5:nonsense_mediated_decay:MCCC1	1	1	0.1	0
ENST00000538694.5:processed_transcript:MFAP5	1	1	0.1	0
ENST00000460038.5:processed_transcript:CEP104	1	1	0.1	0
ENST00000265594.8:protein_coding:MCCC1	1	1	0.1	0
ENST00000371993.6:protein_coding:DCX	1	1	0.1	0
ENST00000368042.7:protein_coding:SLAMF7	1	1	0.1	0
ENST00000488819.1:processed_transcript:SLAMF7	1	1	0.1	0
ENST00000635795.1:protein_coding:DCX	1	1	0.1	0
ENST00000621377.4:protein_coding:SLAMF7	1	1	0.1	0
ENST00000543369.5:protein_coding:MFAP5	1	1	0.1	0
ENST00000488120.2:protein_coding:DCX	1	1	0.1	0
ENST00000540087.5:protein_coding:MFAP5	1	1	0.1	0
ENST00000356220.8:protein_coding:DCX	1	1	0.1	0
ENST00000537009.5:nonsense_mediated_decay:MFAP5	1	1	0.1	0
ENST00000441662.6:protein_coding:SLAMF7	1	1	0.1	0
ENST00000358070.9:protein_coding:DCX	1	1	0.1	0
ENST00000495767.5:nonsense_mediated_decay:MCCC1	1	1	0.1	0
ENST00000486226.1:nonsense_mediated_decay:MCCC1	1	1	0.1	0
ENST00000476176.5:protein_coding:MCCC1	1	1	0.1	0
ENST00000534833.5:retained_intron:MFAP5	1	1	0.1	0
ENST00000495701.1:retained_intron:CEP104	1	1	0.1	0
ENST00000610757.4:protein_coding:MCCC1	1	1	0.1	0
ENST00000544211.5:nonsense_mediated_decay:MFAP5	1	1	0.1	0
ENST00000490284.5:nonsense_mediated_decay:MCCC1	1	1	0.1	0
ENST00000433590.6:protein_coding:MFAP5	1	1	0.1	0
ENST00000378230.7:protein_coding:CEP104	1	1	0.1	0
ENST00000359478.6:protein_coding:MFAP5	1	1	0.1	0
ENST00000636035.1:protein_coding:DCX	1	1	0.1	0
ENST00000629669.2:protein_coding:MCCC1	1	1	0.1	0
ENST00000637570.1:protein_coding:DCX	1	1	0.1	0
ENST00000495334.1:protein_coding:SLAMF7	1	1	0.1	0
ENST00000359331.8:protein_coding:SLAMF7	1	1	0.1	0
ENST00000541349.5:nonsense_mediated_decay:KCNK4	1	1	0.09090909090909091	0
ENST00000638771.1:protein_coding:GABRD	1	1	0.09090909090909091	0
ENST00000378585.6:protein_coding:GABRD	1	1	0.09090909090909091	0
ENST00000539086.5:processed_transcript:KCNK4-TEX40	1	1	0.09090909090909091	0
ENST00000639935.1:retained_intron:GABRD	1	1	0.09090909090909091	0
ENST00000639777.1:retained_intron:GABRD	1	1	0.09090909090909091	0
ENST00000640423.1:processed_transcript:GABRD	1	1	0.09090909090909091	0
ENST00000394525.6:protein_coding:KCNK4	1	1	0.09090909090909091	0
ENST00000538846.1:retained_intron:KCNK4	1	1	0.09090909090909091	0
ENST00000538767.1:protein_coding:KCNK4	1	1	0.09090909090909091	0
ENST00000453423.5:retained_intron:KCNK4	1	1	0.09090909090909091	0
ENST00000422670.6:protein_coding:KCNK4	1	1	0.09090909090909091	0
ENST00000539216.1:protein_coding:KCNK4	1	1	0.09090909090909091	0
ENST00000639045.1:nonsense_mediated_decay:GABRD	1	1	0.09090909090909091	0
ENST00000640067.1:protein_coding:GABRD	1	1	0.09090909090909091	0
ENST00000640030.1:protein_coding:GABRD	1	1	0.09090909090909091	0
ENST00000638604.1:retained_intron:GABRD	1	1	0.09090909090909091	0
ENST00000545838.1:retained_intron:KCNK4	1	1	0.09090909090909091	0
ENST00000640949.1:protein_coding:GABRD	1	1	0.09090909090909091	0
ENST00000536690.1:retained_intron:KCNK4	1	1	0.09090909090909091	0
ENST00000539651.1:processed_transcript:KCNK4	1	1	0.09090909090909091	0
ENST00000638411.1:protein_coding:GABRD	1	1	0.09090909090909091	0
ENST00000648311.1:protein_coding:ADAR	1	1	0.08333333333333333	0
ENST00000368471.8:protein_coding:ADAR	1	1	0.08333333333333333	0
ENST00000649021.1:retained_intron:ADAR	1	1	0.08333333333333333	0
ENST00000649593.1:protein_coding:ADAR	1	1	0.08333333333333333	0
ENST00000649724.1:protein_coding:ADAR	1	1	0.08333333333333333	0
ENST00000649749.1:protein_coding:ADAR	1	1	0.08333333333333333	0
ENST00000648714.1:nonsense_mediated_decay:ADAR	1	1	0.08333333333333333	0
ENST00000529168.2:protein_coding:ADAR	1	1	0.08333333333333333	0
ENST00000647597.1:protein_coding:ADAR	1	1	0.08333333333333333	0
ENST00000368474.9:protein_coding:ADAR	1	1	0.08333333333333333	0
ENST00000648231.1:protein_coding:ADAR	1	1	0.08333333333333333	0
ENST00000649042.1:protein_coding:ADAR	1	1	0.08333333333333333	0
ENST00000525433.2:retained_intron:CNTN2	1	1	0.058823529411764705	0
ENST00000640714.1:retained_intron:CNTN2	1	1	0.058823529411764705	0
ENST00000639122.1:nonsense_mediated_decay:CNTN2	1	1	0.058823529411764705	0
ENST00000638577.1:protein_coding:CNTN2	1	1	0.058823529411764705	0
ENST00000639788.1:retained_intron:CNTN2	1	1	0.058823529411764705	0
ENST00000640428.1:protein_coding:CNTN2	1	1	0.058823529411764705	0
ENST00000640326.1:nonsense_mediated_decay:CNTN2	1	1	0.058823529411764705	0
ENST00000331830.6:protein_coding:CNTN2	1	1	0.058823529411764705	0
ENST00000639302.1:nonsense_mediated_decay:CNTN2	1	1	0.058823529411764705	0
ENST00000639843.1:nonsense_mediated_decay:CNTN2	1	1	0.058823529411764705	0
ENST00000638378.1:protein_coding:CNTN2	1	1	0.058823529411764705	0
ENST00000638715.1:retained_intron:CNTN2	1	1	0.058823529411764705	0
ENST00000636312.2:protein_coding:CNTN2	1	1	0.058823529411764705	0
ENST00000639023.1:retained_intron:CNTN2	1	1	0.058823529411764705	0
ENST00000639971.1:nonsense_mediated_decay:CNTN2	1	1	0.058823529411764705	0
ENST00000481872.6:retained_intron:CNTN2	1	1	0.058823529411764705	0
ENST00000640227.1:retained_intron:CNTN2	1	1	0.058823529411764705	0
