# Supplementary material for: Analysis of plasma‐derived small extracellular vesicle characteristics and microRNA cargo following exercise‐induced skeletal muscle damage in men
Source: Physiol Rep. 2024 Sep 20;12(18):e70056. doi: 10.14814/phy2.70056 (PMC11415274; doi:10.14814/phy2.70056)
Supplement: Supplementary file 2 — Data S2: Supporting Information. [file PHY2-12-e70056-s001.zip › Processed Files For Individual Samples/SV18362-0004_S4_R1_001.fastq_CORE_RESULTS_v4.6.2/SV18362-0004_S4_R1_001.fastq/readCounts_circRNA_antisense.txt]

ReferenceID	uniqueFragmentCount	totalReadCount	multimapAdjustedReadCount	uniqueMappingReads
hsa_circ_0132014	5	341	341.0	341
hsa_circ_0112697	11	331	331.0	331
hsa_circ_0136815	7	239	239.0	239
hsa_circ_0058694	6	188	188.0	188
hsa_circ_0116140	10	184	184.0	184
hsa_circ_0048842	1	180	180.0	180
hsa_circ_0009016	12	146	146.0	146
hsa_circ_0007319	13	133	132.2	132
hsa_circ_0026476	5	118	118.0	118
hsa_circ_0019222	7	201	100.5	0
hsa_circ_0019223	7	201	100.5	0
hsa_circ_0021776	6	85	85.0	85
hsa_circ_0003163	8	74	74.0	74
hsa_circ_0061589	4	65	65.0	65
hsa_circ_0115089	4	47	47.0	47
hsa_circ_0062466	12	155	38.21666666666667	0
hsa_circ_0113928	2	38	38.0	38
hsa_circ_0130450	2	35	35.0	35
hsa_circ_0137912	2	35	35.0	35
hsa_circ_0103865	5	62	34.666666666666664	21
hsa_circ_0035992	2	33	33.0	33
hsa_circ_0096606	3	45	31.0	17
hsa_circ_0062472	9	133	30.883333333333333	0
hsa_circ_0051075	2	30	30.0	30
hsa_circ_0062496	8	119	28.55	0
hsa_circ_0062505	7	111	27.75	0
hsa_circ_0133586	2	28	27.5	27
hsa_circ_0052106	2	27	27.0	27
hsa_circ_0133232	4	27	27.0	27
hsa_circ_0137195	1	26	26.0	26
hsa_circ_0004434	3	26	26.0	26
hsa_circ_0122324	2	26	26.0	26
hsa_circ_0121404	2	41	24.5	19
hsa_circ_0130410	1	24	24.0	24
hsa_circ_0132613	3	24	24.0	24
hsa_circ_0101102	1	23	23.0	23
hsa_circ_0092834	1	22	22.0	22
hsa_circ_0076628	1	22	22.0	22
hsa_circ_0120040	1	22	22.0	22
hsa_circ_0134238	1	22	22.0	22
hsa_circ_0035409	2	44	21.833333333333332	0
hsa_circ_0035407	2	44	21.833333333333332	0
hsa_circ_0093301	8	87	21.75	0
hsa_circ_0093304	8	87	21.75	0
hsa_circ_0093305	8	87	21.75	0
hsa_circ_0093299	8	87	21.75	0
hsa_circ_0005409	8	86	21.5	0
hsa_circ_0007965	8	86	21.5	0
hsa_circ_0083652	1	21	21.0	21
hsa_circ_0034729	1	21	21.0	21
hsa_circ_0138819	4	21	21.0	21
hsa_circ_0140437	1	21	21.0	21
hsa_circ_0025580	1	20	20.0	20
hsa_circ_0109124	3	20	20.0	20
hsa_circ_0113755	1	20	20.0	20
hsa_circ_0094313	1	20	20.0	20
hsa_circ_0004933	2	20	20.0	20
hsa_circ_0138048	1	19	19.0	19
hsa_circ_0103046	1	19	19.0	19
hsa_circ_0108855	1	19	19.0	19
hsa_circ_0032844	1	19	19.0	19
hsa_circ_0103370	1	19	19.0	19
hsa_circ_0138587	1	19	19.0	19
hsa_circ_0128693	1	18	18.0	18
hsa_circ_0135982	1	18	18.0	18
hsa_circ_0020970	1	18	18.0	18
hsa_circ_0125437	1	18	18.0	18
hsa_circ_0135361	1	18	18.0	18
hsa_circ_0042113	1	18	18.0	18
hsa_circ_0137987	1	18	18.0	18
hsa_circ_0108702	2	18	18.0	18
hsa_circ_0001306	5	18	18.0	18
hsa_circ_0007636	8	101	17.375	0
hsa_circ_0007359	8	101	17.375	0
hsa_circ_0008442	8	101	17.375	0
hsa_circ_0003953	8	101	17.375	0
hsa_circ_0129118	2	18	17.25	17
hsa_circ_0139024	1	17	17.0	17
hsa_circ_0106212	2	17	17.0	17
hsa_circ_0101527	1	17	17.0	17
hsa_circ_0114846	1	17	17.0	17
hsa_circ_0128880	2	17	17.0	17
hsa_circ_0095993	2	17	17.0	17
hsa_circ_0003420	7	70	16.166666666666668	0
hsa_circ_0003427	7	70	16.166666666666668	0
hsa_circ_0118351	1	16	16.0	16
hsa_circ_0024283	1	16	16.0	16
hsa_circ_0131167	1	16	16.0	16
hsa_circ_0107141	2	16	16.0	16
hsa_circ_0075130	2	32	16.0	0
hsa_circ_0002911	2	32	16.0	0
hsa_circ_0095780	1	16	16.0	16
hsa_circ_0004784	9	95	15.75	0
hsa_circ_0006643	9	95	15.75	0
hsa_circ_0008733	9	95	15.75	0
hsa_circ_0002978	9	95	15.75	0
hsa_circ_0107953	12	58	15.600000000000001	0
hsa_circ_0107959	12	58	15.600000000000001	0
hsa_circ_0107960	12	58	15.600000000000001	0
hsa_circ_0005639	4	59	15.5	0
hsa_circ_0002960	4	59	15.5	0
hsa_circ_0100632	1	15	15.0	15
hsa_circ_0000449	1	15	15.0	15
hsa_circ_0004753	1	14	14.0	14
hsa_circ_0098060	1	14	14.0	14
hsa_circ_0122862	1	14	14.0	14
hsa_circ_0096609	2	28	14.0	0
hsa_circ_0035295	3	41	13.666666666666666	0
hsa_circ_0103864	3	41	13.666666666666666	0
hsa_circ_0137190	1	13	13.0	13
hsa_circ_0036055	1	13	13.0	13
hsa_circ_0140651	1	13	13.0	13
hsa_circ_0098826	1	13	13.0	13
hsa_circ_0098909	2	26	13.0	0
hsa_circ_0098908	2	26	13.0	0
hsa_circ_0073606	1	12	12.0	12
hsa_circ_0128344	1	12	12.0	12
hsa_circ_0117331	1	12	12.0	12
hsa_circ_0076612	1	12	12.0	12
hsa_circ_0097293	1	12	12.0	12
hsa_circ_0140768	1	12	12.0	12
hsa_circ_0140723	1	12	12.0	12
hsa_circ_0126787	1	24	12.0	0
hsa_circ_0126788	1	24	12.0	0
hsa_circ_0117737	1	12	12.0	12
hsa_circ_0029834	1	22	11.0	0
hsa_circ_0092747	1	22	11.0	0
hsa_circ_0092748	1	22	11.0	0
hsa_circ_0006416	1	22	11.0	0
hsa_circ_0136736	1	11	11.0	11
hsa_circ_0094063	1	22	11.0	0
hsa_circ_0094062	1	22	11.0	0
hsa_circ_0093272	1	22	11.0	0
hsa_circ_0093273	1	22	11.0	0
hsa_circ_0125576	1	11	11.0	11
hsa_circ_0025621	2	22	11.0	0
hsa_circ_0025622	2	22	11.0	0
hsa_circ_0062465	5	44	10.466666666666667	0
hsa_circ_0062467	5	44	10.466666666666667	0
hsa_circ_0009033	3	10	10.0	10
hsa_circ_0003422	3	23	9.5	0
hsa_circ_0125799	3	19	9.5	0
hsa_circ_0125798	3	19	9.5	0
hsa_circ_0007194	3	23	9.5	0
hsa_circ_0062318	2	9	9.0	9
hsa_circ_0006766	2	27	9.0	0
hsa_circ_0134432	1	27	9.0	0
hsa_circ_0002033	1	27	9.0	0
hsa_circ_0132552	1	9	9.0	9
hsa_circ_0115986	2	18	9.0	0
hsa_circ_0115985	2	18	9.0	0
hsa_circ_0006368	2	27	9.0	0
hsa_circ_0008422	2	27	9.0	0
hsa_circ_0080214	1	27	9.0	0
hsa_circ_0137345	3	9	9.0	9
hsa_circ_0131493	2	17	8.5	0
hsa_circ_0131494	2	17	8.5	0
hsa_circ_0078338	1	25	8.333333333333334	0
hsa_circ_0078341	1	25	8.333333333333334	0
hsa_circ_0078342	1	25	8.333333333333334	0
hsa_circ_0118341	2	16	8.0	0
hsa_circ_0118340	2	16	8.0	0
hsa_circ_0130423	1	16	8.0	0
hsa_circ_0130420	1	16	8.0	0
hsa_circ_0122036	1	8	8.0	8
hsa_circ_0133139	1	16	8.0	0
hsa_circ_0133140	1	16	8.0	0
hsa_circ_0138789	1	8	8.0	8
hsa_circ_0044190	3	42	7.0	0
hsa_circ_0044191	3	42	7.0	0
hsa_circ_0108438	1	21	7.0	0
hsa_circ_0108437	1	21	7.0	0
hsa_circ_0108439	1	21	7.0	0
hsa_circ_0044187	3	42	7.0	0
hsa_circ_0044189	3	42	7.0	0
hsa_circ_0138364	1	14	7.0	0
hsa_circ_0122887	1	14	7.0	0
hsa_circ_0139718	3	7	7.0	7
hsa_circ_0128871	1	13	6.5	0
hsa_circ_0128870	1	13	6.5	0
hsa_circ_0090906	1	6	6.0	6
hsa_circ_0058208	1	6	6.0	6
hsa_circ_0137429	1	17	5.666666666666667	0
hsa_circ_0137430	1	17	5.666666666666667	0
hsa_circ_0137431	1	17	5.666666666666667	0
hsa_circ_0107957	1	28	5.6	0
hsa_circ_0107958	1	28	5.6	0
hsa_circ_0139490	1	22	5.5	0
hsa_circ_0139495	1	22	5.5	0
hsa_circ_0006833	1	22	5.5	0
hsa_circ_0139489	1	22	5.5	0
hsa_circ_0139488	1	22	5.5	0
hsa_circ_0097297	1	11	5.5	0
hsa_circ_0097298	1	11	5.5	0
hsa_circ_0138988	4	11	5.5	0
hsa_circ_0006481	1	22	5.5	0
hsa_circ_0138992	4	11	5.5	0
hsa_circ_0000547	1	22	5.5	0
hsa_circ_0101671	1	27	5.4	0
hsa_circ_0101670	1	27	5.4	0
hsa_circ_0101672	1	27	5.4	0
hsa_circ_0101675	1	27	5.4	0
hsa_circ_0101674	1	27	5.4	0
hsa_circ_0038126	1	16	5.333333333333333	0
hsa_circ_0119137	3	22	5.0	0
hsa_circ_0119136	3	22	5.0	0
hsa_circ_0064024	4	15	5.0	0
hsa_circ_0064025	4	15	5.0	0
hsa_circ_0064026	4	15	5.0	0
hsa_circ_0100577	1	5	5.0	5
hsa_circ_0004360	4	28	4.666666666666667	0
hsa_circ_0003072	4	28	4.666666666666667	0
hsa_circ_0007133	4	28	4.666666666666667	0
hsa_circ_0007373	4	28	4.666666666666667	0
hsa_circ_0008570	4	28	4.666666666666667	0
hsa_circ_0004848	4	28	4.666666666666667	0
hsa_circ_0132164	2	9	4.5	0
hsa_circ_0132165	2	9	4.5	0
hsa_circ_0066708	1	4	4.0	4
hsa_circ_0005124	1	20	4.0	0
hsa_circ_0127713	1	20	4.0	0
hsa_circ_0055550	1	4	4.0	4
hsa_circ_0001991	1	20	4.0	0
hsa_circ_0102249	3	4	4.0	4
hsa_circ_0093686	1	16	4.0	0
hsa_circ_0093689	1	16	4.0	0
hsa_circ_0093687	1	16	4.0	0
hsa_circ_0093688	1	16	4.0	0
hsa_circ_0081329	1	12	4.0	0
hsa_circ_0081331	1	12	4.0	0
hsa_circ_0081334	1	12	4.0	0
hsa_circ_0096706	2	4	4.0	4
hsa_circ_0063302	1	11	3.6666666666666665	0
hsa_circ_0063298	1	11	3.6666666666666665	0
hsa_circ_0063299	1	11	3.6666666666666665	0
hsa_circ_0106523	1	11	3.6666666666666665	0
hsa_circ_0062469	2	22	3.1333333333333337	0
hsa_circ_0098052	1	3	3.0	3
hsa_circ_0119385	1	3	3.0	3
hsa_circ_0063775	2	3	3.0	3
hsa_circ_0101500	2	3	3.0	3
hsa_circ_0092702	3	3	3.0	3
hsa_circ_0100849	2	3	3.0	3
hsa_circ_0055538	2	3	3.0	3
hsa_circ_0103730	1	12	3.0	0
hsa_circ_0007487	1	12	3.0	0
hsa_circ_0103728	1	12	3.0	0
hsa_circ_0103729	1	12	3.0	0
hsa_circ_0123085	1	3	3.0	3
hsa_circ_0034327	3	3	3.0	3
hsa_circ_0108849	2	11	2.75	0
hsa_circ_0108848	2	11	2.75	0
hsa_circ_0112162	2	11	2.75	0
hsa_circ_0112163	2	11	2.75	0
hsa_circ_0105084	1	16	2.6666666666666665	0
hsa_circ_0105085	1	16	2.6666666666666665	0
hsa_circ_0007742	2	19	2.65	0
hsa_circ_0003096	2	19	2.65	0
hsa_circ_0038910	2	19	2.65	0
hsa_circ_0138826	3	3	2.5	2
hsa_circ_0001210	1	14	2.3333333333333335	0
hsa_circ_0100927	1	2	2.0	2
hsa_circ_0111717	1	2	2.0	2
hsa_circ_0106679	2	2	2.0	2
hsa_circ_0137183	2	2	2.0	2
hsa_circ_0117087	2	2	2.0	2
hsa_circ_0134666	2	2	2.0	2
hsa_circ_0134555	1	2	2.0	2
hsa_circ_0122322	1	2	2.0	2
hsa_circ_0131477	1	2	2.0	2
hsa_circ_0102444	1	2	2.0	2
hsa_circ_0137880	1	2	2.0	2
hsa_circ_0097577	2	2	2.0	2
hsa_circ_0054436	2	2	2.0	2
hsa_circ_0136865	1	2	2.0	2
hsa_circ_0086199	2	6	2.0	0
hsa_circ_0086197	2	6	2.0	0
hsa_circ_0086198	2	6	2.0	0
hsa_circ_0032124	1	2	2.0	2
hsa_circ_0113369	2	2	2.0	2
hsa_circ_0093357	1	2	2.0	2
hsa_circ_0138601	1	5	1.6666666666666667	0
hsa_circ_0138600	1	5	1.6666666666666667	0
hsa_circ_0138599	1	5	1.6666666666666667	0
hsa_circ_0125524	1	3	1.5	0
hsa_circ_0125523	1	3	1.5	0
hsa_circ_0038892	1	14	1.4	0
hsa_circ_0038893	1	14	1.4	0
hsa_circ_0038894	1	14	1.4	0
hsa_circ_0038895	1	14	1.4	0
hsa_circ_0038896	1	14	1.4	0
hsa_circ_0038898	1	14	1.4	0
hsa_circ_0004082	1	14	1.4	0
hsa_circ_0047477	2	2	1.3333333333333333	1
hsa_circ_0005896	1	20	1.3333333333333333	0
hsa_circ_0004545	1	20	1.3333333333333333	0
hsa_circ_0008723	1	20	1.3333333333333333	0
hsa_circ_0003174	1	20	1.3333333333333333	0
hsa_circ_0005159	1	20	1.3333333333333333	0
hsa_circ_0007447	1	20	1.3333333333333333	0
hsa_circ_0005146	1	20	1.3333333333333333	0
hsa_circ_0007025	1	20	1.3333333333333333	0
hsa_circ_0007498	1	20	1.3333333333333333	0
hsa_circ_0072811	1	20	1.3333333333333333	0
hsa_circ_0072810	1	20	1.3333333333333333	0
hsa_circ_0003801	1	20	1.3333333333333333	0
hsa_circ_0072813	1	20	1.3333333333333333	0
hsa_circ_0072814	1	20	1.3333333333333333	0
hsa_circ_0004932	1	20	1.3333333333333333	0
hsa_circ_0003890	2	2	1.25	1
hsa_circ_0096027	1	5	1.25	0
hsa_circ_0003473	3	5	1.2	0
hsa_circ_0074984	2	2	1.2	1
hsa_circ_0089801	3	5	1.2	0
hsa_circ_0089799	3	5	1.2	0
hsa_circ_0089798	3	5	1.2	0
hsa_circ_0007105	2	2	1.1666666666666667	1
hsa_circ_0132863	1	1	1.0	1
hsa_circ_0030912	1	1	1.0	1
hsa_circ_0108429	1	1	1.0	1
hsa_circ_0089193	1	2	1.0	0
hsa_circ_0089192	1	2	1.0	0
hsa_circ_0018916	1	1	1.0	1
hsa_circ_0017821	1	1	1.0	1
hsa_circ_0129245	1	1	1.0	1
hsa_circ_0002202	1	1	1.0	1
hsa_circ_0117147	1	1	1.0	1
hsa_circ_0035349	1	1	1.0	1
hsa_circ_0120796	1	1	1.0	1
hsa_circ_0091222	1	1	1.0	1
hsa_circ_0130599	1	1	1.0	1
hsa_circ_0001585	1	1	1.0	1
hsa_circ_0049766	1	1	1.0	1
hsa_circ_0081371	1	1	1.0	1
hsa_circ_0074856	1	1	1.0	1
hsa_circ_0067092	2	2	1.0	0
hsa_circ_0137151	1	1	1.0	1
hsa_circ_0137034	1	1	1.0	1
hsa_circ_0138365	1	1	1.0	1
hsa_circ_0138485	1	1	1.0	1
hsa_circ_0093986	1	1	1.0	1
hsa_circ_0029734	1	1	1.0	1
hsa_circ_0067089	2	2	1.0	0
hsa_circ_0137168	1	1	1.0	1
hsa_circ_0132608	1	1	1.0	1
hsa_circ_0129202	1	2	1.0	0
hsa_circ_0129201	1	2	1.0	0
hsa_circ_0050564	1	1	1.0	1
hsa_circ_0127385	1	1	1.0	1
hsa_circ_0137298	1	1	1.0	1
hsa_circ_0140221	1	1	1.0	1
hsa_circ_0002595	1	1	1.0	1
hsa_circ_0086740	1	1	1.0	1
hsa_circ_0120505	1	1	1.0	1
hsa_circ_0135868	1	1	1.0	1
hsa_circ_0121691	1	1	1.0	1
hsa_circ_0100313	1	1	1.0	1
hsa_circ_0117195	1	1	1.0	1
hsa_circ_0119258	1	1	1.0	1
hsa_circ_0017530	1	1	1.0	1
hsa_circ_0055813	1	1	1.0	1
hsa_circ_0108369	2	2	1.0	0
hsa_circ_0100408	1	1	1.0	1
hsa_circ_0102709	1	1	1.0	1
hsa_circ_0087746	1	1	1.0	1
hsa_circ_0124638	1	1	1.0	1
hsa_circ_0120037	1	1	1.0	1
hsa_circ_0108370	2	2	1.0	0
hsa_circ_0109102	1	1	1.0	1
hsa_circ_0112408	1	1	1.0	1
hsa_circ_0131289	1	1	1.0	1
hsa_circ_0060396	1	1	1.0	1
hsa_circ_0126809	1	1	1.0	1
hsa_circ_0100418	1	1	1.0	1
hsa_circ_0099578	1	1	1.0	1
hsa_circ_0120217	1	1	1.0	1
hsa_circ_0099443	1	1	1.0	1
hsa_circ_0078822	1	1	1.0	1
hsa_circ_0127195	1	1	1.0	1
hsa_circ_0130375	1	1	1.0	1
hsa_circ_0119570	1	1	1.0	1
hsa_circ_0116068	1	1	1.0	1
hsa_circ_0106143	1	1	1.0	1
hsa_circ_0106383	1	1	1.0	1
hsa_circ_0005234	1	1	1.0	1
hsa_circ_0122651	1	1	1.0	1
hsa_circ_0116097	1	1	1.0	1
hsa_circ_0040337	1	1	1.0	1
hsa_circ_0075695	1	1	1.0	1
hsa_circ_0110544	1	2	1.0	0
hsa_circ_0050271	1	1	1.0	1
hsa_circ_0110543	1	2	1.0	0
hsa_circ_0105180	1	1	1.0	1
hsa_circ_0094095	2	2	1.0	0
hsa_circ_0101824	1	1	1.0	1
hsa_circ_0007119	1	1	1.0	1
hsa_circ_0098560	1	1	1.0	1
hsa_circ_0030237	1	1	1.0	1
hsa_circ_0094088	2	2	1.0	0
hsa_circ_0137647	1	1	1.0	1
hsa_circ_0123358	1	1	1.0	1
hsa_circ_0138500	1	1	1.0	1
hsa_circ_0136688	1	1	1.0	1
hsa_circ_0099876	1	1	1.0	1
hsa_circ_0125689	1	1	1.0	1
hsa_circ_0115632	1	1	1.0	1
hsa_circ_0113334	1	1	1.0	1
hsa_circ_0095022	2	2	1.0	0
hsa_circ_0095023	2	2	1.0	0
hsa_circ_0103887	1	1	1.0	1
hsa_circ_0100138	1	1	1.0	1
hsa_circ_0137782	1	1	1.0	1
hsa_circ_0006355	1	1	1.0	1
hsa_circ_0099615	1	1	1.0	1
hsa_circ_0035968	1	1	1.0	1
hsa_circ_0098510	1	1	1.0	1
hsa_circ_0114843	1	1	1.0	1
hsa_circ_0020002	1	1	1.0	1
hsa_circ_0126706	1	1	1.0	1
hsa_circ_0116814	1	1	1.0	1
hsa_circ_0096441	1	1	1.0	1
hsa_circ_0095354	1	1	1.0	1
hsa_circ_0005076	1	1	1.0	1
hsa_circ_0101894	1	1	1.0	1
hsa_circ_0008347	1	1	1.0	1
hsa_circ_0119191	1	1	1.0	1
hsa_circ_0125512	1	1	1.0	1
hsa_circ_0068512	1	1	1.0	1
hsa_circ_0013800	1	1	1.0	1
hsa_circ_0137359	1	1	1.0	1
hsa_circ_0127567	1	1	1.0	1
hsa_circ_0115463	1	1	1.0	1
hsa_circ_0130975	1	1	1.0	1
hsa_circ_0140653	1	1	1.0	1
hsa_circ_0069749	1	1	1.0	1
hsa_circ_0111093	1	1	1.0	1
hsa_circ_0139437	1	1	1.0	1
hsa_circ_0139555	1	1	1.0	1
hsa_circ_0106509	1	1	1.0	1
hsa_circ_0139431	1	1	1.0	1
hsa_circ_0131728	1	1	1.0	1
hsa_circ_0097969	1	1	1.0	1
hsa_circ_0138527	1	1	1.0	1
hsa_circ_0124254	3	4	1.0	0
hsa_circ_0092260	1	1	1.0	1
hsa_circ_0125349	1	1	1.0	1
hsa_circ_0103333	1	1	1.0	1
hsa_circ_0124257	3	4	1.0	0
hsa_circ_0124256	3	4	1.0	0
hsa_circ_0124255	3	4	1.0	0
hsa_circ_0096612	1	1	1.0	1
hsa_circ_0138536	1	1	1.0	1
hsa_circ_0135261	1	1	1.0	1
hsa_circ_0135384	1	1	1.0	1
hsa_circ_0095635	1	1	1.0	1
hsa_circ_0114597	1	1	1.0	1
hsa_circ_0135152	1	1	1.0	1
hsa_circ_0113259	1	1	1.0	1
hsa_circ_0137347	1	1	1.0	1
hsa_circ_0094770	1	1	1.0	1
hsa_circ_0104411	1	1	1.0	1
hsa_circ_0127777	1	1	1.0	1
hsa_circ_0062480	1	8	0.8	0
hsa_circ_0062481	1	8	0.8	0
hsa_circ_0062491	1	8	0.8	0
hsa_circ_0062498	1	8	0.8	0
hsa_circ_0110608	2	3	0.75	0
hsa_circ_0110607	2	3	0.75	0
hsa_circ_0110606	2	3	0.75	0
hsa_circ_0110605	2	3	0.75	0
hsa_circ_0104941	2	2	0.7	0
hsa_circ_0104943	2	2	0.7	0
hsa_circ_0139029	1	2	0.6666666666666666	0
hsa_circ_0139028	1	2	0.6666666666666666	0
hsa_circ_0139027	1	2	0.6666666666666666	0
hsa_circ_0001108	2	2	0.6666666666666666	0
hsa_circ_0001107	2	2	0.6666666666666666	0
hsa_circ_0031701	2	2	0.6666666666666666	0
hsa_circ_0110890	1	2	0.6666666666666666	0
hsa_circ_0101717	2	2	0.6666666666666666	0
hsa_circ_0101719	2	2	0.6666666666666666	0
hsa_circ_0101715	2	2	0.6666666666666666	0
hsa_circ_0004153	2	2	0.6666666666666666	0
hsa_circ_0002816	1	2	0.6666666666666666	0
hsa_circ_0003955	1	2	0.6666666666666666	0
hsa_circ_0016164	3	3	0.6000000000000001	0
hsa_circ_0016167	3	3	0.6000000000000001	0
hsa_circ_0016160	3	3	0.6000000000000001	0
hsa_circ_0016169	3	3	0.6000000000000001	0
hsa_circ_0016156	3	3	0.6000000000000001	0
hsa_circ_0000694	2	2	0.5333333333333333	0
hsa_circ_0000695	2	2	0.5333333333333333	0
hsa_circ_0000693	2	2	0.5333333333333333	0
hsa_circ_0094764	1	1	0.5	0
hsa_circ_0094765	1	1	0.5	0
hsa_circ_0100958	1	1	0.5	0
hsa_circ_0121970	1	1	0.5	0
hsa_circ_0100957	1	1	0.5	0
hsa_circ_0123821	1	1	0.5	0
hsa_circ_0005822	1	1	0.5	0
hsa_circ_0080167	1	1	0.5	0
hsa_circ_0080166	1	1	0.5	0
hsa_circ_0120785	1	1	0.5	0
hsa_circ_0062519	1	1	0.5	0
hsa_circ_0062520	1	1	0.5	0
hsa_circ_0140698	1	1	0.5	0
hsa_circ_0120969	1	1	0.5	0
hsa_circ_0139101	1	1	0.5	0
hsa_circ_0117589	1	1	0.5	0
hsa_circ_0121969	1	1	0.5	0
hsa_circ_0001031	1	1	0.5	0
hsa_circ_0117586	1	1	0.5	0
hsa_circ_0034299	1	1	0.5	0
hsa_circ_0135747	1	1	0.5	0
hsa_circ_0134771	1	1	0.5	0
hsa_circ_0133339	1	1	0.5	0
hsa_circ_0133338	1	1	0.5	0
hsa_circ_0133215	1	1	0.5	0
hsa_circ_0031702	1	1	0.5	0
hsa_circ_0134780	1	1	0.5	0
hsa_circ_0133585	1	1	0.5	0
hsa_circ_0135880	1	1	0.5	0
hsa_circ_0113925	1	1	0.5	0
hsa_circ_0122984	1	1	0.5	0
hsa_circ_0122985	1	1	0.5	0
hsa_circ_0111642	1	1	0.5	0
hsa_circ_0006447	1	1	0.5	0
hsa_circ_0055857	1	1	0.5	0
hsa_circ_0055856	1	1	0.5	0
hsa_circ_0107478	1	1	0.5	0
hsa_circ_0107477	1	1	0.5	0
hsa_circ_0131122	1	1	0.5	0
hsa_circ_0132692	1	1	0.5	0
hsa_circ_0111639	1	1	0.5	0
hsa_circ_0132693	1	1	0.5	0
hsa_circ_0131123	1	1	0.5	0
hsa_circ_0136429	1	1	0.5	0
hsa_circ_0094085	1	1	0.5	0
hsa_circ_0094087	1	1	0.5	0
hsa_circ_0126505	1	1	0.5	0
hsa_circ_0126506	1	1	0.5	0
hsa_circ_0136430	1	1	0.5	0
hsa_circ_0006361	1	1	0.5	0
hsa_circ_0114663	1	1	0.5	0
hsa_circ_0139723	1	1	0.5	0
hsa_circ_0139722	1	1	0.5	0
hsa_circ_0127854	1	1	0.5	0
hsa_circ_0127855	1	1	0.5	0
hsa_circ_0114662	1	1	0.5	0
hsa_circ_0133231	1	1	0.5	0
hsa_circ_0133230	1	1	0.5	0
hsa_circ_0080978	1	1	0.5	0
hsa_circ_0080979	1	1	0.5	0
hsa_circ_0137604	1	1	0.5	0
hsa_circ_0121041	1	1	0.5	0
hsa_circ_0121042	1	1	0.5	0
hsa_circ_0001826	1	1	0.5	0
hsa_circ_0011507	1	1	0.5	0
hsa_circ_0103136	1	1	0.5	0
hsa_circ_0103138	1	1	0.5	0
hsa_circ_0106897	1	1	0.5	0
hsa_circ_0106898	1	1	0.5	0
hsa_circ_0034300	1	1	0.5	0
hsa_circ_0096732	1	1	0.5	0
hsa_circ_0096735	1	1	0.5	0
hsa_circ_0011488	1	1	0.5	0
hsa_circ_0124276	1	1	0.5	0
hsa_circ_0124275	1	1	0.5	0
hsa_circ_0080355	1	1	0.5	0
hsa_circ_0080357	1	1	0.5	0
hsa_circ_0136375	1	1	0.5	0
hsa_circ_0136376	1	1	0.5	0
hsa_circ_0122950	1	1	0.3333333333333333	0
hsa_circ_0122952	1	1	0.3333333333333333	0
hsa_circ_0001243	1	1	0.3333333333333333	0
hsa_circ_0001242	1	1	0.3333333333333333	0
hsa_circ_0122949	1	1	0.3333333333333333	0
hsa_circ_0001241	1	1	0.3333333333333333	0
hsa_circ_0047475	1	1	0.3333333333333333	0
hsa_circ_0047476	1	1	0.3333333333333333	0
hsa_circ_0112800	1	1	0.3333333333333333	0
hsa_circ_0097090	1	1	0.3333333333333333	0
hsa_circ_0097088	1	1	0.3333333333333333	0
hsa_circ_0097089	1	1	0.3333333333333333	0
hsa_circ_0003382	1	1	0.3333333333333333	0
hsa_circ_0007724	1	1	0.3333333333333333	0
hsa_circ_0112799	1	1	0.3333333333333333	0
hsa_circ_0112795	1	1	0.3333333333333333	0
hsa_circ_0099831	1	1	0.3333333333333333	0
hsa_circ_0099832	1	1	0.3333333333333333	0
hsa_circ_0131194	1	1	0.3333333333333333	0
hsa_circ_0131192	1	1	0.3333333333333333	0
hsa_circ_0099829	1	1	0.3333333333333333	0
hsa_circ_0131193	1	1	0.3333333333333333	0
hsa_circ_0106524	1	1	0.3333333333333333	0
hsa_circ_0035406	1	1	0.3333333333333333	0
hsa_circ_0138338	1	1	0.3333333333333333	0
hsa_circ_0114594	1	1	0.3333333333333333	0
hsa_circ_0114592	1	1	0.3333333333333333	0
hsa_circ_0114589	1	1	0.3333333333333333	0
hsa_circ_0101512	1	2	0.2857142857142857	0
hsa_circ_0101514	1	2	0.2857142857142857	0
hsa_circ_0101513	1	2	0.2857142857142857	0
hsa_circ_0101519	1	2	0.2857142857142857	0
hsa_circ_0101516	1	2	0.2857142857142857	0
hsa_circ_0101515	1	2	0.2857142857142857	0
hsa_circ_0101518	1	2	0.2857142857142857	0
hsa_circ_0130655	1	1	0.25	0
hsa_circ_0130654	1	1	0.25	0
hsa_circ_0006453	1	1	0.25	0
hsa_circ_0115638	1	1	0.25	0
hsa_circ_0115639	1	1	0.25	0
hsa_circ_0003804	1	1	0.25	0
hsa_circ_0002711	1	1	0.25	0
hsa_circ_0137323	1	1	0.25	0
hsa_circ_0137321	1	1	0.25	0
hsa_circ_0137322	1	1	0.25	0
hsa_circ_0012050	1	1	0.2	0
hsa_circ_0074987	1	1	0.2	0
hsa_circ_0012055	1	1	0.2	0
hsa_circ_0012043	1	1	0.2	0
hsa_circ_0132729	1	1	0.2	0
hsa_circ_0128580	1	1	0.2	0
hsa_circ_0012032	1	1	0.2	0
hsa_circ_0132731	1	1	0.2	0
hsa_circ_0012034	1	1	0.2	0
hsa_circ_0111259	1	1	0.2	0
hsa_circ_0104729	1	1	0.2	0
hsa_circ_0104730	1	1	0.2	0
hsa_circ_0104738	1	1	0.2	0
hsa_circ_0124650	1	1	0.2	0
hsa_circ_0104942	1	1	0.2	0
hsa_circ_0104940	1	1	0.2	0
hsa_circ_0124651	1	1	0.2	0
hsa_circ_0098990	1	1	0.2	0
hsa_circ_0104938	1	1	0.2	0
hsa_circ_0081639	1	1	0.2	0
hsa_circ_0081640	1	1	0.2	0
hsa_circ_0081643	1	1	0.2	0
hsa_circ_0081647	1	1	0.2	0
hsa_circ_0081648	1	1	0.2	0
hsa_circ_0004632	1	1	0.16666666666666666	0
hsa_circ_0004790	1	1	0.16666666666666666	0
hsa_circ_0108733	1	1	0.16666666666666666	0
hsa_circ_0108732	1	1	0.16666666666666666	0
hsa_circ_0007514	1	1	0.16666666666666666	0
hsa_circ_0008447	1	1	0.16666666666666666	0
hsa_circ_0097473	1	1	0.16666666666666666	0
hsa_circ_0097474	1	1	0.16666666666666666	0
hsa_circ_0097475	1	1	0.16666666666666666	0
hsa_circ_0097476	1	1	0.16666666666666666	0
hsa_circ_0097477	1	1	0.16666666666666666	0
hsa_circ_0101778	1	1	0.16666666666666666	0
hsa_circ_0101777	1	1	0.16666666666666666	0
hsa_circ_0031059	1	1	0.16666666666666666	0
hsa_circ_0031067	1	1	0.16666666666666666	0
hsa_circ_0031066	1	1	0.16666666666666666	0
hsa_circ_0008611	1	1	0.125	0
hsa_circ_0004177	1	1	0.125	0
hsa_circ_0013829	1	1	0.125	0
hsa_circ_0008109	1	1	0.125	0
hsa_circ_0100969	1	1	0.1111111111111111	0
hsa_circ_0100973	1	1	0.1111111111111111	0
hsa_circ_0100972	1	1	0.1111111111111111	0
hsa_circ_0100975	1	1	0.1111111111111111	0
hsa_circ_0100974	1	1	0.1111111111111111	0
hsa_circ_0100971	1	1	0.1111111111111111	0
hsa_circ_0100970	1	1	0.1111111111111111	0
hsa_circ_0100977	1	1	0.1111111111111111	0
hsa_circ_0100976	1	1	0.1111111111111111	0
hsa_circ_0033913	2	2	0.07882352941176471	0
hsa_circ_0033925	2	2	0.07882352941176471	0
hsa_circ_0033929	2	2	0.07882352941176471	0
hsa_circ_0033748	2	2	0.07882352941176471	0
hsa_circ_0033747	2	2	0.07882352941176471	0
hsa_circ_0033874	2	2	0.07882352941176471	0
hsa_circ_0033875	2	2	0.07882352941176471	0
hsa_circ_0033872	2	2	0.07882352941176471	0
hsa_circ_0033873	2	2	0.07882352941176471	0
hsa_circ_0033871	2	2	0.07882352941176471	0
hsa_circ_0033967	2	2	0.07882352941176471	0
hsa_circ_0033889	2	2	0.07882352941176471	0
hsa_circ_0033881	2	2	0.07882352941176471	0
hsa_circ_0003793	1	1	0.0625	0
hsa_circ_0004739	1	1	0.0625	0
hsa_circ_0004126	1	1	0.0625	0
hsa_circ_0006300	1	1	0.0625	0
hsa_circ_0008203	1	1	0.0625	0
hsa_circ_0018082	1	1	0.0625	0
hsa_circ_0018083	1	1	0.0625	0
hsa_circ_0018084	1	1	0.0625	0
hsa_circ_0007045	1	1	0.0625	0
hsa_circ_0003519	1	1	0.0625	0
hsa_circ_0000230	1	1	0.0625	0
hsa_circ_0000229	1	1	0.0625	0
hsa_circ_0000227	1	1	0.0625	0
hsa_circ_0000228	1	1	0.0625	0
hsa_circ_0002641	1	1	0.0625	0
hsa_circ_0002765	1	1	0.0625	0
hsa_circ_0033988	1	1	0.058823529411764705	0
hsa_circ_0033997	1	1	0.058823529411764705	0
hsa_circ_0033996	1	1	0.058823529411764705	0
hsa_circ_0034000	1	1	0.058823529411764705	0
hsa_circ_0033900	1	1	0.02	0
hsa_circ_0033955	1	1	0.02	0
hsa_circ_0033869	1	1	0.02	0
hsa_circ_0033867	1	1	0.02	0
hsa_circ_0033746	1	1	0.02	0
hsa_circ_0033868	1	1	0.02	0
hsa_circ_0033865	1	1	0.02	0
hsa_circ_0033744	1	1	0.02	0
hsa_circ_0033866	1	1	0.02	0
hsa_circ_0033745	1	1	0.02	0
hsa_circ_0033863	1	1	0.02	0
hsa_circ_0033864	1	1	0.02	0
hsa_circ_0033743	1	1	0.02	0
hsa_circ_0033861	1	1	0.02	0
hsa_circ_0033862	1	1	0.02	0
hsa_circ_0033980	1	1	0.02	0
hsa_circ_0033860	1	1	0.02	0
hsa_circ_0033879	1	1	0.02	0
hsa_circ_0033870	1	1	0.02	0
hsa_circ_0033750	1	1	0.02	0
hsa_circ_0033722	1	1	0.02	0
hsa_circ_0033960	1	1	0.02	0
hsa_circ_0033858	1	1	0.02	0
hsa_circ_0033859	1	1	0.02	0
hsa_circ_0033856	1	1	0.02	0
hsa_circ_0033857	1	1	0.02	0
hsa_circ_0033854	1	1	0.02	0
hsa_circ_0033855	1	1	0.02	0
hsa_circ_0033852	1	1	0.02	0
hsa_circ_0033853	1	1	0.02	0
hsa_circ_0033850	1	1	0.02	0
hsa_circ_0033851	1	1	0.02	0
hsa_circ_0033768	1	1	0.02	0
hsa_circ_0033769	1	1	0.02	0
hsa_circ_0033888	1	1	0.02	0
hsa_circ_0033880	1	1	0.02	0
hsa_circ_0033899	1	1	0.02	0
