# Supplementary material for: Analysis of plasma‐derived small extracellular vesicle characteristics and microRNA cargo following exercise‐induced skeletal muscle damage in men
Source: Physiol Rep. 2024 Sep 20;12(18):e70056. doi: 10.14814/phy2.70056 (PMC11415274; doi:10.14814/phy2.70056)
Supplement: Supplementary file 2 — Data S2: Supporting Information. [file PHY2-12-e70056-s001.zip › Processed Files For Individual Samples/SV18362-0004_S4_R1_001.fastq_CORE_RESULTS_v4.6.2/SV18362-0004_S4_R1_001.fastq/readCounts_circRNA_sense.txt]

ReferenceID	uniqueFragmentCount	totalReadCount	multimapAdjustedReadCount	uniqueMappingReads
hsa_circ_0118373	15	1166	1166.0	1166
hsa_circ_0052591	11	1060	1060.0	1060
hsa_circ_0109987	11	678	678.0	678
hsa_circ_0008931	11	1672	557.3333333333334	0
hsa_circ_0003083	11	1672	557.3333333333334	0
hsa_circ_0002010	11	1672	557.3333333333334	0
hsa_circ_0008347	12	470	470.0	470
hsa_circ_0104715	5	416	416.0	416
hsa_circ_0108381	7	337	337.0	337
hsa_circ_0111652	5	297	297.0	297
hsa_circ_0005409	35	750	187.60789473684213	0
hsa_circ_0007965	35	750	187.60789473684213	0
hsa_circ_0003420	31	727	176.10789473684213	0
hsa_circ_0003427	31	727	176.10789473684213	0
hsa_circ_0095853	4	163	163.0	163
hsa_circ_0128184	9	158	158.0	158
hsa_circ_0127452	6	137	137.0	137
hsa_circ_0007774	15	139	121.58333333333333	113
hsa_circ_0134084	2	109	109.0	109
hsa_circ_0104941	8	176	88.0	0
hsa_circ_0104943	8	176	88.0	0
hsa_circ_0018067	4	85	85.0	85
hsa_circ_0097090	8	165	82.5	0
hsa_circ_0097089	8	165	82.5	0
hsa_circ_0093098	5	70	70.0	70
hsa_circ_0003163	11	76	67.66666666666666	66
hsa_circ_0029542	2	65	65.0	65
hsa_circ_0127203	4	62	62.0	62
hsa_circ_0083359	7	85	57.0	29
hsa_circ_0102640	3	55	55.0	55
hsa_circ_0020970	4	70	54.66666666666667	47
hsa_circ_0074029	4	54	53.333333333333336	53
hsa_circ_0128693	2	53	53.0	53
hsa_circ_0089253	5	53	53.0	53
hsa_circ_0030194	2	52	52.0	52
hsa_circ_0003096	11	173	51.49122807017544	0
hsa_circ_0007742	11	173	51.49122807017544	0
hsa_circ_0007319	8	61	50.333333333333336	45
hsa_circ_0038910	9	151	50.33333333333333	0
hsa_circ_0137089	3	48	48.0	48
hsa_circ_0111752	5	47	47.0	47
hsa_circ_0134602	4	46	46.0	46
hsa_circ_0080432	2	46	46.0	46
hsa_circ_0069858	8	73	45.0	17
hsa_circ_0006833	6	88	43.833333333333336	0
hsa_circ_0006481	6	88	43.833333333333336	0
hsa_circ_0076872	7	43	43.0	43
hsa_circ_0075549	4	43	43.0	43
hsa_circ_0122887	3	43	43.0	43
hsa_circ_0006368	15	123	42.08333333333334	2
hsa_circ_0108543	10	42	42.0	42
hsa_circ_0113688	8	42	42.0	42
hsa_circ_0006766	13	121	40.083333333333336	0
hsa_circ_0008422	13	121	40.083333333333336	0
hsa_circ_0083793	2	37	37.0	37
hsa_circ_0061589	1	34	34.0	34
hsa_circ_0113369	2	34	34.0	34
hsa_circ_0126614	1	33	33.0	33
hsa_circ_0131506	4	46	33.0	20
hsa_circ_0009016	10	54	31.75	10
hsa_circ_0069749	7	49	31.333333333333332	23
hsa_circ_0127338	2	31	31.0	31
hsa_circ_0137295	7	70	29.333333333333336	9
hsa_circ_0063775	4	37	28.5	20
hsa_circ_0094632	4	28	28.0	28
hsa_circ_0069028	3	56	28.0	0
hsa_circ_0103150	3	43	28.0	13
hsa_circ_0004076	1	28	28.0	28
hsa_circ_0124583	2	42	28.0	21
hsa_circ_0115830	2	28	28.0	28
hsa_circ_0130833	2	27	27.0	27
hsa_circ_0055550	4	78	26.07142857142857	17
hsa_circ_0099833	3	26	26.0	26
hsa_circ_0104650	1	26	26.0	26
hsa_circ_0094630	1	25	25.0	25
hsa_circ_0139590	1	25	25.0	25
hsa_circ_0079090	1	25	25.0	25
hsa_circ_0098111	1	25	25.0	25
hsa_circ_0124473	2	25	25.0	25
hsa_circ_0004434	4	24	24.0	24
hsa_circ_0120235	1	24	24.0	24
hsa_circ_0110564	1	23	23.0	23
hsa_circ_0122844	2	23	23.0	23
hsa_circ_0105269	1	23	23.0	23
hsa_circ_0004360	8	141	22.071428571428573	0
hsa_circ_0003072	8	141	22.071428571428573	0
hsa_circ_0008570	8	141	22.071428571428573	0
hsa_circ_0004848	8	141	22.071428571428573	0
hsa_circ_0007133	8	141	22.071428571428573	0
hsa_circ_0007373	8	141	22.071428571428573	0
hsa_circ_0039246	1	22	22.0	22
hsa_circ_0108387	1	22	22.0	22
hsa_circ_0098819	1	22	22.0	22
hsa_circ_0137298	4	62	21.333333333333336	1
hsa_circ_0069060	2	21	21.0	21
hsa_circ_0079763	3	21	21.0	21
hsa_circ_0050973	1	21	21.0	21
hsa_circ_0002495	3	21	21.0	21
hsa_circ_0104366	1	21	21.0	21
hsa_circ_0137297	3	61	20.333333333333336	0
hsa_circ_0110756	1	20	20.0	20
hsa_circ_0136230	1	20	20.0	20
hsa_circ_0094758	3	28	20.0	19
hsa_circ_0096077	1	20	20.0	20
hsa_circ_0128099	2	19	19.0	19
hsa_circ_0029692	2	19	19.0	19
hsa_circ_0136796	1	19	19.0	19
hsa_circ_0100116	1	19	19.0	19
hsa_circ_0131669	1	18	18.0	18
hsa_circ_0008919	1	18	18.0	18
hsa_circ_0132343	1	18	18.0	18
hsa_circ_0104912	1	18	18.0	18
hsa_circ_0107499	1	18	18.0	18
hsa_circ_0125689	1	18	18.0	18
hsa_circ_0011819	1	18	18.0	18
hsa_circ_0002342	8	52	17.92207792207792	0
hsa_circ_0007389	8	52	17.92207792207792	0
hsa_circ_0120383	1	17	17.0	17
hsa_circ_0058662	2	17	17.0	17
hsa_circ_0118198	1	17	17.0	17
hsa_circ_0121541	1	17	17.0	17
hsa_circ_0103231	1	17	17.0	17
hsa_circ_0025892	1	17	17.0	17
hsa_circ_0104535	1	17	17.0	17
hsa_circ_0124633	2	50	16.666666666666664	0
hsa_circ_0124638	2	50	16.666666666666664	0
hsa_circ_0124637	2	50	16.666666666666664	0
hsa_circ_0077989	3	25	16.5	8
hsa_circ_0098128	2	16	16.0	16
hsa_circ_0063388	1	16	16.0	16
hsa_circ_0137117	1	16	16.0	16
hsa_circ_0130975	2	16	16.0	16
hsa_circ_0047501	1	16	16.0	16
hsa_circ_0138882	5	32	16.0	0
hsa_circ_0138881	5	32	16.0	0
hsa_circ_0115537	1	16	16.0	16
hsa_circ_0094526	1	16	16.0	16
hsa_circ_0131158	1	16	16.0	16
hsa_circ_0085047	1	16	16.0	16
hsa_circ_0117891	1	16	16.0	16
hsa_circ_0138543	1	16	16.0	16
hsa_circ_0000577	1	16	16.0	16
hsa_circ_0062466	7	49	15.318253968253968	0
hsa_circ_0062465	6	48	15.068253968253968	0
hsa_circ_0103151	2	30	15.0	0
hsa_circ_0114078	2	15	15.0	15
hsa_circ_0134555	1	15	15.0	15
hsa_circ_0077585	1	15	15.0	15
hsa_circ_0099835	1	15	15.0	15
hsa_circ_0135749	1	15	15.0	15
hsa_circ_0138994	1	15	15.0	15
hsa_circ_0113884	3	15	15.0	15
hsa_circ_0113424	1	15	15.0	15
hsa_circ_0101895	1	15	15.0	15
hsa_circ_0004784	5	95	14.821428571428571	0
hsa_circ_0008733	5	95	14.821428571428571	0
hsa_circ_0006643	5	95	14.821428571428571	0
hsa_circ_0002978	5	95	14.821428571428571	0
hsa_circ_0102709	1	14	14.0	14
hsa_circ_0089784	1	14	14.0	14
hsa_circ_0020259	3	14	14.0	14
hsa_circ_0105023	1	14	14.0	14
hsa_circ_0051491	1	14	14.0	14
hsa_circ_0136391	1	14	14.0	14
hsa_circ_0003581	6	48	13.291666666666664	0
hsa_circ_0130113	2	13	13.0	13
hsa_circ_0016779	1	13	13.0	13
hsa_circ_0110942	2	13	13.0	13
hsa_circ_0120715	2	13	13.0	13
hsa_circ_0129220	1	26	13.0	0
hsa_circ_0058004	1	13	13.0	13
hsa_circ_0131511	3	26	13.0	0
hsa_circ_0068512	1	13	13.0	13
hsa_circ_0126351	1	26	13.0	0
hsa_circ_0111639	1	12	12.0	12
hsa_circ_0096332	1	12	12.0	12
hsa_circ_0127006	2	12	12.0	12
hsa_circ_0008909	13	93	11.625	0
hsa_circ_0007220	13	93	11.625	0
hsa_circ_0008588	13	93	11.625	0
hsa_circ_0002667	13	93	11.625	0
hsa_circ_0007999	13	93	11.625	0
hsa_circ_0002098	13	93	11.625	0
hsa_circ_0008862	13	93	11.625	0
hsa_circ_0004055	13	93	11.625	0
hsa_circ_0007636	10	63	11.5	0
hsa_circ_0003953	10	63	11.5	0
hsa_circ_0093243	1	23	11.5	0
hsa_circ_0093244	1	23	11.5	0
hsa_circ_0007702	4	34	11.5	0
hsa_circ_0007359	10	63	11.5	0
hsa_circ_0008442	10	63	11.5	0
hsa_circ_0002937	4	34	11.5	0
hsa_circ_0124503	1	11	11.0	11
hsa_circ_0114611	1	11	11.0	11
hsa_circ_0080978	1	22	11.0	0
hsa_circ_0080979	1	22	11.0	0
hsa_circ_0104834	2	11	11.0	11
hsa_circ_0095430	1	22	11.0	0
hsa_circ_0095428	1	22	11.0	0
hsa_circ_0001597	3	11	11.0	11
hsa_circ_0115035	2	11	11.0	11
hsa_circ_0102525	1	11	11.0	11
hsa_circ_0113630	1	11	11.0	11
hsa_circ_0126464	2	21	10.5	0
hsa_circ_0126465	2	21	10.5	0
hsa_circ_0134591	2	17	10.5	4
hsa_circ_0120362	1	10	10.0	10
hsa_circ_0130375	1	10	10.0	10
hsa_circ_0073167	1	10	10.0	10
hsa_circ_0102629	1	20	10.0	0
hsa_circ_0102635	1	20	10.0	0
hsa_circ_0005503	3	10	10.0	10
hsa_circ_0115404	1	10	10.0	10
hsa_circ_0104730	1	20	10.0	0
hsa_circ_0104738	1	20	10.0	0
hsa_circ_0095350	1	10	10.0	10
hsa_circ_0105864	1	10	10.0	10
hsa_circ_0094948	1	19	9.5	0
hsa_circ_0094947	1	19	9.5	0
hsa_circ_0109474	2	18	9.5	1
hsa_circ_0133225	2	55	9.166666666666668	0
hsa_circ_0133226	2	55	9.166666666666668	0
hsa_circ_0081676	2	55	9.166666666666668	0
hsa_circ_0081675	2	55	9.166666666666668	0
hsa_circ_0081678	2	55	9.166666666666668	0
hsa_circ_0081677	2	55	9.166666666666668	0
hsa_circ_0098190	1	18	9.0	0
hsa_circ_0098189	1	18	9.0	0
hsa_circ_0127478	1	18	9.0	0
hsa_circ_0096642	1	18	9.0	0
hsa_circ_0037856	2	9	9.0	9
hsa_circ_0127762	2	26	8.666666666666666	0
hsa_circ_0127763	2	26	8.666666666666666	0
hsa_circ_0127764	2	26	8.666666666666666	0
hsa_circ_0108460	1	17	8.5	0
hsa_circ_0108459	1	17	8.5	0
hsa_circ_0124844	1	17	8.5	0
hsa_circ_0108892	1	16	8.0	0
hsa_circ_0108893	1	16	8.0	0
hsa_circ_0051585	1	24	8.0	0
hsa_circ_0051586	1	24	8.0	0
hsa_circ_0005234	3	8	8.0	8
hsa_circ_0055538	1	8	8.0	8
hsa_circ_0058694	2	8	8.0	8
hsa_circ_0116505	3	24	7.999999999999999	0
hsa_circ_0116506	3	24	7.999999999999999	0
hsa_circ_0116507	3	24	7.999999999999999	0
hsa_circ_0122215	1	23	7.666666666666667	0
hsa_circ_0075695	1	23	7.666666666666667	0
hsa_circ_0120350	1	15	7.5	0
hsa_circ_0120349	1	15	7.5	0
hsa_circ_0108357	2	14	7.5	1
hsa_circ_0043604	2	24	7.333333333333334	0
hsa_circ_0043605	2	24	7.333333333333334	0
hsa_circ_0122618	2	20	7.333333333333333	1
hsa_circ_0078811	3	42	7.0	0
hsa_circ_0078812	3	42	7.0	0
hsa_circ_0078813	3	42	7.0	0
hsa_circ_0007433	1	14	7.0	0
hsa_circ_0078862	3	42	7.0	0
hsa_circ_0136434	1	7	7.0	7
hsa_circ_0103136	2	14	7.0	0
hsa_circ_0103138	2	14	7.0	0
hsa_circ_0080355	1	14	7.0	0
hsa_circ_0080357	1	14	7.0	0
hsa_circ_0137345	1	7	7.0	7
hsa_circ_0016425	1	14	7.0	0
hsa_circ_0133322	2	7	7.0	7
hsa_circ_0078968	3	42	7.0	0
hsa_circ_0124590	1	21	7.0	0
hsa_circ_0124584	1	21	7.0	0
hsa_circ_0078794	3	42	7.0	0
hsa_circ_0007197	3	16	6.666666666666667	2
hsa_circ_0063516	1	13	6.5	0
hsa_circ_0063533	1	13	6.5	0
hsa_circ_0137995	1	13	6.5	0
hsa_circ_0137994	1	13	6.5	0
hsa_circ_0098312	1	13	6.5	0
hsa_circ_0098311	1	13	6.5	0
hsa_circ_0098749	3	13	6.5	0
hsa_circ_0122616	1	19	6.333333333333333	0
hsa_circ_0122617	1	19	6.333333333333333	0
hsa_circ_0002461	8	44	6.255411255411255	0
hsa_circ_0003547	8	44	6.255411255411255	0
hsa_circ_0008028	8	44	6.255411255411255	0
hsa_circ_0017821	4	6	6.0	6
hsa_circ_0003890	1	6	6.0	6
hsa_circ_0004141	1	12	6.0	0
hsa_circ_0110497	4	6	6.0	6
hsa_circ_0111717	2	6	6.0	6
hsa_circ_0002031	1	12	6.0	0
hsa_circ_0107498	1	6	6.0	6
hsa_circ_0005156	1	12	6.0	0
hsa_circ_0097969	2	6	6.0	6
hsa_circ_0033493	1	6	6.0	6
hsa_circ_0134176	1	23	5.75	0
hsa_circ_0134180	1	23	5.75	0
hsa_circ_0134182	1	23	5.75	0
hsa_circ_0134185	1	23	5.75	0
hsa_circ_0006821	6	33	5.5	0
hsa_circ_0003317	6	33	5.5	0
hsa_circ_0118341	4	11	5.5	0
hsa_circ_0118340	4	11	5.5	0
hsa_circ_0119047	2	11	5.5	0
hsa_circ_0119046	2	11	5.5	0
hsa_circ_0105295	1	11	5.5	0
hsa_circ_0105294	1	11	5.5	0
hsa_circ_0009129	6	33	5.5	0
hsa_circ_0114338	1	22	5.5	0
hsa_circ_0114337	1	22	5.5	0
hsa_circ_0114326	1	22	5.5	0
hsa_circ_0114325	1	22	5.5	0
hsa_circ_0027245	1	16	5.333333333333333	0
hsa_circ_0027242	1	16	5.333333333333333	0
hsa_circ_0005283	5	32	5.333333333333333	0
hsa_circ_0008167	5	32	5.333333333333333	0
hsa_circ_0003603	5	32	5.333333333333333	0
hsa_circ_0034327	1	37	5.285714285714286	0
hsa_circ_0034326	1	37	5.285714285714286	0
hsa_circ_0111059	1	37	5.285714285714286	0
hsa_circ_0015637	2	6	5.25	5
hsa_circ_0129384	1	5	5.0	5
hsa_circ_0137766	1	15	5.0	0
hsa_circ_0137767	1	15	5.0	0
hsa_circ_0137768	1	15	5.0	0
hsa_circ_0140767	2	5	5.0	5
hsa_circ_0017916	2	15	5.0	0
hsa_circ_0017915	2	15	5.0	0
hsa_circ_0017914	2	15	5.0	0
hsa_circ_0114235	5	5	5.0	5
hsa_circ_0104938	3	10	5.0	0
hsa_circ_0104937	3	10	5.0	0
hsa_circ_0006071	2	5	5.0	5
hsa_circ_0116504	5	5	5.0	5
hsa_circ_0133093	2	5	5.0	5
hsa_circ_0027814	3	8	5.0	2
hsa_circ_0062472	5	28	4.818253968253969	0
hsa_circ_0100969	1	19	4.75	0
hsa_circ_0100966	1	19	4.75	0
hsa_circ_0100968	1	19	4.75	0
hsa_circ_0100967	1	19	4.75	0
hsa_circ_0139746	1	14	4.666666666666667	0
hsa_circ_0139745	1	14	4.666666666666667	0
hsa_circ_0062469	4	27	4.568253968253969	0
hsa_circ_0062467	4	27	4.568253968253969	0
hsa_circ_0007469	4	15	4.5	0
hsa_circ_0008770	4	15	4.5	0
hsa_circ_0120040	2	8	4.5	1
hsa_circ_0006442	4	15	4.5	0
hsa_circ_0029734	1	22	4.4	0
hsa_circ_0006152	5	25	4.285714285714286	0
hsa_circ_0005911	5	25	4.285714285714286	0
hsa_circ_0134249	1	4	4.0	4
hsa_circ_0054436	2	4	4.0	4
hsa_circ_0124499	4	4	4.0	4
hsa_circ_0103079	1	4	4.0	4
hsa_circ_0099596	2	4	4.0	4
hsa_circ_0008481	2	4	4.0	4
hsa_circ_0006372	8	8	3.95	1
hsa_circ_0122786	2	12	3.8095238095238093	0
hsa_circ_0068042	2	12	3.8095238095238093	0
hsa_circ_0068063	2	12	3.8095238095238093	0
hsa_circ_0132863	1	19	3.8	0
hsa_circ_0005639	2	17	3.6666666666666665	0
hsa_circ_0130685	1	11	3.6666666666666665	0
hsa_circ_0130684	1	11	3.6666666666666665	0
hsa_circ_0130683	1	11	3.6666666666666665	0
hsa_circ_0002960	2	17	3.6666666666666665	0
hsa_circ_0139332	1	14	3.5	0
hsa_circ_0030440	1	7	3.5	0
hsa_circ_0099428	1	7	3.5	0
hsa_circ_0099425	1	7	3.5	0
hsa_circ_0123613	1	14	3.5	0
hsa_circ_0123612	1	14	3.5	0
hsa_circ_0123610	1	14	3.5	0
hsa_circ_0022343	1	7	3.5	0
hsa_circ_0022342	1	7	3.5	0
hsa_circ_0003689	8	26	3.2222222222222228	0
hsa_circ_0005215	8	26	3.2222222222222228	0
hsa_circ_0006066	8	26	3.2222222222222228	0
hsa_circ_0008088	8	26	3.2222222222222228	0
hsa_circ_0003616	8	26	3.2222222222222228	0
hsa_circ_0002133	2	9	3.1666666666666665	0
hsa_circ_0003462	2	9	3.1666666666666665	0
hsa_circ_0111396	1	18	3.0	0
hsa_circ_0099602	1	6	3.0	0
hsa_circ_0058602	3	9	3.0	0
hsa_circ_0016843	1	3	3.0	3
hsa_circ_0001106	3	9	3.0	0
hsa_circ_0001105	3	9	3.0	0
hsa_circ_0134156	2	3	3.0	3
hsa_circ_0134599	3	3	3.0	3
hsa_circ_0125492	1	9	3.0	0
hsa_circ_0125491	1	9	3.0	0
hsa_circ_0125490	1	9	3.0	0
hsa_circ_0126360	1	3	3.0	3
hsa_circ_0077289	1	6	3.0	0
hsa_circ_0077288	1	6	3.0	0
hsa_circ_0140621	3	3	3.0	3
hsa_circ_0008576	7	7	2.95	0
hsa_circ_0002856	1	8	2.6666666666666665	0
hsa_circ_0073012	1	8	2.6666666666666665	0
hsa_circ_0008364	4	16	2.6249999999999996	0
hsa_circ_0009078	4	16	2.6249999999999996	0
hsa_circ_0003382	4	16	2.6249999999999996	0
hsa_circ_0007724	4	16	2.6249999999999996	0
hsa_circ_0002728	4	16	2.6249999999999996	0
hsa_circ_0100073	1	13	2.6	0
hsa_circ_0100076	1	13	2.6	0
hsa_circ_0100070	1	13	2.6	0
hsa_circ_0100072	1	13	2.6	0
hsa_circ_0100071	1	13	2.6	0
hsa_circ_0101715	3	3	2.5	2
hsa_circ_0043601	1	14	2.3333333333333335	0
hsa_circ_0043602	1	14	2.3333333333333335	0
hsa_circ_0043603	1	14	2.3333333333333335	0
hsa_circ_0093310	1	16	2.2857142857142856	0
hsa_circ_0128751	1	16	2.2857142857142856	0
hsa_circ_0128750	1	16	2.2857142857142856	0
hsa_circ_0031772	5	20	2.2222222222222223	0
hsa_circ_0002819	5	20	2.2222222222222223	0
hsa_circ_0009080	5	20	2.2222222222222223	0
hsa_circ_0008845	5	20	2.2222222222222223	0
hsa_circ_0105395	1	2	2.0	2
hsa_circ_0131625	1	2	2.0	2
hsa_circ_0025468	2	2	2.0	2
hsa_circ_0101818	2	2	2.0	2
hsa_circ_0099666	2	2	2.0	2
hsa_circ_0123592	1	2	2.0	2
hsa_circ_0134236	2	2	2.0	2
hsa_circ_0133140	2	2	2.0	2
hsa_circ_0130724	1	2	2.0	2
hsa_circ_0106639	2	2	2.0	2
hsa_circ_0130716	1	2	2.0	2
hsa_circ_0107672	1	2	2.0	2
hsa_circ_0139030	1	2	2.0	2
hsa_circ_0117699	1	2	2.0	2
hsa_circ_0111799	1	2	2.0	2
hsa_circ_0017529	3	4	2.0	0
hsa_circ_0017528	3	4	2.0	0
hsa_circ_0107261	2	2	2.0	2
hsa_circ_0135465	2	2	2.0	2
hsa_circ_0125441	1	2	2.0	2
hsa_circ_0121498	1	2	2.0	2
hsa_circ_0134107	1	2	2.0	2
hsa_circ_0129638	2	2	2.0	2
hsa_circ_0129839	2	2	2.0	2
hsa_circ_0105629	1	2	2.0	2
hsa_circ_0062480	1	13	1.8571428571428572	0
hsa_circ_0062481	1	13	1.8571428571428572	0
hsa_circ_0005433	1	10	1.6666666666666667	0
hsa_circ_0070739	1	10	1.6666666666666667	0
hsa_circ_0070737	1	10	1.6666666666666667	0
hsa_circ_0002013	1	10	1.6666666666666667	0
hsa_circ_0133256	1	10	1.6666666666666667	0
hsa_circ_0098793	2	5	1.6666666666666665	0
hsa_circ_0098792	2	5	1.6666666666666665	0
hsa_circ_0098791	2	5	1.6666666666666665	0
hsa_circ_0004986	2	18	1.6363636363636362	0
hsa_circ_0008799	2	18	1.6363636363636362	0
hsa_circ_0005048	2	18	1.6363636363636362	0
hsa_circ_0006394	2	18	1.6363636363636362	0
hsa_circ_0003535	2	18	1.6363636363636362	0
hsa_circ_0004097	2	18	1.6363636363636362	0
hsa_circ_0093273	2	2	1.5	1
hsa_circ_0096732	2	3	1.5	0
hsa_circ_0096735	2	3	1.5	0
hsa_circ_0101231	1	27	1.5	0
hsa_circ_0101237	1	27	1.5	0
hsa_circ_0101236	1	27	1.5	0
hsa_circ_0101242	1	27	1.5	0
hsa_circ_0101241	1	27	1.5	0
hsa_circ_0101215	1	27	1.5	0
hsa_circ_0101217	1	27	1.5	0
hsa_circ_0101216	1	27	1.5	0
hsa_circ_0101226	1	27	1.5	0
hsa_circ_0101225	1	27	1.5	0
hsa_circ_0101227	1	27	1.5	0
hsa_circ_0101222	1	27	1.5	0
hsa_circ_0101224	1	27	1.5	0
hsa_circ_0101223	1	27	1.5	0
hsa_circ_0101229	1	27	1.5	0
hsa_circ_0101200	1	27	1.5	0
hsa_circ_0101201	1	27	1.5	0
hsa_circ_0101209	1	27	1.5	0
hsa_circ_0094234	1	3	1.5	0
hsa_circ_0094233	1	3	1.5	0
hsa_circ_0000579	1	3	1.5	0
hsa_circ_0000578	1	3	1.5	0
hsa_circ_0097253	2	4	1.3333333333333333	0
hsa_circ_0097254	2	4	1.3333333333333333	0
hsa_circ_0097244	2	4	1.3333333333333333	0
hsa_circ_0116502	2	2	1.3333333333333333	1
hsa_circ_0098238	2	2	1.2	1
hsa_circ_0037987	2	22	1.1578947368421053	0
hsa_circ_0009060	2	22	1.1578947368421053	0
hsa_circ_0038208	2	22	1.1578947368421053	0
hsa_circ_0038892	2	22	1.1578947368421053	0
hsa_circ_0038893	2	22	1.1578947368421053	0
hsa_circ_0038894	2	22	1.1578947368421053	0
hsa_circ_0038895	2	22	1.1578947368421053	0
hsa_circ_0038896	2	22	1.1578947368421053	0
hsa_circ_0005343	2	22	1.1578947368421053	0
hsa_circ_0038027	2	22	1.1578947368421053	0
hsa_circ_0038028	2	22	1.1578947368421053	0
hsa_circ_0038029	2	22	1.1578947368421053	0
hsa_circ_0004082	2	22	1.1578947368421053	0
hsa_circ_0120867	2	2	1.125	1
hsa_circ_0004362	3	3	1.0714285714285714	0
hsa_circ_0004135	3	3	1.0714285714285714	0
hsa_circ_0117127	1	1	1.0	1
hsa_circ_0004521	1	1	1.0	1
hsa_circ_0044193	1	9	1.0	0
hsa_circ_0108429	1	1	1.0	1
hsa_circ_0003672	1	1	1.0	1
hsa_circ_0100703	1	1	1.0	1
hsa_circ_0000143	1	1	1.0	1
hsa_circ_0000146	1	1	1.0	1
hsa_circ_0014789	1	1	1.0	1
hsa_circ_0133624	1	1	1.0	1
hsa_circ_0130114	1	1	1.0	1
hsa_circ_0120783	1	1	1.0	1
hsa_circ_0074856	1	1	1.0	1
hsa_circ_0005414	1	1	1.0	1
hsa_circ_0138258	1	1	1.0	1
hsa_circ_0109964	1	1	1.0	1
hsa_circ_0137168	1	1	1.0	1
hsa_circ_0127385	1	1	1.0	1
hsa_circ_0103158	1	1	1.0	1
hsa_circ_0061338	1	1	1.0	1
hsa_circ_0130313	1	1	1.0	1
hsa_circ_0034184	1	1	1.0	1
hsa_circ_0106679	1	1	1.0	1
hsa_circ_0117335	1	1	1.0	1
hsa_circ_0109352	1	1	1.0	1
hsa_circ_0091531	1	1	1.0	1
hsa_circ_0112517	1	1	1.0	1
hsa_circ_0123642	1	1	1.0	1
hsa_circ_0047050	1	1	1.0	1
hsa_circ_0110324	1	1	1.0	1
hsa_circ_0005448	1	1	1.0	1
hsa_circ_0132363	1	1	1.0	1
hsa_circ_0003495	1	1	1.0	1
hsa_circ_0107165	1	1	1.0	1
hsa_circ_0098125	1	1	1.0	1
hsa_circ_0133630	1	1	1.0	1
hsa_circ_0099206	1	1	1.0	1
hsa_circ_0100753	1	1	1.0	1
hsa_circ_0100997	1	1	1.0	1
hsa_circ_0013091	1	1	1.0	1
hsa_circ_0106025	1	1	1.0	1
hsa_circ_0119128	1	1	1.0	1
hsa_circ_0038382	1	1	1.0	1
hsa_circ_0095067	1	1	1.0	1
hsa_circ_0108699	1	1	1.0	1
hsa_circ_0032844	1	1	1.0	1
hsa_circ_0007237	1	1	1.0	1
hsa_circ_0102440	1	1	1.0	1
hsa_circ_0114676	1	1	1.0	1
hsa_circ_0124471	1	1	1.0	1
hsa_circ_0137779	1	1	1.0	1
hsa_circ_0129925	1	1	1.0	1
hsa_circ_0089761	1	1	1.0	1
hsa_circ_0139728	1	1	1.0	1
hsa_circ_0136868	1	1	1.0	1
hsa_circ_0130081	1	1	1.0	1
hsa_circ_0121378	1	1	1.0	1
hsa_circ_0046615	1	9	1.0	0
hsa_circ_0135323	1	1	1.0	1
hsa_circ_0123333	1	1	1.0	1
hsa_circ_0046645	1	9	1.0	0
hsa_circ_0046642	1	9	1.0	0
hsa_circ_0136029	1	1	1.0	1
hsa_circ_0046641	1	9	1.0	0
hsa_circ_0095453	1	1	1.0	1
hsa_circ_0123190	1	4	1.0	0
hsa_circ_0131833	1	1	1.0	1
hsa_circ_0104681	1	1	1.0	1
hsa_circ_0108803	1	1	1.0	1
hsa_circ_0131603	2	2	1.0	0
hsa_circ_0131604	2	2	1.0	0
hsa_circ_0126000	1	1	1.0	1
hsa_circ_0128425	1	1	1.0	1
hsa_circ_0035992	1	1	1.0	1
hsa_circ_0008374	1	1	1.0	1
hsa_circ_0098925	1	1	1.0	1
hsa_circ_0137314	1	1	1.0	1
hsa_circ_0047774	1	1	1.0	1
hsa_circ_0002659	1	1	1.0	1
hsa_circ_0102250	1	1	1.0	1
hsa_circ_0094786	1	1	1.0	1
hsa_circ_0003971	1	1	1.0	1
hsa_circ_0136007	1	1	1.0	1
hsa_circ_0123188	1	4	1.0	0
hsa_circ_0123189	1	4	1.0	0
hsa_circ_0078031	1	1	1.0	1
hsa_circ_0092596	1	1	1.0	1
hsa_circ_0138678	1	1	1.0	1
hsa_circ_0007081	1	1	1.0	1
hsa_circ_0096708	1	1	1.0	1
hsa_circ_0129222	1	1	1.0	1
hsa_circ_0058696	1	1	1.0	1
hsa_circ_0092576	1	1	1.0	1
hsa_circ_0133960	1	1	1.0	1
hsa_circ_0139269	1	1	1.0	1
hsa_circ_0139265	1	9	1.0	0
hsa_circ_0111964	1	1	1.0	1
hsa_circ_0112814	1	1	1.0	1
hsa_circ_0095815	1	1	1.0	1
hsa_circ_0121511	1	1	1.0	1
hsa_circ_0138365	1	1	1.0	1
hsa_circ_0093865	1	1	1.0	1
hsa_circ_0103064	1	1	1.0	1
hsa_circ_0102181	1	1	1.0	1
hsa_circ_0000294	1	1	1.0	1
hsa_circ_0136825	1	1	1.0	1
hsa_circ_0098285	1	1	1.0	1
hsa_circ_0131134	2	3	1.0	0
hsa_circ_0101516	1	1	1.0	1
hsa_circ_0108394	1	1	1.0	1
hsa_circ_0134413	1	1	1.0	1
hsa_circ_0134890	1	1	1.0	1
hsa_circ_0055813	1	1	1.0	1
hsa_circ_0125967	1	1	1.0	1
hsa_circ_0119286	1	1	1.0	1
hsa_circ_0102826	2	2	1.0	0
hsa_circ_0102827	2	2	1.0	0
hsa_circ_0131167	1	1	1.0	1
hsa_circ_0075898	1	1	1.0	1
hsa_circ_0103922	1	1	1.0	1
hsa_circ_0025390	1	1	1.0	1
hsa_circ_0123775	1	1	1.0	1
hsa_circ_0099578	1	1	1.0	1
hsa_circ_0098001	1	1	1.0	1
hsa_circ_0107013	1	1	1.0	1
hsa_circ_0078934	1	1	1.0	1
hsa_circ_0004284	1	1	1.0	1
hsa_circ_0130495	1	1	1.0	1
hsa_circ_0132673	1	1	1.0	1
hsa_circ_0031409	1	2	1.0	0
hsa_circ_0097147	1	1	1.0	1
hsa_circ_0003186	1	1	1.0	1
hsa_circ_0007301	1	1	1.0	1
hsa_circ_0121530	1	1	1.0	1
hsa_circ_0099550	1	1	1.0	1
hsa_circ_0078719	1	1	1.0	1
hsa_circ_0123984	1	1	1.0	1
hsa_circ_0122651	1	1	1.0	1
hsa_circ_0136815	1	1	1.0	1
hsa_circ_0015385	1	1	1.0	1
hsa_circ_0131123	2	3	1.0	0
hsa_circ_0123972	1	1	1.0	1
hsa_circ_0008444	1	4	1.0	0
hsa_circ_0116950	1	1	1.0	1
hsa_circ_0018467	1	1	1.0	1
hsa_circ_0113697	1	1	1.0	1
hsa_circ_0118098	1	1	1.0	1
hsa_circ_0137840	1	1	1.0	1
hsa_circ_0133482	1	1	1.0	1
hsa_circ_0121012	1	1	1.0	1
hsa_circ_0126706	1	1	1.0	1
hsa_circ_0102742	1	1	1.0	1
hsa_circ_0006038	1	2	1.0	0
hsa_circ_0121032	1	1	1.0	1
hsa_circ_0126112	1	1	1.0	1
hsa_circ_0068781	1	1	1.0	1
hsa_circ_0003833	1	1	1.0	1
hsa_circ_0126590	1	1	1.0	1
hsa_circ_0001655	1	1	1.0	1
hsa_circ_0136382	1	1	1.0	1
hsa_circ_0114373	1	1	1.0	1
hsa_circ_0125494	1	1	1.0	1
hsa_circ_0096885	1	1	1.0	1
hsa_circ_0115489	1	1	1.0	1
hsa_circ_0095799	1	1	1.0	1
hsa_circ_0140419	1	1	1.0	1
hsa_circ_0131728	1	1	1.0	1
hsa_circ_0112159	1	1	1.0	1
hsa_circ_0136107	1	1	1.0	1
hsa_circ_0135261	1	1	1.0	1
hsa_circ_0138532	1	1	1.0	1
hsa_circ_0078382	2	3	1.0	0
hsa_circ_0114563	1	1	1.0	1
hsa_circ_0115209	1	1	1.0	1
hsa_circ_0025621	1	2	1.0	0
hsa_circ_0025622	1	2	1.0	0
hsa_circ_0115682	1	1	1.0	1
hsa_circ_0027812	1	1	1.0	1
hsa_circ_0006940	3	6	0.9999999999999999	0
hsa_circ_0004778	1	8	0.8888888888888888	0
hsa_circ_0118855	1	8	0.8888888888888888	0
hsa_circ_0118858	1	8	0.8888888888888888	0
hsa_circ_0118860	1	8	0.8888888888888888	0
hsa_circ_0118863	1	8	0.8888888888888888	0
hsa_circ_0118862	1	8	0.8888888888888888	0
hsa_circ_0118861	1	8	0.8888888888888888	0
hsa_circ_0004836	1	8	0.8888888888888888	0
hsa_circ_0004642	1	8	0.8888888888888888	0
hsa_circ_0093558	2	6	0.8571428571428572	0
hsa_circ_0018141	2	6	0.8571428571428572	0
hsa_circ_0018142	2	6	0.8571428571428572	0
hsa_circ_0000233	2	6	0.8571428571428572	0
hsa_circ_0008679	2	6	0.8571428571428572	0
hsa_circ_0093560	2	6	0.8571428571428572	0
hsa_circ_0093559	2	6	0.8571428571428572	0
hsa_circ_0121807	2	2	0.8333333333333333	0
hsa_circ_0121808	2	2	0.8333333333333333	0
hsa_circ_0016171	3	4	0.8	0
hsa_circ_0016170	3	4	0.8	0
hsa_circ_0016164	3	4	0.8	0
hsa_circ_0016167	3	4	0.8	0
hsa_circ_0016156	3	4	0.8	0
hsa_circ_0012863	1	4	0.8	0
hsa_circ_0004993	2	2	0.75	0
hsa_circ_0009066	2	2	0.75	0
hsa_circ_0124811	2	2	0.75	0
hsa_circ_0124809	2	2	0.75	0
hsa_circ_0018830	1	2	0.6666666666666666	0
hsa_circ_0018831	1	2	0.6666666666666666	0
hsa_circ_0018826	1	2	0.6666666666666666	0
hsa_circ_0117360	1	1	0.5	0
hsa_circ_0117361	1	1	0.5	0
hsa_circ_0004515	1	1	0.5	0
hsa_circ_0117589	1	1	0.5	0
hsa_circ_0117586	1	1	0.5	0
hsa_circ_0130556	1	1	0.5	0
hsa_circ_0130555	1	1	0.5	0
hsa_circ_0002595	1	1	0.5	0
hsa_circ_0122314	1	1	0.5	0
hsa_circ_0122315	1	1	0.5	0
hsa_circ_0109365	1	1	0.5	0
hsa_circ_0109364	1	1	0.5	0
hsa_circ_0031701	2	2	0.5	0
hsa_circ_0126938	1	1	0.5	0
hsa_circ_0126937	1	1	0.5	0
hsa_circ_0131451	1	1	0.5	0
hsa_circ_0131452	1	1	0.5	0
hsa_circ_0005259	1	1	0.5	0
hsa_circ_0131463	1	1	0.5	0
hsa_circ_0131464	1	1	0.5	0
hsa_circ_0139195	1	1	0.5	0
hsa_circ_0139194	1	1	0.5	0
hsa_circ_0067972	1	1	0.5	0
hsa_circ_0086243	1	1	0.5	0
hsa_circ_0086244	1	1	0.5	0
hsa_circ_0067966	1	1	0.5	0
hsa_circ_0075130	1	1	0.5	0
hsa_circ_0095260	1	1	0.5	0
hsa_circ_0095261	1	1	0.5	0
hsa_circ_0104616	1	1	0.5	0
hsa_circ_0104615	1	1	0.5	0
hsa_circ_0003086	3	3	0.5	0
hsa_circ_0129912	1	1	0.5	0
hsa_circ_0129911	1	1	0.5	0
hsa_circ_0094393	1	1	0.5	0
hsa_circ_0134226	1	1	0.5	0
hsa_circ_0134228	1	1	0.5	0
hsa_circ_0094386	1	1	0.5	0
hsa_circ_0101778	2	2	0.5	0
hsa_circ_0101777	2	2	0.5	0
hsa_circ_0101779	2	2	0.5	0
hsa_circ_0115713	1	1	0.5	0
hsa_circ_0115714	1	1	0.5	0
hsa_circ_0093272	1	1	0.5	0
hsa_circ_0001991	1	1	0.5	0
hsa_circ_0107955	1	1	0.5	0
hsa_circ_0107954	1	1	0.5	0
hsa_circ_0139732	1	1	0.5	0
hsa_circ_0139731	1	1	0.5	0
hsa_circ_0138667	1	1	0.5	0
hsa_circ_0138666	1	1	0.5	0
hsa_circ_0107691	1	1	0.5	0
hsa_circ_0005979	3	3	0.5	0
hsa_circ_0132638	1	1	0.5	0
hsa_circ_0132641	1	1	0.5	0
hsa_circ_0107685	1	1	0.5	0
hsa_circ_0126170	1	1	0.5	0
hsa_circ_0126171	1	1	0.5	0
hsa_circ_0002062	1	1	0.5	0
hsa_circ_0101719	1	1	0.5	0
hsa_circ_0005124	1	1	0.5	0
hsa_circ_0055857	1	1	0.5	0
hsa_circ_0055856	1	1	0.5	0
hsa_circ_0110678	1	1	0.5	0
hsa_circ_0116951	2	2	0.5	0
hsa_circ_0116952	2	2	0.5	0
hsa_circ_0116953	2	2	0.5	0
hsa_circ_0116954	2	2	0.5	0
hsa_circ_0005390	1	1	0.5	0
hsa_circ_0013828	1	1	0.5	0
hsa_circ_0121041	1	1	0.5	0
hsa_circ_0121042	1	1	0.5	0
hsa_circ_0002911	1	1	0.5	0
hsa_circ_0096886	1	1	0.5	0
hsa_circ_0096883	1	1	0.5	0
hsa_circ_0123033	1	1	0.5	0
hsa_circ_0123035	1	1	0.5	0
hsa_circ_0120508	1	1	0.3333333333333333	0
hsa_circ_0100546	1	1	0.3333333333333333	0
hsa_circ_0100545	1	1	0.3333333333333333	0
hsa_circ_0100547	1	1	0.3333333333333333	0
hsa_circ_0119137	1	1	0.3333333333333333	0
hsa_circ_0119136	1	1	0.3333333333333333	0
hsa_circ_0114712	1	1	0.3333333333333333	0
hsa_circ_0114711	1	1	0.3333333333333333	0
hsa_circ_0114708	1	1	0.3333333333333333	0
hsa_circ_0074028	1	1	0.3333333333333333	0
hsa_circ_0127983	1	1	0.3333333333333333	0
hsa_circ_0127970	1	1	0.3333333333333333	0
hsa_circ_0102430	1	1	0.3333333333333333	0
hsa_circ_0102431	1	1	0.3333333333333333	0
hsa_circ_0102432	1	1	0.3333333333333333	0
hsa_circ_0005025	1	1	0.3333333333333333	0
hsa_circ_0127974	1	1	0.3333333333333333	0
hsa_circ_0064024	1	1	0.3333333333333333	0
hsa_circ_0064025	1	1	0.3333333333333333	0
hsa_circ_0064026	1	1	0.3333333333333333	0
hsa_circ_0069993	1	1	0.3333333333333333	0
hsa_circ_0069995	1	1	0.3333333333333333	0
hsa_circ_0069996	1	1	0.3333333333333333	0
hsa_circ_0117759	1	1	0.3333333333333333	0
hsa_circ_0139490	1	1	0.3333333333333333	0
hsa_circ_0067194	1	1	0.3333333333333333	0
hsa_circ_0139489	1	1	0.3333333333333333	0
hsa_circ_0139488	1	1	0.3333333333333333	0
hsa_circ_0062571	1	1	0.3333333333333333	0
hsa_circ_0062572	1	1	0.3333333333333333	0
hsa_circ_0062573	1	1	0.3333333333333333	0
hsa_circ_0055602	1	1	0.3333333333333333	0
hsa_circ_0055601	1	1	0.3333333333333333	0
hsa_circ_0055603	1	1	0.3333333333333333	0
hsa_circ_0099767	1	1	0.3333333333333333	0
hsa_circ_0013805	1	1	0.3333333333333333	0
hsa_circ_0013806	1	1	0.3333333333333333	0
hsa_circ_0013800	1	1	0.3333333333333333	0
hsa_circ_0094003	1	1	0.3333333333333333	0
hsa_circ_0094002	1	1	0.3333333333333333	0
hsa_circ_0094001	1	1	0.3333333333333333	0
hsa_circ_0035409	1	1	0.3333333333333333	0
hsa_circ_0035406	1	1	0.3333333333333333	0
hsa_circ_0035407	1	1	0.3333333333333333	0
hsa_circ_0094685	1	1	0.3333333333333333	0
hsa_circ_0094686	1	1	0.3333333333333333	0
hsa_circ_0116500	1	1	0.3333333333333333	0
hsa_circ_0116501	1	1	0.3333333333333333	0
hsa_circ_0004314	3	3	0.30000000000000004	0
hsa_circ_0006963	3	3	0.30000000000000004	0
hsa_circ_0004417	3	3	0.30000000000000004	0
hsa_circ_0111989	3	3	0.30000000000000004	0
hsa_circ_0111996	3	3	0.30000000000000004	0
hsa_circ_0111997	3	3	0.30000000000000004	0
hsa_circ_0111994	3	3	0.30000000000000004	0
hsa_circ_0111995	3	3	0.30000000000000004	0
hsa_circ_0111993	3	3	0.30000000000000004	0
hsa_circ_0111990	3	3	0.30000000000000004	0
hsa_circ_0130594	1	1	0.25	0
hsa_circ_0130597	1	1	0.25	0
hsa_circ_0130596	1	1	0.25	0
hsa_circ_0130595	1	1	0.25	0
hsa_circ_0111442	1	1	0.25	0
hsa_circ_0111441	1	1	0.25	0
hsa_circ_0062496	1	1	0.25	0
hsa_circ_0089791	1	1	0.25	0
hsa_circ_0054269	1	1	0.25	0
hsa_circ_0054275	1	1	0.25	0
hsa_circ_0054279	1	1	0.25	0
hsa_circ_0054271	1	1	0.25	0
hsa_circ_0125349	1	1	0.25	0
hsa_circ_0062505	1	1	0.25	0
hsa_circ_0127022	1	1	0.25	0
hsa_circ_0101894	1	1	0.25	0
hsa_circ_0114103	1	1	0.25	0
hsa_circ_0114102	1	1	0.25	0
hsa_circ_0132747	1	1	0.2	0
hsa_circ_0132744	1	1	0.2	0
hsa_circ_0132745	1	1	0.2	0
hsa_circ_0132742	1	1	0.2	0
hsa_circ_0132743	1	1	0.2	0
hsa_circ_0004588	1	1	0.2	0
hsa_circ_0122322	1	1	0.2	0
hsa_circ_0095022	1	1	0.2	0
hsa_circ_0095023	1	1	0.2	0
hsa_circ_0125749	1	1	0.2	0
hsa_circ_0013961	1	1	0.2	0
hsa_circ_0008848	1	1	0.2	0
hsa_circ_0008049	1	1	0.2	0
hsa_circ_0118725	1	1	0.2	0
hsa_circ_0118724	1	1	0.2	0
hsa_circ_0118723	1	1	0.2	0
hsa_circ_0118722	1	1	0.2	0
hsa_circ_0118727	1	1	0.2	0
hsa_circ_0134839	1	1	0.16666666666666666	0
hsa_circ_0134838	1	1	0.16666666666666666	0
hsa_circ_0130415	1	1	0.16666666666666666	0
hsa_circ_0130414	1	1	0.16666666666666666	0
hsa_circ_0130413	1	1	0.16666666666666666	0
hsa_circ_0130418	1	1	0.16666666666666666	0
hsa_circ_0130417	1	1	0.16666666666666666	0
hsa_circ_0130416	1	1	0.16666666666666666	0
hsa_circ_0134840	1	1	0.16666666666666666	0
hsa_circ_0134842	1	1	0.16666666666666666	0
hsa_circ_0134841	1	1	0.16666666666666666	0
hsa_circ_0134843	1	1	0.16666666666666666	0
hsa_circ_0003473	1	1	0.14285714285714285	0
hsa_circ_0122781	1	1	0.14285714285714285	0
hsa_circ_0122783	1	1	0.14285714285714285	0
hsa_circ_0122784	1	1	0.14285714285714285	0
hsa_circ_0122785	1	1	0.14285714285714285	0
hsa_circ_0005675	1	1	0.14285714285714285	0
hsa_circ_0002818	1	1	0.14285714285714285	0
hsa_circ_0089799	1	1	0.14285714285714285	0
hsa_circ_0089798	1	1	0.14285714285714285	0
hsa_circ_0089801	1	1	0.14285714285714285	0
hsa_circ_0089802	1	1	0.14285714285714285	0
hsa_circ_0004923	1	1	0.125	0
hsa_circ_0120796	1	1	0.1111111111111111	0
hsa_circ_0132020	1	1	0.1111111111111111	0
hsa_circ_0136603	1	1	0.1111111111111111	0
hsa_circ_0132019	1	1	0.1111111111111111	0
hsa_circ_0114701	1	1	0.1	0
hsa_circ_0114700	1	1	0.1	0
hsa_circ_0114702	1	1	0.1	0
hsa_circ_0114704	1	1	0.1	0
hsa_circ_0114697	1	1	0.1	0
hsa_circ_0114692	1	1	0.1	0
hsa_circ_0114695	1	1	0.1	0
hsa_circ_0114689	1	1	0.1	0
hsa_circ_0114685	1	1	0.1	0
hsa_circ_0114684	1	1	0.1	0
hsa_circ_0096914	1	1	0.1	0
hsa_circ_0096915	1	1	0.1	0
hsa_circ_0096911	1	1	0.1	0
hsa_circ_0096912	1	1	0.1	0
hsa_circ_0096913	1	1	0.1	0
hsa_circ_0005896	1	1	0.07142857142857142	0
hsa_circ_0004545	1	1	0.07142857142857142	0
hsa_circ_0008723	1	1	0.07142857142857142	0
hsa_circ_0087961	1	1	0.07142857142857142	0
hsa_circ_0085302	1	1	0.07142857142857142	0
hsa_circ_0087964	1	1	0.07142857142857142	0
hsa_circ_0085301	1	1	0.07142857142857142	0
hsa_circ_0006100	1	1	0.07142857142857142	0
hsa_circ_0007447	1	1	0.07142857142857142	0
hsa_circ_0007025	1	1	0.07142857142857142	0
hsa_circ_0007498	1	1	0.07142857142857142	0
hsa_circ_0002287	1	1	0.07142857142857142	0
hsa_circ_0005114	1	1	0.07142857142857142	0
hsa_circ_0005119	1	1	0.07142857142857142	0
hsa_circ_0003174	1	1	0.07142857142857142	0
hsa_circ_0138968	1	1	0.07142857142857142	0
hsa_circ_0138967	1	1	0.07142857142857142	0
hsa_circ_0005159	1	1	0.07142857142857142	0
hsa_circ_0005146	1	1	0.07142857142857142	0
hsa_circ_0002939	1	1	0.07142857142857142	0
hsa_circ_0004928	1	1	0.07142857142857142	0
hsa_circ_0072811	1	1	0.07142857142857142	0
hsa_circ_0072810	1	1	0.07142857142857142	0
hsa_circ_0003801	1	1	0.07142857142857142	0
hsa_circ_0072813	1	1	0.07142857142857142	0
hsa_circ_0004932	1	1	0.07142857142857142	0
hsa_circ_0033900	1	1	0.022727272727272728	0
hsa_circ_0033913	1	1	0.022727272727272728	0
hsa_circ_0033955	1	1	0.022727272727272728	0
hsa_circ_0033925	1	1	0.022727272727272728	0
hsa_circ_0033929	1	1	0.022727272727272728	0
hsa_circ_0033748	1	1	0.022727272727272728	0
hsa_circ_0033988	1	1	0.022727272727272728	0
hsa_circ_0033746	1	1	0.022727272727272728	0
hsa_circ_0033747	1	1	0.022727272727272728	0
hsa_circ_0033744	1	1	0.022727272727272728	0
hsa_circ_0033745	1	1	0.022727272727272728	0
hsa_circ_0033980	1	1	0.022727272727272728	0
hsa_circ_0033750	1	1	0.022727272727272728	0
hsa_circ_0033967	1	1	0.022727272727272728	0
hsa_circ_0033722	1	1	0.022727272727272728	0
hsa_circ_0033960	1	1	0.022727272727272728	0
hsa_circ_0033769	1	1	0.022727272727272728	0
hsa_circ_0033869	1	1	0.022727272727272728	0
hsa_circ_0033867	1	1	0.022727272727272728	0
hsa_circ_0033868	1	1	0.022727272727272728	0
hsa_circ_0033865	1	1	0.022727272727272728	0
hsa_circ_0033866	1	1	0.022727272727272728	0
hsa_circ_0033863	1	1	0.022727272727272728	0
hsa_circ_0033864	1	1	0.022727272727272728	0
hsa_circ_0033861	1	1	0.022727272727272728	0
hsa_circ_0033862	1	1	0.022727272727272728	0
hsa_circ_0033860	1	1	0.022727272727272728	0
hsa_circ_0033879	1	1	0.022727272727272728	0
hsa_circ_0033874	1	1	0.022727272727272728	0
hsa_circ_0033875	1	1	0.022727272727272728	0
hsa_circ_0033872	1	1	0.022727272727272728	0
hsa_circ_0033873	1	1	0.022727272727272728	0
hsa_circ_0033870	1	1	0.022727272727272728	0
hsa_circ_0033871	1	1	0.022727272727272728	0
hsa_circ_0033858	1	1	0.022727272727272728	0
hsa_circ_0033859	1	1	0.022727272727272728	0
hsa_circ_0033856	1	1	0.022727272727272728	0
hsa_circ_0033857	1	1	0.022727272727272728	0
hsa_circ_0033854	1	1	0.022727272727272728	0
hsa_circ_0033855	1	1	0.022727272727272728	0
hsa_circ_0033889	1	1	0.022727272727272728	0
hsa_circ_0033888	1	1	0.022727272727272728	0
hsa_circ_0033881	1	1	0.022727272727272728	0
hsa_circ_0033880	1	1	0.022727272727272728	0
