# Supplementary material for: Analysis of plasma‐derived small extracellular vesicle characteristics and microRNA cargo following exercise‐induced skeletal muscle damage in men
Source: Physiol Rep. 2024 Sep 20;12(18):e70056. doi: 10.14814/phy2.70056 (PMC11415274; doi:10.14814/phy2.70056)
Supplement: Supplementary file 2 — Data S2: Supporting Information. [file PHY2-12-e70056-s001.zip › Processed Files For Individual Samples/SV18362-0006_S6_R1_001.fastq_CORE_RESULTS_v4.6.2/SV18362-0006_S6_R1_001.fastq/readCounts_gencode_sense.txt]

ReferenceID	uniqueFragmentCount	totalReadCount	multimapAdjustedReadCount	uniqueMappingReads
ENST00000516507.1:misc_RNA:RNY4	890	2189267	544901.3158599002	13830
ENST00000365571.2:misc_RNA:RNY4P10	575	1948561	476646.13016643026	2
ENST00000364600.1:misc_RNA:RNY4P7	533	1942079	473939.22990385344	81
ENST00000364908.1:misc_RNA:RF00019	502	1942950	473914.1772295539	1
ENST00000363745.1:misc_RNA:RF00019	179	226604	54318.538257575776	6
ENST00000364409.1:misc_RNA:RF00019	141	223902	53137.19778138528	61
ENST00000459254.1:misc_RNA:RNY4P25	132	172369	31711.323621434927	0
ENST00000391107.1:misc_RNA:RNY4P18	107	157842	31072.51188394939	1
ENST00000516678.1:misc_RNA:RNY4P20	251	137585	27606.28769841275	466
ENST00000363341.1:misc_RNA:RNY4P27	400	62773	11084.596598608245	1869
ENST00000364228.1:misc_RNA:RNY1	109	10829	9735.590613488825	9519
ENST00000365241.1:misc_RNA:VTRNA1-2	88	3704	3704.0	3704
ENST00000410717.1:misc_RNA:RF00019	8	4333	3069.1930171277995	3010
ENST00000277942.6:protein_coding:NPFFR1	15	1928	1928.0	1928
ENST00000363667.1:misc_RNA:RNY4P6	83	16634	1816.1133013499418	1100
ENST00000628531.2:misc_RNA:RF00019	66	1739	1699.5	1686
ENST00000416943.1:protein_coding:CCL24	15	3311	1655.5	0
ENST00000222902.6:protein_coding:CCL24	15	3311	1655.5	0
ENST00000321990.4:protein_coding:ATAD5	93	8346	1643.8549242424244	549
ENST00000362330.2:misc_RNA:RF00019	69	16508	1486.1377061118465	724
ENST00000363194.1:misc_RNA:RNY4P9	89	15744	1404.018658492799	726
ENST00000284727.8:protein_coding:ATP5MC3	56	16175	1390.3399039140443	662
ENST00000516950.1:misc_RNA:RF00019	46	15565	1373.7323882829605	711
ENST00000363120.1:misc_RNA:VTRNA1-1	49	1314	1301.0	1288
ENST00000363656.1:misc_RNA:RNY4P14	50	1971	976.1666666666667	3
ENST00000365436.1:misc_RNA:RF00019	57	16040	901.5940705807106	171
ENST00000490232.3:misc_RNA:RN7SL2	57	1438	896.690236460717	735
ENST00000365484.1:misc_RNA:RNY3	96	5055	829.4580396077135	0
ENST00000364678.1:misc_RNA:RF00019	60	4906	789.2644480519482	287
ENST00000363421.1:misc_RNA:RF00019	67	4148	788.6488095238101	0
ENST00000362487.1:misc_RNA:RF00019	45	15447	707.1732372473773	2
ENST00000363251.2:misc_RNA:RF00019	45	15448	706.6732372473773	0
ENST00000364774.2:misc_RNA:RF00019	43	15445	705.1732372473773	0
ENST00000410597.1:misc_RNA:RF00019	42	15416	702.942468016608	0
ENST00000363220.1:misc_RNA:RF00019	61	3969	699.6488095238101	0
ENST00000363439.1:misc_RNA:RF00019	48	15004	689.3519918261319	24
ENST00000410669.1:misc_RNA:RF00019	47	14994	673.8519918261319	3
ENST00000364768.2:misc_RNA:RNY4P16	42	14980	665.3519918261319	0
ENST00000516843.1:misc_RNA:RF00019	37	14975	665.1853251594652	1
ENST00000363301.1:misc_RNA:RF00019	33	14873	659.0247859437789	1
ENST00000362540.1:misc_RNA:RF00019	52	3730	620.3154761904766	0
ENST00000362710.1:misc_RNA:RF00019	47	3549	575.3154761904765	0
ENST00000459091.1:misc_RNA:RF00019	80	620	496.91666666666663	388
ENST00000364469.1:misc_RNA:RF00019	12	11177	482.69626388104655	2
ENST00000607520.1:retained_intron:AC105339.2	14	915	457.5	0
ENST00000516881.1:scaRNA:SCARNA15	14	915	457.5	0
ENST00000362645.1:misc_RNA:RF00019	28	1717	444.76388888888886	270
ENST00000365068.1:misc_RNA:RF00019	22	974	431.9944444444444	344
ENST00000397264.4:antisense:AL137186.2	10	405	405.0	405
ENST00000621426.6:protein_coding:NOL4L	9	1425	356.25	0
ENST00000475781.1:nonsense_mediated_decay:NOL4L	9	1425	356.25	0
ENST00000359676.9:protein_coding:NOL4L	9	1425	356.25	0
ENST00000616976.1:protein_coding:NOL4L	9	1425	356.25	0
ENST00000528157.5:protein_coding:MANF	12	404	350.5545454545454	342
ENST00000410535.1:misc_RNA:RF00019	14	342	342.0	342
ENST00000365281.1:misc_RNA:RNY4P28	38	2269	317.2894480519481	2
ENST00000364338.1:misc_RNA:RF00019	36	2267	315.2894480519481	0
ENST00000335648.3:antisense:ZNF436-AS1	33	1745	297.69246031746025	0
ENST00000364535.1:misc_RNA:RF00019	33	1745	297.69246031746025	0
ENST00000365274.1:misc_RNA:RF00019	25	2081	282.0392857142857	0
ENST00000410801.1:misc_RNA:RNY4P29	11	6659	280.5412093066892	0
ENST00000364685.1:misc_RNA:RF00019	22	2062	278.872619047619	0
ENST00000364948.1:misc_RNA:RNY4P17	10	278	277.2	277
ENST00000410216.1:misc_RNA:RNY4P30	9	6597	277.0984848484849	0
ENST00000516225.1:misc_RNA:RNY4P37	25	892	274.23749999999995	212
ENST00000523009.1:processed_pseudogene:TDGF1P5	5	269	269.0	269
ENST00000364950.1:misc_RNA:RF00019	28	263	252.25	247
ENST00000494342.1:processed_transcript:TMCO4	14	958	239.5	0
ENST00000489814.5:processed_transcript:TMCO4	14	958	239.5	0
ENST00000294543.10:protein_coding:TMCO4	14	958	239.5	0
ENST00000375127.5:protein_coding:TMCO4	14	958	239.5	0
ENST00000363331.1:misc_RNA:RF00019	22	236	234.58333333333334	234
ENST00000602478.1:lincRNA:Z93241.1	14	453	226.5	0
ENST00000362512.1:snRNA:RNU12	14	453	226.5	0
ENST00000294339.3:protein_coding:TAL1	7	413	203.33333333333334	0
ENST00000371884.6:protein_coding:TAL1	7	413	203.33333333333334	0
ENST00000217133.1:protein_coding:TUBB1	9	202	202.0	202
ENST00000511758.1:lincRNA:AC025174.1	9	199	199.0	199
ENST00000391010.1:rRNA_pseudogene:RNA5SP109	3	182	182.0	182
ENST00000365403.1:misc_RNA:RF00019	16	319	160.08333333333334	8
ENST00000364581.1:misc_RNA:RF00019	24	1249	152.4090909090909	39
ENST00000574245.1:antisense:AC004232.2	5	262	149.0	36
ENST00000364507.1:misc_RNA:RNY4P23	26	769	134.30160256410255	71
ENST00000365096.1:rRNA_pseudogene:RNA5-8SP4	4	132	132.0	132
ENST00000364189.1:rRNA_pseudogene:RNA5SP336	15	127	127.0	127
ENST00000369660.8:protein_coding:UBL4A	7	121	121.0	121
ENST00000394980.5:protein_coding:MMRN1	10	233	116.5	0
ENST00000264790.6:protein_coding:MMRN1	10	233	116.5	0
ENST00000469129.1:processed_transcript:SMC1A	4	115	115.0	115
ENST00000602490.1:retained_intron:ARPC5	5	115	115.0	115
ENST00000221922.10:protein_coding:CCDC9	3	130	112.66666666666667	104
ENST00000523389.5:protein_coding:LARP4	4	225	112.5	0
ENST00000429001.7:protein_coding:LARP4	4	225	112.5	0
ENST00000378909.2:protein_coding:ARID3C	6	109	109.0	109
ENST00000367368.3:protein_coding:LRP11	5	108	108.0	108
ENST00000363964.1:misc_RNA:RF00019	7	809	107.05833333333332	7
ENST00000444770.1:lincRNA:AC022387.1	5	182	106.25	81
ENST00000468083.1:retained_intron:ZYX	2	101	101.0	101
ENST00000332499.3:protein_coding:HEXIM1	6	114	100.0	86
ENST00000364089.1:snoRNA:SNORA74A	6	97	97.0	97
ENST00000462349.5:retained_intron:CBS	5	95	93.0	91
ENST00000396077.7:protein_coding:ZNF445	3	76	76.0	76
ENST00000391023.1:misc_RNA:RF00019	11	539	74.41826923076923	25
ENST00000618786.1:misc_RNA:RN7SL1	29	542	73.18807195855253	0
ENST00000635274.1:non_coding:AL139099.4	29	542	73.18807195855253	0
ENST00000298281.8:protein_coding:PCF11	3	70	70.0	70
ENST00000548526.1:retained_intron:ANKRD33	4	65	65.0	65
ENST00000649025.1:lincRNA:AC106872.13	3	64	64.0	64
ENST00000242351.9:protein_coding:ZC3HAV1	5	94	63.5	33
ENST00000467404.6:protein_coding:CAMTA1	4	60	60.0	60
ENST00000415420.1:processed_pseudogene:LUZP4P1	2	60	60.0	60
ENST00000521705.1:IG_V_pseudogene:IGKV1-13	5	115	57.5	0
ENST00000611391.1:IG_V_gene:IGKV1D-13	5	115	57.5	0
ENST00000294066.6:protein_coding:MAP4K2	3	57	57.0	57
ENST00000636484.1:snRNA:RN7SK	14	232	54.048498964803315	0
ENST00000365328.1:misc_RNA:RF00100	14	232	54.048498964803315	0
ENST00000331559.9:protein_coding:MEIS3	3	52	52.0	52
ENST00000485101.5:retained_intron:EIF4A2	3	143	51.25	0
ENST00000475653.5:retained_intron:EIF4A2	3	143	51.25	0
ENST00000311403.4:protein_coding:ZBTB4	6	133	50.5	0
ENST00000380599.8:protein_coding:ZBTB4	6	133	50.5	0
ENST00000325418.5:protein_coding:HASPIN	2	47	47.0	47
ENST00000507651.1:processed_pseudogene:AC106872.8	4	45	45.0	45
ENST00000364916.1:misc_RNA:RF00019	9	199	44.57822822822823	0
ENST00000363624.1:misc_RNA:RF00019	8	198	44.46711711711712	0
ENST00000516177.1:misc_RNA:RF00019	8	198	44.46711711711712	0
ENST00000363444.1:misc_RNA:RF00019	37	938	44.15208722676061	2
ENST00000383858.1:snRNA:RNVU1-7	20	383	44.12048617017658	21
ENST00000533109.6:lincRNA:MIR100HG	10	46	44.0	42
ENST00000384097.1:misc_RNA:RF00019	29	901	43.52351579818917	6
ENST00000299977.8:protein_coding:SLFN5	3	42	42.0	42
ENST00000363408.1:rRNA_pseudogene:RNA5SP352	1	41	41.0	41
ENST00000318596.7:protein_coding:SLC25A42	3	41	41.0	41
ENST00000326446.9:protein_coding:ARL6IP6	1	41	41.0	41
ENST00000463169.1:processed_pseudogene:HMGN2P26	1	41	41.0	41
ENST00000363636.1:misc_RNA:RF00019	30	909	40.926877142727	0
ENST00000534437.1:protein_coding:ANP32E	1	40	40.0	40
ENST00000363985.1:misc_RNA:RF00019	29	906	39.92034119501458	0
ENST00000363651.1:misc_RNA:RF00019	28	905	39.80923008390347	0
ENST00000523207.1:protein_coding:KCNB2	2	59	39.666666666666664	30
ENST00000262094.9:protein_coding:RAB27B	3	39	39.0	39
ENST00000267996.11:protein_coding:TPM1	1	39	39.0	39
ENST00000431043.1:retained_intron:SNHG5	7	47	38.5	34
ENST00000384341.1:misc_RNA:RF00019	27	897	37.80923008390347	0
ENST00000384413.1:misc_RNA:RF00019	27	897	37.80923008390347	0
ENST00000384656.1:misc_RNA:RF00019	24	894	37.39851579818918	0
ENST00000384119.1:misc_RNA:RF00019	23	893	37.28740468707807	0
ENST00000363171.1:misc_RNA:RF00019	23	893	37.28740468707807	0
ENST00000384268.1:misc_RNA:RF00019	23	893	37.28740468707807	0
ENST00000384297.1:misc_RNA:RF00019	23	893	37.28740468707807	0
ENST00000390869.1:rRNA_pseudogene:RNA5SP86	3	38	37.0	36
ENST00000626826.1:macro_lncRNA:HELLPAR	3	37	37.0	37
ENST00000304061.7:protein_coding:RIOX1	2	37	37.0	37
ENST00000604333.1:lincRNA:ZNF30-AS1	1	37	37.0	37
ENST00000437461.1:sense_intronic:AL162724.1	1	37	37.0	37
ENST00000638342.1:nonsense_mediated_decay:UMAD1	2	37	37.0	37
ENST00000581458.2:misc_RNA:RN7SL5P	19	441	36.985691006171564	0
ENST00000364331.1:misc_RNA:RN7SKP118	6	117	36.66666666666667	0
ENST00000519938.5:retained_intron:IKBKB	1	36	36.0	36
ENST00000624886.1:TEC:AC009090.5	1	36	36.0	36
ENST00000372336.3:protein_coding:ZCCHC24	1	36	36.0	36
ENST00000616345.1:snRNA:RF00004	25	742	35.947806695835546	0
ENST00000613778.1:snRNA:RF00004	25	742	35.947806695835546	0
ENST00000615427.1:snRNA:RF00004	25	742	35.947806695835546	0
ENST00000611544.1:snRNA:RF00004	25	742	35.947806695835546	0
ENST00000616535.1:snRNA:RF00004	25	742	35.947806695835546	0
ENST00000613119.1:snRNA:RF00004	25	742	35.947806695835546	0
ENST00000618664.1:snRNA:RNU2-1	25	742	35.947806695835546	0
ENST00000617785.1:snRNA:RF00004	25	742	35.947806695835546	0
ENST00000613956.1:snRNA:RF00004	25	742	35.947806695835546	0
ENST00000620268.1:snRNA:RF00004	25	742	35.947806695835546	0
ENST00000619465.1:snRNA:RF00004	25	742	35.947806695835546	0
ENST00000618602.1:snRNA:RF00004	25	742	35.947806695835546	0
ENST00000619225.1:snRNA:RF00004	25	742	35.947806695835546	0
ENST00000372785.3:protein_coding:WFDC12	2	35	35.0	35
ENST00000366964.7:protein_coding:VASH2	1	35	35.0	35
ENST00000304987.3:protein_coding:SIK2	1	35	35.0	35
ENST00000452199.1:lincRNA:AC099673.1	1	35	35.0	35
ENST00000522799.1:lincRNA:AC245519.1	2	35	35.0	35
ENST00000363166.1:rRNA_pseudogene:RNA5SP65	8	125	34.65	0
ENST00000362750.1:rRNA_pseudogene:RNA5SP258	8	125	34.65	0
ENST00000401815.1:protein_coding:GP5	1	34	34.0	34
ENST00000391274.1:rRNA_pseudogene:RNA5SP467	1	34	34.0	34
ENST00000223095.4:protein_coding:SERPINE1	1	34	34.0	34
ENST00000495893.6:protein_coding:PHC3	1	34	34.0	34
ENST00000570067.1:protein_coding:FEM1B	2	34	34.0	34
ENST00000328914.4:protein_coding:FOXK1	3	34	34.0	34
ENST00000595962.5:protein_coding:ZNF480	1	34	34.0	34
ENST00000281741.8:protein_coding:TXNDC16	1	34	34.0	34
ENST00000610674.1:misc_RNA:RN7SL3	16	393	33.47356979405035	0
ENST00000593424.5:protein_coding:RINL	2	33	33.0	33
ENST00000546386.1:protein_coding:CCDC38	1	33	33.0	33
ENST00000506867.1:processed_pseudogene:AC093225.1	1	33	33.0	33
ENST00000423293.1:processed_pseudogene:AL080243.1	2	33	33.0	33
ENST00000299340.8:protein_coding:CYYR1	1	33	33.0	33
ENST00000541669.5:protein_coding:LDHC	1	33	33.0	33
ENST00000261733.6:protein_coding:ALDH2	2	33	33.0	33
ENST00000362554.1:misc_RNA:RF00019	19	813	32.18152257973364	2
ENST00000649980.1:lincRNA:AL161910.1	1	32	32.0	32
ENST00000474046.1:processed_transcript:PBX1	4	32	32.0	32
ENST00000626538.1:lincRNA:BLACAT1	1	32	32.0	32
ENST00000536696.6:protein_coding:SOCS2	2	32	32.0	32
ENST00000375712.3:protein_coding:KIF3B	1	32	32.0	32
ENST00000536441.6:protein_coding:SESN3	1	32	32.0	32
ENST00000529373.1:protein_coding:UBTF	1	32	32.0	32
ENST00000378726.1:retained_intron:SSU72	2	32	32.0	32
ENST00000411069.1:snRNA:RNU2-61P	21	659	31.44754409079352	0
ENST00000601935.5:protein_coding:ZNF675	4	377	31.416666666666668	0
ENST00000599168.1:protein_coding:ZNF675	4	377	31.416666666666668	0
ENST00000473524.5:nonsense_mediated_decay:ZNF90	4	377	31.416666666666668	0
ENST00000599535.1:protein_coding:ZNF675	4	377	31.416666666666668	0
ENST00000597074.5:nonsense_mediated_decay:ZNF675	4	377	31.416666666666668	0
ENST00000601010.5:protein_coding:ZNF675	4	377	31.416666666666668	0
ENST00000418063.2:protein_coding:ZNF90	4	377	31.416666666666668	0
ENST00000596211.5:protein_coding:ZNF675	4	377	31.416666666666668	0
ENST00000469078.5:nonsense_mediated_decay:ZNF90	4	377	31.416666666666668	0
ENST00000474284.1:processed_transcript:ZNF90	4	377	31.416666666666668	0
ENST00000600313.5:protein_coding:ZNF675	4	377	31.416666666666668	0
ENST00000359788.8:protein_coding:ZNF675	4	377	31.416666666666668	0
ENST00000362591.1:misc_RNA:RF00019	22	667	31.228486599578392	0
ENST00000384138.1:misc_RNA:RF00019	17	783	31.05482357059603	0
ENST00000362352.1:misc_RNA:RF00019	20	664	31.02750620742153	0
ENST00000515983.1:misc_RNA:RF00019	20	664	31.02750620742153	0
ENST00000487891.1:retained_intron:ARIH2	1	31	31.0	31
ENST00000430257.1:processed_pseudogene:CBX3P6	1	31	31.0	31
ENST00000369800.5:protein_coding:NEURL1B	1	31	31.0	31
ENST00000369295.3:protein_coding:ADRB1	2	31	31.0	31
ENST00000649888.1:lincRNA:AL049825.1	1	31	31.0	31
ENST00000310085.5:protein_coding:CCDC96	2	31	31.0	31
ENST00000529961.1:sense_overlapping:AC022762.1	1	31	31.0	31
ENST00000397358.7:protein_coding:HMBOX1	1	31	31.0	31
ENST00000496530.1:processed_transcript:SMARCD3	1	31	31.0	31
ENST00000316398.4:protein_coding:CCDC89	1	31	31.0	31
ENST00000554931.1:retained_intron:AP5M1	1	31	31.0	31
ENST00000501122.2:lincRNA:NEAT1	2	35	31.0	30
ENST00000464606.5:protein_coding:ZC3HAV1	3	61	30.5	0
ENST00000384541.1:misc_RNA:RF00019	6	119	30.364051341584222	28
ENST00000410577.1:misc_RNA:RF00019	15	737	30.341484265557394	0
ENST00000364930.1:misc_RNA:RF00019	15	737	30.341484265557394	0
ENST00000410694.1:snRNA:RNU2-48P	20	647	30.326820406582993	0
ENST00000264318.3:protein_coding:GABRA4	1	30	30.0	30
ENST00000590120.1:retained_intron:LYL1	1	30	30.0	30
ENST00000322030.12:protein_coding:SET	1	30	30.0	30
ENST00000361217.8:protein_coding:DENND4B	1	30	30.0	30
ENST00000461161.5:processed_transcript:AHCYL2	1	30	30.0	30
ENST00000640531.1:processed_transcript:AL357143.1	1	30	30.0	30
ENST00000511217.1:protein_coding:SH3RF2	1	30	30.0	30
ENST00000481219.1:retained_intron:SETDB1	4	30	30.0	30
ENST00000453115.1:processed_pseudogene:EIF4HP1	1	30	30.0	30
ENST00000370447.3:protein_coding:ZNF326	1	30	30.0	30
ENST00000517961.3:lincRNA:AC084082.1	2	30	30.0	30
ENST00000516508.1:misc_RNA:RF00019	17	810	29.931522579733638	0
ENST00000563151.1:lincRNA:AC010542.4	17	810	29.931522579733638	0
ENST00000391146.1:misc_RNA:RF00019	17	810	29.931522579733638	0
ENST00000362415.1:misc_RNA:RF00019	17	810	29.931522579733638	0
ENST00000411222.1:misc_RNA:RF00019	17	810	29.931522579733638	0
ENST00000410344.1:snRNA:RNU2-33P	19	624	29.608070406582993	0
ENST00000410794.1:snRNA:RNU2-7P	19	624	29.608070406582993	0
ENST00000410695.1:snRNA:RNU2-37P	19	624	29.608070406582993	0
ENST00000517133.1:rRNA_pseudogene:RNA5SP290	3	35	29.5	24
ENST00000364596.1:misc_RNA:RF00019	7	112	29.35	7
ENST00000439186.1:lincRNA:AL035706.1	1	29	29.0	29
ENST00000534336.1:lincRNA:MALAT1	1	29	29.0	29
ENST00000275767.3:protein_coding:TMEM140	2	29	29.0	29
ENST00000547020.1:retained_intron:MAP3K12	1	29	29.0	29
ENST00000428530.5:protein_coding:IGFBP3	1	29	29.0	29
ENST00000357503.2:protein_coding:TOR4A	1	29	29.0	29
ENST00000489955.1:retained_intron:COBLL1	2	29	29.0	29
ENST00000553572.2:processed_pseudogene:AC245505.2	1	29	29.0	29
ENST00000383763.5:protein_coding:TRIM71	1	29	29.0	29
ENST00000480260.1:retained_intron:AP2M1	1	29	29.0	29
ENST00000322940.10:protein_coding:FAM206A	1	29	29.0	29
ENST00000411404.1:snRNA:RNU2-6P	12	614	28.843784161782043	0
ENST00000362911.1:misc_RNA:RF00019	6	79	28.666666666666664	0
ENST00000364421.1:snRNA:RNU1-34P	7	102	28.33075335397317	24
ENST00000485246.3:misc_RNA:RN7SL211P	1	28	28.0	28
ENST00000263805.8:protein_coding:ZNF106	2	28	28.0	28
ENST00000502613.1:protein_coding:BMP2K	1	28	28.0	28
ENST00000566733.2:lincRNA:AL590004.3	1	28	28.0	28
ENST00000425110.1:antisense:AC104809.1	2	28	28.0	28
ENST00000597450.1:antisense:DARS-AS1	1	28	28.0	28
ENST00000414273.1:unprocessed_pseudogene:MTCO1P12	2	56	28.0	0
ENST00000260356.5:protein_coding:THBS1	1	28	28.0	28
ENST00000576018.5:protein_coding:ZC3H7A	2	28	28.0	28
ENST00000361624.2:protein_coding:MT-CO1	2	56	28.0	0
ENST00000452097.1:antisense:AC245052.4	1	27	27.0	27
ENST00000451607.5:lincRNA:GAS5	2	27	27.0	27
ENST00000537526.6:protein_coding:USP22	2	54	27.0	0
ENST00000506603.5:retained_intron:CMYA5	1	27	27.0	27
ENST00000449940.1:processed_pseudogene:PPIAP32	1	27	27.0	27
ENST00000261497.8:protein_coding:USP22	2	54	27.0	0
ENST00000623543.1:antisense:AC008079.1	1	27	27.0	27
ENST00000507723.1:retained_intron:TMED9	2	54	27.0	0
ENST00000596046.1:protein_coding:RPS5	1	27	27.0	27
ENST00000285518.10:protein_coding:AGPAT5	2	27	27.0	27
ENST00000637142.1:unprocessed_pseudogene:AC241584.2	1	27	27.0	27
ENST00000505521.1:retained_intron:TMED9	2	54	27.0	0
ENST00000379802.7:protein_coding:DSP	1	27	27.0	27
ENST00000384763.1:misc_RNA:RF00019	16	789	26.931522579733638	0
ENST00000384290.1:misc_RNA:RF00019	16	789	26.931522579733638	0
ENST00000384766.1:misc_RNA:RF00019	16	789	26.931522579733638	0
ENST00000384123.1:misc_RNA:RF00019	16	789	26.931522579733638	0
ENST00000384113.1:misc_RNA:RF00019	16	789	26.931522579733638	0
ENST00000391004.1:misc_RNA:RF00019	16	789	26.931522579733638	0
ENST00000384432.1:misc_RNA:RF00019	16	789	26.931522579733638	0
ENST00000364659.1:misc_RNA:RF00019	16	789	26.931522579733638	0
ENST00000364018.1:misc_RNA:RF00019	15	697	26.32559854725336	0
ENST00000384653.1:misc_RNA:RF00019	14	696	26.21448743614225	0
ENST00000384095.1:misc_RNA:RF00019	15	762	26.13740493267482	0
ENST00000516362.1:misc_RNA:RF00019	15	762	26.13740493267482	0
ENST00000364201.1:misc_RNA:RF00019	15	762	26.13740493267482	0
ENST00000384665.1:misc_RNA:RF00019	15	762	26.13740493267482	0
ENST00000459006.1:misc_RNA:RF00019	15	762	26.13740493267482	0
ENST00000395407.6:protein_coding:PAQR5	15	762	26.13740493267482	0
ENST00000340965.4:protein_coding:PAQR5	15	762	26.13740493267482	0
ENST00000384251.1:misc_RNA:RF00019	15	762	26.13740493267482	0
ENST00000384782.1:snRNA:RNU1-3	20	401	26.12048617017657	0
ENST00000383925.1:snRNA:RNU1-1	20	401	26.12048617017657	0
ENST00000615842.1:snRNA:RF00003	20	401	26.12048617017657	0
ENST00000384010.1:snRNA:RNVU1-18	20	401	26.12048617017657	0
ENST00000383869.1:snRNA:RNU1-27P	20	401	26.12048617017657	0
ENST00000384278.1:snRNA:RNU1-2	20	401	26.12048617017657	0
ENST00000383861.1:snRNA:RNU1-28P	20	401	26.12048617017657	0
ENST00000384659.1:snRNA:RNU1-4	20	401	26.12048617017657	0
ENST00000589152.5:retained_intron:STK11	2	26	26.0	26
ENST00000430691.1:unprocessed_pseudogene:AL512590.1	1	26	26.0	26
ENST00000301744.6:protein_coding:ZNF597	1	26	26.0	26
ENST00000352732.9:protein_coding:ABHD2	1	26	26.0	26
ENST00000394329.7:protein_coding:FAT4	2	26	26.0	26
ENST00000614438.1:protein_coding:ACACA	1	26	26.0	26
ENST00000290607.11:protein_coding:STARD9	4	77	25.666666666666668	0
ENST00000568493.1:retained_intron:STARD9	4	77	25.666666666666668	0
ENST00000564158.5:retained_intron:STARD9	4	77	25.666666666666668	0
ENST00000394439.5:protein_coding:PDE5A	2	102	25.583333333333332	0
ENST00000264805.9:protein_coding:PDE5A	2	102	25.583333333333332	0
ENST00000354960.7:protein_coding:PDE5A	2	102	25.583333333333332	0
ENST00000362421.1:misc_RNA:RF00019	14	675	25.31643401187399	1
ENST00000383990.1:misc_RNA:RF00019	12	690	25.171009175272683	0
ENST00000383978.1:misc_RNA:RF00019	12	690	25.171009175272683	0
ENST00000432854.5:protein_coding:DBNL	1	25	25.0	25
ENST00000520407.5:protein_coding:NRG1	2	25	25.0	25
ENST00000368799.1:protein_coding:FLG	1	25	25.0	25
ENST00000517148.1:rRNA_pseudogene:RNA5SP402	2	25	25.0	25
ENST00000606622.1:lincRNA:AL392183.1	1	25	25.0	25
ENST00000380285.7:nonsense_mediated_decay:SNX1	3	25	25.0	25
ENST00000504409.3:lincRNA:LINC02397	1	25	25.0	25
ENST00000463573.2:unprocessed_pseudogene:AC132825.1	1	25	25.0	25
ENST00000511928.1:lincRNA:LINC02600	1	25	25.0	25
ENST00000503141.1:nonsense_mediated_decay:TRIML2	1	25	25.0	25
ENST00000494391.3:misc_RNA:RN7SL598P	1	25	25.0	25
ENST00000554169.1:antisense:SNHG10	2	25	25.0	25
ENST00000495654.1:processed_transcript:ESD	1	25	25.0	25
ENST00000384753.1:misc_RNA:RF00019	12	672	24.22656473082824	0
ENST00000498420.5:nonsense_mediated_decay:ABHD16A	6	121	24.2	0
ENST00000482224.5:nonsense_mediated_decay:ABHD16A	6	121	24.2	0
ENST00000395952.7:protein_coding:ABHD16A	6	121	24.2	0
ENST00000495769.5:nonsense_mediated_decay:ABHD16A	6	121	24.2	0
ENST00000477462.5:nonsense_mediated_decay:ABHD16A	6	121	24.2	0
ENST00000384187.1:misc_RNA:RF00019	11	671	24.11545361971713	0
ENST00000564190.1:protein_coding:MGA	1	24	24.0	24
ENST00000368090.4:protein_coding:PIGM	1	24	24.0	24
ENST00000439994.5:protein_coding:EML3	1	24	24.0	24
ENST00000538101.1:antisense:AP001363.2	2	24	24.0	24
ENST00000520314.2:retained_intron:AC092821.1	1	24	24.0	24
ENST00000531445.3:protein_coding:C4orf50	1	24	24.0	24
ENST00000362375.1:misc_RNA:RF00019	22	43	24.0	7
ENST00000362918.1:misc_RNA:RNY3P2	13	533	23.81905782095457	0
ENST00000411366.1:misc_RNA:RNY3P8	13	533	23.81905782095457	0
ENST00000362862.1:misc_RNA:RF00019	13	533	23.81905782095457	0
ENST00000364326.1:misc_RNA:RF00019	5	25	23.5	22
ENST00000533626.5:protein_coding:EIF3F	1	23	23.0	23
ENST00000468879.1:IG_V_gene:IGKV1D-43	5	46	23.0	0
ENST00000405333.5:protein_coding:ODC1	4	61	23.0	0
ENST00000495489.1:IG_V_gene:IGKV1-8	5	46	23.0	0
ENST00000436671.1:lincRNA:LINC01508	1	23	23.0	23
ENST00000593595.1:retained_intron:MED25	2	23	23.0	23
ENST00000436423.1:antisense:Z98949.3	2	23	23.0	23
ENST00000234111.8:protein_coding:ODC1	4	61	23.0	0
ENST00000568956.1:protein_coding:ZNF865	1	23	23.0	23
ENST00000363248.1:misc_RNA:RF00019	13	529	22.985724487621237	0
ENST00000463397.3:misc_RNA:RN7SL674P	14	317	22.946802117282672	0
ENST00000362534.1:rRNA:RNA5SP250	7	114	22.864285714285714	0
ENST00000650361.1:rRNA_pseudogene:AC104843.3	7	114	22.864285714285714	0
ENST00000314888.9:protein_coding:TLN1	3	26	22.8	22
ENST00000362697.1:misc_RNA:RF00019	11	527	22.775579560085003	0
ENST00000638835.1:protein_coding:CSAG3	4	89	22.25	0
ENST00000599845.3:protein_coding:CSAG3	4	89	22.25	0
ENST00000638741.1:protein_coding:CSAG2	4	89	22.25	0
ENST00000640702.1:protein_coding:CSAG2	4	89	22.25	0
ENST00000610976.1:snRNA:RF00003	16	338	22.242113768584353	0
ENST00000556578.1:antisense:AC004846.2	1	22	22.0	22
ENST00000510782.5:processed_transcript:TMPRSS11BNL	1	22	22.0	22
ENST00000266744.3:protein_coding:ASCL1	1	22	22.0	22
ENST00000568903.5:retained_intron:TNRC6A	5	22	22.0	22
ENST00000609803.2:lincRNA:AC008124.1	1	22	22.0	22
ENST00000367033.3:protein_coding:PLXNA2	1	22	22.0	22
ENST00000344624.7:protein_coding:DROSHA	3	66	22.0	0
ENST00000589874.2:retained_intron:DAZAP1	1	22	22.0	22
ENST00000464816.1:retained_intron:NEPRO	1	22	22.0	22
ENST00000486327.6:retained_intron:DHX34	1	22	22.0	22
ENST00000511367.6:protein_coding:DROSHA	3	66	22.0	0
ENST00000268042.6:protein_coding:ARRDC4	1	22	22.0	22
ENST00000528180.5:protein_coding:EED	1	44	22.0	0
ENST00000435311.1:lincRNA:LINC01787	1	22	22.0	22
ENST00000338380.2:protein_coding:SLPI	2	22	22.0	22
ENST00000263360.10:protein_coding:EED	1	44	22.0	0
ENST00000558686.5:processed_transcript:WASH3P	1	22	22.0	22
ENST00000611837.1:processed_transcript:SLC2A10	1	22	22.0	22
ENST00000273153.9:protein_coding:CSRNP1	1	22	22.0	22
ENST00000442743.5:protein_coding:DROSHA	3	66	22.0	0
ENST00000371099.6:protein_coding:GNAS	1	22	22.0	22
ENST00000261716.7:protein_coding:TAOK1	1	22	22.0	22
ENST00000641398.1:protein_coding:OR1I1	2	22	22.0	22
ENST00000574285.2:protein_coding:C16orf72	3	43	21.5	0
ENST00000327827.11:protein_coding:C16orf72	3	43	21.5	0
ENST00000264709.7:protein_coding:DNMT3A	3	69	21.0	0
ENST00000267328.4:protein_coding:RAB20	1	21	21.0	21
ENST00000560375.5:antisense:AC025040.1	1	21	21.0	21
ENST00000482800.5:retained_intron:APPL1	3	63	21.0	0
ENST00000650354.1:nonsense_mediated_decay:APPL1	3	63	21.0	0
ENST00000380756.7:nonsense_mediated_decay:DNMT3A	3	69	21.0	0
ENST00000379751.4:protein_coding:CENPB	1	21	21.0	21
ENST00000226355.4:protein_coding:AFM	1	21	21.0	21
ENST00000370924.4:protein_coding:PTGER3	1	21	21.0	21
ENST00000450772.5:protein_coding:WAS	1	21	21.0	21
ENST00000329015.2:sense_overlapping:UMODL1-AS1	1	21	21.0	21
ENST00000288266.7:protein_coding:APPL1	3	63	21.0	0
ENST00000221476.3:protein_coding:CKM	1	21	21.0	21
ENST00000321117.9:protein_coding:DNMT3A	3	69	21.0	0
ENST00000584058.2:misc_RNA:RN7SL4P	12	299	20.984680905161458	0
ENST00000364369.1:misc_RNA:RF00019	5	89	20.75	11
ENST00000410508.1:snRNA:RNU2-26P	13	456	20.672397891963108	0
ENST00000516659.1:snRNA:RNU2-57P	13	456	20.672397891963108	0
ENST00000245304.4:protein_coding:RAP2A	2	52	20.333333333333336	0
ENST00000476869.1:nonsense_mediated_decay:RAP2A	2	52	20.333333333333336	0
ENST00000364578.1:snoRNA:SNORA63C	1	81	20.25	0
ENST00000363450.1:snoRNA:SNORA63	1	81	20.25	0
ENST00000467883.3:misc_RNA:RN7SL128P	11	293	20.234680905161458	0
ENST00000648307.1:rRNA_pseudogene:AC011405.2	4	41	20.166666666666664	0
ENST00000364662.1:rRNA:RNA5SP194	4	41	20.166666666666664	0
ENST00000384221.1:snoRNA:SNORA36A	3	40	20.0	0
ENST00000374242.8:protein_coding:INIP	1	20	20.0	20
ENST00000445297.5:protein_coding:ARHGEF16	1	20	20.0	20
ENST00000475966.1:processed_transcript:DKC1	3	40	20.0	0
ENST00000264170.8:protein_coding:KYNU	1	20	20.0	20
ENST00000484188.1:processed_transcript:SLC35C2	1	20	20.0	20
ENST00000421806.3:protein_coding:LCOR	3	62	19.761904761904763	0
ENST00000296932.12:protein_coding:ADGRG6	8	78	19.5	0
ENST00000369452.8:protein_coding:SHOC2	3	58	19.5	0
ENST00000480155.1:processed_transcript:SHOC2	3	58	19.5	0
ENST00000230173.10:protein_coding:ADGRG6	8	78	19.5	0
ENST00000367608.6:protein_coding:ADGRG6	8	78	19.5	0
ENST00000367609.7:protein_coding:ADGRG6	8	78	19.5	0
ENST00000377044.8:protein_coding:CEMIP2	2	62	19.333333333333332	0
ENST00000556883.1:protein_coding:MOAP1	3	38	19.0	0
ENST00000504678.1:processed_pseudogene:FOXO1B	1	19	19.0	19
ENST00000384762.1:snoRNA:SNORA46	1	19	19.0	19
ENST00000391017.1:misc_RNA:RF00019	2	19	19.0	19
ENST00000298316.6:protein_coding:ARF6	1	19	19.0	19
ENST00000489390.1:processed_transcript:SHOC2	2	57	19.0	0
ENST00000522827.1:retained_intron:ZNF454	1	19	19.0	19
ENST00000301740.12:protein_coding:SRRM2	2	35	19.0	17
ENST00000390856.1:snoRNA:SNORD66	1	19	19.0	19
ENST00000298894.4:protein_coding:MOAP1	3	38	19.0	0
ENST00000510882.3:protein_coding:HDGFL1	1	19	19.0	19
ENST00000511152.1:processed_pseudogene:AC005351.1	3	75	18.75	0
ENST00000613473.1:protein_coding:APOOL	3	75	18.75	0
ENST00000373173.6:protein_coding:APOOL	3	75	18.75	0
ENST00000622540.4:protein_coding:APOOL	3	75	18.75	0
ENST00000226207.5:protein_coding:MYH1	6	97	18.517156862745097	0
ENST00000536689.5:retained_intron:KRI1	3	24	18.4	17
ENST00000255381.2:protein_coding:MYH4	5	67	18.142156862745097	0
ENST00000372457.8:protein_coding:MED8	1	36	18.0	0
ENST00000536976.5:protein_coding:ABCB9	1	18	18.0	18
ENST00000435572.6:protein_coding:NFE2	1	18	18.0	18
ENST00000516441.1:misc_RNA:RF00019	4	20	18.0	16
ENST00000372455.4:protein_coding:MED8	1	36	18.0	0
ENST00000296328.8:protein_coding:UBXN7	2	35	18.0	1
ENST00000363558.1:misc_RNA:RF00019	11	414	17.806730013724035	0
ENST00000485378.6:protein_coding:CLASP2	4	53	17.666666666666664	0
ENST00000313350.10:protein_coding:CLASP2	4	53	17.666666666666664	0
ENST00000487200.5:protein_coding:CLASP2	4	53	17.666666666666664	0
ENST00000410423.1:snRNA:RNU2-29P	8	363	17.189064558629774	1
ENST00000297151.8:protein_coding:SLU7	2	18	17.166666666666668	17
ENST00000383975.1:snRNA:RNU1-11P	14	276	17.14742002063983	0
ENST00000364161.1:misc_RNA:RF00019	4	152	17.075757575757574	2
ENST00000563963.1:retained_intron:TUBGCP4	2	17	17.0	17
ENST00000649457.1:protein_coding:SAXO1	1	34	17.0	0
ENST00000537265.5:protein_coding:RHOF	1	34	17.0	0
ENST00000290551.4:protein_coding:BTG2	1	34	17.0	0
ENST00000489615.5:protein_coding:RABGAP1L	2	34	17.0	0
ENST00000475157.1:nonsense_mediated_decay:BTG2	1	34	17.0	0
ENST00000567715.1:retained_intron:AGBL1	1	17	17.0	17
ENST00000267205.6:protein_coding:RHOF	1	34	17.0	0
ENST00000623731.1:TEC:AC120114.3	1	17	17.0	17
ENST00000560086.1:processed_transcript:MAP2K5	1	17	17.0	17
ENST00000392064.6:protein_coding:RABGAP1L	2	34	17.0	0
ENST00000562993.5:nonsense_mediated_decay:RSL24D1	1	34	17.0	0
ENST00000542071.2:protein_coding:SAXO1	1	34	17.0	0
ENST00000497222.1:processed_transcript:TAF1	1	17	17.0	17
ENST00000223459.10:protein_coding:ZNF688	1	17	17.0	17
ENST00000504000.1:retained_intron:SNF8	2	17	17.0	17
ENST00000603679.1:retained_intron:VCAM1	1	34	17.0	0
ENST00000489701.5:protein_coding:DLGAP4	1	17	17.0	17
ENST00000260443.8:protein_coding:RSL24D1	1	34	17.0	0
ENST00000470675.5:retained_intron:NT5DC4	3	42	16.666666666666664	0
ENST00000497526.1:processed_transcript:NT5DC4	3	42	16.666666666666664	0
ENST00000383924.1:misc_RNA:RF00019	4	213	16.611208511662284	0
ENST00000575251.5:protein_coding:CYB5D2	2	33	16.5	0
ENST00000301391.7:protein_coding:CYB5D2	2	33	16.5	0
ENST00000443280.5:protein_coding:DNAJB6	2	55	16.333333333333336	0
ENST00000262177.8:protein_coding:DNAJB6	2	55	16.333333333333336	0
ENST00000459889.5:nonsense_mediated_decay:DNAJB6	2	55	16.333333333333336	0
ENST00000459274.1:snRNA:RNU1-88P	13	248	16.311522584742395	0
ENST00000384499.1:snRNA:RNU1-13P	13	248	16.311522584742395	0
ENST00000571722.3:snoRNA:SNORD3B-2	8	231	16.219047619047622	0
ENST00000631292.1:snoRNA:SNORD3B-1	8	231	16.219047619047622	0
ENST00000617128.1:snoRNA:SNORD3B-1	8	231	16.219047619047622	0
ENST00000625876.1:snoRNA:SNORD3A	8	231	16.219047619047622	0
ENST00000577988.2:snoRNA:SNORD3B-1	8	231	16.219047619047622	0
ENST00000580533.1:snoRNA:SNORD3C	8	231	16.219047619047622	0
ENST00000625845.1:snoRNA:SNORD3C	8	231	16.219047619047622	0
ENST00000620446.1:snoRNA:SNORD3C	8	231	16.219047619047622	0
ENST00000364880.2:snoRNA:SNORD3B-2	8	231	16.219047619047622	0
ENST00000628329.1:snoRNA:SNORD3B-2	8	231	16.219047619047622	0
ENST00000620232.1:snoRNA:SNORD3A	8	231	16.219047619047622	0
ENST00000584923.1:snoRNA:SNORD3A	8	231	16.219047619047622	0
ENST00000411288.1:misc_RNA:RF00019	9	19	16.083333333333332	14
ENST00000457268.5:protein_coding:TFEC	1	32	16.0	0
ENST00000264245.8:protein_coding:ARHGAP31	1	16	16.0	16
ENST00000497829.1:processed_transcript:TFEC	1	32	16.0	0
ENST00000503113.1:lincRNA:AC091849.2	1	16	16.0	16
ENST00000355349.3:protein_coding:MYH7	1	16	16.0	16
ENST00000568175.1:unprocessed_pseudogene:CA5AP1	1	32	16.0	0
ENST00000550637.1:unprocessed_pseudogene:AC005632.1	1	32	16.0	0
ENST00000294008.3:protein_coding:SLX4	1	16	16.0	16
ENST00000329478.3:protein_coding:ADAT3	3	16	16.0	16
ENST00000384446.1:snRNA:RNU1-67P	13	250	15.680570203790017	0
ENST00000438103.6:protein_coding:SBNO2	4	79	15.642857142857142	0
ENST00000361757.7:protein_coding:SBNO2	4	79	15.642857142857142	0
ENST00000587024.5:protein_coding:SBNO2	4	79	15.642857142857142	0
ENST00000384090.1:misc_RNA:RF00019	1	78	15.6	0
ENST00000380833.8:protein_coding:CLCN4	1	31	15.5	0
ENST00000503396.5:protein_coding:PDS5A	1	31	15.5	0
ENST00000612619.1:protein_coding:IL17RA	3	31	15.5	0
ENST00000303538.12:protein_coding:PDS5A	1	31	15.5	0
ENST00000637228.1:protein_coding:KLHL33	2	31	15.5	0
ENST00000319363.10:protein_coding:IL17RA	3	31	15.5	0
ENST00000648228.1:antisense:DNM3OS	1	31	15.5	0
ENST00000367162.7:protein_coding:DSTYK	1	31	15.5	0
ENST00000367161.7:protein_coding:DSTYK	1	31	15.5	0
ENST00000421085.6:protein_coding:CLCN4	1	31	15.5	0
ENST00000650189.1:antisense:DNM3OS	1	31	15.5	0
ENST00000636854.2:protein_coding:KLHL33	2	31	15.5	0
ENST00000459503.1:rRNA_pseudogene:RNA5SP103	5	75	15.4	0
ENST00000286067.4:protein_coding:LCOR	2	31	15.333333333333334	0
ENST00000525239.5:protein_coding:WDR74	7	138	15.244498194014449	0
ENST00000538098.2:protein_coding:WDR74	7	138	15.244498194014449	0
ENST00000410396.1:snRNA:RNU2-2P	7	138	15.244498194014449	0
ENST00000362496.1:misc_RNA:RF00019	3	151	15.10207336523126	0
ENST00000516933.1:misc_RNA:RF00019	2	150	15.075757575757574	0
ENST00000365663.1:misc_RNA:RF00019	2	150	15.075757575757574	0
ENST00000625662.2:nonsense_mediated_decay:CHD2	1	30	15.0	0
ENST00000510191.5:protein_coding:LARS	2	45	15.0	0
ENST00000366221.3:retained_intron:AL645728.1	1	15	15.0	15
ENST00000374700.6:protein_coding:AOX1	1	30	15.0	0
ENST00000362058.2:processed_transcript:CROCCP2	1	15	15.0	15
ENST00000610918.1:lincRNA:AL390037.1	1	15	15.0	15
ENST00000394196.8:protein_coding:CHD2	1	30	15.0	0
ENST00000359015.4:protein_coding:MAP3K5	2	15	15.0	15
ENST00000377604.7:protein_coding:RBM10	1	30	15.0	0
ENST00000393599.2:protein_coding:CDKN2D	3	30	15.0	0
ENST00000335766.2:protein_coding:CDKN2D	3	30	15.0	0
ENST00000394434.6:protein_coding:LARS	2	45	15.0	0
ENST00000621707.1:lincRNA:AJ011932.1	1	15	15.0	15
ENST00000329236.8:protein_coding:RBM10	1	30	15.0	0
ENST00000511505.5:processed_transcript:LARS	2	45	15.0	0
ENST00000516232.1:rRNA_pseudogene:RNA5SP228	1	15	15.0	15
ENST00000574307.2:antisense:AC005695.1	1	15	15.0	15
ENST00000465297.5:processed_transcript:AOX1	1	30	15.0	0
ENST00000365498.1:misc_RNA:RF00019	9	356	14.978165766981556	0
ENST00000471086.3:misc_RNA:RN7SL396P	10	252	14.919024339504887	0
ENST00000363005.1:misc_RNA:RF00019	13	467	14.896768327900277	0
ENST00000493013.3:misc_RNA:RN7SL767P	9	251	14.75235767283822	0
ENST00000456293.5:retained_intron:GAS5	1	44	14.666666666666666	0
ENST00000443799.5:retained_intron:GAS5	1	44	14.666666666666666	0
ENST00000421068.5:retained_intron:GAS5	1	44	14.666666666666666	0
ENST00000257868.9:protein_coding:GDF11	1	29	14.5	0
ENST00000393313.5:protein_coding:ZNF800	2	33	14.5	0
ENST00000613788.1:protein_coding:CD48	1	29	14.5	0
ENST00000527289.1:processed_pseudogene:AP003038.1	1	29	14.5	0
ENST00000602301.2:vaultRNA:VTRNA2-1	1	29	14.5	0
ENST00000276390.6:protein_coding:ATP6V1B2	1	29	14.5	0
ENST00000365160.1:misc_RNA:RF00006	1	29	14.5	0
ENST00000265827.7:protein_coding:ZNF800	2	33	14.5	0
ENST00000368046.7:protein_coding:CD48	1	29	14.5	0
ENST00000523482.5:retained_intron:ATP6V1B2	1	29	14.5	0
ENST00000460537.3:misc_RNA:RN7SL151P	4	133	14.434343434343434	0
ENST00000384282.1:misc_RNA:RF00019	12	466	14.396768327900277	0
ENST00000384358.1:misc_RNA:RF00019	12	466	14.396768327900277	0
ENST00000384673.1:misc_RNA:RF00019	12	466	14.396768327900277	0
ENST00000590333.5:protein_coding:BRSK1	2	29	14.333333333333334	0
ENST00000364251.1:misc_RNA:RNY1P12	5	222	14.27314225067513	0
ENST00000516002.1:misc_RNA:RF00019	4	221	14.23865949205444	0
ENST00000532886.2:retained_intron:AP004608.1	1	14	14.0	14
ENST00000221980.4:protein_coding:ICAM5	1	28	14.0	0
ENST00000398258.7:protein_coding:CD47	1	28	14.0	0
ENST00000302096.4:protein_coding:LKAAEAR1	1	28	14.0	0
ENST00000361309.5:protein_coding:CD47	1	28	14.0	0
ENST00000401878.7:protein_coding:RBM33	1	28	14.0	0
ENST00000288022.1:protein_coding:PDF	1	14	14.0	14
ENST00000309033.4:protein_coding:UBXN2A	2	14	14.0	14
ENST00000487615.5:retained_intron:TRA2B	1	14	14.0	14
ENST00000308906.6:protein_coding:LKAAEAR1	1	28	14.0	0
ENST00000586480.1:retained_intron:ICAM5	1	28	14.0	0
ENST00000362639.1:rRNA_pseudogene:RNA5SP477	1	28	14.0	0
ENST00000233143.5:protein_coding:TMSB10	2	14	14.0	14
ENST00000364550.1:rRNA_pseudogene:RNA5SP512	1	28	14.0	0
ENST00000341148.7:protein_coding:RBM33	1	28	14.0	0
ENST00000344338.7:protein_coding:DMBT1	3	88	13.885714285714284	0
ENST00000619379.1:protein_coding:DMBT1	3	88	13.885714285714284	0
ENST00000338354.8:protein_coding:DMBT1	3	88	13.885714285714284	0
ENST00000368955.7:protein_coding:DMBT1	3	88	13.885714285714284	0
ENST00000368909.7:protein_coding:DMBT1	3	88	13.885714285714284	0
ENST00000384155.1:rRNA_pseudogene:RNA5SP87	7	53	13.75	0
ENST00000269856.4:protein_coding:FEM1A	2	29	13.545454545454545	12
ENST00000253024.9:protein_coding:TRIM28	1	27	13.5	0
ENST00000575034.5:antisense:AC124319.2	1	27	13.5	0
ENST00000379951.6:protein_coding:LEF1	1	27	13.5	0
ENST00000645093.1:protein_coding:KCNJ6	1	27	13.5	0
ENST00000341753.10:protein_coding:TRIM28	1	27	13.5	0
ENST00000311765.3:protein_coding:PDP2	2	27	13.5	0
ENST00000485071.2:retained_intron:AC069281.2	1	27	13.5	0
ENST00000622764.2:protein_coding:SAP25	1	27	13.5	0
ENST00000613190.1:antisense:AC124319.2	1	27	13.5	0
ENST00000160373.7:protein_coding:CTTNBP2	1	27	13.5	0
ENST00000414423.7:protein_coding:WDR26	1	27	13.5	0
ENST00000265165.5:protein_coding:LEF1	1	27	13.5	0
ENST00000441556.5:nonsense_mediated_decay:CTTNBP2	1	27	13.5	0
ENST00000561475.2:processed_transcript:PDP2	2	27	13.5	0
ENST00000609713.1:protein_coding:KCNJ6	1	27	13.5	0
ENST00000363188.1:rRNA_pseudogene:RNA5SP218	6	52	13.416666666666668	0
ENST00000463999.3:misc_RNA:RN7SL515P	3	54	13.416666666666666	0
ENST00000577952.1:retained_intron:TIMM21	1	40	13.333333333333334	0
ENST00000550053.5:nonsense_mediated_decay:WASHC4	1	40	13.333333333333334	0
ENST00000335647.9:protein_coding:KATNA1	1	40	13.333333333333334	0
ENST00000620430.5:protein_coding:WASHC4	1	40	13.333333333333334	0
ENST00000335643.12:protein_coding:KATNA1	1	40	13.333333333333334	0
ENST00000169551.10:protein_coding:TIMM21	1	40	13.333333333333334	0
ENST00000580087.5:protein_coding:TIMM21	1	40	13.333333333333334	0
ENST00000332180.9:protein_coding:WASHC4	1	40	13.333333333333334	0
ENST00000367411.6:protein_coding:KATNA1	1	40	13.333333333333334	0
ENST00000515924.1:scaRNA:SCARNA8	2	13	13.0	13
ENST00000261681.8:protein_coding:MPP5	1	26	13.0	0
ENST00000599847.5:protein_coding:ZNF773	1	39	13.0	0
ENST00000597061.1:nonsense_mediated_decay:ZNF773	1	39	13.0	0
ENST00000593916.5:protein_coding:ZNF773	1	39	13.0	0
ENST00000409785.8:protein_coding:KCMF1	1	13	13.0	13
ENST00000506033.1:processed_transcript:MGAT1	1	13	13.0	13
ENST00000365645.1:misc_RNA:VTRNA1-3	3	26	13.0	0
ENST00000372525.6:protein_coding:C1orf50	2	13	13.0	13
ENST00000556345.5:protein_coding:MPP5	1	26	13.0	0
ENST00000410292.1:misc_RNA:RF00019	5	13	13.0	13
ENST00000403332.2:processed_pseudogene:BMPR1AP1	1	13	13.0	13
ENST00000368738.3:protein_coding:S100A9	1	13	13.0	13
ENST00000494227.3:misc_RNA:RN7SL538P	3	116	12.88888888888889	0
ENST00000481676.3:misc_RNA:RN7SL838P	3	116	12.88888888888889	0
ENST00000461771.3:misc_RNA:RN7SL8P	3	116	12.88888888888889	0
ENST00000365487.1:misc_RNA:RF00019	2	158	12.703208556149733	0
ENST00000509500.1:processed_pseudogene:AGGF1P1	1	38	12.666666666666666	0
ENST00000307885.4:protein_coding:ADCY6	10	38	12.666666666666666	0
ENST00000426656.2:processed_pseudogene:AGGF1P2	1	38	12.666666666666666	0
ENST00000357869.7:protein_coding:ADCY6	10	38	12.666666666666666	0
ENST00000635005.1:processed_pseudogene:AGGF1P10	1	38	12.666666666666666	0
ENST00000550422.5:protein_coding:ADCY6	10	38	12.666666666666666	0
ENST00000581392.2:misc_RNA:RN7SL49P	8	229	12.623569794050342	0
ENST00000352066.7:protein_coding:NUP62	2	25	12.5	0
ENST00000294517.10:protein_coding:AZIN2	2	25	12.5	0
ENST00000478635.5:processed_transcript:AZIN2	2	25	12.5	0
ENST00000293379.8:protein_coding:ITGA5	1	25	12.5	0
ENST00000552564.5:retained_intron:ITGA5	1	25	12.5	0
ENST00000485390.5:processed_transcript:RPS8	1	25	12.5	0
ENST00000636054.1:rRNA:RF00002	1	25	12.5	0
ENST00000581525.1:snoRNA:SNORD55	1	25	12.5	0
ENST00000422090.2:protein_coding:NUP62	2	25	12.5	0
ENST00000612732.1:rRNA:RF00002	1	25	12.5	0
ENST00000395784.1:processed_transcript:LNPEP	1	25	12.5	0
ENST00000231368.9:protein_coding:LNPEP	1	25	12.5	0
ENST00000469617.3:misc_RNA:RN7SL795P	7	228	12.456903127383676	0
ENST00000463926.3:misc_RNA:RN7SL43P	7	228	12.456903127383676	0
ENST00000582522.2:misc_RNA:RN7SL300P	7	228	12.456903127383676	0
ENST00000479428.3:misc_RNA:RN7SL546P	7	228	12.456903127383676	0
ENST00000585237.2:misc_RNA:RN7SL296P	7	228	12.456903127383676	0
ENST00000464971.1:misc_RNA:RN7SL308P	7	228	12.456903127383676	0
ENST00000408534.2:snoRNA:RF00012	4	173	12.352380952380953	0
ENST00000390880.2:snoRNA:RF00012	4	173	12.352380952380953	0
ENST00000363566.1:misc_RNA:RF00019	11	397	12.306730013724033	0
ENST00000400202.5:protein_coding:NRIP1	2	36	12.0	0
ENST00000318948.6:protein_coding:NRIP1	2	36	12.0	0
ENST00000447914.2:processed_pseudogene:THAP12P8	1	12	12.0	12
ENST00000304916.3:protein_coding:FAM84B	1	12	12.0	12
ENST00000400199.5:protein_coding:NRIP1	2	36	12.0	0
ENST00000365652.1:misc_RNA:RF00019	1	131	11.909090909090908	0
ENST00000411256.1:misc_RNA:RF00019	1	131	11.909090909090908	0
ENST00000323534.4:protein_coding:RAP2B	2	35	11.833333333333334	0
ENST00000362433.1:misc_RNA:RF00019	10	396	11.806730013724033	0
ENST00000260641.9:protein_coding:ACTR2	1	47	11.75	0
ENST00000377982.8:protein_coding:ACTR2	1	47	11.75	0
ENST00000471552.5:nonsense_mediated_decay:ACTR2	1	47	11.75	0
ENST00000476840.5:nonsense_mediated_decay:ACTR2	1	47	11.75	0
ENST00000251496.6:protein_coding:NCAPG	2	35	11.666666666666668	0
ENST00000510063.1:protein_coding:NCAPG	2	35	11.666666666666668	0
ENST00000514176.5:nonsense_mediated_decay:NCAPG	2	35	11.666666666666668	0
ENST00000335007.9:protein_coding:PPP1CC	1	35	11.666666666666666	0
ENST00000340766.9:protein_coding:PPP1CC	1	35	11.666666666666666	0
ENST00000367444.7:protein_coding:TROVE2	1	35	11.666666666666666	0
ENST00000367443.5:protein_coding:TROVE2	1	35	11.666666666666666	0
ENST00000551690.1:processed_transcript:PPP1CC	1	35	11.666666666666666	0
ENST00000367445.7:protein_coding:TROVE2	1	35	11.666666666666666	0
ENST00000488281.1:processed_pseudogene:RPL13AP2	7	76	11.588888888888889	7
ENST00000245503.9:protein_coding:MYH2	4	83	11.517156862745097	0
ENST00000397183.6:protein_coding:MYH2	4	83	11.517156862745097	0
ENST00000403437.2:protein_coding:MYH8	4	83	11.517156862745097	0
ENST00000478823.1:antisense:PAQR9-AS1	1	23	11.5	0
ENST00000594095.1:antisense:PAQR9-AS1	1	23	11.5	0
ENST00000511899.1:lincRNA:LINC02485	1	23	11.5	0
ENST00000365157.1:misc_RNA:RF00019	5	12	11.5	11
ENST00000516887.1:rRNA_pseudogene:RNA5SP34	1	23	11.5	0
ENST00000506412.1:lincRNA:LINC02485	1	23	11.5	0
ENST00000364455.1:rRNA_pseudogene:RNA5SP142	1	23	11.5	0
ENST00000515896.1:rRNA_pseudogene:RNA5-8SP6	4	13	11.333333333333334	10
ENST00000614066.4:protein_coding:TULP1	4	111	11.134453781512605	0
ENST00000322263.8:protein_coding:TULP1	4	111	11.134453781512605	0
ENST00000428978.1:protein_coding:TULP1	4	111	11.134453781512605	0
ENST00000448446.2:retained_intron:TULP1	4	111	11.134453781512605	0
ENST00000229771.10:protein_coding:TULP1	4	111	11.134453781512605	0
ENST00000479391.6:nonsense_mediated_decay:ERCC6L2	1	22	11.0	0
ENST00000513112.5:protein_coding:YIPF5	1	33	11.0	0
ENST00000274496.9:protein_coding:YIPF5	1	33	11.0	0
ENST00000627516.2:lincRNA:ZRANB2-AS2	3	22	11.0	0
ENST00000223428.8:protein_coding:ZNF510	1	22	11.0	0
ENST00000415780.1:antisense:ZRANB2-AS2	3	22	11.0	0
ENST00000299335.7:protein_coding:COX11	3	22	11.0	0
ENST00000448443.6:protein_coding:YIPF5	1	33	11.0	0
ENST00000576370.5:nonsense_mediated_decay:COX11	3	22	11.0	0
ENST00000375231.5:protein_coding:ZNF510	1	22	11.0	0
ENST00000456993.5:nonsense_mediated_decay:ERCC6L2	1	22	11.0	0
ENST00000441482.1:processed_pseudogene:RPS7P5	1	43	10.75	0
ENST00000422385.2:processed_pseudogene:RPS7P12	1	43	10.75	0
ENST00000463499.1:processed_pseudogene:RPS7P7	1	43	10.75	0
ENST00000418311.1:processed_pseudogene:RPS7P8	1	43	10.75	0
ENST00000534142.5:processed_transcript:PKD1L2	2	32	10.666666666666668	0
ENST00000533478.5:polymorphic_pseudogene:PKD1L2	2	32	10.666666666666668	0
ENST00000525539.5:polymorphic_pseudogene:PKD1L2	2	32	10.666666666666668	0
ENST00000450297.1:protein_coding:SPTLC3	1	32	10.666666666666666	0
ENST00000402643.2:transcribed_processed_pseudogene:GAPDHP72	1	32	10.666666666666666	0
ENST00000638093.1:processed_transcript:GAPDHP72	1	32	10.666666666666666	0
ENST00000636791.1:processed_transcript:GAPDHP72	1	32	10.666666666666666	0
ENST00000399002.6:protein_coding:SPTLC3	1	32	10.666666666666666	0
ENST00000434210.5:protein_coding:SPTLC3	1	32	10.666666666666666	0
ENST00000410949.1:misc_RNA:RF00019	11	281	10.55297119366197	2
ENST00000366676.5:protein_coding:TAF5L	1	21	10.5	0
ENST00000276014.11:protein_coding:CCNB3	1	21	10.5	0
ENST00000362782.2:snRNA:RNU1-35P	1	21	10.5	0
ENST00000471836.1:retained_intron:PARVG	1	21	10.5	0
ENST00000468564.6:retained_intron:PARVG	1	21	10.5	0
ENST00000513000.5:protein_coding:INPP4B	2	20	10.5	1
ENST00000376042.5:protein_coding:CCNB3	1	21	10.5	0
ENST00000258281.6:protein_coding:TAF5L	1	21	10.5	0
ENST00000377899.5:protein_coding:PCSK2	4	21	10.5	0
ENST00000262545.6:protein_coding:PCSK2	4	21	10.5	0
ENST00000363930.1:snRNA:RNU1-130P	1	21	10.5	0
ENST00000575578.1:protein_coding:FOXK2	2	31	10.333333333333334	0
ENST00000367651.3:protein_coding:CITED2	2	31	10.333333333333334	0
ENST00000335255.9:protein_coding:FOXK2	2	31	10.333333333333334	0
ENST00000473637.6:nonsense_mediated_decay:FOXK2	2	31	10.333333333333334	0
ENST00000536159.2:protein_coding:CITED2	2	31	10.333333333333334	0
ENST00000537332.2:protein_coding:CITED2	2	31	10.333333333333334	0
ENST00000459189.1:misc_RNA:RF00019	4	46	10.283783783783784	2
ENST00000362735.1:misc_RNA:RNY4P24	4	37	10.23076923076923	8
ENST00000583535.5:protein_coding:MYH3	2	45	10.208333333333332	0
ENST00000649416.1:protein_coding:AC012213.5	2	51	10.2	0
ENST00000363872.1:misc_RNA:RF00019	7	198	10.100387989203778	0
ENST00000281828.6:protein_coding:FARSB	1	10	10.0	10
ENST00000414589.1:protein_coding:TRAF2	1	30	10.0	0
ENST00000610545.1:protein_coding:ENOPH1	2	40	10.0	0
ENST00000406687.5:protein_coding:ASB3	1	10	10.0	10
ENST00000650135.1:protein_coding:GPR158	1	30	10.0	0
ENST00000509635.5:protein_coding:ENOPH1	2	40	10.0	0
ENST00000465419.6:protein_coding:MINDY4B	1	30	10.0	0
ENST00000273920.7:protein_coding:ENOPH1	2	40	10.0	0
ENST00000479872.5:retained_intron:UCK2	1	20	10.0	0
ENST00000559410.1:antisense:AC016595.1	1	10	10.0	10
ENST00000540957.1:retained_intron:FERMT3	1	20	10.0	0
ENST00000569170.5:nonsense_mediated_decay:AC020636.2	1	30	10.0	0
ENST00000549336.5:protein_coding:VDR	2	47	10.0	0
ENST00000541326.5:retained_intron:FERMT3	1	20	10.0	0
ENST00000414379.5:nonsense_mediated_decay:LILRB3	1	10	10.0	10
ENST00000376351.3:protein_coding:GPR158	1	30	10.0	0
ENST00000246069.11:protein_coding:DSTN	1	20	10.0	0
ENST00000474024.5:protein_coding:DSTN	1	20	10.0	0
ENST00000493812.2:antisense:LGALS8-AS1	1	20	10.0	0
ENST00000297579.9:protein_coding:DCAF13	1	20	10.0	0
ENST00000396872.7:protein_coding:SLC29A4	1	30	10.0	0
ENST00000395324.6:protein_coding:VDR	2	47	10.0	0
ENST00000616836.4:protein_coding:DCAF13	1	20	10.0	0
ENST00000474598.1:processed_transcript:MINDY4B	1	30	10.0	0
ENST00000487567.2:antisense:LGALS8-AS1	1	20	10.0	0
ENST00000527150.5:protein_coding:LRRC4C	1	20	10.0	0
ENST00000642653.1:protein_coding:UCK2	1	20	10.0	0
ENST00000229022.7:protein_coding:VDR	2	47	10.0	0
ENST00000573187.1:antisense:AC016876.1	2	10	10.0	10
ENST00000521440.5:protein_coding:EIF3E	1	30	10.0	0
ENST00000490549.1:processed_transcript:GPR158	1	30	10.0	0
ENST00000550325.5:protein_coding:VDR	2	47	10.0	0
ENST00000278198.2:protein_coding:LRRC4C	1	20	10.0	0
ENST00000505846.5:protein_coding:ENOPH1	2	40	10.0	0
ENST00000305352.6:protein_coding:S1PR1	2	20	9.833333333333334	0
ENST00000561748.2:processed_transcript:S1PR1	2	20	9.833333333333334	0
ENST00000605806.1:snRNA:RF00003	7	153	9.808963585434173	0
ENST00000384610.1:snRNA:RNVU1-1	7	153	9.808963585434173	0
ENST00000649180.1:rRNA_pseudogene:AC011994.1	6	59	9.808823529411764	0
ENST00000365378.1:rRNA:RNA5SP85	6	59	9.808823529411764	0
ENST00000615164.2:protein_coding:HIST1H4E	2	33	9.8	4
ENST00000363294.1:misc_RNA:RF00019	22	60	9.676190476190474	1
ENST00000451596.2:lincRNA:LINC01504	1	29	9.666666666666666	0
ENST00000451152.1:lincRNA:LINC01504	1	29	9.666666666666666	0
ENST00000376052.4:protein_coding:TPP2	2	27	9.666666666666666	1
ENST00000363894.1:misc_RNA:RF00019	6	197	9.600387989203778	0
ENST00000516043.1:misc_RNA:RF00019	6	197	9.600387989203778	0
ENST00000262539.7:protein_coding:PTPN3	2	38	9.5	0
ENST00000388711.7:protein_coding:GOLM1	1	19	9.5	0
ENST00000650260.1:protein_coding:CACHD1	1	38	9.5	0
ENST00000395842.2:protein_coding:PANX2	2	19	9.5	0
ENST00000159647.9:protein_coding:PANX2	2	19	9.5	0
ENST00000446349.5:protein_coding:PTPN3	2	38	9.5	0
ENST00000412145.5:protein_coding:PTPN3	2	38	9.5	0
ENST00000399640.3:protein_coding:ST3GAL1	2	19	9.5	0
ENST00000521180.5:protein_coding:ST3GAL1	2	19	9.5	0
ENST00000567296.6:protein_coding:TERF2	1	19	9.5	0
ENST00000495994.5:processed_transcript:CACHD1	1	38	9.5	0
ENST00000374541.3:protein_coding:PTPN3	2	38	9.5	0
ENST00000470527.1:processed_transcript:CACHD1	1	38	9.5	0
ENST00000254942.7:protein_coding:TERF2	1	19	9.5	0
ENST00000262992.8:protein_coding:INPP4B	1	19	9.5	0
ENST00000266732.8:protein_coding:TMPO	1	19	9.5	0
ENST00000388712.7:protein_coding:GOLM1	1	19	9.5	0
ENST00000549938.5:processed_transcript:TMPO	1	19	9.5	0
ENST00000290039.5:protein_coding:CACHD1	1	38	9.5	0
ENST00000511893.1:sense_overlapping:AC007036.3	1	28	9.333333333333334	0
ENST00000324489.5:protein_coding:MTURN	1	28	9.333333333333334	0
ENST00000324453.12:protein_coding:MTURN	1	28	9.333333333333334	0
ENST00000368956.6:protein_coding:DMBT1	2	65	9.285714285714285	0
ENST00000330163.8:protein_coding:DMBT1	2	65	9.285714285714285	0
ENST00000410878.1:snRNA:RNU2-68P	5	168	9.219367588932805	2
ENST00000398645.6:protein_coding:KDM2A	2	46	9.2	0
ENST00000532436.5:processed_transcript:KDM2A	2	46	9.2	0
ENST00000527157.1:processed_transcript:KDM2A	2	46	9.2	0
ENST00000308783.9:protein_coding:KDM2A	2	46	9.2	0
ENST00000529006.6:protein_coding:KDM2A	2	46	9.2	0
ENST00000360439.8:protein_coding:SIN3A	1	27	9.0	0
ENST00000510590.1:retained_intron:DDX60L	1	27	9.0	0
ENST00000509252.1:antisense:TRIM52-AS1	1	27	9.0	0
ENST00000522651.6:protein_coding:GABRA1	1	36	9.0	0
ENST00000262304.8:protein_coding:PKD1	1	18	9.0	0
ENST00000260184.11:protein_coding:DDX60L	1	27	9.0	0
ENST00000307145.3:protein_coding:KLF13	1	9	9.0	9
ENST00000634335.1:protein_coding:GABRA1	1	36	9.0	0
ENST00000456330.1:protein_coding:TSC22D4	1	9	9.0	9
ENST00000635880.1:protein_coding:GABRA1	1	36	9.0	0
ENST00000507434.1:antisense:TRIM52-AS1	1	27	9.0	0
ENST00000394949.8:protein_coding:SIN3A	1	27	9.0	0
ENST00000514146.1:lincRNA:TRIM52-AS1	1	27	9.0	0
ENST00000410361.1:snRNA:RNU2-36P	1	36	9.0	0
ENST00000390242.2:IG_J_gene:IGKJ1	1	9	9.0	9
ENST00000423118.5:protein_coding:PKD1	1	18	9.0	0
ENST00000511577.5:protein_coding:DDX60L	1	27	9.0	0
ENST00000638159.1:protein_coding:GABRA1	1	36	9.0	0
ENST00000394947.7:protein_coding:SIN3A	1	27	9.0	0
ENST00000365462.1:misc_RNA:RF00019	8	230	8.747801731375585	1
ENST00000640868.1:protein_coding:C2orf81	1	26	8.666666666666666	0
ENST00000638394.1:protein_coding:PRICKLE2	2	26	8.666666666666666	0
ENST00000457767.5:protein_coding:SGSM3	1	26	8.666666666666666	0
ENST00000564377.6:protein_coding:PRICKLE2	2	26	8.666666666666666	0
ENST00000478929.1:processed_transcript:KIF20B	1	26	8.666666666666666	0
ENST00000541489.5:retained_intron:DDX51	2	26	8.666666666666666	0
ENST00000485962.5:retained_intron:SGSM3	1	26	8.666666666666666	0
ENST00000371728.7:protein_coding:KIF20B	1	26	8.666666666666666	0
ENST00000411913.1:processed_pseudogene:HMGB3P2	1	26	8.666666666666666	0
ENST00000397333.3:protein_coding:DDX51	2	26	8.666666666666666	0
ENST00000517883.2:nonsense_mediated_decay:AC005041.1	1	26	8.666666666666666	0
ENST00000248929.13:protein_coding:SGSM3	1	26	8.666666666666666	0
ENST00000640331.1:protein_coding:C2orf81	1	26	8.666666666666666	0
ENST00000260753.8:protein_coding:KIF20B	1	26	8.666666666666666	0
ENST00000493770.1:processed_transcript:TPP2	1	26	8.666666666666666	0
ENST00000295902.11:protein_coding:PRICKLE2	2	26	8.666666666666666	0
ENST00000376065.8:protein_coding:TPP2	1	26	8.666666666666666	0
ENST00000462829.2:retained_intron:DDX51	2	26	8.666666666666666	0
ENST00000264052.9:protein_coding:SP100	2	20	8.5	0
ENST00000558180.2:retained_intron:IRX3	2	59	8.428571428571429	0
ENST00000329734.3:protein_coding:IRX3	2	59	8.428571428571429	0
ENST00000567617.1:protein_coding:C15orf39	1	25	8.333333333333334	0
ENST00000230510.7:protein_coding:TTK	1	25	8.333333333333334	0
ENST00000369798.6:protein_coding:TTK	1	25	8.333333333333334	0
ENST00000509894.5:protein_coding:TTK	1	25	8.333333333333334	0
ENST00000321027.7:protein_coding:GCFC2	1	25	8.333333333333334	0
ENST00000394987.4:protein_coding:C15orf39	1	25	8.333333333333334	0
ENST00000470197.5:retained_intron:GCFC2	1	25	8.333333333333334	0
ENST00000495455.5:processed_transcript:CREG2	1	25	8.333333333333334	0
ENST00000541687.5:protein_coding:GCFC2	1	25	8.333333333333334	0
ENST00000486966.1:processed_transcript:CREG2	1	25	8.333333333333334	0
ENST00000324768.5:protein_coding:CREG2	1	25	8.333333333333334	0
ENST00000360639.6:protein_coding:C15orf39	1	25	8.333333333333334	0
ENST00000217652.7:protein_coding:MYL12A	1	33	8.25	0
ENST00000536605.1:protein_coding:MYL12A	1	33	8.25	0
ENST00000580887.5:protein_coding:MYL12A	1	33	8.25	0
ENST00000579226.5:protein_coding:MYL12A	1	33	8.25	0
ENST00000321892.8:protein_coding:BPTF	5	70	8.214285714285714	0
ENST00000306378.10:protein_coding:BPTF	5	70	8.214285714285714	0
ENST00000644067.1:protein_coding:BPTF	5	70	8.214285714285714	0
ENST00000544778.6:protein_coding:BPTF	5	70	8.214285714285714	0
ENST00000335221.9:protein_coding:BPTF	5	70	8.214285714285714	0
ENST00000342579.8:protein_coding:BPTF	5	70	8.214285714285714	0
ENST00000595223.5:protein_coding:KHSRP	2	17	8.166666666666666	0
ENST00000398148.7:protein_coding:KHSRP	2	17	8.166666666666666	0
ENST00000586109.1:retained_intron:SBNO2	3	49	8.142857142857142	0
ENST00000587673.5:retained_intron:SBNO2	3	49	8.142857142857142	0
ENST00000488630.1:processed_transcript:CARD19	1	24	8.0	0
ENST00000512782.1:processed_transcript:AC138409.2	1	8	8.0	8
ENST00000323544.4:protein_coding:PLEKHO2	1	24	8.0	0
ENST00000372684.7:protein_coding:RIMS3	1	8	8.0	8
ENST00000502574.1:retained_intron:AC069368.1	1	24	8.0	0
ENST00000502802.1:processed_pseudogene:HMGB1P3	1	16	8.0	0
ENST00000442620.5:protein_coding:NAA80	2	24	8.0	0
ENST00000519030.5:protein_coding:EIF3E	1	32	8.0	0
ENST00000410647.1:misc_RNA:RF00019	5	8	8.0	8
ENST00000545279.5:protein_coding:SMAD5	2	24	8.0	0
ENST00000554099.1:processed_pseudogene:EIF3LP1	1	16	8.0	0
ENST00000516192.1:rRNA_pseudogene:RNA5SP303	6	8	8.0	8
ENST00000450489.1:protein_coding:NAA80	2	24	8.0	0
ENST00000349384.10:protein_coding:RREB1	1	16	8.0	0
ENST00000457262.1:processed_pseudogene:EIF3LP2	1	16	8.0	0
ENST00000379938.6:protein_coding:RREB1	1	16	8.0	0
ENST00000509297.6:protein_coding:SMAD5	2	24	8.0	0
ENST00000545620.5:protein_coding:SMAD5	2	24	8.0	0
ENST00000452674.1:protein_coding:NAA80	2	24	8.0	0
ENST00000220849.9:protein_coding:EIF3E	1	32	8.0	0
ENST00000329468.3:protein_coding:NPAP1	6	8	8.0	8
ENST00000437723.1:protein_coding:AC069368.1	1	24	8.0	0
ENST00000522445.5:nonsense_mediated_decay:EIF3E	1	32	8.0	0
ENST00000521614.5:retained_intron:EIF3E	1	32	8.0	0
ENST00000466409.1:nonsense_mediated_decay:CARD19	1	24	8.0	0
ENST00000495641.5:processed_transcript:CARD19	1	24	8.0	0
ENST00000616081.4:protein_coding:EIF2B4	3	79	7.9	0
ENST00000405940.6:nonsense_mediated_decay:EIF2B4	3	79	7.9	0
ENST00000451130.6:protein_coding:EIF2B4	3	79	7.9	0
ENST00000347454.8:protein_coding:EIF2B4	3	79	7.9	0
ENST00000475582.5:retained_intron:EIF2B4	3	79	7.9	0
ENST00000622434.4:protein_coding:EIF2B4	3	79	7.9	0
ENST00000462749.1:retained_intron:EIF2B4	3	79	7.9	0
ENST00000418146.1:nonsense_mediated_decay:EIF2B4	3	79	7.9	0
ENST00000493344.6:protein_coding:EIF2B4	3	79	7.9	0
ENST00000445933.6:protein_coding:EIF2B4	3	79	7.9	0
ENST00000363306.1:snRNA:RNU1-19P	7	130	7.795039068258882	0
ENST00000517280.1:snRNA:RNU1-104P	7	130	7.795039068258882	0
ENST00000474091.3:misc_RNA:RN7SL672P	4	65	7.777777777777778	0
ENST00000614549.4:protein_coding:SMAP2	4	31	7.75	0
ENST00000539317.2:protein_coding:SMAP2	4	31	7.75	0
ENST00000645788.1:protein_coding:SLC34A2	1	31	7.75	0
ENST00000372718.7:protein_coding:SMAP2	4	31	7.75	0
ENST00000503434.5:protein_coding:SLC34A2	1	31	7.75	0
ENST00000538932.6:protein_coding:ZNF664	2	31	7.75	0
ENST00000382051.7:protein_coding:SLC34A2	1	31	7.75	0
ENST00000539644.5:protein_coding:ZNF664	2	31	7.75	0
ENST00000504570.5:protein_coding:SLC34A2	1	31	7.75	0
ENST00000372708.5:protein_coding:SMAP2	4	31	7.75	0
ENST00000392404.7:protein_coding:ZNF664	2	31	7.75	0
ENST00000337815.8:protein_coding:ZNF664	2	31	7.75	0
ENST00000362765.1:misc_RNA:RF00019	3	18	7.700980392156863	0
ENST00000476268.6:retained_intron:RPL13A	5	84	7.5888888888888895	0
ENST00000484279.5:nonsense_mediated_decay:RPL13A	5	84	7.5888888888888895	0
ENST00000488946.1:retained_intron:RPL13A	5	84	7.5888888888888895	0
ENST00000645576.1:protein_coding:ACTB	9	92	7.545915032679738	0
ENST00000646664.1:protein_coding:ACTB	9	92	7.545915032679738	0
ENST00000462494.5:retained_intron:ACTB	9	92	7.545915032679738	0
ENST00000425660.5:nonsense_mediated_decay:ACTB	9	92	7.545915032679738	0
ENST00000331789.10:protein_coding:ACTB	9	92	7.545915032679738	0
ENST00000645050.1:protein_coding:CTXN2	3	30	7.5	0
ENST00000644354.1:protein_coding:CTXN2	3	30	7.5	0
ENST00000446285.5:processed_transcript:ODC1	2	30	7.5	0
ENST00000458806.1:snoRNA:SCARNA18B	1	15	7.5	0
ENST00000592222.5:retained_intron:SBNO2	1	30	7.5	0
ENST00000647363.1:protein_coding:CTXN2	3	30	7.5	0
ENST00000417307.2:protein_coding:CTXN2	3	30	7.5	0
ENST00000296666.12:protein_coding:PRRC1	1	15	7.5	0
ENST00000443218.1:protein_coding:ODC1	2	30	7.5	0
ENST00000512635.2:protein_coding:PRRC1	1	15	7.5	0
ENST00000459004.1:snoRNA:SCARNA18	1	15	7.5	0
ENST00000379204.2:protein_coding:SCGB2B2	1	15	7.5	0
ENST00000601241.5:protein_coding:SCGB2B2	1	15	7.5	0
ENST00000493945.6:protein_coding:ACTB	8	91	7.420915032679738	0
ENST00000473257.2:processed_transcript:ACTB	8	91	7.420915032679738	0
ENST00000478553.1:processed_transcript:RASSF2	2	22	7.333333333333333	0
ENST00000283141.10:protein_coding:SYCP2L	2	22	7.333333333333333	0
ENST00000579489.2:retained_intron:MYH3	1	22	7.333333333333333	0
ENST00000394440.7:protein_coding:CCT4	2	22	7.333333333333333	0
ENST00000543878.5:protein_coding:SYCP2L	2	22	7.333333333333333	0
ENST00000328709.7:protein_coding:COA5	1	22	7.333333333333333	0
ENST00000409997.1:protein_coding:COA5	1	22	7.333333333333333	0
ENST00000486676.5:processed_transcript:TESK2	1	22	7.333333333333333	0
ENST00000379376.2:protein_coding:RASSF2	2	22	7.333333333333333	0
ENST00000544079.2:protein_coding:CCT4	2	22	7.333333333333333	0
ENST00000461540.2:processed_transcript:CCT4	2	22	7.333333333333333	0
ENST00000341041.8:nonsense_mediated_decay:SYCP2L	2	22	7.333333333333333	0
ENST00000372086.3:protein_coding:TESK2	1	22	7.333333333333333	0
ENST00000483527.5:processed_transcript:COA5	1	22	7.333333333333333	0
ENST00000379400.7:protein_coding:RASSF2	2	22	7.333333333333333	0
ENST00000372084.5:protein_coding:TESK2	1	22	7.333333333333333	0
ENST00000485467.3:misc_RNA:RN7SL634P	4	136	7.299008390541571	0
ENST00000292357.7:protein_coding:PEAR1	1	29	7.25	0
ENST00000398606.8:protein_coding:GSTP1	2	29	7.25	0
ENST00000642444.1:protein_coding:GSTP1	2	29	7.25	0
ENST00000444016.5:nonsense_mediated_decay:PEAR1	1	29	7.25	0
ENST00000455314.5:protein_coding:PEAR1	1	29	7.25	0
ENST00000398603.5:protein_coding:GSTP1	2	29	7.25	0
ENST00000494593.1:retained_intron:GSTP1	2	29	7.25	0
ENST00000338302.7:protein_coding:PEAR1	1	29	7.25	0
ENST00000383994.1:misc_RNA:RF00019	6	228	7.247801731375586	0
ENST00000384419.1:misc_RNA:RF00019	6	228	7.247801731375586	0
ENST00000364407.1:misc_RNA:RF00019	6	228	7.247801731375586	0
ENST00000384373.1:misc_RNA:RF00019	6	228	7.247801731375586	0
ENST00000507379.5:protein_coding:APC	1	36	7.2	0
ENST00000508376.6:protein_coding:APC	1	36	7.2	0
ENST00000508624.5:nonsense_mediated_decay:APC	1	36	7.2	0
ENST00000297578.8:protein_coding:SLC25A32	1	36	7.2	0
ENST00000512211.6:protein_coding:APC	1	36	7.2	0
ENST00000257430.8:protein_coding:APC	1	36	7.2	0
ENST00000523866.1:nonsense_mediated_decay:SLC25A32	1	36	7.2	0
ENST00000523256.6:nonsense_mediated_decay:SLC25A32	1	36	7.2	0
ENST00000521645.5:nonsense_mediated_decay:SLC25A32	1	36	7.2	0
ENST00000389722.7:protein_coding:SPTB	1	35	7.0	0
ENST00000364419.1:misc_RNA:RN7SKP76	3	28	7.0	0
ENST00000468435.6:nonsense_mediated_decay:UHRF2	2	28	7.0	0
ENST00000485617.6:processed_transcript:UHRF2	2	28	7.0	0
ENST00000437464.1:protein_coding:ZNF469	1	14	7.0	0
ENST00000492853.1:processed_transcript:UHRF2	2	28	7.0	0
ENST00000558119.5:nonsense_mediated_decay:RAB8B	1	28	7.0	0
ENST00000361567.2:protein_coding:MT-ND5	1	7	7.0	7
ENST00000348335.6:protein_coding:CAMKK1	2	14	7.0	0
ENST00000276893.9:protein_coding:UHRF2	2	28	7.0	0
ENST00000265062.7:protein_coding:RAB7A	1	7	7.0	7
ENST00000558990.5:nonsense_mediated_decay:RAB8B	1	28	7.0	0
ENST00000644917.1:protein_coding:SPTB	1	35	7.0	0
ENST00000556626.5:protein_coding:SPTB	1	35	7.0	0
ENST00000308647.7:protein_coding:ATAD3B	1	7	7.0	7
ENST00000604760.1:lincRNA:AC016355.1	1	7	7.0	7
ENST00000559927.1:nonsense_mediated_decay:RAB8B	1	28	7.0	0
ENST00000517330.1:transcribed_processed_pseudogene:AC024568.1	2	7	7.0	7
ENST00000381769.6:protein_coding:CAMKK1	2	14	7.0	0
ENST00000389721.10:protein_coding:SPTB	1	35	7.0	0
ENST00000389720.4:protein_coding:SPTB	1	35	7.0	0
ENST00000565624.1:protein_coding:ZNF469	1	14	7.0	0
ENST00000321437.8:protein_coding:RAB8B	1	28	7.0	0
ENST00000365668.1:snRNA:RNU4-2	5	45	6.861111111111111	1
ENST00000638617.1:protein_coding:AC004922.1	4	47	6.846153846153846	0
ENST00000642668.1:protein_coding:LMLN2	1	27	6.75	0
ENST00000502426.5:nonsense_mediated_decay:ABCC3	1	27	6.75	0
ENST00000644147.1:retained_intron:LMLN2	1	27	6.75	0
ENST00000464149.1:retained_intron:MAMLD1	1	27	6.75	0
ENST00000327574.4:protein_coding:PDXK	1	27	6.75	0
ENST00000262858.7:protein_coding:MAMLD1	1	27	6.75	0
ENST00000398081.5:protein_coding:PDXK	1	27	6.75	0
ENST00000476313.5:processed_transcript:PDXK	1	27	6.75	0
ENST00000285238.12:protein_coding:ABCC3	1	27	6.75	0
ENST00000637218.1:protein_coding:LMLN2	1	27	6.75	0
ENST00000370401.6:protein_coding:MAMLD1	1	27	6.75	0
ENST00000644000.1:protein_coding:LMLN2	1	27	6.75	0
ENST00000621478.1:protein_coding:PDXK	1	27	6.75	0
ENST00000426613.4:protein_coding:MAMLD1	1	27	6.75	0
ENST00000505699.5:nonsense_mediated_decay:ABCC3	1	27	6.75	0
ENST00000503337.1:retained_intron:ABCC3	1	27	6.75	0
ENST00000621918.1:protein_coding:MYH13	3	54	6.6838235294117645	0
ENST00000252172.8:protein_coding:MYH13	3	54	6.6838235294117645	0
ENST00000418404.8:protein_coding:MYH13	3	54	6.6838235294117645	0
ENST00000543154.1:protein_coding:GTF2H3	1	40	6.666666666666667	0
ENST00000228955.11:protein_coding:GTF2H3	1	40	6.666666666666667	0
ENST00000257829.7:protein_coding:NAT10	1	20	6.666666666666667	0
ENST00000531159.6:protein_coding:NAT10	1	20	6.666666666666667	0
ENST00000543415.5:nonsense_mediated_decay:GTF2H3	1	40	6.666666666666667	0
ENST00000615292.1:protein_coding:NAT10	1	20	6.666666666666667	0
ENST00000618160.4:protein_coding:GTF2H3	1	40	6.666666666666667	0
ENST00000416649.6:protein_coding:NCKIPSD	1	20	6.666666666666667	0
ENST00000294129.6:protein_coding:NCKIPSD	1	20	6.666666666666667	0
ENST00000413374.1:protein_coding:NCKIPSD	1	20	6.666666666666667	0
ENST00000539429.1:retained_intron:GTF2H3	1	40	6.666666666666667	0
ENST00000543341.6:protein_coding:GTF2H3	1	40	6.666666666666667	0
ENST00000373570.8:protein_coding:RPL35	2	40	6.666666666666666	0
ENST00000493018.5:nonsense_mediated_decay:RPL35	2	40	6.666666666666666	0
ENST00000348462.5:protein_coding:RPL35	2	40	6.666666666666666	0
ENST00000487431.1:retained_intron:RPL35	2	40	6.666666666666666	0
ENST00000495728.1:retained_intron:RPL35	2	40	6.666666666666666	0
ENST00000629845.1:protein_coding:RPL35	2	40	6.666666666666666	0
ENST00000224237.9:protein_coding:VIM	1	26	6.5	0
ENST00000342754.5:protein_coding:NEXN	2	13	6.5	0
ENST00000487938.5:nonsense_mediated_decay:VIM	1	26	6.5	0
ENST00000544301.6:protein_coding:VIM	1	26	6.5	0
ENST00000485947.1:processed_transcript:VIM	1	26	6.5	0
ENST00000330010.12:protein_coding:NEXN	2	13	6.5	0
ENST00000584773.5:protein_coding:SRSF1	2	48	6.357142857142858	0
ENST00000258962.4:protein_coding:SRSF1	2	48	6.357142857142858	0
ENST00000581979.5:nonsense_mediated_decay:SRSF1	2	48	6.357142857142858	0
ENST00000582730.6:protein_coding:SRSF1	2	48	6.357142857142858	0
ENST00000583741.1:nonsense_mediated_decay:SRSF1	2	48	6.357142857142858	0
ENST00000578794.2:nonsense_mediated_decay:AC015813.2	2	48	6.357142857142858	0
ENST00000459729.1:processed_transcript:TAL1	3	19	6.333333333333334	0
ENST00000526740.3:protein_coding:MAP6	1	19	6.333333333333333	0
ENST00000529477.5:processed_transcript:PTP4A2	1	19	6.333333333333333	0
ENST00000647444.1:protein_coding:PTP4A2	1	19	6.333333333333333	0
ENST00000304771.7:protein_coding:MAP6	1	19	6.333333333333333	0
ENST00000533408.1:processed_transcript:PTP4A2	1	19	6.333333333333333	0
ENST00000434603.2:protein_coding:MAP6	1	19	6.333333333333333	0
ENST00000488764.1:processed_transcript:CELA2B	1	25	6.25	0
ENST00000594216.1:protein_coding:RAB11B	2	25	6.25	0
ENST00000600719.5:protein_coding:RAB11B	2	25	6.25	0
ENST00000344138.8:protein_coding:GRAP2	1	25	6.25	0
ENST00000258424.2:protein_coding:COX5B	1	25	6.25	0
ENST00000494280.1:processed_transcript:CELA2B	1	25	6.25	0
ENST00000381341.6:protein_coding:DDX1	1	25	6.25	0
ENST00000615174.1:processed_transcript:BX005214.3	1	25	6.25	0
ENST00000598706.1:retained_intron:RAB11B	2	25	6.25	0
ENST00000434671.1:protein_coding:DDX1	1	25	6.25	0
ENST00000420971.5:protein_coding:GRAP2	1	25	6.25	0
ENST00000617198.4:protein_coding:DDX1	1	25	6.25	0
ENST00000375910.7:protein_coding:CELA2B	1	25	6.25	0
ENST00000464949.5:processed_transcript:COX5B	1	25	6.25	0
ENST00000611916.1:processed_transcript:AL590491.1	1	25	6.25	0
ENST00000494306.1:retained_intron:COX5B	1	25	6.25	0
ENST00000233084.7:protein_coding:DDX1	1	25	6.25	0
ENST00000359621.4:protein_coding:CELA2A	1	25	6.25	0
ENST00000407075.3:protein_coding:GRAP2	1	25	6.25	0
ENST00000491989.1:processed_transcript:COX5B	1	25	6.25	0
ENST00000328024.10:protein_coding:RAB11B	2	25	6.25	0
ENST00000611332.1:antisense:BX005040.3	1	25	6.25	0
ENST00000616253.1:lincRNA:AL353770.3	1	25	6.25	0
ENST00000478445.1:processed_transcript:GRAP2	1	25	6.25	0
ENST00000590996.5:protein_coding:NBR1	2	35	6.1000000000000005	0
ENST00000542611.5:protein_coding:NBR1	2	35	6.1000000000000005	0
ENST00000341165.10:protein_coding:NBR1	2	35	6.1000000000000005	0
ENST00000589872.1:protein_coding:NBR1	2	35	6.1000000000000005	0
ENST00000472716.1:protein_coding:ZCWPW1	1	24	6.0	0
ENST00000360951.8:protein_coding:ZCWPW1	1	24	6.0	0
ENST00000562430.5:retained_intron:RBBP6	1	30	6.0	0
ENST00000379730.7:protein_coding:IQGAP2	1	30	6.0	0
ENST00000376020.6:protein_coding:SHROOM4	2	36	6.0	0
ENST00000598322.1:sense_intronic:AC022150.4	1	12	6.0	0
ENST00000410197.1:rRNA_pseudogene:RNA5SP36	1	30	6.0	0
ENST00000646282.1:protein_coding:RBBP6	1	30	6.0	0
ENST00000480692.4:processed_transcript:CNPY4	1	18	6.0	0
ENST00000348022.6:protein_coding:RBBP6	1	30	6.0	0
ENST00000439055.5:protein_coding:ACOXL	1	18	6.0	0
ENST00000419047.5:nonsense_mediated_decay:TBX2	1	18	6.0	0
ENST00000380746.8:protein_coding:DNMT3A	2	24	6.0	0
ENST00000381039.7:protein_coding:RBBP6	1	30	6.0	0
ENST00000505766.5:protein_coding:IQGAP2	1	30	6.0	0
ENST00000514350.5:protein_coding:IQGAP2	1	30	6.0	0
ENST00000578159.1:processed_transcript:GRIN2C	1	6	6.0	6
ENST00000319715.9:protein_coding:RBBP6	1	30	6.0	0
ENST00000262942.9:protein_coding:ARPC1A	2	36	6.0	0
ENST00000514631.1:processed_pseudogene:AC093827.3	2	36	6.0	0
ENST00000464510.5:retained_intron:ZCWPW1	1	24	6.0	0
ENST00000462193.2:nonsense_mediated_decay:CNPY4	1	18	6.0	0
ENST00000511688.1:processed_pseudogene:AC093214.1	2	36	6.0	0
ENST00000389811.8:protein_coding:ACOXL	1	18	6.0	0
ENST00000240328.3:protein_coding:TBX2	1	18	6.0	0
ENST00000460112.3:protein_coding:SHROOM4	2	36	6.0	0
ENST00000477081.1:retained_intron:TBX2	1	18	6.0	0
ENST00000504815.1:retained_intron:IQGAP2	1	30	6.0	0
ENST00000289292.11:protein_coding:SHROOM4	2	36	6.0	0
ENST00000340561.8:protein_coding:ACOXL	1	18	6.0	0
ENST00000262932.4:protein_coding:CNPY4	1	18	6.0	0
ENST00000641127.1:lincRNA:AC138627.1	1	12	6.0	0
ENST00000432786.5:nonsense_mediated_decay:ARPC1A	2	36	6.0	0
ENST00000274364.10:protein_coding:IQGAP2	1	30	6.0	0
ENST00000398027.6:protein_coding:ZCWPW1	1	24	6.0	0
ENST00000441989.6:nonsense_mediated_decay:AC004922.1	2	36	6.0	0
ENST00000365598.1:snRNA:RNU4-17P	4	44	5.861111111111111	0
ENST00000364206.1:snRNA:RNU4-51P	4	44	5.861111111111111	0
ENST00000364200.1:snRNA:RNU4-84P	4	44	5.861111111111111	0
ENST00000364383.1:snRNA:RNU4-10P	4	44	5.861111111111111	0
ENST00000384209.1:snRNA:RNU4-52P	4	44	5.861111111111111	0
ENST00000343455.7:protein_coding:DICER1	1	35	5.833333333333333	0
ENST00000474495.1:retained_intron:CEMIP2	1	35	5.833333333333333	0
ENST00000586438.5:protein_coding:ZBTB7C	1	35	5.833333333333333	0
ENST00000396272.7:protein_coding:CEMIP2	1	35	5.833333333333333	0
ENST00000526495.5:protein_coding:DICER1	1	35	5.833333333333333	0
ENST00000377057.5:retained_intron:CEMIP2	1	35	5.833333333333333	0
ENST00000542935.5:nonsense_mediated_decay:CEMIP2	1	35	5.833333333333333	0
ENST00000588982.5:protein_coding:ZBTB7C	1	35	5.833333333333333	0
ENST00000393063.5:protein_coding:DICER1	1	35	5.833333333333333	0
ENST00000377066.9:protein_coding:CEMIP2	1	35	5.833333333333333	0
ENST00000527414.5:protein_coding:DICER1	1	35	5.833333333333333	0
ENST00000532458.1:processed_transcript:DICER1	1	35	5.833333333333333	0
ENST00000535628.6:protein_coding:ZBTB7C	1	35	5.833333333333333	0
ENST00000541352.5:protein_coding:DICER1	1	35	5.833333333333333	0
ENST00000590800.5:protein_coding:ZBTB7C	1	35	5.833333333333333	0
ENST00000634560.1:nonsense_mediated_decay:HIST1H4H	1	29	5.8	0
ENST00000402989.5:protein_coding:SMC6	1	29	5.8	0
ENST00000592189.5:nonsense_mediated_decay:ZNF667	1	58	5.8	0
ENST00000591790.5:protein_coding:ZNF667	1	58	5.8	0
ENST00000351948.8:protein_coding:SMC6	1	29	5.8	0
ENST00000634956.1:nonsense_mediated_decay:HIST1H4H	1	29	5.8	0
ENST00000448223.6:protein_coding:SMC6	1	29	5.8	0
ENST00000397130.7:protein_coding:LRRC57	1	58	5.8	0
ENST00000504075.1:protein_coding:PAIP1	1	29	5.8	0
ENST00000292069.10:protein_coding:ZNF667	1	58	5.8	0
ENST00000504639.5:nonsense_mediated_decay:PAIP1	1	29	5.8	0
ENST00000639422.1:nonsense_mediated_decay:LIAS	1	58	5.8	0
ENST00000323443.6:protein_coding:LRRC57	1	58	5.8	0
ENST00000590766.5:protein_coding:ZNF506	1	58	5.8	0
ENST00000430591.1:nonsense_mediated_decay:SMC6	1	29	5.8	0
ENST00000504904.7:protein_coding:ZNF667	1	58	5.8	0
ENST00000377727.1:protein_coding:HIST1H4H	1	29	5.8	0
ENST00000436644.6:protein_coding:PAIP1	1	29	5.8	0
ENST00000514514.5:protein_coding:PAIP1	1	29	5.8	0
ENST00000446852.5:protein_coding:SMC6	1	29	5.8	0
ENST00000492023.1:retained_intron:TMEM80	1	58	5.8	0
ENST00000563454.5:protein_coding:LRRC57	1	58	5.8	0
ENST00000635491.1:protein_coding:HIST1H4H	1	29	5.8	0
ENST00000306846.7:protein_coding:PAIP1	1	29	5.8	0
ENST00000374571.4:protein_coding:PJA1	1	23	5.75	0
ENST00000374584.3:protein_coding:PJA1	1	23	5.75	0
ENST00000328439.5:protein_coding:MYT1	2	35	5.75	0
ENST00000361478.1:protein_coding:PJA1	1	23	5.75	0
ENST00000536311.5:protein_coding:MYT1	2	35	5.75	0
ENST00000374583.1:protein_coding:PJA1	1	23	5.75	0
ENST00000591475.5:retained_intron:VPS4B	1	23	5.75	0
ENST00000238497.9:protein_coding:VPS4B	1	23	5.75	0
ENST00000589604.5:retained_intron:VPS4B	1	23	5.75	0
ENST00000588059.5:nonsense_mediated_decay:VPS4B	1	23	5.75	0
ENST00000429360.5:protein_coding:MPST	2	21	5.7	0
ENST00000341116.7:protein_coding:MPST	2	21	5.7	0
ENST00000375394.6:protein_coding:SKIV2L	1	17	5.666666666666667	0
ENST00000513030.5:processed_transcript:FAM149A	1	17	5.666666666666667	0
ENST00000465703.5:retained_intron:SKIV2L	1	17	5.666666666666667	0
ENST00000612665.1:rRNA_pseudogene:RNA5SP440	1	17	5.666666666666667	0
ENST00000254803.3:protein_coding:UTP3	1	34	5.666666666666667	0
ENST00000514829.5:processed_transcript:FAM149A	1	17	5.666666666666667	0
ENST00000504462.1:processed_pseudogene:RPSAP70	1	17	5.666666666666667	0
ENST00000474839.5:nonsense_mediated_decay:SKIV2L	1	17	5.666666666666667	0
ENST00000362484.1:rRNA_pseudogene:RNA5SP273	4	27	5.666666666666666	3
ENST00000362739.1:rRNA_pseudogene:RNA5SP124	5	30	5.666666666666666	0
ENST00000586544.1:processed_transcript:ILF3	1	11	5.5	0
ENST00000412681.2:protein_coding:NRGN	1	11	5.5	0
ENST00000363780.1:rRNA_pseudogene:RNA5SP114	1	11	5.5	0
ENST00000396271.7:protein_coding:ACBD5	1	22	5.5	0
ENST00000375897.7:protein_coding:ACBD5	1	22	5.5	0
ENST00000531968.5:nonsense_mediated_decay:HYOU1	1	11	5.5	0
ENST00000284292.10:protein_coding:NRGN	1	11	5.5	0
ENST00000449870.5:protein_coding:ILF3	1	11	5.5	0
ENST00000614668.4:protein_coding:HYOU1	1	11	5.5	0
ENST00000384198.1:misc_RNA:RF00019	4	15	5.5	1
ENST00000384528.1:misc_RNA:RF00019	6	8	5.5	5
ENST00000375905.8:protein_coding:ACBD5	1	22	5.5	0
ENST00000375901.5:protein_coding:ACBD5	1	22	5.5	0
ENST00000435822.5:protein_coding:GUCD1	1	16	5.333333333333333	0
ENST00000407471.7:protein_coding:GUCD1	1	16	5.333333333333333	0
ENST00000278886.10:protein_coding:NINL	1	16	5.333333333333333	0
ENST00000422516.5:protein_coding:NINL	1	16	5.333333333333333	0
ENST00000421050.2:protein_coding:ARHGEF15	1	16	5.333333333333333	0
ENST00000361926.7:protein_coding:ARHGEF15	1	16	5.333333333333333	0
ENST00000621833.4:protein_coding:GUCD1	1	16	5.333333333333333	0
ENST00000647883.1:protein_coding:ARHGEF15	1	16	5.333333333333333	0
ENST00000461642.2:processed_transcript:NINL	1	16	5.333333333333333	0
ENST00000363743.1:rRNA_pseudogene:RNA5SP349	3	39	5.289285714285715	0
ENST00000365393.1:rRNA_pseudogene:RNA5SP22	3	39	5.289285714285715	0
ENST00000364622.1:rRNA_pseudogene:RNA5SP78	3	39	5.289285714285715	0
ENST00000447246.1:protein_coding:LRPPRC	1	21	5.25	0
ENST00000480137.1:retained_intron:CCDC136	1	21	5.25	0
ENST00000464672.1:protein_coding:CCDC136	1	21	5.25	0
ENST00000409946.5:protein_coding:LRPPRC	1	21	5.25	0
ENST00000297788.8:protein_coding:CCDC136	1	21	5.25	0
ENST00000260665.11:protein_coding:LRPPRC	1	21	5.25	0
ENST00000494552.5:protein_coding:CCDC136	1	21	5.25	0
ENST00000409659.5:protein_coding:LRPPRC	1	21	5.25	0
ENST00000603504.1:misc_RNA:RF00100	3	48	5.211904761904762	0
ENST00000344227.6:protein_coding:CARD14	1	31	5.166666666666667	0
ENST00000575500.5:nonsense_mediated_decay:CARD14	1	31	5.166666666666667	0
ENST00000570421.5:protein_coding:CARD14	1	31	5.166666666666667	0
ENST00000648509.1:protein_coding:CARD14	1	31	5.166666666666667	0
ENST00000561529.1:antisense:TAT-AS1	1	31	5.166666666666667	0
ENST00000573882.5:protein_coding:CARD14	1	31	5.166666666666667	0
ENST00000650108.1:protein_coding:FBRSL1	2	21	5.133333333333333	0
ENST00000434748.2:protein_coding:FBRSL1	2	21	5.133333333333333	0
ENST00000363373.1:misc_RNA:RN7SKP79	6	65	5.131832298136647	0
ENST00000363442.1:misc_RNA:RN7SKP255	6	65	5.131832298136647	0
ENST00000468447.1:retained_intron:MKRN1	2	46	5.111111111111111	0
ENST00000602289.1:processed_transcript:AL589843.2	2	46	5.111111111111111	0
ENST00000474576.5:protein_coding:MKRN1	2	46	5.111111111111111	0
ENST00000255977.6:protein_coding:MKRN1	2	46	5.111111111111111	0
ENST00000495305.5:nonsense_mediated_decay:MKRN1	2	46	5.111111111111111	0
ENST00000445872.2:transcribed_processed_pseudogene:AL589843.2	2	46	5.111111111111111	0
ENST00000444706.2:processed_pseudogene:MKRN4P	2	46	5.111111111111111	0
ENST00000463142.1:protein_coding:MKRN1	2	46	5.111111111111111	0
ENST00000475010.5:retained_intron:MKRN1	2	46	5.111111111111111	0
ENST00000362665.1:rRNA_pseudogene:RNA5SP305	2	38	5.089285714285714	0
ENST00000613023.1:snRNA:RNVU1-19	4	83	5.066666666666666	0
ENST00000516408.1:misc_RNA:RF00019	4	5	5.0	5
ENST00000616537.4:processed_transcript:AL158850.1	1	20	5.0	0
ENST00000384550.1:snoRNA:SNORD20	1	5	5.0	5
ENST00000257118.5:protein_coding:PHC2	1	25	5.0	0
ENST00000561760.1:unprocessed_pseudogene:TPSP2	2	5	5.0	5
ENST00000322227.6:lincRNA:FLJ40194	1	5	5.0	5
ENST00000514384.1:protein_coding:SMIM20	1	15	5.0	0
ENST00000640438.1:protein_coding:ZNF345	4	5	5.0	5
ENST00000591852.1:retained_intron:C19orf33	1	20	5.0	0
ENST00000504562.1:processed_transcript:RPL37	1	25	5.0	0
ENST00000589986.2:retained_intron:C19orf33	1	20	5.0	0
ENST00000621913.4:processed_transcript:AL158850.1	1	20	5.0	0
ENST00000545059.5:retained_intron:ATP6V0A2	3	5	5.0	5
ENST00000517013.1:misc_RNA:RF00019	2	5	5.0	5
ENST00000274242.9:protein_coding:RPL37	1	25	5.0	0
ENST00000485928.5:processed_transcript:PHC2	1	25	5.0	0
ENST00000507642.5:processed_transcript:RPL37	1	25	5.0	0
ENST00000431992.5:protein_coding:PHC2	1	25	5.0	0
ENST00000505390.1:processed_pseudogene:YWHAEP4	1	5	5.0	5
ENST00000614775.4:protein_coding:SMIM20	1	15	5.0	0
ENST00000506197.2:protein_coding:SMIM20	1	15	5.0	0
ENST00000373418.7:protein_coding:PHC2	1	25	5.0	0
ENST00000492636.1:processed_pseudogene:AL049874.2	1	25	5.0	0
ENST00000301246.9:protein_coding:C19orf33	1	20	5.0	0
ENST00000508493.1:protein_coding:RPL37	1	25	5.0	0
ENST00000588605.5:protein_coding:C19orf33	1	20	5.0	0
ENST00000381679.8:protein_coding:SON	1	5	5.0	5
ENST00000394670.8:protein_coding:ZNF207	5	6	5.0	4
ENST00000612486.4:processed_transcript:AL158850.1	1	20	5.0	0
ENST00000358430.7:protein_coding:TXLNB	1	20	5.0	0
ENST00000373422.7:protein_coding:PHC2	1	25	5.0	0
ENST00000483289.2:antisense:AC008040.1	2	5	5.0	5
ENST00000315073.9:protein_coding:TRIM41	2	28	4.966666666666667	0
ENST00000503114.1:nonsense_mediated_decay:TRIM41	2	28	4.966666666666667	0
ENST00000508930.1:retained_intron:TRIM41	2	28	4.966666666666667	0
ENST00000351937.9:protein_coding:TRIM41	2	28	4.966666666666667	0
ENST00000515223.1:retained_intron:TRIM41	2	28	4.966666666666667	0
ENST00000377970.6:protein_coding:MYC	2	32	4.892857142857143	0
ENST00000621592.5:protein_coding:MYC	2	32	4.892857142857143	0
ENST00000259523.10:protein_coding:MYC	2	32	4.892857142857143	0
ENST00000262873.11:protein_coding:MYH7B	1	29	4.833333333333333	0
ENST00000479017.5:protein_coding:RPL29	1	29	4.833333333333333	0
ENST00000294189.10:protein_coding:RPL29	1	29	4.833333333333333	0
ENST00000480306.5:nonsense_mediated_decay:RPL29	1	29	4.833333333333333	0
ENST00000618182.4:protein_coding:MYH7B	1	29	4.833333333333333	0
ENST00000648640.1:protein_coding:RPL29	1	29	4.833333333333333	0
ENST00000466397.5:protein_coding:RPL29	1	29	4.833333333333333	0
ENST00000495383.5:protein_coding:RPL29	1	29	4.833333333333333	0
ENST00000384472.1:snRNA:RNU1-148P	3	70	4.742296918767507	0
ENST00000457542.6:protein_coding:MAPKBP1	1	28	4.666666666666667	0
ENST00000514566.5:protein_coding:MAPKBP1	1	28	4.666666666666667	0
ENST00000618962.4:retained_intron:GTF2IRD2P1	1	28	4.666666666666667	0
ENST00000449689.2:transcribed_unprocessed_pseudogene:GTF2IRD2P1	1	28	4.666666666666667	0
ENST00000505061.5:retained_intron:MAPKBP1	1	28	4.666666666666667	0
ENST00000418185.6:nonsense_mediated_decay:GTF2IRD2B	1	28	4.666666666666667	0
ENST00000512970.5:nonsense_mediated_decay:MAPKBP1	1	28	4.666666666666667	0
ENST00000505373.5:nonsense_mediated_decay:MAPKBP1	1	28	4.666666666666667	0
ENST00000472837.5:protein_coding:GTF2IRD2B	1	28	4.666666666666667	0
ENST00000611835.4:retained_intron:GTF2IRD2B	1	28	4.666666666666667	0
ENST00000456763.6:protein_coding:MAPKBP1	1	28	4.666666666666667	0
ENST00000620147.4:processed_transcript:GTF2IRD2P1	1	28	4.666666666666667	0
ENST00000472694.1:retained_intron:HBA1	4	22	4.666666666666666	0
ENST00000482565.1:retained_intron:HBA2	4	22	4.666666666666666	0
ENST00000564138.5:protein_coding:PLCG2	4	53	4.611904761904762	0
ENST00000363673.1:misc_RNA:RN7SKP176	4	53	4.611904761904762	0
ENST00000541547.5:protein_coding:IL20RA	1	23	4.6	0
ENST00000468393.5:protein_coding:IL20RA	1	23	4.6	0
ENST00000367748.4:protein_coding:IL20RA	1	23	4.6	0
ENST00000316649.9:protein_coding:IL20RA	1	23	4.6	0
ENST00000367746.3:protein_coding:IL20RA	1	23	4.6	0
ENST00000439189.1:processed_pseudogene:RPL13AP5	3	69	4.588888888888889	0
ENST00000484130.1:processed_pseudogene:RPL13AP25	3	69	4.588888888888889	0
ENST00000467825.2:protein_coding:RPL13A	3	69	4.588888888888889	0
ENST00000621674.4:protein_coding:RPL13A	3	69	4.588888888888889	0
ENST00000479992.5:retained_intron:RPL13A	3	69	4.588888888888889	0
ENST00000391857.8:protein_coding:RPL13A	3	69	4.588888888888889	0
ENST00000477613.6:processed_transcript:RPL13A	3	69	4.588888888888889	0
ENST00000495623.1:processed_pseudogene:AC024940.2	3	69	4.588888888888889	0
ENST00000476300.1:retained_intron:RPL13A	3	69	4.588888888888889	0
ENST00000459725.1:processed_pseudogene:RPL13AP20	3	69	4.588888888888889	0
ENST00000624069.3:nonsense_mediated_decay:RPL13A	3	69	4.588888888888889	0
ENST00000357654.8:protein_coding:BRCA1	1	32	4.571428571428571	0
ENST00000354071.7:protein_coding:BRCA1	1	32	4.571428571428571	0
ENST00000461221.5:nonsense_mediated_decay:BRCA1	1	32	4.571428571428571	0
ENST00000461574.1:protein_coding:BRCA1	1	32	4.571428571428571	0
ENST00000493795.5:protein_coding:BRCA1	1	32	4.571428571428571	0
ENST00000471181.7:protein_coding:BRCA1	1	32	4.571428571428571	0
ENST00000644379.1:protein_coding:BRCA1	1	32	4.571428571428571	0
ENST00000248104.11:protein_coding:UNKL	1	27	4.5	0
ENST00000521903.5:protein_coding:ATAD2	1	27	4.5	0
ENST00000527952.1:protein_coding:PTPRJ	1	27	4.5	0
ENST00000418331.6:protein_coding:PTPRJ	1	27	4.5	0
ENST00000519124.5:nonsense_mediated_decay:ATAD2	1	27	4.5	0
ENST00000534257.1:processed_transcript:ATAD2	1	27	4.5	0
ENST00000403703.5:nonsense_mediated_decay:UNKL	1	27	4.5	0
ENST00000508903.6:protein_coding:UNKL	1	27	4.5	0
ENST00000397464.5:protein_coding:UNKL	1	27	4.5	0
ENST00000411726.6:protein_coding:AKR1D1	1	9	4.5	0
ENST00000607355.2:protein_coding:HIST2H2AA4	2	9	4.5	0
ENST00000365394.1:rRNA_pseudogene:RNA5SP77	5	7	4.5	2
ENST00000511095.2:retained_intron:UNKL	1	27	4.5	0
ENST00000521496.5:retained_intron:ATAD2	1	27	4.5	0
ENST00000287394.9:protein_coding:ATAD2	1	27	4.5	0
ENST00000526550.1:processed_transcript:PTPRJ	1	27	4.5	0
ENST00000363781.1:misc_RNA:RF00019	7	10	4.5	1
ENST00000440289.6:protein_coding:PTPRJ	1	27	4.5	0
ENST00000615445.4:protein_coding:PTPRJ	1	27	4.5	0
ENST00000369159.2:protein_coding:HIST2H2AA3	2	9	4.5	0
ENST00000613246.4:protein_coding:PTPRJ	1	27	4.5	0
ENST00000389221.8:protein_coding:UNKL	1	27	4.5	0
ENST00000517666.5:nonsense_mediated_decay:ATAD2	1	27	4.5	0
ENST00000242375.7:protein_coding:AKR1D1	1	9	4.5	0
ENST00000457622.1:processed_pseudogene:ACTG1P9	2	60	4.444444444444445	0
ENST00000371103.8:protein_coding:LCOR	1	31	4.428571428571429	0
ENST00000554001.5:nonsense_mediated_decay:NFKBIA	1	31	4.428571428571429	0
ENST00000556664.1:retained_intron:NFKBIA	1	31	4.428571428571429	0
ENST00000371097.8:protein_coding:LCOR	1	31	4.428571428571429	0
ENST00000557389.1:protein_coding:NFKBIA	1	31	4.428571428571429	0
ENST00000469510.1:retained_intron:LCOR	1	31	4.428571428571429	0
ENST00000557140.5:protein_coding:NFKBIA	1	31	4.428571428571429	0
ENST00000356016.7:protein_coding:LCOR	1	31	4.428571428571429	0
ENST00000557100.5:processed_transcript:NFKBIA	1	31	4.428571428571429	0
ENST00000540664.6:protein_coding:LCOR	1	31	4.428571428571429	0
ENST00000216797.9:protein_coding:NFKBIA	1	31	4.428571428571429	0
ENST00000493486.1:processed_transcript:LCOR	1	31	4.428571428571429	0
ENST00000557459.1:retained_intron:NFKBIA	1	31	4.428571428571429	0
ENST00000302475.8:protein_coding:MCC	1	22	4.4	0
ENST00000408903.6:protein_coding:MCC	1	22	4.4	0
ENST00000624689.3:protein_coding:MCC	1	22	4.4	0
ENST00000514701.5:protein_coding:MCC	1	22	4.4	0
ENST00000515367.6:protein_coding:MCC	1	22	4.4	0
ENST00000384511.1:misc_RNA:RF00019	10	13	4.371496005371858	4
ENST00000553257.5:protein_coding:DNM1L	2	61	4.357142857142858	0
ENST00000548750.5:protein_coding:DNM1L	2	61	4.357142857142858	0
ENST00000549701.5:protein_coding:DNM1L	2	61	4.357142857142858	0
ENST00000548671.5:processed_transcript:DNM1L	2	61	4.357142857142858	0
ENST00000381000.8:protein_coding:DNM1L	2	61	4.357142857142858	0
ENST00000551476.5:protein_coding:DNM1L	2	61	4.357142857142858	0
ENST00000413295.6:nonsense_mediated_decay:DNM1L	2	61	4.357142857142858	0
ENST00000549926.5:processed_transcript:DNM1L	2	61	4.357142857142858	0
ENST00000550154.5:protein_coding:DNM1L	2	61	4.357142857142858	0
ENST00000266481.10:protein_coding:DNM1L	2	61	4.357142857142858	0
ENST00000358214.9:protein_coding:DNM1L	2	61	4.357142857142858	0
ENST00000546757.5:nonsense_mediated_decay:DNM1L	2	61	4.357142857142858	0
ENST00000547312.5:protein_coding:DNM1L	2	61	4.357142857142858	0
ENST00000452533.6:protein_coding:DNM1L	2	61	4.357142857142858	0
ENST00000362973.1:rRNA_pseudogene:RNA5SP358	4	5	4.333333333333334	4
ENST00000483092.1:processed_transcript:CCSAP	1	13	4.333333333333333	0
ENST00000284617.6:protein_coding:CCSAP	1	13	4.333333333333333	0
ENST00000647500.1:protein_coding:FRY	1	26	4.333333333333333	0
ENST00000524795.5:nonsense_mediated_decay:DIS3L	1	26	4.333333333333333	0
ENST00000477712.2:nonsense_mediated_decay:FRY	1	26	4.333333333333333	0
ENST00000319212.8:protein_coding:DIS3L	1	26	4.333333333333333	0
ENST00000366687.5:protein_coding:CCSAP	1	13	4.333333333333333	0
ENST00000530537.1:nonsense_mediated_decay:DIS3L	1	26	4.333333333333333	0
ENST00000564909.5:retained_intron:DIS3L	1	26	4.333333333333333	0
ENST00000565281.5:retained_intron:DIS3L	1	26	4.333333333333333	0
ENST00000645780.1:protein_coding:FRY	1	26	4.333333333333333	0
ENST00000319194.9:protein_coding:DIS3L	1	26	4.333333333333333	0
ENST00000642040.1:protein_coding:FRY	1	26	4.333333333333333	0
ENST00000380250.7:protein_coding:FRY	1	26	4.333333333333333	0
ENST00000542859.5:protein_coding:FRY	1	26	4.333333333333333	0
ENST00000363327.1:snRNA:RNU1-21P	5	78	4.330753353973169	0
ENST00000384750.1:misc_RNA:RF00019	5	53	4.296683680584609	2
ENST00000384539.1:misc_RNA:RN7SKP62	2	35	4.283333333333333	0
ENST00000452866.1:unprocessed_pseudogene:GSTA11P	1	34	4.25	0
ENST00000363804.1:misc_RNA:RN7SKP160	1	34	4.25	0
ENST00000412182.1:unprocessed_pseudogene:GSTA10P	1	34	4.25	0
ENST00000364888.1:misc_RNA:RN7SKP55	1	34	4.25	0
ENST00000431899.2:protein_coding:GSTA3	1	34	4.25	0
ENST00000370968.5:protein_coding:GSTA3	1	34	4.25	0
ENST00000485520.5:processed_transcript:INSIG2	1	17	4.25	0
ENST00000365522.1:misc_RNA:RN7SKP292	1	34	4.25	0
ENST00000411929.5:nonsense_mediated_decay:INSIG2	1	17	4.25	0
ENST00000476213.1:processed_transcript:GSTA1	1	34	4.25	0
ENST00000471186.5:processed_transcript:INSIG2	1	17	4.25	0
ENST00000245787.8:protein_coding:INSIG2	1	17	4.25	0
ENST00000493422.2:protein_coding:GSTA2	1	34	4.25	0
ENST00000334575.5:protein_coding:GSTA1	1	34	4.25	0
ENST00000365031.1:misc_RNA:RN7SKP48	1	34	4.25	0
ENST00000211122.3:protein_coding:GSTA3	1	34	4.25	0
ENST00000365138.1:misc_RNA:RF00019	3	31	4.230769230769231	2
ENST00000576532.1:protein_coding:CCNE1	1	21	4.2	0
ENST00000609983.1:lincRNA:MAPKAPK5-AS1	1	21	4.2	0
ENST00000609228.1:lincRNA:MAPKAPK5-AS1	1	21	4.2	0
ENST00000590479.5:lincRNA:MAPKAPK5-AS1	1	21	4.2	0
ENST00000357943.9:protein_coding:CCNE1	1	21	4.2	0
ENST00000444983.6:protein_coding:CCNE1	1	21	4.2	0
ENST00000262643.7:protein_coding:CCNE1	1	21	4.2	0
ENST00000575243.5:protein_coding:CCNE1	1	21	4.2	0
ENST00000456429.5:lincRNA:MAPKAPK5-AS1	1	21	4.2	0
ENST00000428207.4:lincRNA:MAPKAPK5-AS1	1	21	4.2	0
ENST00000520751.1:protein_coding:MYC	1	29	4.142857142857143	0
ENST00000269703.7:protein_coding:CYP4F22	1	29	4.142857142857143	0
ENST00000601005.2:protein_coding:CYP4F22	1	29	4.142857142857143	0
ENST00000524013.1:protein_coding:MYC	1	29	4.142857142857143	0
ENST00000517291.1:protein_coding:MYC	1	29	4.142857142857143	0
ENST00000613283.2:protein_coding:MYC	1	29	4.142857142857143	0
ENST00000439229.2:processed_pseudogene:VDAC1P1	2	26	4.125	1
ENST00000491451.3:misc_RNA:RN7SL242P	4	64	4.123569794050343	1
ENST00000480301.1:retained_intron:ACTB	8	61	4.101470588235295	0
ENST00000477812.1:retained_intron:ACTB	8	61	4.101470588235295	0
ENST00000645025.1:retained_intron:ACTB	8	61	4.101470588235295	0
ENST00000390851.1:snRNA:RNU1-82P	2	59	4.095238095238095	0
ENST00000384619.1:snRNA:RNVU1-17	2	65	4.083333333333333	0
ENST00000373456.11:protein_coding:RNF19B	1	12	4.0	0
ENST00000439234.5:antisense:AC006145.1	2	4	4.0	4
ENST00000392025.5:protein_coding:SPTBN4	1	24	4.0	0
ENST00000464869.5:processed_transcript:BAG6	1	20	4.0	0
ENST00000409225.2:protein_coding:CHMP3	2	32	4.0	0
ENST00000336079.7:protein_coding:DDX3Y	1	24	4.0	0
ENST00000624923.1:antisense:AP000350.7	2	8	4.0	0
ENST00000619291.4:protein_coding:ZNF800	1	12	4.0	0
ENST00000384562.1:misc_RNA:RF00019	3	4	4.0	4
ENST00000317287.5:protein_coding:DNAJC14	1	20	4.0	0
ENST00000364995.1:snoRNA:SNORD50B	3	12	4.0	0
ENST00000357606.7:protein_coding:DNAJC14	1	20	4.0	0
ENST00000598775.1:retained_intron:SPTBN4	1	24	4.0	0
ENST00000393773.7:processed_transcript:CHMP3	2	32	4.0	0
ENST00000581356.1:nonsense_mediated_decay:SLC9A3R1	1	16	4.0	0
ENST00000558801.1:processed_transcript:DNM1P51	2	4	4.0	4
ENST00000247207.6:protein_coding:HSPA2	1	8	4.0	0
ENST00000211379.9:protein_coding:BAG6	1	20	4.0	0
ENST00000413388.2:protein_coding:SLC9A3R1	1	16	4.0	0
ENST00000618417.1:protein_coding:MRTFA	2	8	4.0	0
ENST00000486404.5:processed_transcript:CHMP3	2	32	4.0	0
ENST00000409810.6:processed_transcript:CHMP3	2	32	4.0	0
ENST00000364853.2:misc_RNA:RF00019	2	4	4.0	4
ENST00000262613.9:protein_coding:SLC9A3R1	1	16	4.0	0
ENST00000360160.8:protein_coding:DDX3Y	1	24	4.0	0
ENST00000506884.1:lincRNA:PART1	3	4	4.0	4
ENST00000475531.1:retained_intron:TBC1D1	3	4	4.0	4
ENST00000604011.5:protein_coding:RNF103-CHMP3	2	32	4.0	0
ENST00000466032.1:processed_transcript:CHMP3	2	32	4.0	0
ENST00000263856.8:protein_coding:CHMP3	2	32	4.0	0
ENST00000418619.5:protein_coding:PTH1R	4	4	4.0	4
ENST00000547445.1:protein_coding:DNAJC14	1	20	4.0	0
ENST00000306085.10:protein_coding:TRIM56	1	4	4.0	4
ENST00000440757.2:protein_coding:RNF103-CHMP3	2	32	4.0	0
ENST00000352632.7:protein_coding:SPTBN4	1	24	4.0	0
ENST00000375964.10:protein_coding:BAG6	1	20	4.0	0
ENST00000454054.5:protein_coding:DDX3Y	1	24	4.0	0
ENST00000546957.1:protein_coding:DNAJC14	1	20	4.0	0
ENST00000363549.1:misc_RNA:RF00019	3	4	4.0	4
ENST00000496708.1:processed_transcript:PCGF5	1	4	4.0	4
ENST00000464126.1:processed_transcript:BAG6	1	20	4.0	0
ENST00000370025.8:protein_coding:PRPF38B	2	4	4.0	4
ENST00000469101.1:processed_transcript:DDX3Y	1	24	4.0	0
ENST00000365254.1:misc_RNA:RNY4P3	4	4	4.0	4
ENST00000427501.5:retained_intron:SNHG5	3	12	4.0	0
ENST00000595535.5:protein_coding:SPTBN4	1	24	4.0	0
ENST00000235150.4:protein_coding:RNF19B	1	12	4.0	0
ENST00000440554.1:protein_coding:DDX3Y	1	24	4.0	0
ENST00000598249.5:protein_coding:SPTBN4	1	24	4.0	0
ENST00000394709.2:protein_coding:HSPA2	1	8	4.0	0
ENST00000375976.8:protein_coding:BAG6	1	20	4.0	0
ENST00000356990.9:protein_coding:RNF19B	1	12	4.0	0
ENST00000317269.7:protein_coding:DNAJC14	1	20	4.0	0
ENST00000338932.7:protein_coding:SPTBN4	1	24	4.0	0
ENST00000472510.5:processed_transcript:DDX3Y	1	24	4.0	0
ENST00000384333.1:misc_RNA:RF00019	4	4	4.0	4
ENST00000578958.1:retained_intron:SLC9A3R1	1	16	4.0	0
ENST00000432588.5:protein_coding:ACTB	7	60	3.9764705882352946	0
ENST00000417101.2:protein_coding:ACTB	7	60	3.9764705882352946	0
ENST00000642480.1:protein_coding:ACTB	7	60	3.9764705882352946	0
ENST00000484841.6:processed_transcript:ACTB	7	60	3.9764705882352946	0
ENST00000443528.5:protein_coding:ACTB	7	60	3.9764705882352946	0
ENST00000325997.13:nonsense_mediated_decay:IQCE	1	39	3.9	0
ENST00000623361.3:protein_coding:IQCE	1	39	3.9	0
ENST00000470731.5:retained_intron:IQCE	1	39	3.9	0
ENST00000476665.5:protein_coding:IQCE	1	39	3.9	0
ENST00000438376.6:protein_coding:IQCE	1	39	3.9	0
ENST00000611775.4:protein_coding:IQCE	1	39	3.9	0
ENST00000490913.1:retained_intron:IQCE	1	39	3.9	0
ENST00000325979.11:protein_coding:IQCE	1	39	3.9	0
ENST00000402050.6:protein_coding:IQCE	1	39	3.9	0
ENST00000404984.5:protein_coding:IQCE	1	39	3.9	0
ENST00000619178.1:snoRNA:SNORD3D	4	58	3.8666666666666667	0
ENST00000573866.2:lincRNA:AC007952.4	4	58	3.8666666666666667	0
ENST00000630092.1:snoRNA:SNORD3D	4	58	3.8666666666666667	0
ENST00000384579.1:snRNA:RNU4-70P	3	32	3.861111111111111	0
ENST00000365233.1:snRNA:RNU4-12P	3	32	3.861111111111111	0
ENST00000568327.5:nonsense_mediated_decay:AP1G1	3	27	3.857142857142857	0
ENST00000566179.1:nonsense_mediated_decay:AP1G1	3	27	3.857142857142857	0
ENST00000565642.5:retained_intron:AP1G1	3	27	3.857142857142857	0
ENST00000492260.5:retained_intron:ABCA2	1	27	3.857142857142857	0
ENST00000487109.5:nonsense_mediated_decay:ABCA2	1	27	3.857142857142857	0
ENST00000459850.5:retained_intron:ABCA2	1	27	3.857142857142857	0
ENST00000299980.8:protein_coding:AP1G1	3	27	3.857142857142857	0
ENST00000614293.4:protein_coding:ABCA2	1	27	3.857142857142857	0
ENST00000371605.7:protein_coding:ABCA2	1	27	3.857142857142857	0
ENST00000569748.5:protein_coding:AP1G1	3	27	3.857142857142857	0
ENST00000565009.5:nonsense_mediated_decay:AP1G1	3	27	3.857142857142857	0
ENST00000341511.10:protein_coding:ABCA2	1	27	3.857142857142857	0
ENST00000265662.9:protein_coding:ABCA2	1	27	3.857142857142857	0
ENST00000393512.7:protein_coding:AP1G1	3	27	3.857142857142857	0
ENST00000599806.5:protein_coding:VAV1	2	26	3.8285714285714283	0
ENST00000596764.5:protein_coding:VAV1	2	26	3.8285714285714283	0
ENST00000539284.2:protein_coding:VAV1	2	26	3.8285714285714283	0
ENST00000602142.5:protein_coding:VAV1	2	26	3.8285714285714283	0
ENST00000304076.6:protein_coding:VAV1	2	26	3.8285714285714283	0
ENST00000485560.5:nonsense_mediated_decay:ZNF248	1	15	3.75	0
ENST00000374648.7:protein_coding:ZNF248	1	15	3.75	0
ENST00000611278.4:protein_coding:ZNF248	1	15	3.75	0
ENST00000395867.7:protein_coding:ZNF248	1	15	3.75	0
ENST00000384284.1:misc_RNA:RNY4P13	4	32	3.730769230769231	0
ENST00000590718.1:unprocessed_pseudogene:AC104996.3	4	32	3.730769230769231	0
ENST00000424123.7:protein_coding:BPTF	3	26	3.714285714285714	0
ENST00000362449.1:misc_RNA:RN7SKP25	3	40	3.683333333333333	0
ENST00000377967.8:protein_coding:KDM6A	1	22	3.6666666666666665	0
ENST00000563630.5:protein_coding:ZNF598	3	22	3.6666666666666665	0
ENST00000562988.5:retained_intron:ZNF598	3	22	3.6666666666666665	0
ENST00000543216.5:protein_coding:KDM6A	1	22	3.6666666666666665	0
ENST00000564824.5:retained_intron:ZNF598	3	22	3.6666666666666665	0
ENST00000611820.4:protein_coding:KDM6A	1	22	3.6666666666666665	0
ENST00000565396.5:retained_intron:ZNF598	3	22	3.6666666666666665	0
ENST00000562103.1:protein_coding:ZNF598	3	22	3.6666666666666665	0
ENST00000621147.4:protein_coding:KDM6A	1	22	3.6666666666666665	0
ENST00000567625.1:nonsense_mediated_decay:ZNF598	3	22	3.6666666666666665	0
ENST00000382899.8:protein_coding:KDM6A	1	22	3.6666666666666665	0
ENST00000536777.5:protein_coding:KDM6A	1	22	3.6666666666666665	0
ENST00000363997.1:misc_RNA:RN7SKP36	2	39	3.65	0
ENST00000647020.1:protein_coding:HBB	4	29	3.6	0
ENST00000633227.1:nonsense_mediated_decay:HBB	4	29	3.6	0
ENST00000335295.4:protein_coding:HBB	4	29	3.6	0
ENST00000394207.6:protein_coding:ZFYVE1	1	25	3.5714285714285716	0
ENST00000409672.5:protein_coding:SCN9A	1	25	3.5714285714285716	0
ENST00000524522.5:retained_intron:TMEM25	1	25	3.5714285714285716	0
ENST00000533627.5:retained_intron:TMEM25	1	25	3.5714285714285716	0
ENST00000354064.11:protein_coding:TMEM25	1	25	3.5714285714285716	0
ENST00000556040.1:retained_intron:ZFYVE1	1	25	3.5714285714285716	0
ENST00000644316.1:protein_coding:SCN9A	1	25	3.5714285714285716	0
ENST00000553891.5:protein_coding:ZFYVE1	1	25	3.5714285714285716	0
ENST00000556761.1:retained_intron:ZFYVE1	1	25	3.5714285714285716	0
ENST00000646694.1:retained_intron:SCN9A	1	25	3.5714285714285716	0
ENST00000409435.6:protein_coding:SCN9A	1	25	3.5714285714285716	0
ENST00000303354.11:protein_coding:SCN9A	1	25	3.5714285714285716	0
ENST00000556143.5:protein_coding:ZFYVE1	1	25	3.5714285714285716	0
ENST00000555072.1:protein_coding:ZFYVE1	1	25	3.5714285714285716	0
ENST00000411589.6:protein_coding:TMEM25	1	25	3.5714285714285716	0
ENST00000642356.1:protein_coding:SCN9A	1	25	3.5714285714285716	0
ENST00000645907.1:protein_coding:SCN9A	1	25	3.5714285714285716	0
ENST00000524725.5:protein_coding:TMEM25	1	25	3.5714285714285716	0
ENST00000313236.9:protein_coding:TMEM25	1	25	3.5714285714285716	0
ENST00000318876.9:protein_coding:ZFYVE1	1	25	3.5714285714285716	0
ENST00000359862.8:protein_coding:TMEM25	1	25	3.5714285714285716	0
ENST00000236957.9:protein_coding:EEF1B2	3	32	3.555555555555556	0
ENST00000519625.1:processed_pseudogene:EEF1B2P2	3	32	3.555555555555556	0
ENST00000445505.5:protein_coding:EEF1B2	3	32	3.555555555555556	0
ENST00000455150.1:nonsense_mediated_decay:EEF1B2	3	32	3.555555555555556	0
ENST00000392222.6:protein_coding:EEF1B2	3	32	3.555555555555556	0
ENST00000429769.5:nonsense_mediated_decay:EEF1B2	3	32	3.555555555555556	0
ENST00000447718.1:processed_pseudogene:EEF1B2P3	3	32	3.555555555555556	0
ENST00000445713.1:processed_pseudogene:EEF1B2P6	3	32	3.555555555555556	0
ENST00000392221.5:protein_coding:EEF1B2	3	32	3.555555555555556	0
ENST00000384478.1:misc_RNA:RF00019	4	65	3.535450935904708	2
ENST00000539144.5:protein_coding:NLRC5	2	35	3.5	0
ENST00000488096.5:retained_intron:NAPRT	1	7	3.5	0
ENST00000540182.5:nonsense_mediated_decay:NLRC5	2	35	3.5	0
ENST00000545081.5:nonsense_mediated_decay:NLRC5	2	35	3.5	0
ENST00000355568.8:protein_coding:NEK5	1	14	3.5	0
ENST00000647945.1:protein_coding:NEK5	1	14	3.5	0
ENST00000446507.5:protein_coding:PTCRA	2	14	3.5	0
ENST00000538110.5:protein_coding:NLRC5	2	35	3.5	0
ENST00000262510.10:protein_coding:NLRC5	2	35	3.5	0
ENST00000616441.2:protein_coding:PTCRA	2	14	3.5	0
ENST00000578430.1:retained_intron:SRSF1	1	28	3.5	0
ENST00000543030.5:protein_coding:NLRC5	2	35	3.5	0
ENST00000436936.5:protein_coding:NLRC5	2	35	3.5	0
ENST00000465811.7:nonsense_mediated_decay:NEK5	1	14	3.5	0
ENST00000538805.5:protein_coding:NLRC5	2	35	3.5	0
ENST00000364248.1:misc_RNA:RF00019	3	7	3.5	0
ENST00000441198.4:protein_coding:PTCRA	2	14	3.5	0
ENST00000242728.4:protein_coding:BHLHE41	1	7	3.5	0
ENST00000304672.5:protein_coding:PTCRA	2	14	3.5	0
ENST00000617045.1:protein_coding:NEK5	1	14	3.5	0
ENST00000538453.5:nonsense_mediated_decay:NLRC5	2	35	3.5	0
ENST00000585096.1:protein_coding:SRSF1	1	28	3.5	0
ENST00000539881.5:nonsense_mediated_decay:NLRC5	2	35	3.5	0
ENST00000647275.1:protein_coding:ACTB	1	31	3.4444444444444446	0
ENST00000601452.5:retained_intron:VAV1	1	24	3.4285714285714284	0
ENST00000597967.5:retained_intron:VAV1	1	24	3.4285714285714284	0
ENST00000211998.9:protein_coding:VCL	2	18	3.4222222222222225	0
ENST00000624354.3:nonsense_mediated_decay:VCL	2	18	3.4222222222222225	0
ENST00000623461.3:processed_transcript:VCL	2	18	3.4222222222222225	0
ENST00000472585.1:retained_intron:VCL	2	18	3.4222222222222225	0
ENST00000372755.7:protein_coding:VCL	2	18	3.4222222222222225	0
ENST00000570161.5:protein_coding:MGA	1	17	3.4	0
ENST00000545763.5:protein_coding:MGA	1	17	3.4	0
ENST00000219905.11:protein_coding:MGA	1	17	3.4	0
ENST00000563576.5:protein_coding:MGA	1	17	3.4	0
ENST00000566586.5:protein_coding:MGA	1	17	3.4	0
ENST00000512627.1:protein_coding:ELF2	1	20	3.3333333333333335	0
ENST00000358635.7:protein_coding:ELF2	1	20	3.3333333333333335	0
ENST00000379549.6:protein_coding:ELF2	1	20	3.3333333333333335	0
ENST00000514606.1:retained_intron:ELF2	1	20	3.3333333333333335	0
ENST00000420916.6:protein_coding:ELF2	1	20	3.3333333333333335	0
ENST00000510408.5:protein_coding:ELF2	1	20	3.3333333333333335	0
ENST00000510626.5:retained_intron:HTT	1	23	3.2857142857142856	0
ENST00000605788.5:protein_coding:NOLC1	1	23	3.2857142857142856	0
ENST00000488254.6:protein_coding:NOLC1	1	23	3.2857142857142856	0
ENST00000405356.5:protein_coding:NOLC1	1	23	3.2857142857142856	0
ENST00000476468.5:protein_coding:NOLC1	1	23	3.2857142857142856	0
ENST00000370007.5:protein_coding:NOLC1	1	23	3.2857142857142856	0
ENST00000355072.10:protein_coding:HTT	1	23	3.2857142857142856	0
ENST00000475226.1:retained_intron:HBB	3	28	3.2666666666666666	0
ENST00000485743.1:protein_coding:HBB	3	28	3.2666666666666666	0
ENST00000466981.3:misc_RNA:RN7SL197P	2	10	3.2	0
ENST00000471327.3:misc_RNA:RN7SL825P	2	10	3.2	0
ENST00000320868.9:protein_coding:HBA1	3	19	3.166666666666667	0
ENST00000251595.11:protein_coding:HBA2	3	19	3.166666666666667	0
ENST00000515834.1:retained_intron:TRIM41	1	19	3.1666666666666665	0
ENST00000361492.8:protein_coding:GLI2	1	22	3.142857142857143	0
ENST00000438299.5:nonsense_mediated_decay:GLI2	1	22	3.142857142857143	0
ENST00000452319.5:protein_coding:GLI2	1	22	3.142857142857143	0
ENST00000452692.5:nonsense_mediated_decay:GLI2	1	22	3.142857142857143	0
ENST00000341310.10:nonsense_mediated_decay:GLI2	1	22	3.142857142857143	0
ENST00000437950.5:nonsense_mediated_decay:GLI2	1	22	3.142857142857143	0
ENST00000445186.5:nonsense_mediated_decay:GLI2	1	22	3.142857142857143	0
ENST00000265333.7:protein_coding:VDAC1	1	25	3.125	0
ENST00000430062.1:processed_pseudogene:VDAC1P6	1	25	3.125	0
ENST00000466080.1:processed_transcript:VDAC1	1	25	3.125	0
ENST00000395044.7:protein_coding:VDAC1	1	25	3.125	0
ENST00000395047.6:protein_coding:VDAC1	1	25	3.125	0
ENST00000434069.1:processed_pseudogene:VDAC1P3	1	25	3.125	0
ENST00000425992.2:protein_coding:VDAC1	1	25	3.125	0
ENST00000486780.3:misc_RNA:RN7SL97P	2	62	3.070938215102975	0
ENST00000357901.4:protein_coding:ZNF441	2	3	3.0	3
ENST00000574723.5:nonsense_mediated_decay:RPS15A	1	36	3.0	0
ENST00000634080.1:protein_coding:DNAJB6	1	15	3.0	0
ENST00000486930.5:retained_intron:RPL13A	2	15	3.0	0
ENST00000576436.5:protein_coding:RPS15A	1	36	3.0	0
ENST00000641586.1:processed_transcript:AC092902.5	1	3	3.0	3
ENST00000618889.1:processed_pseudogene:AL445670.1	2	3	3.0	3
ENST00000589932.1:antisense:AC008738.3	1	3	3.0	3
ENST00000322989.8:protein_coding:RPS15A	1	36	3.0	0
ENST00000552516.5:protein_coding:TGFBR1	1	12	3.0	0
ENST00000638356.1:antisense:AD000090.1	3	3	3.0	3
ENST00000573554.1:processed_transcript:RPS15A	1	36	3.0	0
ENST00000324501.9:protein_coding:PSEN1	1	3	3.0	3
ENST00000465908.5:processed_transcript:DNAJB6	1	15	3.0	0
ENST00000345097.8:protein_coding:FOXN3	1	3	3.0	3
ENST00000576008.5:nonsense_mediated_decay:RPS15A	1	36	3.0	0
ENST00000523422.1:antisense:AC012213.1	1	15	3.0	0
ENST00000491100.5:processed_transcript:GNAI2	1	3	3.0	3
ENST00000563390.5:protein_coding:RPS15A	1	36	3.0	0
ENST00000572008.5:nonsense_mediated_decay:RPS15A	1	36	3.0	0
ENST00000569365.6:nonsense_mediated_decay:RPS15A	1	36	3.0	0
ENST00000567078.2:protein_coding:AC138811.2	1	36	3.0	0
ENST00000562935.5:nonsense_mediated_decay:RPS15A	1	36	3.0	0
ENST00000314616.10:protein_coding:SUPT6H	1	15	3.0	0
ENST00000453660.4:processed_transcript:ABO	2	3	3.0	3
ENST00000374990.6:protein_coding:TGFBR1	1	12	3.0	0
ENST00000364805.1:snoRNA:SNORD32A	2	15	3.0	0
ENST00000374994.8:protein_coding:TGFBR1	1	12	3.0	0
ENST00000569083.1:protein_coding:RPS15A	1	36	3.0	0
ENST00000347486.8:protein_coding:SUPT6H	1	15	3.0	0
ENST00000261937.10:protein_coding:FLT4	3	3	3.0	3
ENST00000517376.5:antisense:AC012213.1	1	15	3.0	0
ENST00000549766.5:nonsense_mediated_decay:TGFBR1	1	12	3.0	0
ENST00000433211.6:protein_coding:CTNNA3	2	3	3.0	3
ENST00000545075.2:protein_coding:MTRNR2L10	2	5	3.0	1
ENST00000565420.5:protein_coding:RPS15A	1	36	3.0	0
ENST00000563913.5:retained_intron:PHKG2	2	20	2.857142857142857	0
ENST00000584668.5:nonsense_mediated_decay:SRSF1	1	20	2.857142857142857	0
ENST00000382883.7:retained_intron:ZMYM2	1	20	2.857142857142857	0
ENST00000424889.7:protein_coding:PHKG2	2	20	2.857142857142857	0
ENST00000382874.6:protein_coding:ZMYM2	1	20	2.857142857142857	0
ENST00000565924.5:protein_coding:PHKG2	2	20	2.857142857142857	0
ENST00000565897.5:protein_coding:PHKG2	2	20	2.857142857142857	0
ENST00000563588.5:protein_coding:PHKG2	2	20	2.857142857142857	0
ENST00000610343.4:protein_coding:ZMYM2	1	20	2.857142857142857	0
ENST00000490422.1:processed_transcript:ZMYM2	1	20	2.857142857142857	0
ENST00000382870.7:retained_intron:ZMYM2	1	20	2.857142857142857	0
ENST00000569684.1:retained_intron:PHKG2	2	20	2.857142857142857	0
ENST00000328273.11:protein_coding:PHKG2	2	20	2.857142857142857	0
ENST00000382871.3:protein_coding:ZMYM2	1	20	2.857142857142857	0
ENST00000494061.6:retained_intron:ZMYM2	1	20	2.857142857142857	0
ENST00000634910.1:protein_coding:HIST1H2BE	1	17	2.8333333333333335	0
ENST00000364473.1:misc_RNA:RF00019	5	6	2.8333333333333335	2
ENST00000614097.2:protein_coding:HIST1H2BE	1	17	2.8333333333333335	0
ENST00000356950.1:protein_coding:HIST1H2BK	1	17	2.8333333333333335	0
ENST00000465850.1:processed_pseudogene:AC092896.1	1	17	2.8333333333333335	0
ENST00000599962.1:protein_coding:H2BFS	1	17	2.8333333333333335	0
ENST00000464664.3:protein_coding:H2BFS	1	17	2.8333333333333335	0
ENST00000543453.1:processed_transcript:FBRSL1	1	14	2.8	0
ENST00000542306.5:retained_intron:FBRSL1	1	14	2.8	0
ENST00000537804.1:processed_transcript:FBRSL1	1	14	2.8	0
ENST00000307602.8:protein_coding:HOOK3	2	18	2.761904761904762	0
ENST00000517857.1:retained_intron:TOP1MT	1	11	2.75	0
ENST00000525399.2:protein_coding:PPM1A	1	22	2.75	0
ENST00000531143.6:nonsense_mediated_decay:PPM1A	1	22	2.75	0
ENST00000395076.8:protein_coding:PPM1A	1	22	2.75	0
ENST00000325658.3:protein_coding:PPM1A	1	22	2.75	0
ENST00000519148.5:protein_coding:TOP1MT	1	11	2.75	0
ENST00000531937.1:protein_coding:PPM1A	1	22	2.75	0
ENST00000521193.5:protein_coding:TOP1MT	1	11	2.75	0
ENST00000502740.1:processed_pseudogene:PPM1AP1	1	22	2.75	0
ENST00000528241.2:protein_coding:PPM1A	1	22	2.75	0
ENST00000325642.7:protein_coding:PPM1A	1	22	2.75	0
ENST00000329245.8:protein_coding:TOP1MT	1	11	2.75	0
ENST00000363334.1:snRNA:RNU1-22P	3	40	2.7333333333333334	1
ENST00000358161.9:protein_coding:SPTAN1	1	19	2.7142857142857144	0
ENST00000372739.5:protein_coding:SPTAN1	1	19	2.7142857142857144	0
ENST00000372731.8:protein_coding:SPTAN1	1	19	2.7142857142857144	0
ENST00000635853.1:retained_intron:SPTAN1	1	19	2.7142857142857144	0
ENST00000630866.1:protein_coding:SPTAN1	1	19	2.7142857142857144	0
ENST00000625282.2:retained_intron:SPTAN1	1	19	2.7142857142857144	0
ENST00000630804.2:protein_coding:SPTAN1	1	19	2.7142857142857144	0
ENST00000363617.1:rRNA_pseudogene:RNA5SP322	1	19	2.7142857142857144	0
ENST00000357732.8:protein_coding:RTN4	2	52	2.7058823529411766	0
ENST00000639448.1:protein_coding:IQCJ-SCHIP1	2	52	2.7058823529411766	0
ENST00000639298.1:protein_coding:IQCJ-SCHIP1	2	52	2.7058823529411766	0
ENST00000317610.11:protein_coding:RTN4	2	52	2.7058823529411766	0
ENST00000460298.3:protein_coding:IQCJ-SCHIP1	2	52	2.7058823529411766	0
ENST00000337526.10:protein_coding:RTN4	2	52	2.7058823529411766	0
ENST00000640565.1:protein_coding:IQCJ-SCHIP1	2	52	2.7058823529411766	0
ENST00000476809.7:protein_coding:IQCJ-SCHIP1	2	52	2.7058823529411766	0
ENST00000638749.1:protein_coding:IQCJ-SCHIP1	2	52	2.7058823529411766	0
ENST00000485419.7:protein_coding:IQCJ-SCHIP1	2	52	2.7058823529411766	0
ENST00000412423.8:protein_coding:IQCJ-SCHIP1	2	52	2.7058823529411766	0
ENST00000402434.6:protein_coding:RTN4	2	52	2.7058823529411766	0
ENST00000606950.1:rRNA:RNA5SP506	1	24	2.6666666666666665	0
ENST00000647470.1:processed_transcript:DYNC1H1	1	8	2.6666666666666665	0
ENST00000430461.5:processed_transcript:ARMCX4	6	8	2.6666666666666665	0
ENST00000423888.5:processed_transcript:RPL23AP82	1	24	2.6666666666666665	0
ENST00000362768.1:rRNA_pseudogene:RNA5SP319	1	24	2.6666666666666665	0
ENST00000462238.5:processed_transcript:RPL23AP82	1	24	2.6666666666666665	0
ENST00000643684.1:retained_intron:DYNC1H1	1	8	2.6666666666666665	0
ENST00000466520.1:processed_transcript:KHDC4	1	8	2.6666666666666665	0
ENST00000480246.1:processed_transcript:RPL23AP82	1	24	2.6666666666666665	0
ENST00000391152.1:rRNA_pseudogene:RNA5SP286	1	24	2.6666666666666665	0
ENST00000493293.5:protein_coding:LAMC2	1	8	2.6666666666666665	0
ENST00000384611.1:rRNA_pseudogene:RNA5SP64	1	24	2.6666666666666665	0
ENST00000467796.5:processed_transcript:RPL23AP82	1	24	2.6666666666666665	0
ENST00000494075.5:processed_transcript:RPL23AP82	1	24	2.6666666666666665	0
ENST00000391616.3:processed_transcript:RPL23AP7	1	24	2.6666666666666665	0
ENST00000463325.5:processed_transcript:RPL23AP82	1	24	2.6666666666666665	0
ENST00000453574.1:processed_transcript:ARMCX4	6	8	2.6666666666666665	0
ENST00000416673.6:processed_transcript:RPL23AP7	1	24	2.6666666666666665	0
ENST00000496652.5:processed_transcript:RPL23AP82	1	24	2.6666666666666665	0
ENST00000360184.9:protein_coding:DYNC1H1	1	8	2.6666666666666665	0
ENST00000368320.7:protein_coding:KHDC4	1	8	2.6666666666666665	0
ENST00000647846.1:rRNA_pseudogene:AL158069.2	1	24	2.6666666666666665	0
ENST00000433011.5:nonsense_mediated_decay:ARMCX4	6	8	2.6666666666666665	0
ENST00000547528.5:nonsense_mediated_decay:SART3	1	13	2.6	0
ENST00000546728.5:nonsense_mediated_decay:SART3	1	13	2.6	0
ENST00000465618.5:processed_transcript:RPL3	2	26	2.6	0
ENST00000413027.1:processed_pseudogene:RPL3P2	2	26	2.6	0
ENST00000427905.5:protein_coding:RPL3	2	26	2.6	0
ENST00000431469.6:protein_coding:SART3	1	13	2.6	0
ENST00000402527.5:protein_coding:RPL3	2	26	2.6	0
ENST00000437106.1:processed_pseudogene:RPL3P1	2	26	2.6	0
ENST00000216146.8:protein_coding:RPL3	2	26	2.6	0
ENST00000228284.7:protein_coding:SART3	1	13	2.6	0
ENST00000401609.5:protein_coding:RPL3	2	26	2.6	0
ENST00000420536.1:nonsense_mediated_decay:RPL3	2	26	2.6	0
ENST00000546815.5:protein_coding:SART3	1	13	2.6	0
ENST00000453303.5:protein_coding:RPL3	2	26	2.6	0
ENST00000484358.1:retained_intron:RPL3	2	26	2.6	0
ENST00000495096.5:retained_intron:ARVCF	1	31	2.5833333333333335	0
ENST00000406522.5:protein_coding:ARVCF	1	31	2.5833333333333335	0
ENST00000389757.7:protein_coding:PKP4	1	31	2.5833333333333335	0
ENST00000480171.7:retained_intron:PKP4	1	31	2.5833333333333335	0
ENST00000426248.7:nonsense_mediated_decay:PKP4	1	31	2.5833333333333335	0
ENST00000452162.5:nonsense_mediated_decay:PKP4	1	31	2.5833333333333335	0
ENST00000421462.5:nonsense_mediated_decay:PKP4	1	31	2.5833333333333335	0
ENST00000263207.7:protein_coding:ARVCF	1	31	2.5833333333333335	0
ENST00000389759.7:protein_coding:PKP4	1	31	2.5833333333333335	0
ENST00000628904.2:protein_coding:PKP4	1	31	2.5833333333333335	0
ENST00000406259.1:protein_coding:ARVCF	1	31	2.5833333333333335	0
ENST00000401994.5:protein_coding:ARVCF	1	31	2.5833333333333335	0
ENST00000364725.1:rRNA_pseudogene:RNA5SP132	2	20	2.575	0
ENST00000362452.1:rRNA_pseudogene:RNA5SP183	2	20	2.575	0
ENST00000568104.5:protein_coding:BBS2	1	18	2.5714285714285716	0
ENST00000569941.5:protein_coding:BBS2	1	18	2.5714285714285716	0
ENST00000565781.5:retained_intron:BBS2	1	18	2.5714285714285716	0
ENST00000245157.9:protein_coding:BBS2	1	18	2.5714285714285716	0
ENST00000561951.5:processed_transcript:BBS2	1	18	2.5714285714285716	0
ENST00000566689.5:processed_transcript:BBS2	1	18	2.5714285714285716	0
ENST00000569342.5:retained_intron:BBS2	1	18	2.5714285714285716	0
ENST00000586231.1:lincRNA:LINC00910	3	58	2.5582236842105264	0
ENST00000606190.1:snRNA:RNU2-4P	3	58	2.5582236842105264	0
ENST00000532169.5:protein_coding:MS4A6A	1	30	2.5	0
ENST00000526618.1:processed_pseudogene:AC090720.1	1	5	2.5	0
ENST00000362530.1:misc_RNA:RNY4P19	4	5	2.5	0
ENST00000420732.6:protein_coding:MS4A6A	1	30	2.5	0
ENST00000643477.1:nonsense_mediated_decay:ABHD5	1	25	2.5	0
ENST00000527254.5:nonsense_mediated_decay:MS4A6A	1	30	2.5	0
ENST00000443327.5:protein_coding:UCHL5	1	10	2.5	0
ENST00000252485.8:protein_coding:NECTIN2	1	15	2.5	0
ENST00000513607.2:retained_intron:SLC6A18	1	5	2.5	0
ENST00000529906.5:processed_transcript:MS4A6A	1	30	2.5	0
ENST00000534596.5:protein_coding:MS4A6A	1	30	2.5	0
ENST00000650272.1:processed_transcript:AC090720.1	1	5	2.5	0
ENST00000420791.5:protein_coding:UCHL5	1	10	2.5	0
ENST00000013894.3:nonsense_mediated_decay:ABHD5	1	25	2.5	0
ENST00000530179.1:retained_intron:MS4A6A	1	30	2.5	0
ENST00000530839.5:protein_coding:MS4A6A	1	30	2.5	0
ENST00000528851.5:protein_coding:MS4A6A	1	30	2.5	0
ENST00000646378.1:nonsense_mediated_decay:ABHD5	1	25	2.5	0
ENST00000643500.1:nonsense_mediated_decay:ABHD5	1	25	2.5	0
ENST00000533313.5:protein_coding:PIWIL3	1	15	2.5	0
ENST00000367448.5:protein_coding:UCHL5	1	10	2.5	0
ENST00000381652.3:protein_coding:JAK2	1	5	2.5	0
ENST00000527701.5:protein_coding:PIWIL3	1	15	2.5	0
ENST00000526677.1:retained_intron:MS4A6A	1	30	2.5	0
ENST00000449480.5:protein_coding:UCHL5	1	10	2.5	0
ENST00000461821.1:protein_coding:ZBTB11	1	5	2.5	0
ENST00000643140.1:nonsense_mediated_decay:ABHD5	1	25	2.5	0
ENST00000412309.6:protein_coding:MS4A6A	1	30	2.5	0
ENST00000532537.2:processed_transcript:PIWIL3	1	15	2.5	0
ENST00000332271.9:protein_coding:PIWIL3	1	15	2.5	0
ENST00000486764.1:retained_intron:ABHD5	1	25	2.5	0
ENST00000644371.1:protein_coding:ABHD5	1	25	2.5	0
ENST00000649763.1:nonsense_mediated_decay:ABHD5	1	25	2.5	0
ENST00000426738.6:protein_coding:MS4A6A	1	30	2.5	0
ENST00000616349.4:protein_coding:PIWIL3	1	15	2.5	0
ENST00000324642.3:protein_coding:SLC6A18	1	5	2.5	0
ENST00000458276.7:protein_coding:ABHD5	1	25	2.5	0
ENST00000299259.10:protein_coding:COPS2	1	5	2.5	0
ENST00000646799.1:nonsense_mediated_decay:ABHD5	1	25	2.5	0
ENST00000388901.9:protein_coding:COPS2	1	5	2.5	0
ENST00000636127.1:protein_coding:JAK2	1	5	2.5	0
ENST00000312938.4:protein_coding:ZBTB11	1	5	2.5	0
ENST00000529054.5:protein_coding:MS4A6A	1	30	2.5	0
ENST00000303391.10:protein_coding:MECP2	1	27	2.4545454545454546	0
ENST00000350026.10:protein_coding:ARID1B	1	27	2.4545454545454546	0
ENST00000369957.5:nonsense_mediated_decay:MECP2	1	27	2.4545454545454546	0
ENST00000453960.6:protein_coding:MECP2	1	27	2.4545454545454546	0
ENST00000346085.10:protein_coding:ARID1B	1	27	2.4545454545454546	0
ENST00000627864.1:processed_transcript:MECP2	1	27	2.4545454545454546	0
ENST00000647938.1:protein_coding:ARID1B	1	27	2.4545454545454546	0
ENST00000628176.2:protein_coding:MECP2	1	27	2.4545454545454546	0
ENST00000407218.5:protein_coding:MECP2	1	27	2.4545454545454546	0
ENST00000636930.1:protein_coding:ARID1B	1	27	2.4545454545454546	0
ENST00000380586.5:protein_coding:ADRA1A	1	17	2.4285714285714284	0
ENST00000526470.1:lincRNA:AC068389.1	1	17	2.4285714285714284	0
ENST00000519096.5:nonsense_mediated_decay:ADRA1A	1	17	2.4285714285714284	0
ENST00000442925.5:protein_coding:ACKR2	1	17	2.4285714285714284	0
ENST00000422265.5:protein_coding:ACKR2	1	17	2.4285714285714284	0
ENST00000599628.5:protein_coding:TRPM4	1	17	2.4285714285714284	0
ENST00000269321.11:protein_coding:ARHGDIA	1	36	2.4	0
ENST00000488111.1:retained_intron:COPS7B	1	24	2.4	0
ENST00000582984.5:retained_intron:ARHGDIA	1	36	2.4	0
ENST00000583499.1:retained_intron:ARHGDIA	1	36	2.4	0
ENST00000580033.5:nonsense_mediated_decay:ARHGDIA	1	36	2.4	0
ENST00000580685.5:protein_coding:ARHGDIA	1	36	2.4	0
ENST00000581876.5:protein_coding:ARHGDIA	1	36	2.4	0
ENST00000611614.4:protein_coding:COPS7B	1	24	2.4	0
ENST00000583868.5:protein_coding:ARHGDIA	1	36	2.4	0
ENST00000584397.1:retained_intron:ARHGDIA	1	36	2.4	0
ENST00000579121.5:protein_coding:ARHGDIA	1	36	2.4	0
ENST00000583111.5:retained_intron:ARHGDIA	1	36	2.4	0
ENST00000578351.1:nonsense_mediated_decay:ARHGDIA	1	36	2.4	0
ENST00000449174.1:protein_coding:COPS7B	1	24	2.4	0
ENST00000461350.5:retained_intron:COPS7B	1	24	2.4	0
ENST00000413197.5:nonsense_mediated_decay:COPS7B	1	24	2.4	0
ENST00000584461.5:protein_coding:ARHGDIA	1	36	2.4	0
ENST00000620578.4:protein_coding:COPS7B	1	24	2.4	0
ENST00000541078.6:protein_coding:ARHGDIA	1	36	2.4	0
ENST00000582309.1:retained_intron:ARHGDIA	1	36	2.4	0
ENST00000350033.7:protein_coding:COPS7B	1	24	2.4	0
ENST00000373608.7:protein_coding:COPS7B	1	24	2.4	0
ENST00000400721.8:protein_coding:ARHGDIA	1	36	2.4	0
ENST00000410017.5:protein_coding:COPS7B	1	24	2.4	0
ENST00000412922.6:nonsense_mediated_decay:COPS7B	1	24	2.4	0
ENST00000438021.5:protein_coding:CC2D1B	1	19	2.375	0
ENST00000450942.2:protein_coding:CC2D1B	1	19	2.375	0
ENST00000491136.6:retained_intron:CC2D1B	1	19	2.375	0
ENST00000371586.6:protein_coding:CC2D1B	1	19	2.375	0
ENST00000284376.7:protein_coding:CC2D1B	1	19	2.375	0
ENST00000460261.5:processed_transcript:CC2D1B	1	19	2.375	0
ENST00000364130.1:rRNA_pseudogene:RNA5SP516	1	19	2.375	0
ENST00000460370.1:retained_intron:CC2D1B	1	19	2.375	0
ENST00000516458.1:rRNA_pseudogene:RNA5SP495	1	19	2.375	0
ENST00000470844.5:processed_transcript:CC2D1B	1	19	2.375	0
ENST00000365063.1:misc_RNA:RF00019	4	91	2.3640513415842213	0
ENST00000370470.5:protein_coding:FMR1	1	26	2.3636363636363638	0
ENST00000439526.6:protein_coding:FMR1	1	26	2.3636363636363638	0
ENST00000440235.6:protein_coding:FMR1	1	26	2.3636363636363638	0
ENST00000478848.1:retained_intron:FMR1	1	26	2.3636363636363638	0
ENST00000370477.5:protein_coding:FMR1	1	26	2.3636363636363638	0
ENST00000218200.12:protein_coding:FMR1	1	26	2.3636363636363638	0
ENST00000620828.4:retained_intron:FMR1	1	26	2.3636363636363638	0
ENST00000370475.8:protein_coding:FMR1	1	26	2.3636363636363638	0
ENST00000370471.7:protein_coding:FMR1	1	26	2.3636363636363638	0
ENST00000621453.4:protein_coding:FMR1	1	26	2.3636363636363638	0
ENST00000463120.2:protein_coding:FMR1	1	26	2.3636363636363638	0
ENST00000365188.1:misc_RNA:RN7SKP80	3	35	2.361904761904762	0
ENST00000267113.4:protein_coding:ESYT1	2	7	2.3333333333333335	0
ENST00000256031.8:protein_coding:ATP13A3	1	14	2.3333333333333335	0
ENST00000550179.1:retained_intron:ESYT1	2	7	2.3333333333333335	0
[truncated: 2,455 more rows]
