# Supplementary material for: Analysis of plasma‐derived small extracellular vesicle characteristics and microRNA cargo following exercise‐induced skeletal muscle damage in men
Source: Physiol Rep. 2024 Sep 20;12(18):e70056. doi: 10.14814/phy2.70056 (PMC11415274; doi:10.14814/phy2.70056)
Supplement: Supplementary file 2 — Data S2: Supporting Information. [file PHY2-12-e70056-s001.zip › Processed Files For Individual Samples/SV18362-0003_S3_R1_001.fastq_CORE_RESULTS_v4.6.2/SV18362-0003_S3_R1_001.fastq/readCounts_gencode_antisense.txt]

ReferenceID	uniqueFragmentCount	totalReadCount	multimapAdjustedReadCount	uniqueMappingReads
ENST00000572227.1:processed_pseudogene:AC104581.1	14	1350	1350.0	1350
ENST00000538168.5:protein_coding:ST8SIA5	14	972	972.0	972
ENST00000445125.2:processed_pseudogene:AC010970.1	55	795	794.2	794
ENST00000244333.3:protein_coding:LYPD3	10	768	768.0	768
ENST00000529348.1:retained_intron:ZBTB44	6	435	435.0	435
ENST00000623544.1:TEC:AC008735.5	13	261	257.5	254
ENST00000625348.2:antisense:CYP1B1-AS1	7	201	201.0	201
ENST00000396077.7:protein_coding:ZNF445	11	354	177.0	0
ENST00000425708.6:protein_coding:ZNF445	11	354	177.0	0
ENST00000550262.1:retained_intron:ATP2A2	8	170	170.0	170
ENST00000378191.4:protein_coding:AJAP1	5	149	149.0	149
ENST00000476899.5:protein_coding:RSRC1	4	146	146.0	146
ENST00000513614.1:processed_transcript:SLC34A1	6	258	129.0	0
ENST00000324417.5:protein_coding:SLC34A1	6	258	129.0	0
ENST00000448737.1:processed_pseudogene:HSPA8P20	6	104	104.0	104
ENST00000343010.7:protein_coding:C3orf62	7	110	92.0	89
ENST00000530378.5:nonsense_mediated_decay:SOX6	3	68	68.0	68
ENST00000299163.6:protein_coding:HIF1AN	2	64	64.0	64
ENST00000551112.1:retained_intron:ESYT1	4	61	61.0	61
ENST00000527450.1:antisense:AC103681.2	3	61	61.0	61
ENST00000306675.4:protein_coding:ADRA1B	3	59	59.0	59
ENST00000443504.1:lincRNA:AL357052.1	2	56	56.0	56
ENST00000459674.5:retained_intron:LRP8	4	52	52.0	52
ENST00000573588.5:protein_coding:RPH3AL	3	48	48.0	48
ENST00000485419.7:protein_coding:IQCJ-SCHIP1	12	285	46.24242424242424	0
ENST00000412423.8:protein_coding:IQCJ-SCHIP1	12	285	46.24242424242424	0
ENST00000640565.1:protein_coding:IQCJ-SCHIP1	12	285	46.24242424242424	0
ENST00000476809.7:protein_coding:IQCJ-SCHIP1	12	285	46.24242424242424	0
ENST00000638749.1:protein_coding:IQCJ-SCHIP1	12	285	46.24242424242424	0
ENST00000460298.3:protein_coding:IQCJ-SCHIP1	12	285	46.24242424242424	0
ENST00000554047.1:nonsense_mediated_decay:CCNB1IP1	1	43	43.0	43
ENST00000449439.1:lincRNA:AL139420.2	5	78	39.0	0
ENST00000439394.1:lincRNA:AL139420.1	5	78	39.0	0
ENST00000368801.2:protein_coding:HRNR	2	38	38.0	38
ENST00000390240.2:IG_J_gene:IGKJ3	3	34	34.0	34
ENST00000626826.1:macro_lncRNA:HELLPAR	3	34	34.0	34
ENST00000515217.1:processed_pseudogene:YTHDF1P1	2	33	33.0	33
ENST00000636932.1:protein_coding:RP1	5	64	32.0	0
ENST00000637698.1:protein_coding:RP1	5	64	32.0	0
ENST00000416982.1:lincRNA:LINC01287	6	68	31.999999999999996	14
ENST00000186436.9:protein_coding:TMEM131	3	30	30.0	30
ENST00000560660.1:retained_intron:IVD	2	30	30.0	30
ENST00000264245.8:protein_coding:ARHGAP31	1	29	29.0	29
ENST00000404801.1:protein_coding:ZNF792	5	58	29.0	0
ENST00000605484.1:protein_coding:ZNF792	5	58	29.0	0
ENST00000624284.1:TEC:AC008764.9	3	28	28.0	28
ENST00000642384.1:protein_coding:BCL11A	1	27	27.0	27
ENST00000539498.1:retained_intron:RAN	2	54	27.0	0
ENST00000537745.5:retained_intron:RAN	2	54	27.0	0
ENST00000511649.5:protein_coding:RAB28	2	27	27.0	27
ENST00000335464.9:protein_coding:TMEM104	4	53	26.5	0
ENST00000582330.1:protein_coding:TMEM104	4	53	26.5	0
ENST00000367434.4:protein_coding:B3GALT2	1	26	26.0	26
ENST00000566385.2:lincRNA:LINC00562	1	25	25.0	25
ENST00000559383.5:protein_coding:IL16	8	123	24.6	0
ENST00000394660.6:protein_coding:IL16	8	123	24.6	0
ENST00000360547.9:nonsense_mediated_decay:IL16	8	123	24.6	0
ENST00000560241.5:nonsense_mediated_decay:IL16	8	123	24.6	0
ENST00000302987.8:protein_coding:IL16	8	123	24.6	0
ENST00000437235.7:lincRNA:SEPT7-AS1	1	24	24.0	24
ENST00000513422.1:lincRNA:AC025465.4	1	24	24.0	24
ENST00000414984.5:protein_coding:LARS2	5	163	23.285714285714285	0
ENST00000415258.5:protein_coding:LARS2	5	163	23.285714285714285	0
ENST00000645846.1:protein_coding:LARS2	5	163	23.285714285714285	0
ENST00000642274.1:protein_coding:LARS2	5	163	23.285714285714285	0
ENST00000265537.7:protein_coding:LARS2	5	163	23.285714285714285	0
ENST00000485461.1:nonsense_mediated_decay:LARS2	5	163	23.285714285714285	0
ENST00000467936.5:processed_transcript:LARS2	5	163	23.285714285714285	0
ENST00000366627.4:protein_coding:NTPCR	1	23	23.0	23
ENST00000615516.1:processed_transcript:OSBPL2	4	23	23.0	23
ENST00000624046.1:TEC:AC009084.2	1	23	23.0	23
ENST00000560932.1:retained_intron:PLA2G4D	1	23	23.0	23
ENST00000496738.5:processed_transcript:LMNA	2	23	23.0	23
ENST00000423389.1:processed_pseudogene:AP001342.1	1	23	23.0	23
ENST00000578975.1:retained_intron:AKT2	1	22	22.0	22
ENST00000612875.4:retained_intron:KRI1	3	22	22.0	22
ENST00000330501.11:protein_coding:ZNF397	1	22	22.0	22
ENST00000643426.1:retained_intron:TSC2	1	22	22.0	22
ENST00000625135.1:TEC:AC008764.10	1	22	22.0	22
ENST00000273062.6:protein_coding:CTDSP1	1	21	21.0	21
ENST00000394480.6:protein_coding:NTRK3	2	21	21.0	21
ENST00000463163.5:protein_coding:TAF1	1	21	21.0	21
ENST00000624418.1:TEC:AL365209.1	1	21	21.0	21
ENST00000579849.5:protein_coding:TMEM98	1	20	20.0	20
ENST00000593661.5:protein_coding:ZNF414	2	20	20.0	20
ENST00000567488.1:lincRNA:AC121333.1	1	20	20.0	20
ENST00000490764.5:retained_intron:DGKD	1	20	20.0	20
ENST00000528278.2:retained_intron:KMT2A	2	20	20.0	20
ENST00000298566.2:nonsense_mediated_decay:BCL2L14	1	20	20.0	20
ENST00000421870.1:antisense:LINC01840	1	20	20.0	20
ENST00000489076.1:processed_transcript:UBAP2L	1	20	20.0	20
ENST00000518947.6:antisense:HOXA-AS3	1	20	20.0	20
ENST00000559472.1:retained_intron:DCAF11	1	20	20.0	20
ENST00000330123.9:protein_coding:ZNF616	4	39	19.5	0
ENST00000600228.5:protein_coding:ZNF616	4	39	19.5	0
ENST00000508766.1:lincRNA:SEMA6A-AS2	1	19	19.0	19
ENST00000514794.6:antisense:MEF2C-AS1	2	19	19.0	19
ENST00000547278.1:processed_transcript:TPH2	2	38	19.0	0
ENST00000455783.2:protein_coding:TMEM229A	1	19	19.0	19
ENST00000438288.1:unprocessed_pseudogene:OR3D1P	1	19	19.0	19
ENST00000339480.1:protein_coding:GJB4	1	19	19.0	19
ENST00000550403.5:processed_transcript:TPH2	2	38	19.0	0
ENST00000575471.2:retained_intron:ZNF267	2	19	19.0	19
ENST00000569897.1:retained_intron:TMEM62	1	19	19.0	19
ENST00000305354.4:protein_coding:TM4SF4	2	18	18.0	18
ENST00000380465.7:protein_coding:PLIN2	1	18	18.0	18
ENST00000453187.1:lincRNA:LINC01287	5	54	17.999999999999996	0
ENST00000647863.1:lincRNA:LINC01287	5	54	17.999999999999996	0
ENST00000318560.5:protein_coding:ABL1	1	17	17.0	17
ENST00000477157.5:retained_intron:HDHD5	1	17	17.0	17
ENST00000484789.5:retained_intron:DPP6	2	17	17.0	17
ENST00000616932.4:protein_coding:LENG8	4	51	17.0	0
ENST00000586392.1:retained_intron:GPI	1	17	17.0	17
ENST00000046794.9:protein_coding:LCP2	1	17	17.0	17
ENST00000610347.1:protein_coding:LENG8	4	51	17.0	0
ENST00000578586.1:retained_intron:OGFOD3	1	17	17.0	17
ENST00000244289.8:protein_coding:LIPE	1	17	17.0	17
ENST00000409719.1:protein_coding:CHCHD5	1	17	17.0	17
ENST00000395686.7:protein_coding:ERO1A	4	17	17.0	17
ENST00000376514.6:protein_coding:LENG8	4	51	17.0	0
ENST00000548458.6:processed_transcript:C12orf75	1	17	17.0	17
ENST00000592035.5:protein_coding:PSMD8	1	17	17.0	17
ENST00000498082.1:retained_intron:CABP1	2	17	17.0	17
ENST00000520036.1:processed_pseudogene:ACTBP6	1	17	17.0	17
ENST00000459579.1:snoRNA:SNORD10	3	33	16.5	0
ENST00000584901.5:retained_intron:EIF4A1	3	33	16.5	0
ENST00000251195.9:protein_coding:CLSPN	1	16	16.0	16
ENST00000259622.10:protein_coding:DMRT2	2	16	16.0	16
ENST00000636983.1:lincRNA:LINC01902	1	16	16.0	16
ENST00000304842.5:protein_coding:TPST1	2	16	16.0	16
ENST00000594512.1:antisense:AC011483.1	2	16	16.0	16
ENST00000327419.6:protein_coding:C11orf87	1	16	16.0	16
ENST00000360954.2:protein_coding:HS3ST3B1	1	31	15.5	0
ENST00000466596.5:nonsense_mediated_decay:HS3ST3B1	1	31	15.5	0
ENST00000301732.9:protein_coding:ABCA3	1	45	15.0	0
ENST00000382381.7:protein_coding:ABCA3	1	45	15.0	0
ENST00000464324.5:retained_intron:RASGRP2	6	15	15.0	15
ENST00000463857.1:processed_transcript:TEX264	1	15	15.0	15
ENST00000604322.1:processed_pseudogene:AC021749.1	1	15	15.0	15
ENST00000570019.1:processed_pseudogene:ACTG1P15	1	15	15.0	15
ENST00000420917.1:sense_intronic:ARHGEF9-IT1	2	15	15.0	15
ENST00000603736.1:processed_pseudogene:AC113368.1	1	15	15.0	15
ENST00000445445.5:nonsense_mediated_decay:RASGRP2	2	15	15.0	15
ENST00000563623.5:retained_intron:ABCA3	1	45	15.0	0
ENST00000245680.6:protein_coding:SLC35F5	1	15	15.0	15
ENST00000414977.5:protein_coding:GALNT3	1	15	15.0	15
ENST00000239165.8:protein_coding:HOXB7	1	15	15.0	15
ENST00000536317.5:antisense:AC009509.1	1	15	15.0	15
ENST00000559750.5:nonsense_mediated_decay:PSTPIP1	1	14	14.0	14
ENST00000435159.2:protein_coding:TMEM132C	1	14	14.0	14
ENST00000487530.2:protein_coding:LYST	1	14	14.0	14
ENST00000262340.5:protein_coding:RPE65	1	14	14.0	14
ENST00000380956.8:protein_coding:IRF4	2	14	14.0	14
ENST00000556605.5:protein_coding:SLC39A9	5	83	13.833333333333334	0
ENST00000554059.1:retained_intron:SLC39A9	5	83	13.833333333333334	0
ENST00000555840.5:nonsense_mediated_decay:SLC39A9	5	83	13.833333333333334	0
ENST00000031146.8:protein_coding:SLC39A9	5	83	13.833333333333334	0
ENST00000628474.2:nonsense_mediated_decay:SLC39A9	5	83	13.833333333333334	0
ENST00000336643.9:protein_coding:SLC39A9	5	83	13.833333333333334	0
ENST00000498871.2:antisense:RGMB-AS1	2	40	13.333333333333332	0
ENST00000515003.1:antisense:RGMB-AS1	2	40	13.333333333333332	0
ENST00000501938.6:antisense:RGMB-AS1	2	40	13.333333333333332	0
ENST00000613542.4:protein_coding:SIRT2	2	13	13.0	13
ENST00000483916.2:retained_intron:IFI16	2	26	13.0	0
ENST00000376958.4:protein_coding:GPR180	1	13	13.0	13
ENST00000593219.5:nonsense_mediated_decay:STK11	1	13	13.0	13
ENST00000505562.1:retained_intron:IGF2BP1	1	13	13.0	13
ENST00000616136.1:retained_intron:EP400	1	13	13.0	13
ENST00000263026.9:protein_coding:EEF2K	1	13	13.0	13
ENST00000588896.1:retained_intron:CACNA2D4	1	13	13.0	13
ENST00000493884.5:retained_intron:IFI16	2	26	13.0	0
ENST00000588529.5:antisense:AL031772.1	1	13	13.0	13
ENST00000358102.7:protein_coding:NR3C2	1	61	12.2	0
ENST00000512865.5:protein_coding:NR3C2	1	61	12.2	0
ENST00000344721.8:protein_coding:NR3C2	1	61	12.2	0
ENST00000342437.8:nonsense_mediated_decay:NR3C2	1	61	12.2	0
ENST00000625323.2:protein_coding:NR3C2	1	61	12.2	0
ENST00000454567.1:processed_pseudogene:AP000705.1	1	12	12.0	12
ENST00000591522.1:protein_coding:KATNAL2	4	12	12.0	12
ENST00000379053.4:lincRNA:LINC00654	1	12	12.0	12
ENST00000461291.2:lincRNA:LINC01168	3	12	12.0	12
ENST00000397910.8:protein_coding:MUC16	1	12	12.0	12
ENST00000354300.4:protein_coding:PPTC7	2	12	12.0	12
ENST00000266736.6:protein_coding:AMDHD1	8	24	12.0	0
ENST00000398948.5:lincRNA:DSCR4	1	12	12.0	12
ENST00000548310.1:nonsense_mediated_decay:AMDHD1	8	24	12.0	0
ENST00000309241.9:protein_coding:PPARGC1B	1	12	12.0	12
ENST00000613771.1:lincRNA:AC131212.1	1	12	12.0	12
ENST00000323853.9:protein_coding:SNRNP200	1	23	11.5	0
ENST00000480615.1:retained_intron:SNRNP200	1	23	11.5	0
ENST00000338641.8:protein_coding:NF2	2	45	11.190476190476192	0
ENST00000361452.8:protein_coding:NF2	2	45	11.190476190476192	0
ENST00000413209.6:protein_coding:NF2	2	45	11.190476190476192	0
ENST00000618078.1:processed_transcript:CBX5	1	11	11.0	11
ENST00000443012.1:antisense:AL035416.1	2	11	11.0	11
ENST00000575815.5:retained_intron:NCBP3	1	11	11.0	11
ENST00000441418.2:antisense:KCNQ1DN	1	11	11.0	11
ENST00000648498.1:antisense:AC108448.3	1	11	11.0	11
ENST00000471413.1:retained_intron:BGLAP	1	11	11.0	11
ENST00000409134.7:protein_coding:ALDH7A1	3	11	11.0	11
ENST00000503794.5:protein_coding:GNPDA1	4	42	10.5	0
ENST00000311337.10:protein_coding:GNPDA1	4	42	10.5	0
ENST00000393229.3:protein_coding:NTNG2	1	21	10.5	0
ENST00000500692.6:protein_coding:GNPDA1	4	42	10.5	0
ENST00000508177.5:protein_coding:GNPDA1	4	42	10.5	0
ENST00000372179.7:protein_coding:NTNG2	1	21	10.5	0
ENST00000331711.11:processed_transcript:ZNF605	1	20	10.0	0
ENST00000360187.8:protein_coding:ZNF605	1	20	10.0	0
ENST00000477304.1:processed_transcript:CYS1	1	20	10.0	0
ENST00000381813.4:protein_coding:CYS1	1	20	10.0	0
ENST00000528753.2:protein_coding:TRMT9B	1	20	10.0	0
ENST00000367362.7:protein_coding:NR5A2	1	20	10.0	0
ENST00000543744.1:retained_intron:PTPN6	1	10	10.0	10
ENST00000432564.2:protein_coding:HCAR1	1	10	10.0	10
ENST00000544748.5:protein_coding:NR5A2	1	20	10.0	0
ENST00000636354.1:lincRNA:AC130466.1	1	10	10.0	10
ENST00000636161.1:lincRNA:AL592295.4	1	10	10.0	10
ENST00000648218.1:lincRNA:AC073174.2	1	10	10.0	10
ENST00000338492.8:protein_coding:DPYSL4	2	10	10.0	10
ENST00000506454.1:antisense:AP002026.1	1	10	10.0	10
ENST00000306078.1:protein_coding:KCNG3	2	20	10.0	0
ENST00000400069.7:protein_coding:TRMT9B	1	20	10.0	0
ENST00000301607.7:protein_coding:EVPL	2	10	10.0	10
ENST00000394973.4:protein_coding:KCNG3	2	20	10.0	0
ENST00000411474.1:antisense:MAGEA4-AS1	1	19	9.5	0
ENST00000445330.1:antisense:MAGEA4-AS1	1	19	9.5	0
ENST00000585366.1:antisense:AP005131.1	1	9	9.0	9
ENST00000443656.6:nonsense_mediated_decay:FAAP100	2	27	9.0	0
ENST00000541246.1:protein_coding:FAAP100	2	27	9.0	0
ENST00000519435.5:processed_transcript:ST3GAL1	1	9	9.0	9
ENST00000379671.7:protein_coding:NREP	1	9	9.0	9
ENST00000488743.6:retained_intron:SLC5A6	1	18	9.0	0
ENST00000368482.8:protein_coding:TDRD10	1	9	9.0	9
ENST00000461319.5:processed_transcript:SLC5A6	1	18	9.0	0
ENST00000556047.1:antisense:C14orf178	1	9	9.0	9
ENST00000339021.4:antisense:AC120498.9	1	9	9.0	9
ENST00000327787.12:protein_coding:FAAP100	2	27	9.0	0
ENST00000526643.1:retained_intron:PPP1R16A	1	9	9.0	9
ENST00000257013.8:protein_coding:RTL8C	1	9	9.0	9
ENST00000646302.1:protein_coding:COL4A3BP	1	18	9.0	0
ENST00000441564.7:protein_coding:PSD4	1	9	9.0	9
ENST00000531147.1:protein_coding:FAM111A	1	18	9.0	0
ENST00000360851.3:protein_coding:RGL1	1	17	8.5	0
ENST00000489884.5:processed_transcript:FASTK	1	17	8.5	0
ENST00000400075.3:protein_coding:GABPA	1	17	8.5	0
ENST00000304685.8:protein_coding:RGL1	1	17	8.5	0
ENST00000467237.5:retained_intron:FASTK	1	17	8.5	0
ENST00000354828.7:protein_coding:GABPA	1	17	8.5	0
ENST00000645843.1:protein_coding:ABHD18	1	24	8.0	0
ENST00000388795.9:protein_coding:ABHD18	1	24	8.0	0
ENST00000537270.1:processed_transcript:KMT5A	1	8	8.0	8
ENST00000332822.4:protein_coding:NOG	2	8	8.0	8
ENST00000261897.5:protein_coding:PRPF40B	1	24	8.0	0
ENST00000380281.5:protein_coding:PRPF40B	1	24	8.0	0
ENST00000342745.4:protein_coding:SUSD6	1	16	8.0	0
ENST00000331128.4:protein_coding:HIST2H2AB	1	16	8.0	0
ENST00000553497.1:processed_transcript:SUSD6	1	16	8.0	0
ENST00000436881.2:protein_coding:AJM1	1	8	8.0	8
ENST00000583224.2:lincRNA:AC004147.2	1	8	8.0	8
ENST00000548825.6:protein_coding:PRPF40B	1	24	8.0	0
ENST00000331380.3:protein_coding:HIST2H2AC	1	16	8.0	0
ENST00000545509.2:processed_transcript:ITFG2	1	8	8.0	8
ENST00000473040.6:nonsense_mediated_decay:ABHD18	1	24	8.0	0
ENST00000590447.1:protein_coding:SLC16A2	1	23	7.666666666666667	0
ENST00000636771.1:nonsense_mediated_decay:SLC16A2	1	23	7.666666666666667	0
ENST00000587091.5:protein_coding:SLC16A2	1	23	7.666666666666667	0
ENST00000264710.4:protein_coding:RAB10	2	23	7.666666666666666	0
ENST00000473035.1:processed_transcript:RAB10	2	23	7.666666666666666	0
ENST00000495146.5:retained_intron:RAB10	2	23	7.666666666666666	0
ENST00000539465.5:protein_coding:FRMPD1	1	15	7.5	0
ENST00000359314.5:protein_coding:CD2AP	2	15	7.5	0
ENST00000486693.1:processed_transcript:CD2AP	2	15	7.5	0
ENST00000377765.7:protein_coding:FRMPD1	1	15	7.5	0
ENST00000343516.7:protein_coding:CASKIN1	1	7	7.0	7
ENST00000322583.4:protein_coding:PRR18	1	7	7.0	7
ENST00000375071.3:protein_coding:CDA	1	14	7.0	0
ENST00000284000.8:protein_coding:CEBPG	1	7	7.0	7
ENST00000252485.8:protein_coding:NECTIN2	1	7	7.0	7
ENST00000443638.1:protein_coding:TM9SF3	1	28	7.0	0
ENST00000623726.1:sense_overlapping:AL022311.1	2	7	7.0	7
ENST00000461985.1:processed_transcript:CDA	1	14	7.0	0
ENST00000371142.8:protein_coding:TM9SF3	1	28	7.0	0
ENST00000344546.8:protein_coding:ATP5PD	1	7	7.0	7
ENST00000407847.4:protein_coding:PRDM6	2	7	7.0	7
ENST00000649367.1:processed_transcript:TM9SF3	1	28	7.0	0
ENST00000464654.1:processed_transcript:TM9SF3	1	28	7.0	0
ENST00000614847.1:protein_coding:CCNI2	2	13	6.5	0
ENST00000501463.2:nonsense_mediated_decay:CCNO	1	13	6.5	0
ENST00000378731.5:protein_coding:CCNI2	2	13	6.5	0
ENST00000282572.4:protein_coding:CCNO	1	13	6.5	0
ENST00000641515.2:protein_coding:OR4F5	1	32	6.4	0
ENST00000650172.1:protein_coding:OR4F4	1	32	6.4	0
ENST00000585993.3:protein_coding:OR4F17	1	32	6.4	0
ENST00000618231.3:protein_coding:OR4F17	1	32	6.4	0
ENST00000641591.1:processed_transcript:OR4F17	1	32	6.4	0
ENST00000504576.2:nonsense_mediated_decay:SLC12A7	1	19	6.333333333333333	0
ENST00000584758.2:lincRNA:AC024610.2	1	19	6.333333333333333	0
ENST00000587309.5:protein_coding:KIF18B	1	19	6.333333333333333	0
ENST00000636421.1:processed_transcript:AC004147.4	1	19	6.333333333333333	0
ENST00000264930.9:protein_coding:SLC12A7	1	19	6.333333333333333	0
ENST00000590129.1:protein_coding:KIF18B	1	19	6.333333333333333	0
ENST00000634447.1:protein_coding:SLC12A7	1	19	6.333333333333333	0
ENST00000637478.1:lincRNA:AC024610.2	1	19	6.333333333333333	0
ENST00000593135.5:protein_coding:KIF18B	1	19	6.333333333333333	0
ENST00000514376.1:antisense:CTD-3080P12.3	1	6	6.0	6
ENST00000308059.10:protein_coding:DLEC1	1	12	6.0	0
ENST00000596350.1:sense_intronic:AC008743.1	1	6	6.0	6
ENST00000446624.1:retained_intron:TTC21B-AS1	1	18	6.0	0
ENST00000642330.1:nonsense_mediated_decay:FXN	1	6	6.0	6
ENST00000581067.1:lincRNA:LINC00526	1	6	6.0	6
ENST00000297632.7:protein_coding:TMEM65	1	6	6.0	6
ENST00000440322.5:antisense:TTC21B-AS1	1	18	6.0	0
ENST00000346219.7:protein_coding:DLEC1	1	12	6.0	0
ENST00000510843.5:protein_coding:FAM149A	3	6	6.0	6
ENST00000474370.1:retained_intron:RP9	1	6	6.0	6
ENST00000443032.1:antisense:TTC21B-AS1	1	18	6.0	0
ENST00000377577.9:protein_coding:DNAJC11	3	18	5.999999999999999	0
ENST00000465508.5:processed_transcript:DNAJC11	3	18	5.999999999999999	0
ENST00000472414.1:processed_transcript:DNAJC11	3	18	5.999999999999999	0
ENST00000420728.1:protein_coding:ITPRIPL1	1	23	5.75	0
ENST00000439118.2:protein_coding:ITPRIPL1	1	23	5.75	0
ENST00000536814.1:protein_coding:ITPRIPL1	1	23	5.75	0
ENST00000361124.5:protein_coding:ITPRIPL1	1	23	5.75	0
ENST00000360416.7:protein_coding:MYH10	1	17	5.666666666666667	0
ENST00000379980.8:protein_coding:MYH10	1	17	5.666666666666667	0
ENST00000269243.8:protein_coding:MYH10	1	17	5.666666666666667	0
ENST00000499879.6:protein_coding:STK4	1	11	5.5	0
ENST00000357742.8:protein_coding:MCTP2	1	11	5.5	0
ENST00000372806.7:protein_coding:STK4	1	11	5.5	0
ENST00000456504.5:nonsense_mediated_decay:MCTP2	1	11	5.5	0
ENST00000448963.5:lincRNA:LINC00865	1	16	5.333333333333333	0
ENST00000448490.1:lincRNA:LINC00865	1	16	5.333333333333333	0
ENST00000288840.9:protein_coding:SMAD6	1	16	5.333333333333333	0
ENST00000262384.3:protein_coding:N4BP1	5	7	5.166666666666667	4
ENST00000511259.1:processed_pseudogene:AC074255.1	1	5	5.0	5
ENST00000444189.7:protein_coding:CHAC1	2	20	5.0	0
ENST00000342247.9:protein_coding:CECR2	1	25	5.0	0
ENST00000377753.6:protein_coding:TRMT10B	1	15	5.0	0
ENST00000617961.2:protein_coding:CHAC1	2	20	5.0	0
ENST00000297994.3:protein_coding:TRMT10B	1	15	5.0	0
ENST00000525780.5:protein_coding:C11orf16	1	10	5.0	0
ENST00000612582.1:protein_coding:CECR2	1	25	5.0	0
ENST00000561652.1:sense_overlapping:AP001486.2	1	5	5.0	5
ENST00000326053.9:protein_coding:C11orf16	1	10	5.0	0
ENST00000537911.5:protein_coding:TRMT10B	1	15	5.0	0
ENST00000355219.3:nonsense_mediated_decay:CECR2	1	25	5.0	0
ENST00000446533.8:protein_coding:CHAC1	2	20	5.0	0
ENST00000567063.5:protein_coding:NDRG4	1	5	5.0	5
ENST00000526124.1:retained_intron:LTBP3	1	5	5.0	5
ENST00000262608.12:protein_coding:CECR2	1	25	5.0	0
ENST00000400585.6:protein_coding:CECR2	1	25	5.0	0
ENST00000617768.4:protein_coding:CHAC1	2	20	5.0	0
ENST00000533615.1:lincRNA:FAM66E	1	19	4.75	0
ENST00000531224.5:protein_coding:BCLAF1	1	19	4.75	0
ENST00000397631.7:protein_coding:MANEAL	2	19	4.75	0
ENST00000525829.1:lincRNA:FAM66A	1	19	4.75	0
ENST00000353331.8:protein_coding:BCLAF1	1	19	4.75	0
ENST00000533422.5:nonsense_mediated_decay:BCLAF1	1	19	4.75	0
ENST00000306729.11:protein_coding:ASPSCR1	2	19	4.75	0
ENST00000582404.5:processed_transcript:ASPSCR1	2	19	4.75	0
ENST00000261861.9:protein_coding:CORO2B	1	19	4.75	0
ENST00000434078.3:antisense:FAM66D	1	19	4.75	0
ENST00000566799.5:protein_coding:CORO2B	1	19	4.75	0
ENST00000540068.5:protein_coding:CORO2B	1	19	4.75	0
ENST00000640069.1:nonsense_mediated_decay:BCLAF1	1	19	4.75	0
ENST00000543950.2:protein_coding:CORO2B	1	19	4.75	0
ENST00000529252.2:lincRNA:FAM66E	1	19	4.75	0
ENST00000373045.10:protein_coding:MANEAL	2	19	4.75	0
ENST00000338754.8:protein_coding:TPST2	1	14	4.666666666666667	0
ENST00000398110.6:protein_coding:TPST2	1	14	4.666666666666667	0
ENST00000607635.2:protein_coding:POLR1C	1	14	4.666666666666667	0
ENST00000403880.5:protein_coding:TPST2	1	14	4.666666666666667	0
ENST00000646433.1:protein_coding:POLR1C	1	14	4.666666666666667	0
ENST00000643341.1:protein_coding:POLR1C	1	14	4.666666666666667	0
ENST00000448648.2:transcribed_processed_pseudogene:LRRC37A6P	1	9	4.5	0
ENST00000639930.1:retained_intron:MAPK10	1	9	4.5	0
ENST00000581374.5:protein_coding:AQP4	1	18	4.5	0
ENST00000440832.7:protein_coding:AQP4	1	18	4.5	0
ENST00000383168.8:protein_coding:AQP4	1	18	4.5	0
ENST00000586022.5:transcribed_unprocessed_pseudogene:LRRC37A16P	1	9	4.5	0
ENST00000383170.3:nonsense_mediated_decay:AQP4	1	18	4.5	0
ENST00000641142.1:retained_intron:MAPK10	1	9	4.5	0
ENST00000300458.1:retained_intron:ANKRD40CL	1	21	4.2	0
ENST00000336083.7:protein_coding:RAB6A	1	21	4.2	0
ENST00000623617.2:protein_coding:RAB6D	1	21	4.2	0
ENST00000410061.3:protein_coding:RAB6C	1	21	4.2	0
ENST00000310653.10:protein_coding:RAB6A	1	21	4.2	0
ENST00000339717.11:protein_coding:BRPF3	2	28	4.0	0
ENST00000357641.10:protein_coding:BRPF3	2	28	4.0	0
ENST00000532330.5:nonsense_mediated_decay:BRPF3	2	28	4.0	0
ENST00000560049.1:lincRNA:EIF3J-DT	1	12	4.0	0
ENST00000404970.3:protein_coding:VAMP2	1	8	4.0	0
ENST00000553891.5:protein_coding:ZFYVE1	1	12	4.0	0
ENST00000441123.1:nonsense_mediated_decay:BRPF3	2	28	4.0	0
ENST00000560750.1:lincRNA:EIF3J-DT	1	12	4.0	0
ENST00000295888.8:protein_coding:WDFY3	1	4	4.0	4
ENST00000457608.1:processed_pseudogene:SLC9A3P3	1	4	4.0	4
ENST00000534400.5:protein_coding:BRPF3	2	28	4.0	0
ENST00000534694.5:protein_coding:BRPF3	2	28	4.0	0
ENST00000375066.6:protein_coding:TBC1D2	1	8	4.0	0
ENST00000449261.6:nonsense_mediated_decay:BRPF3	2	28	4.0	0
ENST00000556143.5:protein_coding:ZFYVE1	1	12	4.0	0
ENST00000229214.8:protein_coding:KRR1	1	4	4.0	4
ENST00000465784.6:protein_coding:TBC1D2	1	8	4.0	0
ENST00000316509.10:protein_coding:VAMP2	1	8	4.0	0
ENST00000318876.9:protein_coding:ZFYVE1	1	12	4.0	0
ENST00000313807.4:lincRNA:EIF3J-DT	1	12	4.0	0
ENST00000352066.7:protein_coding:NUP62	3	25	3.909090909090909	0
ENST00000597723.5:protein_coding:NUP62	3	25	3.909090909090909	0
ENST00000597029.5:protein_coding:NUP62	3	25	3.909090909090909	0
ENST00000422090.2:protein_coding:NUP62	3	25	3.909090909090909	0
ENST00000596217.1:protein_coding:NUP62	3	25	3.909090909090909	0
ENST00000297185.8:protein_coding:HSPA9	1	19	3.8	0
ENST00000512328.1:nonsense_mediated_decay:HSPA9	1	19	3.8	0
ENST00000649578.1:nonsense_mediated_decay:HSPA9	1	19	3.8	0
ENST00000649126.1:protein_coding:HSPA9	1	19	3.8	0
ENST00000432228.1:processed_pseudogene:HSPA9P1	1	19	3.8	0
ENST00000472158.5:nonsense_mediated_decay:BCLAF3	1	15	3.75	0
ENST00000379682.8:protein_coding:BCLAF3	1	15	3.75	0
ENST00000479077.5:protein_coding:GPBAR1	1	15	3.75	0
ENST00000379687.7:protein_coding:BCLAF3	1	15	3.75	0
ENST00000522678.5:protein_coding:GPBAR1	1	15	3.75	0
ENST00000519574.1:protein_coding:GPBAR1	1	15	3.75	0
ENST00000521462.1:protein_coding:GPBAR1	1	15	3.75	0
ENST00000466702.1:processed_transcript:BCLAF3	1	15	3.75	0
ENST00000291576.11:protein_coding:PWP2	2	8	3.6666666666666665	0
ENST00000593916.5:protein_coding:ZNF773	1	11	3.6666666666666665	0
ENST00000599847.5:protein_coding:ZNF773	1	11	3.6666666666666665	0
ENST00000597061.1:nonsense_mediated_decay:ZNF773	1	11	3.6666666666666665	0
ENST00000617716.3:protein_coding:FP565260.1	2	8	3.6666666666666665	0
ENST00000523719.5:protein_coding:SLC26A7	1	18	3.6	0
ENST00000309536.6:protein_coding:SLC26A7	1	18	3.6	0
ENST00000520818.5:protein_coding:SLC26A7	1	18	3.6	0
ENST00000276609.7:protein_coding:SLC26A7	1	18	3.6	0
ENST00000617233.2:protein_coding:SLC26A7	1	18	3.6	0
ENST00000546682.5:antisense:SNHG14	1	14	3.5	0
ENST00000299240.10:protein_coding:TTC17	1	7	3.5	0
ENST00000549804.6:antisense:SNHG14	1	14	3.5	0
ENST00000640631.1:antisense:SNHG14	1	14	3.5	0
ENST00000579974.1:retained_intron:NCOR1	1	14	3.5	0
ENST00000420479.1:unprocessed_pseudogene:NCOR1P3	1	14	3.5	0
ENST00000553108.1:antisense:SNHG14	1	14	3.5	0
ENST00000395848.5:protein_coding:NCOR1	1	14	3.5	0
ENST00000606802.1:antisense:AL139423.1	1	7	3.5	0
ENST00000526774.5:processed_transcript:TTC17	1	7	3.5	0
ENST00000395857.7:protein_coding:NCOR1	1	14	3.5	0
ENST00000543726.1:protein_coding:RARG	1	23	3.2857142857142856	0
ENST00000338561.9:protein_coding:RARG	1	23	3.2857142857142856	0
ENST00000394426.5:protein_coding:RARG	1	23	3.2857142857142856	0
ENST00000550265.5:retained_intron:RARG	1	23	3.2857142857142856	0
ENST00000543762.5:processed_transcript:RARG	1	23	3.2857142857142856	0
ENST00000425354.6:protein_coding:RARG	1	23	3.2857142857142856	0
ENST00000548317.1:retained_intron:RARG	1	23	3.2857142857142856	0
ENST00000450965.5:protein_coding:SCLY	1	13	3.25	0
ENST00000367154.5:protein_coding:LEMD1	1	13	3.25	0
ENST00000254663.10:protein_coding:SCLY	1	13	3.25	0
ENST00000449891.5:nonsense_mediated_decay:UBE2F-SCLY	1	13	3.25	0
ENST00000367153.8:protein_coding:LEMD1	1	13	3.25	0
ENST00000391936.6:protein_coding:LEMD1	1	13	3.25	0
ENST00000367151.4:protein_coding:LEMD1	1	13	3.25	0
ENST00000480357.5:retained_intron:SCLY	1	13	3.25	0
ENST00000573526.1:unprocessed_pseudogene:OR1D3P	1	16	3.2	0
ENST00000641833.1:protein_coding:OR1D2	1	16	3.2	0
ENST00000407623.7:protein_coding:CYB5R3	1	16	3.2	0
ENST00000641064.1:protein_coding:OR1D2	1	16	3.2	0
ENST00000331459.1:protein_coding:OR1D2	1	16	3.2	0
ENST00000434837.7:protein_coding:MDGA1	4	7	3.1666666666666665	0
ENST00000373401.2:retained_intron:MDGA1	4	7	3.1666666666666665	0
ENST00000478484.5:retained_intron:GPN1	2	3	3.0	3
ENST00000505140.1:nonsense_mediated_decay:ANKH	3	3	3.0	3
ENST00000232607.6:protein_coding:UMPS	1	21	3.0	0
ENST00000505093.1:protein_coding:IL7R	1	12	3.0	0
ENST00000368090.4:protein_coding:PIGM	1	3	3.0	3
ENST00000440238.3:protein_coding:AIFM3	2	3	3.0	3
ENST00000505875.1:retained_intron:IL7R	1	12	3.0	0
ENST00000498715.1:processed_transcript:UMPS	1	21	3.0	0
ENST00000307003.2:protein_coding:C7orf33	2	3	3.0	3
ENST00000514217.5:nonsense_mediated_decay:IL7R	1	12	3.0	0
ENST00000497163.1:retained_intron:CPS1	1	3	3.0	3
ENST00000497791.5:nonsense_mediated_decay:UMPS	1	21	3.0	0
ENST00000303115.7:protein_coding:IL7R	1	12	3.0	0
ENST00000511395.1:lincRNA:LINC02122	3	3	3.0	3
ENST00000460034.5:nonsense_mediated_decay:UMPS	1	21	3.0	0
ENST00000535681.1:retained_intron:NPTX1	2	3	3.0	3
ENST00000330722.6:protein_coding:KRT6A	2	3	3.0	3
ENST00000462091.5:nonsense_mediated_decay:UMPS	1	21	3.0	0
ENST00000479719.5:nonsense_mediated_decay:UMPS	1	21	3.0	0
ENST00000467167.5:nonsense_mediated_decay:UMPS	1	21	3.0	0
ENST00000397789.3:protein_coding:NF2	1	20	2.857142857142857	0
ENST00000361166.8:protein_coding:NF2	1	20	2.857142857142857	0
ENST00000403435.5:protein_coding:NF2	1	20	2.857142857142857	0
ENST00000403999.7:protein_coding:NF2	1	20	2.857142857142857	0
ENST00000285199.11:protein_coding:USP43	1	13	2.6	0
ENST00000494151.1:processed_transcript:EPS8L3	1	13	2.6	0
ENST00000574408.5:protein_coding:USP43	1	13	2.6	0
ENST00000570475.5:protein_coding:USP43	1	13	2.6	0
ENST00000427718.6:protein_coding:FBXO21	1	13	2.6	0
ENST00000549689.5:processed_transcript:FBXO21	1	13	2.6	0
ENST00000369805.7:protein_coding:EPS8L3	1	13	2.6	0
ENST00000361852.8:protein_coding:EPS8L3	1	13	2.6	0
ENST00000622495.4:protein_coding:FBXO21	1	13	2.6	0
ENST00000330622.9:protein_coding:FBXO21	1	13	2.6	0
ENST00000575346.1:processed_transcript:USP43	1	13	2.6	0
ENST00000550180.5:protein_coding:FBXO21	1	13	2.6	0
ENST00000570827.6:processed_transcript:USP43	1	13	2.6	0
ENST00000361965.8:protein_coding:EPS8L3	1	13	2.6	0
ENST00000472325.5:nonsense_mediated_decay:EPS8L3	1	13	2.6	0
ENST00000471073.1:retained_intron:THAP7	2	18	2.571428571428571	0
ENST00000488975.1:retained_intron:THAP7	2	18	2.571428571428571	0
ENST00000466670.1:retained_intron:THAP7	2	18	2.571428571428571	0
ENST00000498406.1:retained_intron:THAP7	2	18	2.571428571428571	0
ENST00000215742.8:protein_coding:THAP7	2	18	2.571428571428571	0
ENST00000399133.2:protein_coding:THAP7	2	18	2.571428571428571	0
ENST00000476667.5:retained_intron:THAP7	2	18	2.571428571428571	0
ENST00000259486.10:protein_coding:ENPP2	1	15	2.5	0
ENST00000522826.5:protein_coding:ENPP2	1	15	2.5	0
ENST00000427067.6:protein_coding:ENPP2	1	15	2.5	0
ENST00000522167.5:protein_coding:ENPP2	1	15	2.5	0
ENST00000523861.1:retained_intron:ENPP2	1	15	2.5	0
ENST00000075322.10:protein_coding:ENPP2	1	15	2.5	0
ENST00000640955.1:processed_transcript:ZNF577	1	12	2.4	0
ENST00000639636.1:protein_coding:ZNF577	1	12	2.4	0
ENST00000638348.1:protein_coding:ZNF577	1	12	2.4	0
ENST00000638721.1:processed_transcript:ZNF577	1	12	2.4	0
ENST00000638684.1:processed_transcript:ZNF577	1	12	2.4	0
ENST00000373381.8:protein_coding:CSMD2	1	16	2.2857142857142856	0
ENST00000489419.1:processed_transcript:CSMD2	1	16	2.2857142857142856	0
ENST00000619121.4:protein_coding:CSMD2	1	16	2.2857142857142856	0
ENST00000373380.5:protein_coding:CSMD2	1	16	2.2857142857142856	0
ENST00000373388.6:protein_coding:CSMD2	1	16	2.2857142857142856	0
ENST00000241312.8:nonsense_mediated_decay:CSMD2	1	16	2.2857142857142856	0
ENST00000373377.1:protein_coding:CSMD2	1	16	2.2857142857142856	0
ENST00000313667.8:protein_coding:ARHGEF2	1	9	2.25	0
ENST00000468958.1:protein_coding:ABCF1	1	9	2.25	0
ENST00000469499.5:protein_coding:ERRFI1	1	9	2.25	0
ENST00000377482.9:protein_coding:ERRFI1	1	9	2.25	0
ENST00000376545.7:protein_coding:ABCF1	1	9	2.25	0
ENST00000361247.8:protein_coding:ARHGEF2	1	9	2.25	0
ENST00000313695.11:protein_coding:ARHGEF2	1	9	2.25	0
ENST00000487559.1:nonsense_mediated_decay:ERRFI1	1	9	2.25	0
ENST00000462460.6:protein_coding:ARHGEF2	1	9	2.25	0
ENST00000467067.1:protein_coding:ERRFI1	1	9	2.25	0
ENST00000441867.5:protein_coding:ABCF1	1	9	2.25	0
ENST00000326195.12:protein_coding:ABCF1	1	9	2.25	0
ENST00000306177.9:protein_coding:USP42	1	8	2.0	0
ENST00000319432.9:protein_coding:CCDC93	1	4	2.0	0
ENST00000624628.1:lincRNA:AC118758.3	1	2	2.0	2
ENST00000521713.1:nonsense_mediated_decay:USP42	1	8	2.0	0
ENST00000372459.6:protein_coding:CTSA	2	2	2.0	2
ENST00000449895.5:antisense:AL096855.1	1	2	2.0	2
ENST00000518921.1:processed_pseudogene:AC104852.1	1	2	2.0	2
ENST00000275517.7:protein_coding:CDCA5	2	2	2.0	2
ENST00000504027.1:unprocessed_pseudogene:OR7E55P	1	2	2.0	2
ENST00000530497.1:protein_coding:GRIA4	1	8	2.0	0
ENST00000244040.3:protein_coding:RAB22A	2	2	2.0	2
ENST00000479544.6:retained_intron:USP42	1	8	2.0	0
ENST00000376300.6:protein_coding:CCDC93	1	4	2.0	0
ENST00000393127.6:protein_coding:GRIA4	1	8	2.0	0
ENST00000542572.1:processed_transcript:DEFB126	1	4	2.0	0
ENST00000426246.2:protein_coding:USP42	1	8	2.0	0
ENST00000394123.7:protein_coding:G3BP1	1	8	2.0	0
ENST00000561481.1:retained_intron:GLG1	1	2	2.0	2
ENST00000303635.11:protein_coding:CAMTA1	2	2	2.0	2
ENST00000282077.7:protein_coding:PDK1	2	2	2.0	2
ENST00000382398.3:protein_coding:DEFB126	1	4	2.0	0
ENST00000282499.9:protein_coding:GRIA4	1	8	2.0	0
ENST00000543354.5:protein_coding:RPS6KC1	1	13	1.8571428571428572	0
ENST00000366959.4:protein_coding:RPS6KC1	1	13	1.8571428571428572	0
ENST00000615329.4:protein_coding:RPS6KC1	1	13	1.8571428571428572	0
ENST00000614059.4:protein_coding:RPS6KC1	1	13	1.8571428571428572	0
ENST00000490299.5:processed_transcript:RPS6KC1	1	13	1.8571428571428572	0
ENST00000366960.7:protein_coding:RPS6KC1	1	13	1.8571428571428572	0
ENST00000543470.5:protein_coding:RPS6KC1	1	13	1.8571428571428572	0
ENST00000582909.1:processed_transcript:NT5M	1	11	1.8333333333333333	0
ENST00000389022.8:protein_coding:NT5M	1	11	1.8333333333333333	0
ENST00000616989.1:protein_coding:NT5M	1	11	1.8333333333333333	0
ENST00000483704.5:nonsense_mediated_decay:NT5M	1	11	1.8333333333333333	0
ENST00000470418.5:nonsense_mediated_decay:NT5M	1	11	1.8333333333333333	0
ENST00000480529.1:processed_transcript:NT5M	1	11	1.8333333333333333	0
ENST00000508833.1:processed_transcript:GAB1	1	7	1.75	0
ENST00000262995.8:protein_coding:GAB1	1	7	1.75	0
ENST00000262994.8:protein_coding:GAB1	1	7	1.75	0
ENST00000505913.5:protein_coding:GAB1	1	7	1.75	0
ENST00000438581.6:nonsense_mediated_decay:TMEM39A	2	5	1.6666666666666665	0
ENST00000319172.9:protein_coding:TMEM39A	2	5	1.6666666666666665	0
ENST00000473684.5:nonsense_mediated_decay:TMEM39A	2	5	1.6666666666666665	0
ENST00000607093.1:protein_coding:LCE1C	2	3	1.5	0
ENST00000623402.1:protein_coding:SCARF2	1	3	1.5	0
ENST00000326233.6:protein_coding:LCE1D	2	3	1.5	0
ENST00000622235.4:protein_coding:SCARF2	1	3	1.5	0
ENST00000378891.9:protein_coding:DVL1	3	4	1.3333333333333333	0
ENST00000610709.2:protein_coding:DVL1	3	4	1.3333333333333333	0
ENST00000378888.9:protein_coding:DVL1	3	4	1.3333333333333333	0
ENST00000407071.6:protein_coding:KIF26B	2	2	1.3333333333333333	1
ENST00000639049.1:nonsense_mediated_decay:EPM2A	1	9	1.2857142857142858	0
ENST00000640297.1:processed_transcript:EPM2A	1	9	1.2857142857142858	0
ENST00000638262.1:protein_coding:EPM2A	1	9	1.2857142857142858	0
ENST00000639649.1:retained_intron:EPM2A	1	9	1.2857142857142858	0
ENST00000618445.4:protein_coding:EPM2A	1	9	1.2857142857142858	0
ENST00000435470.2:protein_coding:EPM2A	1	9	1.2857142857142858	0
ENST00000367519.8:protein_coding:EPM2A	1	9	1.2857142857142858	0
ENST00000488649.5:retained_intron:PRSS16	1	13	1.1818181818181819	0
ENST00000377456.6:processed_transcript:PRSS16	1	13	1.1818181818181819	0
ENST00000454665.6:nonsense_mediated_decay:PRSS16	1	13	1.1818181818181819	0
ENST00000230582.7:protein_coding:PRSS16	1	13	1.1818181818181819	0
ENST00000481125.5:retained_intron:PRSS16	1	13	1.1818181818181819	0
ENST00000478690.5:processed_transcript:PRSS16	1	13	1.1818181818181819	0
ENST00000485603.1:retained_intron:PRSS16	1	13	1.1818181818181819	0
ENST00000492575.5:retained_intron:PRSS16	1	13	1.1818181818181819	0
ENST00000484493.5:processed_transcript:PRSS16	1	13	1.1818181818181819	0
ENST00000421826.6:protein_coding:PRSS16	1	13	1.1818181818181819	0
ENST00000495683.5:retained_intron:PRSS16	1	13	1.1818181818181819	0
ENST00000565975.5:protein_coding:SPNS1	2	8	1.125	0
ENST00000311008.15:protein_coding:SPNS1	2	8	1.125	0
ENST00000323081.12:protein_coding:SPNS1	2	8	1.125	0
ENST00000569969.5:retained_intron:AC109460.3	2	8	1.125	0
ENST00000334536.12:protein_coding:SPNS1	2	8	1.125	0
ENST00000352260.11:protein_coding:SPNS1	2	8	1.125	0
ENST00000566059.5:protein_coding:SPNS1	2	8	1.125	0
ENST00000603110.1:processed_pseudogene:AC009884.2	1	1	1.0	1
ENST00000311104.2:protein_coding:GPR151	1	1	1.0	1
ENST00000555705.1:nonsense_mediated_decay:EAPP	1	1	1.0	1
ENST00000562989.1:lincRNA:AC104417.2	1	1	1.0	1
ENST00000508313.1:lincRNA:LINC02275	1	1	1.0	1
ENST00000443990.1:processed_transcript:C3orf84	1	1	1.0	1
ENST00000318438.6:protein_coding:SYCN	1	1	1.0	1
ENST00000578881.1:lincRNA:AC138761.3	1	1	1.0	1
ENST00000281092.8:protein_coding:FER	1	1	1.0	1
ENST00000478620.2:protein_coding:COL19A1	1	1	1.0	1
ENST00000564209.5:protein_coding:POLR3E	1	1	1.0	1
ENST00000256925.11:protein_coding:CABLES1	1	1	1.0	1
ENST00000488511.2:processed_pseudogene:AC007686.1	1	1	1.0	1
ENST00000422831.1:lincRNA:AC004920.1	1	1	1.0	1
ENST00000585776.5:lincRNA:AL158154.2	1	1	1.0	1
ENST00000234827.5:protein_coding:TCEANC2	1	1	1.0	1
ENST00000491415.6:protein_coding:UTP25	1	1	1.0	1
ENST00000274140.9:protein_coding:MARCH6	1	1	1.0	1
ENST00000243103.3:protein_coding:HOXC12	1	1	1.0	1
ENST00000370193.3:protein_coding:LBX1	1	1	1.0	1
ENST00000642279.1:unprocessed_pseudogene:AC006927.5	1	1	1.0	1
ENST00000334082.10:protein_coding:HOMER1	1	1	1.0	1
ENST00000494596.5:processed_transcript:COMTD1	2	4	1.0	0
ENST00000445105.6:protein_coding:FGF12	1	1	1.0	1
ENST00000642024.1:lincRNA:LINC02211	1	1	1.0	1
ENST00000230449.8:protein_coding:EXOC2	1	1	1.0	1
ENST00000610745.4:protein_coding:CYP1B1	1	2	1.0	0
ENST00000490098.1:processed_transcript:NTPCR	1	1	1.0	1
ENST00000262160.10:protein_coding:SMAD2	1	1	1.0	1
ENST00000560536.5:nonsense_mediated_decay:OTUD7A	1	1	1.0	1
ENST00000322357.8:protein_coding:ZBTB7A	1	1	1.0	1
ENST00000492257.1:processed_transcript:EXOC6B	1	1	1.0	1
ENST00000533058.5:protein_coding:TRAPPC4	1	1	1.0	1
ENST00000506093.1:lincRNA:AC122710.2	1	1	1.0	1
ENST00000610443.1:retained_intron:DHRS11	1	1	1.0	1
ENST00000430540.1:lincRNA:AL136529.1	1	1	1.0	1
ENST00000606080.1:protein_coding:FRK	1	1	1.0	1
ENST00000454003.1:lincRNA:AC019117.1	1	1	1.0	1
ENST00000469935.5:processed_transcript:SERPINA13P	1	1	1.0	1
ENST00000451622.2:antisense:AC007099.1	1	1	1.0	1
ENST00000480553.1:retained_intron:DIP2A	1	1	1.0	1
ENST00000400546.5:protein_coding:NCAM2	1	1	1.0	1
ENST00000607953.1:lincRNA:AP000569.1	1	1	1.0	1
ENST00000599686.3:protein_coding:WIZ	1	1	1.0	1
ENST00000423599.1:processed_pseudogene:AC006195.1	1	1	1.0	1
ENST00000221462.8:protein_coding:PPP1R37	1	3	1.0	0
ENST00000282466.3:protein_coding:IGSF10	1	1	1.0	1
ENST00000643161.1:processed_transcript:SAMHD1	1	1	1.0	1
ENST00000340736.10:protein_coding:ADGRL1	1	1	1.0	1
ENST00000544897.5:processed_transcript:PPP1R37	1	3	1.0	0
ENST00000589259.1:lincRNA:LINC01180	1	1	1.0	1
ENST00000359760.5:lincRNA:AFDN-DT	1	1	1.0	1
ENST00000441015.1:processed_transcript:EYA4	1	1	1.0	1
ENST00000578387.1:lincRNA:WWC2-AS2	1	1	1.0	1
ENST00000494484.1:retained_intron:PPIA	1	1	1.0	1
ENST00000300146.9:protein_coding:PATL1	1	1	1.0	1
ENST00000491270.1:processed_transcript:COMTD1	2	4	1.0	0
ENST00000602490.1:retained_intron:ARPC5	1	1	1.0	1
ENST00000238875.9:protein_coding:LGALSL	1	2	1.0	0
ENST00000488663.1:processed_transcript:ZBTB20	1	1	1.0	1
ENST00000624946.1:TEC:CCDC91	1	1	1.0	1
ENST00000457910.1:nonsense_mediated_decay:MYL7	1	1	1.0	1
ENST00000314531.4:protein_coding:ZNF77	1	1	1.0	1
ENST00000377934.4:protein_coding:CXorf36	1	2	1.0	0
ENST00000641664.1:protein_coding:OR4K13	1	1	1.0	1
ENST00000449802.5:protein_coding:NBEAL1	1	1	1.0	1
ENST00000280020.9:protein_coding:KIAA1328	2	2	1.0	0
ENST00000403359.7:protein_coding:FBXO11	1	1	1.0	1
ENST00000341861.9:protein_coding:DPP8	1	1	1.0	1
ENST00000409537.2:protein_coding:LGALSL	1	2	1.0	0
ENST00000539009.1:lincRNA:AC022075.2	1	1	1.0	1
ENST00000436974.1:lincRNA:AL022310.1	1	1	1.0	1
ENST00000605217.1:processed_pseudogene:AC006548.2	1	1	1.0	1
ENST00000372538.7:protein_coding:COMTD1	2	4	1.0	0
ENST00000328459.10:protein_coding:TTC7B	1	1	1.0	1
ENST00000418161.1:antisense:CCDC13-AS1	1	1	1.0	1
ENST00000542526.5:protein_coding:NUP93	1	1	1.0	1
ENST00000614273.1:protein_coding:CYP1B1	1	2	1.0	0
ENST00000498872.2:antisense:AP004609.1	1	1	1.0	1
ENST00000451599.6:nonsense_mediated_decay:ITPR2	1	2	1.0	0
ENST00000475491.1:retained_intron:KCNIP3	1	1	1.0	1
ENST00000244314.5:protein_coding:IRGC	1	1	1.0	1
ENST00000546651.3:protein_coding:C12orf76	1	1	1.0	1
ENST00000558197.1:protein_coding:FMN1	1	1	1.0	1
ENST00000451839.5:retained_intron:CHL1-AS2	2	2	1.0	0
ENST00000264451.11:protein_coding:SLC30A9	1	1	1.0	1
ENST00000281631.9:protein_coding:PARP8	1	2	1.0	0
ENST00000566821.1:retained_intron:HP	1	1	1.0	1
ENST00000509278.5:protein_coding:TMEM144	1	1	1.0	1
ENST00000445132.2:protein_coding:CCR2	1	1	1.0	1
ENST00000261797.6:protein_coding:NDST1	1	1	1.0	1
ENST00000566813.5:processed_transcript:CSNK2A2	1	1	1.0	1
ENST00000558993.1:protein_coding:ZHX3	1	1	1.0	1
ENST00000637503.1:protein_coding:SMIM33	1	1	1.0	1
ENST00000335251.10:protein_coding:INTU	1	1	1.0	1
ENST00000637488.2:protein_coding:KIAA1257	1	2	1.0	0
ENST00000452919.1:antisense:CHL1-AS2	2	2	1.0	0
ENST00000505554.5:protein_coding:PARP8	1	2	1.0	0
ENST00000307358.6:protein_coding:HTRA3	1	1	1.0	1
ENST00000454189.6:protein_coding:GPM6B	1	1	1.0	1
ENST00000372851.7:protein_coding:RIMS4	1	1	1.0	1
ENST00000292478.8:protein_coding:PTCD1	1	1	1.0	1
ENST00000607350.1:lincRNA:AL512329.2	1	1	1.0	1
ENST00000381092.1:protein_coding:NLGN4X	1	1	1.0	1
ENST00000489055.3:misc_RNA:RN7SL283P	1	1	1.0	1
ENST00000381340.7:protein_coding:ITPR2	1	2	1.0	0
ENST00000591619.5:protein_coding:KIAA1328	2	2	1.0	0
ENST00000480479.5:retained_intron:CCNL2	1	1	1.0	1
ENST00000650223.1:lincRNA:LINC01650	1	1	1.0	1
ENST00000553194.1:antisense:AC090001.1	1	1	1.0	1
ENST00000281282.5:protein_coding:CGNL1	1	1	1.0	1
ENST00000624919.1:sense_overlapping:AL031595.3	1	1	1.0	1
ENST00000424953.1:lincRNA:LINC02238	1	1	1.0	1
ENST00000623855.1:TEC:AC005252.3	1	1	1.0	1
ENST00000482657.1:retained_intron:LCNL1	1	1	1.0	1
ENST00000471440.6:protein_coding:CFHR3	1	1	1.0	1
ENST00000206595.10:protein_coding:G2E3	1	1	1.0	1
ENST00000509566.1:processed_transcript:GAK	1	1	1.0	1
ENST00000576460.5:nonsense_mediated_decay:NOMO3	1	1	1.0	1
ENST00000545276.1:lincRNA:LINC02440	1	1	1.0	1
ENST00000439004.1:lincRNA:C1orf140	1	1	1.0	1
ENST00000432994.2:lincRNA:AC005865.1	1	1	1.0	1
ENST00000376729.9:protein_coding:WDR13	1	1	1.0	1
ENST00000321407.2:protein_coding:GCC1	1	1	1.0	1
ENST00000301998.4:protein_coding:B3GNT2	1	2	1.0	0
ENST00000558133.1:protein_coding:MEX3B	1	1	1.0	1
ENST00000398000.6:protein_coding:CXorf36	1	2	1.0	0
ENST00000580891.1:sense_intronic:AP005432.1	1	1	1.0	1
ENST00000622550.2:processed_transcript:AL133216.2	1	1	1.0	1
ENST00000355086.7:protein_coding:SRGAP1	1	1	1.0	1
ENST00000476962.1:processed_transcript:MARCH8	1	1	1.0	1
ENST00000259870.3:protein_coding:C6orf15	1	1	1.0	1
ENST00000469299.1:protein_coding:COMTD1	2	4	1.0	0
ENST00000450480.1:antisense:AC004888.1	1	1	1.0	1
ENST00000444463.5:retained_intron:C20orf204	1	1	1.0	1
ENST00000246533.7:protein_coding:CAPNS1	1	1	1.0	1
ENST00000412102.5:lincRNA:LINC00479	1	1	1.0	1
ENST00000309447.5:protein_coding:NWD2	1	1	1.0	1
ENST00000405767.1:protein_coding:B3GNT2	1	2	1.0	0
ENST00000590105.1:retained_intron:EFTUD2	1	1	1.0	1
ENST00000557577.1:lincRNA:AC005280.2	1	1	1.0	1
ENST00000452716.5:lincRNA:LINC01828	1	1	1.0	1
ENST00000537717.1:retained_intron:RERG	1	1	1.0	1
ENST00000190165.2:protein_coding:DMRT3	1	1	1.0	1
ENST00000648200.1:antisense:LINC00632	1	1	1.0	1
ENST00000498560.1:processed_pseudogene:MARK2P17	1	1	1.0	1
ENST00000349139.5:protein_coding:WDR3	1	1	1.0	1
ENST00000425325.2:lincRNA:AC012354.1	1	1	1.0	1
ENST00000591719.5:processed_transcript:GFAP	1	1	1.0	1
ENST00000320930.7:protein_coding:FMN1	1	1	1.0	1
ENST00000645291.1:protein_coding:KIAA1257	1	2	1.0	0
ENST00000358951.6:protein_coding:RAB3GAP2	1	1	1.0	1
ENST00000534363.1:processed_transcript:ZNF585B	1	1	1.0	1
ENST00000428160.1:lincRNA:AC113331.1	1	1	1.0	1
ENST00000472091.1:protein_coding:ERVFRD-1	1	1	1.0	1
ENST00000534773.1:retained_intron:ACAT1	1	1	1.0	1
ENST00000302472.3:protein_coding:PTGER4	1	1	1.0	1
ENST00000494378.1:processed_transcript:B3GALNT2	1	1	1.0	1
ENST00000624618.1:protein_coding:OR8D2	1	1	1.0	1
ENST00000460734.5:processed_transcript:ADARB1	1	1	1.0	1
ENST00000639030.1:processed_transcript:AP002383.3	1	1	1.0	1
ENST00000374935.7:protein_coding:EIF4G3	1	1	1.0	1
ENST00000468978.2:retained_intron:MUC1	1	1	1.0	1
ENST00000533818.5:processed_transcript:CSDE1	1	1	1.0	1
ENST00000545910.1:processed_transcript:PPP1R37	1	3	1.0	0
ENST00000426382.2:processed_pseudogene:AL158201.1	1	1	1.0	1
ENST00000536898.5:lincRNA:LINC01531	1	1	1.0	1
ENST00000640097.1:bidirectional_promoter_lncRNA:AL391650.2	1	1	1.0	1
ENST00000440867.1:lincRNA:LINC01986	1	1	1.0	1
ENST00000480885.5:retained_intron:UBAP2	1	1	1.0	1
ENST00000611430.4:protein_coding:SALL2	1	1	1.0	1
ENST00000263707.5:protein_coding:TFCP2L1	1	1	1.0	1
ENST00000533746.1:retained_intron:NAV2	1	1	1.0	1
ENST00000222553.7:protein_coding:NAMPT	1	1	1.0	1
ENST00000181839.9:protein_coding:CDK13	1	1	1.0	1
ENST00000366645.1:protein_coding:EXOC8	1	1	1.0	1
ENST00000650464.1:protein_coding:DLK1	1	2	1.0	0
ENST00000583705.1:retained_intron:MSI2	1	1	1.0	1
ENST00000625094.1:TEC:AC022211.4	1	1	1.0	1
ENST00000433175.6:antisense:SRD5A3-AS1	1	1	1.0	1
ENST00000421673.6:protein_coding:MUC6	1	1	1.0	1
ENST00000375856.4:protein_coding:IRS2	1	1	1.0	1
ENST00000341267.8:protein_coding:DLK1	1	2	1.0	0
ENST00000394060.7:protein_coding:MAPKAP1	1	1	1.0	1
ENST00000504489.3:protein_coding:PDLIM5	1	1	1.0	1
ENST00000540209.5:protein_coding:RAP1B	1	21	0.84	0
ENST00000485252.6:protein_coding:RAP1B	1	21	0.84	0
ENST00000538283.5:protein_coding:RAP1B	1	21	0.84	0
ENST00000542018.5:protein_coding:RAP1B	1	21	0.84	0
ENST00000538877.5:protein_coding:RAP1B	1	21	0.84	0
ENST00000541216.1:protein_coding:RAP1B	1	21	0.84	0
ENST00000544639.1:retained_intron:RAP1B	1	21	0.84	0
ENST00000460800.5:processed_transcript:RAP1B	1	21	0.84	0
ENST00000453560.6:protein_coding:RAP1B	1	21	0.84	0
ENST00000412709.3:processed_pseudogene:RAP1BP1	1	21	0.84	0
ENST00000543697.5:protein_coding:RAP1B	1	21	0.84	0
ENST00000393436.9:protein_coding:RAP1B	1	21	0.84	0
ENST00000540781.5:protein_coding:RAP1B	1	21	0.84	0
ENST00000534899.5:protein_coding:RAP1B	1	21	0.84	0
ENST00000422358.6:protein_coding:RAP1B	1	21	0.84	0
ENST00000541167.5:protein_coding:RAP1B	1	21	0.84	0
ENST00000542145.5:protein_coding:RAP1B	1	21	0.84	0
ENST00000506621.3:translated_processed_pseudogene:AC113404.3	1	21	0.84	0
ENST00000425247.6:protein_coding:RAP1B	1	21	0.84	0
ENST00000537460.5:protein_coding:RAP1B	1	21	0.84	0
ENST00000341355.9:protein_coding:RAP1B	1	21	0.84	0
ENST00000545720.6:protein_coding:RAP1B	1	21	0.84	0
ENST00000250559.13:protein_coding:RAP1B	1	21	0.84	0
ENST00000538980.5:protein_coding:RAP1B	1	21	0.84	0
ENST00000545270.5:protein_coding:RAP1B	1	21	0.84	0
ENST00000468643.5:processed_transcript:RBM11	1	3	0.75	0
ENST00000355972.8:protein_coding:ZMYND8	1	12	0.75	0
ENST00000467200.6:protein_coding:ZMYND8	1	12	0.75	0
ENST00000611941.4:protein_coding:ZMYND8	1	12	0.75	0
ENST00000617418.4:protein_coding:ZMYND8	1	12	0.75	0
ENST00000400577.3:protein_coding:RBM11	1	3	0.75	0
ENST00000471951.6:protein_coding:ZMYND8	1	12	0.75	0
ENST00000540497.5:protein_coding:ZMYND8	1	12	0.75	0
ENST00000262975.8:protein_coding:ZMYND8	1	12	0.75	0
ENST00000396281.8:protein_coding:ZMYND8	1	12	0.75	0
ENST00000536340.5:protein_coding:ZMYND8	1	12	0.75	0
ENST00000446994.6:protein_coding:ZMYND8	1	12	0.75	0
ENST00000461088.1:retained_intron:RBM11	1	3	0.75	0
ENST00000458360.6:protein_coding:ZMYND8	1	12	0.75	0
ENST00000461685.5:protein_coding:ZMYND8	1	12	0.75	0
ENST00000360911.7:protein_coding:ZMYND8	1	12	0.75	0
ENST00000311275.11:protein_coding:ZMYND8	1	12	0.75	0
ENST00000352431.6:protein_coding:ZMYND8	1	12	0.75	0
ENST00000468788.5:processed_transcript:RBM11	1	3	0.75	0
ENST00000372023.7:protein_coding:ZMYND8	1	12	0.75	0
ENST00000549249.5:protein_coding:DEPDC4	2	2	0.6666666666666666	0
ENST00000600654.5:nonsense_mediated_decay:KXD1	1	10	0.6666666666666666	0
ENST00000540691.5:protein_coding:KXD1	1	10	0.6666666666666666	0
ENST00000598830.5:protein_coding:KXD1	1	10	0.6666666666666666	0
ENST00000596785.5:protein_coding:KXD1	1	10	0.6666666666666666	0
ENST00000599319.5:protein_coding:KXD1	1	10	0.6666666666666666	0
ENST00000462519.3:protein_coding:ANKUB1	2	2	0.6666666666666666	0
ENST00000595073.5:protein_coding:KXD1	1	10	0.6666666666666666	0
ENST00000599000.5:protein_coding:KXD1	1	10	0.6666666666666666	0
ENST00000222307.8:protein_coding:KXD1	1	10	0.6666666666666666	0
ENST00000550587.5:protein_coding:DEPDC4	2	2	0.6666666666666666	0
ENST00000600372.5:protein_coding:KXD1	1	10	0.6666666666666666	0
ENST00000299185.12:nonsense_mediated_decay:DEPDC4	2	2	0.6666666666666666	0
ENST00000597438.5:protein_coding:KXD1	1	10	0.6666666666666666	0
ENST00000446160.6:protein_coding:ANKUB1	2	2	0.6666666666666666	0
ENST00000595870.5:protein_coding:KXD1	1	10	0.6666666666666666	0
ENST00000600099.1:protein_coding:KXD1	1	10	0.6666666666666666	0
ENST00000601630.5:protein_coding:KXD1	1	10	0.6666666666666666	0
ENST00000484019.1:nonsense_mediated_decay:ANKUB1	2	2	0.6666666666666666	0
ENST00000539106.5:protein_coding:KXD1	1	10	0.6666666666666666	0
ENST00000602094.5:protein_coding:KXD1	1	10	0.6666666666666666	0
ENST00000451271.5:nonsense_mediated_decay:IL17RC	1	9	0.6428571428571429	0
ENST00000494365.5:retained_intron:IL17RC	1	9	0.6428571428571429	0
ENST00000403601.7:protein_coding:IL17RC	1	9	0.6428571428571429	0
ENST00000413608.2:protein_coding:IL17RC	1	9	0.6428571428571429	0
ENST00000416074.6:protein_coding:IL17RC	1	9	0.6428571428571429	0
ENST00000648140.1:protein_coding:IL17RC	1	9	0.6428571428571429	0
ENST00000466046.5:retained_intron:IL17RC	1	9	0.6428571428571429	0
ENST00000451231.5:nonsense_mediated_decay:IL17RC	1	9	0.6428571428571429	0
ENST00000383812.9:protein_coding:IL17RC	1	9	0.6428571428571429	0
ENST00000483582.5:retained_intron:IL17RC	1	9	0.6428571428571429	0
ENST00000295981.7:protein_coding:IL17RC	1	9	0.6428571428571429	0
ENST00000455057.5:protein_coding:IL17RC	1	9	0.6428571428571429	0
ENST00000497387.5:retained_intron:IL17RC	1	9	0.6428571428571429	0
ENST00000498214.6:nonsense_mediated_decay:IL17RC	1	9	0.6428571428571429	0
ENST00000476354.2:retained_intron:DLG5	1	4	0.5714285714285714	0
ENST00000424842.5:protein_coding:DLG5	1	4	0.5714285714285714	0
ENST00000372391.6:protein_coding:DLG5	1	4	0.5714285714285714	0
ENST00000459739.5:processed_transcript:DLG5	1	4	0.5714285714285714	0
ENST00000468332.6:nonsense_mediated_decay:DLG5	1	4	0.5714285714285714	0
ENST00000475613.6:retained_intron:DLG5	1	4	0.5714285714285714	0
ENST00000463362.5:retained_intron:DLG5	1	4	0.5714285714285714	0
ENST00000548665.5:lincRNA:AL133166.1	1	1	0.5	0
ENST00000646117.1:protein_coding:CLPB	1	1	0.5	0
ENST00000602526.1:nonsense_mediated_decay:FKTN	1	1	0.5	0
ENST00000447788.6:protein_coding:ZC4H2	2	2	0.5	0
ENST00000249647.7:protein_coding:SNAP23	1	1	0.5	0
ENST00000359203.3:protein_coding:RRAGD	1	1	0.5	0
ENST00000426196.6:protein_coding:HDAC6	1	7	0.5	0
ENST00000424895.1:lincRNA:LINC01376	1	1	0.5	0
ENST00000549343.5:protein_coding:KRT74	1	1	0.5	0
ENST00000374839.7:protein_coding:ZC4H2	2	2	0.5	0
ENST00000450890.5:lincRNA:ITGB1-DT	1	1	0.5	0
ENST00000257566.7:protein_coding:TBX3	1	1	0.5	0
ENST00000612946.4:protein_coding:TTC28	1	1	0.5	0
ENST00000369044.1:protein_coding:QRSL1	1	1	0.5	0
ENST00000521654.6:protein_coding:RNF217	1	1	0.5	0
ENST00000354286.8:nonsense_mediated_decay:GATD1	1	1	0.5	0
ENST00000414157.1:lincRNA:ITGB1-DT	1	1	0.5	0
ENST00000431765.6:protein_coding:DVL3	1	2	0.5	0
ENST00000599881.5:nonsense_mediated_decay:KLK6	2	2	0.5	0
ENST00000452335.2:protein_coding:DYTN	1	1	0.5	0
ENST00000399781.5:processed_transcript:BCL2L13	1	1	0.5	0
ENST00000409098.5:protein_coding:EIF4E2	1	1	0.5	0
ENST00000553704.3:lincRNA:LINC-ROR	1	1	0.5	0
ENST00000644068.1:protein_coding:HDAC6	1	7	0.5	0
ENST00000599690.1:nonsense_mediated_decay:KLK6	2	2	0.5	0
ENST00000322340.9:protein_coding:WDR20	1	1	0.5	0
ENST00000409514.5:protein_coding:EIF4E2	1	1	0.5	0
ENST00000648050.1:lincRNA:LINC00941	1	1	0.5	0
ENST00000295959.9:protein_coding:RPP14	1	1	0.5	0
ENST00000453889.1:lincRNA:AL391704.1	1	1	0.5	0
ENST00000478247.1:retained_intron:DVL3	1	2	0.5	0
ENST00000302342.3:protein_coding:ZNF217	1	1	0.5	0
ENST00000488458.1:transcribed_unprocessed_pseudogene:FMO9P	1	1	0.5	0
ENST00000397906.6:protein_coding:TTC28	1	1	0.5	0
ENST00000645956.1:lincRNA:LINC-ROR	1	1	0.5	0
ENST00000398146.3:protein_coding:RGPD2	1	1	0.5	0
ENST00000650025.1:lincRNA:LINC01376	1	1	0.5	0
ENST00000477528.5:retained_intron:HDAC6	1	7	0.5	0
ENST00000445069.4:processed_transcript:CLPB	1	1	0.5	0
ENST00000649964.1:protein_coding:DVL3	1	2	0.5	0
ENST00000371471.6:protein_coding:ZNF217	1	1	0.5	0
ENST00000650198.1:lincRNA:LINC00941	1	1	0.5	0
ENST00000641270.1:protein_coding:OR51V1	1	1	0.5	0
ENST00000369046.8:protein_coding:QRSL1	1	1	0.5	0
ENST00000334136.10:protein_coding:HDAC6	1	7	0.5	0
ENST00000330710.9:protein_coding:HHIPL1	1	1	0.5	0
ENST00000337990.2:protein_coding:ZC4H2	2	2	0.5	0
ENST00000643374.1:protein_coding:HDAC6	1	7	0.5	0
ENST00000480525.5:nonsense_mediated_decay:HDAC6	1	7	0.5	0
ENST00000569704.1:protein_coding:BNC1	1	1	0.5	0
ENST00000647398.1:nonsense_mediated_decay:HDAC6	1	7	0.5	0
ENST00000370188.7:protein_coding:PLPPR5	1	1	0.5	0
ENST00000535982.1:protein_coding:CELF1	1	1	0.5	0
ENST00000326274.5:protein_coding:VGLL2	1	1	0.5	0
ENST00000458529.5:protein_coding:MAPRE3	1	1	0.5	0
ENST00000493417.5:nonsense_mediated_decay:GPR107	1	1	0.5	0
ENST00000343200.9:protein_coding:VCAN	2	2	0.5	0
ENST00000321255.1:protein_coding:OR51V1	1	1	0.5	0
ENST00000486227.5:retained_intron:HDAC6	1	7	0.5	0
ENST00000560949.5:protein_coding:RNF217	1	1	0.5	0
ENST00000645643.1:nonsense_mediated_decay:HDAC6	1	7	0.5	0
ENST00000445772.1:protein_coding:CCR5	1	1	0.5	0
ENST00000514693.5:processed_transcript:PROM1	1	1	0.5	0
ENST00000307340.7:protein_coding:USH2A	1	1	0.5	0
ENST00000391808.5:protein_coding:KLK6	2	2	0.5	0
ENST00000496192.1:processed_transcript:OR6W1P	1	1	0.5	0
ENST00000629371.2:protein_coding:AK2	1	1	0.5	0
ENST00000498808.6:processed_transcript:HDAC6	1	7	0.5	0
ENST00000396914.3:protein_coding:CHCHD4	1	1	0.5	0
ENST00000542579.5:protein_coding:CELF2	1	1	0.5	0
ENST00000399782.5:protein_coding:BCL2L13	1	1	0.5	0
ENST00000373449.6:protein_coding:AK2	1	1	0.5	0
ENST00000305620.2:protein_coding:KRT74	1	1	0.5	0
ENST00000424321.5:lincRNA:LINC01114	1	1	0.5	0
ENST00000345382.6:protein_coding:BNC1	1	1	0.5	0
ENST00000263177.4:protein_coding:PLPPR5	1	1	0.5	0
ENST00000513016.5:processed_transcript:VCAN	2	2	0.5	0
ENST00000548306.1:lincRNA:AL133166.1	1	1	0.5	0
ENST00000273432.8:protein_coding:MED12L	1	1	0.5	0
ENST00000292303.4:protein_coding:CCR5	1	1	0.5	0
ENST00000307388.2:protein_coding:OR52A5	1	1	0.5	0
ENST00000223528.6:protein_coding:FKTN	1	1	0.5	0
ENST00000369985.8:protein_coding:MYO6	1	1	0.5	0
ENST00000375644.3:lincRNA:AC239585.1	1	1	0.5	0
ENST00000439649.7:protein_coding:GFRA1	1	1	0.5	0
ENST00000644951.1:processed_transcript:DYTN	1	1	0.5	0
ENST00000445193.7:protein_coding:RPP14	1	1	0.5	0
ENST00000637691.1:protein_coding:FAM240B	1	1	0.5	0
ENST00000541428.5:protein_coding:ASPH	1	1	0.5	0
ENST00000376619.6:protein_coding:HDAC6	1	7	0.5	0
ENST00000650414.1:lincRNA:AC244021.1	1	1	0.5	0
ENST00000417956.6:protein_coding:CELF2	1	1	0.5	0
ENST00000512622.1:antisense:AC097103.2	1	1	0.5	0
ENST00000265077.7:protein_coding:VCAN	2	2	0.5	0
ENST00000393504.5:protein_coding:CNGA3	1	1	0.5	0
ENST00000233121.6:protein_coding:MAPRE3	1	1	0.5	0
ENST00000272602.6:protein_coding:CNGA3	1	1	0.5	0
ENST00000369981.7:protein_coding:MYO6	1	1	0.5	0
ENST00000477875.6:processed_transcript:FMO9P	1	1	0.5	0
ENST00000488543.1:retained_intron:HDAC6	1	7	0.5	0
ENST00000512304.2:processed_transcript:PROM1	1	1	0.5	0
ENST00000376851.7:protein_coding:KLK6	2	2	0.5	0
ENST00000582963.1:retained_intron:MIEN1	1	1	0.5	0
ENST00000409375.1:protein_coding:AP1S3	1	1	0.5	0
ENST00000642125.1:protein_coding:OR52A5	1	1	0.5	0
ENST00000295767.9:protein_coding:CHCHD4	1	1	0.5	0
ENST00000417218.1:lincRNA:AC244021.1	1	1	0.5	0
ENST00000319863.12:protein_coding:GATD1	1	1	0.5	0
ENST00000643659.1:processed_transcript:HDAC6	1	7	0.5	0
ENST00000513960.5:protein_coding:VCAN	2	2	0.5	0
ENST00000349777.5:protein_coding:SNAP23	1	1	0.5	0
ENST00000375625.3:lincRNA:AC245177.1	1	1	0.5	0
ENST00000366942.3:protein_coding:USH2A	1	1	0.5	0
ENST00000590685.5:protein_coding:KANK2	1	1	0.5	0
ENST00000643934.1:protein_coding:HDAC6	1	7	0.5	0
ENST00000327673.4:protein_coding:COL10A1	1	1	0.5	0
ENST00000369236.5:protein_coding:GFRA1	1	1	0.5	0
ENST00000313143.8:protein_coding:DVL3	1	2	0.5	0
ENST00000414903.1:lincRNA:AL391704.1	1	1	0.5	0
ENST00000637493.1:protein_coding:FAM240B	1	1	0.5	0
ENST00000369415.8:protein_coding:RRAGD	1	1	0.5	0
ENST00000490285.1:transcribed_unprocessed_pseudogene:OR6W1P	1	1	0.5	0
ENST00000243222.8:protein_coding:COL10A1	1	1	0.5	0
ENST00000430998.6:lincRNA:MANCR	1	1	0.5	0
ENST00000415344.1:processed_transcript:GPR107	1	1	0.5	0
ENST00000488608.5:processed_transcript:ZC4H2	2	2	0.5	0
ENST00000352536.7:protein_coding:VGLL2	1	1	0.5	0
ENST00000421071.1:lincRNA:LINC01114	1	1	0.5	0
ENST00000349155.6:protein_coding:TBX3	1	1	0.5	0
ENST00000555328.1:lincRNA:AL359682.1	1	1	0.5	0
ENST00000474524.5:protein_coding:MED12L	1	1	0.5	0
ENST00000379454.8:protein_coding:ASPH	1	1	0.5	0
ENST00000409776.6:protein_coding:RGPD1	1	1	0.5	0
ENST00000618063.1:protein_coding:ZNF843	1	1	0.3333333333333333	0
ENST00000475480.5:processed_transcript:TMEM41A	1	1	0.3333333333333333	0
ENST00000371850.7:protein_coding:VAV2	1	1	0.3333333333333333	0
ENST00000399933.7:protein_coding:KIAA2026	1	1	0.3333333333333333	0
ENST00000637012.1:protein_coding:TMEM269	1	1	0.3333333333333333	0
ENST00000268489.9:protein_coding:ZFHX3	1	1	0.3333333333333333	0
ENST00000334490.5:processed_transcript:S1PR3	1	1	0.3333333333333333	0
ENST00000513355.2:protein_coding:KIAA2026	1	1	0.3333333333333333	0
ENST00000442037.5:lincRNA:H19	2	2	0.3333333333333333	0
ENST00000324932.11:protein_coding:NUP98	1	1	0.3333333333333333	0
ENST00000396044.7:protein_coding:AR	1	1	0.3333333333333333	0
ENST00000374690.8:protein_coding:AR	1	1	0.3333333333333333	0
ENST00000346166.7:protein_coding:RNF6	1	1	0.3333333333333333	0
ENST00000359171.8:protein_coding:NUP98	1	1	0.3333333333333333	0
ENST00000523367.1:processed_transcript:NKAIN3	1	1	0.3333333333333333	0
ENST00000434568.5:nonsense_mediated_decay:ESS2	1	1	0.3333333333333333	0
ENST00000620385.1:protein_coding:CTXN3	1	1	0.3333333333333333	0
ENST00000610726.4:protein_coding:CSDE1	1	1	0.3333333333333333	0
ENST00000327299.7:protein_coding:AK4	1	1	0.3333333333333333	0
ENST00000276520.12:protein_coding:TACC1	1	1	0.3333333333333333	0
ENST00000377724.7:protein_coding:DCAF10	1	1	0.3333333333333333	0
ENST00000371851.1:protein_coding:VAV2	1	1	0.3333333333333333	0
ENST00000538961.1:retained_intron:DNAJC4	1	1	0.3333333333333333	0
ENST00000474250.5:antisense:NCK1-DT	1	1	0.3333333333333333	0
ENST00000541184.1:protein_coding:ZDHHC15	1	1	0.3333333333333333	0
ENST00000379445.7:protein_coding:CTXN3	1	1	0.3333333333333333	0
ENST00000436441.5:protein_coding:SETX	1	1	0.3333333333333333	0
ENST00000383432.7:protein_coding:RALBP1	1	1	0.3333333333333333	0
ENST00000438362.6:protein_coding:CSDE1	1	1	0.3333333333333333	0
ENST00000556893.5:protein_coding:TTLL5	1	1	0.3333333333333333	0
ENST00000423545.1:protein_coding:PNCK	1	1	0.3333333333333333	0
ENST00000461864.5:antisense:NCK1-DT	1	1	0.3333333333333333	0
ENST00000199814.8:protein_coding:RBM22	1	1	0.3333333333333333	0
ENST00000648341.1:processed_transcript:S1PR3	1	1	0.3333333333333333	0
ENST00000381570.7:protein_coding:RNF6	1	1	0.3333333333333333	0
ENST00000381461.6:protein_coding:KIAA2026	1	1	0.3333333333333333	0
ENST00000335449.10:protein_coding:GLDN	1	1	0.3333333333333333	0
ENST00000567313.1:processed_transcript:LINC01529	1	1	0.3333333333333333	0
ENST00000417089.6:lincRNA:H19	2	2	0.3333333333333333	0
ENST00000242323.8:protein_coding:DCAF10	1	1	0.3333333333333333	0
ENST00000433059.1:processed_transcript:LINC01529	1	1	0.3333333333333333	0
ENST00000019317.8:protein_coding:RALBP1	1	1	0.3333333333333333	0
ENST00000554510.5:protein_coding:TTLL5	1	1	0.3333333333333333	0
ENST00000272643.7:protein_coding:THSD7B	1	1	0.3333333333333333	0
ENST00000412788.5:lincRNA:H19	2	2	0.3333333333333333	0
ENST00000470236.1:antisense:NCK1-DT	1	1	0.3333333333333333	0
ENST00000564218.5:protein_coding:ZNF843	1	1	0.3333333333333333	0
ENST00000410074.5:protein_coding:DOCK5	1	1	0.3333333333333333	0
ENST00000445217.5:protein_coding:ZNF793	1	1	0.3333333333333333	0
ENST00000224140.5:protein_coding:SETX	1	1	0.3333333333333333	0
ENST00000276440.11:protein_coding:DOCK5	1	1	0.3333333333333333	0
ENST00000542376.5:retained_intron:DNAJC4	1	1	0.3333333333333333	0
ENST00000519676.5:protein_coding:SLC25A30	1	1	0.3333333333333333	0
ENST00000472073.1:retained_intron:ESS2	1	1	0.3333333333333333	0
ENST00000361833.6:protein_coding:ASTN1	1	1	0.3333333333333333	0
ENST00000639283.1:lincRNA:AC011416.3	1	1	0.3333333333333333	0
ENST00000520132.1:retained_intron:RBM22	1	1	0.3333333333333333	0
ENST00000519049.5:processed_transcript:NKAIN3	1	1	0.3333333333333333	0
ENST00000536543.5:protein_coding:TMEM269	1	1	0.3333333333333333	0
ENST00000375851.7:protein_coding:S1PR3	1	1	0.3333333333333333	0
ENST00000395322.3:protein_coding:CTXN3	1	1	0.3333333333333333	0
ENST00000413152.3:protein_coding:THSD7B	1	1	0.3333333333333333	0
ENST00000588578.5:protein_coding:ZNF793	1	1	0.3333333333333333	0
ENST00000252137.10:protein_coding:ESS2	1	1	0.3333333333333333	0
ENST00000481100.5:protein_coding:DOCK5	1	1	0.3333333333333333	0
ENST00000503393.6:protein_coding:SH3BP2	1	1	0.3333333333333333	0
ENST00000373367.7:protein_coding:ZDHHC15	1	1	0.3333333333333333	0
ENST00000447771.6:protein_coding:RBM22	1	1	0.3333333333333333	0
ENST00000639976.1:lincRNA:AC011416.3	1	1	0.3333333333333333	0
ENST00000366518.4:protein_coding:KIF26B	1	1	0.3333333333333333	0
ENST00000637448.1:processed_transcript:LINC01529	1	1	0.3333333333333333	0
ENST00000396399.6:protein_coding:GLDN	1	1	0.3333333333333333	0
ENST00000561404.1:antisense:AC051619.5	1	1	0.3333333333333333	0
ENST00000315678.9:protein_coding:ZNF843	1	1	0.3333333333333333	0
ENST00000397570.5:protein_coding:IRF7	1	1	0.3333333333333333	0
ENST00000562241.1:lincRNA:AC142086.1	1	1	0.3333333333333333	0
ENST00000612989.1:protein_coding:GLDN	1	1	0.3333333333333333	0
ENST00000395334.6:protein_coding:AK4	1	1	0.3333333333333333	0
ENST00000545314.5:protein_coding:AK4	1	1	0.3333333333333333	0
ENST00000421630.6:nonsense_mediated_decay:TMEM269	1	1	0.3333333333333333	0
ENST00000411861.5:retained_intron:H19	2	2	0.3333333333333333	0
ENST00000647801.1:protein_coding:IRF7	1	1	0.3333333333333333	0
ENST00000557636.5:protein_coding:TTLL5	1	1	0.3333333333333333	0
ENST00000612452.4:protein_coding:AR	1	1	0.3333333333333333	0
ENST00000467061.1:retained_intron:TMEM41A	1	1	0.3333333333333333	0
ENST00000439725.5:lincRNA:H19	2	2	0.3333333333333333	0
ENST00000421852.5:protein_coding:TMEM41A	1	1	0.3333333333333333	0
ENST00000519093.5:retained_intron:TACC1	1	1	0.3333333333333333	0
ENST00000414790.6:lincRNA:H19	2	2	0.3333333333333333	0
ENST00000650171.1:nonsense_mediated_decay:NUP98	1	1	0.3333333333333333	0
ENST00000369530.5:protein_coding:CSDE1	1	1	0.3333333333333333	0
ENST00000397566.5:protein_coding:IRF7	1	1	0.3333333333333333	0
ENST00000442312.6:protein_coding:SH3BP2	1	1	0.3333333333333333	0
ENST00000542455.2:protein_coding:ZNF793	1	1	0.3333333333333333	0
ENST00000381588.8:protein_coding:RNF6	1	1	0.3333333333333333	0
ENST00000483167.5:processed_transcript:DCAF10	1	1	0.3333333333333333	0
ENST00000539591.5:protein_coding:SLC25A30	1	1	0.3333333333333333	0
ENST00000640718.1:lincRNA:AC011416.3	1	1	0.3333333333333333	0
ENST00000477049.1:processed_transcript:SETX	1	1	0.3333333333333333	0
ENST00000356331.9:protein_coding:SH3BP2	1	1	0.3333333333333333	0
ENST00000409968.5:protein_coding:THSD7B	1	1	0.3333333333333333	0
ENST00000317827.8:protein_coding:TACC1	1	1	0.3333333333333333	0
ENST00000483253.1:retained_intron:KIF26B	1	1	0.3333333333333333	0
ENST00000569527.1:lincRNA:AC140658.1	1	1	0.3333333333333333	0
ENST00000537109.1:retained_intron:DNAJC4	1	1	0.3333333333333333	0
ENST00000406606.7:protein_coding:VAV2	1	1	0.3333333333333333	0
ENST00000523988.5:retained_intron:SLC25A30	1	1	0.3333333333333333	0
ENST00000537009.5:nonsense_mediated_decay:MFAP5	1	3	0.3	0
ENST00000534833.5:retained_intron:MFAP5	1	3	0.3	0
ENST00000535411.5:protein_coding:MFAP5	1	3	0.3	0
ENST00000396549.6:protein_coding:MFAP5	1	3	0.3	0
ENST00000544211.5:nonsense_mediated_decay:MFAP5	1	3	0.3	0
ENST00000433590.6:protein_coding:MFAP5	1	3	0.3	0
ENST00000538694.5:processed_transcript:MFAP5	1	3	0.3	0
ENST00000359478.6:protein_coding:MFAP5	1	3	0.3	0
ENST00000543369.5:protein_coding:MFAP5	1	3	0.3	0
ENST00000540087.5:protein_coding:MFAP5	1	3	0.3	0
ENST00000543663.5:protein_coding:TUBGCP2	1	1	0.25	0
ENST00000448049.1:lincRNA:LINC00319	1	1	0.25	0
ENST00000644855.1:nonsense_mediated_decay:SLC33A1	1	2	0.25	0
ENST00000311890.13:protein_coding:HSPB7	1	1	0.25	0
ENST00000593632.2:lincRNA:LINC01869	1	1	0.25	0
ENST00000402551.5:protein_coding:BCAT2	1	1	0.25	0
ENST00000526441.1:protein_coding:TBX5	1	1	0.25	0
ENST00000548783.1:retained_intron:CSRP2	1	1	0.25	0
ENST00000452439.1:retained_intron:FCGRT	1	1	0.25	0
ENST00000310346.8:protein_coding:TBX5	1	1	0.25	0
ENST00000634979.1:lincRNA:LINC01869	1	1	0.25	0
ENST00000593431.1:retained_intron:FCGRT	1	1	0.25	0
ENST00000468581.2:nonsense_mediated_decay:SLC33A1	1	2	0.25	0
ENST00000643144.1:protein_coding:SLC33A1	1	2	0.25	0
ENST00000426200.1:antisense:FGD5-AS1	1	1	0.25	0
ENST00000252936.7:protein_coding:TUBGCP2	1	1	0.25	0
ENST00000368563.6:protein_coding:TUBGCP2	1	1	0.25	0
ENST00000546966.5:protein_coding:CSRP2	1	1	0.25	0
ENST00000395995.5:protein_coding:NRP1	1	1	0.25	0
ENST00000349716.9:protein_coding:TBX5	1	1	0.25	0
ENST00000359479.7:protein_coding:SLC33A1	1	2	0.25	0
ENST00000595881.1:retained_intron:FCGRT	1	1	0.25	0
ENST00000646424.1:protein_coding:SLC33A1	1	2	0.25	0
ENST00000374875.5:protein_coding:NRP1	1	1	0.25	0
ENST00000424349.1:antisense:FGD5-AS1	1	1	0.25	0
ENST00000598319.5:nonsense_mediated_decay:FCGRT	1	1	0.25	0
ENST00000417835.1:antisense:FGD5-AS1	1	1	0.25	0
ENST00000326989.5:lincRNA:LINC01869	1	1	0.25	0
ENST00000635639.1:lincRNA:LINC01869	1	1	0.25	0
ENST00000624872.1:lincRNA:CU639417.4	1	1	0.25	0
ENST00000442459.2:retained_intron:HSPB7	1	1	0.25	0
ENST00000643876.1:nonsense_mediated_decay:AC104472.3	1	2	0.25	0
ENST00000265371.8:protein_coding:NRP1	1	1	0.25	0
ENST00000596981.1:processed_transcript:BCAT2	1	1	0.25	0
ENST00000623297.1:lincRNA:CU639417.4	1	1	0.25	0
ENST00000417178.6:protein_coding:TUBGCP2	1	1	0.25	0
ENST00000642438.1:nonsense_mediated_decay:SLC33A1	1	2	0.25	0
ENST00000342757.2:lincRNA:LINC00319	1	1	0.25	0
ENST00000601496.5:processed_transcript:BCAT2	1	1	0.25	0
ENST00000375718.4:protein_coding:HSPB7	1	1	0.25	0
ENST00000311083.9:protein_coding:CSRP2	1	1	0.25	0
ENST00000601681.5:protein_coding:BCAT2	1	1	0.25	0
ENST00000552652.2:retained_intron:DGKA	1	1	0.25	0
ENST00000557180.5:nonsense_mediated_decay:DGKA	1	1	0.25	0
ENST00000551739.5:retained_intron:DGKA	1	1	0.25	0
ENST00000405440.6:protein_coding:TBX5	1	1	0.25	0
ENST00000392845.7:protein_coding:SLC33A1	1	2	0.25	0
ENST00000411503.5:protein_coding:HSPB7	1	1	0.25	0
ENST00000552330.5:protein_coding:CSRP2	1	1	0.25	0
ENST00000554434.6:retained_intron:DGKA	1	1	0.25	0
ENST00000440079.1:antisense:FGD5-AS1	1	1	0.25	0
ENST00000374867.6:protein_coding:NRP1	1	1	0.25	0
ENST00000645923.1:nonsense_mediated_decay:SLC19A3	1	1	0.2	0
ENST00000433283.5:protein_coding:NBAS	1	1	0.2	0
ENST00000622190.4:protein_coding:SRCIN1	1	1	0.2	0
ENST00000441606.2:protein_coding:ANO6	1	1	0.2	0
ENST00000281513.9:protein_coding:NBAS	1	1	0.2	0
ENST00000485694.1:retained_intron:NBAS	1	1	0.2	0
ENST00000320560.12:protein_coding:ANO6	1	1	0.2	0
ENST00000456932.6:transcribed_unprocessed_pseudogene:CSPG4P10	1	1	0.2	0
ENST00000602326.5:protein_coding:EIF4G3	1	1	0.2	0
ENST00000558731.1:transcribed_unprocessed_pseudogene:CSPG4P5	1	1	0.2	0
ENST00000264555.9:protein_coding:PHRF1	1	1	0.2	0
ENST00000258403.8:protein_coding:SLC19A3	1	1	0.2	0
ENST00000400422.6:protein_coding:EIF4G3	1	1	0.2	0
ENST00000369912.2:protein_coding:TKTL1	1	1	0.2	0
ENST00000621492.4:protein_coding:SRCIN1	1	1	0.2	0
ENST00000425817.6:nonsense_mediated_decay:SLC19A3	1	1	0.2	0
ENST00000647113.1:nonsense_mediated_decay:SLC19A3	1	1	0.2	0
ENST00000558801.1:processed_transcript:DNM1P51	1	1	0.2	0
ENST00000503686.5:processed_transcript:LHFPL2	1	1	0.2	0
ENST00000423947.7:protein_coding:ANO6	1	1	0.2	0
ENST00000534320.5:nonsense_mediated_decay:PHRF1	1	1	0.2	0
ENST00000369915.7:protein_coding:TKTL1	1	1	0.2	0
ENST00000425752.6:protein_coding:ANO6	1	1	0.2	0
ENST00000356916.7:protein_coding:EIF4G3	1	1	0.2	0
ENST00000482044.1:processed_transcript:TKTL1	1	1	0.2	0
ENST00000442506.5:protein_coding:NBAS	1	1	0.2	0
ENST00000574710.1:retained_intron:SLC25A11	1	1	0.2	0
ENST00000416188.2:protein_coding:PHRF1	1	1	0.2	0
ENST00000576951.1:protein_coding:SLC25A11	1	1	0.2	0
ENST00000634879.1:protein_coding:EIF4G3	1	1	0.2	0
ENST00000622519.4:retained_intron:SRCIN1	1	1	0.2	0
ENST00000413872.6:protein_coding:PHRF1	1	1	0.2	0
ENST00000512759.5:processed_transcript:LHFPL2	1	1	0.2	0
ENST00000558282.5:transcribed_unprocessed_pseudogene:CSPG4P12	1	1	0.2	0
ENST00000463884.1:processed_transcript:TKTL1	1	1	0.2	0
ENST00000426898.2:processed_transcript:ANO6	1	1	0.2	0
ENST00000417461.5:protein_coding:NBAS	1	1	0.2	0
ENST00000570543.1:retained_intron:SLC25A11	1	1	0.2	0
ENST00000225665.11:protein_coding:SLC25A11	1	1	0.2	0
ENST00000544061.6:protein_coding:SLC25A11	1	1	0.2	0
ENST00000644224.1:protein_coding:SLC19A3	1	1	0.2	0
ENST00000510949.1:processed_transcript:LHFPL2	1	1	0.2	0
ENST00000515007.6:protein_coding:LHFPL2	1	1	0.2	0
ENST00000264211.12:protein_coding:EIF4G3	1	1	0.2	0
ENST00000617146.4:protein_coding:SRCIN1	1	1	0.2	0
ENST00000380345.6:protein_coding:LHFPL2	1	1	0.2	0
ENST00000533464.5:protein_coding:PHRF1	1	1	0.2	0
ENST00000560634.1:unprocessed_pseudogene:CSPG4P11	1	1	0.2	0
ENST00000621763.4:processed_transcript:SRCIN1	1	1	0.2	0
ENST00000476060.2:retained_intron:SENP6	1	1	0.16666666666666666	0
ENST00000596302.5:protein_coding:ZNF493	1	1	0.16666666666666666	0
ENST00000370010.6:protein_coding:SENP6	1	1	0.16666666666666666	0
ENST00000392288.6:protein_coding:ZNF493	1	1	0.16666666666666666	0
ENST00000371246.6:protein_coding:SORBS1	1	1	0.16666666666666666	0
ENST00000264560.11:protein_coding:PALM	1	1	0.16666666666666666	0
ENST00000540292.5:protein_coding:NAV2	1	1	0.16666666666666666	0
ENST00000396087.7:protein_coding:NAV2	1	1	0.16666666666666666	0
ENST00000645548.1:protein_coding:KIFC2	1	1	0.16666666666666666	0
ENST00000494310.5:processed_transcript:PWP2	1	1	0.16666666666666666	0
ENST00000596815.1:nonsense_mediated_decay:ZNF493	1	1	0.16666666666666666	0
ENST00000480636.1:retained_intron:MFN1	1	1	0.16666666666666666	0
ENST00000522363.5:nonsense_mediated_decay:INTS9	1	1	0.16666666666666666	0
ENST00000517383.1:protein_coding:INTS9	1	1	0.16666666666666666	0
ENST00000531163.5:retained_intron:SCRIB	1	1	0.16666666666666666	0
ENST00000440201.2:processed_pseudogene:AL118496.1	1	1	0.16666666666666666	0
ENST00000371247.6:protein_coding:SORBS1	1	1	0.16666666666666666	0
ENST00000474903.1:protein_coding:MFN1	1	1	0.16666666666666666	0
ENST00000643461.1:retained_intron:KIFC2	1	1	0.16666666666666666	0
ENST00000521022.5:protein_coding:INTS9	1	1	0.16666666666666666	0
ENST00000396085.5:protein_coding:NAV2	1	1	0.16666666666666666	0
ENST00000527559.6:protein_coding:NAV2	1	1	0.16666666666666666	0
ENST00000424947.6:protein_coding:SENP6	1	1	0.16666666666666666	0
ENST00000447266.6:protein_coding:SENP6	1	1	0.16666666666666666	0
ENST00000320476.7:protein_coding:SCRIB	1	1	0.16666666666666666	0
ENST00000593172.5:processed_transcript:PALM	1	1	0.16666666666666666	0
ENST00000525051.5:retained_intron:SCRIB	1	1	0.16666666666666666	0
ENST00000262304.8:protein_coding:PKD1	1	1	0.16666666666666666	0
ENST00000587513.3:processed_transcript:PALM	1	1	0.16666666666666666	0
ENST00000472659.1:retained_intron:PKD1	1	1	0.16666666666666666	0
ENST00000360655.8:protein_coding:NAV2	1	1	0.16666666666666666	0
ENST00000523303.5:nonsense_mediated_decay:INTS9	1	1	0.16666666666666666	0
ENST00000590161.2:protein_coding:PALM	1	1	0.16666666666666666	0
ENST00000356994.6:protein_coding:SCRIB	1	1	0.16666666666666666	0
ENST00000423118.5:protein_coding:PKD1	1	1	0.16666666666666666	0
ENST00000526832.5:protein_coding:SCRIB	1	1	0.16666666666666666	0
ENST00000371249.6:protein_coding:SORBS1	1	1	0.16666666666666666	0
ENST00000531423.1:processed_transcript:KIFC2	1	1	0.16666666666666666	0
ENST00000355504.4:protein_coding:ZNF493	1	1	0.16666666666666666	0
ENST00000562425.1:nonsense_mediated_decay:PKD1	1	1	0.16666666666666666	0
ENST00000416984.6:protein_coding:INTS9	1	1	0.16666666666666666	0
ENST00000632537.1:nonsense_mediated_decay:FP565260.1	1	1	0.16666666666666666	0
ENST00000642354.1:protein_coding:KIFC2	1	1	0.16666666666666666	0
ENST00000592155.5:protein_coding:PALM	1	1	0.16666666666666666	0
ENST00000357390.8:nonsense_mediated_decay:MFN1	1	1	0.16666666666666666	0
ENST00000339914.6:protein_coding:ZNF493	1	1	0.16666666666666666	0
ENST00000531425.5:retained_intron:KIFC2	1	1	0.16666666666666666	0
ENST00000649911.1:protein_coding:SORBS1	1	1	0.16666666666666666	0
ENST00000623476.2:protein_coding:FP565260.2	1	1	0.16666666666666666	0
ENST00000594390.5:protein_coding:ZNF493	1	1	0.16666666666666666	0
ENST00000568796.1:retained_intron:PKD1	1	1	0.16666666666666666	0
ENST00000327284.12:protein_coding:SENP6	1	1	0.16666666666666666	0
ENST00000338448.9:protein_coding:PALM	1	1	0.16666666666666666	0
ENST00000349880.8:protein_coding:NAV2	1	1	0.16666666666666666	0
ENST00000521777.5:protein_coding:INTS9	1	1	0.16666666666666666	0
ENST00000371227.8:protein_coding:SORBS1	1	1	0.16666666666666666	0
ENST00000263969.9:protein_coding:MFN1	1	1	0.16666666666666666	0
ENST00000487932.5:nonsense_mediated_decay:PKD1	1	1	0.16666666666666666	0
ENST00000503501.1:nonsense_mediated_decay:SENP6	1	1	0.16666666666666666	0
ENST00000377533.7:protein_coding:SCRIB	1	1	0.16666666666666666	0
ENST00000471841.5:protein_coding:MFN1	1	1	0.16666666666666666	0
ENST00000301332.3:protein_coding:KIFC2	1	1	0.16666666666666666	0
ENST00000306402.10:protein_coding:SORBS1	1	1	0.16666666666666666	0
ENST00000476948.1:retained_intron:PWP2	1	1	0.16666666666666666	0
ENST00000535113.5:protein_coding:FAM227A	1	1	0.14285714285714285	0
ENST00000452499.1:protein_coding:KRTCAP3	1	1	0.14285714285714285	0
ENST00000546212.2:protein_coding:E2F6	1	1	0.14285714285714285	0
ENST00000358070.9:protein_coding:DCX	1	1	0.14285714285714285	0
ENST00000542100.5:protein_coding:E2F6	1	1	0.14285714285714285	0
ENST00000355830.10:protein_coding:FAM227A	1	1	0.14285714285714285	0
ENST00000541689.6:processed_transcript:FAM227A	1	1	0.14285714285714285	0
ENST00000464699.5:retained_intron:KRTCAP3	1	1	0.14285714285714285	0
ENST00000453171.5:nonsense_mediated_decay:KRTCAP3	1	1	0.14285714285714285	0
ENST00000428221.5:nonsense_mediated_decay:E2F6	1	1	0.14285714285714285	0
ENST00000374469.5:protein_coding:SVEP1	1	1	0.14285714285714285	0
ENST00000540952.5:protein_coding:FAM227A	1	1	0.14285714285714285	0
ENST00000307236.8:protein_coding:E2F6	1	1	0.14285714285714285	0
ENST00000444832.5:nonsense_mediated_decay:E2F6	1	1	0.14285714285714285	0
ENST00000544346.5:processed_transcript:FAM227A	1	1	0.14285714285714285	0
ENST00000543753.5:protein_coding:KRTCAP3	1	1	0.14285714285714285	0
ENST00000371993.6:protein_coding:DCX	1	1	0.14285714285714285	0
ENST00000401783.6:protein_coding:SVEP1	1	1	0.14285714285714285	0
ENST00000636035.1:protein_coding:DCX	1	1	0.14285714285714285	0
ENST00000288873.7:protein_coding:KRTCAP3	1	1	0.14285714285714285	0
ENST00000455198.5:nonsense_mediated_decay:E2F6	1	1	0.14285714285714285	0
ENST00000635795.1:protein_coding:DCX	1	1	0.14285714285714285	0
ENST00000637570.1:protein_coding:DCX	1	1	0.14285714285714285	0
ENST00000488120.2:protein_coding:DCX	1	1	0.14285714285714285	0
ENST00000407293.5:protein_coding:KRTCAP3	1	1	0.14285714285714285	0
ENST00000356220.8:protein_coding:DCX	1	1	0.14285714285714285	0
ENST00000381525.7:protein_coding:E2F6	1	1	0.14285714285714285	0
ENST00000494572.1:retained_intron:KRTCAP3	1	1	0.14285714285714285	0
ENST00000418265.1:protein_coding:ISY1-RAB43	1	1	0.125	0
ENST00000645591.1:retained_intron:TSC2	1	1	0.125	0
ENST00000373190.5:protein_coding:PTPRT	1	1	0.125	0
ENST00000646823.1:retained_intron:TSC2	1	1	0.125	0
ENST00000562549.2:lincRNA:AC092368.3	1	1	0.125	0
ENST00000647234.1:retained_intron:TSC2	1	1	0.125	0
ENST00000373198.8:protein_coding:PTPRT	1	1	0.125	0
ENST00000393307.5:protein_coding:RAB43	1	1	0.125	0
ENST00000574180.1:lincRNA:AC092368.3	1	1	0.125	0
ENST00000643149.1:retained_intron:TSC2	1	1	0.125	0
ENST00000393304.5:protein_coding:RAB43	1	1	0.125	0
ENST00000643120.1:retained_intron:TSC2	1	1	0.125	0
ENST00000356100.6:protein_coding:PTPRT	1	1	0.125	0
ENST00000373201.5:protein_coding:PTPRT	1	1	0.125	0
ENST00000612229.4:protein_coding:PTPRT	1	1	0.125	0
ENST00000444527.2:processed_pseudogene:SBF1P1	1	1	0.125	0
ENST00000461648.3:retained_intron:TSC2	1	1	0.125	0
ENST00000455979.1:protein_coding:SAMD11	1	1	0.125	0
ENST00000373193.7:protein_coding:PTPRT	1	1	0.125	0
ENST00000373187.5:protein_coding:PTPRT	1	1	0.125	0
ENST00000315150.9:protein_coding:RAB43	1	1	0.125	0
ENST00000478729.1:processed_transcript:SAMD11	1	1	0.125	0
ENST00000618779.4:protein_coding:SAMD11	1	1	0.125	0
ENST00000393308.5:protein_coding:RAB43	1	1	0.125	0
ENST00000373184.5:protein_coding:PTPRT	1	1	0.125	0
ENST00000647242.1:retained_intron:TSC2	1	1	0.125	0
ENST00000474461.1:retained_intron:SAMD11	1	1	0.125	0
ENST00000393305.5:protein_coding:RAB43	1	1	0.125	0
ENST00000341065.8:protein_coding:SAMD11	1	1	0.125	0
ENST00000342066.7:protein_coding:SAMD11	1	1	0.125	0
ENST00000618323.4:protein_coding:SAMD11	1	1	0.125	0
ENST00000568692.2:retained_intron:TSC2	1	1	0.125	0
ENST00000622503.4:protein_coding:SAMD11	1	1	0.125	0
ENST00000586352.5:nonsense_mediated_decay:PIN1	1	1	0.1111111111111111	0
ENST00000514981.5:protein_coding:OCIAD1	1	1	0.1111111111111111	0
ENST00000511662.5:protein_coding:OCIAD1	1	1	0.1111111111111111	0
ENST00000380889.6:processed_transcript:PIN1	1	1	0.1111111111111111	0
ENST00000509664.5:protein_coding:OCIAD1	1	1	0.1111111111111111	0
ENST00000508293.5:protein_coding:OCIAD1	1	1	0.1111111111111111	0
ENST00000585442.5:processed_transcript:PIN1	1	1	0.1111111111111111	0
ENST00000381473.7:protein_coding:OCIAD1	1	1	0.1111111111111111	0
ENST00000589058.5:processed_transcript:PIN1	1	1	0.1111111111111111	0
ENST00000591777.1:nonsense_mediated_decay:PIN1	1	1	0.1111111111111111	0
ENST00000247970.8:protein_coding:PIN1	1	1	0.1111111111111111	0
ENST00000513641.5:nonsense_mediated_decay:OCIAD1	1	1	0.1111111111111111	0
ENST00000588695.5:protein_coding:PIN1	1	1	0.1111111111111111	0
ENST00000425583.6:protein_coding:OCIAD1	1	1	0.1111111111111111	0
ENST00000586025.5:retained_intron:PIN1	1	1	0.1111111111111111	0
ENST00000509164.5:protein_coding:OCIAD1	1	1	0.1111111111111111	0
ENST00000590540.5:processed_transcript:PIN1	1	1	0.1111111111111111	0
ENST00000507210.5:protein_coding:OCIAD1	1	1	0.1111111111111111	0
ENST00000369636.6:protein_coding:RHOC	1	1	0.1	0
ENST00000564191.5:nonsense_mediated_decay:ATP6V0D1	1	1	0.1	0
ENST00000484280.6:nonsense_mediated_decay:RHOC	1	1	0.1	0
ENST00000369642.7:protein_coding:RHOC	1	1	0.1	0
ENST00000561852.5:nonsense_mediated_decay:ATP6V0D1	1	1	0.1	0
ENST00000290949.7:protein_coding:ATP6V0D1	1	1	0.1	0
ENST00000339083.11:protein_coding:RHOC	1	1	0.1	0
ENST00000473074.1:retained_intron:RHOC	1	1	0.1	0
ENST00000649285.1:nonsense_mediated_decay:ZDBF2	1	1	0.1	0
ENST00000649525.1:protein_coding:ZDBF2	1	1	0.1	0
ENST00000426604.7:nonsense_mediated_decay:ATP6V0D1	1	1	0.1	0
ENST00000568101.5:nonsense_mediated_decay:ATP6V0D1	1	1	0.1	0
ENST00000369633.6:protein_coding:RHOC	1	1	0.1	0
ENST00000563064.5:nonsense_mediated_decay:ATP6V0D1	1	1	0.1	0
ENST00000649289.1:nonsense_mediated_decay:ZDBF2	1	1	0.1	0
ENST00000650097.1:protein_coding:ZDBF2	1	1	0.1	0
ENST00000602876.5:protein_coding:ATP6V0D1	1	1	0.1	0
ENST00000540149.5:protein_coding:ATP6V0D1	1	1	0.1	0
ENST00000649441.1:protein_coding:ZDBF2	1	1	0.1	0
ENST00000468093.5:nonsense_mediated_decay:RHOC	1	1	0.1	0
ENST00000648361.1:nonsense_mediated_decay:ZDBF2	1	1	0.1	0
ENST00000649650.1:protein_coding:ZDBF2	1	1	0.1	0
ENST00000564615.5:protein_coding:ATP6V0D1	1	1	0.1	0
ENST00000649998.1:protein_coding:ZDBF2	1	1	0.1	0
ENST00000285735.6:protein_coding:RHOC	1	1	0.1	0
ENST00000611847.1:protein_coding:ZDBF2	1	1	0.1	0
ENST00000374423.8:protein_coding:ZDBF2	1	1	0.1	0
ENST00000369638.6:protein_coding:RHOC	1	1	0.1	0
ENST00000369637.5:protein_coding:RHOC	1	1	0.1	0
ENST00000566322.6:nonsense_mediated_decay:ATP6V0D1	1	1	0.1	0
ENST00000494271.1:retained_intron:MAGI1	1	1	0.09090909090909091	0
ENST00000330909.12:protein_coding:MAGI1	1	1	0.09090909090909091	0
ENST00000402939.6:protein_coding:MAGI1	1	1	0.09090909090909091	0
ENST00000611645.4:protein_coding:MAGI1	1	1	0.09090909090909091	0
ENST00000470990.5:processed_transcript:MAGI1	1	1	0.09090909090909091	0
ENST00000460329.6:protein_coding:MAGI1	1	1	0.09090909090909091	0
ENST00000621418.4:protein_coding:MAGI1	1	1	0.09090909090909091	0
ENST00000463103.6:protein_coding:MAGI1	1	1	0.09090909090909091	0
ENST00000483466.5:protein_coding:MAGI1	1	1	0.09090909090909091	0
ENST00000497477.6:protein_coding:MAGI1	1	1	0.09090909090909091	0
ENST00000472257.5:protein_coding:MAGI1	1	1	0.09090909090909091	0
ENST00000544520.5:processed_transcript:PARP6	1	1	0.08333333333333333	0
ENST00000569795.5:protein_coding:PARP6	1	1	0.08333333333333333	0
ENST00000616176.4:protein_coding:PARP6	1	1	0.08333333333333333	0
ENST00000564610.5:nonsense_mediated_decay:PARP6	1	1	0.08333333333333333	0
ENST00000413097.6:processed_transcript:PARP6	1	1	0.08333333333333333	0
ENST00000567974.5:protein_coding:PARP6	1	1	0.08333333333333333	0
ENST00000565443.5:nonsense_mediated_decay:PARP6	1	1	0.08333333333333333	0
ENST00000567440.5:nonsense_mediated_decay:PARP6	1	1	0.08333333333333333	0
ENST00000287196.13:protein_coding:PARP6	1	1	0.08333333333333333	0
ENST00000419739.7:protein_coding:PARP6	1	1	0.08333333333333333	0
ENST00000565999.5:nonsense_mediated_decay:PARP6	1	1	0.08333333333333333	0
ENST00000260376.11:protein_coding:PARP6	1	1	0.08333333333333333	0
ENST00000579286.5:retained_intron:ACADVL	1	1	0.06666666666666667	0
ENST00000582356.5:retained_intron:ACADVL	1	1	0.06666666666666667	0
ENST00000577191.5:retained_intron:ACADVL	1	1	0.06666666666666667	0
ENST00000582056.5:retained_intron:ACADVL	1	1	0.06666666666666667	0
ENST00000579886.2:protein_coding:ACADVL	1	1	0.06666666666666667	0
ENST00000578421.1:retained_intron:ACADVL	1	1	0.06666666666666667	0
ENST00000580263.5:retained_intron:ACADVL	1	1	0.06666666666666667	0
ENST00000578269.5:retained_intron:ACADVL	1	1	0.06666666666666667	0
ENST00000577857.5:processed_transcript:ACADVL	1	1	0.06666666666666667	0
ENST00000584103.5:protein_coding:ACADVL	1	1	0.06666666666666667	0
ENST00000350303.9:protein_coding:ACADVL	1	1	0.06666666666666667	0
ENST00000583312.5:protein_coding:ACADVL	1	1	0.06666666666666667	0
ENST00000322910.9:nonsense_mediated_decay:ACADVL	1	1	0.06666666666666667	0
ENST00000581562.5:processed_transcript:ACADVL	1	1	0.06666666666666667	0
ENST00000356839.9:protein_coding:ACADVL	1	1	0.06666666666666667	0
