# Supplementary material for: Analysis of plasma‐derived small extracellular vesicle characteristics and microRNA cargo following exercise‐induced skeletal muscle damage in men
Source: Physiol Rep. 2024 Sep 20;12(18):e70056. doi: 10.14814/phy2.70056 (PMC11415274; doi:10.14814/phy2.70056)
Supplement: Supplementary file 2 — Data S2: Supporting Information. [file PHY2-12-e70056-s001.zip › Processed Files For Individual Samples/SV18362-0003_S3_R1_001.fastq_CORE_RESULTS_v4.6.2/SV18362-0003_S3_R1_001.fastq/readCounts_circRNA_sense.txt]

ReferenceID	uniqueFragmentCount	totalReadCount	multimapAdjustedReadCount	uniqueMappingReads
hsa_circ_0005409	72	6505	1647.1833333333332	0
hsa_circ_0007965	72	6505	1647.1833333333332	0
hsa_circ_0003420	63	6416	1603.35	0
hsa_circ_0003427	63	6416	1603.35	0
hsa_circ_0052591	17	863	863.0	863
hsa_circ_0108381	11	670	670.0	670
hsa_circ_0008347	11	526	520.0	514
hsa_circ_0109987	10	330	330.0	330
hsa_circ_0104941	14	541	270.25	0
hsa_circ_0104943	14	541	270.25	0
hsa_circ_0128184	7	209	209.0	209
hsa_circ_0104715	3	205	205.0	205
hsa_circ_0097090	10	363	181.5	0
hsa_circ_0097089	10	363	181.5	0
hsa_circ_0095853	4	133	133.0	133
hsa_circ_0111652	2	132	132.0	132
hsa_circ_0127203	4	104	104.0	104
hsa_circ_0006833	6	241	91.5	0
hsa_circ_0006481	6	241	91.5	0
hsa_circ_0007774	13	82	82.0	82
hsa_circ_0104912	4	74	74.0	74
hsa_circ_0102640	5	70	70.0	70
hsa_circ_0029542	4	70	70.0	70
hsa_circ_0000938	2	174	58.0	0
hsa_circ_0009016	13	72	57.13333333333333	44
hsa_circ_0127452	5	57	57.0	57
hsa_circ_0003163	13	80	53.23571428571429	37
hsa_circ_0139785	4	49	49.0	49
hsa_circ_0034327	8	187	48.61904761904762	18
hsa_circ_0136230	2	48	48.0	48
hsa_circ_0003096	7	142	47.33333333333333	0
hsa_circ_0007742	7	142	47.33333333333333	0
hsa_circ_0038910	7	142	47.33333333333333	0
hsa_circ_0074029	2	47	47.0	47
hsa_circ_0126614	3	45	45.0	45
hsa_circ_0036948	2	45	44.5	44
hsa_circ_0137089	4	43	43.0	43
hsa_circ_0008395	2	38	38.0	38
hsa_circ_0006372	12	76	37.25	0
hsa_circ_0008576	11	75	37.083333333333336	0
hsa_circ_0137295	6	97	35.666666666666664	5
hsa_circ_0094632	3	35	35.0	35
hsa_circ_0005234	3	34	34.0	34
hsa_circ_0111093	1	34	34.0	34
hsa_circ_0118373	4	33	33.0	33
hsa_circ_0004360	15	220	32.672619047619044	0
hsa_circ_0003072	15	220	32.672619047619044	0
hsa_circ_0008570	15	220	32.672619047619044	0
hsa_circ_0004848	15	220	32.672619047619044	0
hsa_circ_0007133	15	220	32.672619047619044	0
hsa_circ_0007373	15	220	32.672619047619044	0
hsa_circ_0136107	2	32	32.0	32
hsa_circ_0111059	8	171	30.752380952380953	0
hsa_circ_0137297	4	92	30.666666666666668	0
hsa_circ_0137298	4	92	30.666666666666668	0
hsa_circ_0034326	7	169	30.61904761904762	0
hsa_circ_0004784	13	195	29.58293650793651	0
hsa_circ_0008733	13	195	29.58293650793651	0
hsa_circ_0006643	13	195	29.58293650793651	0
hsa_circ_0002978	13	195	29.58293650793651	0
hsa_circ_0005888	1	29	29.0	29
hsa_circ_0003890	2	27	27.0	27
hsa_circ_0076872	9	27	27.0	27
hsa_circ_0108543	7	27	27.0	27
hsa_circ_0136815	1	27	27.0	27
hsa_circ_0077989	2	31	26.0	21
hsa_circ_0111752	3	26	26.0	26
hsa_circ_0069028	3	51	25.5	0
hsa_circ_0083359	3	51	25.5	0
hsa_circ_0099627	1	25	25.0	25
hsa_circ_0118471	1	24	24.0	24
hsa_circ_0055550	8	167	23.83928571428571	0
hsa_circ_0061589	4	23	23.0	23
hsa_circ_0098128	1	23	23.0	23
hsa_circ_0002659	1	23	23.0	23
hsa_circ_0139040	1	23	23.0	23
hsa_circ_0117690	1	23	23.0	23
hsa_circ_0069858	4	36	23.0	10
hsa_circ_0124499	8	36	22.5	9
hsa_circ_0132343	3	22	22.0	22
hsa_circ_0055538	1	22	22.0	22
hsa_circ_0100632	1	22	22.0	22
hsa_circ_0083793	2	21	21.0	21
hsa_circ_0074856	1	21	21.0	21
hsa_circ_0117751	1	21	21.0	21
hsa_circ_0137912	1	21	21.0	21
hsa_circ_0112412	2	21	21.0	21
hsa_circ_0135460	1	21	21.0	21
hsa_circ_0108702	1	21	21.0	21
hsa_circ_0004659	8	23	20.78333333333333	20
hsa_circ_0121404	1	20	20.0	20
hsa_circ_0092676	1	20	20.0	20
hsa_circ_0093743	1	20	20.0	20
hsa_circ_0074240	1	20	20.0	20
hsa_circ_0033571	1	20	20.0	20
hsa_circ_0129705	1	20	20.0	20
hsa_circ_0116391	1	20	20.0	20
hsa_circ_0134602	1	20	20.0	20
hsa_circ_0124594	1	20	20.0	20
hsa_circ_0123085	1	20	20.0	20
hsa_circ_0135749	1	19	19.0	19
hsa_circ_0008048	1	19	19.0	19
hsa_circ_0035429	1	19	19.0	19
hsa_circ_0006368	8	55	18.757575757575758	1
hsa_circ_0124633	4	55	18.333333333333332	0
hsa_circ_0124638	4	55	18.333333333333332	0
hsa_circ_0124637	4	55	18.333333333333332	0
hsa_circ_0139162	3	36	18.0	0
hsa_circ_0139161	3	36	18.0	0
hsa_circ_0129925	2	18	18.0	18
hsa_circ_0025763	1	18	18.0	18
hsa_circ_0122887	1	18	18.0	18
hsa_circ_0047400	1	18	18.0	18
hsa_circ_0006766	7	54	17.757575757575758	0
hsa_circ_0008422	7	54	17.757575757575758	0
hsa_circ_0007319	7	18	17.2	17
hsa_circ_0047474	1	17	17.0	17
hsa_circ_0109367	2	17	17.0	17
hsa_circ_0101819	1	17	17.0	17
hsa_circ_0122762	1	17	17.0	17
hsa_circ_0077585	1	17	17.0	17
hsa_circ_0046857	1	17	17.0	17
hsa_circ_0001125	1	17	17.0	17
hsa_circ_0077693	1	17	17.0	17
hsa_circ_0122038	2	17	16.5	16
hsa_circ_0133093	6	17	16.2	16
hsa_circ_0069060	1	16	16.0	16
hsa_circ_0066635	1	16	16.0	16
hsa_circ_0098515	2	16	16.0	16
hsa_circ_0137117	1	16	16.0	16
hsa_circ_0140729	1	16	16.0	16
hsa_circ_0093667	1	16	16.0	16
hsa_circ_0127068	1	16	16.0	16
hsa_circ_0088336	1	16	16.0	16
hsa_circ_0018067	1	16	16.0	16
hsa_circ_0138543	1	16	16.0	16
hsa_circ_0000143	3	15	15.0	15
hsa_circ_0137129	1	15	15.0	15
hsa_circ_0093495	2	15	15.0	15
hsa_circ_0110854	1	15	15.0	15
hsa_circ_0113688	3	15	15.0	15
hsa_circ_0124561	1	15	15.0	15
hsa_circ_0122651	3	19	14.466666666666667	13
hsa_circ_0008931	9	51	14.033333333333333	0
hsa_circ_0003083	9	51	14.033333333333333	0
hsa_circ_0002010	9	51	14.033333333333333	0
hsa_circ_0127398	1	14	14.0	14
hsa_circ_0131445	1	14	14.0	14
hsa_circ_0008919	2	14	14.0	14
hsa_circ_0138026	1	14	14.0	14
hsa_circ_0117759	1	14	14.0	14
hsa_circ_0077432	1	14	14.0	14
hsa_circ_0055207	1	14	14.0	14
hsa_circ_0089253	2	14	14.0	14
hsa_circ_0007702	4	29	13.833333333333334	0
hsa_circ_0002937	4	29	13.833333333333334	0
hsa_circ_0124500	1	27	13.5	0
hsa_circ_0008909	12	108	13.46590909090909	0
hsa_circ_0007220	12	108	13.46590909090909	0
hsa_circ_0008588	12	108	13.46590909090909	0
hsa_circ_0002667	12	108	13.46590909090909	0
hsa_circ_0007999	12	108	13.46590909090909	0
hsa_circ_0002098	12	108	13.46590909090909	0
hsa_circ_0008862	12	108	13.46590909090909	0
hsa_circ_0004055	12	108	13.46590909090909	0
hsa_circ_0005639	3	33	13.1	0
hsa_circ_0002960	3	33	13.1	0
hsa_circ_0111622	1	26	13.0	0
hsa_circ_0102430	2	39	13.0	0
hsa_circ_0102431	2	39	13.0	0
hsa_circ_0102432	2	39	13.0	0
hsa_circ_0005266	1	13	13.0	13
hsa_circ_0111579	1	13	13.0	13
hsa_circ_0001711	1	13	13.0	13
hsa_circ_0134084	1	13	13.0	13
hsa_circ_0113424	1	13	13.0	13
hsa_circ_0125492	1	13	13.0	13
hsa_circ_0128751	1	26	13.0	0
hsa_circ_0128750	1	26	13.0	0
hsa_circ_0037856	2	13	13.0	13
hsa_circ_0007636	12	50	12.275	0
hsa_circ_0003953	12	50	12.275	0
hsa_circ_0007359	12	50	12.275	0
hsa_circ_0008442	12	50	12.275	0
hsa_circ_0132673	2	22	12.25	9
hsa_circ_0102094	1	12	12.0	12
hsa_circ_0104251	1	12	12.0	12
hsa_circ_0063775	2	24	12.0	0
hsa_circ_0004583	1	24	12.0	0
hsa_circ_0133225	2	24	12.0	0
hsa_circ_0134555	1	12	12.0	12
hsa_circ_0133226	2	24	12.0	0
hsa_circ_0007237	1	12	12.0	12
hsa_circ_0009087	1	24	12.0	0
hsa_circ_0104366	1	24	12.0	0
hsa_circ_0104367	1	24	12.0	0
hsa_circ_0005503	4	12	12.0	12
hsa_circ_0119043	1	12	12.0	12
hsa_circ_0102826	2	24	12.0	0
hsa_circ_0102827	2	24	12.0	0
hsa_circ_0098819	1	12	12.0	12
hsa_circ_0104055	3	45	11.5	0
hsa_circ_0055088	1	22	11.0	0
hsa_circ_0055089	1	22	11.0	0
hsa_circ_0104054	2	44	11.0	0
hsa_circ_0104053	2	44	11.0	0
hsa_circ_0104052	2	44	11.0	0
hsa_circ_0127338	1	11	11.0	11
hsa_circ_0138882	3	22	11.0	0
hsa_circ_0138881	3	22	11.0	0
hsa_circ_0108765	1	11	11.0	11
hsa_circ_0101715	4	21	11.0	1
hsa_circ_0058908	2	11	11.0	11
hsa_circ_0103150	1	21	10.5	0
hsa_circ_0103151	1	21	10.5	0
hsa_circ_0093084	1	21	10.5	0
hsa_circ_0093085	1	21	10.5	0
hsa_circ_0126464	1	21	10.5	0
hsa_circ_0126465	1	21	10.5	0
hsa_circ_0001585	4	33	10.5	1
hsa_circ_0122844	3	11	10.333333333333334	10
hsa_circ_0135563	2	18	10.285714285714286	9
hsa_circ_0124742	1	10	10.0	10
hsa_circ_0121682	1	10	10.0	10
hsa_circ_0011965	1	10	10.0	10
hsa_circ_0128414	1	10	10.0	10
hsa_circ_0139999	1	10	10.0	10
hsa_circ_0004415	1	20	10.0	0
hsa_circ_0113718	1	20	10.0	0
hsa_circ_0101719	3	20	10.0	0
hsa_circ_0006298	1	10	10.0	10
hsa_circ_0137563	1	19	9.5	0
hsa_circ_0137564	1	19	9.5	0
hsa_circ_0132035	1	28	9.333333333333334	0
hsa_circ_0132038	1	28	9.333333333333334	0
hsa_circ_0132039	1	28	9.333333333333334	0
hsa_circ_0004601	5	20	9.133333333333333	0
hsa_circ_0006625	5	20	9.133333333333333	0
hsa_circ_0003422	5	12	9.116666666666667	8
hsa_circ_0095457	1	9	9.0	9
hsa_circ_0115094	1	9	9.0	9
hsa_circ_0138587	1	9	9.0	9
hsa_circ_0007469	2	26	8.533333333333333	0
hsa_circ_0008770	2	26	8.533333333333333	0
hsa_circ_0006442	2	26	8.533333333333333	0
hsa_circ_0022343	2	17	8.5	0
hsa_circ_0022342	2	17	8.5	0
hsa_circ_0062465	3	18	8.366666666666667	0
hsa_circ_0062466	3	18	8.366666666666667	0
hsa_circ_0137887	3	23	8.285714285714286	0
hsa_circ_0047477	2	24	8.0	0
hsa_circ_0047475	2	24	8.0	0
hsa_circ_0047476	2	24	8.0	0
hsa_circ_0002132	1	8	8.0	8
hsa_circ_0137181	1	8	8.0	8
hsa_circ_0096739	1	8	8.0	8
hsa_circ_0059358	1	8	8.0	8
hsa_circ_0115035	1	8	8.0	8
hsa_circ_0114791	1	8	8.0	8
hsa_circ_0025892	2	8	8.0	8
hsa_circ_0102629	1	15	7.5	0
hsa_circ_0102635	1	15	7.5	0
hsa_circ_0115687	1	15	7.5	0
hsa_circ_0115688	1	15	7.5	0
hsa_circ_0116505	3	22	7.333333333333333	0
hsa_circ_0116506	3	22	7.333333333333333	0
hsa_circ_0116507	3	22	7.333333333333333	0
hsa_circ_0122774	1	14	7.0	0
hsa_circ_0122775	1	14	7.0	0
hsa_circ_0094379	1	14	7.0	0
hsa_circ_0094375	1	14	7.0	0
hsa_circ_0128880	3	7	7.0	7
hsa_circ_0116788	1	14	7.0	0
hsa_circ_0015873	1	13	6.5	0
hsa_circ_0015877	1	13	6.5	0
hsa_circ_0137895	1	13	6.5	0
hsa_circ_0108428	1	6	6.0	6
hsa_circ_0126611	1	12	6.0	0
hsa_circ_0126610	1	12	6.0	0
hsa_circ_0002856	1	18	6.0	0
hsa_circ_0135716	1	12	6.0	0
hsa_circ_0134599	4	6	6.0	6
hsa_circ_0020328	1	17	5.666666666666667	0
hsa_circ_0020327	1	17	5.666666666666667	0
hsa_circ_0005283	6	29	5.583333333333334	0
hsa_circ_0008167	6	29	5.583333333333334	0
hsa_circ_0003603	6	29	5.583333333333334	0
hsa_circ_0085302	1	22	5.5	0
hsa_circ_0085301	1	22	5.5	0
hsa_circ_0139961	1	22	5.5	0
hsa_circ_0123108	1	11	5.5	0
hsa_circ_0123107	1	11	5.5	0
hsa_circ_0005114	1	22	5.5	0
hsa_circ_0101415	1	11	5.5	0
hsa_circ_0101416	1	11	5.5	0
hsa_circ_0104481	1	21	5.25	0
hsa_circ_0104480	1	21	5.25	0
hsa_circ_0000627	1	21	5.25	0
hsa_circ_0007533	1	21	5.25	0
hsa_circ_0029692	1	5	5.0	5
hsa_circ_0111639	1	5	5.0	5
hsa_circ_0110497	5	5	5.0	5
hsa_circ_0130716	2	5	5.0	5
hsa_circ_0018467	1	5	5.0	5
hsa_circ_0006152	5	35	4.757142857142857	0
hsa_circ_0005911	5	35	4.757142857142857	0
hsa_circ_0002461	5	35	4.757142857142857	0
hsa_circ_0003547	5	35	4.757142857142857	0
hsa_circ_0008028	5	35	4.757142857142857	0
hsa_circ_0007197	5	7	4.633333333333333	4
hsa_circ_0004177	7	36	4.472222222222221	0
hsa_circ_0008109	7	36	4.472222222222221	0
hsa_circ_0008611	7	36	4.472222222222221	0
hsa_circ_0013829	7	36	4.472222222222221	0
hsa_circ_0006821	5	26	4.416666666666667	0
hsa_circ_0003317	5	26	4.416666666666667	0
hsa_circ_0009129	5	26	4.416666666666667	0
hsa_circ_0078811	2	26	4.333333333333334	0
hsa_circ_0078812	2	26	4.333333333333334	0
hsa_circ_0078813	2	26	4.333333333333334	0
hsa_circ_0078862	2	26	4.333333333333334	0
hsa_circ_0078968	2	26	4.333333333333334	0
hsa_circ_0078794	2	26	4.333333333333334	0
hsa_circ_0112740	1	13	4.333333333333333	0
hsa_circ_0089799	1	13	4.333333333333333	0
hsa_circ_0112452	1	13	4.333333333333333	0
hsa_circ_0135387	1	13	4.333333333333333	0
hsa_circ_0103319	1	13	4.333333333333333	0
hsa_circ_0127531	1	13	4.333333333333333	0
hsa_circ_0127532	1	13	4.333333333333333	0
hsa_circ_0089804	1	13	4.333333333333333	0
hsa_circ_0089802	1	13	4.333333333333333	0
hsa_circ_0002342	4	24	4.057142857142857	0
hsa_circ_0007389	4	24	4.057142857142857	0
hsa_circ_0127701	4	4	4.0	4
hsa_circ_0111717	2	4	4.0	4
hsa_circ_0130880	1	12	4.0	0
hsa_circ_0130881	1	12	4.0	0
hsa_circ_0095350	4	4	4.0	4
hsa_circ_0130879	1	12	4.0	0
hsa_circ_0001586	2	15	3.8333333333333335	0
hsa_circ_0001587	2	15	3.8333333333333335	0
hsa_circ_0022297	2	11	3.666666666666667	0
hsa_circ_0022281	2	11	3.666666666666667	0
hsa_circ_0022307	2	11	3.666666666666667	0
hsa_circ_0005833	1	11	3.6666666666666665	0
hsa_circ_0138746	1	11	3.6666666666666665	0
hsa_circ_0138745	1	11	3.6666666666666665	0
hsa_circ_0012863	2	14	3.6	1
hsa_circ_0017821	3	4	3.5	3
hsa_circ_0107691	3	7	3.5	0
hsa_circ_0001591	1	14	3.5	0
hsa_circ_0107685	3	7	3.5	0
hsa_circ_0032211	1	10	3.3333333333333335	0
hsa_circ_0032209	1	10	3.3333333333333335	0
hsa_circ_0032208	1	10	3.3333333333333335	0
hsa_circ_0069993	1	13	3.25	0
hsa_circ_0069995	1	13	3.25	0
hsa_circ_0069996	1	13	3.25	0
hsa_circ_0138258	2	3	3.0	3
hsa_circ_0087961	1	21	3.0	0
hsa_circ_0004362	1	21	3.0	0
hsa_circ_0087964	1	21	3.0	0
hsa_circ_0004135	1	21	3.0	0
hsa_circ_0054436	3	3	3.0	3
hsa_circ_0136868	3	3	3.0	3
hsa_circ_0133140	3	3	3.0	3
hsa_circ_0140303	3	3	3.0	3
hsa_circ_0114235	2	3	3.0	3
hsa_circ_0005752	1	21	3.0	0
hsa_circ_0133322	2	3	3.0	3
hsa_circ_0066708	3	3	3.0	3
hsa_circ_0132687	1	3	3.0	3
hsa_circ_0135465	2	3	3.0	3
hsa_circ_0008476	1	21	3.0	0
hsa_circ_0004928	1	21	3.0	0
hsa_circ_0116504	3	3	3.0	3
hsa_circ_0140621	3	3	3.0	3
hsa_circ_0099695	1	11	2.75	0
hsa_circ_0099694	1	11	2.75	0
hsa_circ_0099693	1	11	2.75	0
hsa_circ_0099692	1	11	2.75	0
hsa_circ_0125337	2	9	2.1	0
hsa_circ_0125335	2	9	2.1	0
hsa_circ_0131625	1	2	2.0	2
hsa_circ_0114076	1	2	2.0	2
hsa_circ_0034184	2	2	2.0	2
hsa_circ_0002595	2	2	2.0	2
hsa_circ_0100550	2	2	2.0	2
hsa_circ_0075549	1	2	2.0	2
hsa_circ_0107141	2	2	2.0	2
hsa_circ_0131242	1	2	2.0	2
hsa_circ_0104095	2	2	2.0	2
hsa_circ_0124471	1	2	2.0	2
hsa_circ_0135323	2	2	2.0	2
hsa_circ_0130975	1	2	2.0	2
hsa_circ_0069749	2	2	2.0	2
hsa_circ_0130929	1	4	2.0	0
hsa_circ_0130928	1	4	2.0	0
hsa_circ_0126458	1	2	2.0	2
hsa_circ_0128120	2	2	2.0	2
hsa_circ_0117493	2	2	2.0	2
hsa_circ_0117699	2	2	2.0	2
hsa_circ_0107261	1	2	2.0	2
hsa_circ_0020970	2	2	2.0	2
hsa_circ_0126748	1	2	2.0	2
hsa_circ_0123479	2	2	2.0	2
hsa_circ_0004076	2	2	2.0	2
hsa_circ_0129638	2	2	2.0	2
hsa_circ_0006071	2	2	2.0	2
hsa_circ_0010166	2	2	2.0	2
hsa_circ_0135261	2	2	2.0	2
hsa_circ_0078382	3	4	2.0	1
hsa_circ_0096826	1	2	2.0	2
hsa_circ_0137886	2	10	1.7857142857142858	0
hsa_circ_0117589	1	7	1.75	0
hsa_circ_0117586	1	7	1.75	0
hsa_circ_0121969	1	7	1.75	0
hsa_circ_0003581	5	7	1.642857142857143	0
hsa_circ_0004173	1	8	1.6	0
hsa_circ_0125339	1	8	1.6	0
hsa_circ_0125338	1	8	1.6	0
hsa_circ_0093272	2	2	1.5	1
hsa_circ_0118341	1	3	1.5	0
hsa_circ_0118340	1	3	1.5	0
hsa_circ_0121511	2	2	1.5	1
hsa_circ_0133347	2	2	1.5	1
hsa_circ_0094234	3	3	1.5	0
hsa_circ_0094233	3	3	1.5	0
hsa_circ_0001437	2	2	1.5	1
hsa_circ_0122653	2	6	1.4666666666666666	0
hsa_circ_0118676	1	4	1.3333333333333333	0
hsa_circ_0031701	2	2	1.3333333333333333	1
hsa_circ_0122776	1	4	1.3333333333333333	0
hsa_circ_0079763	2	2	1.3333333333333333	1
hsa_circ_0096910	3	4	1.3333333333333333	0
hsa_circ_0096911	3	4	1.3333333333333333	0
hsa_circ_0096912	3	4	1.3333333333333333	0
hsa_circ_0004141	1	9	1.2857142857142858	0
hsa_circ_0125537	1	9	1.2857142857142858	0
hsa_circ_0137885	1	9	1.2857142857142858	0
hsa_circ_0137779	2	2	1.2	1
hsa_circ_0096336	1	6	1.2	0
hsa_circ_0096337	1	6	1.2	0
hsa_circ_0096338	1	6	1.2	0
hsa_circ_0096330	1	6	1.2	0
hsa_circ_0096331	1	6	1.2	0
hsa_circ_0103187	1	7	1.1666666666666667	0
hsa_circ_0103188	1	7	1.1666666666666667	0
hsa_circ_0103189	1	7	1.1666666666666667	0
hsa_circ_0129419	2	2	1.1666666666666667	1
hsa_circ_0034112	1	7	1.1666666666666667	0
hsa_circ_0034110	1	7	1.1666666666666667	0
hsa_circ_0034111	1	7	1.1666666666666667	0
hsa_circ_0007194	4	4	1.1166666666666667	0
hsa_circ_0130114	2	2	1.1111111111111112	1
hsa_circ_0124390	2	2	1.1	1
hsa_circ_0108429	1	1	1.0	1
hsa_circ_0003672	1	1	1.0	1
hsa_circ_0070448	1	1	1.0	1
hsa_circ_0129124	1	1	1.0	1
hsa_circ_0073756	1	1	1.0	1
hsa_circ_0081371	1	1	1.0	1
hsa_circ_0115197	1	1	1.0	1
hsa_circ_0127350	1	1	1.0	1
hsa_circ_0127385	1	1	1.0	1
hsa_circ_0140588	1	1	1.0	1
hsa_circ_0140585	1	1	1.0	1
hsa_circ_0133671	1	1	1.0	1
hsa_circ_0128099	1	1	1.0	1
hsa_circ_0101636	1	1	1.0	1
hsa_circ_0120378	1	1	1.0	1
hsa_circ_0136716	1	1	1.0	1
hsa_circ_0111415	1	1	1.0	1
hsa_circ_0120364	1	1	1.0	1
hsa_circ_0132363	1	1	1.0	1
hsa_circ_0126933	2	2	1.0	0
hsa_circ_0003495	1	1	1.0	1
hsa_circ_0126936	1	1	1.0	1
hsa_circ_0134554	1	1	1.0	1
hsa_circ_0107165	1	1	1.0	1
hsa_circ_0125830	1	1	1.0	1
hsa_circ_0131453	1	1	1.0	1
hsa_circ_0116068	1	1	1.0	1
hsa_circ_0124923	2	2	1.0	0
hsa_circ_0111400	1	1	1.0	1
hsa_circ_0013091	1	1	1.0	1
hsa_circ_0080902	1	1	1.0	1
hsa_circ_0100963	1	1	1.0	1
hsa_circ_0101818	1	1	1.0	1
hsa_circ_0108699	1	1	1.0	1
hsa_circ_0122024	1	1	1.0	1
hsa_circ_0124473	1	1	1.0	1
hsa_circ_0134268	1	1	1.0	1
hsa_circ_0139718	1	1	1.0	1
hsa_circ_0112697	1	1	1.0	1
hsa_circ_0131198	1	1	1.0	1
hsa_circ_0099833	1	1	1.0	1
hsa_circ_0134236	1	1	1.0	1
hsa_circ_0121398	1	1	1.0	1
hsa_circ_0120932	1	1	1.0	1
hsa_circ_0094350	1	1	1.0	1
hsa_circ_0094595	1	1	1.0	1
hsa_circ_0001996	1	1	1.0	1
hsa_circ_0137149	1	1	1.0	1
hsa_circ_0106639	1	1	1.0	1
hsa_circ_0035992	1	1	1.0	1
hsa_circ_0115537	1	1	1.0	1
hsa_circ_0139505	1	1	1.0	1
hsa_circ_0139500	1	1	1.0	1
hsa_circ_0094786	1	1	1.0	1
hsa_circ_0058208	1	1	1.0	1
hsa_circ_0125362	1	1	1.0	1
hsa_circ_0094773	1	1	1.0	1
hsa_circ_0094534	1	1	1.0	1
hsa_circ_0102473	1	1	1.0	1
hsa_circ_0132863	1	1	1.0	1
hsa_circ_0092580	1	1	1.0	1
hsa_circ_0003306	1	1	1.0	1
hsa_circ_0072517	1	1	1.0	1
hsa_circ_0058694	1	1	1.0	1
hsa_circ_0001597	1	1	1.0	1
hsa_circ_0009077	1	1	1.0	1
hsa_circ_0092555	1	1	1.0	1
hsa_circ_0129232	1	1	1.0	1
hsa_circ_0116359	1	1	1.0	1
hsa_circ_0001171	1	1	1.0	1
hsa_circ_0138365	1	1	1.0	1
hsa_circ_0004434	1	1	1.0	1
hsa_circ_0103064	1	1	1.0	1
hsa_circ_0138370	1	1	1.0	1
hsa_circ_0094941	1	1	1.0	1
hsa_circ_0050564	1	1	1.0	1
hsa_circ_0102181	1	1	1.0	1
hsa_circ_0099391	1	1	1.0	1
hsa_circ_0113720	1	1	1.0	1
hsa_circ_0098285	1	1	1.0	1
hsa_circ_0108387	1	1	1.0	1
hsa_circ_0111305	1	1	1.0	1
hsa_circ_0131134	2	3	1.0	0
hsa_circ_0113717	1	1	1.0	1
hsa_circ_0103702	1	1	1.0	1
hsa_circ_0002295	1	1	1.0	1
hsa_circ_0065827	1	1	1.0	1
hsa_circ_0017530	1	1	1.0	1
hsa_circ_0105097	1	1	1.0	1
hsa_circ_0119047	1	2	1.0	0
hsa_circ_0119046	1	2	1.0	0
hsa_circ_0118198	1	1	1.0	1
hsa_circ_0060167	1	1	1.0	1
hsa_circ_0135768	1	1	1.0	1
hsa_circ_0123775	1	1	1.0	1
hsa_circ_0124862	1	1	1.0	1
hsa_circ_0117097	1	1	1.0	1
hsa_circ_0140045	1	1	1.0	1
hsa_circ_0133761	1	1	1.0	1
hsa_circ_0100633	1	1	1.0	1
hsa_circ_0003186	1	1	1.0	1
hsa_circ_0099551	1	1	1.0	1
hsa_circ_0003170	1	1	1.0	1
hsa_circ_0129272	1	1	1.0	1
hsa_circ_0131123	2	3	1.0	0
hsa_circ_0125911	1	1	1.0	1
hsa_circ_0121550	1	1	1.0	1
hsa_circ_0121793	1	1	1.0	1
hsa_circ_0104500	1	1	1.0	1
hsa_circ_0104990	1	1	1.0	1
hsa_circ_0034729	1	1	1.0	1
hsa_circ_0097577	1	1	1.0	1
hsa_circ_0138500	1	1	1.0	1
hsa_circ_0109182	1	1	1.0	1
hsa_circ_0134156	1	1	1.0	1
hsa_circ_0095383	1	1	1.0	1
hsa_circ_0100138	1	1	1.0	1
hsa_circ_0111466	1	1	1.0	1
hsa_circ_0114737	1	1	1.0	1
hsa_circ_0095354	1	1	1.0	1
hsa_circ_0101894	1	1	1.0	1
hsa_circ_0102509	1	1	1.0	1
hsa_circ_0058713	1	1	1.0	1
hsa_circ_0125870	1	1	1.0	1
hsa_circ_0124781	1	1	1.0	1
hsa_circ_0013806	2	2	1.0	0
hsa_circ_0013800	2	2	1.0	0
hsa_circ_0117889	1	1	1.0	1
hsa_circ_0068781	1	1	1.0	1
hsa_circ_0003833	1	1	1.0	1
hsa_circ_0001655	1	1	1.0	1
hsa_circ_0130614	1	1	1.0	1
hsa_circ_0117425	1	1	1.0	1
hsa_circ_0106980	1	1	1.0	1
hsa_circ_0117422	1	1	1.0	1
hsa_circ_0001624	1	1	1.0	1
hsa_circ_0131728	1	1	1.0	1
hsa_circ_0019389	1	1	1.0	1
hsa_circ_0127643	1	1	1.0	1
hsa_circ_0093342	1	1	1.0	1
hsa_circ_0126788	1	1	1.0	1
hsa_circ_0138532	1	1	1.0	1
hsa_circ_0114560	1	1	1.0	1
hsa_circ_0123035	1	1	1.0	1
hsa_circ_0095993	1	1	1.0	1
hsa_circ_0139874	1	1	1.0	1
hsa_circ_0130833	1	1	1.0	1
hsa_circ_0132725	3	3	0.8333333333333333	0
hsa_circ_0094480	2	3	0.7	0
hsa_circ_0094476	2	3	0.7	0
hsa_circ_0094475	2	3	0.7	0
hsa_circ_0094455	2	3	0.7	0
hsa_circ_0006940	3	4	0.6666666666666666	0
hsa_circ_0132729	2	2	0.6666666666666666	0
hsa_circ_0132727	2	2	0.6666666666666666	0
hsa_circ_0003689	3	4	0.6666666666666666	0
hsa_circ_0005215	3	4	0.6666666666666666	0
hsa_circ_0097253	2	2	0.6666666666666666	0
hsa_circ_0097254	2	2	0.6666666666666666	0
hsa_circ_0097244	2	2	0.6666666666666666	0
hsa_circ_0098793	2	2	0.6666666666666666	0
hsa_circ_0098792	2	2	0.6666666666666666	0
hsa_circ_0098791	2	2	0.6666666666666666	0
hsa_circ_0123350	1	2	0.6666666666666666	0
hsa_circ_0123356	1	2	0.6666666666666666	0
hsa_circ_0123353	1	2	0.6666666666666666	0
hsa_circ_0134266	1	2	0.6666666666666666	0
hsa_circ_0134422	2	2	0.6666666666666666	0
hsa_circ_0134430	2	2	0.6666666666666666	0
hsa_circ_0062571	2	2	0.6666666666666666	0
hsa_circ_0062572	2	2	0.6666666666666666	0
hsa_circ_0062573	2	2	0.6666666666666666	0
hsa_circ_0006066	3	4	0.6666666666666666	0
hsa_circ_0080203	2	2	0.6666666666666666	0
hsa_circ_0008088	3	4	0.6666666666666666	0
hsa_circ_0003616	3	4	0.6666666666666666	0
hsa_circ_0008364	4	4	0.6428571428571428	0
hsa_circ_0009078	4	4	0.6428571428571428	0
hsa_circ_0003382	4	4	0.6428571428571428	0
hsa_circ_0007724	4	4	0.6428571428571428	0
hsa_circ_0002728	4	4	0.6428571428571428	0
hsa_circ_0016171	1	3	0.6	0
hsa_circ_0016170	1	3	0.6	0
hsa_circ_0016164	1	3	0.6	0
hsa_circ_0016167	1	3	0.6	0
hsa_circ_0016156	1	3	0.6	0
hsa_circ_0131653	1	1	0.5	0
hsa_circ_0059420	1	1	0.5	0
hsa_circ_0094630	1	1	0.5	0
hsa_circ_0130599	1	1	0.5	0
hsa_circ_0106212	1	1	0.5	0
hsa_circ_0136707	1	1	0.5	0
hsa_circ_0133677	1	1	0.5	0
hsa_circ_0136703	1	1	0.5	0
hsa_circ_0133680	1	1	0.5	0
hsa_circ_0003246	1	1	0.5	0
hsa_circ_0138919	1	1	0.5	0
hsa_circ_0138918	1	1	0.5	0
hsa_circ_0122565	1	1	0.5	0
hsa_circ_0131451	1	1	0.5	0
hsa_circ_0132541	1	1	0.5	0
hsa_circ_0131452	1	1	0.5	0
hsa_circ_0132543	1	1	0.5	0
hsa_circ_0122756	1	1	0.5	0
hsa_circ_0122755	1	1	0.5	0
hsa_circ_0100966	1	1	0.5	0
hsa_circ_0100965	1	1	0.5	0
hsa_circ_0131486	1	1	0.5	0
hsa_circ_0131487	1	1	0.5	0
hsa_circ_0115986	1	1	0.5	0
hsa_circ_0115985	1	1	0.5	0
hsa_circ_0134249	1	1	0.5	0
hsa_circ_0122037	1	1	0.5	0
hsa_circ_0134250	1	1	0.5	0
hsa_circ_0089763	1	1	0.5	0
hsa_circ_0089761	1	1	0.5	0
hsa_circ_0125799	1	1	0.5	0
hsa_circ_0125798	1	1	0.5	0
hsa_circ_0080978	1	1	0.5	0
hsa_circ_0080979	1	1	0.5	0
hsa_circ_0102894	1	1	0.5	0
hsa_circ_0102895	1	1	0.5	0
hsa_circ_0114634	1	1	0.5	0
hsa_circ_0114633	1	1	0.5	0
hsa_circ_0134226	1	1	0.5	0
hsa_circ_0134228	1	1	0.5	0
hsa_circ_0052295	1	1	0.5	0
hsa_circ_0052294	1	1	0.5	0
hsa_circ_0093273	1	1	0.5	0
hsa_circ_0128417	1	1	0.5	0
hsa_circ_0081865	1	1	0.5	0
hsa_circ_0114240	1	1	0.5	0
hsa_circ_0001991	1	1	0.5	0
hsa_circ_0131603	1	1	0.5	0
hsa_circ_0132937	1	1	0.5	0
hsa_circ_0131604	1	1	0.5	0
hsa_circ_0096732	1	1	0.5	0
hsa_circ_0096735	1	1	0.5	0
hsa_circ_0014873	1	1	0.5	0
hsa_circ_0114239	1	1	0.5	0
hsa_circ_0124276	1	1	0.5	0
hsa_circ_0124275	1	1	0.5	0
hsa_circ_0080355	1	1	0.5	0
hsa_circ_0080357	1	1	0.5	0
hsa_circ_0003791	1	1	0.5	0
hsa_circ_0050973	1	1	0.5	0
hsa_circ_0089193	1	1	0.5	0
hsa_circ_0089192	1	1	0.5	0
hsa_circ_0068042	1	1	0.5	0
hsa_circ_0009060	1	1	0.5	0
hsa_circ_0093878	1	1	0.5	0
hsa_circ_0121512	1	1	0.5	0
hsa_circ_0127480	1	1	0.5	0
hsa_circ_0093876	1	1	0.5	0
hsa_circ_0127481	1	1	0.5	0
hsa_circ_0068063	1	1	0.5	0
hsa_circ_0131501	1	1	0.5	0
hsa_circ_0131500	1	1	0.5	0
hsa_circ_0002495	1	1	0.5	0
hsa_circ_0080184	1	1	0.5	0
hsa_circ_0111784	1	1	0.5	0
hsa_circ_0108369	1	1	0.5	0
hsa_circ_0099344	1	1	0.5	0
hsa_circ_0108370	1	1	0.5	0
hsa_circ_0133346	1	1	0.5	0
hsa_circ_0017529	1	1	0.5	0
hsa_circ_0017528	1	1	0.5	0
hsa_circ_0031409	1	1	0.5	0
hsa_circ_0005124	1	1	0.5	0
hsa_circ_0121776	1	1	0.5	0
hsa_circ_0055857	1	1	0.5	0
hsa_circ_0055856	1	1	0.5	0
hsa_circ_0134622	1	2	0.5	0
hsa_circ_0128186	1	1	0.5	0
hsa_circ_0128185	1	1	0.5	0
hsa_circ_0098459	1	1	0.5	0
hsa_circ_0098458	1	1	0.5	0
hsa_circ_0005343	1	1	0.5	0
hsa_circ_0132183	1	1	0.5	0
hsa_circ_0064350	1	1	0.5	0
hsa_circ_0096690	1	1	0.5	0
hsa_circ_0096692	1	1	0.5	0
hsa_circ_0001600	1	1	0.5	0
hsa_circ_0126706	1	1	0.5	0
hsa_circ_0006038	1	1	0.5	0
hsa_circ_0104938	1	1	0.5	0
hsa_circ_0104937	1	1	0.5	0
hsa_circ_0138338	1	1	0.5	0
hsa_circ_0138337	1	1	0.5	0
hsa_circ_0096890	1	1	0.5	0
hsa_circ_0096889	1	1	0.5	0
hsa_circ_0112398	1	1	0.5	0
hsa_circ_0136580	1	1	0.5	0
hsa_circ_0136585	1	1	0.5	0
hsa_circ_0112396	1	1	0.5	0
hsa_circ_0059419	1	1	0.5	0
hsa_circ_0013961	1	2	0.4	0
hsa_circ_0099278	1	1	0.3333333333333333	0
hsa_circ_0099275	1	1	0.3333333333333333	0
hsa_circ_0099273	1	1	0.3333333333333333	0
hsa_circ_0123389	1	1	0.3333333333333333	0
hsa_circ_0123324	1	1	0.3333333333333333	0
hsa_circ_0123323	1	1	0.3333333333333333	0
hsa_circ_0126830	1	1	0.3333333333333333	0
hsa_circ_0123319	1	1	0.3333333333333333	0
hsa_circ_0101778	1	1	0.3333333333333333	0
hsa_circ_0101777	1	1	0.3333333333333333	0
hsa_circ_0127762	1	1	0.3333333333333333	0
hsa_circ_0127763	1	1	0.3333333333333333	0
hsa_circ_0127764	1	1	0.3333333333333333	0
hsa_circ_0117711	1	1	0.3333333333333333	0
hsa_circ_0123391	1	1	0.3333333333333333	0
hsa_circ_0123390	1	1	0.3333333333333333	0
hsa_circ_0139490	1	1	0.3333333333333333	0
hsa_circ_0094500	1	1	0.3333333333333333	0
hsa_circ_0094501	1	1	0.3333333333333333	0
hsa_circ_0109841	1	1	0.3333333333333333	0
hsa_circ_0139489	1	1	0.3333333333333333	0
hsa_circ_0139488	1	1	0.3333333333333333	0
hsa_circ_0123478	1	1	0.3333333333333333	0
hsa_circ_0134141	1	1	0.3333333333333333	0
hsa_circ_0134142	1	1	0.3333333333333333	0
hsa_circ_0106524	1	1	0.3333333333333333	0
hsa_circ_0081329	1	1	0.3333333333333333	0
hsa_circ_0081331	1	1	0.3333333333333333	0
hsa_circ_0081334	1	1	0.3333333333333333	0
hsa_circ_0086243	1	1	0.25	0
hsa_circ_0086244	1	1	0.25	0
hsa_circ_0114615	1	1	0.25	0
hsa_circ_0114614	1	1	0.25	0
hsa_circ_0114617	1	1	0.25	0
hsa_circ_0114616	1	1	0.25	0
hsa_circ_0106545	1	1	0.25	0
hsa_circ_0133829	1	1	0.2	0
hsa_circ_0026133	1	1	0.2	0
hsa_circ_0062469	1	1	0.2	0
hsa_circ_0062467	1	1	0.2	0
hsa_circ_0062472	1	1	0.2	0
hsa_circ_0003086	1	1	0.2	0
hsa_circ_0136865	1	1	0.2	0
hsa_circ_0136866	1	1	0.2	0
hsa_circ_0140771	1	1	0.2	0
hsa_circ_0095641	1	1	0.2	0
hsa_circ_0005979	1	1	0.2	0
hsa_circ_0123264	1	1	0.2	0
hsa_circ_0021861	1	1	0.2	0
hsa_circ_0123263	1	1	0.2	0
hsa_circ_0021863	1	1	0.2	0
hsa_circ_0021862	1	1	0.2	0
hsa_circ_0094264	1	1	0.2	0
hsa_circ_0133094	1	1	0.2	0
hsa_circ_0133096	1	1	0.2	0
hsa_circ_0133095	1	1	0.2	0
hsa_circ_0132715	1	1	0.16666666666666666	0
hsa_circ_0132724	1	1	0.16666666666666666	0
hsa_circ_0132723	1	1	0.16666666666666666	0
hsa_circ_0132721	1	1	0.16666666666666666	0
hsa_circ_0132719	1	1	0.16666666666666666	0
hsa_circ_0119137	1	1	0.16666666666666666	0
hsa_circ_0119136	1	1	0.16666666666666666	0
hsa_circ_0004588	1	1	0.16666666666666666	0
hsa_circ_0004147	1	1	0.16666666666666666	0
hsa_circ_0093095	1	1	0.16666666666666666	0
hsa_circ_0103144	1	1	0.16666666666666666	0
hsa_circ_0103145	1	1	0.16666666666666666	0
hsa_circ_0103146	1	1	0.16666666666666666	0
hsa_circ_0103147	1	1	0.16666666666666666	0
hsa_circ_0100073	1	1	0.16666666666666666	0
hsa_circ_0100076	1	1	0.16666666666666666	0
hsa_circ_0100070	1	1	0.16666666666666666	0
hsa_circ_0100072	1	1	0.16666666666666666	0
hsa_circ_0100071	1	1	0.16666666666666666	0
hsa_circ_0008848	1	1	0.16666666666666666	0
hsa_circ_0055813	1	1	0.16666666666666666	0
hsa_circ_0055801	1	1	0.16666666666666666	0
hsa_circ_0002031	1	1	0.16666666666666666	0
hsa_circ_0121300	1	1	0.16666666666666666	0
hsa_circ_0043601	1	1	0.16666666666666666	0
hsa_circ_0043602	1	1	0.16666666666666666	0
hsa_circ_0043603	1	1	0.16666666666666666	0
hsa_circ_0043604	1	1	0.16666666666666666	0
hsa_circ_0043605	1	1	0.16666666666666666	0
hsa_circ_0121296	1	1	0.16666666666666666	0
hsa_circ_0121299	1	1	0.16666666666666666	0
hsa_circ_0005156	1	1	0.16666666666666666	0
hsa_circ_0008049	1	1	0.16666666666666666	0
hsa_circ_0112200	1	1	0.14285714285714285	0
hsa_circ_0070766	1	1	0.14285714285714285	0
hsa_circ_0070765	1	1	0.14285714285714285	0
hsa_circ_0070764	1	1	0.14285714285714285	0
hsa_circ_0070762	1	1	0.14285714285714285	0
hsa_circ_0070761	1	1	0.14285714285714285	0
hsa_circ_0070768	1	1	0.14285714285714285	0
hsa_circ_0070767	1	1	0.14285714285714285	0
hsa_circ_0004923	1	1	0.14285714285714285	0
hsa_circ_0112196	1	1	0.14285714285714285	0
hsa_circ_0112192	1	1	0.14285714285714285	0
hsa_circ_0112188	1	1	0.14285714285714285	0
hsa_circ_0112186	1	1	0.14285714285714285	0
hsa_circ_0112185	1	1	0.14285714285714285	0
hsa_circ_0112183	1	1	0.14285714285714285	0
hsa_circ_0003466	1	2	0.13333333333333333	0
hsa_circ_0098190	1	2	0.13333333333333333	0
hsa_circ_0098189	1	2	0.13333333333333333	0
hsa_circ_0044213	1	2	0.13333333333333333	0
hsa_circ_0044214	1	2	0.13333333333333333	0
hsa_circ_0044215	1	2	0.13333333333333333	0
hsa_circ_0122865	1	2	0.13333333333333333	0
hsa_circ_0008436	1	2	0.13333333333333333	0
hsa_circ_0005998	1	1	0.125	0
hsa_circ_0059793	1	1	0.1111111111111111	0
hsa_circ_0004336	1	1	0.1	0
hsa_circ_0006330	1	1	0.1	0
hsa_circ_0098550	1	1	0.1	0
hsa_circ_0004182	1	1	0.1	0
hsa_circ_0000400	1	1	0.1	0
hsa_circ_0001575	1	1	0.1	0
hsa_circ_0136007	1	1	0.1	0
hsa_circ_0108524	1	1	0.1	0
hsa_circ_0119880	1	1	0.1	0
hsa_circ_0005507	1	1	0.1	0
hsa_circ_0119879	1	1	0.1	0
hsa_circ_0007972	1	1	0.1	0
hsa_circ_0007971	1	1	0.1	0
hsa_circ_0098687	1	1	0.1	0
hsa_circ_0006294	1	1	0.1	0
hsa_circ_0105683	1	1	0.1	0
hsa_circ_0036955	1	1	0.1	0
hsa_circ_0033913	3	3	0.08893280632411069	0
hsa_circ_0033925	3	3	0.08893280632411069	0
hsa_circ_0033929	3	3	0.08893280632411069	0
hsa_circ_0033748	3	3	0.08893280632411069	0
hsa_circ_0033988	3	3	0.08893280632411069	0
hsa_circ_0033746	3	3	0.08893280632411069	0
hsa_circ_0033747	3	3	0.08893280632411069	0
hsa_circ_0033980	3	3	0.08893280632411069	0
hsa_circ_0033967	3	3	0.08893280632411069	0
hsa_circ_0033722	3	3	0.08893280632411069	0
hsa_circ_0033869	3	3	0.08893280632411069	0
hsa_circ_0033874	3	3	0.08893280632411069	0
hsa_circ_0033875	3	3	0.08893280632411069	0
hsa_circ_0033872	3	3	0.08893280632411069	0
hsa_circ_0033873	3	3	0.08893280632411069	0
hsa_circ_0033870	3	3	0.08893280632411069	0
hsa_circ_0033871	3	3	0.08893280632411069	0
hsa_circ_0033889	3	3	0.08893280632411069	0
hsa_circ_0033881	3	3	0.08893280632411069	0
hsa_circ_0078795	1	1	0.08333333333333333	0
hsa_circ_0078338	1	1	0.08333333333333333	0
hsa_circ_0078341	1	1	0.08333333333333333	0
hsa_circ_0078342	1	1	0.08333333333333333	0
hsa_circ_0004739	1	1	0.0625	0
hsa_circ_0004126	1	1	0.0625	0
hsa_circ_0006300	1	1	0.0625	0
hsa_circ_0007045	1	1	0.0625	0
hsa_circ_0003519	1	1	0.0625	0
hsa_circ_0000230	1	1	0.0625	0
hsa_circ_0000229	1	1	0.0625	0
hsa_circ_0000227	1	1	0.0625	0
hsa_circ_0000228	1	1	0.0625	0
hsa_circ_0002641	1	1	0.0625	0
hsa_circ_0003793	1	1	0.0625	0
hsa_circ_0008203	1	1	0.0625	0
hsa_circ_0018082	1	1	0.0625	0
hsa_circ_0018083	1	1	0.0625	0
hsa_circ_0018084	1	1	0.0625	0
hsa_circ_0002765	1	1	0.0625	0
hsa_circ_0033900	2	2	0.045454545454545456	0
hsa_circ_0033955	2	2	0.045454545454545456	0
hsa_circ_0033744	2	2	0.045454545454545456	0
hsa_circ_0033745	2	2	0.045454545454545456	0
hsa_circ_0033750	2	2	0.045454545454545456	0
hsa_circ_0033960	2	2	0.045454545454545456	0
hsa_circ_0033769	2	2	0.045454545454545456	0
hsa_circ_0033867	2	2	0.045454545454545456	0
hsa_circ_0033868	2	2	0.045454545454545456	0
hsa_circ_0033865	2	2	0.045454545454545456	0
hsa_circ_0033866	2	2	0.045454545454545456	0
hsa_circ_0033863	2	2	0.045454545454545456	0
hsa_circ_0033864	2	2	0.045454545454545456	0
hsa_circ_0033861	2	2	0.045454545454545456	0
hsa_circ_0033862	2	2	0.045454545454545456	0
hsa_circ_0033860	2	2	0.045454545454545456	0
hsa_circ_0033879	2	2	0.045454545454545456	0
hsa_circ_0033858	2	2	0.045454545454545456	0
hsa_circ_0033859	2	2	0.045454545454545456	0
hsa_circ_0033856	2	2	0.045454545454545456	0
hsa_circ_0033857	2	2	0.045454545454545456	0
hsa_circ_0033854	2	2	0.045454545454545456	0
hsa_circ_0033855	2	2	0.045454545454545456	0
hsa_circ_0033888	2	2	0.045454545454545456	0
hsa_circ_0033880	2	2	0.045454545454545456	0
hsa_circ_0033997	1	1	0.043478260869565216	0
hsa_circ_0033995	1	1	0.043478260869565216	0
hsa_circ_0033996	1	1	0.043478260869565216	0
hsa_circ_0034000	1	1	0.043478260869565216	0
