# Supplementary material for: Analysis of plasma‐derived small extracellular vesicle characteristics and microRNA cargo following exercise‐induced skeletal muscle damage in men
Source: Physiol Rep. 2024 Sep 20;12(18):e70056. doi: 10.14814/phy2.70056 (PMC11415274; doi:10.14814/phy2.70056)
Supplement: Supplementary file 2 — Data S2: Supporting Information. [file PHY2-12-e70056-s001.zip › Processed Files For Individual Samples/SV18362-0003_S3_R1_001.fastq_CORE_RESULTS_v4.6.2/SV18362-0003_S3_R1_001.fastq/readCounts_miRNAmature_sense.txt]

ReferenceID	uniqueFragmentCount	totalReadCount	multimapAdjustedReadCount	uniqueMappingReads
hsa-miR-26a-5p:MIMAT0000082:Homo:sapiens:miR-26a-5p	98	241035	241035.0	241035
hsa-miR-191-5p:MIMAT0000440:Homo:sapiens:miR-191-5p	181	104749	104749.0	104749
hsa-miR-486-5p:MIMAT0002177:Homo:sapiens:miR-486-5p	165	78719	78719.0	78719
hsa-miR-423-5p:MIMAT0004748:Homo:sapiens:miR-423-5p	154	74719	74719.0	74719
hsa-let-7f-5p:MIMAT0000067:Homo:sapiens:let-7f-5p	93	67235	67235.0	67235
hsa-miR-151a-5p:MIMAT0004697:Homo:sapiens:miR-151a-5p|hsa-miR-151b:MIMAT0010214:Homo:sapiens:miR-151b	33	60363	59685.5	59010
hsa-miR-146a-5p:MIMAT0000449:Homo:sapiens:miR-146a-5p	151	50723	50723.0	50723
hsa-miR-30d-5p:MIMAT0000245:Homo:sapiens:miR-30d-5p	63	32510	32510.0	32510
hsa-miR-21-5p:MIMAT0000076:Homo:sapiens:miR-21-5p	57	23921	23921.0	23921
hsa-miR-146b-5p:MIMAT0002809:Homo:sapiens:miR-146b-5p	103	21086	21086.0	21086
hsa-let-7a-5p:MIMAT0000062:Homo:sapiens:let-7a-5p	70	20443	20431.0	20419
hsa-miR-30e-5p:MIMAT0000692:Homo:sapiens:miR-30e-5p	37	17727	17727.0	17727
hsa-miR-92a-3p:MIMAT0000092:Homo:sapiens:miR-92a-3p	93	16270	16270.0	16270
hsa-miR-22-3p:MIMAT0000077:Homo:sapiens:miR-22-3p	36	12860	12860.0	12860
hsa-miR-125a-5p:MIMAT0000443:Homo:sapiens:miR-125a-5p	53	12747	12747.0	12747
hsa-miR-423-3p:MIMAT0001340:Homo:sapiens:miR-423-3p	62	12014	12014.0	12014
hsa-let-7b-5p:MIMAT0000063:Homo:sapiens:let-7b-5p	80	11031	11031.0	11031
hsa-miR-148b-3p:MIMAT0000759:Homo:sapiens:miR-148b-3p	42	11022	11022.0	11022
hsa-miR-27b-3p:MIMAT0000419:Homo:sapiens:miR-27b-3p	41	10978	10872.5	10767
hsa-miR-10b-5p:MIMAT0000254:Homo:sapiens:miR-10b-5p	63	10842	10842.0	10842
hsa-miR-10a-5p:MIMAT0000253:Homo:sapiens:miR-10a-5p	61	9882	9882.0	9882
hsa-let-7i-5p:MIMAT0000415:Homo:sapiens:let-7i-5p	42	9743	9743.0	9743
hsa-miR-151a-3p:MIMAT0000757:Homo:sapiens:miR-151a-3p	54	9069	9069.0	9069
hsa-miR-99b-5p:MIMAT0000689:Homo:sapiens:miR-99b-5p	55	8725	8725.0	8725
hsa-miR-126-3p:MIMAT0000445:Homo:sapiens:miR-126-3p	60	7988	7988.0	7988
hsa-miR-222-3p:MIMAT0000279:Homo:sapiens:miR-222-3p	43	7369	7369.0	7369
hsa-miR-181a-5p:MIMAT0000256:Homo:sapiens:miR-181a-5p	36	7285	7285.0	7285
hsa-miR-127-3p:MIMAT0000446:Homo:sapiens:miR-127-3p	76	6570	6570.0	6570
hsa-miR-451a:MIMAT0001631:Homo:sapiens:miR-451a	29	6207	6207.0	6207
hsa-miR-148a-3p:MIMAT0000243:Homo:sapiens:miR-148a-3p	45	5986	5986.0	5986
hsa-miR-185-5p:MIMAT0000455:Homo:sapiens:miR-185-5p	46	5913	5913.0	5913
hsa-miR-221-3p:MIMAT0000278:Homo:sapiens:miR-221-3p	38	5389	5389.0	5389
hsa-miR-30c-5p:MIMAT0000244:Homo:sapiens:miR-30c-5p	30	5193	5193.0	5193
hsa-let-7d-5p:MIMAT0000065:Homo:sapiens:let-7d-5p	34	4800	4800.0	4800
hsa-let-7g-5p:MIMAT0000414:Homo:sapiens:let-7g-5p	26	4456	4456.0	4456
hsa-miR-28-3p:MIMAT0004502:Homo:sapiens:miR-28-3p	45	4430	4430.0	4430
hsa-miR-409-3p:MIMAT0001639:Homo:sapiens:miR-409-3p	47	4228	4228.0	4228
hsa-miR-143-3p:MIMAT0000435:Homo:sapiens:miR-143-3p	33	3877	3877.0	3877
hsa-miR-221-5p:MIMAT0004568:Homo:sapiens:miR-221-5p	41	3692	3692.0	3692
hsa-miR-224-5p:MIMAT0000281:Homo:sapiens:miR-224-5p	21	3654	3654.0	3654
hsa-miR-320a-3p:MIMAT0000510:Homo:sapiens:miR-320a-3p	74	4429	3625.333333333333	2983
hsa-miR-186-5p:MIMAT0000456:Homo:sapiens:miR-186-5p	27	3331	3331.0	3331
hsa-miR-99a-5p:MIMAT0000097:Homo:sapiens:miR-99a-5p	34	3152	3152.0	3152
hsa-miR-126-5p:MIMAT0000444:Homo:sapiens:miR-126-5p	30	3072	3072.0	3072
hsa-miR-199a-5p:MIMAT0000231:Homo:sapiens:miR-199a-5p	21	2885	2885.0	2885
hsa-miR-484:MIMAT0002174:Homo:sapiens:miR-484	33	2560	2560.0	2560
hsa-miR-199b-3p:MIMAT0004563:Homo:sapiens:miR-199b-3p|hsa-miR-199a-3p:MIMAT0000232:Homo:sapiens:miR-199a-3p	28	2502	2502.0	2502
hsa-miR-24-3p:MIMAT0000080:Homo:sapiens:miR-24-3p	22	2459	2459.0	2459
hsa-miR-1301-3p:MIMAT0005797:Homo:sapiens:miR-1301-3p	37	2455	2455.0	2455
hsa-miR-140-3p:MIMAT0004597:Homo:sapiens:miR-140-3p	35	2402	2402.0	2402
hsa-miR-30a-5p:MIMAT0000087:Homo:sapiens:miR-30a-5p	22	2303	2303.0	2303
hsa-miR-101-3p:MIMAT0000099:Homo:sapiens:miR-101-3p	33	2197	2197.0	2197
hsa-miR-584-5p:MIMAT0003249:Homo:sapiens:miR-584-5p	38	2176	2176.0	2176
hsa-miR-151a-5p:MIMAT0004697:Homo:sapiens:miR-151a-5p	33	2074	2073.5	2073
hsa-miR-192-5p:MIMAT0000222:Homo:sapiens:miR-192-5p	26	2029	2027.0	2025
hsa-miR-26b-5p:MIMAT0000083:Homo:sapiens:miR-26b-5p	24	1884	1884.0	1884
hsa-miR-23a-3p:MIMAT0000078:Homo:sapiens:miR-23a-3p	30	1870	1867.0	1864
hsa-miR-409-5p:MIMAT0001638:Homo:sapiens:miR-409-5p	17	1637	1637.0	1637
hsa-miR-23b-3p:MIMAT0000418:Homo:sapiens:miR-23b-3p	23	1613	1613.0	1613
hsa-miR-125b-5p:MIMAT0000423:Homo:sapiens:miR-125b-5p	17	1523	1523.0	1523
hsa-miR-223-3p:MIMAT0000280:Homo:sapiens:miR-223-3p	36	1522	1522.0	1522
hsa-let-7e-5p:MIMAT0000066:Homo:sapiens:let-7e-5p	20	1516	1516.0	1516
hsa-miR-654-3p:MIMAT0004814:Homo:sapiens:miR-654-3p	15	1510	1510.0	1510
hsa-miR-130b-5p:MIMAT0004680:Homo:sapiens:miR-130b-5p	14	1469	1469.0	1469
hsa-miR-142-5p:MIMAT0000433:Homo:sapiens:miR-142-5p	23	1458	1458.0	1458
hsa-miR-27a-3p:MIMAT0000084:Homo:sapiens:miR-27a-3p	27	1555	1449.5	1344
hsa-miR-103a-3p:MIMAT0000101:Homo:sapiens:miR-103a-3p	23	1338	1321.5	1305
hsa-miR-30b-5p:MIMAT0000420:Homo:sapiens:miR-30b-5p	16	1286	1286.0	1286
hsa-miR-182-5p:MIMAT0000259:Homo:sapiens:miR-182-5p	23	1202	1202.0	1202
hsa-miR-744-5p:MIMAT0004945:Homo:sapiens:miR-744-5p	17	1056	1056.0	1056
hsa-miR-100-5p:MIMAT0000098:Homo:sapiens:miR-100-5p	19	996	996.0	996
hsa-miR-335-3p:MIMAT0004703:Homo:sapiens:miR-335-3p	15	984	984.0	984
hsa-miR-342-3p:MIMAT0000753:Homo:sapiens:miR-342-3p	22	952	952.0	952
hsa-miR-128-3p:MIMAT0000424:Homo:sapiens:miR-128-3p	19	936	936.0	936
hsa-miR-152-3p:MIMAT0000438:Homo:sapiens:miR-152-3p	24	904	904.0	904
hsa-miR-877-5p:MIMAT0004949:Homo:sapiens:miR-877-5p	30	892	892.0	892
hsa-miR-150-5p:MIMAT0000451:Homo:sapiens:miR-150-5p	10	855	855.0	855
hsa-miR-16-5p:MIMAT0000069:Homo:sapiens:miR-16-5p	13	813	813.0	813
hsa-miR-96-5p:MIMAT0000095:Homo:sapiens:miR-96-5p	5	811	811.0	811
hsa-miR-361-5p:MIMAT0000703:Homo:sapiens:miR-361-5p	12	804	804.0	804
hsa-miR-16-2-3p:MIMAT0004518:Homo:sapiens:miR-16-2-3p	17	798	798.0	798
hsa-miR-494-3p:MIMAT0002816:Homo:sapiens:miR-494-3p	11	791	791.0	791
hsa-miR-4433b-5p:MIMAT0030413:Homo:sapiens:miR-4433b-5p	35	729	729.0	729
hsa-miR-25-3p:MIMAT0000081:Homo:sapiens:miR-25-3p	12	723	723.0	723
hsa-miR-151b:MIMAT0010214:Homo:sapiens:miR-151b	25	1398	720.5	45
hsa-miR-501-3p:MIMAT0004774:Homo:sapiens:miR-501-3p	18	702	702.0	702
hsa-miR-628-3p:MIMAT0003297:Homo:sapiens:miR-628-3p	15	695	695.0	695
hsa-miR-370-3p:MIMAT0000722:Homo:sapiens:miR-370-3p	11	670	670.0	670
hsa-miR-320b:MIMAT0005792:Homo:sapiens:miR-320b	24	1461	657.3333333333333	15
hsa-miR-363-3p:MIMAT0000707:Homo:sapiens:miR-363-3p	12	656	656.0	656
hsa-miR-122-5p:MIMAT0000421:Homo:sapiens:miR-122-5p	13	618	618.0	618
hsa-miR-106b-3p:MIMAT0004672:Homo:sapiens:miR-106b-3p	14	616	616.0	616
hsa-miR-323b-3p:MIMAT0015050:Homo:sapiens:miR-323b-3p	6	547	547.0	547
hsa-miR-589-5p:MIMAT0004799:Homo:sapiens:miR-589-5p	12	543	543.0	543
hsa-miR-485-5p:MIMAT0002175:Homo:sapiens:miR-485-5p	19	531	531.0	531
hsa-miR-15b-5p:MIMAT0000417:Homo:sapiens:miR-15b-5p	5	524	524.0	524
hsa-miR-432-5p:MIMAT0002814:Homo:sapiens:miR-432-5p	17	505	505.0	505
hsa-miR-425-5p:MIMAT0003393:Homo:sapiens:miR-425-5p	15	486	486.0	486
hsa-miR-181b-5p:MIMAT0000257:Homo:sapiens:miR-181b-5p	11	476	476.0	476
hsa-miR-330-3p:MIMAT0000751:Homo:sapiens:miR-330-3p	22	466	466.0	466
hsa-miR-340-3p:MIMAT0000750:Homo:sapiens:miR-340-3p	10	463	463.0	463
hsa-miR-664a-5p:MIMAT0005948:Homo:sapiens:miR-664a-5p	11	457	457.0	457
hsa-miR-340-5p:MIMAT0004692:Homo:sapiens:miR-340-5p	7	449	449.0	449
hsa-miR-28-5p:MIMAT0000085:Homo:sapiens:miR-28-5p	7	442	438.0	436
hsa-miR-184:MIMAT0000454:Homo:sapiens:miR-184	16	431	431.0	431
hsa-miR-181a-3p:MIMAT0000270:Homo:sapiens:miR-181a-3p	9	422	422.0	422
hsa-miR-323a-3p:MIMAT0000755:Homo:sapiens:miR-323a-3p	8	410	410.0	410
hsa-miR-4433b-3p:MIMAT0030414:Homo:sapiens:miR-4433b-3p	22	395	395.0	395
hsa-miR-181a-2-3p:MIMAT0004558:Homo:sapiens:miR-181a-2-3p	9	384	384.0	384
hsa-miR-1-3p:MIMAT0000416:Homo:sapiens:miR-1-3p	13	383	383.0	383
hsa-miR-485-3p:MIMAT0002176:Homo:sapiens:miR-485-3p	8	372	372.0	372
hsa-miR-29a-3p:MIMAT0000086:Homo:sapiens:miR-29a-3p	9	366	366.0	366
hsa-miR-139-3p:MIMAT0004552:Homo:sapiens:miR-139-3p	14	362	362.0	362
hsa-miR-378a-3p:MIMAT0000732:Homo:sapiens:miR-378a-3p	14	357	356.3333333333333	356
hsa-miR-505-3p:MIMAT0002876:Homo:sapiens:miR-505-3p	7	356	356.0	356
hsa-miR-2110:MIMAT0010133:Homo:sapiens:miR-2110	16	355	355.0	355
hsa-miR-543:MIMAT0004954:Homo:sapiens:miR-543	15	321	321.0	321
hsa-miR-769-5p:MIMAT0003886:Homo:sapiens:miR-769-5p	7	316	316.0	316
hsa-miR-335-5p:MIMAT0000765:Homo:sapiens:miR-335-5p	8	313	313.0	313
hsa-miR-342-5p:MIMAT0004694:Homo:sapiens:miR-342-5p	14	289	289.0	289
hsa-let-7c-5p:MIMAT0000064:Homo:sapiens:let-7c-5p	11	296	284.0	272
hsa-miR-1307-3p:MIMAT0005951:Homo:sapiens:miR-1307-3p	11	279	279.0	279
hsa-miR-1271-5p:MIMAT0005796:Homo:sapiens:miR-1271-5p	8	277	277.0	277
hsa-miR-144-3p:MIMAT0000436:Homo:sapiens:miR-144-3p	5	273	273.0	273
hsa-miR-500a-3p:MIMAT0002871:Homo:sapiens:miR-500a-3p	11	293	269.5	246
hsa-miR-411-5p:MIMAT0003329:Homo:sapiens:miR-411-5p	5	265	265.0	265
hsa-miR-671-3p:MIMAT0004819:Homo:sapiens:miR-671-3p	11	265	265.0	265
hsa-let-7d-3p:MIMAT0004484:Homo:sapiens:let-7d-3p	8	252	252.0	252
hsa-miR-134-5p:MIMAT0000447:Homo:sapiens:miR-134-5p	10	252	252.0	252
hsa-miR-30e-3p:MIMAT0000693:Homo:sapiens:miR-30e-3p	3	237	237.0	237
hsa-miR-144-5p:MIMAT0004600:Homo:sapiens:miR-144-5p	6	235	235.0	235
hsa-miR-98-5p:MIMAT0000096:Homo:sapiens:miR-98-5p	9	234	234.0	234
hsa-miR-339-5p:MIMAT0000764:Homo:sapiens:miR-339-5p	10	232	232.0	232
hsa-miR-493-3p:MIMAT0003161:Homo:sapiens:miR-493-3p	3	228	228.0	228
hsa-miR-493-5p:MIMAT0002813:Homo:sapiens:miR-493-5p	5	226	226.0	226
hsa-miR-11400:MIMAT0044657:Homo:sapiens:miR-11400	3	225	225.0	225
hsa-miR-7-5p:MIMAT0000252:Homo:sapiens:miR-7-5p	8	224	224.0	224
hsa-miR-411-3p:MIMAT0004813:Homo:sapiens:miR-411-3p	3	209	209.0	209
hsa-miR-486-3p:MIMAT0004762:Homo:sapiens:miR-486-3p	4	200	200.0	200
hsa-miR-20a-5p:MIMAT0000075:Homo:sapiens:miR-20a-5p	4	197	197.0	197
hsa-miR-652-3p:MIMAT0003322:Homo:sapiens:miR-652-3p	6	194	194.0	194
hsa-miR-379-5p:MIMAT0000733:Homo:sapiens:miR-379-5p	3	192	192.0	192
hsa-miR-92b-3p:MIMAT0003218:Homo:sapiens:miR-92b-3p	9	187	187.0	187
hsa-miR-139-5p:MIMAT0000250:Homo:sapiens:miR-139-5p	8	187	187.0	187
hsa-miR-183-5p:MIMAT0000261:Homo:sapiens:miR-183-5p	12	186	186.0	186
hsa-miR-320c:MIMAT0005793:Homo:sapiens:miR-320c	12	473	183.33333333333331	55
hsa-miR-328-3p:MIMAT0000752:Homo:sapiens:miR-328-3p	7	181	181.0	181
hsa-miR-505-5p:MIMAT0004776:Homo:sapiens:miR-505-5p	3	181	181.0	181
hsa-miR-6852-5p:MIMAT0027604:Homo:sapiens:miR-6852-5p	9	177	177.0	177
hsa-miR-374b-5p:MIMAT0004955:Homo:sapiens:miR-374b-5p	3	175	174.5	174
hsa-miR-15b-3p:MIMAT0004586:Homo:sapiens:miR-15b-3p	2	174	174.0	174
hsa-miR-181c-3p:MIMAT0004559:Homo:sapiens:miR-181c-3p	7	169	169.0	169
hsa-miR-1273h-3p:MIMAT0030416:Homo:sapiens:miR-1273h-3p	6	167	167.0	167
hsa-miR-629-5p:MIMAT0004810:Homo:sapiens:miR-629-5p	8	167	167.0	167
hsa-miR-483-5p:MIMAT0004761:Homo:sapiens:miR-483-5p	8	158	158.0	158
hsa-miR-23b-5p:MIMAT0004587:Homo:sapiens:miR-23b-5p	9	156	156.0	156
hsa-miR-155-5p:MIMAT0000646:Homo:sapiens:miR-155-5p	3	153	153.0	153
hsa-miR-382-5p:MIMAT0000737:Homo:sapiens:miR-382-5p	5	150	150.0	150
hsa-miR-548e-3p:MIMAT0005874:Homo:sapiens:miR-548e-3p	5	149	149.0	149
hsa-miR-136-3p:MIMAT0004606:Homo:sapiens:miR-136-3p	4	145	145.0	145
hsa-miR-758-3p:MIMAT0003879:Homo:sapiens:miR-758-3p	3	138	138.0	138
hsa-miR-361-3p:MIMAT0004682:Homo:sapiens:miR-361-3p	8	137	137.0	137
hsa-miR-200b-3p:MIMAT0000318:Homo:sapiens:miR-200b-3p	4	137	137.0	137
hsa-miR-93-5p:MIMAT0000093:Homo:sapiens:miR-93-5p	7	135	135.0	135
hsa-miR-654-5p:MIMAT0003330:Homo:sapiens:miR-654-5p	6	132	132.0	132
hsa-miR-548av-5p:MIMAT0022303:Homo:sapiens:miR-548av-5p|hsa-miR-548k:MIMAT0005882:Homo:sapiens:miR-548k	2	129	129.0	129
hsa-miR-17-5p:MIMAT0000070:Homo:sapiens:miR-17-5p	3	128	128.0	128
hsa-miR-495-3p:MIMAT0002817:Homo:sapiens:miR-495-3p	4	120	120.0	120
hsa-miR-7976:MIMAT0031179:Homo:sapiens:miR-7976	4	117	117.0	117
hsa-miR-3615:MIMAT0017994:Homo:sapiens:miR-3615	6	116	116.0	116
hsa-miR-941:MIMAT0004984:Homo:sapiens:miR-941	3	116	116.0	116
hsa-miR-641:MIMAT0003311:Homo:sapiens:miR-641	5	114	114.0	114
hsa-miR-421:MIMAT0003339:Homo:sapiens:miR-421	5	112	112.0	112
hsa-miR-26b-3p:MIMAT0004500:Homo:sapiens:miR-26b-3p	5	111	111.0	111
hsa-miR-197-3p:MIMAT0000227:Homo:sapiens:miR-197-3p	5	109	109.0	109
hsa-miR-425-3p:MIMAT0001343:Homo:sapiens:miR-425-3p	10	109	109.0	109
hsa-miR-766-5p:MIMAT0022714:Homo:sapiens:miR-766-5p	6	107	107.0	107
hsa-miR-625-3p:MIMAT0004808:Homo:sapiens:miR-625-3p	4	105	105.0	105
hsa-miR-25-5p:MIMAT0004498:Homo:sapiens:miR-25-5p	5	104	104.0	104
hsa-miR-199b-5p:MIMAT0000263:Homo:sapiens:miR-199b-5p	3	103	103.0	103
hsa-miR-339-3p:MIMAT0004702:Homo:sapiens:miR-339-3p	6	90	90.0	90
hsa-miR-433-3p:MIMAT0001627:Homo:sapiens:miR-433-3p	4	89	89.0	89
hsa-miR-503-5p:MIMAT0002874:Homo:sapiens:miR-503-5p	5	88	88.0	88
hsa-miR-145-3p:MIMAT0004601:Homo:sapiens:miR-145-3p	7	87	87.0	87
hsa-miR-320d:MIMAT0006764:Homo:sapiens:miR-320d	7	185	86.0	53
hsa-miR-374a-5p:MIMAT0000727:Homo:sapiens:miR-374a-5p	2	83	83.0	83
hsa-miR-1226-3p:MIMAT0005577:Homo:sapiens:miR-1226-3p	4	80	80.0	80
hsa-miR-4677-3p:MIMAT0019761:Homo:sapiens:miR-4677-3p	2	79	79.0	79
hsa-miR-338-5p:MIMAT0004701:Homo:sapiens:miR-338-5p	3	76	76.0	76
hsa-miR-1908-5p:MIMAT0007881:Homo:sapiens:miR-1908-5p	3	72	72.0	72
hsa-miR-502-3p:MIMAT0004775:Homo:sapiens:miR-502-3p	9	96	71.5	47
hsa-miR-329-3p:MIMAT0001629:Homo:sapiens:miR-329-3p	4	71	71.0	71
hsa-miR-223-5p:MIMAT0004570:Homo:sapiens:miR-223-5p	4	70	70.0	70
hsa-miR-93-3p:MIMAT0004509:Homo:sapiens:miR-93-3p	4	69	69.0	69
hsa-miR-374a-3p:MIMAT0004688:Homo:sapiens:miR-374a-3p	2	69	69.0	69
hsa-miR-2355-5p:MIMAT0016895:Homo:sapiens:miR-2355-5p	3	69	69.0	69
hsa-miR-106b-5p:MIMAT0000680:Homo:sapiens:miR-106b-5p	3	68	68.0	68
hsa-miR-605-3p:MIMAT0026621:Homo:sapiens:miR-605-3p	3	66	66.0	66
hsa-miR-532-5p:MIMAT0002888:Homo:sapiens:miR-532-5p	4	65	65.0	65
hsa-miR-382-3p:MIMAT0022697:Homo:sapiens:miR-382-3p	4	62	62.0	62
hsa-miR-6842-3p:MIMAT0027587:Homo:sapiens:miR-6842-3p	2	62	62.0	62
hsa-miR-107:MIMAT0000104:Homo:sapiens:miR-107	6	78	61.5	45
hsa-miR-544b:MIMAT0015004:Homo:sapiens:miR-544b	3	61	61.0	61
hsa-miR-574-5p:MIMAT0004795:Homo:sapiens:miR-574-5p	3	60	60.0	60
hsa-miR-222-5p:MIMAT0004569:Homo:sapiens:miR-222-5p	4	59	59.0	59
hsa-miR-29b-3p:MIMAT0000100:Homo:sapiens:miR-29b-3p	3	59	59.0	59
hsa-miR-450b-5p:MIMAT0004909:Homo:sapiens:miR-450b-5p	2	59	59.0	59
hsa-miR-1843:MIMAT0039764:Homo:sapiens:miR-1843	3	58	58.0	58
hsa-miR-4446-3p:MIMAT0018965:Homo:sapiens:miR-4446-3p	4	55	55.0	55
hsa-miR-656-3p:MIMAT0003332:Homo:sapiens:miR-656-3p	2	54	54.0	54
hsa-miR-142-3p:MIMAT0000434:Homo:sapiens:miR-142-3p	2	53	53.0	53
hsa-miR-181d-5p:MIMAT0002821:Homo:sapiens:miR-181d-5p	4	52	52.0	52
hsa-miR-1292-5p:MIMAT0005943:Homo:sapiens:miR-1292-5p	4	50	50.0	50
hsa-miR-766-3p:MIMAT0003888:Homo:sapiens:miR-766-3p	4	50	50.0	50
hsa-miR-17-3p:MIMAT0000071:Homo:sapiens:miR-17-3p	4	50	50.0	50
hsa-miR-6837-5p:MIMAT0027576:Homo:sapiens:miR-6837-5p	2	49	49.0	49
hsa-miR-326:MIMAT0000756:Homo:sapiens:miR-326	4	48	48.0	48
hsa-miR-548l:MIMAT0005889:Homo:sapiens:miR-548l	1	48	48.0	48
hsa-miR-5010-5p:MIMAT0021043:Homo:sapiens:miR-5010-5p	1	47	47.0	47
hsa-miR-377-5p:MIMAT0004689:Homo:sapiens:miR-377-5p	2	47	47.0	47
hsa-miR-5189-5p:MIMAT0021120:Homo:sapiens:miR-5189-5p	4	46	46.0	46
hsa-miR-5094:MIMAT0021086:Homo:sapiens:miR-5094	1	46	46.0	46
hsa-let-7b-3p:MIMAT0004482:Homo:sapiens:let-7b-3p	3	45	45.0	45
hsa-miR-452-5p:MIMAT0001635:Homo:sapiens:miR-452-5p	2	45	45.0	45
hsa-miR-3928-3p:MIMAT0018205:Homo:sapiens:miR-3928-3p	3	45	45.0	45
hsa-miR-412-5p:MIMAT0026557:Homo:sapiens:miR-412-5p	1	44	44.0	44
hsa-miR-200c-3p:MIMAT0000617:Homo:sapiens:miR-200c-3p	5	44	44.0	44
hsa-miR-574-3p:MIMAT0003239:Homo:sapiens:miR-574-3p	2	43	43.0	43
hsa-miR-889-3p:MIMAT0004921:Homo:sapiens:miR-889-3p	3	42	42.0	42
hsa-let-7a-3p:MIMAT0004481:Homo:sapiens:let-7a-3p	3	42	42.0	42
hsa-miR-5189-3p:MIMAT0027088:Homo:sapiens:miR-5189-3p	4	41	41.0	41
hsa-miR-454-5p:MIMAT0003884:Homo:sapiens:miR-454-5p	6	40	40.0	40
hsa-miR-145-5p:MIMAT0000437:Homo:sapiens:miR-145-5p	2	40	40.0	40
hsa-miR-329-5p:MIMAT0026555:Homo:sapiens:miR-329-5p	1	40	40.0	40
hsa-miR-146b-3p:MIMAT0004766:Homo:sapiens:miR-146b-3p	4	39	39.0	39
hsa-miR-19b-3p:MIMAT0000074:Homo:sapiens:miR-19b-3p	1	38	38.0	38
hsa-miR-195-5p:MIMAT0000461:Homo:sapiens:miR-195-5p	2	38	38.0	38
hsa-miR-21-3p:MIMAT0004494:Homo:sapiens:miR-21-3p	2	37	37.0	37
hsa-miR-1343-3p:MIMAT0019776:Homo:sapiens:miR-1343-3p	3	37	37.0	37
hsa-miR-381-3p:MIMAT0000736:Homo:sapiens:miR-381-3p	1	37	37.0	37
hsa-miR-125b-2-3p:MIMAT0004603:Homo:sapiens:miR-125b-2-3p	2	36	36.0	36
hsa-miR-10399-3p:MIMAT0041630:Homo:sapiens:miR-10399-3p	2	36	36.0	36
hsa-miR-577:MIMAT0003242:Homo:sapiens:miR-577	1	36	36.0	36
hsa-miR-1294:MIMAT0005884:Homo:sapiens:miR-1294	3	35	35.0	35
hsa-miR-1273c:MIMAT0015017:Homo:sapiens:miR-1273c	1	35	35.0	35
hsa-miR-150-3p:MIMAT0004610:Homo:sapiens:miR-150-3p	2	35	35.0	35
hsa-miR-185-3p:MIMAT0004611:Homo:sapiens:miR-185-3p	2	34	34.0	34
hsa-miR-30a-3p:MIMAT0000088:Homo:sapiens:miR-30a-3p	2	34	34.0	34
hsa-miR-30c-1-3p:MIMAT0004674:Homo:sapiens:miR-30c-1-3p	3	34	34.0	34
hsa-miR-4738-3p:MIMAT0019867:Homo:sapiens:miR-4738-3p	2	34	34.0	34
hsa-miR-95-3p:MIMAT0000094:Homo:sapiens:miR-95-3p	2	34	34.0	34
hsa-miR-345-5p:MIMAT0000772:Homo:sapiens:miR-345-5p	1	33	33.0	33
hsa-miR-30b-3p:MIMAT0004589:Homo:sapiens:miR-30b-3p	2	31	31.0	31
hsa-miR-758-5p:MIMAT0022929:Homo:sapiens:miR-758-5p	1	30	30.0	30
hsa-miR-1323:MIMAT0005795:Homo:sapiens:miR-1323	1	29	29.0	29
hsa-miR-331-3p:MIMAT0000760:Homo:sapiens:miR-331-3p	2	28	28.0	28
hsa-miR-4742-5p:MIMAT0019872:Homo:sapiens:miR-4742-5p	2	28	28.0	28
hsa-miR-4732-3p:MIMAT0019856:Homo:sapiens:miR-4732-3p	2	28	28.0	28
hsa-miR-651-5p:MIMAT0003321:Homo:sapiens:miR-651-5p	1	27	27.0	27
hsa-miR-125a-3p:MIMAT0004602:Homo:sapiens:miR-125a-3p	2	27	27.0	27
hsa-miR-148a-5p:MIMAT0004549:Homo:sapiens:miR-148a-5p	2	25	25.0	25
hsa-miR-8072:MIMAT0030999:Homo:sapiens:miR-8072	2	25	25.0	25
hsa-miR-103a-2-5p:MIMAT0009196:Homo:sapiens:miR-103a-2-5p	2	24	24.0	24
hsa-miR-498-3p:MIMAT0037323:Homo:sapiens:miR-498-3p	1	23	23.0	23
hsa-miR-664b-5p:MIMAT0022271:Homo:sapiens:miR-664b-5p	2	23	23.0	23
hsa-miR-1255a:MIMAT0005906:Homo:sapiens:miR-1255a	1	23	23.0	23
hsa-miR-4659a-3p:MIMAT0019727:Homo:sapiens:miR-4659a-3p	2	22	22.0	22
hsa-miR-3939:MIMAT0018355:Homo:sapiens:miR-3939	2	22	22.0	22
hsa-miR-204-5p:MIMAT0000265:Homo:sapiens:miR-204-5p	2	22	22.0	22
hsa-miR-2277-5p:MIMAT0017352:Homo:sapiens:miR-2277-5p	3	22	22.0	22
hsa-miR-99b-3p:MIMAT0004678:Homo:sapiens:miR-99b-3p	1	22	22.0	22
hsa-miR-194-5p:MIMAT0000460:Homo:sapiens:miR-194-5p	2	21	21.0	21
hsa-miR-424-3p:MIMAT0004749:Homo:sapiens:miR-424-3p	1	21	21.0	21
hsa-miR-410-3p:MIMAT0002171:Homo:sapiens:miR-410-3p	1	21	21.0	21
hsa-miR-6819-3p:MIMAT0027539:Homo:sapiens:miR-6819-3p	1	21	21.0	21
hsa-miR-942-5p:MIMAT0004985:Homo:sapiens:miR-942-5p	2	21	21.0	21
hsa-miR-4659b-3p:MIMAT0019734:Homo:sapiens:miR-4659b-3p	1	21	21.0	21
hsa-miR-130a-3p:MIMAT0000425:Homo:sapiens:miR-130a-3p	2	21	21.0	21
hsa-miR-873-5p:MIMAT0004953:Homo:sapiens:miR-873-5p	1	21	21.0	21
hsa-miR-1229-3p:MIMAT0005584:Homo:sapiens:miR-1229-3p	1	20	20.0	20
hsa-miR-6772-5p:MIMAT0027444:Homo:sapiens:miR-6772-5p	1	20	20.0	20
hsa-miR-374b-3p:MIMAT0004956:Homo:sapiens:miR-374b-3p	2	20	20.0	20
hsa-miR-5683:MIMAT0022472:Homo:sapiens:miR-5683	2	20	20.0	20
hsa-miR-200a-3p:MIMAT0000682:Homo:sapiens:miR-200a-3p	1	20	20.0	20
hsa-miR-19a-3p:MIMAT0000073:Homo:sapiens:miR-19a-3p	1	19	19.0	19
hsa-miR-3679-5p:MIMAT0018104:Homo:sapiens:miR-3679-5p	1	19	19.0	19
hsa-miR-324-3p:MIMAT0000762:Homo:sapiens:miR-324-3p	4	19	19.0	19
hsa-miR-548j-5p:MIMAT0005875:Homo:sapiens:miR-548j-5p	1	19	19.0	19
hsa-miR-24-2-5p:MIMAT0004497:Homo:sapiens:miR-24-2-5p	2	19	19.0	19
hsa-miR-3605-3p:MIMAT0017982:Homo:sapiens:miR-3605-3p	1	19	19.0	19
hsa-miR-3940-3p:MIMAT0018356:Homo:sapiens:miR-3940-3p	1	19	19.0	19
hsa-miR-548n:MIMAT0005916:Homo:sapiens:miR-548n	2	26	18.5	11
hsa-miR-548o-3p:MIMAT0005919:Homo:sapiens:miR-548o-3p|hsa-miR-548av-3p:MIMAT0022304:Homo:sapiens:miR-548av-3p	1	18	18.0	18
hsa-miR-6735-5p:MIMAT0027371:Homo:sapiens:miR-6735-5p	2	18	18.0	18
hsa-miR-4746-5p:MIMAT0019880:Homo:sapiens:miR-4746-5p	1	18	18.0	18
hsa-miR-7856-5p:MIMAT0030431:Homo:sapiens:miR-7856-5p	1	18	18.0	18
hsa-miR-30c-2-3p:MIMAT0004550:Homo:sapiens:miR-30c-2-3p	1	18	18.0	18
hsa-miR-1296-5p:MIMAT0005794:Homo:sapiens:miR-1296-5p	2	18	18.0	18
hsa-miR-6716-3p:MIMAT0025845:Homo:sapiens:miR-6716-3p	1	17	17.0	17
hsa-miR-1270:MIMAT0005924:Homo:sapiens:miR-1270	1	17	17.0	17
hsa-miR-4435:MIMAT0018951:Homo:sapiens:miR-4435	2	17	17.0	17
hsa-miR-133a-3p:MIMAT0000427:Homo:sapiens:miR-133a-3p	1	17	17.0	17
hsa-miR-6882-5p:MIMAT0027664:Homo:sapiens:miR-6882-5p	1	17	17.0	17
hsa-miR-4732-5p:MIMAT0019855:Homo:sapiens:miR-4732-5p	1	17	17.0	17
hsa-miR-3120-3p:MIMAT0014982:Homo:sapiens:miR-3120-3p	2	17	17.0	17
hsa-miR-548bc:MIMAT0039765:Homo:sapiens:miR-548bc	1	17	17.0	17
hsa-miR-1246:MIMAT0005898:Homo:sapiens:miR-1246	1	16	16.0	16
hsa-miR-550a-5p:MIMAT0004800:Homo:sapiens:miR-550a-5p|hsa-miR-550a-3-5p:MIMAT0020925:Homo:sapiens:miR-550a-3-5p	1	16	16.0	16
hsa-miR-7849-3p:MIMAT0030424:Homo:sapiens:miR-7849-3p	2	16	16.0	16
hsa-miR-203a-3p:MIMAT0000264:Homo:sapiens:miR-203a-3p	2	16	16.0	16
hsa-miR-10527-5p:MIMAT0041997:Homo:sapiens:miR-10527-5p	2	16	16.0	16
hsa-miR-1304-3p:MIMAT0022720:Homo:sapiens:miR-1304-3p	2	16	16.0	16
hsa-miR-431-3p:MIMAT0004757:Homo:sapiens:miR-431-3p	1	16	16.0	16
hsa-miR-7706:MIMAT0030021:Homo:sapiens:miR-7706	1	16	16.0	16
hsa-miR-6747-3p:MIMAT0027395:Homo:sapiens:miR-6747-3p	1	15	15.0	15
hsa-miR-10b-3p:MIMAT0004556:Homo:sapiens:miR-10b-3p	2	15	15.0	15
hsa-miR-1914-5p:MIMAT0007889:Homo:sapiens:miR-1914-5p	2	15	15.0	15
hsa-miR-4645-3p:MIMAT0019706:Homo:sapiens:miR-4645-3p	1	15	15.0	15
hsa-miR-500b-3p:MIMAT0027032:Homo:sapiens:miR-500b-3p	2	15	15.0	15
hsa-miR-5581-3p:MIMAT0022276:Homo:sapiens:miR-5581-3p	2	15	15.0	15
hsa-miR-338-3p:MIMAT0000763:Homo:sapiens:miR-338-3p	2	15	15.0	15
hsa-miR-4747-3p:MIMAT0019883:Homo:sapiens:miR-4747-3p	1	15	15.0	15
hsa-miR-27b-5p:MIMAT0004588:Homo:sapiens:miR-27b-5p	1	15	15.0	15
hsa-miR-6513-3p:MIMAT0025483:Homo:sapiens:miR-6513-3p	1	15	15.0	15
hsa-miR-6780a-5p:MIMAT0027460:Homo:sapiens:miR-6780a-5p	1	15	15.0	15
hsa-miR-210-3p:MIMAT0000267:Homo:sapiens:miR-210-3p	1	15	15.0	15
hsa-miR-211-5p:MIMAT0000268:Homo:sapiens:miR-211-5p	2	15	15.0	15
hsa-miR-4286:MIMAT0016916:Homo:sapiens:miR-4286	1	14	14.0	14
hsa-miR-874-3p:MIMAT0004911:Homo:sapiens:miR-874-3p	1	14	14.0	14
hsa-miR-1227-3p:MIMAT0005580:Homo:sapiens:miR-1227-3p	1	14	14.0	14
hsa-miR-2355-3p:MIMAT0017950:Homo:sapiens:miR-2355-3p	2	14	14.0	14
hsa-miR-3617-3p:MIMAT0022966:Homo:sapiens:miR-3617-3p	1	14	14.0	14
hsa-miR-130b-3p:MIMAT0000691:Homo:sapiens:miR-130b-3p	1	14	14.0	14
hsa-miR-3177-3p:MIMAT0015054:Homo:sapiens:miR-3177-3p	2	14	14.0	14
hsa-miR-6511b-3p:MIMAT0025848:Homo:sapiens:miR-6511b-3p	1	14	14.0	14
hsa-miR-4741:MIMAT0019871:Homo:sapiens:miR-4741	1	14	14.0	14
hsa-miR-141-3p:MIMAT0000432:Homo:sapiens:miR-141-3p	1	14	14.0	14
hsa-miR-6810-5p:MIMAT0027520:Homo:sapiens:miR-6810-5p	1	13	13.0	13
hsa-miR-6885-5p:MIMAT0027670:Homo:sapiens:miR-6885-5p	1	13	13.0	13
hsa-miR-369-3p:MIMAT0000721:Homo:sapiens:miR-369-3p	1	13	13.0	13
hsa-miR-6809-5p:MIMAT0027518:Homo:sapiens:miR-6809-5p	1	13	13.0	13
hsa-miR-1468-5p:MIMAT0006789:Homo:sapiens:miR-1468-5p	1	13	13.0	13
hsa-miR-5587-3p:MIMAT0022290:Homo:sapiens:miR-5587-3p	1	13	13.0	13
hsa-miR-4436b-3p:MIMAT0019941:Homo:sapiens:miR-4436b-3p	1	13	13.0	13
hsa-miR-3613-3p:MIMAT0017991:Homo:sapiens:miR-3613-3p	1	12	12.0	12
hsa-miR-6721-5p:MIMAT0025852:Homo:sapiens:miR-6721-5p	1	12	12.0	12
hsa-miR-337-5p:MIMAT0004695:Homo:sapiens:miR-337-5p	1	12	12.0	12
hsa-miR-92b-5p:MIMAT0004792:Homo:sapiens:miR-92b-5p	1	12	12.0	12
hsa-miR-4665-5p:MIMAT0019739:Homo:sapiens:miR-4665-5p	1	11	11.0	11
hsa-miR-3622a-5p:MIMAT0018003:Homo:sapiens:miR-3622a-5p	1	11	11.0	11
hsa-miR-3074-3p:MIMAT0015027:Homo:sapiens:miR-3074-3p	2	11	11.0	11
hsa-miR-11401:MIMAT0044658:Homo:sapiens:miR-11401	1	11	11.0	11
hsa-miR-10398-3p:MIMAT0041628:Homo:sapiens:miR-10398-3p	1	11	11.0	11
hsa-miR-4470:MIMAT0018997:Homo:sapiens:miR-4470	1	11	11.0	11
hsa-miR-541-3p:MIMAT0004920:Homo:sapiens:miR-541-3p	1	10	10.0	10
hsa-miR-3191-3p:MIMAT0015075:Homo:sapiens:miR-3191-3p	1	10	10.0	10
hsa-miR-197-5p:MIMAT0022691:Homo:sapiens:miR-197-5p	1	10	10.0	10
hsa-miR-3913-5p:MIMAT0018187:Homo:sapiens:miR-3913-5p	2	10	10.0	10
hsa-miR-1273h-5p:MIMAT0030415:Homo:sapiens:miR-1273h-5p	1	10	10.0	10
hsa-miR-324-5p:MIMAT0000761:Homo:sapiens:miR-324-5p	1	9	9.0	9
hsa-miR-1287-5p:MIMAT0005878:Homo:sapiens:miR-1287-5p	1	9	9.0	9
hsa-miR-30d-3p:MIMAT0004551:Homo:sapiens:miR-30d-3p	1	9	9.0	9
hsa-miR-331-5p:MIMAT0004700:Homo:sapiens:miR-331-5p	1	9	9.0	9
hsa-miR-6852-3p:MIMAT0027605:Homo:sapiens:miR-6852-3p	1	8	8.0	8
hsa-miR-3161:MIMAT0015035:Homo:sapiens:miR-3161	1	8	8.0	8
hsa-miR-33a-5p:MIMAT0000091:Homo:sapiens:miR-33a-5p	1	8	8.0	8
hsa-miR-487b-3p:MIMAT0003180:Homo:sapiens:miR-487b-3p	1	8	8.0	8
hsa-miR-548ab:MIMAT0018928:Homo:sapiens:miR-548ab	1	15	7.5	0
hsa-miR-6772-3p:MIMAT0027445:Homo:sapiens:miR-6772-3p	1	7	7.0	7
hsa-miR-146a-3p:MIMAT0004608:Homo:sapiens:miR-146a-3p	1	7	7.0	7
hsa-miR-3613-5p:MIMAT0017990:Homo:sapiens:miR-3613-5p	1	7	7.0	7
hsa-miR-369-5p:MIMAT0001621:Homo:sapiens:miR-369-5p	1	7	7.0	7
hsa-miR-6516-3p:MIMAT0030418:Homo:sapiens:miR-6516-3p	1	7	7.0	7
hsa-miR-6511a-3p:MIMAT0025479:Homo:sapiens:miR-6511a-3p	1	7	7.0	7
hsa-miR-206:MIMAT0000462:Homo:sapiens:miR-206	2	7	7.0	7
hsa-miR-181c-5p:MIMAT0000258:Homo:sapiens:miR-181c-5p	1	6	6.0	6
hsa-miR-556-3p:MIMAT0004793:Homo:sapiens:miR-556-3p	1	4	4.0	4
hsa-miR-450a-5p:MIMAT0001545:Homo:sapiens:miR-450a-5p	1	4	4.0	4
hsa-miR-215-5p:MIMAT0000272:Homo:sapiens:miR-215-5p	3	6	4.0	2
hsa-miR-3158-3p:MIMAT0015032:Homo:sapiens:miR-3158-3p	1	3	3.0	3
hsa-miR-128-1-5p:MIMAT0026477:Homo:sapiens:miR-128-1-5p	1	3	3.0	3
hsa-mir-23b:MI0000439:Homo:sapiens:miR-23b:stem-loop	1	6	3.0	0
hsa-miR-4662a-5p:MIMAT0019731:Homo:sapiens:miR-4662a-5p	1	2	2.0	2
hsa-miR-22-5p:MIMAT0004495:Homo:sapiens:miR-22-5p	1	2	2.0	2
hsa-miR-4433a-3p:MIMAT0018949:Homo:sapiens:miR-4433a-3p	1	2	2.0	2
hsa-miR-374c-5p:MIMAT0018443:Homo:sapiens:miR-374c-5p	2	2	1.5	1
hsa-miR-378f:MIMAT0018932:Homo:sapiens:miR-378f	1	1	1.0	1
hsa-miR-18a-5p:MIMAT0000072:Homo:sapiens:miR-18a-5p	1	1	1.0	1
hsa-miR-548i:MIMAT0005935:Homo:sapiens:miR-548i	1	1	1.0	1
hsa-miR-1304-5p:MIMAT0005892:Homo:sapiens:miR-1304-5p	1	1	1.0	1
hsa-miR-214-3p:MIMAT0000271:Homo:sapiens:miR-214-3p	1	1	1.0	1
hsa-miR-103a-1-5p:MIMAT0037306:Homo:sapiens:miR-103a-1-5p	1	1	1.0	1
hsa-let-7f-2-3p:MIMAT0004487:Homo:sapiens:let-7f-2-3p	1	1	1.0	1
hsa-miR-487a-3p:MIMAT0002178:Homo:sapiens:miR-487a-3p	1	1	1.0	1
hsa-miR-23c:MIMAT0018000:Homo:sapiens:miR-23c	1	1	1.0	1
hsa-mir-500a:MI0003184:Homo:sapiens:miR-500a:stem-loop	2	2	1.0	0
hsa-miR-29c-3p:MIMAT0000681:Homo:sapiens:miR-29c-3p	1	1	1.0	1
hsa-miR-491-5p:MIMAT0002807:Homo:sapiens:miR-491-5p	1	1	1.0	1
hsa-miR-378i:MIMAT0019074:Homo:sapiens:miR-378i	1	1	1.0	1
hsa-mir-151b:MI0003772:Homo:sapiens:miR-151b:stem-loop	1	1	0.5	0
hsa-mir-378c:MI0015825:Homo:sapiens:miR-378c:stem-loop	1	1	0.3333333333333333	0
hsa-miR-378d:MIMAT0018926:Homo:sapiens:miR-378d	1	1	0.3333333333333333	0
