# Supplementary material for: Analysis of plasma‐derived small extracellular vesicle characteristics and microRNA cargo following exercise‐induced skeletal muscle damage in men
Source: Physiol Rep. 2024 Sep 20;12(18):e70056. doi: 10.14814/phy2.70056 (PMC11415274; doi:10.14814/phy2.70056)
Supplement: Supplementary file 2 — Data S2: Supporting Information. [file PHY2-12-e70056-s001.zip › Processed Files For Individual Samples/SV18362-0003_S3_R1_001.fastq_CORE_RESULTS_v4.6.2/SV18362-0003_S3_R1_001.fastq/readCounts_piRNA_sense.txt]

ReferenceID	uniqueFragmentCount	totalReadCount	multimapAdjustedReadCount	uniqueMappingReads
piR-33043:URS0000386F92_9606	225	456083	454354.0	452625
piR-33044:URS00002154C2_9606	131	4958	3229.0	1500
piR-42844:URS0000388381_9606	4	160	160.0	160
piR-31115:URS000034C070_9606	6	80	80.0	80
piR-59892:URS0000100615_9606	1	18	18.0	18
piR-36173:URS000043000B_9606	4	15	15.0	15
piR-34789:URS000003587D_9606	1	13	13.0	13
piR-54381:URS00000FB635_9606	1	13	13.0	13
piR-31106:URS0000564C39_9606	1	8	8.0	8
piR-32079:URS000061F84C_9606	1	24	8.0	0
piR-33650:URS000027EAA8_9606	1	24	8.0	0
piR-40982:URS00004B9073_9606	1	24	8.0	0
piR-36339:URS000009C1FC_9606	1	7	7.0	7
piR-60573:URS000023CDE5_9606	1	7	7.0	7
piR-37017:URS0000238766_9606	1	7	7.0	7
piR-34318:URS0000284093_9606	1	17	5.666666666666667	0
piR-47555:URS000010FEEB_9606	1	17	5.666666666666667	0
piR-34521:URS0000170646_9606	1	17	5.666666666666667	0
piR-43772:URS0000525004_9606	4	8	4.0	0
piR-43771:URS00005C8991_9606	4	8	4.0	0
piR-35284:URS00000792D8_9606	2	4	4.0	4
piR-31686:URS00002736DF_9606	2	4	2.0	0
piR-33064:URS0000604812_9606	2	4	2.0	0
piR-54907:URS0000140700_9606	1	1	1.0	1
piR-34358:URS0000009A89_9606	1	1	1.0	1
piR-34736:URS00004EB0AA_9606	1	1	1.0	1
piR-36251:URS00002CD0DD_9606	1	1	1.0	1
