# Supplementary material for: Analysis of plasma‐derived small extracellular vesicle characteristics and microRNA cargo following exercise‐induced skeletal muscle damage in men
Source: Physiol Rep. 2024 Sep 20;12(18):e70056. doi: 10.14814/phy2.70056 (PMC11415274; doi:10.14814/phy2.70056)
Supplement: Supplementary file 2 — Data S2: Supporting Information. [file PHY2-12-e70056-s001.zip › Processed Files For Individual Samples/SV18362-0003_S3_R1_001.fastq_CORE_RESULTS_v4.6.2/SV18362-0003_S3_R1_001.fastq/readCounts_gencode_sense.txt]

ReferenceID	uniqueFragmentCount	totalReadCount	multimapAdjustedReadCount	uniqueMappingReads
ENST00000516507.1:misc_RNA:RNY4	817	1291947	324584.0341702098	9787
ENST00000365571.2:misc_RNA:RNY4P10	512	1146040	281204.41009012336	3
ENST00000364908.1:misc_RNA:RF00019	459	1141416	278934.45077639795	0
ENST00000364600.1:misc_RNA:RNY4P7	466	1140226	278739.7088721068	52
ENST00000363745.1:misc_RNA:RF00019	170	135968	33523.45741341992	5
ENST00000364409.1:misc_RNA:RF00019	118	134298	32797.38003246753	25
ENST00000459254.1:misc_RNA:RNY4P25	118	96700	17623.5889539808	0
ENST00000391107.1:misc_RNA:RNY4P18	94	87631	17226.380032467532	3
ENST00000516678.1:misc_RNA:RNY4P20	229	67622	13503.607763975166	248
ENST00000363341.1:misc_RNA:RNY4P27	343	37915	6688.967900368316	1160
ENST00000364228.1:misc_RNA:RNY1	94	6909	5927.294393310113	5679
ENST00000365241.1:misc_RNA:VTRNA1-2	70	2462	2462.0	2462
ENST00000277942.6:protein_coding:NPFFR1	19	1549	1549.0	1549
ENST00000410717.1:misc_RNA:RF00019	8	2208	1436.588932806324	1401
ENST00000363667.1:misc_RNA:RNY4P6	77	10164	1070.718261118677	639
ENST00000628531.2:misc_RNA:RF00019	47	1042	1025.0	1019
ENST00000321990.4:protein_coding:ATAD5	85	4869	857.9574134199137	200
ENST00000362330.2:misc_RNA:RF00019	63	10101	848.9827091706247	390
ENST00000363120.1:misc_RNA:VTRNA1-1	45	838	834.5	831
ENST00000516950.1:misc_RNA:RF00019	47	9664	816.8190664408054	403
ENST00000284727.8:protein_coding:ATP5MC3	50	9940	814.2208044087198	376
ENST00000363194.1:misc_RNA:RNY4P9	70	9704	791.3117134996289	377
ENST00000365484.1:misc_RNA:RNY3	103	4393	750.6407171018404	0
ENST00000363421.1:misc_RNA:RF00019	75	3718	712.0261904761908	0
ENST00000363220.1:misc_RNA:RF00019	68	3613	669.7845238095241	1
ENST00000490232.3:misc_RNA:RN7SL2	58	998	640.4547640268227	495
ENST00000362540.1:misc_RNA:RF00019	56	3304	566.9261904761908	0
ENST00000363656.1:misc_RNA:RNY4P14	32	1129	560.2518115942029	0
ENST00000365436.1:misc_RNA:RF00019	50	9824	543.0523520277675	99
ENST00000362710.1:misc_RNA:RF00019	47	3133	524.6261904761907	0
ENST00000364678.1:misc_RNA:RF00019	48	3176	498.71336580086586	164
ENST00000444770.1:lincRNA:AC022387.1	14	612	459.42857142857144	417
ENST00000363251.2:misc_RNA:RF00019	42	9548	432.8874710753867	0
ENST00000362487.1:misc_RNA:RF00019	41	9547	432.3874710753867	0
ENST00000364774.2:misc_RNA:RF00019	41	9547	432.3874710753867	0
ENST00000410597.1:misc_RNA:RF00019	41	9547	432.3874710753867	0
ENST00000363439.1:misc_RNA:RF00019	41	9338	425.3117134996292	11
ENST00000410669.1:misc_RNA:RF00019	42	9338	421.3117134996292	3
ENST00000364768.2:misc_RNA:RNY4P16	37	9327	414.3117134996292	0
ENST00000516843.1:misc_RNA:RF00019	33	9323	413.51171349962914	0
ENST00000363301.1:misc_RNA:RF00019	31	9249	409.0190664408056	0
ENST00000494342.1:processed_transcript:TMCO4	9	1541	385.25	0
ENST00000489814.5:processed_transcript:TMCO4	9	1541	385.25	0
ENST00000294543.10:protein_coding:TMCO4	9	1541	385.25	0
ENST00000375127.5:protein_coding:TMCO4	9	1541	385.25	0
ENST00000362645.1:misc_RNA:RF00019	28	1847	363.41666666666663	156
ENST00000607520.1:retained_intron:AC105339.2	15	634	317.0	0
ENST00000516881.1:scaRNA:SCARNA15	15	634	317.0	0
ENST00000364469.1:misc_RNA:RF00019	10	6941	298.73435441370225	0
ENST00000459091.1:misc_RNA:RF00019	69	355	283.6666666666667	217
ENST00000335648.3:antisense:ZNF436-AS1	36	1870	268.875	0
ENST00000364535.1:misc_RNA:RF00019	36	1870	268.875	0
ENST00000365068.1:misc_RNA:RF00019	19	603	264.30555555555554	211
ENST00000221922.10:protein_coding:CCDC9	5	290	260.6666666666667	246
ENST00000397264.4:antisense:AL137186.2	10	255	255.0	255
ENST00000365274.1:misc_RNA:RF00019	30	1633	225.0452380952381	0
ENST00000364685.1:misc_RNA:RF00019	26	1592	218.25357142857143	0
ENST00000410535.1:misc_RNA:RF00019	11	200	200.0	200
ENST00000523009.1:processed_pseudogene:TDGF1P5	7	189	189.0	189
ENST00000365403.1:misc_RNA:RF00019	12	379	187.66666666666669	5
ENST00000464816.1:retained_intron:NEPRO	8	180	180.0	180
ENST00000365281.1:misc_RNA:RNY4P28	32	1321	178.73003246753242	6
ENST00000638835.1:protein_coding:CSAG3	14	703	174.4	0
ENST00000599845.3:protein_coding:CSAG3	14	703	174.4	0
ENST00000638741.1:protein_coding:CSAG2	14	703	174.4	0
ENST00000640702.1:protein_coding:CSAG2	14	703	174.4	0
ENST00000364338.1:misc_RNA:RF00019	29	1314	172.73003246753242	0
ENST00000410801.1:misc_RNA:RNY4P29	7	4086	170.99034139347438	0
ENST00000364948.1:misc_RNA:RNY4P17	9	169	169.0	169
ENST00000410216.1:misc_RNA:RNY4P30	6	4050	168.87269433465084	0
ENST00000363331.1:misc_RNA:RF00019	18	168	157.33333333333331	151
ENST00000516225.1:misc_RNA:RNY4P37	20	419	148.55892857142857	118
ENST00000602478.1:lincRNA:Z93241.1	11	293	146.5	0
ENST00000362512.1:snRNA:RNU12	11	293	146.5	0
ENST00000621426.6:protein_coding:NOL4L	6	573	143.25	0
ENST00000475781.1:nonsense_mediated_decay:NOL4L	6	573	143.25	0
ENST00000359676.9:protein_coding:NOL4L	6	573	143.25	0
ENST00000616976.1:protein_coding:NOL4L	6	573	143.25	0
ENST00000469129.1:processed_transcript:SMC1A	2	136	136.0	136
ENST00000574245.1:antisense:AC004232.2	10	240	128.5	17
ENST00000332499.3:protein_coding:HEXIM1	7	113	113.0	113
ENST00000217133.1:protein_coding:TUBB1	8	110	110.0	110
ENST00000441006.5:processed_transcript:CECR7	5	109	109.0	109
ENST00000364950.1:misc_RNA:RF00019	22	108	100.83333333333334	98
ENST00000470675.5:retained_intron:NT5DC4	10	216	100.66666666666666	0
ENST00000497526.1:processed_transcript:NT5DC4	10	216	100.66666666666666	0
ENST00000464149.1:retained_intron:MAMLD1	6	367	91.75	0
ENST00000262858.7:protein_coding:MAMLD1	6	367	91.75	0
ENST00000370401.6:protein_coding:MAMLD1	6	367	91.75	0
ENST00000426613.4:protein_coding:MAMLD1	6	367	91.75	0
ENST00000364581.1:misc_RNA:RF00019	16	751	90.18181818181819	22
ENST00000344624.7:protein_coding:DROSHA	9	250	83.33333333333334	0
ENST00000511367.6:protein_coding:DROSHA	9	250	83.33333333333334	0
ENST00000442743.5:protein_coding:DROSHA	9	250	83.33333333333334	0
ENST00000528157.5:protein_coding:MANF	4	80	80.0	80
ENST00000517148.1:rRNA_pseudogene:RNA5SP402	5	77	77.0	77
ENST00000554988.1:antisense:AL355075.4	8	89	69.0	49
ENST00000338380.2:protein_coding:SLPI	3	69	69.0	69
ENST00000364507.1:misc_RNA:RNY4P23	20	337	66.39226190476191	29
ENST00000394980.5:protein_coding:MMRN1	9	120	60.0	0
ENST00000264790.6:protein_coding:MMRN1	9	120	60.0	0
ENST00000368986.8:protein_coding:NR2E1	2	59	59.0	59
ENST00000363964.1:misc_RNA:RF00019	6	466	58.18055555555556	0
ENST00000532886.2:retained_intron:AP004608.1	5	58	58.0	58
ENST00000523389.5:protein_coding:LARP4	4	114	57.0	0
ENST00000429001.7:protein_coding:LARP4	4	114	57.0	0
ENST00000521705.1:IG_V_pseudogene:IGKV1-13	3	111	55.5	0
ENST00000611391.1:IG_V_gene:IGKV1D-13	3	111	55.5	0
ENST00000377669.6:protein_coding:KLF12	4	54	54.0	54
ENST00000618786.1:misc_RNA:RN7SL1	32	339	52.159814531873344	0
ENST00000635274.1:non_coding:AL139099.4	32	339	52.159814531873344	0
ENST00000394439.5:protein_coding:PDE5A	5	204	51.095238095238095	0
ENST00000264805.9:protein_coding:PDE5A	5	204	51.095238095238095	0
ENST00000354960.7:protein_coding:PDE5A	5	204	51.095238095238095	0
ENST00000592138.5:protein_coding:TPM4	3	50	49.05882352941177	49
ENST00000462349.5:retained_intron:CBS	4	49	49.0	49
ENST00000623354.1:processed_transcript:NHSL2	2	46	46.0	46
ENST00000626826.1:macro_lncRNA:HELLPAR	2	45	45.0	45
ENST00000310085.5:protein_coding:CCDC96	4	45	45.0	45
ENST00000625056.2:antisense:AC025280.2	3	45	45.0	45
ENST00000561529.1:antisense:TAT-AS1	4	85	44.166666666666664	36
ENST00000369503.8:protein_coding:SLC22A15	2	44	44.0	44
ENST00000311403.4:protein_coding:ZBTB4	8	95	42.333333333333336	0
ENST00000380599.8:protein_coding:ZBTB4	8	95	42.333333333333336	0
ENST00000366513.8:protein_coding:CNST	3	42	42.0	42
ENST00000559488.5:protein_coding:ITGB3	5	50	41.5	33
ENST00000391023.1:misc_RNA:RF00019	8	224	40.473214285714285	22
ENST00000619225.1:snRNA:RF00004	24	825	40.370726759256506	0
ENST00000640531.1:processed_transcript:AL357143.1	2	40	40.0	40
ENST00000298281.8:protein_coding:PCF11	3	39	39.0	39
ENST00000415420.1:processed_pseudogene:LUZP4P1	2	39	39.0	39
ENST00000363636.1:misc_RNA:RF00019	28	675	38.61452662564965	0
ENST00000447914.2:processed_pseudogene:THAP12P8	2	38	38.0	38
ENST00000616345.1:snRNA:RF00004	23	814	37.620726759256506	0
ENST00000613778.1:snRNA:RF00004	23	814	37.620726759256506	0
ENST00000615427.1:snRNA:RF00004	23	814	37.620726759256506	0
ENST00000611544.1:snRNA:RF00004	23	814	37.620726759256506	0
ENST00000616535.1:snRNA:RF00004	23	814	37.620726759256506	0
ENST00000613119.1:snRNA:RF00004	23	814	37.620726759256506	0
ENST00000618664.1:snRNA:RNU2-1	23	814	37.620726759256506	0
ENST00000617785.1:snRNA:RF00004	23	814	37.620726759256506	0
ENST00000613956.1:snRNA:RF00004	23	814	37.620726759256506	0
ENST00000620268.1:snRNA:RF00004	23	814	37.620726759256506	0
ENST00000619465.1:snRNA:RF00004	23	814	37.620726759256506	0
ENST00000618602.1:snRNA:RF00004	23	814	37.620726759256506	0
ENST00000513535.1:lincRNA:LINC02222	1	36	36.0	36
ENST00000372829.7:protein_coding:ARMCX1	2	35	35.0	35
ENST00000251496.6:protein_coding:NCAPG	5	103	34.333333333333336	0
ENST00000510063.1:protein_coding:NCAPG	5	103	34.333333333333336	0
ENST00000514176.5:nonsense_mediated_decay:NCAPG	5	103	34.333333333333336	0
ENST00000602490.1:retained_intron:ARPC5	2	34	34.0	34
ENST00000411069.1:snRNA:RNU2-61P	17	739	33.770288162765276	0
ENST00000364161.1:misc_RNA:RF00019	8	314	33.13939393939394	1
ENST00000331559.9:protein_coding:MEIS3	2	33	33.0	33
ENST00000383924.1:misc_RNA:RF00019	8	348	32.993052475979304	0
ENST00000410694.1:snRNA:RNU2-48P	16	717	32.55434613377977	0
ENST00000410695.1:snRNA:RNU2-37P	15	714	32.550179467113104	0
ENST00000365663.1:misc_RNA:RF00019	7	313	32.13939393939394	0
ENST00000410344.1:snRNA:RNU2-33P	15	703	32.087679467113105	0
ENST00000414449.1:unprocessed_pseudogene:MTCO1P25	2	32	32.0	32
ENST00000516933.1:misc_RNA:RF00019	6	311	31.93939393939394	0
ENST00000410794.1:snRNA:RNU2-7P	14	696	31.65017946711311	0
ENST00000410508.1:snRNA:RNU2-26P	9	693	31.43322040278562	0
ENST00000516659.1:snRNA:RNU2-57P	9	693	31.43322040278562	0
ENST00000384478.1:misc_RNA:RF00019	5	67	31.089769647696478	30
ENST00000369163.3:protein_coding:HIST1H3H	2	31	31.0	31
ENST00000418115.5:protein_coding:RHOA	1	31	31.0	31
ENST00000302096.4:protein_coding:LKAAEAR1	2	62	31.0	0
ENST00000367368.3:protein_coding:LRP11	2	31	31.0	31
ENST00000308906.6:protein_coding:LKAAEAR1	2	62	31.0	0
ENST00000416190.5:lincRNA:LINC01440	2	31	31.0	31
ENST00000363985.1:misc_RNA:RF00019	26	659	30.614526625649667	0
ENST00000363651.1:misc_RNA:RF00019	26	659	30.614526625649667	0
ENST00000379845.3:protein_coding:SFRP1	1	30	30.0	30
ENST00000416061.1:antisense:AC231533.1	2	30	30.0	30
ENST00000393145.5:retained_intron:ACSF3	2	30	30.0	30
ENST00000375377.1:protein_coding:JCAD	2	30	30.0	30
ENST00000411404.1:snRNA:RNU2-6P	8	657	29.674566191499828	0
ENST00000410423.1:snRNA:RNU2-29P	7	655	29.58083945040467	0
ENST00000581458.2:misc_RNA:RN7SL5P	26	280	29.46933834139716	0
ENST00000363624.1:misc_RNA:RF00019	7	118	29.016666666666662	0
ENST00000416943.1:protein_coding:CCL24	2	58	29.0	0
ENST00000470116.2:nonsense_mediated_decay:PIGL	2	29	29.0	29
ENST00000222902.6:protein_coding:CCL24	2	58	29.0	0
ENST00000615164.2:protein_coding:HIST1H4E	4	50	28.96666666666667	21
ENST00000364916.1:misc_RNA:RF00019	6	97	28.416666666666664	0
ENST00000516177.1:misc_RNA:RF00019	6	97	28.416666666666664	0
ENST00000303941.3:protein_coding:ANKK1	2	28	28.0	28
ENST00000369800.5:protein_coding:NEURL1B	1	28	28.0	28
ENST00000345097.8:protein_coding:FOXN3	3	28	28.0	28
ENST00000362496.1:misc_RNA:RF00019	6	292	27.798217468805706	0
ENST00000294339.3:protein_coding:TAL1	2	55	27.5	0
ENST00000371884.6:protein_coding:TAL1	2	55	27.5	0
ENST00000533109.6:lincRNA:MIR100HG	11	27	27.0	27
ENST00000421806.3:protein_coding:LCOR	2	40	27.0	14
ENST00000333396.11:protein_coding:RIOX2	1	27	27.0	27
ENST00000363444.1:misc_RNA:RF00019	33	653	26.85301868914173	0
ENST00000264170.8:protein_coding:KYNU	2	26	26.0	26
ENST00000245304.4:protein_coding:RAP2A	1	26	26.0	26
ENST00000380636.1:protein_coding:TMSB4X	3	37	25.8	23
ENST00000466156.1:antisense:TUSC7	2	127	25.42857142857143	0
ENST00000609361.5:antisense:TUSC7	2	127	25.42857142857143	0
ENST00000496242.5:antisense:TUSC7	2	127	25.42857142857143	0
ENST00000319338.6:nonsense_mediated_decay:IGSF22	2	76	25.333333333333332	0
ENST00000504981.5:retained_intron:IGSF22	2	76	25.333333333333332	0
ENST00000513874.5:protein_coding:IGSF22	2	76	25.333333333333332	0
ENST00000254803.3:protein_coding:UTP3	4	26	25.333333333333332	25
ENST00000364251.1:misc_RNA:RNY1P12	8	328	25.324001071633784	0
ENST00000362421.1:misc_RNA:RF00019	18	584	25.056313596848398	1
ENST00000474046.1:processed_transcript:PBX1	5	25	25.0	25
ENST00000403332.2:processed_pseudogene:BMPR1AP1	3	25	25.0	25
ENST00000499847.6:retained_intron:PPA2	1	25	25.0	25
ENST00000365487.1:misc_RNA:RF00019	6	282	24.832204396910278	0
ENST00000516002.1:misc_RNA:RF00019	5	307	24.596974044606757	0
ENST00000364018.1:misc_RNA:RF00019	18	593	24.57020248573729	0
ENST00000425609.1:lincRNA:LINC00400	1	24	24.0	24
ENST00000489874.5:processed_transcript:TFB1M	1	24	24.0	24
ENST00000436423.1:antisense:Z98949.3	1	24	24.0	24
ENST00000548359.1:lincRNA:AC027288.1	1	24	24.0	24
ENST00000384097.1:misc_RNA:RF00019	23	604	23.614526625649667	1
ENST00000365652.1:misc_RNA:RF00019	3	256	23.272727272727273	0
ENST00000411256.1:misc_RNA:RF00019	3	256	23.272727272727273	0
ENST00000384413.1:misc_RNA:RF00019	23	624	23.214526625649665	0
ENST00000531481.1:protein_coding:CCDC73	1	23	23.0	23
ENST00000548526.1:retained_intron:ANKRD33	3	23	23.0	23
ENST00000467393.5:processed_transcript:INPP5D	1	23	23.0	23
ENST00000301740.12:protein_coding:SRRM2	3	56	22.88888888888889	14
ENST00000610674.1:misc_RNA:RN7SL3	22	241	22.829764026822854	0
ENST00000384119.1:misc_RNA:RF00019	22	603	22.614526625649667	0
ENST00000363171.1:misc_RNA:RF00019	22	603	22.614526625649667	0
ENST00000384341.1:misc_RNA:RF00019	22	603	22.614526625649667	0
ENST00000384268.1:misc_RNA:RF00019	22	603	22.614526625649667	0
ENST00000384656.1:misc_RNA:RF00019	22	603	22.614526625649667	0
ENST00000384297.1:misc_RNA:RF00019	22	603	22.614526625649667	0
ENST00000525239.5:protein_coding:WDR74	13	139	22.494158403254517	0
ENST00000538098.2:protein_coding:WDR74	13	139	22.494158403254517	0
ENST00000410396.1:snRNA:RNU2-2P	13	139	22.494158403254517	0
ENST00000438103.6:protein_coding:SBNO2	5	112	22.4	0
ENST00000586109.1:retained_intron:SBNO2	5	112	22.4	0
ENST00000587673.5:retained_intron:SBNO2	5	112	22.4	0
ENST00000361757.7:protein_coding:SBNO2	5	112	22.4	0
ENST00000587024.5:protein_coding:SBNO2	5	112	22.4	0
ENST00000571722.3:snoRNA:SNORD3B-2	16	312	22.23333333333333	0
ENST00000577988.2:snoRNA:SNORD3B-1	16	312	22.23333333333333	0
ENST00000580533.1:snoRNA:SNORD3C	16	312	22.23333333333333	0
ENST00000584923.1:snoRNA:SNORD3A	16	312	22.23333333333333	0
ENST00000391017.1:misc_RNA:RF00019	3	23	22.166666666666668	22
ENST00000598322.1:sense_intronic:AC022150.4	6	44	22.0	0
ENST00000540363.1:processed_transcript:P4HA3	1	22	22.0	22
ENST00000282344.10:protein_coding:USP12	1	22	22.0	22
ENST00000622965.1:TEC:AC025263.3	1	22	22.0	22
ENST00000418169.5:nonsense_mediated_decay:FYTTD1	1	44	22.0	0
ENST00000648228.1:antisense:DNM3OS	1	44	22.0	0
ENST00000244763.8:protein_coding:SSR1	1	22	22.0	22
ENST00000192788.5:protein_coding:UHRF1BP1	1	44	22.0	0
ENST00000233242.5:protein_coding:APOB	1	22	22.0	22
ENST00000641127.1:lincRNA:AC138627.1	6	44	22.0	0
ENST00000650189.1:antisense:DNM3OS	1	44	22.0	0
ENST00000631292.1:snoRNA:SNORD3B-1	15	310	21.833333333333332	0
ENST00000617128.1:snoRNA:SNORD3B-1	15	310	21.833333333333332	0
ENST00000625876.1:snoRNA:SNORD3A	15	310	21.833333333333332	0
ENST00000625845.1:snoRNA:SNORD3C	15	310	21.833333333333332	0
ENST00000620446.1:snoRNA:SNORD3C	15	310	21.833333333333332	0
ENST00000364880.2:snoRNA:SNORD3B-2	15	310	21.833333333333332	0
ENST00000628329.1:snoRNA:SNORD3B-2	15	310	21.833333333333332	0
ENST00000620232.1:snoRNA:SNORD3A	15	310	21.833333333333332	0
ENST00000332707.9:protein_coding:XPOT	1	21	21.0	21
ENST00000294485.5:protein_coding:DRAXIN	1	21	21.0	21
ENST00000468083.1:retained_intron:ZYX	3	21	21.0	21
ENST00000485840.1:retained_intron:PAX8	2	27	21.0	15
ENST00000484188.1:processed_transcript:SLC35C2	2	21	21.0	21
ENST00000416704.1:protein_coding:TRO	1	21	21.0	21
ENST00000615612.1:protein_coding:GNAZ	1	21	21.0	21
ENST00000380527.2:protein_coding:RRAGA	1	21	21.0	21
ENST00000507651.1:processed_pseudogene:AC106872.8	2	21	21.0	21
ENST00000362534.1:rRNA:RNA5SP250	10	104	20.96666666666667	0
ENST00000650361.1:rRNA_pseudogene:AC104843.3	10	104	20.96666666666667	0
ENST00000307885.4:protein_coding:ADCY6	9	66	20.333333333333332	0
ENST00000357869.7:protein_coding:ADCY6	9	66	20.333333333333332	0
ENST00000550422.5:protein_coding:ADCY6	9	66	20.333333333333332	0
ENST00000377252.4:protein_coding:PLXDC2	4	21	20.333333333333332	20
ENST00000384138.1:misc_RNA:RF00019	19	565	20.14676644465419	0
ENST00000325089.7:protein_coding:SLITRK5	4	20	20.0	20
ENST00000384360.1:snoRNA:SNORA7B	2	20	20.0	20
ENST00000228928.11:protein_coding:OAS3	1	20	20.0	20
ENST00000646146.1:protein_coding:GRAMD1B	2	20	20.0	20
ENST00000325279.4:retained_intron:KLHL36	1	20	20.0	20
ENST00000261267.6:protein_coding:LYZ	2	20	20.0	20
ENST00000516869.1:ribozyme:RPPH1	3	40	20.0	0
ENST00000364089.1:snoRNA:SNORA74A	1	20	20.0	20
ENST00000634300.1:lincRNA:AC009242.1	1	20	20.0	20
ENST00000329478.3:protein_coding:ADAT3	3	20	20.0	20
ENST00000373158.6:protein_coding:TSPO2	2	20	20.0	20
ENST00000384095.1:misc_RNA:RF00019	10	486	19.962188913203978	4
ENST00000647020.1:protein_coding:HBB	6	74	19.666666666666668	0
ENST00000335295.4:protein_coding:HBB	6	74	19.666666666666668	0
ENST00000384653.1:misc_RNA:RF00019	16	547	19.07020248573729	0
ENST00000384486.2:snoRNA:SNORD3H	2	20	19.066666666666666	19
ENST00000383990.1:misc_RNA:RF00019	15	546	19.028535819070623	0
ENST00000383978.1:misc_RNA:RF00019	15	546	19.028535819070623	0
ENST00000478691.5:protein_coding:HNRNPR	1	19	19.0	19
ENST00000494299.1:retained_intron:SAPCD1	1	19	19.0	19
ENST00000212015.10:protein_coding:SIRT1	1	19	19.0	19
ENST00000298912.8:protein_coding:CLMN	1	19	19.0	19
ENST00000418515.1:antisense:KCNMA1-AS3	1	19	19.0	19
ENST00000428530.5:protein_coding:IGFBP3	1	19	19.0	19
ENST00000261383.3:protein_coding:DNAH3	1	19	19.0	19
ENST00000557547.1:lincRNA:AL049775.2	1	19	19.0	19
ENST00000305097.5:protein_coding:P2RY1	1	19	19.0	19
ENST00000489020.1:processed_transcript:CAMK2N1	3	19	19.0	19
ENST00000464459.1:retained_intron:TSGA10	1	19	19.0	19
ENST00000384753.1:misc_RNA:RF00019	14	536	18.472980263515066	0
ENST00000384187.1:misc_RNA:RF00019	14	536	18.472980263515066	0
ENST00000384290.1:misc_RNA:RF00019	11	516	18.232777148498094	0
ENST00000633227.1:nonsense_mediated_decay:HBB	5	59	18.166666666666668	0
ENST00000532090.2:protein_coding:AP5B1	1	18	18.0	18
ENST00000364171.1:rRNA_pseudogene:RNA5SP242	1	18	18.0	18
ENST00000537055.3:protein_coding:ZNF835	2	18	18.0	18
ENST00000262430.5:protein_coding:MLYCD	1	18	18.0	18
ENST00000264169.6:protein_coding:ORC4	1	18	18.0	18
ENST00000263805.8:protein_coding:ZNF106	1	18	18.0	18
ENST00000389100.8:protein_coding:RNF180	1	18	18.0	18
ENST00000396077.7:protein_coding:ZNF445	1	18	18.0	18
ENST00000517726.1:antisense:EVX1-AS	1	18	18.0	18
ENST00000557439.5:nonsense_mediated_decay:XRCC3	1	18	18.0	18
ENST00000430429.1:lincRNA:AC098828.3	1	18	18.0	18
ENST00000391620.1:protein_coding:KRTAP10-3	1	18	18.0	18
ENST00000606379.1:3prime_overlapping_ncRNA:AL137127.1	1	18	18.0	18
ENST00000457511.6:protein_coding:MYO16	1	18	18.0	18
ENST00000459714.1:processed_transcript:EIF4E2	1	18	18.0	18
ENST00000468334.5:processed_transcript:IL13	1	18	18.0	18
ENST00000296564.8:protein_coding:ICE1	1	18	18.0	18
ENST00000435597.1:lincRNA:AL683813.1	1	18	18.0	18
ENST00000563151.1:lincRNA:AC010542.4	13	508	17.988332704053647	0
ENST00000411222.1:misc_RNA:RF00019	13	508	17.988332704053647	0
ENST00000408534.2:snoRNA:RF00012	9	246	17.56666666666667	0
ENST00000390880.2:snoRNA:RF00012	9	246	17.56666666666667	0
ENST00000371019.3:protein_coding:FRAT2	2	35	17.5	0
ENST00000371021.4:protein_coding:FRAT1	2	35	17.5	0
ENST00000488281.1:processed_pseudogene:RPL13AP2	9	36	17.333333333333332	16
ENST00000364930.1:misc_RNA:RF00019	11	506	17.321666037386983	0
ENST00000263956.7:protein_coding:GTF3C3	1	17	17.0	17
ENST00000399022.8:protein_coding:RPRD1A	1	17	17.0	17
ENST00000516201.1:scaRNA:SCARNA5	3	17	17.0	17
ENST00000262811.10:protein_coding:MAST3	1	17	17.0	17
ENST00000228515.5:protein_coding:CSRNP2	1	17	17.0	17
ENST00000372134.5:protein_coding:GHITM	2	17	17.0	17
ENST00000311181.4:protein_coding:B4GAT1	1	17	17.0	17
ENST00000259467.8:protein_coding:PDCL	1	17	17.0	17
ENST00000432984.1:lincRNA:AC079988.1	2	17	17.0	17
ENST00000374213.2:protein_coding:CD52	4	17	17.0	17
ENST00000429412.1:nonsense_mediated_decay:FSIP2	1	17	17.0	17
ENST00000489989.1:processed_pseudogene:NDUFA4P2	1	17	17.0	17
ENST00000433684.6:antisense:AL365214.2	1	17	17.0	17
ENST00000442138.6:protein_coding:PRRC1	1	17	17.0	17
ENST00000265381.6:protein_coding:APBA1	1	17	17.0	17
ENST00000242351.9:protein_coding:ZC3HAV1	1	17	17.0	17
ENST00000365462.1:misc_RNA:RF00019	14	396	16.95393264446745	1
ENST00000488764.1:processed_transcript:CELA2B	4	66	16.5	0
ENST00000494280.1:processed_transcript:CELA2B	4	66	16.5	0
ENST00000375910.7:protein_coding:CELA2B	4	66	16.5	0
ENST00000359303.3:protein_coding:HIST1H3J	2	18	16.5	15
ENST00000359621.4:protein_coding:CELA2A	4	66	16.5	0
ENST00000516508.1:misc_RNA:RF00019	10	498	16.432777148498094	0
ENST00000384763.1:misc_RNA:RF00019	10	498	16.432777148498094	0
ENST00000384766.1:misc_RNA:RF00019	10	498	16.432777148498094	0
ENST00000410577.1:misc_RNA:RF00019	10	498	16.432777148498094	0
ENST00000391146.1:misc_RNA:RF00019	10	498	16.432777148498094	0
ENST00000384123.1:misc_RNA:RF00019	10	498	16.432777148498094	0
ENST00000362415.1:misc_RNA:RF00019	10	498	16.432777148498094	0
ENST00000384113.1:misc_RNA:RF00019	10	498	16.432777148498094	0
ENST00000391004.1:misc_RNA:RF00019	10	498	16.432777148498094	0
ENST00000384432.1:misc_RNA:RF00019	10	498	16.432777148498094	0
ENST00000362554.1:misc_RNA:RF00019	10	498	16.432777148498094	0
ENST00000364659.1:misc_RNA:RF00019	10	498	16.432777148498094	0
ENST00000435692.6:antisense:AC009299.3	4	114	16.285714285714285	0
ENST00000628042.2:antisense:AC009299.3	4	114	16.285714285714285	0
ENST00000628613.2:antisense:AC009299.3	4	114	16.285714285714285	0
ENST00000628617.2:antisense:AC009299.3	4	114	16.285714285714285	0
ENST00000610254.1:antisense:AC009299.3	4	114	16.285714285714285	0
ENST00000629581.1:antisense:AC009299.3	4	114	16.285714285714285	0
ENST00000609940.5:antisense:AC009299.3	4	114	16.285714285714285	0
ENST00000621981.1:miRNA:MIR6723	1	16	16.0	16
ENST00000302824.6:protein_coding:STARD5	2	16	16.0	16
ENST00000468898.1:protein_coding:CNR1	1	16	16.0	16
ENST00000499025.5:lincRNA:AC021086.1	1	16	16.0	16
ENST00000462590.1:retained_intron:FLNA	3	16	16.0	16
ENST00000361789.2:protein_coding:MT-CYB	1	16	16.0	16
ENST00000481219.1:retained_intron:SETDB1	1	16	16.0	16
ENST00000366812.5:protein_coding:ACBD3	2	16	16.0	16
ENST00000612330.1:lincRNA:AC006449.6	1	16	16.0	16
ENST00000496530.1:processed_transcript:SMARCD3	1	16	16.0	16
ENST00000357103.4:protein_coding:ADIPOR2	1	16	16.0	16
ENST00000378154.2:protein_coding:CASK	1	16	16.0	16
ENST00000492917.2:processed_transcript:GPLD1	1	16	16.0	16
ENST00000518114.1:retained_intron:OSGEPL1	2	16	16.0	16
ENST00000380931.6:lincRNA:AP001043.1	1	16	16.0	16
ENST00000516362.1:misc_RNA:RF00019	9	482	15.962188913203978	0
ENST00000364201.1:misc_RNA:RF00019	9	482	15.962188913203978	0
ENST00000384665.1:misc_RNA:RF00019	9	482	15.962188913203978	0
ENST00000459006.1:misc_RNA:RF00019	9	482	15.962188913203978	0
ENST00000395407.6:protein_coding:PAQR5	9	482	15.962188913203978	0
ENST00000340965.4:protein_coding:PAQR5	9	482	15.962188913203978	0
ENST00000384251.1:misc_RNA:RF00019	9	482	15.962188913203978	0
ENST00000364407.1:misc_RNA:RF00019	12	394	15.811075501610306	0
ENST00000594617.7:protein_coding:PDE4C	1	31	15.5	0
ENST00000355502.7:protein_coding:AC008397.2	1	31	15.5	0
ENST00000504920.5:retained_intron:GRPEL1	1	15	15.0	15
ENST00000355016.7:protein_coding:H2BFM	1	15	15.0	15
ENST00000222224.3:protein_coding:LENG1	1	15	15.0	15
ENST00000262426.5:protein_coding:FOXF1	1	15	15.0	15
ENST00000424236.5:protein_coding:DCTN4	2	40	15.0	0
ENST00000640438.1:protein_coding:ZNF345	7	15	15.0	15
ENST00000319121.3:protein_coding:KLHL11	1	15	15.0	15
ENST00000568314.1:sense_intronic:AC051619.7	1	15	15.0	15
ENST00000495806.1:processed_transcript:TFB1M	1	30	15.0	0
ENST00000532227.1:retained_intron:GTF2H1	1	15	15.0	15
ENST00000432223.2:retained_intron:FAM168A	1	15	15.0	15
ENST00000367029.4:protein_coding:G0S2	1	15	15.0	15
ENST00000397560.6:protein_coding:KDM7A	1	15	15.0	15
ENST00000438529.1:transcribed_unprocessed_pseudogene:GUSBP6	1	15	15.0	15
ENST00000500893.3:protein_coding:ZCCHC3	1	15	15.0	15
ENST00000490944.1:retained_intron:REG3G	1	15	15.0	15
ENST00000360004.5:protein_coding:HLA-DRB1	2	15	15.0	15
ENST00000367166.4:protein_coding:TFB1M	1	30	15.0	0
ENST00000362883.1:snoRNA:SNORD104	1	15	15.0	15
ENST00000364596.1:misc_RNA:RF00019	5	50	14.75	3
ENST00000247178.5:protein_coding:ATG14	1	29	14.5	0
ENST00000307961.10:protein_coding:RPL4	1	29	14.5	0
ENST00000558189.1:retained_intron:ATG14	1	29	14.5	0
ENST00000639052.1:retained_intron:DOC2GP	3	29	14.5	0
ENST00000369022.6:protein_coding:SCML4	2	29	14.5	0
ENST00000567229.5:retained_intron:RPL4	1	29	14.5	0
ENST00000495263.2:processed_transcript:DOC2GP	3	29	14.5	0
ENST00000369025.6:protein_coding:SCML4	2	29	14.5	0
ENST00000600253.1:antisense:ZNF350-AS1	2	28	14.0	0
ENST00000522817.1:antisense:OTUD6B-AS1	2	17	14.0	11
ENST00000307145.3:protein_coding:KLF13	1	14	14.0	14
ENST00000474835.5:retained_intron:USP16	1	14	14.0	14
ENST00000318160.4:protein_coding:GREM2	1	14	14.0	14
ENST00000397527.5:protein_coding:CEP250	1	14	14.0	14
ENST00000436008.6:protein_coding:SLC22A23	1	14	14.0	14
ENST00000368679.8:protein_coding:ADAM12	1	14	14.0	14
ENST00000370634.7:protein_coding:VGLL1	2	14	14.0	14
ENST00000635903.1:processed_transcript:AC009403.2	1	14	14.0	14
ENST00000481104.1:retained_intron:POLD2	1	14	14.0	14
ENST00000340857.3:protein_coding:H1F0	1	14	14.0	14
ENST00000411386.1:rRNA_pseudogene:RNA5SP111	1	14	14.0	14
ENST00000595010.1:antisense:ZNF350-AS1	2	28	14.0	0
ENST00000408813.1:snoRNA:SNORD93	1	14	14.0	14
ENST00000325307.11:protein_coding:HMGB3	1	14	14.0	14
ENST00000372525.6:protein_coding:C1orf50	3	14	14.0	14
ENST00000363286.1:snRNA:RNU5B-1	1	14	14.0	14
ENST00000328041.10:protein_coding:SLC24A3	1	14	14.0	14
ENST00000361804.4:protein_coding:SMC3	1	14	14.0	14
ENST00000215855.6:protein_coding:CRYBB3	1	14	14.0	14
ENST00000476287.3:protein_coding:FAM120B	2	14	14.0	14
ENST00000580059.6:protein_coding:KCTD1	1	14	14.0	14
ENST00000510882.3:protein_coding:HDGFL1	1	14	14.0	14
ENST00000492880.1:processed_pseudogene:AC108751.5	1	14	14.0	14
ENST00000362375.1:misc_RNA:RF00019	17	30	13.999999999999998	2
ENST00000362591.1:misc_RNA:RF00019	17	355	13.93289010610992	0
ENST00000362352.1:misc_RNA:RF00019	16	354	13.849556772776587	0
ENST00000515983.1:misc_RNA:RF00019	16	354	13.849556772776587	0
ENST00000384782.1:snRNA:RNU1-3	16	195	13.703877420533432	0
ENST00000383925.1:snRNA:RNU1-1	16	195	13.703877420533432	0
ENST00000615842.1:snRNA:RF00003	16	195	13.703877420533432	0
ENST00000384010.1:snRNA:RNVU1-18	16	195	13.703877420533432	0
ENST00000383869.1:snRNA:RNU1-27P	16	195	13.703877420533432	0
ENST00000384278.1:snRNA:RNU1-2	16	195	13.703877420533432	0
ENST00000610976.1:snRNA:RF00003	16	195	13.703877420533432	0
ENST00000383861.1:snRNA:RNU1-28P	16	195	13.703877420533432	0
ENST00000384659.1:snRNA:RNU1-4	16	195	13.703877420533432	0
ENST00000363166.1:rRNA_pseudogene:RNA5SP65	4	61	13.55	0
ENST00000362750.1:rRNA_pseudogene:RNA5SP258	4	61	13.55	0
ENST00000516441.1:misc_RNA:RF00019	4	15	13.5	12
ENST00000536444.5:protein_coding:ATF7IP	2	27	13.5	0
ENST00000261168.8:protein_coding:ATF7IP	2	27	13.5	0
ENST00000399208.6:protein_coding:SETD4	1	13	13.0	13
ENST00000512859.1:lincRNA:AC026726.1	1	13	13.0	13
ENST00000362973.1:rRNA_pseudogene:RNA5SP358	2	13	13.0	13
ENST00000286067.4:protein_coding:LCOR	1	26	13.0	0
ENST00000303577.6:protein_coding:PCBP1	1	13	13.0	13
ENST00000547320.1:processed_transcript:CAPS2	1	13	13.0	13
ENST00000373477.8:protein_coding:YARS	1	13	13.0	13
ENST00000438166.6:protein_coding:GPD2	1	13	13.0	13
ENST00000244869.2:protein_coding:EREG	1	13	13.0	13
ENST00000499842.1:lincRNA:PICART1	1	13	13.0	13
ENST00000413269.3:lincRNA:AL353616.2	2	13	13.0	13
ENST00000649105.1:lincRNA:AC093295.1	1	13	13.0	13
ENST00000223459.10:protein_coding:ZNF688	1	13	13.0	13
ENST00000352732.9:protein_coding:ABHD2	1	13	13.0	13
ENST00000504000.1:retained_intron:SNF8	3	13	13.0	13
ENST00000503611.5:antisense:FAM198B-AS1	1	13	13.0	13
ENST00000414065.1:lincRNA:AC018685.2	1	13	13.0	13
ENST00000314940.6:protein_coding:HNRNPA0	1	13	13.0	13
ENST00000512352.1:antisense:AC022118.1	6	13	13.0	13
ENST00000362911.1:misc_RNA:RF00019	8	33	12.251811594202898	0
ENST00000364189.1:rRNA_pseudogene:RNA5SP336	5	12	12.0	12
ENST00000363408.1:rRNA_pseudogene:RNA5SP352	1	12	12.0	12
ENST00000364340.1:rRNA_pseudogene:RNA5SP139	1	12	12.0	12
ENST00000422840.6:protein_coding:GLG1	1	12	12.0	12
ENST00000479084.1:retained_intron:GLMP	1	12	12.0	12
ENST00000625119.1:TEC:AC009145.4	1	12	12.0	12
ENST00000399138.4:protein_coding:ALKBH5	2	12	12.0	12
ENST00000375846.3:protein_coding:S1PR3	1	12	12.0	12
ENST00000216962.8:protein_coding:PYGB	1	12	12.0	12
ENST00000399676.3:protein_coding:KRTAP5-5	1	12	12.0	12
ENST00000303536.8:protein_coding:ACYP2	1	24	12.0	0
ENST00000448859.1:lincRNA:AL050403.1	1	24	12.0	0
ENST00000384769.1:snoRNA:SNORD102	1	24	12.0	0
ENST00000642083.1:processed_transcript:AC105233.5	1	12	12.0	12
ENST00000485756.1:retained_intron:RPL21	1	24	12.0	0
ENST00000394688.7:protein_coding:BRD7	1	23	11.5	0
ENST00000394689.2:protein_coding:BRD7	1	23	11.5	0
ENST00000476268.6:retained_intron:RPL13A	6	55	11.399999999999999	0
ENST00000488946.1:retained_intron:RPL13A	6	55	11.399999999999999	0
ENST00000362918.1:misc_RNA:RNY3P2	12	312	11.360177687809268	0
ENST00000411366.1:misc_RNA:RNY3P8	12	312	11.360177687809268	0
ENST00000362862.1:misc_RNA:RF00019	12	312	11.360177687809268	0
ENST00000363248.1:misc_RNA:RF00019	12	312	11.360177687809268	0
ENST00000362697.1:misc_RNA:RF00019	11	311	11.318511021142601	0
ENST00000384610.1:snRNA:RNVU1-1	10	101	11.296368263024272	5
ENST00000461771.3:misc_RNA:RN7SL8P	7	89	11.282142857142857	0
ENST00000008527.9:protein_coding:CRY1	2	23	11.25	0
ENST00000552790.5:retained_intron:CRY1	2	23	11.25	0
ENST00000295324.3:protein_coding:CDC42EP3	1	11	11.0	11
ENST00000454752.3:sense_intronic:AL356966.1	1	11	11.0	11
ENST00000320741.6:protein_coding:ADIPOQ	1	22	11.0	0
ENST00000225972.7:protein_coding:LRRC59	1	11	11.0	11
ENST00000331327.4:protein_coding:PURA	1	11	11.0	11
ENST00000367434.4:protein_coding:B3GALT2	1	11	11.0	11
ENST00000617004.1:lincRNA:BX322562.1	1	11	11.0	11
ENST00000467404.6:protein_coding:CAMTA1	1	11	11.0	11
ENST00000376352.6:protein_coding:STXBP4	1	11	11.0	11
ENST00000301281.10:protein_coding:UBXN6	1	11	11.0	11
ENST00000449447.1:processed_pseudogene:RBBP8P1	1	11	11.0	11
ENST00000642475.1:protein_coding:TM9SF2	1	22	11.0	0
ENST00000634478.1:processed_transcript:ALOX15P1	1	11	11.0	11
ENST00000638002.1:antisense:AC242022.1	1	11	11.0	11
ENST00000373344.10:protein_coding:ATRX	1	11	11.0	11
ENST00000506625.5:protein_coding:ELOVL6	1	11	11.0	11
ENST00000376387.4:protein_coding:TM9SF2	1	22	11.0	0
ENST00000552900.1:processed_pseudogene:AC063949.1	1	11	11.0	11
ENST00000380084.8:protein_coding:RBBP7	1	11	11.0	11
ENST00000444204.2:protein_coding:ADIPOQ	1	22	11.0	0
ENST00000330342.7:protein_coding:ATP6V0A2	1	11	11.0	11
ENST00000463397.3:misc_RNA:RN7SL674P	13	160	10.542751039809863	0
ENST00000293525.5:protein_coding:KRT86	2	21	10.5	0
ENST00000477645.1:retained_intron:IL2	1	21	10.5	0
ENST00000226730.4:protein_coding:IL2	1	21	10.5	0
ENST00000639156.1:retained_intron:CNTN2	2	21	10.5	0
ENST00000637374.1:rRNA:RF00002	4	21	10.5	0
ENST00000515896.1:rRNA_pseudogene:RNA5-8SP6	4	21	10.5	0
ENST00000530117.5:retained_intron:CNTN2	2	21	10.5	0
ENST00000423955.6:protein_coding:KRT86	2	21	10.5	0
ENST00000383994.1:misc_RNA:RF00019	10	348	10.311075501610306	0
ENST00000384419.1:misc_RNA:RF00019	10	348	10.311075501610306	0
ENST00000384373.1:misc_RNA:RF00019	10	348	10.311075501610306	0
ENST00000410878.1:snRNA:RNU2-68P	3	169	10.219367588932807	3
ENST00000584058.2:misc_RNA:RN7SL4P	14	147	10.139287836346659	0
ENST00000441730.2:nonsense_mediated_decay:BRPF3	2	30	10.0	0
ENST00000391010.1:rRNA_pseudogene:RNA5SP109	1	10	10.0	10
ENST00000442544.6:protein_coding:DCC	1	20	10.0	0
ENST00000297261.6:protein_coding:SHH	1	10	10.0	10
ENST00000303910.4:protein_coding:HIST1H2AE	1	10	10.0	10
ENST00000468879.1:IG_V_gene:IGKV1D-43	2	20	10.0	0
ENST00000392754.7:protein_coding:FAM53B	1	20	10.0	0
ENST00000512388.1:protein_coding:TADA2B	1	20	10.0	0
ENST00000495489.1:IG_V_gene:IGKV1-8	2	20	10.0	0
ENST00000401878.7:protein_coding:RBM33	2	20	10.0	0
ENST00000441123.1:nonsense_mediated_decay:BRPF3	2	30	10.0	0
ENST00000636837.3:transcribed_unprocessed_pseudogene:DMBT1P1	1	10	10.0	10
ENST00000412726.5:protein_coding:DCC	1	20	10.0	0
ENST00000369461.3:protein_coding:TRIM45	1	10	10.0	10
ENST00000357641.10:protein_coding:BRPF3	2	30	10.0	0
ENST00000337318.7:protein_coding:FAM53B	1	20	10.0	0
ENST00000645862.1:protein_coding:MON1A	1	20	10.0	0
ENST00000523176.1:antisense:AC012613.2	1	10	10.0	10
ENST00000310074.7:protein_coding:TADA2B	1	20	10.0	0
ENST00000642691.1:protein_coding:MON1A	1	20	10.0	0
ENST00000521533.1:protein_coding:DCTN4	1	20	10.0	0
ENST00000229402.3:protein_coding:KLRB1	1	10	10.0	10
ENST00000378105.4:protein_coding:PCDHGA1	1	20	10.0	0
ENST00000304916.3:protein_coding:FAM84B	1	10	10.0	10
ENST00000296028.3:protein_coding:PPBP	1	10	10.0	10
ENST00000517417.2:protein_coding:PCDHGA1	1	20	10.0	0
ENST00000477202.1:retained_intron:TMEM18	1	10	10.0	10
ENST00000248598.5:protein_coding:FGL2	1	10	10.0	10
ENST00000513296.2:retained_intron:NKD2	1	10	10.0	10
ENST00000341148.7:protein_coding:RBM33	2	20	10.0	0
ENST00000636484.1:snRNA:RN7SK	4	42	9.733333333333334	0
ENST00000365328.1:misc_RNA:RF00100	4	42	9.733333333333334	0
ENST00000363566.1:misc_RNA:RF00019	7	320	9.576035067050132	0
ENST00000384282.1:misc_RNA:RF00019	7	320	9.576035067050132	0
ENST00000363005.1:misc_RNA:RF00019	7	320	9.576035067050132	0
ENST00000363558.1:misc_RNA:RF00019	7	320	9.576035067050132	0
ENST00000362433.1:misc_RNA:RF00019	7	320	9.576035067050132	0
ENST00000384358.1:misc_RNA:RF00019	7	320	9.576035067050132	0
ENST00000384673.1:misc_RNA:RF00019	7	320	9.576035067050132	0
ENST00000364369.1:misc_RNA:RF00019	3	69	9.541666666666666	1
ENST00000366815.7:protein_coding:H3F3A	1	19	9.5	0
ENST00000392981.6:protein_coding:XRN1	2	38	9.5	0
ENST00000381337.6:protein_coding:THUMPD1	1	19	9.5	0
ENST00000396083.6:protein_coding:THUMPD1	1	19	9.5	0
ENST00000264951.8:protein_coding:XRN1	2	38	9.5	0
ENST00000366813.1:protein_coding:H3F3A	1	19	9.5	0
ENST00000384589.1:misc_RNA:RF00019	2	18	9.5	1
ENST00000472697.5:retained_intron:XRN1	2	38	9.5	0
ENST00000637017.1:protein_coding:ZNF831	2	19	9.5	0
ENST00000498077.6:protein_coding:XRN1	2	38	9.5	0
ENST00000371030.3:protein_coding:ZNF831	2	19	9.5	0
ENST00000618978.1:snRNA:RF00004	2	32	9.466666666666667	0
ENST00000410856.1:snRNA:RNU2-38P	2	32	9.466666666666667	0
ENST00000537403.5:protein_coding:SEC23A	4	28	9.333333333333334	0
ENST00000415783.6:protein_coding:TIA1	1	28	9.333333333333334	0
ENST00000282574.8:protein_coding:TIA1	1	28	9.333333333333334	0
ENST00000554615.1:retained_intron:SEC23A	4	28	9.333333333333334	0
ENST00000433529.6:protein_coding:TIA1	1	28	9.333333333333334	0
ENST00000307712.10:protein_coding:SEC23A	4	28	9.333333333333334	0
ENST00000382774.7:protein_coding:HGFAC	2	28	9.333333333333332	0
ENST00000511533.1:protein_coding:HGFAC	2	28	9.333333333333332	0
ENST00000509689.5:retained_intron:HGFAC	2	28	9.333333333333332	0
ENST00000365498.1:misc_RNA:RF00019	10	253	9.3185110211426	0
ENST00000493013.3:misc_RNA:RN7SL767P	11	150	9.217751039809862	0
ENST00000383858.1:snRNA:RNVU1-7	13	136	9.120544087200097	0
ENST00000281828.6:protein_coding:FARSB	1	9	9.0	9
ENST00000599648.1:retained_intron:STXBP2	2	9	9.0	9
ENST00000337179.9:protein_coding:NUDT4	1	18	9.0	0
ENST00000511152.1:processed_pseudogene:AC005351.1	2	36	9.0	0
ENST00000412879.5:nonsense_mediated_decay:SLC25A17	1	18	9.0	0
ENST00000618889.1:processed_pseudogene:AL445670.1	2	9	9.0	9
ENST00000386745.1:snoRNA:SNORD83B	1	18	9.0	0
ENST00000613473.1:protein_coding:APOOL	2	36	9.0	0
ENST00000415493.6:protein_coding:NUDT4	1	18	9.0	0
ENST00000615868.1:protein_coding:HIST1H2AB	1	9	9.0	9
ENST00000373173.6:protein_coding:APOOL	2	36	9.0	0
ENST00000398015.7:protein_coding:EPHB1	1	9	9.0	9
ENST00000584683.1:lincRNA:AC005224.3	2	18	9.0	0
ENST00000467105.1:retained_intron:RPL3	1	18	9.0	0
ENST00000374324.5:nonsense_mediated_decay:PTGR1	2	9	9.0	9
ENST00000504772.3:processed_transcript:HOXB2	1	9	9.0	9
ENST00000416316.1:processed_pseudogene:AC004911.1	1	9	9.0	9
ENST00000430221.5:nonsense_mediated_decay:SLC25A17	1	18	9.0	0
ENST00000315238.2:protein_coding:CALML3	1	9	9.0	9
ENST00000622540.4:protein_coding:APOOL	2	36	9.0	0
ENST00000270792.9:protein_coding:SH3BGRL3	1	18	9.0	0
ENST00000584337.5:protein_coding:CDH8	2	18	9.0	0
ENST00000319041.6:protein_coding:SH3BGRL3	1	18	9.0	0
ENST00000364326.1:misc_RNA:RF00019	1	9	9.0	9
ENST00000363743.1:rRNA_pseudogene:RNA5SP349	5	58	8.791666666666668	0
ENST00000365393.1:rRNA_pseudogene:RNA5SP22	5	58	8.791666666666668	0
ENST00000364622.1:rRNA_pseudogene:RNA5SP78	5	58	8.791666666666668	0
ENST00000362665.1:rRNA_pseudogene:RNA5SP305	5	58	8.791666666666668	0
ENST00000481676.3:misc_RNA:RN7SL838P	6	71	8.710714285714285	0
ENST00000363894.1:misc_RNA:RF00019	7	246	8.696288798920378	0
ENST00000516043.1:misc_RNA:RF00019	7	246	8.696288798920378	0
ENST00000363872.1:misc_RNA:RF00019	7	246	8.696288798920378	0
ENST00000504986.5:protein_coding:TMEM33	1	17	8.5	0
ENST00000325094.9:protein_coding:TMEM33	1	17	8.5	0
ENST00000560629.1:nonsense_mediated_decay:AC068234.1	2	17	8.5	0
ENST00000396251.1:protein_coding:XIRP1	3	17	8.5	0
ENST00000466101.1:retained_intron:CCNL1	1	17	8.5	0
ENST00000473231.5:processed_transcript:FCRL3	1	17	8.5	0
ENST00000340369.3:protein_coding:XIRP1	3	17	8.5	0
ENST00000410274.1:misc_RNA:RF00019	1	17	8.5	0
ENST00000461821.1:protein_coding:ZBTB11	2	17	8.5	0
ENST00000319432.9:protein_coding:CCDC93	2	17	8.5	0
ENST00000368184.7:protein_coding:FCRL3	1	17	8.5	0
ENST00000376300.6:protein_coding:CCDC93	2	17	8.5	0
ENST00000464575.1:retained_intron:CCNL1	1	17	8.5	0
ENST00000312938.4:protein_coding:ZBTB11	2	17	8.5	0
ENST00000616081.4:protein_coding:EIF2B4	4	84	8.4	0
ENST00000405940.6:nonsense_mediated_decay:EIF2B4	4	84	8.4	0
ENST00000451130.6:protein_coding:EIF2B4	4	84	8.4	0
ENST00000347454.8:protein_coding:EIF2B4	4	84	8.4	0
ENST00000475582.5:retained_intron:EIF2B4	4	84	8.4	0
ENST00000622434.4:protein_coding:EIF2B4	4	84	8.4	0
ENST00000462749.1:retained_intron:EIF2B4	4	84	8.4	0
ENST00000418146.1:nonsense_mediated_decay:EIF2B4	4	84	8.4	0
ENST00000493344.6:protein_coding:EIF2B4	4	84	8.4	0
ENST00000445933.6:protein_coding:EIF2B4	4	84	8.4	0
ENST00000253458.11:protein_coding:GSE1	2	32	8.394736842105264	0
ENST00000429360.5:protein_coding:MPST	2	19	8.333333333333334	0
ENST00000341116.7:protein_coding:MPST	2	19	8.333333333333334	0
ENST00000362796.2:snoRNA:SNORD3G	2	21	8.333333333333332	0
ENST00000363668.2:snoRNA:RF00012	2	21	8.333333333333332	0
ENST00000363294.1:misc_RNA:RF00019	26	52	8.200396825396826	0
ENST00000467883.3:misc_RNA:RN7SL128P	10	136	8.17103386809269	0
ENST00000344227.6:protein_coding:CARD14	1	49	8.166666666666666	0
ENST00000575500.5:nonsense_mediated_decay:CARD14	1	49	8.166666666666666	0
ENST00000570421.5:protein_coding:CARD14	1	49	8.166666666666666	0
ENST00000648509.1:protein_coding:CARD14	1	49	8.166666666666666	0
ENST00000573882.5:protein_coding:CARD14	1	49	8.166666666666666	0
ENST00000372457.8:protein_coding:MED8	1	16	8.0	0
ENST00000360851.3:protein_coding:RGL1	1	16	8.0	0
ENST00000302342.3:protein_coding:ZNF217	1	16	8.0	0
ENST00000607453.1:antisense:AL356512.1	1	8	8.0	8
ENST00000421865.2:protein_coding:LAMA2	2	24	8.0	0
ENST00000318407.4:protein_coding:BOK	1	8	8.0	8
ENST00000587304.2:protein_coding:C17orf113	1	8	8.0	8
ENST00000327877.9:protein_coding:CXorf38	1	16	8.0	0
ENST00000312493.5:protein_coding:PEAK1	2	16	8.0	0
ENST00000399300.6:protein_coding:RBM12B	1	8	8.0	8
ENST00000534794.1:processed_transcript:RSF1	1	24	8.0	0
ENST00000336615.8:protein_coding:PNPLA2	1	8	8.0	8
ENST00000453699.1:processed_pseudogene:POLR2CP1	1	8	8.0	8
ENST00000221566.6:protein_coding:SGTA	1	16	8.0	0
ENST00000373313.2:protein_coding:MAFB	1	8	8.0	8
ENST00000591984.1:retained_intron:SGTA	1	16	8.0	0
ENST00000618192.4:protein_coding:LAMA2	2	24	8.0	0
ENST00000372455.4:protein_coding:MED8	1	16	8.0	0
ENST00000304685.8:protein_coding:RGL1	1	16	8.0	0
ENST00000528095.5:protein_coding:RSF1	1	24	8.0	0
ENST00000383763.5:protein_coding:TRIM71	1	8	8.0	8
ENST00000560626.6:protein_coding:PEAK1	2	16	8.0	0
ENST00000363781.1:misc_RNA:RF00019	8	19	8.0	1
ENST00000308488.10:protein_coding:RSF1	1	24	8.0	0
ENST00000617695.4:protein_coding:LAMA2	2	24	8.0	0
ENST00000271877.11:protein_coding:UBAP2L	1	16	8.0	0
ENST00000528180.5:protein_coding:EED	1	16	8.0	0
ENST00000248553.6:protein_coding:HSPB1	1	8	8.0	8
ENST00000550756.1:processed_pseudogene:OLA1P3	1	8	8.0	8
ENST00000371471.6:protein_coding:ZNF217	1	16	8.0	0
ENST00000263360.10:protein_coding:EED	1	16	8.0	0
ENST00000378426.5:protein_coding:CXorf38	1	16	8.0	0
ENST00000328459.10:protein_coding:TTC7B	1	8	8.0	8
ENST00000433615.5:protein_coding:UBAP2L	1	16	8.0	0
ENST00000302754.5:protein_coding:JUNB	1	8	8.0	8
ENST00000598425.1:unprocessed_pseudogene:AC011467.2	1	8	8.0	8
ENST00000410949.1:misc_RNA:RF00019	8	251	7.830277148498096	0
ENST00000260408.7:protein_coding:ADAM10	2	23	7.8	4
ENST00000460537.3:misc_RNA:RN7SL151P	5	72	7.752547452547452	0
ENST00000363338.1:misc_RNA:RF00019	9	173	7.744273882177108	1
ENST00000479428.3:misc_RNA:RN7SL546P	10	129	7.7127005347593585	0
ENST00000486676.5:processed_transcript:TESK2	2	23	7.666666666666667	0
ENST00000495451.1:processed_transcript:H6PD	2	23	7.666666666666667	0
ENST00000372086.3:protein_coding:TESK2	2	23	7.666666666666667	0
ENST00000602477.1:protein_coding:H6PD	2	23	7.666666666666667	0
ENST00000372084.5:protein_coding:TESK2	2	23	7.666666666666667	0
ENST00000377403.6:protein_coding:H6PD	2	23	7.666666666666667	0
ENST00000488630.1:processed_transcript:CARD19	2	23	7.666666666666666	0
ENST00000466409.1:nonsense_mediated_decay:CARD19	2	23	7.666666666666666	0
ENST00000495641.5:processed_transcript:CARD19	2	23	7.666666666666666	0
ENST00000362765.1:misc_RNA:RF00019	2	16	7.583333333333333	0
ENST00000307378.10:protein_coding:SLCO1A2	1	15	7.5	0
ENST00000508752.1:antisense:FAM198B-AS1	1	15	7.5	0
ENST00000496747.5:protein_coding:ATP6V1A	3	30	7.5	0
ENST00000273398.7:protein_coding:ATP6V1A	3	30	7.5	0
ENST00000470455.5:nonsense_mediated_decay:ATP6V1A	3	30	7.5	0
ENST00000390869.1:rRNA_pseudogene:RNA5SP86	2	16	7.5	0
ENST00000372557.1:protein_coding:TNNC2	1	15	7.5	0
ENST00000612000.1:protein_coding:OVCH2	1	15	7.5	0
ENST00000362939.1:rRNA_pseudogene:RNA5SP374	2	16	7.5	0
ENST00000637419.1:protein_coding:GSE1	1	15	7.5	0
ENST00000475322.1:protein_coding:ATP6V1A	3	30	7.5	0
ENST00000533663.5:protein_coding:OVCH2	1	15	7.5	0
ENST00000648307.1:rRNA_pseudogene:AC011405.2	2	21	7.5	0
ENST00000364662.1:rRNA:RNA5SP194	2	21	7.5	0
ENST00000416627.1:protein_coding:SLCO1A2	1	15	7.5	0
ENST00000459189.1:misc_RNA:RF00019	1	15	7.5	0
ENST00000505532.5:antisense:FAM198B-AS1	1	15	7.5	0
ENST00000372555.7:protein_coding:TNNC2	1	15	7.5	0
ENST00000585237.2:misc_RNA:RN7SL296P	10	131	7.490478312537136	0
ENST00000316077.13:protein_coding:MAP7D3	1	29	7.25	0
ENST00000370660.3:protein_coding:MAP7D3	1	29	7.25	0
ENST00000370663.9:protein_coding:MAP7D3	1	29	7.25	0
ENST00000472694.1:retained_intron:HBA1	2	25	7.25	0
ENST00000370661.5:protein_coding:MAP7D3	1	29	7.25	0
ENST00000482565.1:retained_intron:HBA2	2	25	7.25	0
ENST00000383975.1:snRNA:RNU1-11P	10	108	7.228877420533431	0
ENST00000581392.2:misc_RNA:RN7SL49P	9	128	7.217751039809864	0
ENST00000344338.7:protein_coding:DMBT1	3	47	7.114285714285714	0
ENST00000619379.1:protein_coding:DMBT1	3	47	7.114285714285714	0
ENST00000338354.8:protein_coding:DMBT1	3	47	7.114285714285714	0
ENST00000368955.7:protein_coding:DMBT1	3	47	7.114285714285714	0
ENST00000368909.7:protein_coding:DMBT1	3	47	7.114285714285714	0
ENST00000471086.3:misc_RNA:RN7SL396P	9	110	7.022043969102794	0
ENST00000645843.1:protein_coding:ABHD18	1	21	7.0	0
ENST00000424728.5:protein_coding:FSIP2	2	14	7.0	0
ENST00000563963.1:retained_intron:TUBGCP4	1	7	7.0	7
ENST00000357223.2:protein_coding:HHIPL1	1	14	7.0	0
ENST00000611759.1:protein_coding:FSIP2	2	14	7.0	0
ENST00000534336.1:lincRNA:MALAT1	1	14	7.0	0
ENST00000552142.5:protein_coding:ELK3	1	14	7.0	0
ENST00000330710.9:protein_coding:HHIPL1	1	14	7.0	0
ENST00000332878.8:protein_coding:MACC1	1	21	7.0	0
ENST00000412681.2:protein_coding:NRGN	2	14	7.0	0
ENST00000291478.9:protein_coding:KALRN	1	7	7.0	7
ENST00000374023.7:protein_coding:C6orf106	1	14	7.0	0
ENST00000228741.7:protein_coding:ELK3	1	14	7.0	0
ENST00000374026.7:protein_coding:C6orf106	1	14	7.0	0
ENST00000400331.9:protein_coding:MACC1	1	21	7.0	0
ENST00000589011.1:protein_coding:MACC1	1	21	7.0	0
ENST00000528480.1:lincRNA:AC024475.1	1	7	7.0	7
ENST00000339362.9:protein_coding:NEO1	1	14	7.0	0
ENST00000638356.1:antisense:AD000090.1	6	7	7.0	7
ENST00000300131.7:protein_coding:NAB2	1	21	7.0	0
ENST00000465384.5:processed_transcript:FUOM	1	7	7.0	7
ENST00000516864.1:rRNA_pseudogene:RNA5SP421	2	7	7.0	7
ENST00000586965.1:protein_coding:SEMA6B	1	14	7.0	0
ENST00000284292.10:protein_coding:NRGN	2	14	7.0	0
ENST00000342556.6:protein_coding:NAB2	1	21	7.0	0
ENST00000382171.2:protein_coding:KRTAP5-1	1	7	7.0	7
ENST00000367577.6:protein_coding:IER5	1	7	7.0	7
ENST00000586582.5:protein_coding:SEMA6B	1	14	7.0	0
ENST00000420470.2:protein_coding:ARHGEF38	1	21	7.0	0
ENST00000555857.1:processed_transcript:NAB2	1	21	7.0	0
ENST00000644974.1:protein_coding:KSR1	2	21	7.0	0
ENST00000506828.1:processed_transcript:ARHGEF38	1	21	7.0	0
ENST00000575524.1:retained_intron:RNF167	1	7	7.0	7
ENST00000473040.6:nonsense_mediated_decay:ABHD18	1	21	7.0	0
ENST00000388795.9:protein_coding:ABHD18	1	21	7.0	0
ENST00000265154.6:protein_coding:ARHGEF38	1	21	7.0	0
ENST00000398988.7:protein_coding:KSR1	2	21	7.0	0
ENST00000329468.3:protein_coding:NPAP1	4	7	7.0	7
ENST00000451853.1:processed_pseudogene:VDAC1P12	1	7	7.0	7
ENST00000541996.5:protein_coding:YTHDF2	1	21	7.0	0
ENST00000644418.1:protein_coding:KSR1	2	21	7.0	0
ENST00000616691.1:lincRNA:MALAT1	1	14	7.0	0
ENST00000394670.8:protein_coding:ZNF207	4	10	7.0	4
ENST00000261908.10:protein_coding:NEO1	1	14	7.0	0
ENST00000366535.3:protein_coding:ADSS	1	7	7.0	7
ENST00000373812.7:protein_coding:YTHDF2	1	21	7.0	0
ENST00000542507.5:protein_coding:YTHDF2	1	21	7.0	0
ENST00000573187.1:antisense:AC016876.1	1	7	7.0	7
ENST00000629058.1:antisense:ABALON	1	7	7.0	7
ENST00000411288.1:misc_RNA:RF00019	9	9	6.833333333333333	5
ENST00000384499.1:snRNA:RNU1-13P	7	92	6.824175824175823	0
ENST00000459503.1:rRNA_pseudogene:RNA5SP103	3	34	6.800000000000001	0
ENST00000469617.3:misc_RNA:RN7SL795P	8	124	6.773306595365419	0
ENST00000463926.3:misc_RNA:RN7SL43P	8	124	6.773306595365419	0
ENST00000582522.2:misc_RNA:RN7SL300P	8	124	6.773306595365419	0
ENST00000404138.5:protein_coding:ZBTB40	1	20	6.666666666666667	0
ENST00000450964.1:protein_coding:DCAF12	1	20	6.666666666666667	0
ENST00000375647.4:protein_coding:ZBTB40	1	20	6.666666666666667	0
ENST00000640868.1:protein_coding:C2orf81	1	20	6.666666666666667	0
ENST00000595661.5:protein_coding:ZNF473	1	20	6.666666666666667	0
ENST00000228506.7:protein_coding:MLEC	1	20	6.666666666666667	0
ENST00000374651.8:protein_coding:ZBTB40	1	20	6.666666666666667	0
ENST00000597244.1:retained_intron:MED26	1	20	6.666666666666667	0
ENST00000519898.5:lincRNA:CARMN	1	20	6.666666666666667	0
ENST00000412616.2:protein_coding:MLEC	1	20	6.666666666666667	0
ENST00000611692.4:protein_coding:MED26	1	20	6.666666666666667	0
ENST00000517883.2:nonsense_mediated_decay:AC005041.1	1	20	6.666666666666667	0
ENST00000505254.6:lincRNA:CARMN	1	20	6.666666666666667	0
ENST00000270617.7:protein_coding:ZNF473	1	20	6.666666666666667	0
ENST00000602964.1:lincRNA:CARMN	1	20	6.666666666666667	0
ENST00000535656.1:protein_coding:MLEC	1	20	6.666666666666667	0
ENST00000391821.6:protein_coding:ZNF473	1	20	6.666666666666667	0
ENST00000361264.8:protein_coding:DCAF12	1	20	6.666666666666667	0
ENST00000640331.1:protein_coding:C2orf81	1	20	6.666666666666667	0
ENST00000396990.6:protein_coding:DCAF12	1	20	6.666666666666667	0
ENST00000263390.7:protein_coding:MED26	1	20	6.666666666666667	0
ENST00000605806.1:snRNA:RF00003	7	88	6.518478260869565	0
ENST00000481123.1:processed_transcript:FMC1	2	13	6.5	0
ENST00000360816.7:protein_coding:FAM217B	1	13	6.5	0
ENST00000375258.8:protein_coding:METTL8	1	13	6.5	0
ENST00000513607.2:retained_intron:SLC6A18	1	13	6.5	0
ENST00000358293.7:protein_coding:FAM217B	1	13	6.5	0
ENST00000257897.7:protein_coding:AGAP2	1	13	6.5	0
ENST00000488886.1:processed_transcript:FMC1	2	13	6.5	0
ENST00000612742.4:protein_coding:METTL8	1	13	6.5	0
ENST00000485156.1:processed_transcript:FAM208A	1	13	6.5	0
ENST00000397906.6:protein_coding:TTC28	1	13	6.5	0
ENST00000488384.1:retained_intron:ERGIC3	2	13	6.5	0
ENST00000328568.9:protein_coding:AGAP2	1	13	6.5	0
ENST00000531613.1:protein_coding:PCDHA8	8	13	6.5	0
ENST00000378123.4:protein_coding:PCDHA8	8	13	6.5	0
ENST00000612946.4:protein_coding:TTC28	1	13	6.5	0
ENST00000493960.6:protein_coding:FAM208A	1	13	6.5	0
ENST00000324642.3:protein_coding:SLC6A18	1	13	6.5	0
ENST00000442139.5:protein_coding:ERGIC3	2	13	6.5	0
ENST00000574331.5:retained_intron:SRRM2	1	19	6.333333333333333	0
ENST00000354755.5:protein_coding:CCDC81	1	19	6.333333333333333	0
ENST00000378609.8:protein_coding:GNB1	2	19	6.333333333333333	0
ENST00000445632.6:protein_coding:CCDC81	1	19	6.333333333333333	0
ENST00000570539.1:protein_coding:SRRM2	1	19	6.333333333333333	0
ENST00000610897.4:protein_coding:GNB1	2	19	6.333333333333333	0
ENST00000615252.4:protein_coding:GNB1	2	19	6.333333333333333	0
ENST00000365186.1:rRNA_pseudogene:RNA5SP19	4	12	6.333333333333333	1
ENST00000532466.5:retained_intron:CCDC81	1	19	6.333333333333333	0
ENST00000364473.1:misc_RNA:RF00019	3	16	6.166666666666667	1
ENST00000485530.5:retained_intron:TRA2B	2	13	6.111111111111111	0
ENST00000453386.6:protein_coding:TRA2B	2	13	6.111111111111111	0
ENST00000430257.1:processed_pseudogene:CBX3P6	1	6	6.0	6
ENST00000493000.5:processed_transcript:FYB2	1	18	6.0	0
ENST00000538239.5:nonsense_mediated_decay:LRP6	1	18	6.0	0
ENST00000604841.5:protein_coding:TAF15	1	12	6.0	0
ENST00000409757.8:protein_coding:TBC1D14	2	30	6.0	0
ENST00000525013.1:retained_intron:CAPN1	1	6	6.0	6
ENST00000636450.1:bidirectional_promoter_lncRNA:AL807742.1	1	6	6.0	6
ENST00000255192.7:protein_coding:BHMT2	1	12	6.0	0
ENST00000392627.5:protein_coding:GPRC5C	1	6	6.0	6
ENST00000265239.10:protein_coding:IQCG	1	12	6.0	0
ENST00000447246.1:protein_coding:LRPPRC	1	24	6.0	0
ENST00000568903.5:retained_intron:TNRC6A	3	6	6.0	6
ENST00000448507.5:protein_coding:TBC1D14	2	30	6.0	0
ENST00000248244.5:protein_coding:TICAM1	2	12	6.0	0
ENST00000493624.1:retained_intron:IQCG	1	12	6.0	0
ENST00000484327.1:processed_transcript:FYB2	1	18	6.0	0
ENST00000369295.3:protein_coding:ADRB1	5	6	6.0	6
ENST00000428039.1:processed_pseudogene:NPM1P24	1	12	6.0	0
ENST00000648095.1:protein_coding:CD300A	1	12	6.0	0
ENST00000265354.5:protein_coding:SRF	1	6	6.0	6
ENST00000621756.1:protein_coding:TICAM1	2	12	6.0	0
ENST00000261349.8:protein_coding:LRP6	1	18	6.0	0
ENST00000521567.1:protein_coding:BHMT2	1	12	6.0	0
ENST00000605844.5:protein_coding:TAF15	1	12	6.0	0
ENST00000409946.5:protein_coding:LRPPRC	1	24	6.0	0
ENST00000265162.9:protein_coding:ENPEP	2	12	6.0	0
ENST00000343433.6:protein_coding:FYB2	1	18	6.0	0
ENST00000260665.11:protein_coding:LRPPRC	1	24	6.0	0
ENST00000543091.1:protein_coding:LRP6	1	18	6.0	0
ENST00000410292.1:misc_RNA:RF00019	4	6	6.0	6
ENST00000522346.1:retained_intron:ZNF419	1	6	6.0	6
ENST00000360141.7:protein_coding:CD300A	1	12	6.0	0
ENST00000410031.5:protein_coding:TBC1D14	2	30	6.0	0
ENST00000451522.6:protein_coding:TBC1D14	2	30	6.0	0
ENST00000446947.6:protein_coding:TBC1D14	2	30	6.0	0
ENST00000409659.5:protein_coding:LRPPRC	1	24	6.0	0
ENST00000590996.5:protein_coding:NBR1	3	18	5.999999999999999	0
ENST00000341165.10:protein_coding:NBR1	3	18	5.999999999999999	0
ENST00000589872.1:protein_coding:NBR1	3	18	5.999999999999999	0
ENST00000431367.6:protein_coding:IKZF4	2	35	5.833333333333334	0
ENST00000551103.5:nonsense_mediated_decay:IKZF4	2	35	5.833333333333334	0
ENST00000547167.5:protein_coding:IKZF4	2	35	5.833333333333334	0
ENST00000547791.2:protein_coding:IKZF4	2	35	5.833333333333334	0
ENST00000551124.5:retained_intron:IKZF4	2	35	5.833333333333334	0
ENST00000262032.9:protein_coding:IKZF4	2	35	5.833333333333334	0
ENST00000360426.8:protein_coding:STAU1	3	49	5.777777777777778	0
ENST00000340954.11:protein_coding:STAU1	3	49	5.777777777777778	0
ENST00000347458.9:protein_coding:STAU1	3	49	5.777777777777778	0
ENST00000371792.5:protein_coding:STAU1	3	49	5.777777777777778	0
ENST00000371856.6:protein_coding:STAU1	3	49	5.777777777777778	0
ENST00000614381.4:protein_coding:STAU1	3	49	5.777777777777778	0
ENST00000371828.7:protein_coding:STAU1	3	49	5.777777777777778	0
ENST00000371802.5:protein_coding:STAU1	3	49	5.777777777777778	0
ENST00000384070.1:misc_RNA:RF00019	8	155	5.744273882177108	1
ENST00000368956.6:protein_coding:DMBT1	2	40	5.714285714285714	0
ENST00000330163.8:protein_coding:DMBT1	2	40	5.714285714285714	0
ENST00000362676.1:misc_RNA:RF00019	1	17	5.666666666666667	0
ENST00000364501.1:misc_RNA:RF00019	1	17	5.666666666666667	0
ENST00000377867.7:protein_coding:ASB10	1	17	5.666666666666667	0
ENST00000420175.2:protein_coding:ASB10	1	17	5.666666666666667	0
ENST00000497944.1:processed_pseudogene:RPL36AP45	1	17	5.666666666666667	0
ENST00000384695.1:misc_RNA:RF00019	1	17	5.666666666666667	0
ENST00000275838.5:protein_coding:ASB10	1	17	5.666666666666667	0
ENST00000466725.1:processed_pseudogene:AC011476.1	1	17	5.666666666666667	0
ENST00000485521.1:processed_pseudogene:RPL36AP48	1	17	5.666666666666667	0
ENST00000479992.5:retained_intron:RPL13A	3	33	5.666666666666666	0
ENST00000315073.9:protein_coding:TRIM41	2	28	5.6	0
ENST00000503114.1:nonsense_mediated_decay:TRIM41	2	28	5.6	0
ENST00000508930.1:retained_intron:TRIM41	2	28	5.6	0
ENST00000351937.9:protein_coding:TRIM41	2	28	5.6	0
ENST00000515223.1:retained_intron:TRIM41	2	28	5.6	0
ENST00000224237.9:protein_coding:VIM	2	22	5.5	0
ENST00000485101.5:retained_intron:EIF4A2	1	22	5.5	0
ENST00000592334.1:protein_coding:RAB27B	1	11	5.5	0
ENST00000487938.5:nonsense_mediated_decay:VIM	2	22	5.5	0
ENST00000475653.5:retained_intron:EIF4A2	1	22	5.5	0
ENST00000568028.1:protein_coding:ZNF747	1	11	5.5	0
ENST00000544301.6:protein_coding:VIM	2	22	5.5	0
ENST00000492136.1:retained_intron:UBP1	1	11	5.5	0
ENST00000490112.1:retained_intron:UBP1	1	11	5.5	0
ENST00000511899.1:lincRNA:LINC02485	1	11	5.5	0
ENST00000485947.1:processed_transcript:VIM	2	22	5.5	0
ENST00000574285.2:protein_coding:C16orf72	1	11	5.5	0
ENST00000554357.5:protein_coding:TRIP11	1	11	5.5	0
ENST00000327827.11:protein_coding:C16orf72	1	11	5.5	0
ENST00000364578.1:snoRNA:SNORA63C	1	22	5.5	0
ENST00000506412.1:lincRNA:LINC02485	1	11	5.5	0
ENST00000252799.3:protein_coding:ZNF747	1	11	5.5	0
ENST00000616743.1:protein_coding:BASP1	1	11	5.5	0
ENST00000509344.1:nonsense_mediated_decay:ENPEP	1	11	5.5	0
ENST00000262094.9:protein_coding:RAB27B	1	11	5.5	0
ENST00000322611.3:protein_coding:BASP1	1	11	5.5	0
ENST00000267622.8:protein_coding:TRIP11	1	11	5.5	0
ENST00000363450.1:snoRNA:SNORA63	1	22	5.5	0
ENST00000282466.3:protein_coding:IGSF10	1	27	5.4	0
ENST00000330263.4:protein_coding:MRTO4	1	16	5.333333333333333	0
ENST00000402538.7:protein_coding:RASGRP3	1	16	5.333333333333333	0
ENST00000356575.8:protein_coding:MEGF6	1	16	5.333333333333333	0
ENST00000439742.6:protein_coding:MXD3	2	16	5.333333333333333	0
ENST00000485002.6:nonsense_mediated_decay:MEGF6	1	16	5.333333333333333	0
ENST00000403687.7:protein_coding:RASGRP3	1	16	5.333333333333333	0
ENST00000613767.4:processed_transcript:PIP4K2B	1	16	5.333333333333333	0
ENST00000493700.1:processed_transcript:MRTO4	1	16	5.333333333333333	0
ENST00000423571.6:protein_coding:MXD3	2	16	5.333333333333333	0
ENST00000407811.5:protein_coding:RASGRP3	1	16	5.333333333333333	0
ENST00000503782.1:retained_intron:MXD3	2	16	5.333333333333333	0
ENST00000294599.8:protein_coding:MEGF6	1	16	5.333333333333333	0
ENST00000586758.1:processed_pseudogene:AP001357.2	1	16	5.333333333333333	0
ENST00000619039.4:protein_coding:PIP4K2B	1	16	5.333333333333333	0
ENST00000617781.1:processed_transcript:PIP4K2B	1	16	5.333333333333333	0
ENST00000617626.1:snRNA:RF00003	5	82	5.291351540616247	0
ENST00000498032.5:lincRNA:AC112487.1	3	35	5.25	0
ENST00000367333.6:protein_coding:TMEM9	1	26	5.2	0
ENST00000367332.5:protein_coding:TMEM9	1	26	5.2	0
ENST00000467020.5:processed_transcript:RPL10A	1	26	5.2	0
ENST00000478340.2:processed_transcript:RPL10A	1	26	5.2	0
ENST00000367330.5:protein_coding:TMEM9	1	26	5.2	0
ENST00000464112.5:processed_transcript:RPL10A	1	26	5.2	0
ENST00000367334.9:protein_coding:TMEM9	1	26	5.2	0
ENST00000322203.6:protein_coding:RPL10A	1	26	5.2	0
ENST00000472730.1:processed_pseudogene:RPL10AP6	1	26	5.2	0
ENST00000472411.1:processed_transcript:TMEM9	1	26	5.2	0
ENST00000464971.1:misc_RNA:RN7SL308P	7	90	5.1836601307189545	0
ENST00000377803.3:protein_coding:HIST1H4C	2	15	5.166666666666667	0
ENST00000362813.1:misc_RNA:RN7SKP185	2	21	5.15	0
ENST00000365188.1:misc_RNA:RN7SKP80	2	21	5.15	0
ENST00000563913.5:retained_intron:PHKG2	2	36	5.142857142857143	0
ENST00000424889.7:protein_coding:PHKG2	2	36	5.142857142857143	0
ENST00000565924.5:protein_coding:PHKG2	2	36	5.142857142857143	0
ENST00000565897.5:protein_coding:PHKG2	2	36	5.142857142857143	0
ENST00000563588.5:protein_coding:PHKG2	2	36	5.142857142857143	0
ENST00000569684.1:retained_intron:PHKG2	2	36	5.142857142857143	0
ENST00000328273.11:protein_coding:PHKG2	2	36	5.142857142857143	0
ENST00000384619.1:snRNA:RNVU1-17	5	67	5.1268115942028984	0
ENST00000585453.5:retained_intron:SARM1	1	20	5.0	0
ENST00000307859.4:protein_coding:TRIM40	2	15	5.0	0
ENST00000586803.1:retained_intron:CALR	2	10	5.0	0
ENST00000578223.1:retained_intron:PER1	1	15	5.0	0
ENST00000627368.2:protein_coding:DCTN4	1	20	5.0	0
ENST00000396581.5:protein_coding:TRIM40	2	15	5.0	0
ENST00000383263.6:protein_coding:CHRM5	1	10	5.0	0
ENST00000446090.6:protein_coding:DCTN4	1	20	5.0	0
ENST00000316448.9:protein_coding:CALR	2	10	5.0	0
ENST00000363312.1:misc_RNA:RF00024	1	10	5.0	0
ENST00000261890.6:protein_coding:RAB11A	1	15	5.0	0
ENST00000447998.6:protein_coding:DCTN4	1	20	5.0	0
ENST00000362735.1:misc_RNA:RNY4P24	2	5	5.0	5
ENST00000314328.13:protein_coding:SPECC1L	1	10	5.0	0
ENST00000309033.4:protein_coding:UBXN2A	1	5	5.0	5
ENST00000557872.1:protein_coding:CHRM5	1	10	5.0	0
ENST00000547260.5:retained_intron:ADCY6	1	20	5.0	0
ENST00000540957.1:retained_intron:FERMT3	1	10	5.0	0
ENST00000365157.1:misc_RNA:RF00019	3	5	5.0	5
ENST00000614910.5:protein_coding:PTGS1	1	10	5.0	0
ENST00000435706.6:protein_coding:TOP2B	1	15	5.0	0
ENST00000437398.5:protein_coding:SPECC1L	1	10	5.0	0
ENST00000376724.6:protein_coding:TRIM40	2	15	5.0	0
ENST00000418474.1:antisense:AC009506.1	1	5	5.0	5
ENST00000238831.8:protein_coding:YIPF4	1	10	5.0	0
ENST00000541326.5:retained_intron:FERMT3	1	10	5.0	0
ENST00000413971.5:nonsense_mediated_decay:TOP2B	1	15	5.0	0
ENST00000365138.1:misc_RNA:RF00019	4	5	5.0	5
ENST00000362012.7:protein_coding:PTGS1	1	10	5.0	0
ENST00000585482.5:protein_coding:SARM1	1	20	5.0	0
ENST00000482827.1:processed_transcript:ZDHHC15	1	5	5.0	5
ENST00000418539.2:scRNA:BCYRN1	1	10	5.0	0
ENST00000264331.8:protein_coding:TOP2B	1	15	5.0	0
ENST00000529681.5:protein_coding:MUC5B	1	5	5.0	5
ENST00000596209.3:protein_coding:ZNF99	1	15	5.0	0
ENST00000621029.4:protein_coding:SEMA3B	1	5	5.0	5
ENST00000582323.1:nonsense_mediated_decay:SARM1	1	20	5.0	0
ENST00000602385.1:lincRNA:TERC	1	10	5.0	0
ENST00000379061.8:processed_transcript:SARM1	1	20	5.0	0
ENST00000455883.2:protein_coding:CSMD3	12	20	4.95	0
ENST00000343508.7:protein_coding:CSMD3	12	20	4.95	0
ENST00000339701.7:protein_coding:CSMD3	12	20	4.95	0
ENST00000297405.9:protein_coding:CSMD3	12	20	4.95	0
ENST00000384446.1:snRNA:RNU1-67P	8	70	4.766692546583852	0
ENST00000509849.5:nonsense_mediated_decay:CPLANE1	1	19	4.75	0
ENST00000425232.6:protein_coding:CPLANE1	1	19	4.75	0
ENST00000508244.5:protein_coding:CPLANE1	1	19	4.75	0
ENST00000514429.5:protein_coding:CPLANE1	1	19	4.75	0
ENST00000441655.2:transcribed_processed_pseudogene:RPL13P5	1	14	4.666666666666667	0
ENST00000522676.5:protein_coding:STPG2	1	14	4.666666666666667	0
ENST00000412023.5:processed_transcript:RPL13P5	1	14	4.666666666666667	0
ENST00000377745.3:protein_coding:HIST1H4B	1	14	4.666666666666667	0
ENST00000573866.2:lincRNA:AC007952.4	7	66	4.666666666666667	0
ENST00000489647.4:protein_coding:POLR1D	1	14	4.666666666666667	0
ENST00000421824.1:processed_transcript:RPL13P5	1	14	4.666666666666667	0
ENST00000636952.1:processed_transcript:POLR1D	1	14	4.666666666666667	0
ENST00000262418.11:protein_coding:SLC4A1	1	14	4.666666666666667	0
ENST00000399246.3:protein_coding:SLC4A1	1	14	4.666666666666667	0
ENST00000498270.1:retained_intron:SLC4A1	1	14	4.666666666666667	0
ENST00000261822.4:protein_coding:BCL7A	2	14	4.666666666666666	0
ENST00000538010.5:protein_coding:BCL7A	2	14	4.666666666666666	0
ENST00000474863.5:processed_transcript:AIDA	3	13	4.666666666666666	0
ENST00000340020.10:protein_coding:AIDA	3	13	4.666666666666666	0
ENST00000432926.2:retained_intron:BCL7A	2	14	4.666666666666666	0
ENST00000384333.1:misc_RNA:RF00019	4	25	4.6	4
ENST00000384106.1:snRNA:RNU6-20P	4	10	4.5	4
ENST00000320481.10:protein_coding:ARHGAP21	1	27	4.5	0
ENST00000430254.1:protein_coding:TRAK2	1	9	4.5	0
ENST00000612832.4:protein_coding:ARHGAP21	1	27	4.5	0
ENST00000294517.10:protein_coding:AZIN2	1	9	4.5	0
ENST00000423113.5:protein_coding:ITGB1	1	18	4.5	0
ENST00000450116.6:protein_coding:RPS21	1	18	4.5	0
ENST00000334063.5:protein_coding:KRTAP19-3	1	9	4.5	0
ENST00000478635.5:processed_transcript:AZIN2	1	9	4.5	0
ENST00000475226.1:retained_intron:HBB	1	18	4.5	0
ENST00000370562.1:protein_coding:RPS21	1	18	4.5	0
ENST00000391323.1:rRNA_pseudogene:RNA5SP397	1	9	4.5	0
ENST00000638156.1:nonsense_mediated_decay:ARHGAP21	1	27	4.5	0
ENST00000492356.2:processed_transcript:RPS21	1	18	4.5	0
ENST00000302278.7:protein_coding:ITGB1	1	18	4.5	0
ENST00000332624.7:protein_coding:TRAK2	1	9	4.5	0
ENST00000616122.4:protein_coding:SYNCRIP	2	9	4.5	0
ENST00000355238.10:protein_coding:SYNCRIP	2	9	4.5	0
ENST00000390689.2:protein_coding:KRTAP19-1	1	9	4.5	0
ENST00000401578.2:processed_pseudogene:AL591135.1	1	27	4.5	0
ENST00000596032.1:processed_pseudogene:AC022149.1	1	18	4.5	0
ENST00000343986.8:protein_coding:RPS21	1	18	4.5	0
ENST00000486374.5:retained_intron:ARHGAP21	1	27	4.5	0
ENST00000299335.7:protein_coding:COX11	2	9	4.5	0
ENST00000396432.6:protein_coding:ARHGAP21	1	27	4.5	0
ENST00000576370.5:nonsense_mediated_decay:COX11	2	9	4.5	0
ENST00000396033.6:protein_coding:ITGB1	1	18	4.5	0
ENST00000395465.3:protein_coding:CALML4	1	22	4.4	0
ENST00000639952.1:protein_coding:KCNH1	1	22	4.4	0
ENST00000638026.1:processed_transcript:AC107871.1	1	22	4.4	0
ENST00000638960.1:nonsense_mediated_decay:KCNH1	1	22	4.4	0
ENST00000540479.5:protein_coding:CALML4	1	22	4.4	0
ENST00000452769.3:antisense:DLX6-AS1	1	22	4.4	0
ENST00000430027.3:antisense:DLX6-AS1	1	22	4.4	0
ENST00000605417.5:antisense:DLX6-AS1	1	22	4.4	0
ENST00000395463.2:nonsense_mediated_decay:CALML4	1	22	4.4	0
ENST00000431497.6:antisense:DLX6-AS1	1	22	4.4	0
ENST00000640528.1:nonsense_mediated_decay:KCNH1	1	22	4.4	0
ENST00000271751.9:protein_coding:KCNH1	1	22	4.4	0
ENST00000437331.3:antisense:DLX6-AS1	1	22	4.4	0
ENST00000322357.8:protein_coding:ZBTB7A	1	22	4.4	0
ENST00000640625.1:protein_coding:KCNH1	1	22	4.4	0
ENST00000411315.1:snRNA:RNU2-64P	5	67	4.34927536231884	1
ENST00000263094.10:protein_coding:ABCA7	1	13	4.333333333333333	0
ENST00000408569.2:snoRNA:RF00012	1	13	4.333333333333333	0
ENST00000433129.5:protein_coding:ABCA7	1	13	4.333333333333333	0
ENST00000435683.6:protein_coding:ABCA7	1	13	4.333333333333333	0
ENST00000619178.1:snoRNA:SNORD3D	6	64	4.266666666666667	0
ENST00000630092.1:snoRNA:SNORD3D	6	64	4.266666666666667	0
ENST00000543726.1:protein_coding:RARG	3	22	4.25	0
ENST00000371204.3:protein_coding:CYP2J2	1	17	4.25	0
ENST00000425354.6:protein_coding:RARG	3	22	4.25	0
ENST00000370372.6:protein_coding:BLOC1S2	1	17	4.25	0
ENST00000338144.7:protein_coding:ENOX2	1	17	4.25	0
ENST00000570784.1:protein_coding:CNTROB	1	17	4.25	0
ENST00000394363.5:protein_coding:ENOX2	1	17	4.25	0
ENST00000441611.5:protein_coding:BLOC1S2	1	17	4.25	0
ENST00000432489.5:protein_coding:ENOX2	1	17	4.25	0
ENST00000469406.6:nonsense_mediated_decay:CYP2J2	1	17	4.25	0
ENST00000614731.4:protein_coding:BLOC1S2	1	17	4.25	0
ENST00000492263.1:processed_transcript:ENOX2	1	17	4.25	0
ENST00000468257.2:nonsense_mediated_decay:CYP2J2	1	17	4.25	0
ENST00000563694.5:protein_coding:CNTROB	1	17	4.25	0
ENST00000618916.4:protein_coding:BLOC1S2	1	17	4.25	0
ENST00000394426.5:protein_coding:RARG	3	22	4.25	0
ENST00000543762.5:processed_transcript:RARG	3	22	4.25	0
ENST00000338561.9:protein_coding:RARG	3	22	4.25	0
ENST00000492633.5:retained_intron:CYP2J2	1	17	4.25	0
ENST00000570782.1:protein_coding:CNTROB	1	17	4.25	0
ENST00000380262.7:protein_coding:CNTROB	1	17	4.25	0
ENST00000613023.1:snRNA:RNVU1-19	6	59	4.05053492969094	0
ENST00000485467.3:misc_RNA:RN7SL634P	5	74	4.033333333333333	0
ENST00000357901.4:protein_coding:ZNF441	3	4	4.0	4
ENST00000512782.1:processed_transcript:AC138409.2	1	4	4.0	4
ENST00000382247.5:protein_coding:DCAF16	1	8	4.0	0
ENST00000538427.5:protein_coding:TAB2	1	20	4.0	0
ENST00000393350.1:protein_coding:MAF	1	8	4.0	0
ENST00000473978.5:retained_intron:PCYT1A	1	8	4.0	0
ENST00000344528.8:protein_coding:SH3BP4	1	16	4.0	0
ENST00000326245.3:protein_coding:ITLN1	1	16	4.0	0
ENST00000227349.6:protein_coding:JHY	1	8	4.0	0
ENST00000615806.4:protein_coding:SDK1	1	16	4.0	0
ENST00000433060.2:protein_coding:AMOTL1	1	12	4.0	0
ENST00000354376.3:lincRNA:C9orf163	1	8	4.0	0
ENST00000619017.1:antisense:AC007686.3	1	4	4.0	4
ENST00000490489.1:processed_transcript:ITLN2	1	16	4.0	0
ENST00000307257.10:protein_coding:JHY	1	8	4.0	0
ENST00000491939.6:protein_coding:TXNRD2	1	12	4.0	0
ENST00000464077.1:processed_transcript:ITLN1	1	16	4.0	0
ENST00000355341.8:protein_coding:ZFYVE19	2	12	4.0	0
ENST00000368029.3:protein_coding:ITLN2	1	16	4.0	0
ENST00000377038.7:protein_coding:DFFA	1	8	4.0	0
ENST00000517013.1:misc_RNA:RF00019	3	4	4.0	4
ENST00000624931.1:TEC:PCF11	1	4	4.0	4
ENST00000409212.5:protein_coding:SH3BP4	1	16	4.0	0
ENST00000466611.1:processed_transcript:SDK1	1	16	4.0	0
ENST00000299004.13:protein_coding:AMOTL1	1	12	4.0	0
ENST00000489601.1:processed_transcript:SH3BP4	1	16	4.0	0
ENST00000483977.5:retained_intron:MRPS6	4	4	4.0	4
ENST00000636456.1:protein_coding:TAB2	1	20	4.0	0
ENST00000324501.9:protein_coding:PSEN1	1	4	4.0	4
ENST00000570108.5:protein_coding:ZFYVE19	2	12	4.0	0
ENST00000637181.1:protein_coding:TAB2	1	20	4.0	0
ENST00000411591.5:protein_coding:PCYT1A	1	8	4.0	0
ENST00000377060.7:protein_coding:CNNM3	1	8	4.0	0
ENST00000444916.5:protein_coding:SH3BP4	1	16	4.0	0
ENST00000367456.5:protein_coding:TAB2	1	20	4.0	0
ENST00000384198.1:misc_RNA:RF00019	2	12	4.0	0
ENST00000404826.6:protein_coding:SDK1	1	16	4.0	0
ENST00000646640.1:protein_coding:TBL1X	1	8	4.0	0
ENST00000338146.6:protein_coding:SPRYD4	1	12	4.0	0
ENST00000470466.5:nonsense_mediated_decay:TAB2	1	20	4.0	0
ENST00000621707.1:lincRNA:AJ011932.1	3	4	4.0	4
ENST00000317829.12:protein_coding:AMOTL1	1	12	4.0	0
ENST00000389531.7:protein_coding:SDK1	1	16	4.0	0
ENST00000564258.5:protein_coding:ZFYVE19	2	12	4.0	0
ENST00000610036.1:lincRNA:AC012360.3	2	4	4.0	4
ENST00000395003.5:protein_coding:JADE2	1	4	4.0	4
ENST00000514661.1:lincRNA:FOXD1-AS1	4	4	4.0	4
ENST00000648809.1:lincRNA:LINC02196	1	8	4.0	0
ENST00000326043.4:protein_coding:MAF	1	8	4.0	0
ENST00000624034.1:lincRNA:C9orf163	1	8	4.0	0
ENST00000305510.3:protein_coding:CNNM3	1	8	4.0	0
ENST00000334363.14:protein_coding:TXNRD2	1	12	4.0	0
ENST00000579003.1:antisense:AC004687.1	1	4	4.0	4
ENST00000355765.10:protein_coding:PRPF39	1	27	3.857142857142857	0
ENST00000554081.5:nonsense_mediated_decay:PRPF39	1	27	3.857142857142857	0
ENST00000477626.5:retained_intron:PRPF39	1	27	3.857142857142857	0
ENST00000554439.5:nonsense_mediated_decay:PRPF39	1	27	3.857142857142857	0
ENST00000424478.5:nonsense_mediated_decay:PRPF39	1	27	3.857142857142857	0
ENST00000554785.1:retained_intron:PRPF39	1	27	3.857142857142857	0
ENST00000554429.5:nonsense_mediated_decay:PRPF39	1	27	3.857142857142857	0
ENST00000597643.5:nonsense_mediated_decay:ANO8	2	33	3.8333333333333335	0
ENST00000347027.10:protein_coding:ITGA7	1	23	3.8333333333333335	0
ENST00000452168.6:protein_coding:ITGA7	1	23	3.8333333333333335	0
ENST00000554327.5:nonsense_mediated_decay:ITGA7	1	23	3.8333333333333335	0
ENST00000553804.5:protein_coding:ITGA7	1	23	3.8333333333333335	0
ENST00000159087.6:protein_coding:ANO8	2	33	3.8333333333333335	0
ENST00000257879.10:protein_coding:ITGA7	1	23	3.8333333333333335	0
ENST00000555728.5:protein_coding:ITGA7	1	23	3.8333333333333335	0
ENST00000389171.4:retained_intron:FLCN	1	19	3.8	0
ENST00000389169.9:protein_coding:FLCN	1	19	3.8	0
ENST00000427497.3:nonsense_mediated_decay:AC055811.2	1	19	3.8	0
ENST00000558004.1:protein_coding:ADAM10	1	19	3.8	0
ENST00000560608.5:processed_transcript:ADAM10	1	19	3.8	0
ENST00000285071.8:protein_coding:FLCN	1	19	3.8	0
ENST00000417064.1:protein_coding:FLCN	1	19	3.8	0
ENST00000558733.5:processed_transcript:ADAM10	1	19	3.8	0
ENST00000371250.3:protein_coding:PLPP3	1	19	3.8	0
ENST00000306984.7:protein_coding:MPLKIP	3	21	3.8	1
ENST00000410361.1:snRNA:RNU2-36P	3	30	3.782608695652174	0
ENST00000550402.5:protein_coding:CMKLR1	1	15	3.75	0
ENST00000324662.7:protein_coding:CD19	1	15	3.75	0
ENST00000565089.5:retained_intron:CD19	1	15	3.75	0
ENST00000412676.5:protein_coding:CMKLR1	1	15	3.75	0
ENST00000567541.5:protein_coding:CD19	1	15	3.75	0
ENST00000312143.11:protein_coding:CMKLR1	1	15	3.75	0
ENST00000538922.5:protein_coding:CD19	1	15	3.75	0
ENST00000552995.5:protein_coding:CMKLR1	1	15	3.75	0
ENST00000491451.3:misc_RNA:RN7SL242P	5	53	3.7340909090909093	1
ENST00000261652.6:protein_coding:TNFRSF13B	1	11	3.6666666666666665	0
ENST00000596323.1:protein_coding:ZNF334	1	22	3.6666666666666665	0
ENST00000579009.1:retained_intron:TNFRSF13B	1	11	3.6666666666666665	0
ENST00000411913.1:processed_pseudogene:HMGB3P2	1	11	3.6666666666666665	0
ENST00000583789.1:protein_coding:TNFRSF13B	1	11	3.6666666666666665	0
ENST00000615481.4:protein_coding:ZNF334	1	22	3.6666666666666665	0
ENST00000347606.8:protein_coding:ZNF334	1	22	3.6666666666666665	0
ENST00000625284.2:protein_coding:ZNF334	1	22	3.6666666666666665	0
ENST00000593880.1:protein_coding:ZNF334	1	22	3.6666666666666665	0
ENST00000571035.1:protein_coding:ABI3	1	11	3.6666666666666665	0
ENST00000355727.3:protein_coding:AIDA	1	11	3.6666666666666665	0
ENST00000505204.1:retained_intron:ZFR	1	11	3.6666666666666665	0
ENST00000265069.12:protein_coding:ZFR	1	11	3.6666666666666665	0
ENST00000419580.6:protein_coding:ABI3	1	11	3.6666666666666665	0
ENST00000457685.6:protein_coding:ZNF334	1	22	3.6666666666666665	0
ENST00000225941.5:protein_coding:ABI3	1	11	3.6666666666666665	0
ENST00000505366.1:retained_intron:ZFR	1	11	3.6666666666666665	0
ENST00000432936.1:unprocessed_pseudogene:AL353997.1	1	18	3.6	0
ENST00000582767.1:processed_pseudogene:YWHAEP3	1	18	3.6	0
ENST00000428754.2:processed_pseudogene:AC015818.7	1	18	3.6	0
ENST00000441958.2:processed_pseudogene:AC087499.6	1	18	3.6	0
ENST00000580066.1:processed_pseudogene:YWHAEP2	1	18	3.6	0
ENST00000517110.1:misc_RNA:RF00019	5	5	3.583333333333333	3
ENST00000384476.1:snRNA:RNVU1-15	1	46	3.5384615384615383	0
ENST00000565642.5:retained_intron:AP1G1	2	21	3.5	0
ENST00000590048.6:protein_coding:UBA2	2	21	3.5	0
ENST00000264229.11:protein_coding:KIAA1211	1	14	3.5	0
ENST00000533015.5:retained_intron:CDCA5	1	14	3.5	0
ENST00000462902.1:retained_intron:CDCA5	1	14	3.5	0
ENST00000419057.5:protein_coding:TRAF2	2	21	3.5	0
ENST00000469701.1:processed_transcript:TRAF2	2	21	3.5	0
ENST00000246548.8:protein_coding:UBA2	2	21	3.5	0
ENST00000586313.1:nonsense_mediated_decay:UBA2	2	21	3.5	0
ENST00000305544.8:protein_coding:LAMB2	1	14	3.5	0
ENST00000592672.2:retained_intron:UBA2	2	21	3.5	0
ENST00000607361.5:nonsense_mediated_decay:UBA2	2	21	3.5	0
ENST00000576530.2:retained_intron:TM4SF5	1	14	3.5	0
ENST00000247668.6:protein_coding:TRAF2	2	21	3.5	0
ENST00000503141.1:nonsense_mediated_decay:TRIML2	1	14	3.5	0
ENST00000541073.5:protein_coding:KIAA1211	1	14	3.5	0
ENST00000365645.1:misc_RNA:VTRNA1-3	2	7	3.5	0
ENST00000326754.7:protein_coding:TRIML2	1	14	3.5	0
ENST00000273317.4:protein_coding:LIMD1	1	7	3.5	0
ENST00000299980.8:protein_coding:AP1G1	2	21	3.5	0
ENST00000479032.6:retained_intron:CDCA5	1	14	3.5	0
ENST00000417657.1:processed_pseudogene:AP000529.1	1	14	3.5	0
ENST00000397487.3:unprocessed_pseudogene:POTEKP	1	14	3.5	0
ENST00000482854.5:processed_transcript:TRAF2	2	21	3.5	0
ENST00000569748.5:protein_coding:AP1G1	2	21	3.5	0
ENST00000436287.1:processed_pseudogene:ACTBP11	1	14	3.5	0
ENST00000444724.5:protein_coding:CARF	1	7	3.5	0
ENST00000474950.5:processed_transcript:TRAF2	2	21	3.5	0
ENST00000547848.5:protein_coding:POTEG	1	14	3.5	0
ENST00000440097.5:protein_coding:LIMD1	1	7	3.5	0
ENST00000512729.5:protein_coding:TRIML2	1	14	3.5	0
ENST00000565009.5:nonsense_mediated_decay:AP1G1	2	21	3.5	0
ENST00000562934.1:processed_transcript:AP1G1	2	21	3.5	0
ENST00000503475.5:nonsense_mediated_decay:TRIML2	1	14	3.5	0
ENST00000439527.6:protein_coding:UBA2	2	21	3.5	0
ENST00000418109.5:protein_coding:LAMB2	1	14	3.5	0
ENST00000377899.5:protein_coding:PCSK2	2	7	3.5	0
ENST00000262545.6:protein_coding:PCSK2	2	7	3.5	0
ENST00000488638.1:retained_intron:LAMB2	1	14	3.5	0
ENST00000486298.5:processed_transcript:LAMB2	1	14	3.5	0
ENST00000393512.7:protein_coding:AP1G1	2	21	3.5	0
ENST00000434998.5:protein_coding:CARF	1	7	3.5	0
ENST00000429509.5:protein_coding:TRAF2	2	21	3.5	0
ENST00000504228.6:protein_coding:KIAA1211	1	14	3.5	0
ENST00000494227.3:misc_RNA:RN7SL538P	3	34	3.425	0
ENST00000384750.1:misc_RNA:RF00019	6	28	3.420751633986928	1
ENST00000558439.5:nonsense_mediated_decay:AP4E1	1	17	3.4	0
ENST00000261842.9:protein_coding:AP4E1	1	17	3.4	0
ENST00000561441.5:nonsense_mediated_decay:AP4E1	1	17	3.4	0
ENST00000561393.5:nonsense_mediated_decay:AP4E1	1	17	3.4	0
ENST00000560508.1:protein_coding:AP4E1	1	17	3.4	0
ENST00000648844.1:protein_coding:AHCTF1	1	20	3.3333333333333335	0
ENST00000326225.3:protein_coding:AHCTF1	1	20	3.3333333333333335	0
ENST00000470300.5:processed_transcript:AHCTF1	1	20	3.3333333333333335	0
ENST00000517285.1:snoRNA:RF00049	1	10	3.3333333333333335	0
ENST00000503814.1:retained_intron:N4BP2L2	1	10	3.3333333333333335	0
ENST00000596039.1:protein_coding:MZF1	1	10	3.3333333333333335	0
ENST00000635916.1:processed_transcript:GABRA1	1	20	3.3333333333333335	0
ENST00000601575.5:nonsense_mediated_decay:ACP7	1	10	3.3333333333333335	0
ENST00000543214.1:protein_coding:FAM9A	1	20	3.3333333333333335	0
ENST00000402010.6:protein_coding:MARK2	2	7	3.3333333333333335	0
ENST00000649670.1:antisense:AP000813.1	1	20	3.3333333333333335	0
ENST00000420969.1:processed_pseudogene:AHCTF1P1	1	20	3.3333333333333335	0
ENST00000331256.9:protein_coding:ACP7	1	10	3.3333333333333335	0
ENST00000463740.5:processed_transcript:RPL7A	1	10	3.3333333333333335	0
ENST00000362874.1:snoRNA:SNORD36A	1	10	3.3333333333333335	0
ENST00000215057.6:protein_coding:MZF1	1	10	3.3333333333333335	0
ENST00000257836.3:protein_coding:PRRG4	1	20	3.3333333333333335	0
ENST00000482478.5:processed_transcript:COL16A1	1	10	3.3333333333333335	0
ENST00000377810.7:protein_coding:MARK2	2	7	3.3333333333333335	0
ENST00000331479.3:protein_coding:SMDT1	1	10	3.3333333333333335	0
ENST00000373668.7:protein_coding:COL16A1	1	10	3.3333333333333335	0
ENST00000373672.7:protein_coding:COL16A1	1	10	3.3333333333333335	0
ENST00000484235.1:retained_intron:SMDT1	1	10	3.3333333333333335	0
ENST00000483900.1:processed_transcript:AHCTF1	1	20	3.3333333333333335	0
ENST00000380167.8:processed_transcript:ATP6AP1L	1	20	3.3333333333333335	0
ENST00000381003.7:protein_coding:FAM9A	1	20	3.3333333333333335	0
ENST00000493770.1:processed_transcript:TPP2	1	10	3.3333333333333335	0
ENST00000422252.1:nonsense_mediated_decay:SMDT1	1	10	3.3333333333333335	0
ENST00000366508.5:protein_coding:AHCTF1	1	20	3.3333333333333335	0
ENST00000376065.8:protein_coding:TPP2	1	10	3.3333333333333335	0
ENST00000594234.5:protein_coding:MZF1	1	10	3.3333333333333335	0
ENST00000376052.4:protein_coding:TPP2	1	10	3.3333333333333335	0
ENST00000362761.1:snoRNA:SNORD33	1	10	3.3333333333333335	0
ENST00000383932.1:misc_RNA:RF00019	3	4	3.333333333333333	3
ENST00000593105.5:protein_coding:ZNF286A	1	23	3.2857142857142856	0
ENST00000545289.5:protein_coding:ZNF286B	1	23	3.2857142857142856	0
ENST00000464847.6:protein_coding:ZNF286A	1	23	3.2857142857142856	0
ENST00000459274.1:snRNA:RNU1-88P	6	46	3.2857142857142856	0
ENST00000421016.5:protein_coding:ZNF286A	1	23	3.2857142857142856	0
ENST00000578920.1:processed_transcript:ZNF286A	1	23	3.2857142857142856	0
ENST00000395894.6:protein_coding:ZNF286A	1	23	3.2857142857142856	0
ENST00000285274.9:protein_coding:ZNF286B	1	23	3.2857142857142856	0
ENST00000443929.6:antisense:ASMTL-AS1	1	13	3.25	0
ENST00000364419.1:misc_RNA:RN7SKP76	1	13	3.25	0
ENST00000374571.4:protein_coding:PJA1	1	13	3.25	0
ENST00000374584.3:protein_coding:PJA1	1	13	3.25	0
ENST00000425740.7:antisense:ASMTL-AS1	1	13	3.25	0
ENST00000364331.1:misc_RNA:RN7SKP118	1	13	3.25	0
ENST00000361478.1:protein_coding:PJA1	1	13	3.25	0
ENST00000425740.7_PAR_Y:antisense:ASMTL-AS1	1	13	3.25	0
ENST00000374583.1:protein_coding:PJA1	1	13	3.25	0
ENST00000443929.6_PAR_Y:antisense:ASMTL-AS1	1	13	3.25	0
ENST00000365030.1:misc_RNA:RNY1P13	3	42	3.1594771241830064	0
ENST00000464288.5:processed_transcript:BCL7B	2	13	3.1333333333333333	0
ENST00000463858.5:processed_transcript:BCL7B	2	13	3.1333333333333333	0
ENST00000482231.5:processed_transcript:BCL7B	2	13	3.1333333333333333	0
ENST00000497665.5:nonsense_mediated_decay:METTL2B	1	31	3.1	0
ENST00000462662.1:processed_transcript:AC010655.4	1	31	3.1	0
ENST00000482555.5:retained_intron:METTL2B	1	31	3.1	0
ENST00000262432.12:protein_coding:METTL2B	1	31	3.1	0
ENST00000582027.1:retained_intron:METTL2A	1	31	3.1	0
ENST00000480046.5:protein_coding:METTL2B	1	31	3.1	0
ENST00000333483.14:retained_intron:METTL2A	1	31	3.1	0
ENST00000419443.1:protein_coding:METTL2B	1	31	3.1	0
ENST00000616852.1:protein_coding:METTL2A	1	31	3.1	0
ENST00000311506.9:protein_coding:METTL2A	1	31	3.1	0
ENST00000608190.1:lincRNA:AL137796.1	2	3	3.0	3
ENST00000474478.5:processed_transcript:TMEM63A	2	9	3.0	0
ENST00000439234.5:antisense:AC006145.1	1	3	3.0	3
ENST00000531120.5:protein_coding:EIF3M	1	18	3.0	0
ENST00000516408.1:misc_RNA:RF00019	2	3	3.0	3
ENST00000586802.5:protein_coding:HDAC5	1	12	3.0	0
ENST00000539688.1:processed_transcript:RPS29	1	3	3.0	3
ENST00000547918.2:TR_V_gene:TRBV7-1	3	3	3.0	3
ENST00000526267.1:protein_coding:EIF3M	1	18	3.0	0
ENST00000584054.5:retained_intron:EIF4A1	1	12	3.0	0
ENST00000525782.5:nonsense_mediated_decay:EIF3M	1	18	3.0	0
ENST00000287934.3:protein_coding:FZD1	1	6	3.0	0
ENST00000528321.1:processed_pseudogene:THAP12P4	3	3	3.0	3
ENST00000313005.10:protein_coding:BACE1	2	9	3.0	0
ENST00000468546.5:retained_intron:DTX2	3	3	3.0	3
ENST00000363632.1:misc_RNA:RF00019	3	3	3.0	3
ENST00000484742.5:protein_coding:RRNAD1	1	6	3.0	0
ENST00000492033.1:processed_pseudogene:EIF4E2P2	1	3	3.0	3
ENST00000580886.5:retained_intron:EIF4A1	1	12	3.0	0
ENST00000366835.7:protein_coding:TMEM63A	2	9	3.0	0
ENST00000528053.5:protein_coding:BACE1	2	9	3.0	0
ENST00000364153.1:misc_RNA:RNY3P11	3	3	3.0	3
ENST00000364853.2:misc_RNA:RF00019	1	3	3.0	3
ENST00000309982.9:protein_coding:BAALC	1	6	3.0	0
ENST00000476229.5:protein_coding:RRNAD1	1	6	3.0	0
ENST00000386847.1:snoRNA:SNORA48	1	12	3.0	0
ENST00000438105.2:protein_coding:BAALC	1	6	3.0	0
ENST00000524003.1:antisense:OTUD6B-AS1	1	6	3.0	0
ENST00000579085.5:retained_intron:EIF4A1	1	12	3.0	0
ENST00000605408.1:processed_pseudogene:AC068137.2	3	3	3.0	3
ENST00000525054.1:retained_intron:EIF3M	1	18	3.0	0
ENST00000627003.2:antisense:AC004862.1	3	3	3.0	3
ENST00000306481.10:protein_coding:CEP120	1	9	3.0	0
ENST00000337120.9:protein_coding:SH2B1	1	3	3.0	3
ENST00000392937.10:protein_coding:BACE1	2	9	3.0	0
ENST00000384466.1:misc_RNA:RF00019	1	3	3.0	3
ENST00000524896.5:protein_coding:EIF3M	1	18	3.0	0
ENST00000265022.7:protein_coding:DGKG	1	3	3.0	3
ENST00000618550.4:protein_coding:PRR36	1	3	3.0	3
ENST00000306467.9:protein_coding:CEP120	1	9	3.0	0
ENST00000537914.5:protein_coding:TMEM63A	2	9	3.0	0
ENST00000336057.9:protein_coding:HDAC5	1	12	3.0	0
ENST00000494391.3:misc_RNA:RN7SL598P	1	3	3.0	3
ENST00000469941.5:protein_coding:PCNP	1	3	3.0	3
ENST00000225983.10:protein_coding:HDAC5	1	12	3.0	0
ENST00000592385.5:retained_intron:HDAC5	1	12	3.0	0
ENST00000310512.3:protein_coding:MEPCE	1	6	3.0	0
ENST00000524711.5:nonsense_mediated_decay:EIF3M	1	18	3.0	0
ENST00000641461.1:protein_coding:OR10A2	1	6	3.0	0
ENST00000328236.9:protein_coding:CEP120	1	9	3.0	0
ENST00000410718.1:snRNA:RNU2-70P	3	18	2.888888888888889	2
ENST00000377967.8:protein_coding:KDM6A	1	23	2.875	0
ENST00000414389.5:protein_coding:KDM6A	1	23	2.875	0
ENST00000433797.5:protein_coding:KDM6A	1	23	2.875	0
ENST00000543216.5:protein_coding:KDM6A	1	23	2.875	0
ENST00000484732.1:processed_transcript:KDM6A	1	23	2.875	0
ENST00000611820.4:protein_coding:KDM6A	1	23	2.875	0
ENST00000382899.8:protein_coding:KDM6A	1	23	2.875	0
ENST00000536777.5:protein_coding:KDM6A	1	23	2.875	0
ENST00000274140.9:protein_coding:MARCH6	1	20	2.857142857142857	0
ENST00000511802.5:retained_intron:MARCH6	1	20	2.857142857142857	0
ENST00000510792.1:protein_coding:MARCH6	1	20	2.857142857142857	0
ENST00000449913.6:protein_coding:MARCH6	1	20	2.857142857142857	0
ENST00000503788.5:protein_coding:MARCH6	1	20	2.857142857142857	0
ENST00000512449.5:retained_intron:MARCH6	1	20	2.857142857142857	0
ENST00000505253.1:processed_transcript:MARCH6	1	20	2.857142857142857	0
ENST00000365063.1:misc_RNA:RF00019	5	72	2.8512737989065107	0
ENST00000384541.1:misc_RNA:RF00019	5	72	2.8512737989065107	0
ENST00000544440.6:protein_coding:MYCBP2	3	8	2.8333333333333335	0
ENST00000611938.4:protein_coding:FIGNL1	1	17	2.8333333333333335	0
ENST00000395556.6:protein_coding:FIGNL1	1	17	2.8333333333333335	0
ENST00000356889.8:protein_coding:FIGNL1	1	17	2.8333333333333335	0
ENST00000613602.3:protein_coding:FIGNL1	1	17	2.8333333333333335	0
ENST00000615084.4:protein_coding:FIGNL1	1	17	2.8333333333333335	0
ENST00000357337.10:protein_coding:MYCBP2	3	8	2.8333333333333335	0
ENST00000617389.4:protein_coding:FIGNL1	1	17	2.8333333333333335	0
ENST00000520709.5:nonsense_mediated_decay:PIP4P2	1	14	2.8	0
ENST00000634560.1:nonsense_mediated_decay:HIST1H4H	1	14	2.8	0
ENST00000380633.1:protein_coding:TMSB4X	1	14	2.8	0
ENST00000412237.6:nonsense_mediated_decay:LYRM2	1	14	2.8	0
ENST00000634956.1:nonsense_mediated_decay:HIST1H4H	1	14	2.8	0
ENST00000520897.5:processed_transcript:LYRM2	1	14	2.8	0
ENST00000520441.5:protein_coding:LYRM2	1	14	2.8	0
ENST00000451311.6:protein_coding:TMSB4X	1	14	2.8	0
ENST00000523793.5:processed_transcript:LYRM2	1	14	2.8	0
ENST00000285419.7:protein_coding:PIP4P2	1	14	2.8	0
ENST00000362403.1:misc_RNA:RF00019	2	20	2.8	0
ENST00000380635.5:protein_coding:TMSB4X	1	14	2.8	0
ENST00000518869.1:nonsense_mediated_decay:PIP4P2	1	14	2.8	0
ENST00000626778.2:protein_coding:LYRM2	1	14	2.8	0
ENST00000518359.5:nonsense_mediated_decay:PIP4P2	1	14	2.8	0
ENST00000323496.5:processed_pseudogene:TMSB4XP4	1	14	2.8	0
ENST00000520014.1:protein_coding:PIP4P2	1	14	2.8	0
ENST00000377727.1:protein_coding:HIST1H4H	1	14	2.8	0
ENST00000635491.1:protein_coding:HIST1H4H	1	14	2.8	0
ENST00000437404.2:protein_coding:STAU1	1	25	2.7777777777777777	0
ENST00000561931.1:processed_transcript:TANGO6	1	11	2.75	0
ENST00000261778.1:protein_coding:TANGO6	1	11	2.75	0
ENST00000508628.6:protein_coding:RNF213	1	11	2.75	0
ENST00000568361.5:retained_intron:TANGO6	1	11	2.75	0
ENST00000427003.7:processed_transcript:RNF213	1	11	2.75	0
ENST00000582970.5:protein_coding:RNF213	1	11	2.75	0
ENST00000560083.1:retained_intron:RNF213	1	11	2.75	0
ENST00000562000.5:processed_transcript:TANGO6	1	11	2.75	0
ENST00000336909.9:protein_coding:IL6ST	1	19	2.7142857142857144	0
ENST00000381298.6:protein_coding:IL6ST	1	19	2.7142857142857144	0
ENST00000381294.7:protein_coding:IL6ST	1	19	2.7142857142857144	0
ENST00000522633.2:protein_coding:IL6ST	1	19	2.7142857142857144	0
ENST00000503773.6:nonsense_mediated_decay:IL6ST	1	19	2.7142857142857144	0
ENST00000381287.8:protein_coding:IL6ST	1	19	2.7142857142857144	0
ENST00000502326.7:protein_coding:IL6ST	1	19	2.7142857142857144	0
ENST00000357654.8:protein_coding:BRCA1	4	19	2.714285714285714	0
ENST00000354071.7:protein_coding:BRCA1	4	19	2.714285714285714	0
ENST00000461221.5:nonsense_mediated_decay:BRCA1	4	19	2.714285714285714	0
ENST00000461574.1:protein_coding:BRCA1	4	19	2.714285714285714	0
ENST00000493795.5:protein_coding:BRCA1	4	19	2.714285714285714	0
ENST00000471181.7:protein_coding:BRCA1	4	19	2.714285714285714	0
ENST00000644379.1:protein_coding:BRCA1	4	19	2.714285714285714	0
ENST00000506126.5:protein_coding:RPS3A	2	27	2.690909090909091	0
ENST00000484430.1:processed_pseudogene:RPS3AP6	2	27	2.690909090909091	0
ENST00000398259.2:processed_pseudogene:RPS3AP26	2	27	2.690909090909091	0
ENST00000514682.5:protein_coding:RPS3A	2	27	2.690909090909091	0
ENST00000274065.8:protein_coding:RPS3A	2	27	2.690909090909091	0
ENST00000519121.1:processed_pseudogene:AC008802.1	2	27	2.690909090909091	0
ENST00000509736.5:protein_coding:RPS3A	2	27	2.690909090909091	0
ENST00000515792.5:protein_coding:RPS3A	2	27	2.690909090909091	0
ENST00000512690.5:protein_coding:RPS3A	2	27	2.690909090909091	0
ENST00000411586.1:processed_pseudogene:AL359704.1	2	27	2.690909090909091	0
ENST00000369519.3:protein_coding:RBM20	5	8	2.6666666666666665	0
ENST00000509252.1:antisense:TRIM52-AS1	1	8	2.6666666666666665	0
ENST00000558939.5:protein_coding:TLE3	1	16	2.6666666666666665	0
ENST00000557997.5:protein_coding:TLE3	1	16	2.6666666666666665	0
ENST00000349014.8:protein_coding:ADNP	1	16	2.6666666666666665	0
ENST00000507434.1:antisense:TRIM52-AS1	1	8	2.6666666666666665	0
ENST00000396029.8:protein_coding:ADNP	1	16	2.6666666666666665	0
ENST00000465774.2:retained_intron:RBM20	5	8	2.6666666666666665	0
ENST00000514146.1:lincRNA:TRIM52-AS1	1	8	2.6666666666666665	0
ENST00000371602.9:protein_coding:ADNP	1	16	2.6666666666666665	0
ENST00000557919.5:nonsense_mediated_decay:TLE3	1	16	2.6666666666666665	0
ENST00000480343.2:processed_transcript:RBM20	5	8	2.6666666666666665	0
ENST00000627388.2:protein_coding:TLE3	1	16	2.6666666666666665	0
ENST00000645081.1:protein_coding:ADNP	1	16	2.6666666666666665	0
ENST00000317509.12:protein_coding:TLE3	1	16	2.6666666666666665	0
ENST00000396032.8:protein_coding:ADNP	1	16	2.6666666666666665	0
ENST00000621696.4:protein_coding:ADNP	1	16	2.6666666666666665	0
ENST00000561453.5:nonsense_mediated_decay:TLE3	1	16	2.6666666666666665	0
ENST00000622285.1:snRNA:RF00003	2	43	2.6139705882352944	0
ENST00000517041.1:snRNA:RNU1-117P	2	43	2.6139705882352944	0
ENST00000473997.5:protein_coding:CDK5RAP1	1	13	2.6	0
ENST00000495043.5:processed_transcript:MYCBP	1	26	2.6	0
ENST00000621281.1:protein_coding:GJA9-MYCBP	1	26	2.6	0
ENST00000346416.6:protein_coding:CDK5RAP1	1	13	2.6	0
ENST00000489803.5:retained_intron:GJA9-MYCBP	1	26	2.6	0
ENST00000339269.5:protein_coding:CDK5RAP1	1	13	2.6	0
ENST00000373711.3:protein_coding:CDKN1A	1	13	2.6	0
ENST00000397572.4:protein_coding:MYCBP	1	26	2.6	0
ENST00000615513.4:protein_coding:CDKN1A	1	13	2.6	0
ENST00000489575.2:processed_transcript:GJA9-MYCBP	1	26	2.6	0
ENST00000477105.5:processed_transcript:CDK5RAP1	1	13	2.6	0
ENST00000363549.1:misc_RNA:RF00019	3	23	2.6	2
ENST00000494695.4:protein_coding:MYCBP	1	26	2.6	0
ENST00000405375.5:protein_coding:CDKN1A	1	13	2.6	0
ENST00000244741.9:protein_coding:CDKN1A	1	13	2.6	0
ENST00000454994.3:nonsense_mediated_decay:GJA9-MYCBP	1	26	2.6	0
ENST00000448526.6:protein_coding:CDKN1A	1	13	2.6	0
ENST00000465771.3:processed_transcript:MYCBP	1	26	2.6	0
ENST00000622355.1:processed_transcript:AL139260.2	1	26	2.6	0
ENST00000568483.1:processed_pseudogene:AC009075.2	1	26	2.6	0
ENST00000357886.8:protein_coding:CDK5RAP1	1	13	2.6	0
ENST00000586231.1:lincRNA:LINC00910	4	57	2.5913806254767353	0
ENST00000606190.1:snRNA:RNU2-4P	4	57	2.5913806254767353	0
ENST00000486780.3:misc_RNA:RN7SL97P	3	34	2.559090909090909	1
ENST00000570971.2:protein_coding:SRRM2	1	23	2.5555555555555554	0
ENST00000575870.5:processed_transcript:SRRM2	1	23	2.5555555555555554	0
ENST00000630499.2:protein_coding:SRRM2	1	23	2.5555555555555554	0
ENST00000576894.5:retained_intron:SRRM2	1	23	2.5555555555555554	0
ENST00000576924.5:protein_coding:SRRM2	1	23	2.5555555555555554	0
ENST00000571378.5:protein_coding:SRRM2	1	23	2.5555555555555554	0
ENST00000576415.5:protein_coding:SRRM2	1	23	2.5555555555555554	0
ENST00000575009.5:protein_coding:SRRM2	1	23	2.5555555555555554	0
ENST00000559720.5:retained_intron:B2M	2	20	2.5	0
ENST00000388996.9:protein_coding:KCNQ3	1	5	2.5	0
ENST00000557901.5:nonsense_mediated_decay:B2M	2	20	2.5	0
ENST00000442018.5:protein_coding:BCOR	2	15	2.5	0
ENST00000558401.6:protein_coding:B2M	2	20	2.5	0
ENST00000378444.8:protein_coding:BCOR	2	15	2.5	0
ENST00000304992.10:protein_coding:PRPF8	2	10	2.5	0
ENST00000505126.5:protein_coding:BTNL8	1	10	2.5	0
ENST00000549193.5:processed_transcript:SLC11A2	4	5	2.5	0
ENST00000561424.5:nonsense_mediated_decay:B2M	2	20	2.5	0
ENST00000513442.1:retained_intron:BTNL8	1	10	2.5	0
ENST00000618837.4:retained_intron:GGNBP2	1	10	2.5	0
ENST00000427012.1:protein_coding:BCOR	2	15	2.5	0
ENST00000397354.7:protein_coding:BCOR	2	15	2.5	0
ENST00000573725.1:protein_coding:PRPF8	2	10	2.5	0
ENST00000533815.2:protein_coding:BTNL8	1	10	2.5	0
ENST00000342274.8:protein_coding:BCOR	2	15	2.5	0
ENST00000545993.7:protein_coding:SLC11A2	4	5	2.5	0
ENST00000265085.9:protein_coding:CPEB4	1	5	2.5	0
ENST00000607355.2:protein_coding:HIST2H2AA4	2	5	2.5	0
ENST00000572621.5:protein_coding:PRPF8	2	10	2.5	0
ENST00000619573.1:retained_intron:GGNBP2	1	10	2.5	0
ENST00000514448.5:retained_intron:BTNL8	1	10	2.5	0
ENST00000378455.8:protein_coding:BCOR	2	15	2.5	0
ENST00000572445.1:retained_intron:PRPF8	2	10	2.5	0
ENST00000612563.1:retained_intron:GGNBP2	1	10	2.5	0
ENST00000519445.5:protein_coding:KCNQ3	1	5	2.5	0
ENST00000334035.9:protein_coding:CPEB4	1	5	2.5	0
ENST00000559916.1:protein_coding:B2M	2	20	2.5	0
ENST00000648006.1:protein_coding:B2M	2	20	2.5	0
ENST00000369159.2:protein_coding:HIST2H2AA3	2	5	2.5	0
ENST00000613102.4:protein_coding:GGNBP2	1	10	2.5	0
ENST00000221538.7:protein_coding:RSPH6A	2	22	2.4761904761904763	0
ENST00000597055.1:protein_coding:RSPH6A	2	22	2.4761904761904763	0
ENST00000600188.5:protein_coding:RSPH6A	2	22	2.4761904761904763	0
ENST00000418824.3:processed_transcript:RPL9P9	1	22	2.4444444444444446	0
ENST00000645496.1:protein_coding:RPL9	1	22	2.4444444444444446	0
ENST00000449470.6:protein_coding:RPL9	1	22	2.4444444444444446	0
ENST00000295955.13:protein_coding:RPL9	1	22	2.4444444444444446	0
ENST00000511643.6:retained_intron:RPL9	1	22	2.4444444444444446	0
ENST00000508595.6:protein_coding:RPL9	1	22	2.4444444444444446	0
ENST00000506581.6:protein_coding:RPL9	1	22	2.4444444444444446	0
ENST00000503277.6:protein_coding:RPL9	1	22	2.4444444444444446	0
ENST00000644328.1:retained_intron:RPL9	1	22	2.4444444444444446	0
ENST00000232978.12:protein_coding:NKTR	1	17	2.4285714285714284	0
ENST00000418865.6:retained_intron:CCNL2	1	17	2.4285714285714284	0
ENST00000429888.5:nonsense_mediated_decay:NKTR	1	17	2.4285714285714284	0
ENST00000471930.5:processed_transcript:CCNL2	1	17	2.4285714285714284	0
ENST00000465584.5:retained_intron:NKTR	1	17	2.4285714285714284	0
ENST00000409777.5:protein_coding:CUL3	1	17	2.4285714285714284	0
ENST00000505849.5:processed_transcript:CCNL2	1	17	2.4285714285714284	0
ENST00000468735.6:retained_intron:NKTR	1	17	2.4285714285714284	0
ENST00000481223.6:nonsense_mediated_decay:CCNL2	1	17	2.4285714285714284	0
ENST00000409096.5:protein_coding:CUL3	1	17	2.4285714285714284	0
ENST00000344951.8:protein_coding:CUL3	1	17	2.4285714285714284	0
ENST00000496007.5:retained_intron:CCNL2	1	17	2.4285714285714284	0
ENST00000454323.1:nonsense_mediated_decay:CUL3	1	17	2.4285714285714284	0
ENST00000497715.1:retained_intron:CUL3	1	17	2.4285714285714284	0
ENST00000472127.1:retained_intron:NKTR	1	17	2.4285714285714284	0
ENST00000617821.4:protein_coding:NKTR	1	17	2.4285714285714284	0
ENST00000617432.4:protein_coding:CUL3	1	17	2.4285714285714284	0
ENST00000498730.5:retained_intron:NKTR	1	17	2.4285714285714284	0
ENST00000482365.5:retained_intron:CCNL2	1	17	2.4285714285714284	0
ENST00000469113.5:processed_transcript:CCNL2	1	17	2.4285714285714284	0
ENST00000264414.8:protein_coding:CUL3	1	17	2.4285714285714284	0
ENST00000474171.1:retained_intron:RPL13A	2	12	2.4000000000000004	0
ENST00000365633.1:snoRNA:SNORD34	2	12	2.4000000000000004	0
ENST00000472481.5:retained_intron:RPL13A	2	12	2.4000000000000004	0
ENST00000432525.5:processed_transcript:DDX17	2	19	2.375	0
ENST00000640668.1:protein_coding:DDX17	2	19	2.375	0
ENST00000403230.1:protein_coding:DDX17	2	19	2.375	0
ENST00000497196.5:retained_intron:DDX17	2	19	2.375	0
ENST00000373823.7:protein_coding:GSN	1	19	2.375	0
ENST00000477112.1:retained_intron:DDX17	2	19	2.375	0
ENST00000485767.1:retained_intron:GSN	1	19	2.375	0
ENST00000373818.8:protein_coding:GSN	1	19	2.375	0
ENST00000396821.7:protein_coding:DDX17	2	19	2.375	0
ENST00000640332.1:protein_coding:DDX17	2	19	2.375	0
ENST00000373807.5:retained_intron:GSN	1	19	2.375	0
ENST00000394353.7:protein_coding:GSN	1	19	2.375	0
ENST00000216019.11:retained_intron:DDX17	2	19	2.375	0
ENST00000373808.8:protein_coding:GSN	1	19	2.375	0
ENST00000545652.6:protein_coding:GSN	1	19	2.375	0
ENST00000449733.7:protein_coding:GSN	1	19	2.375	0
ENST00000397203.6:protein_coding:ERC1	1	21	2.3333333333333335	0
ENST00000460911.5:protein_coding:EZH2	1	21	2.3333333333333335	0
ENST00000483967.5:protein_coding:EZH2	1	21	2.3333333333333335	0
ENST00000560386.5:processed_transcript:DPH6	1	14	2.3333333333333335	0
ENST00000350995.6:protein_coding:EZH2	1	21	2.3333333333333335	0
ENST00000559784.5:processed_transcript:DPH6	1	14	2.3333333333333335	0
ENST00000645071.1:protein_coding:TLR4	2	7	2.3333333333333335	0
ENST00000256538.8:protein_coding:DPH6	1	14	2.3333333333333335	0
ENST00000287957.4:protein_coding:GATAD1	1	7	2.3333333333333335	0
ENST00000644160.1:retained_intron:GATAD1	1	7	2.3333333333333335	0
ENST00000588412.5:nonsense_mediated_decay:ERC1	1	21	2.3333333333333335	0
ENST00000483767.5:retained_intron:NOC2L	1	21	2.3333333333333335	0
ENST00000327044.6:protein_coding:NOC2L	1	21	2.3333333333333335	0
ENST00000558973.1:processed_transcript:DPH6	1	14	2.3333333333333335	0
ENST00000355446.9:protein_coding:ERC1	1	21	2.3333333333333335	0
ENST00000498186.5:retained_intron:EZH2	1	21	2.3333333333333335	0
ENST00000360905.8:protein_coding:ERC1	1	21	2.3333333333333335	0
ENST00000477976.5:retained_intron:NOC2L	1	21	2.3333333333333335	0
ENST00000440394.7:nonsense_mediated_decay:ERC1	1	21	2.3333333333333335	0
ENST00000527983.5:retained_intron:HSPA8	1	7	2.3333333333333335	0
ENST00000476773.5:protein_coding:EZH2	1	21	2.3333333333333335	0
ENST00000407594.2:processed_pseudogene:NOC2LP2	1	21	2.3333333333333335	0
ENST00000263246.7:protein_coding:PACSIN2	2	3	2.3333333333333335	2
ENST00000561411.1:protein_coding:DPH6	1	14	2.3333333333333335	0
ENST00000478654.5:protein_coding:EZH2	1	21	2.3333333333333335	0
ENST00000543086.7:protein_coding:ERC1	1	21	2.3333333333333335	0
ENST00000492143.5:nonsense_mediated_decay:EZH2	1	21	2.3333333333333335	0
ENST00000589028.5:protein_coding:ERC1	1	21	2.3333333333333335	0
ENST00000347735.10:nonsense_mediated_decay:ERC1	1	21	2.3333333333333335	0
ENST00000365382.1:snoRNA:SNORD14C	1	7	2.3333333333333335	0
ENST00000483012.1:nonsense_mediated_decay:EZH2	1	21	2.3333333333333335	0
ENST00000320356.6:protein_coding:EZH2	1	21	2.3333333333333335	0
ENST00000485587.1:retained_intron:MPST	1	7	2.3333333333333335	0
ENST00000558266.5:protein_coding:DPH6	1	14	2.3333333333333335	0
ENST00000645746.1:nonsense_mediated_decay:GATAD1	1	7	2.3333333333333335	0
ENST00000524552.5:protein_coding:HSPA8	1	7	2.3333333333333335	0
ENST00000543151.1:retained_intron:ERC1	1	21	2.3333333333333335	0
ENST00000497484.1:processed_transcript:MAGED2	2	16	2.2857142857142856	0
ENST00000375058.5:protein_coding:MAGED2	2	16	2.2857142857142856	0
ENST00000396224.1:protein_coding:MAGED2	2	16	2.2857142857142856	0
ENST00000485483.1:processed_transcript:MAGED2	2	16	2.2857142857142856	0
ENST00000218439.8:protein_coding:MAGED2	2	16	2.2857142857142856	0
ENST00000375053.6:protein_coding:MAGED2	2	16	2.2857142857142856	0
ENST00000375068.5:protein_coding:MAGED2	2	16	2.2857142857142856	0
ENST00000384511.1:misc_RNA:RF00019	5	5	2.2646825396825396	2
ENST00000410482.1:snRNA:RNU2-59P	3	48	2.2555555555555555	0
ENST00000478402.5:retained_intron:PYCR2	2	3	2.25	2
ENST00000513582.5:retained_intron:PDCD6	3	31	2.235294117647059	0
ENST00000507473.1:protein_coding:PDCD6	3	31	2.235294117647059	0
ENST00000614778.4:protein_coding:PDCD6	3	31	2.235294117647059	0
ENST00000264933.8:protein_coding:PDCD6	3	31	2.235294117647059	0
ENST00000507528.5:protein_coding:PDCD6	3	31	2.235294117647059	0
ENST00000618970.4:protein_coding:PDCD6	3	31	2.235294117647059	0
ENST00000634734.1:protein_coding:BAG1	2	11	2.2	0
ENST00000429285.6:protein_coding:NCOR2	2	15	2.2	0
ENST00000379707.7:nonsense_mediated_decay:BAG1	2	11	2.2	0
ENST00000473781.1:protein_coding:BAG1	2	11	2.2	0
ENST00000641048.1:protein_coding:BAG1	2	11	2.2	0
ENST00000379704.7:protein_coding:BAG1	2	11	2.2	0
ENST00000404621.5:protein_coding:NCOR2	2	15	2.2	0
ENST00000307677.4:protein_coding:BCL2L1	2	14	2.1904761904761907	0
ENST00000376062.6:protein_coding:BCL2L1	2	14	2.1904761904761907	0
ENST00000359827.7:protein_coding:PLXNA4	1	13	2.1666666666666665	0
ENST00000396103.7:protein_coding:PHF21B	1	13	2.1666666666666665	0
ENST00000313237.9:protein_coding:PHF21B	1	13	2.1666666666666665	0
ENST00000351559.9:protein_coding:MAPT	1	13	2.1666666666666665	0
ENST00000344290.9:protein_coding:MAPT	1	13	2.1666666666666665	0
ENST00000262410.9:protein_coding:MAPT	1	13	2.1666666666666665	0
ENST00000629843.2:protein_coding:PHF21B	1	13	2.1666666666666665	0
ENST00000340799.9:protein_coding:MAPT	1	13	2.1666666666666665	0
ENST00000321063.8:protein_coding:PLXNA4	1	13	2.1666666666666665	0
ENST00000535772.5:protein_coding:MAPT	1	13	2.1666666666666665	0
ENST00000446361.7:protein_coding:MAPT	1	13	2.1666666666666665	0
ENST00000403565.5:protein_coding:PHF21B	1	13	2.1666666666666665	0
ENST00000565677.5:protein_coding:STUB1	1	15	2.142857142857143	0
ENST00000569248.5:retained_intron:STUB1	1	15	2.142857142857143	0
ENST00000567173.5:protein_coding:STUB1	1	15	2.142857142857143	0
ENST00000649721.1:protein_coding:LAMA3	1	15	2.142857142857143	0
ENST00000587184.5:protein_coding:LAMA3	1	15	2.142857142857143	0
ENST00000566181.2:processed_transcript:STUB1	1	15	2.142857142857143	0
ENST00000588770.5:processed_transcript:LAMA3	1	15	2.142857142857143	0
ENST00000399516.7:protein_coding:LAMA3	1	15	2.142857142857143	0
ENST00000564370.5:protein_coding:STUB1	1	15	2.142857142857143	0
ENST00000588004.1:protein_coding:LAMA3	1	15	2.142857142857143	0
ENST00000219548.8:protein_coding:STUB1	1	15	2.142857142857143	0
ENST00000566408.5:protein_coding:STUB1	1	15	2.142857142857143	0
ENST00000421505.1:lincRNA:RASAL2-AS1	2	9	2.142857142857143	1
ENST00000269217.10:protein_coding:LAMA3	1	15	2.142857142857143	0
ENST00000313654.13:protein_coding:LAMA3	1	15	2.142857142857143	0
ENST00000561068.5:nonsense_mediated_decay:RPS17	3	17	2.125	0
ENST00000264052.9:protein_coding:SP100	1	17	2.125	0
ENST00000409824.5:protein_coding:SP100	1	17	2.125	0
ENST00000577910.1:nonsense_mediated_decay:RPL17-C18orf32	1	17	2.125	0
ENST00000459683.5:retained_intron:SLC35F5	1	17	2.125	0
ENST00000642270.1:nonsense_mediated_decay:AC245033.1	3	17	2.125	0
ENST00000470204.2:processed_transcript:SLC35F5	1	17	2.125	0
ENST00000579408.5:protein_coding:RPL17	1	17	2.125	0
ENST00000432979.5:protein_coding:SP100	1	17	2.125	0
ENST00000558397.1:non_stop_decay:RPS17	3	17	2.125	0
ENST00000409106.5:nonsense_mediated_decay:SLC35F5	1	17	2.125	0
ENST00000427101.6:protein_coding:SP100	1	17	2.125	0
ENST00000529708.5:protein_coding:BTBD10	1	17	2.125	0
ENST00000409112.5:protein_coding:SP100	1	17	2.125	0
ENST00000526841.1:protein_coding:BTBD10	1	17	2.125	0
ENST00000584364.5:retained_intron:RPL17	1	17	2.125	0
ENST00000525108.5:nonsense_mediated_decay:BTBD10	1	17	2.125	0
ENST00000562833.2:protein_coding:AC245033.1	3	17	2.125	0
ENST00000409897.5:protein_coding:SP100	1	17	2.125	0
ENST00000528120.5:protein_coding:BTBD10	1	17	2.125	0
ENST00000245680.6:protein_coding:SLC35F5	1	17	2.125	0
ENST00000525864.5:retained_intron:BTBD10	1	17	2.125	0
ENST00000340126.8:protein_coding:SP100	1	17	2.125	0
ENST00000647841.1:protein_coding:RPS17	3	17	2.125	0
ENST00000527858.1:processed_transcript:BTBD10	1	17	2.125	0
ENST00000330244.11:protein_coding:RPS17	3	17	2.125	0
ENST00000420066.1:nonsense_mediated_decay:SLC35F5	1	17	2.125	0
ENST00000278174.9:protein_coding:BTBD10	1	17	2.125	0
ENST00000469314.1:retained_intron:SLC35F5	1	17	2.125	0
ENST00000580261.5:protein_coding:RPL17	1	17	2.125	0
ENST00000579248.5:protein_coding:RPL17	1	17	2.125	0
ENST00000364130.1:rRNA_pseudogene:RNA5SP516	1	17	2.125	0
ENST00000560612.1:retained_intron:RPS17	3	17	2.125	0
ENST00000364725.1:rRNA_pseudogene:RNA5SP132	1	17	2.125	0
ENST00000516458.1:rRNA_pseudogene:RNA5SP495	1	17	2.125	0
ENST00000561157.5:protein_coding:RPS17	3	17	2.125	0
ENST00000618613.5:protein_coding:RPL17	1	17	2.125	0
ENST00000618619.4:protein_coding:RPL17	1	17	2.125	0
ENST00000469702.5:retained_intron:SLC35F5	1	17	2.125	0
ENST00000527102.6:nonsense_mediated_decay:BTBD10	1	17	2.125	0
ENST00000409341.5:protein_coding:SP100	1	17	2.125	0
ENST00000638402.1:protein_coding:SLC35F5	1	17	2.125	0
ENST00000362452.1:rRNA_pseudogene:RNA5SP183	1	17	2.125	0
ENST00000581373.5:protein_coding:RPL17	1	17	2.125	0
ENST00000469172.5:processed_transcript:HNRNPH3	1	21	2.1	0
ENST00000490442.5:processed_transcript:HNRNPH3	1	21	2.1	0
ENST00000461310.5:processed_transcript:HNRNPH3	1	21	2.1	0
ENST00000491200.5:processed_transcript:HNRNPH3	1	21	2.1	0
ENST00000480987.5:processed_transcript:HNRNPH3	1	21	2.1	0
ENST00000486854.5:processed_transcript:HNRNPH3	1	21	2.1	0
ENST00000481819.5:processed_transcript:HNRNPH3	1	21	2.1	0
ENST00000265866.11:protein_coding:HNRNPH3	1	21	2.1	0
ENST00000496286.3:misc_RNA:RN7SL792P	1	21	2.1	0
ENST00000478698.1:processed_transcript:HNRNPH3	1	21	2.1	0
ENST00000354695.5:protein_coding:HNRNPH3	1	21	2.1	0
ENST00000384460.1:misc_RNA:RF00019	3	3	2.083333333333333	2
ENST00000533138.1:retained_intron:FTH1	2	21	2.0101010101010104	0
ENST00000534180.1:nonsense_mediated_decay:FTH1	2	21	2.0101010101010104	0
ENST00000526640.5:protein_coding:FTH1	2	21	2.0101010101010104	0
ENST00000620041.4:protein_coding:FTH1	2	21	2.0101010101010104	0
ENST00000529548.1:protein_coding:FTH1	2	21	2.0101010101010104	0
ENST00000273550.11:protein_coding:FTH1	2	21	2.0101010101010104	0
ENST00000534719.1:retained_intron:FTH1	2	21	2.0101010101010104	0
ENST00000532829.5:nonsense_mediated_decay:FTH1	2	21	2.0101010101010104	0
ENST00000296932.12:protein_coding:ADGRG6	3	8	2.0	0
ENST00000584773.5:protein_coding:SRSF1	1	14	2.0	0
ENST00000363776.1:misc_RNA:RF00019	2	2	2.0	2
ENST00000584668.5:nonsense_mediated_decay:SRSF1	1	14	2.0	0
ENST00000535264.5:protein_coding:PPWD1	1	16	2.0	0
ENST00000448348.3:processed_transcript:STX7	1	6	2.0	0
ENST00000462934.5:retained_intron:DAGLB	1	2	2.0	2
ENST00000323064.12:protein_coding:AGBL5	1	8	2.0	0
ENST00000525598.1:retained_intron:C2CD2L	1	4	2.0	0
ENST00000613549.2:protein_coding:DOC2B	2	2	2.0	2
ENST00000491407.1:retained_intron:PPP1R35	1	4	2.0	0
ENST00000263857.10:protein_coding:POLR1A	1	2	2.0	2
ENST00000258962.4:protein_coding:SRSF1	1	14	2.0	0
ENST00000334444.10:protein_coding:ABCC5	1	8	2.0	0
ENST00000544117.6:protein_coding:ZNF641	1	2	2.0	2
ENST00000384562.1:misc_RNA:RF00019	2	2	2.0	2
ENST00000292330.2:protein_coding:PPP1R35	1	4	2.0	0
ENST00000362921.1:snRNA:RNU6-451P	1	4	2.0	0
ENST00000624215.1:antisense:AL031595.2	1	2	2.0	2
ENST00000468148.5:protein_coding:RAB23	1	2	2.0	2
ENST00000510930.5:nonsense_mediated_decay:PPWD1	1	16	2.0	0
ENST00000591802.1:nonsense_mediated_decay:DCAF15	1	4	2.0	0
ENST00000451003.5:protein_coding:AGBL5	1	8	2.0	0
ENST00000453428.1:protein_coding:NCOR2	1	14	2.0	0
ENST00000211998.9:protein_coding:VCL	1	10	2.0	0
ENST00000477136.5:retained_intron:AGBL5	1	8	2.0	0
ENST00000410647.1:misc_RNA:RF00019	2	2	2.0	2
ENST00000581979.5:nonsense_mediated_decay:SRSF1	1	14	2.0	0
ENST00000318596.7:protein_coding:SLC25A42	1	2	2.0	2
ENST00000515889.1:rRNA_pseudogene:RNA5SP445	1	10	2.0	0
ENST00000582730.6:protein_coding:SRSF1	1	14	2.0	0
ENST00000558801.1:processed_transcript:DNM1P51	2	2	2.0	2
ENST00000367941.6:protein_coding:STX7	1	6	2.0	0
ENST00000437205.5:nonsense_mediated_decay:ABCC5	1	8	2.0	0
ENST00000362537.1:rRNA_pseudogene:RNA5SP301	1	10	2.0	0
ENST00000503435.5:nonsense_mediated_decay:PPWD1	1	16	2.0	0
ENST00000472338.2:misc_RNA:RN7SL146P	2	2	2.0	2
ENST00000624354.3:nonsense_mediated_decay:VCL	1	10	2.0	0
ENST00000536814.1:protein_coding:ITPRIPL1	1	14	2.0	0
ENST00000538396.5:protein_coding:MCRIP1	3	12	2.0	0
ENST00000623461.3:processed_transcript:VCL	1	10	2.0	0
ENST00000516192.1:rRNA_pseudogene:RNA5SP303	1	2	2.0	2
ENST00000552854.1:nonsense_mediated_decay:GAS2L3	2	2	2.0	2
ENST00000573478.5:protein_coding:MCRIP1	3	12	2.0	0
ENST00000472585.1:retained_intron:VCL	1	10	2.0	0
ENST00000440187.5:protein_coding:NCOR2	1	14	2.0	0
ENST00000576730.5:protein_coding:MCRIP1	3	12	2.0	0
ENST00000457257.5:protein_coding:MCRIP1	3	12	2.0	0
ENST00000487078.5:nonsense_mediated_decay:AGBL5	1	8	2.0	0
ENST00000261308.9:protein_coding:PPWD1	1	16	2.0	0
ENST00000508982.1:retained_intron:PPWD1	1	16	2.0	0
ENST00000567695.5:protein_coding:CDIP1	1	10	2.0	0
ENST00000537226.2:protein_coding:ZNF891	1	2	2.0	2
ENST00000473385.1:processed_transcript:TRAF5	1	2	2.0	2
ENST00000363538.1:rRNA_pseudogene:RNA5SP74	2	2	2.0	2
ENST00000369660.8:protein_coding:UBL4A	1	2	2.0	2
ENST00000164024.4:protein_coding:CELSR3	1	2	2.0	2
ENST00000365394.1:rRNA_pseudogene:RNA5SP77	1	2	2.0	2
ENST00000254337.10:protein_coding:DCAF15	1	4	2.0	0
ENST00000399599.7:protein_coding:CDIP1	1	10	2.0	0
ENST00000405201.5:protein_coding:NCOR2	1	14	2.0	0
ENST00000412910.1:protein_coding:C3orf20	1	8	2.0	0
ENST00000533458.1:retained_intron:C2CD2L	1	4	2.0	0
ENST00000372755.7:protein_coding:VCL	1	10	2.0	0
ENST00000363068.1:misc_RNA:RF00019	1	2	2.0	2
ENST00000391111.1:snRNA:RNU11-3P	1	2	2.0	2
ENST00000332995.11:protein_coding:PHACTR1	1	2	2.0	2
ENST00000253697.7:protein_coding:C3orf20	1	8	2.0	0
ENST00000424565.2:processed_pseudogene:RPL12P2	2	2	2.0	2
ENST00000272065.9:protein_coding:ACP1	2	4	2.0	0
ENST00000334256.8:protein_coding:KPNA4	1	2	2.0	2
ENST00000411753.1:processed_pseudogene:THRAP3P1	1	2	2.0	2
ENST00000363925.1:snRNA:RNU4-1	2	2	2.0	2
ENST00000367937.4:protein_coding:STX7	1	6	2.0	0
ENST00000503408.5:nonsense_mediated_decay:ACSF2	2	2	2.0	2
ENST00000511908.5:nonsense_mediated_decay:PPWD1	1	16	2.0	0
ENST00000435614.5:protein_coding:C3orf20	1	8	2.0	0
ENST00000564828.5:protein_coding:CDIP1	1	10	2.0	0
ENST00000563507.5:protein_coding:CDIP1	1	10	2.0	0
ENST00000265586.10:protein_coding:ABCC5	1	8	2.0	0
ENST00000419308.6:protein_coding:FOXA2	2	2	2.0	2
ENST00000356219.7:protein_coding:NCOR2	1	14	2.0	0
ENST00000583741.1:nonsense_mediated_decay:SRSF1	1	14	2.0	0
ENST00000455127.6:protein_coding:MCRIP1	3	12	2.0	0
ENST00000391141.1:snoRNA:SNORA53	1	2	2.0	2
ENST00000515447.5:nonsense_mediated_decay:PPWD1	1	16	2.0	0
ENST00000230173.10:protein_coding:ADGRG6	3	8	2.0	0
ENST00000367608.6:protein_coding:ADGRG6	3	8	2.0	0
ENST00000557184.1:processed_transcript:CGRRF1	1	4	2.0	0
ENST00000420728.1:protein_coding:ITPRIPL1	1	14	2.0	0
ENST00000527700.5:retained_intron:DENND5A	2	2	2.0	2
ENST00000619791.1:protein_coding:SETD1B	1	14	2.0	0
ENST00000314616.10:protein_coding:SUPT6H	1	6	2.0	0
ENST00000617568.1:lincRNA:LINC02334	2	2	2.0	2
ENST00000563332.6:protein_coding:CDIP1	1	10	2.0	0
ENST00000439118.2:protein_coding:ITPRIPL1	1	14	2.0	0
ENST00000584312.1:nonsense_mediated_decay:SUPT6H	1	6	2.0	0
ENST00000572645.5:protein_coding:MCRIP1	3	12	2.0	0
ENST00000516422.1:rRNA_pseudogene:RNA5SP67	1	10	2.0	0
ENST00000604567.5:protein_coding:SETD1B	1	14	2.0	0
ENST00000347486.8:protein_coding:SUPT6H	1	6	2.0	0
ENST00000404121.6:protein_coding:NCOR2	1	14	2.0	0
ENST00000557512.5:processed_transcript:CGRRF1	1	4	2.0	0
ENST00000538977.5:protein_coding:PPWD1	1	16	2.0	0
ENST00000364005.1:snRNA:RNU6-340P	1	4	2.0	0
ENST00000495387.1:processed_transcript:C3orf20	1	8	2.0	0
ENST00000367609.7:protein_coding:ADGRG6	3	8	2.0	0
ENST00000486186.5:retained_intron:DOCK4	2	2	2.0	2
ENST00000272067.10:protein_coding:ACP1	2	4	2.0	0
ENST00000443497.1:nonsense_mediated_decay:ABCC5	1	8	2.0	0
ENST00000361124.5:protein_coding:ITPRIPL1	1	14	2.0	0
ENST00000578794.2:nonsense_mediated_decay:AC015813.2	1	14	2.0	0
ENST00000420176.5:protein_coding:ITPRIPL1	1	14	2.0	0
ENST00000483289.2:antisense:AC008040.1	1	2	2.0	2
ENST00000269856.4:protein_coding:FEM1A	2	20	1.9272727272727272	0
ENST00000217652.7:protein_coding:MYL12A	2	17	1.9166666666666667	0
ENST00000536605.1:protein_coding:MYL12A	2	17	1.9166666666666667	0
ENST00000580887.5:protein_coding:MYL12A	2	17	1.9166666666666667	0
ENST00000578611.5:protein_coding:MYL12A	2	17	1.9166666666666667	0
ENST00000577510.5:retained_intron:MYL12A	2	17	1.9166666666666667	0
ENST00000579226.5:protein_coding:MYL12A	2	17	1.9166666666666667	0
ENST00000578562.6:protein_coding:MYL12A	2	17	1.9166666666666667	0
ENST00000580353.1:retained_intron:MYL12A	2	17	1.9166666666666667	0
ENST00000600596.1:nonsense_mediated_decay:HNRNPUL1	1	21	1.9090909090909092	0
ENST00000595196.5:nonsense_mediated_decay:HNRNPUL1	1	21	1.9090909090909092	0
ENST00000595018.5:protein_coding:HNRNPUL1	1	21	1.9090909090909092	0
ENST00000263367.7:protein_coding:HNRNPUL1	1	21	1.9090909090909092	0
ENST00000352456.7:protein_coding:HNRNPUL1	1	21	1.9090909090909092	0
ENST00000599719.5:protein_coding:HNRNPUL1	1	21	1.9090909090909092	0
ENST00000599614.5:protein_coding:HNRNPUL1	1	21	1.9090909090909092	0
ENST00000392006.7:protein_coding:HNRNPUL1	1	21	1.9090909090909092	0
ENST00000593587.5:protein_coding:HNRNPUL1	1	21	1.9090909090909092	0
ENST00000378215.8:protein_coding:HNRNPUL1	1	21	1.9090909090909092	0
ENST00000602130.5:protein_coding:HNRNPUL1	1	21	1.9090909090909092	0
ENST00000532526.5:processed_transcript:STRA6LP	3	22	1.8611111111111112	0
ENST00000530011.1:processed_transcript:CCDC180	3	22	1.8611111111111112	0
ENST00000528678.1:processed_transcript:CCDC180	3	22	1.8611111111111112	0
ENST00000529787.2:processed_transcript:STRA6LP	3	22	1.8611111111111112	0
ENST00000460482.6:processed_transcript:CCDC180	3	22	1.8611111111111112	0
ENST00000534123.5:processed_transcript:STRA6LP	3	22	1.8611111111111112	0
ENST00000494917.6:retained_intron:CCDC180	3	22	1.8611111111111112	0
ENST00000375206.6:processed_transcript:STRA6LP	3	22	1.8611111111111112	0
ENST00000529487.1:protein_coding:CCDC180	3	22	1.8611111111111112	0
ENST00000450273.1:protein_coding:BCL2L1	1	13	1.8571428571428572	0
ENST00000439267.1:protein_coding:BCL2L1	1	13	1.8571428571428572	0
ENST00000456404.5:protein_coding:BCL2L1	1	13	1.8571428571428572	0
ENST00000422920.1:protein_coding:BCL2L1	1	13	1.8571428571428572	0
ENST00000420488.5:protein_coding:BCL2L1	1	13	1.8571428571428572	0
ENST00000647543.1:protein_coding:AC104389.5	1	11	1.8333333333333333	0
ENST00000648735.1:retained_intron:HBG1	1	11	1.8333333333333333	0
ENST00000642908.1:protein_coding:AC104389.5	1	11	1.8333333333333333	0
ENST00000336906.5:protein_coding:HBG2	1	11	1.8333333333333333	0
ENST00000330597.4:protein_coding:HBG1	1	11	1.8333333333333333	0
ENST00000380259.7:nonsense_mediated_decay:AC104389.4	1	11	1.8333333333333333	0
ENST00000518312.5:nonsense_mediated_decay:SNAP91	1	31	1.8235294117647058	0
ENST00000369690.6:protein_coding:SNAP91	1	31	1.8235294117647058	0
ENST00000522248.5:nonsense_mediated_decay:SNAP91	1	31	1.8235294117647058	0
ENST00000523199.1:nonsense_mediated_decay:SNAP91	1	31	1.8235294117647058	0
ENST00000195649.10:protein_coding:SNAP91	1	31	1.8235294117647058	0
ENST00000523585.5:nonsense_mediated_decay:SNAP91	1	31	1.8235294117647058	0
ENST00000519779.5:protein_coding:SNAP91	1	31	1.8235294117647058	0
ENST00000520302.5:protein_coding:SNAP91	1	31	1.8235294117647058	0
ENST00000520213.5:protein_coding:SNAP91	1	31	1.8235294117647058	0
ENST00000519825.5:protein_coding:SNAP91	1	31	1.8235294117647058	0
ENST00000369694.6:protein_coding:SNAP91	1	31	1.8235294117647058	0
ENST00000439399.6:protein_coding:SNAP91	1	31	1.8235294117647058	0
ENST00000523484.6:protein_coding:SNAP91	1	31	1.8235294117647058	0
ENST00000518309.6:protein_coding:SNAP91	1	31	1.8235294117647058	0
ENST00000521743.5:protein_coding:SNAP91	1	31	1.8235294117647058	0
ENST00000521616.5:nonsense_mediated_decay:SNAP91	1	31	1.8235294117647058	0
ENST00000521485.5:protein_coding:SNAP91	1	31	1.8235294117647058	0
ENST00000540401.5:processed_transcript:CCDC91	1	18	1.8	0
ENST00000369642.7:protein_coding:RHOC	1	9	1.8	0
ENST00000545737.5:non_stop_decay:CCDC91	1	18	1.8	0
ENST00000544649.5:processed_transcript:CCDC91	1	18	1.8	0
ENST00000543809.5:nonsense_mediated_decay:CCDC91	1	18	1.8	0
ENST00000536442.5:non_stop_decay:CCDC91	1	18	1.8	0
ENST00000539107.5:protein_coding:CCDC91	1	18	1.8	0
ENST00000535520.5:nonsense_mediated_decay:CCDC91	1	18	1.8	0
ENST00000381259.5:protein_coding:CCDC91	1	18	1.8	0
ENST00000339083.11:protein_coding:RHOC	1	9	1.8	0
ENST00000539904.1:processed_transcript:CCDC91	1	18	1.8	0
ENST00000545336.5:protein_coding:CCDC91	1	18	1.8	0
ENST00000529705.6:protein_coding:SLC7A8	1	16	1.7777777777777777	0
ENST00000339733.9:nonsense_mediated_decay:SLC7A8	1	16	1.7777777777777777	0
ENST00000397310.6:retained_intron:SLC7A8	1	16	1.7777777777777777	0
ENST00000453702.5:protein_coding:SLC7A8	1	16	1.7777777777777777	0
ENST00000469263.5:protein_coding:SLC7A8	1	16	1.7777777777777777	0
ENST00000621729.4:protein_coding:SLC7A8	1	16	1.7777777777777777	0
ENST00000316902.11:protein_coding:SLC7A8	1	16	1.7777777777777777	0
ENST00000528860.5:nonsense_mediated_decay:SLC7A8	1	16	1.7777777777777777	0
ENST00000422941.6:protein_coding:SLC7A8	1	16	1.7777777777777777	0
ENST00000521999.5:protein_coding:DCAF13	1	14	1.75	0
ENST00000360647.8:protein_coding:ZNF148	2	21	1.75	0
ENST00000484216.1:protein_coding:HBA2	1	14	1.75	0
ENST00000320868.9:protein_coding:HBA1	1	14	1.75	0
ENST00000477632.5:retained_intron:ANXA4	1	7	1.75	0
[truncated: 2,509 more rows]
