# Supplementary material for: Analysis of plasma‐derived small extracellular vesicle characteristics and microRNA cargo following exercise‐induced skeletal muscle damage in men
Source: Physiol Rep. 2024 Sep 20;12(18):e70056. doi: 10.14814/phy2.70056 (PMC11415274; doi:10.14814/phy2.70056)
Supplement: Supplementary file 2 — Data S2: Supporting Information. [file PHY2-12-e70056-s001.zip › Processed Files For Individual Samples/SV18362-0003_S3_R1_001.fastq_CORE_RESULTS_v4.6.2/SV18362-0003_S3_R1_001.fastq/SV18362-0003_S3_R1_001.fastq.clipped.trimmed.filtered.uniVecContaminants.counts]

     13 gnl|uv|AF129072.1:3613-3797
     10 gnl|uv|AF129072.1:4551-4649
     20 gnl|uv|AF327711.1:2165-2256
      2 gnl|uv|AF327711.1:665-1379
      1 gnl|uv|AF327712.1:709-1247
      1 gnl|uv|AY753576.1:1-142
      1 gnl|uv|AY753576.1:3446-3455-49
      1 gnl|uv|AY753578.1:1-838
      1 gnl|uv|AY753578.1:4129-4137-49
      2 gnl|uv|D45833.1:610-708
    390 gnl|uv|DD038280.1:181-934
      1 gnl|uv|DQ133906.1:1-657
    914 gnl|uv|DQ133906.1:2593-3425-49
     10 gnl|uv|DQ657243.1:2908-3006
      5 gnl|uv|DQ883646.3:1-493
      4 gnl|uv|DQ883658.3:1-743
      1 gnl|uv|DQ883661.3:1-744
      2 gnl|uv|DQ996013.1:2087-3053
      7 gnl|uv|EF437940.1:1035-1126
      7 gnl|uv|EF437940.1:2257-2347
     14 gnl|uv|EU101022.1:1-218
     14 gnl|uv|EU101022.1:6674-7648-49
     40 gnl|uv|EU496089.1:1713-1960
      4 gnl|uv|EU496100.1:270-2269
     18 gnl|uv|EU496104.1:2586-3070
      1 gnl|uv|EU545992.1:1-1076
      1 gnl|uv|EU545992.1:4369-4377-49
      1 gnl|uv|EU545996.1:1-119
      1 gnl|uv|EU545996.1:4416-4422-49
     40 gnl|uv|EU729724.1:1514-1610
    257 gnl|uv|GU339052.1:1094-1318
    281 gnl|uv|HQ245711.1:13422-13527
     14 gnl|uv|HQ245711.1:57-170
     27 gnl|uv|J01636.1:1-7477
     75 gnl|uv|J01749.1:1-4361-49
   1419 gnl|uv|J02459.1:1-48502-49
     30 gnl|uv|JX069761.1:1-102
     15 gnl|uv|JX069762.1:1-134
  52274 gnl|uv|JX069762.1:9774-9902-49
     15 gnl|uv|JX069763.1:1-106
     18 gnl|uv|JX069763.1:9818-9863-49
     18 gnl|uv|JX069764.1:9741-9848-49
      1 gnl|uv|KC702167.1:1-1135
      5 gnl|uv|KC702174.1:1-273
      1 gnl|uv|KC702213.1:1-1991
      3 gnl|uv|KC702223.1:1-537
      1 gnl|uv|KC702235.1:1-872
     45 gnl|uv|KY031724.1:1-5301
     16 gnl|uv|KY031737.1:1-5023
      7 gnl|uv|KY348842.1:632-729
      1 gnl|uv|L05083.1:3796-4440
     40 gnl|uv|L08918.1:763-902-49
     30 gnl|uv|L08919.1:2524-2622
     10 gnl|uv|L08919.1:3396-3494
     10 gnl|uv|L09145.1:67-192
      1 gnl|uv|L09156.1:2197-2321
     40 gnl|uv|LC121524.1:2980-3796
      1 gnl|uv|M15423.1:3-107
      1 gnl|uv|M15423.1:418-612
     18 gnl|uv|M18131.1:1-186
   1386 gnl|uv|M28829.1:1-8684-49
      7 gnl|uv|M77827.1:6324-6421
     45 gnl|uv|NGB00030.1:1033-1606
     10 gnl|uv|NGB00031.1:1911-2014
      1 gnl|uv|NGB00123.1:1691-1849
     21 gnl|uv|NGB00147.1:1381-1476
      1 gnl|uv|NGB00185.1:1-50
      2 gnl|uv|NGB00210.1:1-57
      2 gnl|uv|NGB00219.1:1-58
      3 gnl|uv|NGB00255.1:1-59
  52273 gnl|uv|NGB00360.1:1-58
     15 gnl|uv|NGB00362.1:1-61
  52355 gnl|uv|NGB00376.1:1-44
  13729 gnl|uv|NGB00377.1:1-32
    141 gnl|uv|NGB00378.1:1-32
      3 gnl|uv|NGB00412.1:1-1359
     10 gnl|uv|NGB00412.1:2452-2606
     16 gnl|uv|NGB00421.1:1-40
      1 gnl|uv|NGB00603.1:1-319
     42 gnl|uv|NGB00620.1:4175-4296
  52255 gnl|uv|NGB00727.1:1-51
  52255 gnl|uv|NGB00728.1:1-51
  52255 gnl|uv|NGB00729.1:1-51
  52255 gnl|uv|NGB00730.1:1-51
  52255 gnl|uv|NGB00731.1:1-51
  52255 gnl|uv|NGB00732.1:1-51
  52255 gnl|uv|NGB00733.1:1-51
  52255 gnl|uv|NGB00734.1:1-51
  52273 gnl|uv|NGB00747.1:1-70
  52273 gnl|uv|NGB00748.1:1-70
  52273 gnl|uv|NGB00749.1:1-70
  52273 gnl|uv|NGB00750.1:1-70
  52273 gnl|uv|NGB00751.1:1-70
  52273 gnl|uv|NGB00752.1:1-70
  52273 gnl|uv|NGB00753.1:1-70
  52273 gnl|uv|NGB00754.1:1-70
     83 gnl|uv|NGB00792.1:1-22
  52355 gnl|uv|NGB00793.1:1-50
     83 gnl|uv|NGB00794.1:1-63
     83 gnl|uv|NGB00795.1:1-63
     83 gnl|uv|NGB00796.1:1-63
     83 gnl|uv|NGB00797.1:1-63
     83 gnl|uv|NGB00798.1:1-63
     83 gnl|uv|NGB00799.1:1-63
     83 gnl|uv|NGB00800.1:1-63
     83 gnl|uv|NGB00801.1:1-63
     83 gnl|uv|NGB00802.1:1-63
     83 gnl|uv|NGB00803.1:1-63
     83 gnl|uv|NGB00804.1:1-63
     83 gnl|uv|NGB00805.1:1-63
     83 gnl|uv|NGB00806.1:1-63
     83 gnl|uv|NGB00807.1:1-63
     83 gnl|uv|NGB00808.1:1-63
     83 gnl|uv|NGB00809.1:1-63
     83 gnl|uv|NGB00810.1:1-63
     83 gnl|uv|NGB00811.1:1-63
     83 gnl|uv|NGB00812.1:1-63
     83 gnl|uv|NGB00813.1:1-63
     84 gnl|uv|NGB00814.1:1-63
     83 gnl|uv|NGB00815.1:1-63
     83 gnl|uv|NGB00816.1:1-63
     83 gnl|uv|NGB00817.1:1-63
     83 gnl|uv|NGB00818.1:1-63
     83 gnl|uv|NGB00819.1:1-63
     83 gnl|uv|NGB00820.1:1-63
     83 gnl|uv|NGB00821.1:1-63
     83 gnl|uv|NGB00822.1:1-63
     83 gnl|uv|NGB00823.1:1-63
     83 gnl|uv|NGB00824.1:1-63
     83 gnl|uv|NGB00825.1:1-63
     83 gnl|uv|NGB00826.1:1-63
     83 gnl|uv|NGB00827.1:1-63
     83 gnl|uv|NGB00828.1:1-63
     83 gnl|uv|NGB00829.1:1-63
     83 gnl|uv|NGB00830.1:1-63
     83 gnl|uv|NGB00831.1:1-63
     83 gnl|uv|NGB00832.1:1-63
     83 gnl|uv|NGB00833.1:1-63
     83 gnl|uv|NGB00834.1:1-63
     83 gnl|uv|NGB00835.1:1-63
     83 gnl|uv|NGB00836.1:1-63
     83 gnl|uv|NGB00837.1:1-63
     83 gnl|uv|NGB00838.1:1-63
     83 gnl|uv|NGB00839.1:1-63
     83 gnl|uv|NGB00840.1:1-63
     83 gnl|uv|NGB00841.1:1-63
  52255 gnl|uv|NGB00844.1:1-48
     19 gnl|uv|NGB00846.1:1-65
  52273 gnl|uv|NGB01077.1:1-70
  52273 gnl|uv|NGB01078.1:1-70
  52273 gnl|uv|NGB01079.1:1-70
  52273 gnl|uv|NGB01080.1:1-70
  52273 gnl|uv|NGB01081.1:1-70
  52273 gnl|uv|NGB01082.1:1-70
  52273 gnl|uv|NGB01083.1:1-70
  52273 gnl|uv|NGB01084.1:1-70
  52273 gnl|uv|NGB01085.1:1-70
  52273 gnl|uv|NGB01086.1:1-70
  52273 gnl|uv|NGB01087.1:1-70
  52273 gnl|uv|NGB01088.1:1-70
     42 gnl|uv|U09128.1:11913-12244
     21 gnl|uv|U09365.1:6574-6668
     42 gnl|uv|U13188.1:2988-3112
     28 gnl|uv|U13189.1:1-163
     28 gnl|uv|U13189.1:15605-15827-49
      7 gnl|uv|U13869.1:833-932
     68 gnl|uv|U29899.1:1847-4463
     20 gnl|uv|U37573.1:2706-4083
      1 gnl|uv|U89960.1:7789-7969
     20 gnl|uv|V00604.2:1-6407-49
      7 gnl|uv|X65279.1:1634-1729
     18 gnl|uv|X65279.1:5154-5471
     10 gnl|uv|X65312.3:1831-1929
