# Supplementary material for: Analysis of plasma‐derived small extracellular vesicle characteristics and microRNA cargo following exercise‐induced skeletal muscle damage in men
Source: Physiol Rep. 2024 Sep 20;12(18):e70056. doi: 10.14814/phy2.70056 (PMC11415274; doi:10.14814/phy2.70056)
Supplement: Supplementary file 2 — Data S2: Supporting Information. [file PHY2-12-e70056-s001.zip › Processed Files For Individual Samples/SV18362-0003_S3_R1_001.fastq_CORE_RESULTS_v4.6.2/SV18362-0003_S3_R1_001.fastq/readCounts_gencode_sense_geneLevel.txt]

GeneSymbol	uniqueFragmentCount	totalReadCount	multimapAdjustedReadCount	uniqueMappingReads
RF00019	459	1141416	361002.74053842394	4777
RNY4	817	1291947	324584.0341702098	9787
RNY4P10	512	1146040	281204.41009012336	3
RNY4P7	466	1140226	278739.7088721068	52
RNY4P25	118	96700	17623.5889539808	0
RNY4P18	94	87631	17226.380032467532	3
RNY4P20	229	67622	13503.607763975166	248
RNY4P27	343	37915	6688.967900368316	1160
RNY1	94	6909	5927.294393310113	5679
VTRNA1	70	2462	3300.0	3293
NPFFR1	19	1549	1549.0	1549
TMCO4	9	1541	1541.0	0
RNY4P6	77	10164	1070.718261118677	639
ATAD5	85	4869	857.9574134199137	200
ATP5MC3	50	9940	814.2208044087198	376
RNY4P9	70	9704	791.3117134996289	377
RNY3	103	4393	750.6407171018404	0
RN7SL2	58	998	640.4547640268227	495
NOL4L	6	573	573.0	0
RNY4P14	32	1129	560.2518115942029	0
RF00004	24	825	464.13205444441144	0
AC022387.1	14	612	459.42857142857144	417
RNY4P16	37	9327	414.3117134996292	0
RNU2	23	814	388.2882481236028	6
MAMLD1	6	367	367.0	0
CSAG3	14	703	348.8	0
CSAG2	14	703	348.8	0
SCARNA15	15	634	317.0	0
AC105339.2	15	634	317.0	0
ZNF436	36	1870	268.875	0
CCDC9	5	290	260.6666666666667	246
AL137186.2	10	255	255.0	255
DROSHA	9	250	250.00000000000003	0
NT5DC4	10	216	201.33333333333331	0
TDGF1P5	7	189	189.0	189
NEPRO	8	180	180.0	180
RNY4P28	32	1321	178.73003246753242	6
RNY4P29	7	4086	170.99034139347438	0
RNY4P17	9	169	169.0	169
RNY4P30	6	4050	168.87269433465084	0
PDE5A	5	204	153.28571428571428	0
RNY4P37	20	419	148.55892857142857	118
RNU12	11	293	146.5	0
Z93241.1	11	293	146.5	0
SMC1A	2	136	136.0	136
SNORD3B	16	312	131.79999999999998	0
AC004232.2	10	240	128.5	17
MMRN1	9	120	120.0	0
LARP4	4	114	114.0	0
AC009299.3	4	114	113.99999999999997	0
HEXIM1	7	113	113.0	113
SBNO2	5	112	112.0	0
RNU1	16	195	111.33184693609884	0
TUBB1	8	110	110.0	110
CECR7	5	109	109.0	109
NCAPG	5	103	103.0	0
ZBTB4	8	95	84.66666666666667	0
EIF2B4	4	84	84.00000000000001	0
MANF	4	80	80.0	80
RNA5SP402	5	77	77.0	77
TUSC7	2	127	76.28571428571429	0
IGSF22	2	76	76.0	0
AL355075.4	8	89	69.0	49
SLPI	3	69	69.0	69
RNY4P23	20	337	66.39226190476191	29
ADCY6	9	66	66.0	0
SNORD3A	16	312	65.89999999999999	0
SNORD3C	16	312	65.89999999999999	0
IGKV1	3	111	65.5	0
IGKV1D	3	111	65.5	0
HBB	6	74	65.0	0
LKAAEAR1	2	62	62.0	0
NR2E1	2	59	59.0	59
CCL24	2	58	58.0	0
AP004608.1	5	58	58.0	58
SRRM2	3	56	56.000000000000014	14
TAL1	2	55	55.0	0
KLF12	4	54	54.0	54
TFB1M	1	30	54.0	24
RN7SL1	32	339	52.159814531873344	0
AL139099.4	32	339	52.159814531873344	0
TPM4	3	50	50.000000000000036	49
CELA2B	4	66	49.5	0
STAU1	3	49	49.0	0
CBS	4	49	49.0	49
RF00012	9	246	47.800000000000004	0
DMBT1	3	47	47.0	0
RNVU1	16	195	46.836597833113174	5
CIRBP	6	46	46.0	0
NHSL2	2	46	46.0	46
HELLPAR	2	45	45.0	45
CCDC96	4	45	45.0	45
AC025280.2	3	45	45.0	45
WDR74	13	139	44.98831680650903	0
TAT	4	85	44.166666666666664	36
SLC22A15	2	44	44.0	44
DNM3OS	1	44	44.0	0
PCF11	3	39	43.0	43
RPL13A	6	55	42.59999999999999	0
CNST	3	42	42.0	42
RF00003	16	195	41.83155523078797	0
ITGB3	5	50	41.5	33
CARD14	1	49	40.83333333333333	0
DCTN4	2	40	40.0	0
AL357143.1	2	40	40.0	40
LCOR	2	40	40.0	14
LUZP4P1	2	39	39.0	39
XRN1	2	38	38.0	0
THAP12P8	2	38	38.0	38
LINC02222	1	36	36.0	36
PHKG2	2	36	36.0	0
IKZF4	2	35	35.00000000000001	0
ARMCX1	2	35	35.0	35
TMSB4X	3	37	34.2	23
ARPC5	2	34	34.0	34
MEIS3	2	33	33.5	33
RNU6	4	18	33.29999999999998	6
MTCO1P25	2	32	32.0	32
PAQR5	9	482	31.924377826407955	0
SNAP91	1	31	31.000000000000007	0
RHOA	1	31	31.0	31
HIST1H3H	2	31	31.0	31
FSIP2	2	17	31.0	17
LRP11	2	31	31.0	31
LINC01440	2	31	31.0	31
ACSF3	2	30	30.0	30
ATP6V1A	3	30	30.0	0
SFRP1	1	30	30.0	30
BRPF3	2	30	30.0	0
JCAD	2	30	30.0	30
TBC1D14	2	30	30.0	0
AC231533.1	2	30	30.0	30
RN7SL5P	26	280	29.46933834139716	0
DOC2GP	3	29	29.0	0
RPL4	1	29	29.0	0
SCML4	2	29	29.0	0
PIGL	2	29	29.0	29
ATG14	1	29	29.0	0
MAP7D3	1	29	29.0	0
HIST1H4E	4	50	28.96666666666667	21
ANKK1	2	28	28.0	28
SEC23A	4	28	28.0	0
FOXN3	3	28	28.0	28
TIA1	1	28	28.0	0
ZNF350	2	28	28.0	0
FAM198B	1	15	28.0	13
TRIM41	2	28	28.0	0
NEURL1B	1	28	28.0	28
HGFAC	2	28	27.999999999999996	0
PRPF39	1	27	27.0	0
RIOX2	1	27	27.0	27
MIR100HG	11	27	27.0	27
APOOL	2	36	27.0	0
ATF7IP	2	27	27.0	0
KYNU	2	26	26.0	26
TMEM9	1	26	26.0	0
RAP2A	1	26	26.0	26
UTP3	4	26	25.333333333333332	25
RNY1P12	8	328	25.324001071633784	0
BMPR1AP1	3	25	25.0	25
PPA2	1	25	25.0	25
PBX1	5	25	25.0	25
LRPPRC	1	24	24.0	0
LAMA2	2	24	24.0	0
Z98949.3	1	24	24.0	24
RSF1	1	24	24.0	0
AC027288.1	1	24	24.0	24
LINC00400	1	24	24.0	24
H6PD	2	23	23.0	0
INPP5D	1	23	23.0	23
ANKRD33	3	23	23.0	23
BRD7	1	23	23.0	0
KDM6A	1	23	23.0	0
CCDC73	1	23	23.0	23
CARD19	2	23	23.0	0
ITGA7	1	23	23.0	0
TESK2	2	23	23.0	0
RN7SL3	22	241	22.829764026822854	0
ARHGAP21	1	27	22.5	0
CRY1	2	23	22.5	0
PDCD6	3	31	22.352941176470583	0
USP12	1	22	22.0	22
TM9SF2	1	22	22.0	0
SSR1	1	22	22.0	22
VIM	2	22	22.0	0
AC022150.4	6	44	22.0	0
FYTTD1	1	44	22.0	0
UHRF1BP1	1	44	22.0	0
P4HA3	1	22	22.0	22
AC025263.3	1	22	22.0	22
ZNF334	1	22	22.0	0
RARG	3	22	22.0	0
AC138627.1	6	44	22.0	0
APOB	1	22	22.0	22
DLX6	1	22	22.0	0
ADIPOQ	1	22	22.0	0
KCNH1	1	22	22.0	0
HNRNPUL1	1	21	21.000000000000007	0
NRXN1	1	21	21.000000000000004	0
HNRNPH3	1	21	21.000000000000004	0
FTH1	2	21	21.000000000000004	0
KRT86	2	21	21.0	0
RRAGA	1	21	21.0	21
TRAF2	2	21	21.0	0
ABHD18	1	21	21.0	0
ZYX	3	21	21.0	21
PAX8	2	27	21.0	15
IL2	1	21	21.0	0
ARHGEF38	1	21	21.0	0
KSR1	2	21	21.0	0
ERC1	1	21	21.0	0
DRAXIN	1	21	21.0	21
EZH2	1	21	21.0	0
XPOT	1	21	21.0	21
SLC35C2	2	21	21.0	21
MACC1	1	21	21.0	0
AP1G1	2	21	21.0	0
TRO	1	21	21.0	21
YTHDF2	1	21	21.0	0
UBA2	2	21	21.0	0
CNTN2	2	21	21.0	0
GNAZ	1	21	21.0	21
AC106872.8	2	21	21.0	21
NAB2	1	21	21.0	0
PLXDC2	4	21	20.999999999999996	20
RNA5SP250	10	104	20.96666666666667	0
AC104843.3	10	104	20.96666666666667	0
RPL10A	1	26	20.8	0
GSE1	2	32	20.368421052631582	0
ADAM10	2	23	20.2	5
PCDHGA1	1	20	20.0	0
RPPH1	3	40	20.0	0
B2M	2	20	20.0	0
DCAF12	1	20	20.0	0
AC009242.1	1	20	20.0	20
MARCH6	1	20	20.0	0
SARM1	1	20	20.0	0
ADAT3	3	20	20.0	20
TADA2B	1	20	20.0	0
SNORA74A	1	20	20.0	20
RBM33	2	20	20.0	0
TAB2	1	20	20.0	0
KLHL36	1	20	20.0	20
FAM53B	1	20	20.0	0
SLITRK5	4	20	20.0	20
ZBTB40	1	20	20.0	0
SNORA7B	2	20	20.0	20
LYZ	2	20	20.0	20
OAS3	1	20	20.0	20
DCC	1	20	20.0	0
MLEC	1	20	20.0	0
GRAMD1B	2	20	20.0	20
TSPO2	2	20	20.0	20
CARMN	1	20	20.0	0
MON1A	1	20	20.0	0
ZNF473	1	20	20.0	0
MED26	1	20	20.0	0
CSMD3	12	20	19.8	0
RPL9	1	22	19.555555555555557	0
SNORD3H	2	20	19.066666666666666	19
IL6ST	1	19	19.000000000000004	0
KRTAP5	1	12	19.0	19
AL049775.2	1	19	19.0	19
IGFBP3	1	19	19.0	19
H3F3A	1	19	19.0	0
CLMN	1	19	19.0	19
CAMK2N1	3	19	19.0	19
BRCA1	4	19	19.0	0
THUMPD1	1	19	19.0	0
KCNMA1	1	19	19.0	19
SIRT1	1	19	19.0	19
TSGA10	1	19	19.0	19
MPST	2	19	19.0	0
ZNF831	2	19	19.0	0
P2RY1	1	19	19.0	19
SAPCD1	1	19	19.0	19
GSN	1	19	19.0	0
DDX17	2	19	19.0	0
HNRNPR	1	19	19.0	19
DNAH3	1	19	19.0	19
GNB1	2	19	19.0	0
CPLANE1	1	19	19.0	0
CCDC81	1	19	19.0	0
CCDC91	1	18	18.000000000000004	0
RNA5SP242	1	18	18.0	18
HIST1H3J	2	18	18.0	15
AL137127.1	1	18	18.0	18
EIF4E2	1	18	18.0	18
RNF180	1	18	18.0	18
ZNF106	1	18	18.0	18
EVX1	1	18	18.0	18
XRCC3	1	18	18.0	18
LRP6	1	18	18.0	0
SLC25A17	1	18	18.0	0
SH3BGRL3	1	18	18.0	0
FYB2	1	18	18.0	0
AP5B1	1	18	18.0	18
RPS21	1	18	18.0	0
ZNF835	2	18	18.0	18
ORC4	1	18	18.0	18
KRTAP10	1	18	18.0	18
ICE1	1	18	18.0	18
IL13	1	18	18.0	18
AC098828.3	1	18	18.0	18
NUDT4	1	18	18.0	0
EIF3M	1	18	18.0	0
MYO16	1	18	18.0	18
ZNF445	1	18	18.0	18
AL683813.1	1	18	18.0	18
MLYCD	1	18	18.0	18
NBR1	3	18	17.999999999999996	0
AC010542.4	13	508	17.988332704053647	0
HNRNPC	1	25	17.857142857142854	0
FRAT2	2	35	17.5	0
FRAT1	2	35	17.5	0
RPL13AP2	9	36	17.333333333333332	16
SP100	1	17	17.0	0
SCARNA5	3	17	17.0	17
AC079988.1	2	17	17.0	17
PRRC1	1	17	17.0	17
AL365214.2	1	17	17.0	17
ENOX2	1	17	17.0	0
CUL3	1	17	17.0	0
RPL17	1	17	17.0	0
FCRL3	1	17	17.0	0
MAST3	1	17	17.0	17
CD52	4	17	17.0	17
CCNL1	1	17	17.0	0
CCNL2	1	17	17.0	0
GTF3C3	1	17	17.0	17
ZBTB11	2	17	17.0	0
NKTR	1	17	17.0	0
TMEM33	1	17	17.0	0
FIGNL1	1	17	17.0	0
GHITM	2	17	17.0	17
CYP2J2	1	17	17.0	0
RPRD1A	1	17	17.0	17
APBA1	1	17	17.0	17
SLC35F5	1	17	17.0	0
MYL12A	2	17	17.0	0
XIRP1	3	17	17.0	0
PDCL	1	17	17.0	17
NDUFA4P2	1	17	17.0	17
BLOC1S2	1	17	17.0	0
ASB10	1	17	17.0	0
VEGFA	1	17	17.0	0
OTUD6B	2	17	17.0	11
AP4E1	1	17	17.0	0
CSRNP2	1	17	17.0	17
CCDC93	2	17	17.0	0
CNTROB	1	17	17.0	0
B4GAT1	1	17	17.0	17
BTBD10	1	17	17.0	0
ZC3HAV1	1	17	17.0	17
OPRM1	1	17	16.999999999999996	0
AHCTF1	1	20	16.666666666666668	0
CELA2A	4	66	16.5	0
MT	1	16	16.5	16
ZNF286A	1	23	16.428571428571427	0
RPS3A	2	27	16.145454545454545	0
TSPOAP1	1	16	16.000000000000004	0
SLC7A8	1	16	16.000000000000004	0
SGTA	1	16	16.0	0
ACBD3	2	16	16.0	16
ADIPOR2	1	16	16.0	16
UBAP2L	1	16	16.0	0
SMARCD3	1	16	16.0	16
AC021086.1	1	16	16.0	16
GPLD1	1	16	16.0	16
MED8	1	16	16.0	0
PIP4K2B	1	16	16.0	0
AC006449.6	1	16	16.0	16
EED	1	16	16.0	0
RASGRP3	1	16	16.0	0
RGL1	1	16	16.0	0
SH3BP4	1	16	16.0	0
ZNF217	1	16	16.0	0
FLNA	3	16	16.0	16
STARD5	2	16	16.0	16
OSGEPL1	2	16	16.0	16
PEAK1	2	16	16.0	0
MEGF6	1	16	16.0	0
SETDB1	1	16	16.0	16
MIR6723	1	16	16.0	16
CXorf38	1	16	16.0	0
CNR1	1	16	16.0	16
MXD3	2	16	16.0	0
SDK1	1	16	16.0	0
CASK	1	16	16.0	16
AP001043.1	1	16	16.0	16
PPWD1	1	16	16.0	0
ADNP	1	16	15.999999999999998	0
TLE3	1	16	15.999999999999998	0
MAGED2	2	16	15.999999999999996	0
SERPINB6	2	16	15.999999999999993	0
PDE4C	1	31	15.5	0
METTL2B	1	31	15.5	0
AC008397.2	1	31	15.5	0
RPL15	1	21	15.272727272727279	0
FLCN	1	19	15.2	0
KDM5B	1	15	15.000000000000004	0
GTF2H1	1	15	15.0	15
TNNC2	1	15	15.0	0
BIN1	3	15	15.0	0
KLHL11	1	15	15.0	15
FOXF1	1	15	15.0	15
CD19	1	15	15.0	0
OVCH2	1	15	15.0	0
SLCO1A2	1	15	15.0	0
AC051619.7	1	15	15.0	15
GRPEL1	1	15	15.0	15
FAM168A	1	15	15.0	15
KDM7A	1	15	15.0	15
HLA	2	15	15.0	15
ZCCHC3	1	15	15.0	15
TOP2B	1	15	15.0	0
SNORD104	1	15	15.0	15
BCOR	2	15	15.0	0
G0S2	1	15	15.0	15
ZNF345	7	15	15.0	15
CMKLR1	1	15	15.0	0
GUSBP6	1	15	15.0	15
H2BFM	1	15	15.0	15
TRIM40	2	15	15.0	0
REG3G	1	15	15.0	15
LENG1	1	15	15.0	15
LAMA3	1	15	14.999999999999998	0
STUB1	1	15	14.999999999999998	0
NCOR2	2	15	14.999999999999996	0
DPH6	1	14	14.000000000000002	0
BCL2L1	2	14	14.000000000000002	0
USP16	1	14	14.0	14
KLF13	1	14	14.0	14
HDGFL1	1	14	14.0	14
KCTD1	1	14	14.0	14
DCAF13	1	14	14.0	0
SLC24A3	1	14	14.0	14
MALAT1	1	14	14.0	0
SEMA6B	1	14	14.0	0
PIP4P2	1	14	14.0	0
LAMB2	1	14	14.0	0
HMGB3	1	14	14.0	14
H1F0	1	14	14.0	14
RNA5SP111	1	14	14.0	14
AC009403.2	1	14	14.0	14
CRYBB3	1	14	14.0	14
AC108751.5	1	14	14.0	14
LYRM2	1	14	14.0	0
RPL13P5	1	14	14.0	0
FAM120B	2	14	14.0	14
TRIML2	1	14	14.0	0
VGLL1	2	14	14.0	14
SLC22A23	1	14	14.0	14
RNU5B	1	14	14.0	14
SNORD93	1	14	14.0	14
ELK3	1	14	14.0	0
SMC3	1	14	14.0	14
SLC4A1	1	14	14.0	0
POLD2	1	14	14.0	14
GREM2	1	14	14.0	14
HHIPL1	1	14	14.0	0
ADAM12	1	14	14.0	14
C1orf50	3	14	14.0	14
C6orf106	1	14	14.0	0
NEO1	1	14	14.0	0
NRGN	2	14	14.0	0
CEP250	1	14	14.0	14
BCL7A	2	14	13.999999999999998	0
RNA5SP258	4	61	13.55	0
RNA5SP65	4	61	13.55	0
ITGB1	1	18	13.5	0
C2orf81	1	20	13.333333333333334	0
CALML4	1	22	13.200000000000001	0
ITGB1BP1	1	13	13.0	0
AL353616.2	2	13	13.0	13
SLC6A18	1	13	13.0	0
ASMTL	1	13	13.0	0
ABHD2	1	13	13.0	13
PJA1	1	13	13.0	0
FMC1	2	13	13.0	0
GPD2	1	13	13.0	13
CAPS2	1	13	13.0	13
PCBP1	1	13	13.0	13
EREG	1	13	13.0	13
AC093295.1	1	13	13.0	13
ZNF688	1	13	13.0	13
AC026726.1	1	13	13.0	13
SNF8	3	13	13.0	13
ABCA7	1	13	13.0	0
AGAP2	1	13	13.0	0
METTL8	1	13	13.0	0
FAM217B	1	13	13.0	0
CDKN1A	1	13	13.0	0
SETD4	1	13	13.0	13
PCDHA8	8	13	13.0	0
AC022118.1	6	13	13.0	13
CDK5RAP1	1	13	13.0	0
TRA2A	1	13	13.0	0
TTC28	1	13	13.0	0
RNA5SP358	2	13	13.0	13
YARS	1	13	13.0	13
PICART1	1	13	13.0	13
HNRNPA0	1	13	13.0	13
AC018685.2	1	13	13.0	13
FAM208A	1	13	13.0	0
ERGIC3	2	13	13.0	0
MAPT	1	13	12.999999999999998	0
AIDA	3	13	12.999999999999998	0
TRA2B	2	13	12.999999999999998	0
RPS17	3	17	12.75	0
ARPC1B	1	14	12.599999999999996	0
HBA1	2	25	12.5	0
HBA2	2	25	12.5	0
METTL2A	1	31	12.4	0
S1PR3	1	12	12.0	12
CD300A	1	12	12.0	0
GLMP	1	12	12.0	12
ABI1	1	12	12.0	0
GLG1	1	12	12.0	12
ENPEP	2	12	12.0	0
RPL21	1	24	12.0	0
TAF15	1	12	12.0	0
AL050403.1	1	24	12.0	0
RNA5SP139	1	12	12.0	12
AC009145.4	1	12	12.0	12
TICAM1	2	12	12.0	0
ZFYVE19	2	12	12.0	0
MCRIP1	3	12	12.0	0
IQCG	1	12	12.0	0
ACYP2	1	24	12.0	0
BHMT2	1	12	12.0	0
ATP6V0A2	1	11	12.0	12
SNORD102	1	24	12.0	0
HDAC5	1	12	12.0	0
PYGB	1	12	12.0	12
AMOTL1	1	12	12.0	0
RNA5SP352	1	12	12.0	12
RNA5SP336	5	12	12.0	12
AC105233.5	1	12	12.0	12
SRSF1	1	14	12.0	0
ALKBH5	2	12	12.0	12
WASF1	1	12	11.999999999999998	0
NWD1	1	12	11.999999999999998	0
RNA5	4	21	11.5	1
RF00002	4	21	11.5	1
CDK11A	1	24	11.428571428571425	0
RNY3P8	12	312	11.360177687809268	0
RNY3P2	12	312	11.360177687809268	0
RN7SL8P	7	89	11.282142857142857	0
HIST1H4H	1	14	11.2	0
BASP1	1	11	11.0	0
TRIP11	1	11	11.0	0
BX322562.1	1	11	11.0	11
RBBP7	1	11	11.0	11
BAG1	2	11	11.0	0
ABI3	1	11	11.0	0
CAMTA1	1	11	11.0	11
RBBP8P1	1	11	11.0	11
ZFR	1	11	11.0	0
TNFRSF13B	1	11	11.0	0
LINC02485	1	11	11.0	0
EIF4A2	1	22	11.0	0
LRRC59	1	11	11.0	11
CDC42EP3	1	11	11.0	11
ELOVL6	1	11	11.0	11
B3GALT2	1	11	11.0	11
PURA	1	11	11.0	11
UBXN6	1	11	11.0	11
STXBP4	1	11	11.0	11
TANGO6	1	11	11.0	0
ZNF747	1	11	11.0	0
WIPI1	1	11	11.0	0
PLEKHG5	1	12	11.0	0
UBP1	1	11	11.0	0
AL356966.1	1	11	11.0	11
AC063949.1	1	11	11.0	11
AC242022.1	1	11	11.0	11
RAB27B	1	11	11.0	0
C16orf72	1	11	11.0	0
ATRX	1	11	11.0	11
RNF213	1	11	11.0	0
ALOX15P1	1	11	11.0	11
MRTO4	1	16	10.666666666666666	0
RN7SL674P	13	160	10.542751039809863	0
KIAA1211	1	14	10.5	0
CDCA5	1	14	10.5	0
MYCBP	1	26	10.4	0
GJA9	1	26	10.4	0
FAM156A	1	15	10.227272727272727	0
RN7SL4P	14	147	10.139287836346659	0
RF00100	4	42	10.133333333333335	0
BTNL8	1	10	10.0	0
KLRB1	1	10	10.0	10
SMDT1	1	10	10.0	0
ITPRIPL1	1	14	10.0	0
CHRM5	1	10	10.0	0
COL16A1	1	10	10.0	0
VCL	1	10	10.0	0
MZF1	1	10	10.0	0
RNA5SP109	1	10	10.0	10
TMEM18	1	10	10.0	10
PTGS1	1	10	10.0	0
FERMT3	1	10	10.0	0
CDIP1	1	10	10.0	0
FAM84B	1	10	10.0	10
PRPF8	2	10	10.0	0
SPECC1L	1	10	10.0	0
HIST1H2AE	1	10	10.0	10
NKD2	1	10	10.0	10
FGL2	1	10	10.0	10
TPP2	1	10	10.0	0
CALR	2	10	10.0	0
PPBP	1	10	10.0	10
GGNBP2	1	10	10.0	0
TRIM45	1	10	10.0	10
DMBT1P1	1	10	10.0	10
SHH	1	10	10.0	10
AC012613.2	1	10	10.0	10
AL591485.1	1	10	9.999999999999998	0
RN7SK	4	42	9.733333333333334	0
BCL7B	2	13	9.4	0
ARMCX2	1	14	9.333333333333334	0
POLR1D	1	14	9.333333333333334	0
CCDC180	3	22	9.305555555555555	0
RN7SL767P	11	150	9.217751039809862	0
CDK11B	1	24	9.14285714285714	0
AZIN2	1	9	9.0	0
TRAK2	1	9	9.0	0
BCL11A	1	12	9.0	0
AC005351.1	2	36	9.0	0
CDH8	2	18	9.0	0
AL445670.1	2	9	9.0	9
BACE1	2	9	9.0	0
HOXB2	1	9	9.0	9
RPL3	1	18	9.0	0
SNORD83B	1	18	9.0	0
MAPK10	1	9	9.0	0
WNK1	1	9	9.0	0
EPHB1	1	9	9.0	9
EIF4A1	1	12	9.0	0
AC004911.1	1	9	9.0	9
AC005224.3	2	18	9.0	0
PTGR1	2	9	9.0	9
HIST1H2AB	1	9	9.0	9
MPP4	1	10	9.0	0
HBD	1	15	9.0	0
STXBP2	2	9	9.0	9
CALML3	1	9	9.0	9
UBTF	1	9	9.0	0
CEP120	1	9	9.0	0
FARSB	1	9	9.0	9
KRTAP19	1	9	9.0	0
COX11	2	9	9.0	0
SYNCRIP	2	9	9.0	0
TMEM63A	2	9	9.0	0
RNA5SP78	5	58	8.791666666666668	0
RNA5SP22	5	58	8.791666666666668	0
RNA5SP349	5	58	8.791666666666668	0
RNA5SP305	5	58	8.791666666666668	0
RN7SL838P	6	71	8.710714285714285	0
PHF21B	1	13	8.666666666666666	0
AC026412.1	2	21	8.647058823529413	0
SNORD3D	6	64	8.533333333333333	0
AC068234.1	2	17	8.5	0
SNORD3G	2	21	8.333333333333332	0
RN7SL128P	10	136	8.17103386809269	0
ACBD5	2	8	8.000000000000002	0
ABCC5	1	8	8.0	0
HSPB1	1	8	8.0	8
JHY	1	8	8.0	0
RBM12B	1	8	8.0	8
C17orf113	1	8	8.0	8
TXNRD2	1	12	8.0	0
ITLN2	1	16	8.0	0
ITLN1	1	16	8.0	0
MAFB	1	8	8.0	8
AGBL5	1	8	8.0	0
JUNB	1	8	8.0	8
C9orf163	1	8	8.0	0
RBM20	5	8	8.0	0
ABHD16A	1	8	8.0	0
POLR2CP1	1	8	8.0	8
OLA1P3	1	8	8.0	8
CNNM3	1	8	8.0	0
MAF	1	8	8.0	0
C3orf20	1	8	8.0	0
AL356512.1	1	8	8.0	8
ADGRG6	3	8	8.0	0
TTC7B	1	8	8.0	8
PNPLA2	1	8	8.0	8
PCYT1A	1	8	8.0	0
TRIM52	1	8	8.0	0
BOK	1	8	8.0	8
TRIM71	1	8	8.0	8
AC011467.2	1	8	8.0	8
UBE2F	1	8	7.999999999999998	0
RN7SL151P	5	72	7.752547452547452	0
RN7SL546P	10	129	7.7127005347593585	0
ANO8	2	33	7.666666666666667	0
KANK1	1	14	7.636363636363636	0
RNA5SP86	2	16	7.5	0
RNA5SP194	2	21	7.5	0
AC011405.2	2	21	7.5	0
RNA5SP374	2	16	7.5	0
RN7SL296P	10	131	7.490478312537136	0
STRA6LP	3	22	7.444444444444445	0
RSPH6A	2	22	7.428571428571429	0
RPS20	1	13	7.222222222222222	0
RN7SL49P	9	128	7.217751039809864	0
EIF1	1	10	7.142857142857143	0
RN7SL396P	9	110	7.022043969102794	0
RNF167	1	7	7.0	7
ANXA4	1	7	7.0	0
IER5	1	7	7.0	7
GATAD1	1	7	7.0	0
FUOM	1	7	7.0	7
VDAC1P12	1	7	7.0	7
PCSK2	2	7	7.0	0
PTCRA	1	7	7.0	0
TUBGCP4	1	7	7.0	7
AC024475.1	1	7	7.0	7
ZNF207	4	10	7.0	4
AD000090.1	6	7	7.0	7
LIMD1	1	7	7.0	0
RNA5SP421	2	7	7.0	7
ADSS	1	7	7.0	7
CARF	1	7	7.0	0
KALRN	1	7	7.0	7
ACLY	1	7	7.0	0
NPAP1	4	7	7.0	7
ABALON	1	7	7.0	7
AC016876.1	1	7	7.0	7
NOC2L	1	21	7.0	0
RNA5SP103	3	34	6.800000000000001	0
RN7SL795P	8	124	6.773306595365419	0
RN7SL43P	8	124	6.773306595365419	0
RN7SL300P	8	124	6.773306595365419	0
MARK2	2	7	6.666666666666667	0
AC005041.1	1	20	6.666666666666667	0
ZBTB7C	1	10	6.666666666666667	0
FAM9A	1	20	6.666666666666667	0
ACP7	1	10	6.666666666666667	0
ZNF286B	1	23	6.571428571428571	0
STRN3	1	14	6.363636363636363	0
RNA5SP19	4	12	6.333333333333333	1
ADRB1	5	6	6.0	6
CBX3P6	1	6	6.0	6
SUPT6H	1	6	6.0	0
RRNAD1	1	6	6.0	0
CAPN1	1	6	6.0	6
BAALC	1	6	6.0	0
EXOSC7	2	6	6.0	0
GPRC5C	1	6	6.0	6
TNRC6A	3	6	6.0	6
AL807742.1	1	6	6.0	6
SRF	1	6	6.0	6
ZNF419	1	6	6.0	6
STX7	1	6	6.0	0
NPM1P24	1	12	6.0	0
NBEA	3	6	5.999999999999999	0
HIST2H4A	1	10	5.714285714285714	0
RPL36AP48	1	17	5.666666666666667	0
RPL36AP45	1	17	5.666666666666667	0
MYCBP2	3	8	5.666666666666667	0
AC011476.1	1	17	5.666666666666667	0
GPX1	1	7	5.6	0
SNORA63	1	22	5.5	0
SNORA63C	1	22	5.5	0
IGSF10	1	27	5.4	0
TPM3	1	6	5.36842105263158	0
AP001357.2	1	16	5.333333333333333	0
AC112487.1	3	35	5.25	0
RPL10AP6	1	26	5.2	0
RN7SL308P	7	90	5.1836601307189545	0
HIST1H4C	2	15	5.166666666666667	0
RN7SKP80	2	21	5.15	0
RN7SKP185	2	21	5.15	0
SLC11A2	4	5	5.0	0
SEMA3B	1	5	5.0	5
ARMCX4	5	5	5.0	0
ZNF574	1	5	5.0	0
CPEB4	1	5	5.0	0
TERC	1	10	5.0	0
DDX3Y	1	5	5.0	0
FAM173B	1	5	5.0	0
PER1	1	15	5.0	0
YIPF4	1	10	5.0	0
AC009506.1	1	5	5.0	5
TMEM26	3	5	5.0	0
RNY4P24	2	5	5.0	5
RAB11A	1	15	5.0	0
ZDHHC15	1	5	5.0	5
BCYRN1	1	10	5.0	0
SLC26A4	1	5	5.0	0
MUC5B	1	5	5.0	5
ZNF99	1	15	5.0	0
UBXN2A	1	5	5.0	5
KCNQ3	1	5	5.0	0
ECE1	1	5	5.0	0
RF00024	1	10	5.0	0
FAM156B	1	15	4.7727272727272725	0
HSPA8	1	7	4.666666666666667	0
HIST1H4B	1	14	4.666666666666667	0
STPG2	1	14	4.666666666666667	0
AC007952.4	7	66	4.666666666666667	0
IGF2BP3	5	5	4.583333333333333	0
AC022149.1	1	18	4.5	0
RNA5SP397	1	9	4.5	0
TGM1	1	6	4.5	0
AL591135.1	1	27	4.5	0
ZBTB7A	1	22	4.4	0
AC107871.1	1	22	4.4	0
AFDN	1	8	4.363636363636364	0
PLXNA4	1	13	4.333333333333333	0
HIST2H4B	1	10	4.285714285714286	0
AC245033.1	3	17	4.25	0
RN7SL634P	5	74	4.033333333333333	0
BAIAP3	1	4	4.000000000000001	0
TPK1	1	4	4.000000000000001	0
AC004687.1	1	4	4.0	4
CGRRF1	1	4	4.0	0
TBL1X	1	8	4.0	0
DCAF16	1	8	4.0	0
DCAF15	1	4	4.0	0
AC012360.3	2	4	4.0	4
PSEN1	1	4	4.0	4
JADE2	1	4	4.0	4
MRPS6	4	4	4.0	4
FOXD1	4	4	4.0	4
PPP1R35	1	4	4.0	0
AC007686.3	1	4	4.0	4
DFFA	1	8	4.0	0
LINC02196	1	8	4.0	0
C2CD2L	1	4	4.0	0
SETD1B	1	14	4.0	0
QSER1	3	4	4.0	0
INPPL1	1	4	4.0	0
SPRYD4	1	12	4.0	0
AC138409.2	1	4	4.0	4
ACP1	2	4	4.0	0
AJ011932.1	3	4	4.0	4
ZNF441	3	4	4.0	4
FNBP1	1	4	4.0	0
MYC	2	4	3.999999999999999	0
CNKSR2	4	4	3.999999999999999	0
NISCH	2	18	3.9425837320574164	0
PLPP3	1	19	3.8	0
MPLKIP	3	21	3.8	1
AC055811.2	1	19	3.8	0
RN7SL242P	5	53	3.7340909090909093	1
HBG1	1	11	3.6666666666666665	0
HMGB3P2	1	11	3.6666666666666665	0
AC104389.5	1	11	3.6666666666666665	0
AC015818.7	1	18	3.6	0
RHOC	1	9	3.6	0
AC087499.6	1	18	3.6	0
AL353997.1	1	18	3.6	0
YWHAEP2	1	18	3.6	0
YWHAEP3	1	18	3.6	0
RBM4	1	6	3.5999999999999996	0
CSPG5	1	17	3.5789473684210527	0
PTPN13	1	14	3.5	0
ZNF148	2	21	3.5	0
TM4SF5	1	14	3.5	0
AP000529.1	1	14	3.5	0
ACTBP11	1	14	3.5	0
POTEKP	1	14	3.5	0
POTEG	1	14	3.5	0
RN7SL538P	3	34	3.425	0
PRRG4	1	20	3.3333333333333335	0
SNORD36A	1	10	3.3333333333333335	0
RPL7A	1	10	3.3333333333333335	0
ATP6AP1L	1	20	3.3333333333333335	0
N4BP2L2	1	10	3.3333333333333335	0
AP000813.1	1	20	3.3333333333333335	0
GABRA1	1	20	3.3333333333333335	0
SNORD33	1	10	3.3333333333333335	0
AHCTF1P1	1	20	3.3333333333333335	0
RF00049	1	10	3.3333333333333335	0
SSH1	3	4	3.333333333333333	0
PRH1	3	4	3.333333333333333	0
RN7SKP118	1	13	3.25	0
RN7SKP76	1	13	3.25	0
RPL7	1	9	3.176470588235294	0
RNY1P13	3	42	3.1594771241830064	0
AC010655.4	1	31	3.1	0
TIAM1	2	15	3.0999999999999996	0
ANKMY2	3	3	3.0000000000000004	0
PACSIN2	2	3	3.0000000000000004	2
DTX2	3	3	3.0	3
DPH3	1	3	3.0	0
THAP12P4	3	3	3.0	3
ZNF532	2	3	3.0	0
EIF4E2P2	1	3	3.0	3
DGKG	1	3	3.0	3
AC068137.2	3	3	3.0	3
PRR36	1	3	3.0	3
FZD1	1	6	3.0	0
RN7SL598P	1	3	3.0	3
AC004862.1	3	3	3.0	3
TRBV7	3	3	3.0	3
DHX29	1	3	3.0	0
SH2B1	1	3	3.0	3
OR10A2	1	6	3.0	0
SYNPO2L	1	3	3.0	0
SNORA48	1	12	3.0	0
RPS29	1	3	3.0	3
PYCR2	2	3	3.0	2
AL137796.1	2	3	3.0	3
AC006145.1	1	3	3.0	3
LINC00865	3	3	3.0	0
RNY3P11	3	3	3.0	3
PCNP	1	3	3.0	3
LCP1	1	3	3.0	0
LIMS1	1	3	3.0	0
MEPCE	1	6	3.0	0
PRR13	1	3	2.9999999999999996	0
TMSB4XP4	1	14	2.8	0
DMKN	1	14	2.8	0
FBXO2	1	14	2.8	0
NPM1	1	5	2.7777777777777777	0
PLPP5	1	5	2.727272727272727	0
AC008802.1	2	27	2.690909090909091	0
RPS3AP6	2	27	2.690909090909091	0
RPS3AP26	2	27	2.690909090909091	0
AL359704.1	2	27	2.690909090909091	0
SALL2	1	17	2.6842105263157894	0
AL139260.2	1	26	2.6	0
AC009075.2	1	26	2.6	0
LINC00910	4	57	2.5913806254767353	0
RN7SL97P	3	34	2.559090909090909	1
HIST2H2AA4	2	5	2.5	0
HIST2H2AA3	2	5	2.5	0
RPL9P9	1	22	2.4444444444444446	0
SNORD34	2	12	2.4000000000000004	0
RBM14	1	6	2.4	0
NOC2LP2	1	21	2.3333333333333335	0
TLR4	2	7	2.3333333333333335	0
SNORD14C	1	7	2.3333333333333335	0
IQSEC3	1	24	2.2857142857142856	0
PLEKHM2	1	8	2.2857142857142856	0
MICAL3	1	8	2.1818181818181817	0
RASAL2	2	9	2.142857142857143	1
RNA5SP132	1	17	2.125	0
RNA5SP516	1	17	2.125	0
RNA5SP183	1	17	2.125	0
RNA5SP495	1	17	2.125	0
RN7SL792P	1	21	2.1	0
MAP3K9	1	14	2.0999999999999996	0
PCDH15	2	2	2.0000000000000004	0
DOCK4	2	2	2.0	2
ACSF2	2	2	2.0	2
RNA5SP67	1	10	2.0	0
ZC3H18	1	2	2.0	0
RNA5SP77	1	2	2.0	2
RNA5SP74	2	2	2.0	2
DNM1P51	2	2	2.0	2
MIR1254	1	2	2.0	0
DAGLB	1	2	2.0	2
TRAF5	1	2	2.0	2
CYB561A3	1	2	2.0	0
BRD2	1	2	2.0	0
TRIM7	1	1	2.0	2
RPL12P2	2	2	2.0	2
AFF2	2	2	2.0	0
GCLM	1	5	2.0	0
AL031595.2	1	2	2.0	2
FOXA2	2	2	2.0	2
DOC2B	2	2	2.0	2
EMX1	1	2	2.0	0
ZNF641	1	2	2.0	2
AKR1E2	1	2	2.0	0
SLC25A42	1	2	2.0	2
KPNA4	1	2	2.0	2
RN7SL146P	2	2	2.0	2
TUT7	1	2	2.0	0
AC008040.1	1	2	2.0	2
SNORA53	1	2	2.0	2
KDM6B	1	2	2.0	0
DARS	1	2	2.0	0
ZMAT1	1	2	2.0	0
COPB2	1	1	2.0	1
GAS2L3	2	2	2.0	2
XPO7	2	2	2.0	0
UBL4A	1	2	2.0	2
RNA5SP445	1	10	2.0	0
RGS7BP	1	2	2.0	0
EVI2A	1	2	2.0	0
RAB23	1	2	2.0	2
RNU11	1	2	2.0	2
TTN	1	1	2.0	2
POLR1A	1	2	2.0	2
RNU4	2	2	2.0	2
PHACTR1	1	2	2.0	2
DENND2C	1	2	2.0	0
AIFM2	1	2	2.0	0
ASB15	1	2	2.0	0
AC015813.2	1	14	2.0	0
THRAP3P1	1	2	2.0	2
AC010255.3	1	2	2.0	0
DENND5A	2	2	2.0	2
CELSR3	1	2	2.0	2
RNA5SP303	1	2	2.0	2
RNA5SP301	1	10	2.0	0
AC055854.1	2	2	2.0	0
ZNF891	1	2	2.0	2
LINC02334	2	2	2.0	2
ARL8B	1	2	2.0	0
AKR1C7P	2	2	2.0	0
SLC7A1	1	2	2.0	0
DDX49	2	2	1.9999999999999998	0
NOP58	1	2	1.9999999999999998	0
NRG2	2	2	1.9999999999999998	0
NDUFS2	2	11	1.9999999999999996	0
FEM1A	2	20	1.9272727272727272	0
HBG2	1	11	1.8333333333333333	0
AC104389.4	1	11	1.8333333333333333	0
GNL1	1	17	1.7894736842105263	0
LINC02533	1	19	1.7272727272727273	0
NGDN	1	19	1.7272727272727273	0
MAPK1	1	19	1.7272727272727273	0
RNA5SP513	3	4	1.5909090909090908	1
AC021242.3	1	3	1.5	0
VSIG1	1	6	1.5	0
ZBTB20	1	3	1.5	0
RNY4P19	2	3	1.5	0
EIF1P7	1	10	1.4285714285714286	0
EIF1P3	1	10	1.4285714285714286	0
DIXDC1	1	14	1.4	0
AC092718.8	2	2	1.4	1
GPX1P1	1	7	1.4	0
AC004922.1	1	14	1.4	0
ZC3H12A	2	2	1.4	0
SAMD4B	1	5	1.3636363636363635	0
RPL13AP5	2	20	1.3333333333333333	0
RN7SKP160	1	8	1.3333333333333333	0
RN7SKP48	1	8	1.3333333333333333	0
RN7SKP55	1	8	1.3333333333333333	0
AC024940.2	2	20	1.3333333333333333	0
RN7SKP174	1	8	1.3333333333333333	0
AL022718.1	2	2	1.3333333333333333	1
RPL13AP20	2	20	1.3333333333333333	0
RPL13AP25	2	20	1.3333333333333333	0
RN7SL752P	2	13	1.3111111111111111	0
AP006587.3	2	15	1.3095238095238095	0
RNY4P3	3	3	1.2857142857142856	1
AC007326.2	2	2	1.2	1
AL031282.2	1	24	1.1428571428571428	0
VPS37A	1	8	1.1428571428571428	0
AC021231.2	1	8	1.1428571428571428	0
KDSR	1	8	1.1428571428571428	0
MMP24	1	8	1.1428571428571428	0
RN7SL672P	1	9	1.125	0
RNY3P1	2	22	1.1	0
CHD8	1	1	1.0000000000000002	0
PIK3R5	1	1	1.0000000000000002	0
SLC25A37	1	1	1.0000000000000002	0
TMEM68	1	1	1.0000000000000002	0
TMC5	1	1	1.0000000000000002	0
HRAS	1	1	1.0000000000000002	0
COA1	1	1	1.0000000000000002	0
KAT6B	1	1	1.0000000000000002	0
NFATC1	1	1	1.0000000000000002	0
PLEC	1	1	1.0000000000000002	0
TTC8	1	1	1.0000000000000002	0
SCP2	1	1	1.0000000000000002	0
ARID3C	1	1	1.0	1
CADPS	1	1	1.0	0
CMTM5	1	1	1.0	1
RNA5SP272	1	1	1.0	1
RNA5SP273	1	1	1.0	1
NT5DC2	1	1	1.0	0
AC093904.3	1	1	1.0	1
LCAT	1	1	1.0	0
BTF3P6	1	1	1.0	1
B4GALT7	1	1	1.0	0
LUC7L3	1	1	1.0	0
TBCE	1	1	1.0	0
AC004554.1	1	1	1.0	1
ARHGAP28	1	1	1.0	1
TGFB3	1	1	1.0	0
ALDH3B1	1	1	1.0	1
ASIC4	1	1	1.0	0
CPLX1	1	1	1.0	0
CSF2RA	1	1	1.0	0
BTF3L4	1	1	1.0	0
NTM	1	1	1.0	1
COL4A1	1	1	1.0	0
FAM186B	1	1	1.0	0
RNA5SP226	1	1	1.0	1
AP006545.1	1	5	1.0	0
NQO2	1	1	1.0	1
GDF11	1	1	1.0	0
AC015871.4	1	1	1.0	1
CTNNA3	1	1	1.0	1
AC004817.4	1	1	1.0	1
DNASE1L1	1	1	1.0	0
AL357507.1	1	1	1.0	1
ANKRD1	1	1	1.0	1
AL513217.1	1	1	1.0	1
TCHHL1	1	1	1.0	1
CREBRF	1	1	1.0	0
CDAN1	1	1	1.0	0
GDF7	1	1	1.0	1
AC008124.1	1	1	1.0	1
HIST1H3B	1	1	1.0	1
OTOG	1	1	1.0	0
TSHZ1	1	1	1.0	0
SMIM2	1	1	1.0	1
AF067845.2	1	1	1.0	1
VDAC2	1	1	1.0	0
COX7A2L	1	1	1.0	1
HOXA	1	1	1.0	1
SOX2	1	1	1.0	1
TTLL10	1	1	1.0	0
APP	1	1	1.0	0
SEMA4G	1	1	1.0	0
SEMA4F	1	1	1.0	1
ZNF503	1	1	1.0	1
AMBRA1	1	1	1.0	0
AC006378.2	1	1	1.0	1
RPL21P9	1	1	1.0	1
PTBP3	1	1	1.0	0
PATL1	1	1	1.0	1
EFHD2	1	1	1.0	1
DPP10	1	1	1.0	1
RAD51AP2	1	1	1.0	1
HMBOX1	1	1	1.0	1
ANKRD12	1	1	1.0	1
ARMCX5	1	1	1.0	0
INIP	1	1	1.0	1
FIG4	1	1	1.0	0
AC068769.1	1	1	1.0	1
PRSS37	1	1	1.0	1
FAM71F2	1	1	1.0	1
AC012414.6	1	1	1.0	1
AHNAK	1	1	1.0	1
ASAH1	1	1	1.0	1
PLCB1	1	1	1.0	0
MRAS	1	1	1.0	1
CDK13	1	1	1.0	0
PLCH1	1	1	1.0	1
RN7SL464P	1	1	1.0	1
FAM160B2	1	1	1.0	0
SYTL3	1	1	1.0	0
SOX11	1	1	1.0	1
AP003733.2	1	1	1.0	1
AC074141.1	1	1	1.0	1
PCMT1	1	1	1.0	1
DCAF4	1	1	1.0	1
RAPH1	1	1	1.0	1
CCDC171	1	1	1.0	1
ASB3	1	1	1.0	1
QRICH2	1	1	1.0	0
KATNBL1	1	1	1.0	1
ATP2B3	1	1	1.0	0
NAA10	1	1	1.0	1
CCDC177	1	1	1.0	1
OSTF1P1	1	1	1.0	1
CCDC187	1	1	1.0	0
CDHR4	1	1	1.0	0
TMIGD3	1	1	1.0	0
YWHAZ	1	1	1.0	0
GLRX2	1	1	1.0	1
LRRFIP2	1	1	1.0	0
Z98259.2	1	1	1.0	1
RNA5SP149	1	2	1.0	0
MTR	1	1	1.0	0
AC099778.1	1	1	1.0	1
CPS1	1	1	1.0	0
HMGA2	1	1	1.0	1
RNA5SP128	1	1	1.0	1
KLHL41	1	1	1.0	1
SUPT7L	1	1	1.0	0
SLC30A9	1	1	1.0	1
AL096828.2	1	1	1.0	1
ESYT3	1	1	1.0	0
RPA1	1	1	1.0	1
SCAND1	1	1	1.0	0
RXRA	1	1	1.0	1
NEDD8	1	1	1.0	1
ZNF780B	1	1	1.0	0
MRPS5	1	1	1.0	1
OR7E25P	1	1	1.0	1
SCML1	1	1	1.0	1
PTPRG	1	1	1.0	0
PCSK5	1	1	1.0	1
BRCA2	1	1	1.0	0
AATK	1	1	1.0	1
TMEM151B	1	1	1.0	1
AL512590.1	1	1	1.0	1
DHX34	1	1	1.0	1
ZNF706	1	1	1.0	1
PIK3R3	1	1	1.0	0
RPL26P31	1	1	1.0	1
AC008267.7	1	1	1.0	1
ALPK3	1	1	1.0	1
SFRP5	1	1	1.0	1
PPP1R3F	1	1	1.0	1
IMP3	1	1	1.0	1
ST6GAL1	1	1	1.0	1
TXNDC16	1	1	1.0	1
FOXJ2	1	1	1.0	1
BARX1	1	1	1.0	0
ITIH6	1	1	1.0	1
LRP1	1	1	1.0	1
ITIH3	1	1	1.0	1
PPP1R12B	1	1	1.0	0
DSG1	1	1	1.0	1
AC010186.2	1	1	1.0	1
GKN1	1	1	1.0	1
DST	1	1	1.0	0
FLT4	1	1	1.0	1
CRYBG1	1	1	1.0	1
NKX2	1	1	1.0	0
ZBTB12	1	1	1.0	1
C9orf84	1	1	1.0	1
HYI	1	1	1.0	0
LRRC53	1	1	1.0	1
AC068733.2	1	1	1.0	1
AC015961.2	1	1	1.0	1
ANAPC4	1	1	1.0	1
UBALD1	1	1	1.0	1
LINC00384	1	1	1.0	1
ERO1A	1	1	1.0	1
BEND3P1	1	1	1.0	1
FABP7	1	1	1.0	1
GATAD2A	1	1	1.0	0
USP9Y	1	1	1.0	0
TRMT10C	1	1	1.0	0
LRRC14	1	1	1.0	0
PIGG	1	1	1.0	1
RBSN	1	5	1.0	0
EMP1	1	1	1.0	1
NSUN3	1	1	1.0	1
SNORA72	1	1	1.0	1
AC243965.2	1	1	1.0	1
HEY1	1	1	1.0	0
PTH1R	1	1	1.0	1
LRRC38	1	12	1.0	0
PSMG4	1	1	1.0	1
CTC1	1	1	1.0	1
PCNX1	1	5	1.0	0
SND1	1	1	1.0	1
AP003068.2	1	1	1.0	1
RNA5SP191	1	1	1.0	1
MAPKBP1	1	1	1.0	0
CAPN12	1	1	1.0	1
MLPH	1	1	1.0	0
C3orf52	1	1	1.0	1
PPP2R3B	1	1	1.0	0
AC090510.1	1	1	1.0	1
AC016831.4	1	1	1.0	1
CDH15	1	1	1.0	0
MYH8	1	1	1.0	1
CDH11	1	1	1.0	1
H2AFY	1	1	1.0	1
AL136038.5	1	1	1.0	1
RBM5	1	1	1.0	0
SEPT6	1	1	1.0	1
RN7SL434P	1	1	1.0	1
THRB	1	1	1.0	0
AC012313.8	1	1	1.0	1
AVEN	1	1	1.0	0
KLHDC4	1	1	1.0	1
FAM83F	1	1	1.0	1
C3orf86	1	1	1.0	0
LPO	1	1	1.0	1
C3orf85	1	1	1.0	1
AC244033.2	1	1	1.0	1
RNA5SP452	1	1	1.0	1
LMO4	1	1	1.0	1
HIST1H2AI	1	1	1.0	1
AC008549.1	1	1	1.0	1
PUS3	1	1	1.0	0
LINC01278	1	1	1.0	0
MPP1	1	1	1.0	0
DUOX2	1	1	1.0	0
IGHV1OR15	1	1	1.0	0
GSG1	1	1	1.0	0
AC110597.3	1	1	1.0	1
AC006043.1	1	1	1.0	1
RNA5SP425	1	1	1.0	1
SLC35F2	1	1	1.0	0
HIP1	1	1	1.0	0
PARVG	1	1	1.0	0
SYNRG	1	1	1.0	1
LINC02175	1	1	1.0	1
SPTBN1	1	1	1.0	0
TP53BP1	1	1	1.0	1
TRPM7	1	1	1.0	0
IL23A	1	1	1.0	0
PART1	1	1	1.0	1
MKI67	1	1	1.0	0
OR8A1	1	1	1.0	1
RAB13	1	1	1.0	0
ZNF737	1	1	1.0	1
NCKAP5L	1	1	1.0	0
MSTO1	1	1	1.0	0
AC007611.1	1	1	1.0	0
DIS3	1	1	1.0	1
SYNE1	1	1	1.0	1
SLC7A6OS	1	1	1.0	0
AC096558.1	1	1	1.0	0
ZNF791	1	1	1.0	0
MTNR1B	1	1	1.0	1
RAB30	1	1	1.0	0
CSGALNACT1	1	1	1.0	0
TLE4	1	1	1.0	1
PLS1	1	1	1.0	1
LARGE1	1	1	1.0	0
AL160291.1	1	1	1.0	1
AC021205.3	1	1	1.0	1
LINC01714	1	1	1.0	0
ZNF33A	1	1	1.0	1
HIPK2	1	1	1.0	1
ELP4	1	1	1.0	1
TK2	1	1	1.0	0
UBL3	1	1	1.0	1
ABCC13	1	1	1.0	1
AC009061.2	1	1	1.0	1
SETD7	1	1	1.0	1
GAPT	1	1	1.0	0
SNAI3	1	1	1.0	1
ST3GAL1	1	1	1.0	0
AC007383.1	1	1	1.0	1
TPH1	1	1	1.0	1
OTULINL	1	1	1.0	1
HECW2	1	1	1.0	1
WDR72	1	1	1.0	0
AL450384.2	1	1	1.0	1
PTX3	1	1	1.0	1
MYO15A	1	1	1.0	0
RNA5SP396	1	1	1.0	1
PTK2B	1	1	1.0	0
IFT43	1	1	1.0	1
IRAK4	1	1	1.0	1
RNA5SP375	1	1	1.0	1
SUN3	1	1	1.0	1
IFT57	1	1	1.0	0
RNY1P7	1	1	1.0	1
TCF4	1	1	1.0	1
RNA5SP357	1	2	1.0	0
MUC19	1	1	1.0	0
RNA5SP355	1	1	1.0	1
TBC1D13	1	1	1.0	0
RNA5SP368	1	1	1.0	1
PKD1P6	1	1	1.0	1
SDHD	1	1	1.0	0
UBE4B	1	1	1.0	0
ACOT13	1	1	1.0	0
SNORD1B	1	1	1.0	1
RNA5SP322	2	7	1.0	0
FAM193B	1	1	1.0	1
PITPNM2	1	1	1.0	1
KIF9	1	1	1.0	1
AC106744.1	1	1	1.0	1
AKAP13	1	1	1.0	0
AL049781.1	1	1	1.0	1
MRPS10	1	1	1.0	1
AL138694.1	1	1	1.0	1
MYO5B	1	1	1.0	1
NDUFAF8	1	1	1.0	1
SUCO	1	1	1.0	0
SLC10A1	1	1	1.0	1
NTNG1	1	1	1.0	1
APOD	1	1	1.0	1
ANKRD18DP	1	1	1.0	1
SDC3	1	1	1.0	1
USHBP1	1	1	1.0	0
SLC45A4	1	1	1.0	0
MYO7A	1	1	1.0	1
CSNK1D	1	1	1.0	0
KCNK12	1	1	1.0	1
ADGRA2	1	1	1.0	0
FLJ46284	1	1	1.0	1
EIF3A	1	1	1.0	0
AL133387.2	1	1	1.0	1
AC092902.5	1	1	1.0	1
AC112220.2	1	1	1.0	1
SRL	1	1	1.0	1
EIF5B	1	1	1.0	0
UNC45B	1	1	1.0	0
AC008883.2	1	1	1.0	1
AC009690.2	1	1	1.0	1
TRIM72	1	1	1.0	1
AC090607.2	1	1	1.0	1
OSBPL1A	1	1	1.0	0
IBTK	1	1	1.0	1
ZKSCAN1	1	1	1.0	0
SMYD1	1	1	1.0	1
IGSF21	1	1	1.0	0
SRSF8	1	1	1.0	1
PKP4	1	1	1.0	0
MSH2	1	1	1.0	0
EIF1AY	1	1	1.0	1
ATXN3L	1	1	1.0	1
LAPTM4B	1	1	1.0	1
FAM200B	1	1	1.0	1
ZNF469	1	1	1.0	0
AC021546.1	1	1	1.0	1
TEX11	1	1	1.0	0
MMP25	1	1	1.0	1
FAT2	1	1	1.0	1
AC010247.2	1	1	1.0	1
PPFIBP2	1	1	1.0	0
ZNF35	1	1	1.0	0
YWHAEP4	1	1	1.0	1
NSRP1P1	1	1	1.0	1
SULT1A1	1	1	1.0	1
RNF219	1	1	1.0	1
CLOCK	1	1	1.0	0
LINC00523	1	1	1.0	0
AC125613.1	1	1	1.0	0
UNC5A	1	1	1.0	0
ISM2	1	1	1.0	1
MARK3	1	1	0.9999999999999999	0
CARHSP1	1	1	0.9999999999999999	0
GLYR1	1	1	0.9999999999999999	0
ERG	1	1	0.9999999999999999	0
AFTPH	1	1	0.9999999999999999	0
DOK7	1	1	0.9999999999999999	0
ZFX	1	1	0.9999999999999999	0
DCUN1D2	1	1	0.9999999999999999	0
PIK3C2G	1	1	0.9999999999999999	0
ANKRD13A	1	1	0.9999999999999999	0
COQ8A	1	1	0.9999999999999999	0
CACNA1B	1	1	0.9999999999999999	0
GABBR1	1	1	0.9999999999999999	0
SNX12	1	1	0.9999999999999999	0
ARMCX6	1	1	0.9999999999999998	0
ULK4	1	1	0.9999999999999998	0
SLC4A11	1	1	0.9999999999999998	0
NR1H4	1	1	0.9999999999999998	0
LDHC	1	1	0.9999999999999998	0
USF2	1	1	0.9999999999999998	0
PLD3	1	1	0.9999999999999998	0
HERC4	1	1	0.9999999999999998	0
MUTYH	1	1	0.9999999999999996	0
APTX	1	1	0.9999999999999993	0
TP53	1	1	0.9583333333333329	0
AC022973.1	1	21	0.9545454545454546	0
RPL15P13	1	21	0.9545454545454546	0
RPL15P18	1	21	0.9545454545454546	0
AC092597.1	1	21	0.9545454545454546	0
RPL15P3	1	21	0.9545454545454546	0
AC093107.1	1	21	0.9545454545454546	0
RNA5SP302	3	3	0.9242424242424242	0
LINC00284	1	1	0.9166666666666667	0
CMTM3	1	1	0.9090909090909093	0
RN7SL675P	1	20	0.9090909090909091	0
LATS1	1	5	0.9090909090909091	0
RN7SL502P	1	20	0.9090909090909091	0
RN7SL143P	1	20	0.9090909090909091	0
RN7SL397P	1	20	0.9090909090909091	0
RF00017	1	20	0.9090909090909091	0
HNRNPCL4	1	25	0.8928571428571429	0
HNRNPCL3	1	25	0.8928571428571429	0
HNRNPCL1	1	25	0.8928571428571429	0
HNRNPCP2	1	25	0.8928571428571429	0
HNRNPCP8	1	25	0.8928571428571429	0
HNRNPCP7	1	25	0.8928571428571429	0
HNRNPCP4	1	25	0.8928571428571429	0
HNRNPCP3	1	25	0.8928571428571429	0
YWHAE	1	1	0.8888888888888891	0
AC022613.2	1	6	0.8571428571428571	0
EML2	1	6	0.8571428571428571	0
ANKRD11	1	1	0.857142857142857	0
ARHGEF7	1	1	0.8181818181818183	0
CKAP2	1	1	0.8	0
MRPL19	1	1	0.8	0
LINC01480	1	1	0.8	0
ZNF3	1	1	0.75	0
SNRNP27	1	1	0.75	0
BLOC1S3	1	1	0.75	0
SUMF1	1	8	0.7272727272727273	0
PIEZO1	1	8	0.7272727272727273	0
AC079922.1	1	13	0.7222222222222222	0
AC090589.1	1	13	0.7222222222222222	0
AC012170.1	1	13	0.7222222222222222	0
AL109741.2	1	13	0.7222222222222222	0
AC007098.2	1	13	0.7222222222222222	0
AC097713.2	1	13	0.7222222222222222	0
RPS20P10	1	13	0.7222222222222222	0
AP001269.3	1	13	0.7222222222222222	0
MAML3	1	14	0.7	0
RPS14	1	1	0.7	0
XYLT1	1	14	0.7	0
MIS18A	1	14	0.7	0
RF00026	2	5	0.7	0
SAMD1	1	14	0.7	0
CDV3	1	1	0.6666666666666666	0
SNHG7	1	2	0.6666666666666666	0
PLPPR5	1	1	0.6666666666666666	0
GOLPH3	1	2	0.6666666666666666	0
TAF1D	1	1	0.6666666666666666	0
AC134682.1	1	2	0.6666666666666666	0
TAS2R14	3	4	0.6666666666666666	0
ENTPD3	1	1	0.6666666666666666	0
LRRC17	1	1	0.6666666666666666	0
RPLP1P6	1	1	0.6666666666666666	0
RF00560	1	2	0.6666666666666666	0
AC010181.1	1	1	0.6666666666666666	0
SRP19	1	1	0.6666666666666666	0
SNORA17A	1	2	0.6666666666666666	0
SNX15	1	1	0.6666666666666666	0
NR2F1	1	1	0.6666666666666666	0
ZNF540	1	1	0.625	0
AL590764.2	1	1	0.6153846153846154	0
ZNF185	1	1	0.6	0
RNY3P13	1	21	0.6	0
AC119396.2	1	5	0.5555555555555556	0
AP003175.1	1	5	0.5555555555555556	0
NPM1P27	1	5	0.5555555555555556	0
NPM1P50	1	5	0.5555555555555556	0
PELP1	1	1	0.5454545454545455	0
RPL7P1	1	9	0.5294117647058824	0
RPL7P9	1	9	0.5294117647058824	0
RPL7P20	1	9	0.5294117647058824	0
RPL7P27	1	9	0.5294117647058824	0
RPL7P23	1	9	0.5294117647058824	0
RPL7P26	1	9	0.5294117647058824	0
RPL7P19	1	9	0.5294117647058824	0
RPL7P15	1	9	0.5294117647058824	0
RPL7P52	1	9	0.5294117647058824	0
RPL7P44	1	9	0.5294117647058824	0
RPL7P47	1	9	0.5294117647058824	0
EPB41L4B	1	1	0.5	0
DDHD1	1	1	0.5	0
CBX3P7	1	1	0.5	0
CBX3P8	1	1	0.5	0
AC113189.4	1	1	0.5	0
RNA5SP124	1	1	0.5	0
MTCO1P12	1	1	0.5	0
DDX39B	1	1	0.5	0
RNY4P13	1	1	0.5	0
RNA5SP433	1	2	0.5	0
HMGN1P9	1	1	0.5	0
AC134981.1	1	1	0.5	0
SNORD84	1	1	0.5	0
LINC00909	1	1	0.5	0
FGF11	1	1	0.5	0
AC104996.3	1	1	0.5	0
RNA5SP361	1	1	0.5	0
AC135068.8	1	1	0.5	0
LINC01470	1	1	0.5	0
SAP130	1	2	0.4444444444444444	0
MAFK	1	2	0.4444444444444444	0
GOLGA2P7	1	1	0.4347826086956521	0
AL023775.1	5	5	0.41666666666666663	0
IL2RG	1	1	0.38461538461538464	0
ZNF57	1	1	0.375	0
NIFK	1	1	0.3333333333333333	0
ITPR1	1	1	0.3333333333333333	0
AL358215.1	1	1	0.3333333333333333	0
RNA5SP166	1	1	0.3333333333333333	0
ZRSR2P1	1	1	0.3333333333333333	0
RNA5SP506	1	1	0.3333333333333333	0
NOVA2	1	1	0.3333333333333333	0
NTN1	1	1	0.3333333333333333	0
ARL2	1	1	0.3333333333333333	0
RN7SL362P	1	1	0.3333333333333333	0
SNORD5	1	1	0.3333333333333333	0
AL158069.2	1	1	0.3333333333333333	0
RNA5SP469	1	1	0.3333333333333333	0
PURB	1	1	0.3333333333333333	0
RNY4P34	1	1	0.3333333333333333	0
SLC22A5	1	1	0.3333333333333333	0
RN7SL14P	1	1	0.3333333333333333	0
KBTBD11	1	1	0.3333333333333333	0
NAIF1	1	1	0.3333333333333333	0
RNA5SP393	1	1	0.3333333333333333	0
RNA5SP388	1	1	0.3333333333333333	0
RNA5SP335	1	1	0.3333333333333333	0
PRDM1	1	1	0.3333333333333333	0
RN7SL645P	1	1	0.3333333333333333	0
ATPAF1	1	1	0.3333333333333333	0
PEX5L	1	1	0.3333333333333333	0
AC243960.2	1	6	0.3157894736842105	0
AC026462.1	1	6	0.3157894736842105	0
RNA5SP34	1	1	0.25	0
ERVE	1	1	0.25	0
RNA5SP160	1	1	0.25	0
RNA5SP155	1	1	0.25	0
AC138932.2	1	1	0.25	0
AC005779.2	1	1	0.25	0
AC010240.1	1	1	0.25	0
OR7E122P	1	1	0.25	0
AC010329.1	1	1	0.25	0
AC126755.4	1	1	0.25	0
RNA5SP499	1	1	0.25	0
AC126763.1	1	1	0.25	0
AP003498.2	1	1	0.25	0
RNA5SP376	1	1	0.25	0
RNA5SP377	1	1	0.25	0
WDFY2	1	1	0.25	0
AC138969.2	1	1	0.25	0
TRIP10	1	2	0.2222222222222222	0
SZT2	1	2	0.2222222222222222	0
GOLGA2P10	1	1	0.21739130434782608	0
RNA5SP114	1	1	0.2	0
CKAP2P1	1	1	0.2	0
ATP13A4	1	1	0.2	0
RNA5SP493	1	1	0.2	0
RNA5SP443	1	1	0.2	0
AC003070.7	1	1	0.2	0
AC092718.2	1	1	0.2	0
AP001180.4	1	1	0.2	0
RNY3P14	1	1	0.2	0
RNA5SP351	1	1	0.2	0
ARIH1	1	1	0.18181818181818182	0
AC044860.1	1	1	0.17391304347826086	0
ZFYVE16	1	1	0.16666666666666666	0
GARS	1	1	0.16666666666666666	0
RN7SL677P	1	2	0.15384615384615385	0
RN7SL815P	1	2	0.15384615384615385	0
RN7SL333P	1	2	0.15384615384615385	0
RN7SL200P	1	2	0.15384615384615385	0
RN7SL625P	1	2	0.15384615384615385	0
RN7SL435P	1	2	0.15384615384615385	0
RN7SL788P	1	2	0.15384615384615385	0
RN7SL60P	1	2	0.15384615384615385	0
RN7SL261P	1	2	0.15384615384615385	0
RN7SL554P	1	2	0.15384615384615385	0
RN7SL426P	1	2	0.15384615384615385	0
RN7SL251P	1	2	0.15384615384615385	0
ANP32C	1	1	0.14285714285714285	0
AC105342.1	1	1	0.14285714285714285	0
YY1	1	1	0.14285714285714285	0
GJC2	1	1	0.14285714285714285	0
RNA5SP222	1	1	0.125	0
RNA5SP509	1	1	0.125	0
RNA5SP180	1	1	0.125	0
RNA5SP383	1	1	0.125	0
RNA5SP385	1	1	0.125	0
RNA5SP346	1	1	0.125	0
RNA5SP347	1	1	0.125	0
RNA5SP329	1	1	0.125	0
RN7SL381P	1	1	0.1111111111111111	0
AC092447.2	1	1	0.1111111111111111	0
AL591846.1	1	1	0.1	0
AL031727.1	1	1	0.1	0
RPS14P8	1	1	0.1	0
RNA5SP37	1	1	0.09090909090909091	0
RNA5SP151	1	1	0.09090909090909091	0
RNA5SP130	1	1	0.09090909090909091	0
RNA5SP141	1	1	0.09090909090909091	0
MIR7641	1	1	0.09090909090909091	0
RNA5SP515	1	1	0.09090909090909091	0
RNA5SP177	1	1	0.09090909090909091	0
RNA5SP435	1	1	0.09090909090909091	0
IL23R	1	1	0.09090909090909091	0
RNA5SP378	1	1	0.09090909090909091	0
RPS3AP49	1	1	0.09090909090909091	0
AL772284.2	1	1	0.09090909090909091	0
GOLGA2P2Y	1	1	0.08695652173913043	0
AL512506.3	1	1	0.08333333333333333	0
ERICH6	1	1	0.06666666666666667	0
RN7SL472P	1	1	0.05	0
GOLGA2P3Y	1	1	0.043478260869565216	0
AC243562.1	1	1	0.043478260869565216	0
LINC02397	1	1	0.041666666666666664	0
