# Supplementary material for: Analysis of plasma‐derived small extracellular vesicle characteristics and microRNA cargo following exercise‐induced skeletal muscle damage in men
Source: Physiol Rep. 2024 Sep 20;12(18):e70056. doi: 10.14814/phy2.70056 (PMC11415274; doi:10.14814/phy2.70056)
Supplement: Supplementary file 2 — Data S2: Supporting Information. [file PHY2-12-e70056-s001.zip › Processed Files For Individual Samples/SV18362-0003_S3_R1_001.fastq_CORE_RESULTS_v4.6.2/SV18362-0003_S3_R1_001.fastq/readCounts_circRNA_antisense.txt]

ReferenceID	uniqueFragmentCount	totalReadCount	multimapAdjustedReadCount	uniqueMappingReads
hsa_circ_0112697	6	293	293.0	293
hsa_circ_0116140	10	291	291.0	291
hsa_circ_0020970	8	289	289.0	289
hsa_circ_0132014	9	264	264.0	264
hsa_circ_0114533	3	194	194.0	194
hsa_circ_0140437	3	158	158.0	158
hsa_circ_0051075	3	135	135.0	135
hsa_circ_0115089	6	106	106.0	106
hsa_circ_0136688	25	100	98.66666666666667	98
hsa_circ_0021776	3	96	96.0	96
hsa_circ_0009016	7	84	84.0	84
hsa_circ_0007319	10	83	83.0	83
hsa_circ_0026476	7	81	81.0	81
hsa_circ_0105180	2	64	64.0	64
hsa_circ_0074856	2	53	53.0	53
hsa_circ_0006372	3	77	51.5	43
hsa_circ_0019222	4	98	49.0	0
hsa_circ_0019223	4	98	49.0	0
hsa_circ_0093301	12	191	47.642857142857146	0
hsa_circ_0093304	12	191	47.642857142857146	0
hsa_circ_0093305	12	191	47.642857142857146	0
hsa_circ_0093299	12	191	47.642857142857146	0
hsa_circ_0002595	5	47	46.333333333333336	46
hsa_circ_0103046	3	45	45.0	45
hsa_circ_0003163	6	45	45.0	45
hsa_circ_0099186	1	36	36.0	36
hsa_circ_0061589	3	36	36.0	36
hsa_circ_0125576	3	36	36.0	36
hsa_circ_0119138	6	35	35.0	35
hsa_circ_0069749	4	35	35.0	35
hsa_circ_0062466	10	126	34.45833333333333	0
hsa_circ_0133229	1	34	34.0	34
hsa_circ_0007636	14	156	33.375	0
hsa_circ_0007359	14	156	33.375	0
hsa_circ_0008442	14	156	33.375	0
hsa_circ_0003953	14	156	33.375	0
hsa_circ_0080880	1	32	32.0	32
hsa_circ_0001191	3	31	31.0	31
hsa_circ_0115693	2	30	30.0	30
hsa_circ_0121405	4	27	27.0	27
hsa_circ_0138904	1	27	27.0	27
hsa_circ_0094278	2	27	27.0	27
hsa_circ_0052106	2	26	26.0	26
hsa_circ_0102754	1	26	26.0	26
hsa_circ_0064024	6	77	25.666666666666664	0
hsa_circ_0064025	6	77	25.666666666666664	0
hsa_circ_0064026	6	77	25.666666666666664	0
hsa_circ_0124916	1	25	25.0	25
hsa_circ_0078719	1	25	25.0	25
hsa_circ_0129421	1	24	24.0	24
hsa_circ_0131871	1	24	24.0	24
hsa_circ_0002295	1	24	24.0	24
hsa_circ_0047501	1	24	24.0	24
hsa_circ_0121404	2	47	23.0	15
hsa_circ_0009033	3	23	23.0	23
hsa_circ_0062472	6	89	22.125	0
hsa_circ_0062505	5	88	22.0	0
hsa_circ_0100632	2	22	22.0	22
hsa_circ_0115090	1	22	22.0	22
hsa_circ_0062496	5	88	22.0	0
hsa_circ_0001591	2	21	21.0	21
hsa_circ_0136710	1	21	21.0	21
hsa_circ_0003906	1	21	21.0	21
hsa_circ_0111230	1	21	21.0	21
hsa_circ_0128407	1	21	21.0	21
hsa_circ_0115572	1	21	21.0	21
hsa_circ_0093357	2	21	21.0	21
hsa_circ_0094313	1	21	21.0	21
hsa_circ_0068262	1	20	20.0	20
hsa_circ_0102084	1	20	20.0	20
hsa_circ_0112400	2	20	20.0	20
hsa_circ_0133586	4	21	20.0	19
hsa_circ_0131937	1	20	20.0	20
hsa_circ_0125494	1	20	20.0	20
hsa_circ_0098826	1	20	20.0	20
hsa_circ_0000781	1	20	20.0	20
hsa_circ_0113369	3	20	20.0	20
hsa_circ_0128047	4	44	19.833333333333332	0
hsa_circ_0107953	12	82	19.46666666666666	0
hsa_circ_0107959	12	82	19.46666666666666	0
hsa_circ_0107960	12	82	19.46666666666666	0
hsa_circ_0119282	1	19	19.0	19
hsa_circ_0121682	1	19	19.0	19
hsa_circ_0095780	1	19	19.0	19
hsa_circ_0108429	1	18	18.0	18
hsa_circ_0069060	2	18	18.0	18
hsa_circ_0031701	1	18	18.0	18
hsa_circ_0048842	1	18	18.0	18
hsa_circ_0138883	1	18	18.0	18
hsa_circ_0098238	1	17	17.0	17
hsa_circ_0133771	1	17	17.0	17
hsa_circ_0135788	2	17	17.0	17
hsa_circ_0104215	1	17	17.0	17
hsa_circ_0004784	10	105	16.525	0
hsa_circ_0006643	10	105	16.525	0
hsa_circ_0008733	10	105	16.525	0
hsa_circ_0002978	10	105	16.525	0
hsa_circ_0115690	2	17	16.333333333333332	16
hsa_circ_0130450	2	16	16.0	16
hsa_circ_0109954	1	16	16.0	16
hsa_circ_0085301	1	16	16.0	16
hsa_circ_0132043	1	16	16.0	16
hsa_circ_0101303	1	16	16.0	16
hsa_circ_0127423	1	16	16.0	16
hsa_circ_0128046	3	31	15.5	0
hsa_circ_0120842	1	15	15.0	15
hsa_circ_0103702	1	15	15.0	15
hsa_circ_0054436	1	15	15.0	15
hsa_circ_0004360	9	95	14.672619047619046	0
hsa_circ_0003072	9	95	14.672619047619046	0
hsa_circ_0007133	9	95	14.672619047619046	0
hsa_circ_0007373	9	95	14.672619047619046	0
hsa_circ_0008570	9	95	14.672619047619046	0
hsa_circ_0004848	9	95	14.672619047619046	0
hsa_circ_0139590	1	29	14.5	0
hsa_circ_0098119	1	29	14.5	0
hsa_circ_0111652	2	14	14.0	14
hsa_circ_0121335	1	14	14.0	14
hsa_circ_0135403	1	14	14.0	14
hsa_circ_0140166	1	14	14.0	14
hsa_circ_0133232	2	14	14.0	14
hsa_circ_0125615	1	14	14.0	14
hsa_circ_0017177	1	14	14.0	14
hsa_circ_0103730	4	54	13.5	0
hsa_circ_0007487	4	54	13.5	0
hsa_circ_0103728	4	54	13.5	0
hsa_circ_0103729	4	54	13.5	0
hsa_circ_0017821	1	13	13.0	13
hsa_circ_0138361	1	13	13.0	13
hsa_circ_0119389	1	13	13.0	13
hsa_circ_0125483	1	13	13.0	13
hsa_circ_0105985	2	13	13.0	13
hsa_circ_0134432	4	39	12.999999999999998	0
hsa_circ_0002033	4	39	12.999999999999998	0
hsa_circ_0080214	4	39	12.999999999999998	0
hsa_circ_0005234	5	25	12.75	11
hsa_circ_0006833	3	41	12.5	0
hsa_circ_0006481	3	41	12.5	0
hsa_circ_0062465	5	38	12.458333333333334	0
hsa_circ_0062467	5	38	12.458333333333334	0
hsa_circ_0005639	3	39	12.3	0
hsa_circ_0002960	3	39	12.3	0
hsa_circ_0052665	1	12	12.0	12
hsa_circ_0108378	1	12	12.0	12
hsa_circ_0125579	2	12	12.0	12
hsa_circ_0107957	3	59	11.8	0
hsa_circ_0107958	3	59	11.8	0
hsa_circ_0138364	2	21	11.0	1
hsa_circ_0004434	2	11	11.0	11
hsa_circ_0095410	1	11	11.0	11
hsa_circ_0135381	1	22	11.0	0
hsa_circ_0135382	1	22	11.0	0
hsa_circ_0108302	2	40	10.0	0
hsa_circ_0108301	2	40	10.0	0
hsa_circ_0108303	2	40	10.0	0
hsa_circ_0079090	1	10	10.0	10
hsa_circ_0137917	1	10	10.0	10
hsa_circ_0122887	1	20	10.0	0
hsa_circ_0108298	2	40	10.0	0
hsa_circ_0126464	1	20	10.0	0
hsa_circ_0126465	1	20	10.0	0
hsa_circ_0096871	1	20	10.0	0
hsa_circ_0096872	1	20	10.0	0
hsa_circ_0128806	1	19	9.5	0
hsa_circ_0071637	1	19	9.5	0
hsa_circ_0131501	2	27	9.166666666666666	0
hsa_circ_0131500	2	27	9.166666666666666	0
hsa_circ_0100977	2	19	9.11111111111111	0
hsa_circ_0100976	2	19	9.11111111111111	0
hsa_circ_0006648	1	18	9.0	0
hsa_circ_0109551	1	9	9.0	9
hsa_circ_0131358	1	18	9.0	0
hsa_circ_0011535	1	9	9.0	9
hsa_circ_0089251	1	9	9.0	9
hsa_circ_0096977	1	18	9.0	0
hsa_circ_0096978	1	18	9.0	0
hsa_circ_0116502	1	9	9.0	9
hsa_circ_0139668	1	26	8.666666666666666	0
hsa_circ_0008848	1	34	8.5	0
hsa_circ_0004588	1	34	8.5	0
hsa_circ_0110547	1	17	8.5	0
hsa_circ_0110546	1	17	8.5	0
hsa_circ_0008049	1	34	8.5	0
hsa_circ_0121504	1	16	8.0	0
hsa_circ_0070448	1	8	8.0	8
hsa_circ_0117493	1	8	8.0	8
hsa_circ_0063302	3	16	8.0	0
hsa_circ_0130391	1	16	8.0	0
hsa_circ_0130390	1	16	8.0	0
hsa_circ_0063299	3	16	8.0	0
hsa_circ_0002865	1	16	8.0	0
hsa_circ_0000547	1	32	8.0	0
hsa_circ_0001213	1	8	8.0	8
hsa_circ_0103136	1	15	7.5	0
hsa_circ_0103138	1	15	7.5	0
hsa_circ_0093181	1	14	7.0	0
hsa_circ_0112398	1	14	7.0	0
hsa_circ_0112396	1	14	7.0	0
hsa_circ_0001306	4	7	7.0	7
hsa_circ_0000218	1	14	7.0	0
hsa_circ_0000391	1	33	6.6	0
hsa_circ_0098516	1	33	6.6	0
hsa_circ_0098515	1	33	6.6	0
hsa_circ_0098514	1	33	6.6	0
hsa_circ_0098513	1	33	6.6	0
hsa_circ_0131122	1	13	6.5	0
hsa_circ_0131123	1	13	6.5	0
hsa_circ_0043601	2	32	6.4	0
hsa_circ_0043602	2	32	6.4	0
hsa_circ_0043603	2	32	6.4	0
hsa_circ_0043604	2	32	6.4	0
hsa_circ_0043605	2	32	6.4	0
hsa_circ_0059793	1	6	6.0	6
hsa_circ_0126170	1	12	6.0	0
hsa_circ_0126171	1	12	6.0	0
hsa_circ_0135717	1	6	6.0	6
hsa_circ_0008395	1	6	6.0	6
hsa_circ_0103070	1	17	5.666666666666667	0
hsa_circ_0103072	1	17	5.666666666666667	0
hsa_circ_0103073	1	17	5.666666666666667	0
hsa_circ_0035295	3	17	5.666666666666666	0
hsa_circ_0103865	3	17	5.666666666666666	0
hsa_circ_0103864	3	17	5.666666666666666	0
hsa_circ_0134771	2	10	5.0	0
hsa_circ_0109124	3	5	5.0	5
hsa_circ_0134780	2	10	5.0	0
hsa_circ_0108699	1	5	5.0	5
hsa_circ_0063388	1	5	5.0	5
hsa_circ_0138819	5	5	5.0	5
hsa_circ_0079763	2	21	5.0	1
hsa_circ_0108823	2	5	5.0	5
hsa_circ_0006766	5	18	4.916666666666666	0
hsa_circ_0006368	5	18	4.916666666666666	0
hsa_circ_0008422	5	18	4.916666666666666	0
hsa_circ_0111540	2	34	4.857142857142858	0
hsa_circ_0111534	2	34	4.857142857142858	0
hsa_circ_0111535	2	34	4.857142857142858	0
hsa_circ_0111533	2	34	4.857142857142858	0
hsa_circ_0111538	2	34	4.857142857142858	0
hsa_circ_0111539	2	34	4.857142857142858	0
hsa_circ_0111527	2	34	4.857142857142858	0
hsa_circ_0055550	2	36	4.839285714285714	0
hsa_circ_0044190	1	24	4.8	0
hsa_circ_0044191	1	24	4.8	0
hsa_circ_0044187	1	24	4.8	0
hsa_circ_0126013	1	24	4.8	0
hsa_circ_0126012	1	24	4.8	0
hsa_circ_0126017	1	24	4.8	0
hsa_circ_0126015	1	24	4.8	0
hsa_circ_0126016	1	24	4.8	0
hsa_circ_0006442	1	14	4.666666666666667	0
hsa_circ_0007469	1	14	4.666666666666667	0
hsa_circ_0008770	1	14	4.666666666666667	0
hsa_circ_0005409	3	17	4.5	0
hsa_circ_0007965	3	17	4.5	0
hsa_circ_0115094	2	9	4.5	0
hsa_circ_0115093	2	9	4.5	0
hsa_circ_0012863	1	22	4.4	0
hsa_circ_0128048	1	13	4.333333333333333	0
hsa_circ_0128045	1	13	4.333333333333333	0
hsa_circ_0108447	3	13	4.333333333333333	0
hsa_circ_0108446	3	13	4.333333333333333	0
hsa_circ_0108448	3	13	4.333333333333333	0
hsa_circ_0135835	1	17	4.25	0
hsa_circ_0138601	1	17	4.25	0
hsa_circ_0138600	1	17	4.25	0
hsa_circ_0138599	1	17	4.25	0
hsa_circ_0003420	2	16	4.0	0
hsa_circ_0003427	2	16	4.0	0
hsa_circ_0092747	1	8	4.0	0
hsa_circ_0092748	1	8	4.0	0
hsa_circ_0087746	2	4	4.0	4
hsa_circ_0007400	1	20	4.0	0
hsa_circ_0137880	2	4	4.0	4
hsa_circ_0055538	2	4	4.0	4
hsa_circ_0139718	2	4	4.0	4
hsa_circ_0134141	1	20	4.0	0
hsa_circ_0134140	1	20	4.0	0
hsa_circ_0134142	1	20	4.0	0
hsa_circ_0098749	1	4	4.0	4
hsa_circ_0137345	2	4	4.0	4
hsa_circ_0130408	2	11	3.666666666666667	0
hsa_circ_0130410	2	11	3.666666666666667	0
hsa_circ_0130409	2	11	3.666666666666667	0
hsa_circ_0132718	1	17	3.4	0
hsa_circ_0132715	1	17	3.4	0
hsa_circ_0132720	1	17	3.4	0
hsa_circ_0132721	1	17	3.4	0
hsa_circ_0132719	1	17	3.4	0
hsa_circ_0138338	2	4	3.3333333333333335	3
hsa_circ_0113608	1	13	3.25	0
hsa_circ_0113606	1	13	3.25	0
hsa_circ_0113607	1	13	3.25	0
hsa_circ_0113610	1	13	3.25	0
hsa_circ_0001719	1	13	3.25	0
hsa_circ_0100261	1	16	3.2	0
hsa_circ_0100260	1	16	3.2	0
hsa_circ_0100258	1	16	3.2	0
hsa_circ_0100257	1	16	3.2	0
hsa_circ_0100259	1	16	3.2	0
hsa_circ_0137183	2	3	3.0	3
hsa_circ_0131477	2	3	3.0	3
hsa_circ_0100849	2	3	3.0	3
hsa_circ_0134751	1	3	3.0	3
hsa_circ_0008611	3	24	3.0	0
hsa_circ_0101824	1	3	3.0	3
hsa_circ_0007237	2	3	3.0	3
hsa_circ_0074029	3	3	3.0	3
hsa_circ_0004177	3	24	3.0	0
hsa_circ_0095367	1	3	3.0	3
hsa_circ_0013829	3	24	3.0	0
hsa_circ_0008109	3	24	3.0	0
hsa_circ_0095354	1	3	3.0	3
hsa_circ_0127201	3	3	3.0	3
hsa_circ_0111093	3	3	3.0	3
hsa_circ_0113238	1	3	3.0	3
hsa_circ_0033913	3	27	2.579658605974396	0
hsa_circ_0033925	3	27	2.579658605974396	0
hsa_circ_0033929	3	27	2.579658605974396	0
hsa_circ_0033748	3	27	2.579658605974396	0
hsa_circ_0033988	3	27	2.579658605974396	0
hsa_circ_0033997	3	27	2.579658605974396	0
hsa_circ_0033875	3	27	2.579658605974396	0
hsa_circ_0033967	3	27	2.579658605974396	0
hsa_circ_0034000	3	27	2.579658605974396	0
hsa_circ_0034021	1	25	2.5	0
hsa_circ_0061238	1	15	2.142857142857143	0
hsa_circ_0061239	1	15	2.142857142857143	0
hsa_circ_0061236	1	15	2.142857142857143	0
hsa_circ_0061235	1	15	2.142857142857143	0
hsa_circ_0061245	1	15	2.142857142857143	0
hsa_circ_0061244	1	15	2.142857142857143	0
hsa_circ_0061246	1	15	2.142857142857143	0
hsa_circ_0093495	1	17	2.125	0
hsa_circ_0002202	2	2	2.0	2
hsa_circ_0122844	1	2	2.0	2
hsa_circ_0002133	1	4	2.0	0
hsa_circ_0003462	1	4	2.0	0
hsa_circ_0108138	1	2	2.0	2
hsa_circ_0101500	2	2	2.0	2
hsa_circ_0094095	3	4	2.0	0
hsa_circ_0030237	2	2	2.0	2
hsa_circ_0094088	3	4	2.0	0
hsa_circ_0097577	2	2	2.0	2
hsa_circ_0115632	2	2	2.0	2
hsa_circ_0113532	2	2	2.0	2
hsa_circ_0140765	1	2	2.0	2
hsa_circ_0102179	1	2	2.0	2
hsa_circ_0055258	1	2	2.0	2
hsa_circ_0002659	2	2	2.0	2
hsa_circ_0095635	2	2	2.0	2
hsa_circ_0104411	1	2	2.0	2
hsa_circ_0096706	1	2	2.0	2
hsa_circ_0054269	2	15	1.875	0
hsa_circ_0054285	2	15	1.875	0
hsa_circ_0054282	2	15	1.875	0
hsa_circ_0054283	2	15	1.875	0
hsa_circ_0054275	2	15	1.875	0
hsa_circ_0054279	2	15	1.875	0
hsa_circ_0054278	2	15	1.875	0
hsa_circ_0054271	2	15	1.875	0
hsa_circ_0118570	1	16	1.7777777777777777	0
hsa_circ_0118577	1	16	1.7777777777777777	0
hsa_circ_0118576	1	16	1.7777777777777777	0
hsa_circ_0118569	1	16	1.7777777777777777	0
hsa_circ_0118563	1	16	1.7777777777777777	0
hsa_circ_0118580	1	16	1.7777777777777777	0
hsa_circ_0130005	1	16	1.7777777777777777	0
hsa_circ_0131452	1	16	1.7777777777777777	0
hsa_circ_0130004	1	16	1.7777777777777777	0
hsa_circ_0134847	1	14	1.75	0
hsa_circ_0134859	1	14	1.75	0
hsa_circ_0134850	1	14	1.75	0
hsa_circ_0134853	1	14	1.75	0
hsa_circ_0134861	1	14	1.75	0
hsa_circ_0134864	1	14	1.75	0
hsa_circ_0134863	1	14	1.75	0
hsa_circ_0004019	2	7	1.75	0
hsa_circ_0078407	2	7	1.75	0
hsa_circ_0001658	2	7	1.75	0
hsa_circ_0004701	2	7	1.75	0
hsa_circ_0122756	1	3	1.5	0
hsa_circ_0122755	1	3	1.5	0
hsa_circ_0107951	2	2	1.5	1
hsa_circ_0004659	2	2	1.3333333333333333	1
hsa_circ_0093672	1	1	1.0	1
hsa_circ_0094526	1	1	1.0	1
hsa_circ_0105036	1	1	1.0	1
hsa_circ_0092580	1	1	1.0	1
hsa_circ_0140248	1	1	1.0	1
hsa_circ_0139255	1	1	1.0	1
hsa_circ_0101912	1	1	1.0	1
hsa_circ_0127390	1	2	1.0	0
hsa_circ_0139029	1	1	1.0	1
hsa_circ_0140135	1	1	1.0	1
hsa_circ_0129245	1	1	1.0	1
hsa_circ_0118357	1	1	1.0	1
hsa_circ_0001585	1	1	1.0	1
hsa_circ_0139040	1	1	1.0	1
hsa_circ_0139048	1	1	1.0	1
hsa_circ_0118226	1	1	1.0	1
hsa_circ_0117494	1	1	1.0	1
hsa_circ_0101901	1	1	1.0	1
hsa_circ_0101903	1	1	1.0	1
hsa_circ_0093754	1	1	1.0	1
hsa_circ_0131502	1	1	1.0	1
hsa_circ_0138018	1	1	1.0	1
hsa_circ_0093621	1	1	1.0	1
hsa_circ_0029734	1	1	1.0	1
hsa_circ_0127476	1	1	1.0	1
hsa_circ_0127475	1	1	1.0	1
hsa_circ_0074984	1	1	1.0	1
hsa_circ_0130424	1	1	1.0	1
hsa_circ_0132608	1	1	1.0	1
hsa_circ_0129202	1	2	1.0	0
hsa_circ_0104482	1	1	1.0	1
hsa_circ_0129201	1	2	1.0	0
hsa_circ_0127385	1	1	1.0	1
hsa_circ_0129320	1	1	1.0	1
hsa_circ_0084559	1	1	1.0	1
hsa_circ_0099391	1	1	1.0	1
hsa_circ_0098060	1	1	1.0	1
hsa_circ_0099267	1	1	1.0	1
hsa_circ_0104251	1	1	1.0	1
hsa_circ_0114063	1	1	1.0	1
hsa_circ_0111300	1	1	1.0	1
hsa_circ_0091531	1	1	1.0	1
hsa_circ_0132344	1	1	1.0	1
hsa_circ_0111780	1	1	1.0	1
hsa_circ_0063775	1	1	1.0	1
hsa_circ_0100429	1	1	1.0	1
hsa_circ_0122435	1	1	1.0	1
hsa_circ_0121691	1	1	1.0	1
hsa_circ_0136848	1	1	1.0	1
hsa_circ_0112410	1	1	1.0	1
hsa_circ_0131273	1	1	1.0	1
hsa_circ_0108244	1	1	1.0	1
hsa_circ_0123545	1	1	1.0	1
hsa_circ_0133585	2	2	1.0	0
hsa_circ_0092709	1	1	1.0	1
hsa_circ_0099578	1	1	1.0	1
hsa_circ_0098125	1	1	1.0	1
hsa_circ_0098128	1	1	1.0	1
hsa_circ_0047093	2	2	1.0	0
hsa_circ_0047094	2	2	1.0	0
hsa_circ_0119344	1	1	1.0	1
hsa_circ_0098599	1	1	1.0	1
hsa_circ_0107141	1	1	1.0	1
hsa_circ_0112827	1	1	1.0	1
hsa_circ_0127197	1	1	1.0	1
hsa_circ_0121539	1	1	1.0	1
hsa_circ_0051491	1	1	1.0	1
hsa_circ_0027246	1	1	1.0	1
hsa_circ_0108325	1	1	1.0	1
hsa_circ_0101819	1	1	1.0	1
hsa_circ_0118383	1	1	1.0	1
hsa_circ_0121550	1	1	1.0	1
hsa_circ_0121061	1	1	1.0	1
hsa_circ_0132069	1	1	1.0	1
hsa_circ_0102444	1	1	1.0	1
hsa_circ_0007598	1	1	1.0	1
hsa_circ_0116950	1	1	1.0	1
hsa_circ_0122380	1	1	1.0	1
hsa_circ_0114400	1	1	1.0	1
hsa_circ_0016170	1	1	1.0	1
hsa_circ_0105602	1	1	1.0	1
hsa_circ_0105600	1	1	1.0	1
hsa_circ_0123357	1	1	1.0	1
hsa_circ_0122024	1	1	1.0	1
hsa_circ_0066635	1	1	1.0	1
hsa_circ_0008552	1	1	1.0	1
hsa_circ_0004192	1	1	1.0	1
hsa_circ_0114676	1	1	1.0	1
hsa_circ_0094181	1	1	1.0	1
hsa_circ_0100248	1	1	1.0	1
hsa_circ_0099627	1	1	1.0	1
hsa_circ_0104615	1	1	1.0	1
hsa_circ_0135121	1	1	1.0	1
hsa_circ_0113694	1	1	1.0	1
hsa_circ_0139961	1	1	1.0	1
hsa_circ_0009741	1	1	1.0	1
hsa_circ_0112675	1	1	1.0	1
hsa_circ_0130087	1	1	1.0	1
hsa_circ_0011417	1	2	1.0	0
hsa_circ_0011416	1	2	1.0	0
hsa_circ_0125749	1	2	1.0	0
hsa_circ_0098990	1	1	1.0	1
hsa_circ_0077693	1	1	1.0	1
hsa_circ_0113630	1	1	1.0	1
hsa_circ_0136876	1	1	1.0	1
hsa_circ_0102894	2	2	1.0	0
hsa_circ_0102895	2	2	1.0	0
hsa_circ_0133136	1	1	1.0	1
hsa_circ_0099833	1	1	1.0	1
hsa_circ_0005076	1	1	1.0	1
hsa_circ_0125524	2	2	1.0	0
hsa_circ_0125523	2	2	1.0	0
hsa_circ_0136655	1	1	1.0	1
hsa_circ_0134591	1	1	1.0	1
hsa_circ_0122125	1	2	1.0	0
hsa_circ_0122126	1	2	1.0	0
hsa_circ_0086199	3	3	1.0	0
hsa_circ_0086197	3	3	1.0	0
hsa_circ_0086198	3	3	1.0	0
hsa_circ_0136039	1	1	1.0	1
hsa_circ_0096890	1	1	1.0	1
hsa_circ_0140771	1	1	1.0	1
hsa_circ_0115691	1	1	1.0	1
hsa_circ_0139437	1	1	1.0	1
hsa_circ_0104681	1	1	1.0	1
hsa_circ_0140427	1	1	1.0	1
hsa_circ_0107954	1	1	1.0	1
hsa_circ_0106509	1	1	1.0	1
hsa_circ_0131728	1	1	1.0	1
hsa_circ_0126000	1	1	1.0	1
hsa_circ_0000249	1	1	1.0	1
hsa_circ_0102240	1	1	1.0	1
hsa_circ_0126672	1	1	1.0	1
hsa_circ_0102489	1	1	1.0	1
hsa_circ_0012221	1	1	1.0	1
hsa_circ_0010166	1	1	1.0	1
hsa_circ_0139748	1	1	1.0	1
hsa_circ_0138536	1	1	1.0	1
hsa_circ_0117711	1	1	1.0	1
hsa_circ_0103108	1	1	1.0	1
hsa_circ_0127663	1	1	1.0	1
hsa_circ_0003971	1	1	1.0	1
hsa_circ_0127308	1	1	1.0	1
hsa_circ_0127302	1	1	1.0	1
hsa_circ_0000694	2	3	1.0	0
hsa_circ_0083869	1	1	1.0	1
hsa_circ_0000695	2	3	1.0	0
hsa_circ_0125351	1	1	1.0	1
hsa_circ_0000693	2	3	1.0	0
hsa_circ_0104535	1	1	1.0	1
hsa_circ_0003382	2	2	0.8333333333333333	0
hsa_circ_0007724	2	2	0.8333333333333333	0
hsa_circ_0104581	1	2	0.6666666666666666	0
hsa_circ_0104579	1	2	0.6666666666666666	0
hsa_circ_0092576	1	1	0.5	0
hsa_circ_0092577	1	1	0.5	0
hsa_circ_0004993	1	1	0.5	0
hsa_circ_0071673	1	1	0.5	0
hsa_circ_0071672	1	1	0.5	0
hsa_circ_0121400	1	1	0.5	0
hsa_circ_0139044	1	1	0.5	0
hsa_circ_0009066	1	1	0.5	0
hsa_circ_0130880	1	1	0.5	0
hsa_circ_0130881	1	1	0.5	0
hsa_circ_0121967	1	1	0.5	0
hsa_circ_0121968	1	1	0.5	0
hsa_circ_0004415	1	1	0.5	0
hsa_circ_0135747	1	1	0.5	0
hsa_circ_0136838	1	1	0.5	0
hsa_circ_0099124	1	1	0.5	0
hsa_circ_0109365	1	1	0.5	0
hsa_circ_0109364	1	1	0.5	0
hsa_circ_0113718	1	1	0.5	0
hsa_circ_0119137	1	1	0.5	0
hsa_circ_0119136	1	1	0.5	0
hsa_circ_0113749	1	1	0.5	0
hsa_circ_0113748	1	1	0.5	0
hsa_circ_0102826	1	1	0.5	0
hsa_circ_0102827	1	1	0.5	0
hsa_circ_0135880	1	1	0.5	0
hsa_circ_0008763	1	1	0.5	0
hsa_circ_0006447	1	1	0.5	0
hsa_circ_0125669	1	1	0.5	0
hsa_circ_0125668	1	1	0.5	0
hsa_circ_0125684	1	1	0.5	0
hsa_circ_0075130	1	1	0.5	0
hsa_circ_0028022	1	1	0.5	0
hsa_circ_0028023	1	1	0.5	0
hsa_circ_0136861	1	1	0.5	0
hsa_circ_0136860	1	1	0.5	0
hsa_circ_0094393	1	1	0.5	0
hsa_circ_0099602	1	1	0.5	0
hsa_circ_0121041	1	1	0.5	0
hsa_circ_0121042	1	1	0.5	0
hsa_circ_0094386	1	1	0.5	0
hsa_circ_0131192	1	1	0.5	0
hsa_circ_0131193	1	1	0.5	0
hsa_circ_0002911	1	1	0.5	0
hsa_circ_0001826	1	1	0.5	0
hsa_circ_0121398	1	1	0.5	0
hsa_circ_0022343	1	1	0.5	0
hsa_circ_0022342	1	1	0.5	0
hsa_circ_0112061	1	1	0.5	0
hsa_circ_0112060	1	1	0.5	0
hsa_circ_0107952	1	1	0.5	0
hsa_circ_0138587	1	1	0.5	0
hsa_circ_0128425	1	1	0.5	0
hsa_circ_0128424	1	1	0.5	0
hsa_circ_0100062	1	1	0.5	0
hsa_circ_0139745	1	1	0.5	0
hsa_circ_0139744	1	1	0.5	0
hsa_circ_0125690	1	1	0.5	0
hsa_circ_0137321	1	1	0.5	0
hsa_circ_0137322	1	1	0.5	0
hsa_circ_0122097	1	1	0.5	0
hsa_circ_0122098	1	1	0.5	0
hsa_circ_0025621	1	1	0.5	0
hsa_circ_0025622	1	1	0.5	0
hsa_circ_0113259	1	1	0.5	0
hsa_circ_0113258	1	1	0.5	0
hsa_circ_0027814	1	1	0.5	0
hsa_circ_0003473	2	2	0.41666666666666663	0
hsa_circ_0089801	2	2	0.41666666666666663	0
hsa_circ_0089799	2	2	0.41666666666666663	0
hsa_circ_0089798	2	2	0.41666666666666663	0
hsa_circ_0003422	1	1	0.3333333333333333	0
hsa_circ_0130588	1	1	0.3333333333333333	0
hsa_circ_0130587	1	1	0.3333333333333333	0
hsa_circ_0130585	1	1	0.3333333333333333	0
hsa_circ_0057030	1	1	0.3333333333333333	0
hsa_circ_0094946	1	1	0.3333333333333333	0
hsa_circ_0094948	1	1	0.3333333333333333	0
hsa_circ_0094947	1	1	0.3333333333333333	0
hsa_circ_0007742	1	1	0.3333333333333333	0
hsa_circ_0084469	1	1	0.3333333333333333	0
hsa_circ_0084468	1	1	0.3333333333333333	0
hsa_circ_0118071	1	1	0.3333333333333333	0
hsa_circ_0084470	1	1	0.3333333333333333	0
hsa_circ_0118072	1	1	0.3333333333333333	0
hsa_circ_0115627	1	1	0.3333333333333333	0
hsa_circ_0115626	1	1	0.3333333333333333	0
hsa_circ_0115628	1	1	0.3333333333333333	0
hsa_circ_0104744	1	1	0.3333333333333333	0
hsa_circ_0104746	1	1	0.3333333333333333	0
hsa_circ_0104745	1	1	0.3333333333333333	0
hsa_circ_0003096	1	1	0.3333333333333333	0
hsa_circ_0137547	1	1	0.3333333333333333	0
hsa_circ_0137548	1	1	0.3333333333333333	0
hsa_circ_0137549	1	1	0.3333333333333333	0
hsa_circ_0120284	1	1	0.3333333333333333	0
hsa_circ_0120286	1	1	0.3333333333333333	0
hsa_circ_0007194	1	1	0.3333333333333333	0
hsa_circ_0035409	1	1	0.3333333333333333	0
hsa_circ_0035406	1	1	0.3333333333333333	0
hsa_circ_0035407	1	1	0.3333333333333333	0
hsa_circ_0038910	1	1	0.3333333333333333	0
hsa_circ_0130929	1	1	0.3333333333333333	0
hsa_circ_0130928	1	1	0.3333333333333333	0
hsa_circ_0130927	1	1	0.3333333333333333	0
hsa_circ_0115689	1	1	0.3333333333333333	0
hsa_circ_0115688	1	1	0.3333333333333333	0
hsa_circ_0002797	1	1	0.25	0
hsa_circ_0121843	1	1	0.25	0
hsa_circ_0121844	1	1	0.25	0
hsa_circ_0121845	1	1	0.25	0
hsa_circ_0121841	1	1	0.25	0
hsa_circ_0099351	1	1	0.25	0
hsa_circ_0099344	1	1	0.25	0
hsa_circ_0099348	1	1	0.25	0
hsa_circ_0130723	1	1	0.25	0
hsa_circ_0130722	1	1	0.25	0
hsa_circ_0139419	1	2	0.25	0
hsa_circ_0139418	1	2	0.25	0
hsa_circ_0130720	1	1	0.25	0
hsa_circ_0139417	1	2	0.25	0
hsa_circ_0139416	1	2	0.25	0
hsa_circ_0130719	1	1	0.25	0
hsa_circ_0139421	1	2	0.25	0
hsa_circ_0139420	1	2	0.25	0
hsa_circ_0139408	1	2	0.25	0
hsa_circ_0139407	1	2	0.25	0
hsa_circ_0005618	1	1	0.2	0
hsa_circ_0127480	1	1	0.2	0
hsa_circ_0127483	1	1	0.2	0
hsa_circ_0127484	1	1	0.2	0
hsa_circ_0127481	1	1	0.2	0
hsa_circ_0003470	1	1	0.2	0
hsa_circ_0112700	1	1	0.2	0
hsa_circ_0112701	1	1	0.2	0
hsa_circ_0112702	1	1	0.2	0
hsa_circ_0132694	1	1	0.2	0
hsa_circ_0132695	1	1	0.2	0
hsa_circ_0132692	1	1	0.2	0
hsa_circ_0132693	1	1	0.2	0
hsa_circ_0132696	1	1	0.2	0
hsa_circ_0016164	1	1	0.2	0
hsa_circ_0016167	1	1	0.2	0
hsa_circ_0016160	1	1	0.2	0
hsa_circ_0016169	1	1	0.2	0
hsa_circ_0016156	1	1	0.2	0
hsa_circ_0104942	1	1	0.2	0
hsa_circ_0104941	1	1	0.2	0
hsa_circ_0104940	1	1	0.2	0
hsa_circ_0104943	1	1	0.2	0
hsa_circ_0104938	1	1	0.2	0
hsa_circ_0001517	1	1	0.2	0
hsa_circ_0119569	1	1	0.16666666666666666	0
hsa_circ_0119563	1	1	0.16666666666666666	0
hsa_circ_0119550	1	1	0.16666666666666666	0
hsa_circ_0119556	1	1	0.16666666666666666	0
hsa_circ_0005675	1	1	0.16666666666666666	0
hsa_circ_0003257	1	1	0.16666666666666666	0
hsa_circ_0119570	1	1	0.16666666666666666	0
hsa_circ_0119573	1	1	0.16666666666666666	0
hsa_circ_0101512	1	1	0.14285714285714285	0
hsa_circ_0101514	1	1	0.14285714285714285	0
hsa_circ_0101513	1	1	0.14285714285714285	0
hsa_circ_0101519	1	1	0.14285714285714285	0
hsa_circ_0101516	1	1	0.14285714285714285	0
hsa_circ_0101515	1	1	0.14285714285714285	0
hsa_circ_0101518	1	1	0.14285714285714285	0
hsa_circ_0080877	1	1	0.14285714285714285	0
hsa_circ_0080879	1	1	0.14285714285714285	0
hsa_circ_0080878	1	1	0.14285714285714285	0
hsa_circ_0130415	1	1	0.125	0
hsa_circ_0130414	1	1	0.125	0
hsa_circ_0130413	1	1	0.125	0
hsa_circ_0130419	1	1	0.125	0
hsa_circ_0130418	1	1	0.125	0
hsa_circ_0130417	1	1	0.125	0
hsa_circ_0130416	1	1	0.125	0
hsa_circ_0130420	1	1	0.125	0
hsa_circ_0062469	1	1	0.125	0
hsa_circ_0062480	1	1	0.125	0
hsa_circ_0062481	1	1	0.125	0
hsa_circ_0062491	1	1	0.125	0
hsa_circ_0100969	1	1	0.1111111111111111	0
hsa_circ_0100973	1	1	0.1111111111111111	0
hsa_circ_0100972	1	1	0.1111111111111111	0
hsa_circ_0100975	1	1	0.1111111111111111	0
hsa_circ_0100974	1	1	0.1111111111111111	0
hsa_circ_0100971	1	1	0.1111111111111111	0
hsa_circ_0100970	1	1	0.1111111111111111	0
hsa_circ_0033747	2	2	0.07965860597439545	0
hsa_circ_0033980	2	2	0.07965860597439545	0
hsa_circ_0033874	2	2	0.07965860597439545	0
hsa_circ_0033996	2	2	0.07965860597439545	0
hsa_circ_0033872	2	2	0.07965860597439545	0
hsa_circ_0033873	2	2	0.07965860597439545	0
hsa_circ_0033871	2	2	0.07965860597439545	0
hsa_circ_0033722	2	2	0.07965860597439545	0
hsa_circ_0033889	2	2	0.07965860597439545	0
hsa_circ_0033881	2	2	0.07965860597439545	0
hsa_circ_0033869	1	1	0.02702702702702703	0
hsa_circ_0033867	1	1	0.02702702702702703	0
hsa_circ_0033746	1	1	0.02702702702702703	0
hsa_circ_0033868	1	1	0.02702702702702703	0
hsa_circ_0033865	1	1	0.02702702702702703	0
hsa_circ_0033744	1	1	0.02702702702702703	0
hsa_circ_0033866	1	1	0.02702702702702703	0
hsa_circ_0033745	1	1	0.02702702702702703	0
hsa_circ_0033863	1	1	0.02702702702702703	0
hsa_circ_0033864	1	1	0.02702702702702703	0
hsa_circ_0033861	1	1	0.02702702702702703	0
hsa_circ_0033862	1	1	0.02702702702702703	0
hsa_circ_0033995	1	1	0.02702702702702703	0
hsa_circ_0033994	1	1	0.02702702702702703	0
hsa_circ_0033870	1	1	0.02702702702702703	0
hsa_circ_0033960	1	1	0.02702702702702703	0
hsa_circ_0033888	1	1	0.02702702702702703	0
hsa_circ_0033880	1	1	0.02702702702702703	0
