# Supplementary material for: Analysis of plasma‐derived small extracellular vesicle characteristics and microRNA cargo following exercise‐induced skeletal muscle damage in men
Source: Physiol Rep. 2024 Sep 20;12(18):e70056. doi: 10.14814/phy2.70056 (PMC11415274; doi:10.14814/phy2.70056)
Supplement: Supplementary file 2 — Data S2: Supporting Information. [file PHY2-12-e70056-s001.zip › Processed Files For Individual Samples/SV18362-0003_S3_R1_001.fastq_CORE_RESULTS_v4.6.2/SV18362-0003_S3_R1_001.fastq/readCounts_miRNAprecursor_sense.txt]

ReferenceID	uniqueFragmentCount	totalReadCount	multimapAdjustedReadCount	uniqueMappingReads
hsa-mir-142:MI0000458:Homo:sapiens:miR-142:stem-loop	12	3971	3971.0	3971
hsa-mir-151a:MI0000809:Homo:sapiens:miR-151a:stem-loop	15	713	713.0	713
hsa-mir-423:MI0001445:Homo:sapiens:miR-423:stem-loop	29	262	262.0	262
hsa-mir-191:MI0000465:Homo:sapiens:miR-191:stem-loop	23	223	223.0	223
hsa-mir-222:MI0000299:Homo:sapiens:miR-222:stem-loop	25	209	209.0	209
hsa-mir-30d:MI0000255:Homo:sapiens:miR-30d:stem-loop	15	139	139.0	139
hsa-mir-221:MI0000298:Homo:sapiens:miR-221:stem-loop	13	129	129.0	129
hsa-mir-21:MI0000077:Homo:sapiens:miR-21:stem-loop	12	99	99.0	99
hsa-mir-409:MI0001735:Homo:sapiens:miR-409:stem-loop	3	95	95.0	95
hsa-mir-224:MI0000301:Homo:sapiens:miR-224:stem-loop	12	93	93.0	93
hsa-mir-125a:MI0000469:Homo:sapiens:miR-125a:stem-loop	24	87	87.0	87
hsa-mir-30e:MI0000749:Homo:sapiens:miR-30e:stem-loop	11	82	82.0	82
hsa-mir-452:MI0001733:Homo:sapiens:miR-452:stem-loop	3	75	75.0	75
hsa-mir-628:MI0003642:Homo:sapiens:miR-628:stem-loop	3	75	75.0	75
hsa-mir-103a-1:MI0000109:Homo:sapiens:miR-103a-1:stem-loop	3	159	74.0	0
hsa-mir-103a-2:MI0000108:Homo:sapiens:miR-103a-2:stem-loop	3	159	74.0	0
hsa-mir-1304:MI0006371:Homo:sapiens:miR-1304:stem-loop	2	68	68.0	68
hsa-mir-4433b:MI0025511:Homo:sapiens:miR-4433b:stem-loop	3	53	53.0	53
hsa-mir-10a:MI0000266:Homo:sapiens:miR-10a:stem-loop	11	49	49.0	49
hsa-mir-148a:MI0000253:Homo:sapiens:miR-148a:stem-loop	7	46	46.0	46
hsa-mir-214:MI0000290:Homo:sapiens:miR-214:stem-loop	3	44	44.0	44
hsa-let-7f-2:MI0000068:Homo:sapiens:let-7f-2:stem-loop	5	43	43.0	43
hsa-mir-146a:MI0000477:Homo:sapiens:miR-146a:stem-loop	12	40	40.0	40
hsa-mir-136:MI0000475:Homo:sapiens:miR-136:stem-loop	1	38	38.0	38
hsa-mir-330:MI0000803:Homo:sapiens:miR-330:stem-loop	2	38	38.0	38
hsa-mir-26b:MI0000084:Homo:sapiens:miR-26b:stem-loop	1	33	33.0	33
hsa-mir-548ax:MI0019286:Homo:sapiens:miR-548ax:stem-loop	1	32	32.0	32
hsa-mir-106b:MI0000734:Homo:sapiens:miR-106b:stem-loop	4	31	31.0	31
hsa-mir-1301:MI0003815:Homo:sapiens:miR-1301:stem-loop	3	29	29.0	29
hsa-mir-148b:MI0000811:Homo:sapiens:miR-148b:stem-loop	1	27	27.0	27
hsa-mir-1306:MI0006443:Homo:sapiens:miR-1306:stem-loop	1	24	24.0	24
hsa-mir-3138:MI0014161:Homo:sapiens:miR-3138:stem-loop	2	23	23.0	23
hsa-mir-24-2:MI0000081:Homo:sapiens:miR-24-2:stem-loop	2	25	22.5	20
hsa-mir-425:MI0001448:Homo:sapiens:miR-425:stem-loop	2	21	21.0	21
hsa-mir-548e:MI0006344:Homo:sapiens:miR-548e:stem-loop	1	21	21.0	21
hsa-mir-342:MI0000805:Homo:sapiens:miR-342:stem-loop	2	21	21.0	21
hsa-mir-30c-1:MI0000736:Homo:sapiens:miR-30c-1:stem-loop	3	40	20.0	0
hsa-mir-30c-2:MI0000254:Homo:sapiens:miR-30c-2:stem-loop	3	40	20.0	0
hsa-mir-181a-1:MI0000289:Homo:sapiens:miR-181a-1:stem-loop	7	26	20.0	14
hsa-mir-10b:MI0000267:Homo:sapiens:miR-10b:stem-loop	9	20	20.0	20
hsa-mir-6735:MI0022580:Homo:sapiens:miR-6735:stem-loop	1	20	20.0	20
hsa-mir-10399:MI0033423:Homo:sapiens:miR-10399:stem-loop	1	18	18.0	18
hsa-mir-223:MI0000300:Homo:sapiens:miR-223:stem-loop	1	17	17.0	17
hsa-mir-3166:MI0014196:Homo:sapiens:miR-3166:stem-loop	2	16	16.0	16
hsa-mir-144:MI0000460:Homo:sapiens:miR-144:stem-loop	1	15	15.0	15
hsa-mir-146b:MI0003129:Homo:sapiens:miR-146b:stem-loop	11	14	14.0	14
hsa-mir-1843:MI0032314:Homo:sapiens:miR-1843:stem-loop	1	12	12.0	12
hsa-mir-107:MI0000114:Homo:sapiens:miR-107:stem-loop	1	33	11.0	0
hsa-mir-668:MI0003761:Homo:sapiens:miR-668:stem-loop	1	10	10.0	10
hsa-mir-550a-3:MI0003762:Homo:sapiens:miR-550a-3:stem-loop	1	10	10.0	10
hsa-mir-664b:MI0019134:Homo:sapiens:miR-664b:stem-loop	1	9	9.0	9
hsa-mir-636:MI0003651:Homo:sapiens:miR-636:stem-loop	2	9	9.0	9
hsa-mir-101-1:MI0000103:Homo:sapiens:miR-101-1:stem-loop	2	16	8.0	0
hsa-mir-30a:MI0000088:Homo:sapiens:miR-30a:stem-loop	4	8	8.0	8
hsa-mir-101-2:MI0000739:Homo:sapiens:miR-101-2:stem-loop	2	16	8.0	0
hsa-mir-3605:MI0015995:Homo:sapiens:miR-3605:stem-loop	1	7	7.0	7
hsa-mir-181a-2:MI0000269:Homo:sapiens:miR-181a-2:stem-loop	6	12	6.0	0
hsa-mir-3180-3:MI0014217:Homo:sapiens:miR-3180-3:stem-loop	1	16	5.333333333333333	0
hsa-mir-3180-1:MI0014214:Homo:sapiens:miR-3180-1:stem-loop	1	16	5.333333333333333	0
hsa-mir-3180-2:MI0014215:Homo:sapiens:miR-3180-2:stem-loop	1	16	5.333333333333333	0
hsa-mir-505:MI0003190:Homo:sapiens:miR-505:stem-loop	5	5	5.0	5
hsa-mir-17:MI0000071:Homo:sapiens:miR-17:stem-loop	1	4	4.0	4
hsa-mir-664a:MI0006442:Homo:sapiens:miR-664:stem-loop	4	4	4.0	4
hsa-mir-23a:MI0000079:Homo:sapiens:miR-23a:stem-loop	2	4	4.0	4
hsa-mir-151b:MI0003772:Homo:sapiens:miR-151b:stem-loop	3	4	4.0	4
hsa-mir-203a:MI0000283:Homo:sapiens:miR-203a:stem-loop	1	3	3.0	3
hsa-mir-192:MI0000234:Homo:sapiens:miR-192:stem-loop	2	3	3.0	3
hsa-mir-16-2:MI0000115:Homo:sapiens:miR-16-2:stem-loop	3	3	3.0	3
hsa-mir-182:MI0000272:Homo:sapiens:miR-182:stem-loop	3	3	3.0	3
hsa-let-7b:MI0000063:Homo:sapiens:let-7b:stem-loop	1	3	3.0	3
hsa-mir-24-1:MI0000080:Homo:sapiens:miR-24-1:stem-loop	1	5	2.5	0
hsa-mir-877:MI0005561:Homo:sapiens:miR-877:stem-loop	1	2	2.0	2
hsa-let-7d:MI0000065:Homo:sapiens:let-7d:stem-loop	2	2	2.0	2
hsa-mir-28:MI0000086:Homo:sapiens:miR-28:stem-loop	2	2	2.0	2
hsa-mir-96:MI0000098:Homo:sapiens:miR-96:stem-loop	1	1	1.0	1
hsa-mir-495:MI0003135:Homo:sapiens:miR-495:stem-loop	1	1	1.0	1
hsa-mir-494:MI0003134:Homo:sapiens:miR-494:stem-loop	1	1	1.0	1
hsa-mir-641:MI0003656:Homo:sapiens:miR-641:stem-loop	1	1	1.0	1
hsa-mir-27b:MI0000440:Homo:sapiens:miR-27b:stem-loop	1	1	1.0	1
hsa-mir-140:MI0000456:Homo:sapiens:miR-140:stem-loop	1	1	1.0	1
hsa-mir-199a-2:MI0000281:Homo:sapiens:miR-199a-2:stem-loop	1	2	1.0	0
hsa-mir-335:MI0000816:Homo:sapiens:miR-335:stem-loop	1	1	1.0	1
hsa-mir-3615:MI0016005:Homo:sapiens:miR-3615:stem-loop	1	1	1.0	1
hsa-mir-339:MI0000815:Homo:sapiens:miR-339:stem-loop	1	1	1.0	1
hsa-mir-5683:MI0019284:Homo:sapiens:miR-5683:stem-loop	1	1	1.0	1
hsa-mir-186:MI0000483:Homo:sapiens:miR-186:stem-loop	1	1	1.0	1
hsa-mir-503:MI0003188:Homo:sapiens:miR-503:stem-loop	1	1	1.0	1
hsa-let-7c:MI0000064:Homo:sapiens:let-7c:stem-loop	1	1	1.0	1
hsa-mir-199a-1:MI0000242:Homo:sapiens:miR-199a-1:stem-loop	1	2	1.0	0
hsa-mir-486-1:MI0002470:Homo:sapiens:miR-486:stem-loop	1	1	1.0	1
hsa-mir-411:MI0003675:Homo:sapiens:miR-411:stem-loop	1	1	1.0	1
hsa-mir-4659b:MI0017291:Homo:sapiens:miR-4659b:stem-loop	1	1	0.5	0
hsa-mir-4659a:MI0017287:Homo:sapiens:miR-4659a:stem-loop	1	1	0.5	0
