# Supplementary material for: Analysis of plasma‐derived small extracellular vesicle characteristics and microRNA cargo following exercise‐induced skeletal muscle damage in men
Source: Physiol Rep. 2024 Sep 20;12(18):e70056. doi: 10.14814/phy2.70056 (PMC11415274; doi:10.14814/phy2.70056)
Supplement: Supplementary file 2 — Data S2: Supporting Information. [file PHY2-12-e70056-s001.zip › Processed Files For Individual Samples/SV18362-0003_S3_R1_001.fastq_CORE_RESULTS_v4.6.2/SV18362-0003_S3_R1_001.fastq/readCounts_tRNA_sense.txt]

ReferenceID	uniqueFragmentCount	totalReadCount	multimapAdjustedReadCount	uniqueMappingReads
URS0000062982_9606:Homo:sapiens:(human):tRNA-Leu	167	6129	5857.9	5744
URS00004F0321_9606:Homo:sapiens:transfer:RNA-Glu:(CTC):1-1:(TRE-CTC1:1:to:7)	166	13111	5094.551948051946	0
URS0000635088_9606:Homo:sapiens:transfer:RNA-Glu:(CTC):2-1:(TRE-CTC2-1)	165	13106	5093.718614718613	0
URS000053878C_9606:Homo:sapiens:(human):tRNA-Arg	87	4018	3953.666666666668	3910
URS000021636C_9606:Homo:sapiens:(human):tRNA-Arg	58	3874	3814.166666666668	3775
URS00005AFD62_9606:Homo:sapiens:tRNA:Gly:GCC	137	11456	3654.1272727272744	1766
URS00001658B6_9606:Homo:sapiens:(human):tRNA-Cys	53	2659	2659.0	2659
URS0000150041_9606:Homo:sapiens:(human):tRNA-Ser	41	2632	2632.0	2632
URS000004D273_9606:Homo:sapiens:(human):tRNA-Glu	119	7994	2614.7007575757584	18
URS000013B42D_9606:Homo:sapiens:transfer:RNA-Gly:(GCC):2-1:(TRG-GCC2:1:to:6)	112	9690	1888.1272727272733	0
URS000009AC8B_9606:Homo:sapiens:transfer:RNA-Gly:(GCC):3-1:(TRG-GCC3-1)	108	9677	1883.4606060606068	0
URS00006ABCCE_9606:Homo:sapiens:transfer:RNA-Gly:(GCC):5-1:(TRG-GCC5-1)	102	9576	1858.3772727272735	0
URS00004BF687_9606:Homo:sapiens:transfer:RNA-Gly:(CCC):1-1:(TRG-CCC1-1::TRG-CCC1-2)	92	9491	1839.9772727272734	0
URS000044730B_9606:Homo:sapiens:(human):tRNA-Val	41	2566	1194.8569444444443	1
URS0000491D45_9606:Homo:sapiens:(human):tRNA-Val	40	2565	1193.8569444444443	0
URS0000305D7E_9606:tRNA(Gly):from:Homo:sapiens:(PDB:5E6M::chain:C)	21	1159	1135.9999999999998	1124
URS00001D27FC_9606:Homo:sapiens:(human):tRNA-Pro	40	1460	1026.0	592
URS00002D6213_9606:Homo:sapiens:(human):tRNA-Ala	26	1026	1026.0	1026
URS000034959B_9606:Homo:sapiens:(human):tRNA-Asp	84	1023	1013.6666666666666	1005
URS000006722F_9606:Homo:sapiens:(human):tRNA-Pro	49	1375	941.0	507
URS00004C39CC_9606:Homo:sapiens:(human):tRNA-Ile	28	857	847.6666666666666	839
URS00001DBFA3_9606:Homo:sapiens:(human):tRNA-Leu	88	1384	815.4	404
URS000052ADEF_9606:Homo:sapiens:(human):tRNA-Glu	36	910	806.5	703
URS00003C9A26_9606:Homo:sapiens:transfer:RNA-Glu:(TTC):2-1:(TRE-TTC2-1::TRE-TTC2-2)	51	711	640.5	570
URS00002FBF7C_9606:Homo:sapiens:(human):tRNA-Gly	24	637	637.0	637
URS00004E0716_9606:Homo:sapiens:(human):tRNA-Ala	30	556	544.6666666666666	539
URS00002913A0_9606:Homo:sapiens:(human):tRNA-Asn	21	501	492.0	483
URS000063FB43_9606:Homo:sapiens:transfer:RNA-Gly:(GCC):1-1:(TRG-GCC1:1:to:5)	61	1048	426.8606060606061	333
URS00004BA95A_9606:Homo:sapiens:(human):tRNA-Gln	19	424	424.0	424
URS0000DEFEE4_9606:Homo:sapiens:(human):tRNA-Leu	37	763	342.4	16
URS00004CBAB9_9606:Homo:sapiens:(human):tRNA-Pro	11	342	342.0	342
URS000013E6C2_9606:Homo:sapiens:(human):tRNA-Leu	47	569	314.90000000000003	218
URS0000220363_9606:Homo:sapiens:(human):tRNA-Thr	23	306	297.0	288
URS00002F2AEC_9606:Homo:sapiens:tRNA:His:GUG	18	317	235.33333333333334	189
URS0000734D2C_9606:Homo:sapiens:(human):tRNA-Leu	24	348	222.39999999999998	191
URS0000463698_9606:Homo:sapiens:(human):tRNA-Met	22	211	211.0	211
URS000038803E_9606:Homo:sapiens:transfer:RNA-Val:(TAC):2-1:(TRV-TAC2-1)	11	384	196.83333333333334	11
URS000070B37B_9606:Homo:sapiens:transfer:RNA-Val:(TAC):1-1:(TRV-TAC1-1::TRV-TAC1-2)	10	373	185.83333333333334	0
URS000056E916_9606:Homo:sapiens:(human):tRNA-Thr	13	168	168.0	168
URS00005EF220_9606:Homo:sapiens:(human):tRNA-Phe	25	303	166.31944444444443	36
URS000073124E_9606:Homo:sapiens:(human):tRNA-Glu-CTC-15-1	29	580	161.58333333333331	6
URS000048F74C_9606:Homo:sapiens:(human):tRNA-Ala	14	170	158.66666666666669	153
URS0000639DBE_9606:Homo:sapiens:transfer:RNA-Glu:(TTC):1-1:(TRE-TTC1-1::TRE-TTC1-2)	18	222	151.5	81
URS00001CE4E0_9606:Homo:sapiens:(human):tRNA-Phe	10	159	145.4	141
URS000060766E_9606:Homo:sapiens:(human):tRNA-Met	10	139	139.0	139
URS00006174C2_9606:Homo:sapiens:transfer:RNA-Asp:(GTC):2-1:(TRD-GTC2:1:to:11)	38	454	136.16666666666666	0
URS00005EA0AD_9606:Homo:sapiens:(human):tRNA-Asp	38	454	136.16666666666666	0
URS00006D74B2_9606:Homo:sapiens:transfer:RNA-Asp:(GTC):3-1:(TRD-GTC3-1)	37	435	131.41666666666666	0
URS0000DD5C58_9606:Homo:sapiens:(human):Pseudo:tRNA	15	253	126.5	0
URS000032F6AC_9606:Homo:sapiens:(human):tRNA-Lys	28	793	123.74642857142857	0
URS0000D56C47_9606:tRNA:lysine3:from:Homo:sapiens:(PDB:6B19::chain:D)	28	793	123.74642857142857	0
URS00008FED2A_9606:tRNA3Lys:from:Homo:sapiens:(PDB:5CD1::chain:M)	28	793	123.74642857142857	0
URS000014E598_9606:tRNASec:from:Homo:sapiens:(PDB:3HL2::chain:E)	16	474	121.69444444444444	0
URS00004315E3_9606:Homo:sapiens:(human):tRNA-Ser	16	474	121.69444444444444	0
URS00004D4536_9606:Homo:sapiens:(human):tRNA-Pro	16	217	118.09523809523809	71
URS00003EE43B_9606:Homo:sapiens:(human):tRNA-Glu	13	215	111.5	8
URS0000659544_9606:Homo:sapiens:transfer:RNA-Lys:(CTT):4-1:(TRK-CTT4-1)	23	561	107.54438339438339	0
URS00004D9E92_9606:Homo:sapiens:transfer:RNA-Lys:(CTT):1-1:(TRK-CTT1-1::TRK-CTT1-2)	22	547	106.46746031746031	0
URS00003E687C_9606:Homo:sapiens:(human):tRNA-Trp	11	110	106.44444444444444	106
URS00006560DC_9606:Homo:sapiens:transfer:RNA-Ile:(AAT):9-1:(TRI-AAT9-1)	20	106	106.0	106
URS0000190FE5_9606:Homo:sapiens:(human):tRNA-Lys	21	557	105.54438339438339	0
URS00001DA281_9606:Homo:sapiens:transfer:RNA-SeC:(TCA):1-1:(TRU-TCA1-1)	11	424	105.02777777777779	0
URS00006F0FC0_9606:Homo:sapiens:Selenocysteine:transfer:RNA	11	424	105.02777777777779	0
URS00004F5C19_9606:Homo:sapiens:(human):tRNA-Ser	6	168	98.0	28
URS00006C133C_9606:Homo:sapiens:transfer:RNA-Ala:(TGC):6-1:(TRA-TGC6-1)	13	402	96.41666666666664	55
URS000074CBFD_9606:Homo:sapiens:(human):tRNA-Glu-CTC-12-1	20	384	95.75	0
URS000022DD4A_9606:Homo:sapiens:transfer:RNA-Lys:(TTT):3-1:(TRK-TTT3:1:to:5)	23	708	95.41309523809522	0
URS00002222F7_9606:Homo:sapiens:(human):tRNA-Lys	23	708	95.41309523809522	0
URS000067474D_9606:Homo:sapiens:transfer:RNA-Lys:(TTT):5-1:(TRK-TTT5-1)	22	704	95.01309523809522	0
URS000072F786_9606:Homo:sapiens:(human):tRNA-Val	7	107	95.0	93
URS00004FDB28_9606:Homo:sapiens:(human):tRNA-Ser	7	163	93.0	23
URS0000326EAC_9606:E-tRNA:from:Homo:sapiens:(PDB:4V6X::chain:BC)	8	141	90.0	71
URS0000679FAF_9606:Homo:sapiens:transfer:RNA-Lys:(CTT):6-1:(TRK-CTT6-1)	13	421	84.60238095238095	0
URS00002CC5F8_9606:Homo:sapiens:(human):tRNA-Lys	12	86	84.0	82
URS00000CFCDA_9606:Homo:sapiens:(human):tRNA-Arg	21	148	79.16666666666667	31
URS000019E1E9_9606:Homo:sapiens:(human):tRNA-Thr	4	73	73.0	73
URS00006C8EDF_9606:Homo:sapiens:transfer:RNA-Ala:(TGC):4-1:(TRA-TGC4-1)	14	349	71.5	9
URS000070BF11_9606:Homo:sapiens:transfer:RNA-Ile:(AAT):12-1:(TRI-AAT12-1)	11	81	71.375	70
URS00001AD596_9606:Homo:sapiens:transfer:RNA-Lys:(CTT):2-1:(TRK-CTT2:1:to:5)	24	453	70.25866910866911	0
URS000047F3CB_9606:Homo:sapiens:(human):tRNA-Leu	3	74	69.5	69
URS00002263D1_9606:Homo:sapiens:(human):tRNA-Val	7	67	67.0	67
URS0000756AF5_9606:Homo:sapiens:(human):tRNA-Gln	6	66	66.0	66
URS000034AAC2_9606:Homo:sapiens:transfer:RNA-Gly:(TCC):2-1:(TRG-TCC2:1:to:6)	8	201	64.75000000000001	0
URS00000AED6F_9606:Homo:sapiens:transfer:RNA-Gly:(TCC):1-1:(TRG-TCC1-1)	8	201	64.75000000000001	0
URS0000716B70_9606:Homo:sapiens:transfer:RNA-Gly:(TCC):3-1:(TRG-TCC3-1)	8	201	64.75000000000001	0
URS000065DC2A_9606:Homo:sapiens:(human):tRNA-Glu-TTC-9-1	38	573	63.710606060606054	9
URS000061F57C_9606:Homo:sapiens:transfer:RNA-Ala:(TGC):3-1:(TRA-TGC3-1::TRA-TGC3-2)	15	380	62.75	0
URS00005B30A9_9606:Homo:sapiens:transfer:RNA-Ala:(CGC):2-1:(TRA-CGC2-1)	15	380	62.75	0
URS00006FC298_9606:Homo:sapiens:transfer:RNA-Ala:(CGC):1-1:(TRA-CGC1-1)	15	380	62.75	0
URS0000727FD6_9606:Homo:sapiens:transfer:RNA-Ala:(TGC):2-1:(TRA-TGC2-1)	15	380	62.75	0
URS0000728B3E_9606:Homo:sapiens:(human):tRNA-Gly-CCC-6-1	36	583	61.04393939393939	0
URS00006C00AA_9606:Homo:sapiens:tRNA:Valine:with:anticodon:CAC:(tRNA-Val-CAC-8-1)	36	583	61.04393939393939	0
URS0000644222_9606:Homo:sapiens:transfer:RNA-Gly:(CCC):6-1:(TRG-CCC6-1)	36	583	61.04393939393939	0
URS00006F4537_9606:Homo:sapiens:transfer:RNA-Ala:(CGC):3-1:(TRA-CGC3-1)	11	326	60.5	0
URS000080E36F_9606:mt-tRNAVal:from:Homo:sapiens:(PDB:3J7Y::chain:B)	10	91	59.80203415515533	59
URS000013899F_9606:Homo:sapiens:transfer:RNA-Asp:(GTC):1-1:(TRD-GTC1-1)	8	73	58.75	54
URS0000282AB2_9606:Homo:sapiens:transfer:RNA-Ala:(AGC):2-1:(TRA-AGC2-1::TRA-AGC2-2::TRA-AGC7-1)	16	378	56.916666666666664	0
URS00006C58BC_9606:Homo:sapiens:transfer:RNA-Lys:(CTT):3-1:(TRK-CTT3-1)	17	363	56.59841269841271	0
URS000005AEAB_9606:Homo:sapiens:transfer:RNA-Leu:(TAG):3-1:(TRL-TAG3-1)	3	55	55.0	55
URS000064506B_9606:Homo:sapiens:transfer:RNA-Leu:(AAG):3-1:(TRL-AAG3-1)	5	75	54.0	47
URS00005F7694_9606:Homo:sapiens:(human):tRNA-Lys	20	344	52.092002442002446	0
URS000047C79B_9606:Homo:sapiens:transfer:RNA-Ala:(AGC):3-1:(TRA-AGC3-1)	15	367	51.416666666666664	0
URS0000527A9F_9606:Homo:sapiens:(human):tRNA-Lys	19	388	48.25866910866912	0
URS00003833FF_9606:Homo:sapiens:tRNA:Gln:NUG	15	226	47.31313131313131	0
URS0000697465_9606:Homo:sapiens:transfer:RNA-Asp:(GTC):4-1:(TRD-GTC4-1)	10	183	46.5	1
URS00004DC6D6_9606:Homo:sapiens:(human):transfer:RNA	12	128	46.333333333333336	0
URS000027F957_9606:Homo:sapiens:(human):tRNA-His	4	45	45.0	45
URS0000185B47_9606:Homo:sapiens:(human):tRNA-Pro	9	123	43.80952380952381	0
URS000032F804_9606:Homo:sapiens:(human):tRNA-Gln-NUG2	14	206	43.463131313131306	0
URS0000209048_9606:Homo:sapiens:transfer:RNA-Ala:(AGC):4-1:(TRA-AGC4-1)	10	301	43.0	0
URS0000049311_9606:Homo:sapiens:(human):tRNA-Met	7	44	42.666666666666664	42
URS00000F7060_9606:Homo:sapiens:(human):tRNA-Gln-NUG1	13	199	42.06313131313131	0
URS00004A0D40_9606:Homo:sapiens:(human):tRNA-Arg	6	139	41.952380952380956	0
URS000005A7A9_9606:Homo:sapiens:transfer:RNA-Arg:(CCT):3-1:(TRR-CCT3-1)	6	139	41.952380952380956	0
URS00003A4B65_9606:Homo:sapiens:transfer:RNA-Arg:(CCT):4-1:(TRR-CCT4-1)	6	139	41.952380952380956	0
URS000071C635_9606:Homo:sapiens:transfer:RNA-Lys:(TTT):6-1:(TRK-TTT6-1)	11	355	39.127380952380946	3
URS0000565553_9606:Homo:sapiens:(human):tRNA-Arg	3	38	38.0	38
URS000072A930_9606:Homo:sapiens:transfer:RNA-Lys:(TTT):4-1:(TRK-TTT4-1)	12	354	36.41309523809523	0
URS00006D9244_9606:Homo:sapiens:transfer:RNA-Cys:(GCA):6-1:(TRC-GCA6-1)	11	335	35.41666666666668	0
URS000044BAE3_9606:Homo:sapiens:transfer:RNA-His:(GTG):1-1:(TRH-GTG1:1:to:9)	10	106	35.333333333333336	0
URS00005DDB26_9606:Homo:sapiens:(human):tRNA-Ser	2	34	34.0	34
URS000009DDCA_9606:Homo:sapiens:transfer:RNA-Val:(CAC):2-1:(TRV-CAC2-1)	5	42	33.6	33
URS0000209246_9606:Homo:sapiens:(human):tRNA-Ala	6	55	33.0	11
URS00006C6D0A_9606:Homo:sapiens:transfer:RNA-Ala:(TGC):1-1:(TRA-TGC1-1)	11	329	32.41666666666667	0
URS00006D3DD2_9606:Homo:sapiens:tRNA:Alanine:with:anticodon:AGC:(tRNA-Ala-AGC-7-1)	11	328	31.91666666666666	0
URS0000415026_9606:Homo:sapiens:transfer:RNA-Gln:(CTG):1-1:(TRQ-CTG1:1:to:5)	18	189	31.677417027417025	0
URS000066989E_9606:Homo:sapiens:transfer:RNA-Thr:(CGT):5-1:(TRT-CGT5-1)	2	31	31.0	31
URS0000322061_9606:Homo:sapiens:(human):tRNA-Ala	3	60	30.0	0
URS000052A1C9_9606:Homo:sapiens:transfer:RNA-Ala:(AGC):11-1:(TRA-AGC11-1)	3	60	30.0	0
URS00000FA8B2_9606:Homo:sapiens:tRNA:Tyr:9PA	8	68	29.68611111111111	0
URS00005B80F2_9606:Homo:sapiens:(human):tRNA-Tyr	5	60	28.666666666666668	0
URS00002B4CE5_9606:Homo:sapiens:transfer:RNA-Val:(CAC):3-1:(TRV-CAC3-1)	3	37	28.6	28
URS0000429B3F_9606:Homo:sapiens:transfer:RNA-Gln:(CTG):2-1:(TRQ-CTG2-1)	17	171	27.67741702741703	3
URS0000732BDB_9606:Homo:sapiens:(human):tRNA-Lys-CTT-11-1	11	252	27.4	0
URS0000637361_9606:Homo:sapiens:transfer:RNA-Lys:(CTT):7-1:(TRK-CTT7-1)	11	252	27.4	0
URS0000C8E9E8_9606:Homo:sapiens:transfer:RNA-Lys:(CTT):11-1:(TRK-CTT11-1)	11	252	27.4	0
URS0000055B25_9606:Homo:sapiens:(human):tRNA-Lys	4	27	27.0	27
URS0000758A62_9606:Homo:sapiens:transfer:RNA-Ile:(TAT):3-1:(TRI-TAT3-1)	2	48	26.666666666666664	16
URS0000161979_9606:Homo:sapiens:transfer:RNA-Val:(AAC):2-1:(TRV-AAC2-1)	5	50	26.48888888888889	24
URS00001D4EE9_9606:Homo:sapiens:transfer:RNA-Ala:(TGC):7-1:(TRA-TGC7-1)	10	317	26.41666666666666	0
URS000064B6FC_9606:Homo:sapiens:transfer:RNA-Ala:(TGC):5-1:(TRA-TGC5-1)	10	317	26.41666666666666	0
URS000069E2A5_9606:Homo:sapiens:transfer:RNA-Ala:(TGC):8-1:(TRA-TGC8-1)	10	317	26.41666666666666	0
URS0000677B31_9606:Homo:sapiens:transfer:RNA-Ala:(AGC):5-1:(TRA-AGC5-1)	10	317	26.41666666666666	0
URS000038D768_9606:Homo:sapiens:transfer:RNA-Ala:(CGC):4-1:(TRA-CGC4-1)	10	317	26.41666666666666	0
URS000071ED2F_9606:Homo:sapiens:transfer:RNA-Val:(AAC):6-1:(TRV-AAC6-1)	10	317	26.41666666666666	0
URS00004C8879_9606:Homo:sapiens:(human):tRNA-Gln:(UUG)	14	162	25.74646464646465	0
URS00007362AD_9606:Homo:sapiens:transfer:RNA-Ile:(TAT):2-1:(TRI-TAT2:1:to:3)	2	47	25.666666666666664	15
URS00006DA515_9606:Homo:sapiens:transfer:RNA-Gln:(CTG):5-1:(TRQ-CTG5-1)	12	137	24.335497835497836	0
URS00006587E4_9606:Homo:sapiens:transfer:RNA-Lys:(TTT):1-1:(TRK-TTT1-1)	8	58	24.21944444444444	0
URS0000702883_9606:Homo:sapiens:transfer:RNA-Lys:(TTT):2-1:(TRK-TTT2-1)	8	58	24.21944444444444	0
URS00002B6B91_9606:Homo:sapiens:(human):tRNA-Pro	5	40	24.142857142857142	22
URS000067AC87_9606:Homo:sapiens:transfer:RNA-Ser:(GCT):5-1:(TRS-GCT5-1)	2	116	23.2	0
URS000047EBB5_9606:Homo:sapiens:transfer:RNA-Ser:(GCT):1-1:(TRS-GCT1-1)	2	116	23.2	0
URS00002034DC_9606:Homo:sapiens:transfer:RNA-Ser:(GCT):4-1:(TRS-GCT4:1:to:3)	2	116	23.2	0
URS00004CF258_9606:Homo:sapiens:transfer:RNA-Ser:(GCT):3-1:(TRS-GCT3-1)	2	116	23.2	0
URS0000664EAD_9606:Homo:sapiens:transfer:RNA-Ser:(GCT):2-1:(TRS-GCT2-1)	2	116	23.2	0
URS0000278E1B_9606:Homo:sapiens:transfer:RNA-Ser:(CGA):4-1:(TRS-CGA4-1)	2	23	23.0	23
URS00001DABD6_9606:Homo:sapiens:(human):tRNA-Gly	2	23	23.0	23
URS00006B479B_9606:Homo:sapiens:transfer:RNA-Gly:(CCC):4-1:(TRG-CCC4-1)	5	99	22.916666666666668	16
URS00003D2CC9_9606:Homo:sapiens:transfer:RNA-Ala:(AGC):8-1:(TRA-AGC8-1::TRA-AGC8-2)	5	44	22.0	0
URS0000287398_9606:Homo:sapiens:transfer:RNA-Glu:(TTC):4-1:(TRE-TTC4-1::TRE-TTC4-2)	20	161	21.438852813852808	0
URS00004F5239_9606:Homo:sapiens:(human):transfer:RNA-Glu	19	156	20.605519480519476	0
URS000064D54F_9606:Homo:sapiens:transfer:RNA-Val:(TAC):3-1:(TRV-TAC3-1)	3	23	20.333333333333332	19
URS000038F4B2_9606:Homo:sapiens:transfer:RNA-Trp:(CCA):4-1:(TRW-CCA4-1)	1	20	20.0	20
URS0000121433_9606:Homo:sapiens:transfer:RNA-iMet:(CAT):2-1:(TRX-CAT2-1)	5	70	19.0	0
URS000030BAD5_9606:Homo:sapiens:transfer:RNA-iMet:(CAT):1-1:(TRX-CAT1:1:to:8)	5	70	19.0	0
URS00001B506A_9606:Homo:sapiens:transfer:RNA-Leu:(TAG):1-1:(TRL-TAG1-1)	3	66	18.807692307692307	0
URS0000630B8A_9606:Homo:sapiens:transfer:RNA-Leu:(AAG):1-1:(TRL-AAG1:1:to:3)	3	66	18.807692307692307	0
URS00001E7E7D_9606:Homo:sapiens:(human):tRNA-Arg	2	54	18.0	0
URS0000416E93_9606:Homo:sapiens:transfer:RNA-Arg:(ACG):1-1:(TRR-ACG1:1:to:3)	2	54	18.0	0
URS00002DDD59_9606:Homo:sapiens:transfer:RNA-Arg:(ACG):2-1:(TRR-ACG2:1:to:4)	2	54	18.0	0
URS0000493225_9606:Homo:sapiens:transfer:RNA-Pro:(TGG):1-1:(TRP-TGG1-1)	6	76	17.595238095238095	11
URS00008FED48_9606:selenocysteine:tRNA:from:Homo:sapiens:(PDB:4RQF::chain:C)	7	57	17.444444444444443	0
URS000042F13F_9606:Homo:sapiens:transfer:RNA-Leu:(CAG):1-1:(TRL-CAG1:1:to:7)	3	34	17.307692307692307	15
URS000035EE7E_9606:Homo:sapiens:transfer:RNA-Gln:(TTG):1-1:(TRQ-TTG1-1)	12	134	16.646464646464647	0
URS0000D77905_9606:P-site:fMet-tRNAMet::mitochondrial:from:Homo:sapiens:(PDB:6GB2::chain:AV)	2	25	16.195652173913043	16
URS0000DEED6A_9606:Homo:sapiens:(human):tRNA-Ile	4	16	16.0	16
URS000064BBA5_9606:Homo:sapiens:transfer:RNA-Phe:(GAA):3-1:(TRF-GAA3-1)	1	16	16.0	16
URS000064074C_9606:Homo:sapiens:transfer:RNA-Glu:(TTC):3-1:(TRE-TTC3-1)	17	102	15.696428571428573	0
URS0000534613_9606:Homo:sapiens:(human):tRNA-Gly	3	30	15.6	12
URS00002064F6_9606:Homo:sapiens:transfer:RNA-Val:(CAC):1-1:(TRV-CAC1:1:to:6)	11	208	15.356944444444444	0
URS000061D582_9606:Homo:sapiens:transfer:RNA-Val:(AAC):1-1:(TRV-AAC1:1:to:5)	11	208	15.356944444444444	0
URS00002901EC_9606:Homo:sapiens:transfer:RNA-Gln:(TTG):3-1:(TRQ-TTG3:1:to:3)	11	127	15.246464646464647	0
URS0000753215_9606:Homo:sapiens:transfer:RNA-Val:(TAC):4-1:(TRV-TAC4-1)	1	15	15.0	15
URS00004310BE_9606:Homo:sapiens:transfer:RNA-Val:(AAC):4-1:(TRV-AAC4-1)	10	199	14.756944444444443	0
URS00001B3570_9606:Homo:sapiens:(human):tRNA-Val	10	199	14.756944444444443	0
URS000063F87E_9606:Homo:sapiens:transfer:RNA-Val:(CAC):5-1:(TRV-CAC5-1)	10	199	14.756944444444443	0
URS0000120E41_9606:Homo:sapiens:transfer:RNA-Leu:(AAG):2-1:(TRL-AAG2:1:to:4)	3	43	14.5	0
URS00002D7BB5_9606:Homo:sapiens:transfer:RNA-Arg:(CCT):1-1:(TRR-CCT1-1)	3	45	14.119047619047619	0
URS0000390F3A_9606:Homo:sapiens:transfer:RNA-Arg:(CCT):2-1:(TRR-CCT2-1)	3	45	14.119047619047619	0
URS000074E68B_9606:Homo:sapiens:(human):tRNA-Arg-CCT-6-1	1	14	14.0	14
URS0000748C4B_9606:Homo:sapiens:transfer:RNA-Val:(CAC):4-1:(TRV-CAC4-1)	9	191	13.468055555555555	0
URS000070F1D2_9606:Homo:sapiens:transfer:RNA-Gln:(TTG):2-1:(TRQ-TTG2-1)	9	102	13.454545454545455	0
URS00006820C4_9606:Homo:sapiens:(human):tRNA-Leu-TAA-5-1	1	13	13.0	13
URS00006708BB_9606:Homo:sapiens:transfer:RNA-Thr:(CGT):6-1:(TRT-CGT6-1)	4	52	13.0	0
URS0000750232_9606:Homo:sapiens:transfer:RNA-Val:(AAC):3-1:(TRV-AAC3-1)	8	182	12.868055555555555	0
URS000034093F_9606:Homo:sapiens:(human):tRNA-Val	8	182	12.468055555555555	0
URS000072BBEB_9606:Homo:sapiens:transfer:RNA-Glu:(TTC):14-1:(TRE-TTC14-1)	13	106	12.295995670995673	0
URS000047CD44_9606:Homo:sapiens:transfer:RNA-Arg:(TCT):1-1:(TRR-TCT1-1)	3	55	12.25	0
URS0000738059_9606:Homo:sapiens:transfer:RNA-Arg:(TCT):2-1:(TRR-TCT2-1)	3	55	12.25	0
URS0000755838_9606:Homo:sapiens:transfer:RNA-Arg:(TCT):5-1:(TRR-TCT5-1)	3	55	12.25	0
URS0000225EE1_9606:Homo:sapiens:transfer:RNA-Arg:(TCT):3-1:(TRR-TCT3-1::TRR-TCT3-2)	3	55	12.25	0
URS0000502C74_9606:Homo:sapiens:transfer:RNA-Gly:(CCC):2-1:(TRG-CCC2-1::TRG-CCC2-2)	6	35	12.0	0
URS0000DF5439_9606:Homo:sapiens:(human):tRNA-Thr	1	12	12.0	12
URS00002D40C8_9606:Homo:sapiens:transfer:RNA-Pro:(TGG):3-1:(TRP-TGG3:1:to:5)	8	109	11.484126984126986	0
URS000015A6F8_9606:Homo:sapiens:(human):tRNA-Pro	8	109	11.484126984126986	0
URS000064F320_9606:Homo:sapiens:transfer:RNA-Gln:(CTG):6-1:(TRQ-CTG6-1)	7	82	11.306204906204906	0
URS00006B3AF9_9606:Homo:sapiens:(human):tRNA-Lys-CTT-13-1	2	11	11.0	11
URS0000868523_9606:tRNA-Gly-CCC-2-2:from:Homo:sapiens:(PDB:4QEI::chain:C)	4	33	11.0	0
URS00004D1215_9606:Homo:sapiens:(human):tRNA-His	1	11	11.0	11
URS0000757938_9606:Homo:sapiens:transfer:RNA-Ile:(TAT):1-1:(TRI-TAT1-1)	1	32	10.666666666666666	0
URS000045049D_9606:Homo:sapiens:(human):tRNA-Val	6	165	10.579166666666667	0
URS000073A2F5_9606:Homo:sapiens:transfer:RNA-Val:(AAC):5-1:(TRV-AAC5-1)	6	165	10.579166666666667	0
URS0000521091_9606:Homo:sapiens:(human):tRNA-Pro	6	93	10.341269841269842	0
URS0000666B9C_9606:Homo:sapiens:tRNA:Asparagine:with:anticodon:GTT:(tRNA-Asn-GTT-26-1)	1	10	10.0	10
URS00006DBFC1_9606:Homo:sapiens:transfer:RNA-Gln:(CTG):3-1:(TRQ-CTG3-1::TRQ-CTG3-2)	6	68	9.75064935064935	0
URS00006365BC_9606:Homo:sapiens:transfer:RNA-Gln:(CTG):4-1:(TRQ-CTG4-1::TRQ-CTG4-2)	6	68	9.75064935064935	0
URS000030D775_9606:Homo:sapiens:(human):partial:tRNA-Val	4	155	9.745833333333334	0
URS00001A86BB_9606:Homo:sapiens:transfer:RNA-Val:(CAC):14-1:(TRV-CAC14-1)	4	155	9.745833333333334	0
URS000047A6CE_9606:Homo:sapiens:(human):partial:tRNA-Val	4	155	9.745833333333334	0
URS00001A72CE_9606:Homo:sapiens:transfer:RNA-Trp:(CCA):2-1:(TRW-CCA2-1)	2	15	9.0	7
URS000074CCCF_9606:Homo:sapiens:transfer:RNA-Val:(CAC):7-1:(TRV-CAC7-1)	2	141	8.8125	0
URS00007131F2_9606:Homo:sapiens:transfer:RNA-Gly:(CCC):5-1:(TRG-CCC5-1)	4	99	8.371212121212121	0
URS00000C18F2_9606:Homo:sapiens:transfer:RNA-Pro:(CGG):1-1:(TRP-CGG1:1:to:3)	7	86	8.198412698412698	0
URS000072540A_9606:Homo:sapiens:transfer:RNA-Pro:(AGG):1-1:(TRP-AGG1-1)	7	86	8.198412698412698	0
URS00005DB87D_9606:Homo:sapiens:transfer:RNA-Pro:(AGG):2-1:(TRP-AGG2:1:to:8)	7	86	8.198412698412698	0
URS000067A080_9606:Homo:sapiens:(human):tRNA-Phe-GAA-8-1	3	19	7.666666666666667	2
URS0000637E4A_9606:Homo:sapiens:transfer:RNA-Leu:(TAG):2-1:(TRL-TAG2-1)	2	15	7.5	0
URS000050896E_9606:Homo:sapiens:(human):transfer:RNA-Leu	4	43	7.0576923076923075	0
URS0000735371_9606:Homo:sapiens:transfer:RNA-Leu:(CAA):4-1:(TRL-CAA4-1)	4	43	7.0576923076923075	0
URS000020CB8F_9606:Homo:sapiens:(human):tRNA-Pro	5	70	7.0555555555555545	0
URS000068668E_9606:Homo:sapiens:transfer:RNA-Gly:(TCC):4-1:(TRG-TCC4-1)	1	27	6.75	0
URS00006D4584_9606:Homo:sapiens:transfer:RNA-Gly:(GCC):4-1:(TRG-GCC4-1)	7	53	6.4393939393939394	1
URS000033EC0B_9606:Homo:sapiens:(human):transfer:RNA	1	50	6.25	0
URS000038D8D3_9606:Homo:sapiens:transfer:RNA-Ser:(AGA):2-1:(TRS-AGA2:1:to:6)	1	50	6.25	0
URS000024B38F_9606:Homo:sapiens:transfer:RNA-Ser:(TGA):4-1:(TRS-TGA4-1)	1	50	6.25	0
URS00006D4008_9606:Homo:sapiens:transfer:RNA-Ser:(TGA):3-1:(TRS-TGA3-1)	1	50	6.25	0
URS000037D0FB_9606:Homo:sapiens:transfer:RNA-Ser:(TGA):2-1:(TRS-TGA2-1)	1	50	6.25	0
URS0000520742_9606:Homo:sapiens:transfer:RNA-Ser:(AGA):3-1:(TRS-AGA3-1)	1	50	6.25	0
URS000071DF37_9606:Homo:sapiens:transfer:RNA-Ser:(AGA):4-1:(TRS-AGA4-1)	1	50	6.25	0
URS00006C14B2_9606:Homo:sapiens:transfer:RNA-Ser:(AGA):1-1:(TRS-AGA1-1)	1	50	6.25	0
URS000067F671_9606:Homo:sapiens:transfer:RNA-Lys:(CTT):10-1:(TRK-CTT10-1)	4	104	6.102380952380953	1
URS000062C4DE_9606:Homo:sapiens:transfer:RNA-Pro:(TGG):2-1:(TRP-TGG2-1)	5	60	6.031746031746032	0
URS00006744D5_9606:Homo:sapiens:transfer:RNA-Pro:(CGG):2-1:(TRP-CGG2-1)	5	60	6.031746031746032	0
URS00007410E6_9606:Homo:sapiens:(human):tRNA-Phe-GAA-9-1	3	59	5.742424242424242	0
URS000075168F_9606:Homo:sapiens:(human):tRNA-Phe-GAA-10-1	3	59	5.742424242424242	0
URS0000751A04_9606:Homo:sapiens:(human):tRNA-Glu-CTC-13-1	4	41	5.642857142857142	0
URS00006CF521_9606:Homo:sapiens:tRNA	9	35	5.053571428571429	0
URS0000739B5B_9606:Homo:sapiens:transfer:RNA-Glu:(TTC):8-1:(TRE-TTC8-1)	9	35	5.053571428571429	0
URS0000738D83_9606:Homo:sapiens:(human):tRNA-Glu-TTC-7-1	2	54	4.909090909090909	0
URS0000C8E9D0_9606:Homo:sapiens:transfer:RNA-Glu:(CTC):3-1:(TRE-CTC3-1)	2	54	4.909090909090909	0
URS00007351A0_9606:Homo:sapiens:(human):tRNA-Glu-CTC-3-1	2	54	4.909090909090909	0
URS00006B4735_9606:Homo:sapiens:transfer:RNA-Gln:(TTG):4-1:(TRQ-TTG4-1)	3	45	4.8545454545454545	0
URS000071ACA6_9606:Homo:sapiens:transfer:RNA-Gln:(CTG):7-1:(TRQ-CTG7-1)	2	33	4.714285714285714	0
URS00006C0A49_9606:Homo:sapiens:transfer:RNA-Lys:(CTT):5-1:(TRK-CTT5-1)	3	43	4.549145299145299	0
URS0000001346_9606:Homo:sapiens:(human):tRNA-Lys	3	43	4.549145299145299	0
URS00006EEBD6_9606:Homo:sapiens:transfer:RNA-Phe:(GAA):4-1:(TRF-GAA4-1)	3	18	4.4	0
URS00003A0C47_9606:Homo:sapiens:transfer:RNA-Phe:(GAA):2-1:(TRF-GAA2-1)	3	18	4.4	0
URS000029CCC5_9606:Homo:sapiens:transfer:RNA-Phe:(GAA):1-1:(TRF-GAA1:1:to:6)	3	18	4.4	0
URS00002CA973_9606:Homo:sapiens:(human):transfer:RNA	4	23	4.166666666666666	0
URS0000092302_9606:Homo:sapiens:transfer:RNA-Ser:(TGA):1-1:(TRS-TGA1-1)	1	4	4.0	4
URS000059D2BF_9606:Homo:sapiens:transfer:RNA-Asn:(GTT):2-1:(TRN-GTT2:1:to:6)	2	17	3.6666666666666665	0
URS00006BE24E_9606:Homo:sapiens:transfer:RNA-Asn:(GTT):3-1:(TRN-GTT3-1::TRN-GTT3-2)	2	17	3.6666666666666665	0
URS0000690130_9606:Homo:sapiens:transfer:RNA-Arg:(CCT):5-1:(TRR-CCT5-1)	2	24	3.6190476190476186	0
URS000014D40F_9606:Homo:sapiens:transfer:RNA-Cys:(GCA):4-1:(TRC-GCA4-1)	1	18	3.6	0
URS0000C8E9C9_9606:Homo:sapiens:tRNA:Aspartic:acid:with:anticodon:ATC:(tRX-000020)	1	18	3.6	0
URS000063E4FD_9606:Homo:sapiens:transfer:RNA-Ala:(AGC):1-1:(TRA-AGC1-1)	1	18	3.6	0
URS0000417A0F_9606:Homo:sapiens:transfer:RNA-Cys:(GCA):2-1:(TRC-GCA2:1:to:4)	1	18	3.6	0
URS0000549EAC_9606:Homo:sapiens:(human):transfer:RNA-Leu	3	36	3.5576923076923075	0
URS000044259A_9606:Homo:sapiens:(human):transfer:RNA-Leu	3	36	3.5576923076923075	0
URS0000572B72_9606:Homo:sapiens:transfer:RNA-Leu:(CAA):2-1:(TRL-CAA2-1)	3	36	3.5576923076923075	0
URS0000747665_9606:Homo:sapiens:transfer:RNA-Leu:(CAA):1-1:(TRL-CAA1-1::TRL-CAA1-2)	3	36	3.5576923076923075	0
URS0000753A37_9606:Homo:sapiens:transfer:RNA-Leu:(CAA):3-1:(TRL-CAA3-1)	3	36	3.5576923076923075	0
URS00004AEFEF_9606:Homo:sapiens:(human):transfer:RNA-Leu	3	36	3.5576923076923075	0
URS0000009B16_9606:Homo:sapiens:(human):tRNA-Pro	4	42	3.3095238095238098	0
URS000030476B_9606:Homo:sapiens:(human):tRNA-Pro	4	42	3.3095238095238098	0
URS0000734C43_9606:Homo:sapiens:(human):tRNA-Pro-TGG-4-1	1	23	3.2857142857142856	0
URS000016BC55_9606:Homo:sapiens:(human):tRNA-OTHER	1	23	3.2857142857142856	0
URS00003A74C5_9606:Homo:sapiens:(human):tRNA-Thr	1	13	3.25	0
URS000047B05D_9606:Homo:sapiens:transfer:RNA-Thr:(AGT):2-1:(TRT-AGT2-1::TRT-AGT2-2)	1	13	3.25	0
URS00006B0F93_9606:Homo:sapiens:transfer:RNA-Thr:(AGT):6-1:(TRT-AGT6-1)	1	13	3.25	0
URS0000231E4E_9606:Homo:sapiens:transfer:RNA-Thr:(CGT):3-1:(TRT-CGT3-1)	1	13	3.25	0
URS0000584A85_9606:Homo:sapiens:(human):tRNA	1	18	3.0	0
URS00006D0B93_9606:Homo:sapiens:transfer:RNA-Asn:(GTT):1-1:(TRN-GTT1-1)	1	15	3.0	0
URS00005A1E0D_9606:Homo:sapiens:transfer:RNA-Asn:(GTT):6-1:(TRN-GTT6-1)	1	15	3.0	0
URS000049C11C_9606:Homo:sapiens:(human):tRNA-Arg	1	18	3.0	0
URS00006E74AC_9606:Homo:sapiens:transfer:RNA-Asn:(GTT):7-1:(TRN-GTT7-1)	1	15	3.0	0
URS0000021028_9606:Homo:sapiens:(human):tRNA-Glu	10	91	2.610032614444379	0
URS0000DEEC0E_9606:Homo:sapiens:(human):tRNA-Glu	10	91	2.610032614444379	0
URS00004CF38D_9606:Homo:sapiens:(human):tRNA-Glu	10	91	2.610032614444379	0
URS0000801906_9606:Homo:sapiens:(human):partial:tRNA-Glu	10	91	2.610032614444379	0
URS0000DCDF56_9606:Homo:sapiens:(human):tRNA-Glu	10	91	2.610032614444379	0
URS00007EC19C_9606:Homo:sapiens:(human):partial:tRNA-Glu	10	91	2.610032614444379	0
URS0000DEA737_9606:Homo:sapiens:(human):tRNA-Glu	10	91	2.610032614444379	0
URS0000DDA3BB_9606:Homo:sapiens:(human):tRNA-Glu	10	91	2.610032614444379	0
URS0000807EA6_9606:Homo:sapiens:(human):partial:tRNA-Glu	10	91	2.610032614444379	0
URS00005091FD_9606:Homo:sapiens:(human):tRNA-Glu	10	91	2.610032614444379	0
URS0000804A0D_9606:Homo:sapiens:(human):partial:tRNA-Glu	10	91	2.610032614444379	0
URS00005402A5_9606:Homo:sapiens:(human):tRNA-Glu	10	91	2.610032614444379	0
URS00007F86BF_9606:Homo:sapiens:(human):partial:tRNA-Glu	10	91	2.610032614444379	0
URS000049E7BA_9606:Homo:sapiens:(human):tRNA-Glu	10	91	2.610032614444379	0
URS00000C54D4_9606:Homo:sapiens:(human):tRNA-Glu	10	91	2.610032614444379	0
URS0000DC3018_9606:Homo:sapiens:(human):tRNA-Glu	10	91	2.610032614444379	0
URS0000BB37A0_9606:Homo:sapiens:(human):tRNA-Glu	10	91	2.610032614444379	0
URS000034E9D0_9606:Homo:sapiens:mitochondrially:encoded:tRNA:glutamic:acid:(MT-TE)	10	91	2.610032614444379	0
URS000025D745_9606:Homo:sapiens:(human):tRNA-Glu	10	91	2.610032614444379	0
URS0000DE2957_9606:Homo:sapiens:(human):partial:tRNA-Glu	10	91	2.610032614444379	0
URS00003E1078_9606:Homo:sapiens:(human):tRNA-Glu	10	91	2.610032614444379	0
URS0000CB825A_9606:Homo:sapiens:(human):tRNA-Glu	10	91	2.610032614444379	0
URS00007E8E68_9606:Homo:sapiens:(human):partial:tRNA-Glu	10	91	2.610032614444379	0
URS00007EA7AF_9606:Homo:sapiens:(human):partial:tRNA-Glu	10	91	2.610032614444379	0
URS0000DF5B63_9606:Homo:sapiens:(human):tRNA-Glu	10	91	2.610032614444379	0
URS00007F9004_9606:Homo:sapiens:(human):partial:tRNA-Glu	10	91	2.610032614444379	0
URS00007F742E_9606:Homo:sapiens:(human):partial:tRNA-Glu	10	91	2.610032614444379	0
URS00008039FC_9606:Homo:sapiens:(human):partial:tRNA-Glu	10	91	2.610032614444379	0
URS0000803B68_9606:Homo:sapiens:(human):partial:tRNA-Glu	10	91	2.610032614444379	0
URS0000260965_9606:Homo:sapiens:(human):tRNA-Glu	10	91	2.610032614444379	0
URS00004AA2F0_9606:Homo:sapiens:(human):tRNA-Glu	10	91	2.610032614444379	0
URS00008033CE_9606:Homo:sapiens:(human):partial:tRNA-Glu	10	91	2.610032614444379	0
URS00007E9F11_9606:Homo:sapiens:(human):partial:tRNA-Glu	10	91	2.610032614444379	0
URS0000DE3589_9606:Homo:sapiens:(human):tRNA-Glu	8	80	2.323319327731092	0
URS00000FB60D_9606:Homo:sapiens:transfer:RNA-Leu:(CAG):2-1:(TRL-CAG2-1::TRL-CAG2-2)	2	19	2.3076923076923075	0
URS0000215F73_9606:Homo:sapiens:(human):tRNA-Arg	1	16	2.2857142857142856	0
URS000021550A_9606:Homo:sapiens:transfer:RNA-Thr:(TGT):4-1:(TRT-TGT4-1)	1	11	2.2	0
URS0000725A6A_9606:Homo:sapiens:transfer:RNA-Thr:(TGT):3-1:(TRT-TGT3-1)	1	11	2.2	0
URS00003516B6_9606:Homo:sapiens:tRNA	1	11	2.2	0
URS00000F30A4_9606:Homo:sapiens:transfer:RNA-Thr:(TGT):5-1:(TRT-TGT5-1)	1	11	2.2	0
URS0000023412_9606:Homo:sapiens:transfer:RNA-Thr:(TGT):2-1:(TRT-TGT2-1)	1	11	2.2	0
URS0000744456_9606:Homo:sapiens:transfer:RNA-Pro:(AGG):3-1:(TRP-AGG3-1)	4	18	2.142857142857143	0
URS0000222FD2_9606:Homo:sapiens:transfer:RNA-Trp:(CCA):3-1:(TRW-CCA3:1:to:3)	1	8	2.0	0
URS00001618FC_9606:Homo:sapiens:transfer:RNA-Trp:(CCA):1-1:(TRW-CCA1-1)	1	8	2.0	0
URS000071773D_9606:Homo:sapiens:transfer:RNA-Trp:(CCA):5-1:(TRW-CCA5-1)	1	8	2.0	0
URS0000750F08_9606:Homo:sapiens:(human):tRNA-Glu-TTC-10-1	2	11	1.5714285714285714	0
URS00001E28FC_9606:Homo:sapiens:(human):transfer:RNA-Tyr	1	15	1.5	0
URS000013D1D5_9606:Homo:sapiens:(human):transfer:RNA-Tyr	1	15	1.5	0
URS000073FCEB_9606:Homo:sapiens:transfer:RNA-Tyr:(GTA):4-1:(TRY-GTA4-1)	1	15	1.5	0
URS0000755767_9606:Homo:sapiens:transfer:RNA-Tyr:(GTA):6-1:(TRY-GTA6-1)	1	15	1.5	0
URS000073D16E_9606:Homo:sapiens:transfer:RNA-Tyr:(GTA):9-1:(TRY-GTA9-1)	1	15	1.5	0
URS0000333F2E_9606:Homo:sapiens:transfer:RNA-Tyr:(GTA):5-1:(TRY-GTA5:1:to:5)	1	15	1.5	0
URS0000233681_9606:Homo:sapiens:transfer:RNA-Tyr:(GTA):7-1:(TRY-GTA7-1)	1	15	1.5	0
URS0000200B2F_9606:Homo:sapiens:(human):transfer:RNA	1	15	1.5	0
URS0000754669_9606:Homo:sapiens:(human):tRNA-Gly-CCC-7-1	2	2	1.5	1
URS00005A29A1_9606:Homo:sapiens:(human):transfer:RNA-Tyr	1	15	1.5	0
URS00004C067C_9606:Homo:sapiens:(human):tRNA-Ser:(AGY)	2	16	1.4838709677419355	1
URS0000651E1C_9606:Homo:sapiens:transfer:RNA-Phe:(GAA):6-1:(TRF-GAA6-1)	3	3	1.4	1
URS0000610FFE_9606:Homo:sapiens:transfer:RNA-Ile:(AAT):5-1:(TRI-AAT5:1:to:5)	1	11	1.375	0
URS000072E1AF_9606:Homo:sapiens:transfer:RNA-Ile:(AAT):6-1:(TRI-AAT6-1)	1	11	1.375	0
URS00006D143A_9606:Homo:sapiens:transfer:RNA-Ile:(AAT):1-1:(TRI-AAT1-1)	1	11	1.375	0
URS00007063CB_9606:Homo:sapiens:transfer:RNA-Ile:(AAT):7-1:(TRI-AAT7-1::TRI-AAT7-2)	1	11	1.375	0
URS0000692D68_9606:Homo:sapiens:transfer:RNA-Ile:(AAT):8-1:(TRI-AAT8-1)	1	11	1.375	0
URS0000626F0F_9606:Homo:sapiens:transfer:RNA-Ile:(AAT):3-1:(TRI-AAT3-1)	1	11	1.375	0
URS00006C8412_9606:Homo:sapiens:transfer:RNA-Ile:(AAT):2-1:(TRI-AAT2-1)	1	11	1.375	0
URS00006DCB39_9606:Homo:sapiens:transfer:RNA-Leu:(CAA):6-1:(TRL-CAA6-1)	1	17	1.3076923076923077	0
URS00001E20EE_9606:Homo:sapiens:(human):tRNA-Ser	3	44	1.214416844629276	0
URS00002C130C_9606:Homo:sapiens:mitochondrially:encoded:tRNA:serine:2:(AGU/C):(MT-TS2)	3	44	1.214416844629276	0
URS0000DD21D8_9606:Homo:sapiens:(human):tRNA-Ser	3	44	1.214416844629276	0
URS00002440F7_9606:Homo:sapiens:(human):tRNA-Ser	3	44	1.214416844629276	0
URS0000781D04_9606:Homo:sapiens:(human):tRNA-Ser	3	44	1.214416844629276	0
URS0000DD12BD_9606:Homo:sapiens:(human):tRNA-Ser	3	44	1.214416844629276	0
URS0000DE390D_9606:Homo:sapiens:(human):tRNA-Ser	3	44	1.214416844629276	0
URS000028B5DC_9606:Homo:sapiens:(human):tRNA-Ser	3	44	1.214416844629276	0
URS000073B64C_9606:Homo:sapiens:(human):tRNA-Ser	3	44	1.214416844629276	0
URS00001A967F_9606:Homo:sapiens:(human):tRNA-Ser	3	44	1.214416844629276	0
URS0000498BED_9606:Homo:sapiens:(human):tRNA-Ser	3	44	1.214416844629276	0
URS0000779001_9606:Homo:sapiens:(human):tRNA-Ser	3	44	1.214416844629276	0
URS0000531285_9606:Homo:sapiens:(human):tRNA-Ser	3	44	1.214416844629276	0
URS00000F0A16_9606:Homo:sapiens:(human):tRNA-Ser:(AGY)	3	44	1.214416844629276	0
URS000032A84A_9606:Homo:sapiens:(human):tRNA-Ser	3	44	1.214416844629276	0
URS0000352BCF_9606:Homo:sapiens:(human):tRNA-Ser	2	43	1.1667977970102283	0
URS00002FAA07_9606:Homo:sapiens:(human):tRNA-Ser	2	43	1.1667977970102283	0
URS000010BA1A_9606:Homo:sapiens:(human):tRNA-Ser	2	43	1.1667977970102283	0
URS000001986D_9606:Homo:sapiens:(human):tRNA-OTHER	1	14	1.0769230769230769	0
URS00006596D4_9606:Homo:sapiens:tRNA:Lysine:with:anticodon:CTT:(tRX-000045)	1	14	1.0769230769230769	0
URS0000216DC2_9606:Homo:sapiens:(human):tRNA-Lys	1	14	1.0769230769230769	0
URS000075456A_9606:Homo:sapiens:(human):tRNA-Lys-CTT-12-1	1	14	1.0769230769230769	0
URS0000676480_9606:Homo:sapiens:(human):tRNA-Lys-CTT-14-1	1	14	1.0769230769230769	0
URS0000677265_9606:Homo:sapiens:transfer:RNA-Lys:(CTT):8-1:(TRK-CTT8-1)	1	14	1.0769230769230769	0
URS0000732902_9606:Homo:sapiens:transfer:RNA-Tyr:(GTA):8-1:(TRY-GTA8-1)	3	8	1.0194444444444444	0
URS0000758799_9606:Homo:sapiens:transfer:RNA-Tyr:(GTA):3-1:(TRY-GTA3-1)	3	8	1.0194444444444444	0
URS000074FC25_9606:Homo:sapiens:transfer:RNA-Tyr:(GTA):1-1:(TRY-GTA1-1)	3	8	1.0194444444444444	0
URS0000636E2A_9606:Homo:sapiens:transfer:RNA-Tyr:(GTA):2-1:(TRY-GTA2-1)	3	8	1.0194444444444444	0
URS0000AD30BA_9606:Homo:sapiens:(human):tRNA-Pro	1	1	1.0	1
URS00006494BB_9606:Homo:sapiens:transfer:RNA-Lys:(TTT):9-1:(TRK-TTT9-1)	1	1	1.0	1
URS000071E903_9606:Homo:sapiens:transfer:RNA-Ala:(AGC):6-1:(TRA-AGC6-1)	1	1	1.0	1
URS000000EE2E_9606:Homo:sapiens:(human):tRNA-Lys	1	1	1.0	1
URS00000E8CA4_9606:Homo:sapiens:(human):tRNA-Cys	1	1	1.0	1
URS00006293D9_9606:Homo:sapiens:transfer:RNA-Leu:(AAG):5-1:(TRL-AAG5-1)	1	1	1.0	1
URS00006BAB7E_9606:Homo:sapiens:(human):tRNA-Lys-TTT-10-1	1	1	1.0	1
URS0000747E8B_9606:Homo:sapiens:(human):tRNA-Lys-CTT-15-1	1	1	1.0	1
URS0000754F23_9606:Homo:sapiens:transfer:RNA-Glu:(CTC):5-1:(TRE-CTC5-1)	1	1	1.0	1
URS0000CBA01F_9606:Homo:sapiens:(human):tRNA-Ser	1	1	1.0	1
URS0000645FFA_9606:Homo:sapiens:(human):tRNA-Lys-TTT-13-1	1	20	0.9523809523809523	0
URS0000DC5E9D_9606:Homo:sapiens:(human):tRNA-Glu	4	31	0.8821428571428571	0
URS0000DCE2DF_9606:Homo:sapiens:(human):partial:tRNA-Val	4	32	0.8020341551553302	0
URS00002D2D8F_9606:Homo:sapiens:mitochondrially:encoded:tRNA:valine:(MT-TV)	4	32	0.8020341551553302	0
URS0000DDF06A_9606:Homo:sapiens:(human):partial:tRNA-Val	4	32	0.8020341551553302	0
URS00007BF790_9606:Homo:sapiens:(human):tRNA-Val	4	32	0.8020341551553302	0
URS0000481B56_9606:Homo:sapiens:(human):tRNA-Val	4	32	0.8020341551553302	0
URS00005574BC_9606:Homo:sapiens:(human):tRNA-Val	4	32	0.8020341551553302	0
URS0000767A0C_9606:Homo:sapiens:(human):tRNA-Val	4	32	0.8020341551553302	0
URS000076E297_9606:Homo:sapiens:(human):tRNA-Val	4	32	0.8020341551553302	0
URS00001232F5_9606:Homo:sapiens:(human):tRNA-Val	4	32	0.8020341551553302	0
URS000041920A_9606:Homo:sapiens:(human):tRNA-Val	4	32	0.8020341551553302	0
URS00001A4744_9606:Homo:sapiens:(human):tRNA-Val	4	32	0.8020341551553302	0
URS0000A32854_9606:Homo:sapiens:(human):tRNA-Val	4	32	0.8020341551553302	0
URS0000762691_9606:Homo:sapiens:(human):tRNA-Val	4	32	0.8020341551553302	0
URS0000DDCC12_9606:Homo:sapiens:(human):tRNA-Val	4	32	0.8020341551553302	0
URS00004B1F4D_9606:Homo:sapiens:(human):tRNA-Val	4	32	0.8020341551553302	0
URS000000A699_9606:Homo:sapiens:(human):tRNA-Val	4	32	0.8020341551553302	0
URS00005D7845_9606:Homo:sapiens:(human):tRNA-Val	4	32	0.8020341551553302	0
URS0000764EE9_9606:Homo:sapiens:(human):tRNA-Val	4	32	0.8020341551553302	0
URS0000759896_9606:Homo:sapiens:(human):tRNA-Val	4	32	0.8020341551553302	0
URS00009FD793_9606:Homo:sapiens:(human):tRNA-Val	4	32	0.8020341551553302	0
URS000076A0C0_9606:Homo:sapiens:(human):tRNA-Val	4	32	0.8020341551553302	0
URS00002755A3_9606:Homo:sapiens:(human):tRNA-Val	4	32	0.8020341551553302	0
URS0000DEF595_9606:Homo:sapiens:(human):tRNA-Val	4	32	0.8020341551553302	0
URS00003DAB0C_9606:Homo:sapiens:(human):tRNA-Val	4	32	0.8020341551553302	0
URS00006501FF_9606:Homo:sapiens:Selenocysteine:transfer:RNA	2	7	0.7777777777777777	0
URS0000C8E9EB_9606:Homo:sapiens:transfer:RNA-SeC:(TCA):2-1:(TRU-TCA2-1)	2	7	0.7777777777777777	0
URS0000360ECF_9606:Homo:sapiens:(human):tRNA-Ser	2	7	0.7777777777777777	0
URS000073556F_9606:Homo:sapiens:(human):tRNA-SeC-TCA-2-1	2	7	0.7777777777777777	0
URS000051A854_9606:Homo:sapiens:(human):tRNA-Val	3	27	0.6829865361077111	0
URS0000DC0B75_9606:Homo:sapiens:(human):tRNA-Val	3	27	0.6829865361077111	0
URS00005DA5CC_9606:Homo:sapiens:(human):tRNA-Val	3	27	0.6829865361077111	0
URS00000DB78D_9606:Homo:sapiens:(human):tRNA-Val	3	27	0.6829865361077111	0
URS000081DC20_9606:Homo:sapiens:(human):tRNA-Val	3	27	0.6829865361077111	0
URS0000B0B964_9606:Homo:sapiens:(human):tRNA-Val	3	27	0.6829865361077111	0
URS0000DCD773_9606:Homo:sapiens:(human):tRNA-Val	3	27	0.6829865361077111	0
URS0000DD854E_9606:Homo:sapiens:(human):partial:tRNA-Val	3	27	0.6829865361077111	0
URS0000582B4C_9606:Homo:sapiens:(human):tRNA-Val	3	27	0.6829865361077111	0
URS0000485BE2_9606:Homo:sapiens:(human):tRNA-Val	3	27	0.6829865361077111	0
URS00004A7FA2_9606:Homo:sapiens:(human):tRNA-Val	3	27	0.6829865361077111	0
URS00002722B9_9606:Homo:sapiens:(human):tRNA-Val	3	27	0.6829865361077111	0
URS00000F0B14_9606:Homo:sapiens:(human):tRNA-Val	3	27	0.6829865361077111	0
URS00002F7867_9606:Homo:sapiens:(human):tRNA-Ser	1	28	0.6829268292682927	0
URS000034AC43_9606:Homo:sapiens:(human):tRNA-Ser:(AGY)	1	28	0.6829268292682927	0
URS00002C3DC0_9606:Homo:sapiens:(human):tRNA-Ser	1	28	0.6829268292682927	0
URS0000753DA2_9606:Homo:sapiens:(human):tRNA-Ser	1	28	0.6829268292682927	0
URS0000DC9142_9606:Homo:sapiens:(human):tRNA-Ser	1	28	0.6829268292682927	0
URS00007DCBA6_9606:Homo:sapiens:(human):tRNA-Ser	1	28	0.6829268292682927	0
URS000035752F_9606:Homo:sapiens:(human):tRNA-Ser	1	28	0.6829268292682927	0
URS00003E9BFE_9606:Homo:sapiens:(human):tRNA-Ser	1	28	0.6829268292682927	0
URS0000356699_9606:Homo:sapiens:(human):transfer:RNA-Ser	1	28	0.6829268292682927	0
URS00002C4A32_9606:Homo:sapiens:(human):tRNA-Ser	1	28	0.6829268292682927	0
URS0000595B38_9606:Homo:sapiens:(human):tRNA-Ser	1	28	0.6829268292682927	0
URS0000DC6D7A_9606:Homo:sapiens:(human):tRNA-Ser	1	28	0.6829268292682927	0
URS000055A788_9606:Homo:sapiens:(human):tRNA-Ser:(AGY)	1	28	0.6829268292682927	0
URS00001C7BF3_9606:Homo:sapiens:(human):transfer:RNA	1	28	0.6829268292682927	0
URS0000DC463B_9606:Homo:sapiens:(human):tRNA-Ser	1	28	0.6829268292682927	0
URS00001062D7_9606:Homo:sapiens:(human):tRNA-Ser	1	28	0.6829268292682927	0
URS00001757EC_9606:Homo:sapiens:(human):tRNA-Ser	1	28	0.6829268292682927	0
URS0000421BB6_9606:Homo:sapiens:(human):tRNA-Ser	1	28	0.6829268292682927	0
URS00002421CC_9606:Homo:sapiens:(human):tRNA-Ser:(AGY)	1	28	0.6829268292682927	0
URS00008EB7D3_9606:Homo:sapiens:(human):tRNA-Ser	1	28	0.6829268292682927	0
URS000074A8F6_9606:Homo:sapiens:(human):tRNA-Ser	1	28	0.6829268292682927	0
URS000036CAF3_9606:Homo:sapiens:(human):tRNA-Ser	1	28	0.6829268292682927	0
URS0000206080_9606:Homo:sapiens:(human):tRNA-Ser	1	28	0.6829268292682927	0
URS00001246A7_9606:Homo:sapiens:(human):tRNA-Asn	1	2	0.6666666666666666	0
URS0000732DD4_9606:Homo:sapiens:transfer:RNA-Val:(CAC):6-1:(TRV-CAC6-1)	1	9	0.6	0
URS00002E83BA_9606:Homo:sapiens:(human):tRNA-Ser:(AGY)	2	16	0.5314900153609832	0
URS00003BA657_9606:Homo:sapiens:(human):tRNA-Ser	2	16	0.5314900153609832	0
URS0000761EC9_9606:Homo:sapiens:(human):tRNA-Ser	2	16	0.5314900153609832	0
URS0000771A6E_9606:Homo:sapiens:(human):tRNA-Ser	2	16	0.5314900153609832	0
URS0000C8E9E9_9606:Homo:sapiens:transfer:RNA-Gly:(CCC):7-1:(TRG-CCC7-1)	1	1	0.5	0
URS0000224A3A_9606:Homo:sapiens:(human):tRNA-Leu	1	5	0.5	0
URS000047E24D_9606:Homo:sapiens:(human):tRNA-Pro	1	1	0.5	0
URS00003006B0_9606:Homo:sapiens:(human):tRNA-Pro	1	1	0.5	0
URS0000684E4B_9606:Homo:sapiens:transfer:RNA-Gly:(CCC):3-1:(TRG-CCC3-1)	1	1	0.5	0
URS0000C8E9CE_9606:Homo:sapiens:transfer:RNA-Lys:(TTT):14-1:(TRK-TTT14-1)	1	1	0.5	0
URS00007499AA_9606:Homo:sapiens:(human):tRNA-Lys-TTT-14-1	1	1	0.5	0
URS000075F5FE_9606:Homo:sapiens:(human):tRNA-Ser	1	15	0.4838709677419355	0
URS0000452B97_9606:Homo:sapiens:(human):tRNA-Ser	1	15	0.4838709677419355	0
URS000038341C_9606:Homo:sapiens:(human):tRNA-Ser	1	15	0.4838709677419355	0
URS00003D930B_9606:Homo:sapiens:(human):tRNA-Ser	1	15	0.4838709677419355	0
URS0000B34884_9606:Homo:sapiens:(human):tRNA-Ser	1	15	0.4838709677419355	0
URS00005A6FD6_9606:Homo:sapiens:(human):tRNA-Ser	1	15	0.4838709677419355	0
URS0000027F06_9606:Homo:sapiens:(human):tRNA-Ser	1	15	0.4838709677419355	0
URS0000460D72_9606:Homo:sapiens:(human):tRNA-Ser	1	15	0.4838709677419355	0
URS000044C4E3_9606:Homo:sapiens:(human):tRNA-Thr	1	2	0.4	0
URS0000275F4B_9606:Homo:sapiens:(human):tRNA-Thr	1	2	0.4	0
URS0000551B79_9606:Homo:sapiens:(human):tRNA-Thr	1	2	0.4	0
URS00007650EC_9606:Homo:sapiens:(human):tRNA-Thr	1	2	0.4	0
URS00006B98D7_9606:Homo:sapiens:transfer:RNA-Lys:(TTT):8-1:(TRK-TTT8-1)	1	4	0.4	0
URS0000567F92_9606:Homo:sapiens:(human):tRNA-Thr	1	2	0.4	0
URS0000559C32_9606:Homo:sapiens:(human):tRNA-Val	3	14	0.32834994462901435	0
URS00007592F0_9606:Homo:sapiens:(human):tRNA-Val	3	14	0.32834994462901435	0
URS00007621DE_9606:Homo:sapiens:(human):partial:tRNA-Val	3	14	0.32834994462901435	0
URS0000059DA7_9606:Homo:sapiens:(human):tRNA-Val	3	14	0.32834994462901435	0
URS00008EE2B1_9606:Homo:sapiens:(human):tRNA-Glu	1	10	0.2564102564102564	0
URS000048FEBE_9606:Homo:sapiens:(human):tRNA-Glu	1	10	0.2564102564102564	0
URS00003CB05F_9606:Homo:sapiens:(human):tRNA-Glu	1	10	0.2564102564102564	0
URS00004AC6E6_9606:Homo:sapiens:(human):tRNA-Glu	1	10	0.2564102564102564	0
URS0000028D1E_9606:Homo:sapiens:(human):tRNA-Glu	1	10	0.2564102564102564	0
URS0000DD0FC5_9606:Homo:sapiens:(human):tRNA-Glu	1	10	0.2564102564102564	0
URS0000768772_9606:Homo:sapiens:(human):partial:tRNA-Lys	2	11	0.23315602836879432	0
URS0000777407_9606:Homo:sapiens:(human):tRNA-Lys	2	11	0.23315602836879432	0
URS000029680B_9606:Homo:sapiens:(human):tRNA-Lys	2	11	0.23315602836879432	0
URS00001F4C99_9606:Homo:sapiens:(human):tRNA-Lys	2	11	0.23315602836879432	0
URS0000DCC92F_9606:Homo:sapiens:(human):tRNA-Lys	2	11	0.23315602836879432	0
URS00007879B2_9606:Homo:sapiens:(human):tRNA-Lys	2	11	0.23315602836879432	0
URS0000781B10_9606:Homo:sapiens:(human):tRNA-Lys	2	11	0.23315602836879432	0
URS000029527D_9606:Homo:sapiens:(human):tRNA-Lys	2	11	0.23315602836879432	0
URS00003C7688_9606:Homo:sapiens:(human):tRNA-Lys	2	11	0.23315602836879432	0
URS00005D7828_9606:Homo:sapiens:(human):tRNA-Lys	2	11	0.23315602836879432	0
URS00001DBCFE_9606:Homo:sapiens:(human):tRNA-Lys	2	11	0.23315602836879432	0
URS00002BBA68_9606:Homo:sapiens:(human):partial:tRNA-Lys	2	11	0.23315602836879432	0
URS000007A90A_9606:Homo:sapiens:mitochondrially:encoded:tRNA:lysine:(MT-TK)	2	11	0.23315602836879432	0
URS00001E8760_9606:Homo:sapiens:(human):tRNA-Lys	2	11	0.23315602836879432	0
URS0000271A34_9606:Homo:sapiens:(human):tRNA-Lys	2	11	0.23315602836879432	0
URS0000302167_9606:Homo:sapiens:(human):tRNA-Lys	2	11	0.23315602836879432	0
URS00004E5872_9606:Homo:sapiens:(human):tRNA-Lys	2	11	0.23315602836879432	0
URS0000DC4370_9606:Homo:sapiens:(human):tRNA-Lys	2	11	0.23315602836879432	0
URS0000466D15_9606:Homo:sapiens:(human):tRNA-Lys	2	11	0.23315602836879432	0
URS000058EE0E_9606:Homo:sapiens:(human):tRNA-Lys	2	11	0.23315602836879432	0
URS00004903A5_9606:Homo:sapiens:(human):tRNA-Lys	2	11	0.23315602836879432	0
URS00000673A6_9606:Homo:sapiens:(human):tRNA-Lys	2	11	0.23315602836879432	0
URS0000349549_9606:Homo:sapiens:(human):tRNA-Lys	2	11	0.23315602836879432	0
URS0000858CDA_9606:Homo:sapiens:(human):tRNA-Lys	2	11	0.23315602836879432	0
URS00007852DC_9606:Homo:sapiens:(human):tRNA-Lys	2	11	0.23315602836879432	0
URS00004FCB4B_9606:Homo:sapiens:(human):tRNA-Lys	2	11	0.23315602836879432	0
URS00002E6176_9606:Homo:sapiens:(human):tRNA-Lys	2	11	0.23315602836879432	0
URS000041B182_9606:Homo:sapiens:(human):partial:tRNA-Lys	2	11	0.23315602836879432	0
URS00004BC6B7_9606:Homo:sapiens:(human):tRNA-Lys	2	11	0.23315602836879432	0
URS0000DE8061_9606:Homo:sapiens:(human):tRNA-Lys	2	11	0.23315602836879432	0
URS0000172BA5_9606:Homo:sapiens:(human):tRNA-Lys	2	11	0.23315602836879432	0
URS0000440183_9606:Homo:sapiens:(human):partial:tRNA	2	11	0.23315602836879432	0
URS00005D9926_9606:Homo:sapiens:(human):tRNA-Lys	2	11	0.23315602836879432	0
URS000052062D_9606:Homo:sapiens:(human):tRNA-Lys	2	11	0.23315602836879432	0
URS00003B9337_9606:Homo:sapiens:(human):tRNA-Lys	2	11	0.23315602836879432	0
URS00005FA2B3_9606:Homo:sapiens:(human):tRNA-Lys	2	11	0.23315602836879432	0
URS0000772630_9606:Homo:sapiens:(human):tRNA-Lys	2	11	0.23315602836879432	0
URS0000DD5B64_9606:Homo:sapiens:(human):tRNA-Lys	2	11	0.23315602836879432	0
URS0000A29C62_9606:Homo:sapiens:(human):tRNA-Val	2	9	0.20930232558139533	0
URS000005981D_9606:Homo:sapiens:(human):tRNA-Leu	1	8	0.20512820512820512	0
URS00003F0D79_9606:Homo:sapiens:(human):tRNA-Leu	1	8	0.20512820512820512	0
URS000020B0F0_9606:Homo:sapiens:(human):tRNA-Leu	1	8	0.20512820512820512	0
URS00004B69C6_9606:Homo:sapiens:(human):tRNA-Leu	1	8	0.20512820512820512	0
URS00002B5150_9606:Homo:sapiens:(human):tRNA-Leu	1	8	0.20512820512820512	0
URS000036C79D_9606:Homo:sapiens:(human):tRNA-Leu	1	8	0.20512820512820512	0
URS00007781B6_9606:Homo:sapiens:(human):tRNA-Leu	1	8	0.20512820512820512	0
URS0000DDD811_9606:Homo:sapiens:(human):tRNA-Leu	1	8	0.20512820512820512	0
URS0000DBBA2C_9606:Homo:sapiens:(human):tRNA-Leu	1	8	0.20512820512820512	0
URS0000DC52C8_9606:Homo:sapiens:(human):tRNA-Leu	1	8	0.20512820512820512	0
URS00005EF153_9606:Homo:sapiens:(human):tRNA-Leu	1	8	0.20512820512820512	0
URS0000759563_9606:Homo:sapiens:(human):tRNA-Leu	1	8	0.20512820512820512	0
URS0000454E08_9606:Homo:sapiens:(human):tRNA-Leu	1	8	0.20512820512820512	0
URS0000DD594A_9606:Homo:sapiens:(human):tRNA-Leu	1	8	0.20512820512820512	0
URS0000119361_9606:Homo:sapiens:(human):tRNA-Leu	1	8	0.20512820512820512	0
URS0000DDD272_9606:Homo:sapiens:(human):tRNA-Leu	1	8	0.20512820512820512	0
URS00003E5792_9606:Homo:sapiens:(human):tRNA-Leu	1	8	0.20512820512820512	0
URS000042CA6C_9606:Homo:sapiens:(human):tRNA-Leu	1	8	0.20512820512820512	0
URS00004248B5_9606:Homo:sapiens:(human):tRNA-Leu:(UUR)	1	8	0.20512820512820512	0
URS000017E883_9606:Homo:sapiens:(human):tRNA-Leu	1	8	0.20512820512820512	0
URS000003C478_9606:Homo:sapiens:(human):tRNA-Leu	1	8	0.20512820512820512	0
URS00005FEB83_9606:Homo:sapiens:tRNA:Leu:AA	1	8	0.20512820512820512	0
URS000086178B_9606:Homo:sapiens:(human):tRNA-Leu	1	8	0.20512820512820512	0
URS0000DDFC23_9606:Homo:sapiens:(human):tRNA-Leu	1	8	0.20512820512820512	0
URS0000B20774_9606:Homo:sapiens:(human):tRNA-Leu	1	8	0.20512820512820512	0
URS000077C0A6_9606:Homo:sapiens:(human):tRNA-Leu	1	8	0.20512820512820512	0
URS000083202C_9606:Homo:sapiens:(human):tRNA-Leu	1	8	0.20512820512820512	0
URS00002FE284_9606:Homo:sapiens:(human):tRNA-Leu	1	8	0.20512820512820512	0
URS00007C6E61_9606:Homo:sapiens:(human):tRNA-Leu	1	8	0.20512820512820512	0
URS00000D0AF3_9606:Homo:sapiens:(human):tRNA-Leu	1	8	0.20512820512820512	0
URS0000106E8E_9606:Homo:sapiens:(human):tRNA-Leu	1	8	0.20512820512820512	0
URS00000CE10F_9606:Homo:sapiens:(human):tRNA-Leu	1	8	0.20512820512820512	0
URS0000488B4E_9606:Homo:sapiens:(human):tRNA-Leu	1	8	0.20512820512820512	0
URS000061A10B_9606:Homo:sapiens:mitochondrially:encoded:tRNA:leucine:1:(UUA/G):(MT-TL1)	1	8	0.20512820512820512	0
URS000033B211_9606:Homo:sapiens:(human):tRNA-Leu	1	8	0.20512820512820512	0
URS00004CB728_9606:Homo:sapiens:(human):tRNA-Leu	1	8	0.20512820512820512	0
URS0000430535_9606:Homo:sapiens:(human):tRNA-Leu	1	8	0.20512820512820512	0
URS00001E6813_9606:Homo:sapiens:(human):tRNA-Leu	1	8	0.20512820512820512	0
URS000082D9C8_9606:Homo:sapiens:(human):tRNA-Leu	1	8	0.20512820512820512	0
URS00002D6C4C_9606:Homo:sapiens:(human):tRNA-Met	1	9	0.1956521739130435	0
URS00002116D6_9606:Homo:sapiens:(human):tRNA-Met	1	9	0.1956521739130435	0
URS0000734079_9606:Homo:sapiens:(human):tRNA-Met	1	9	0.1956521739130435	0
URS0000DEF114_9606:Homo:sapiens:(human):partial:tRNA-Met	1	9	0.1956521739130435	0
URS0000DE0DC0_9606:Homo:sapiens:(human):partial:tRNA-Met	1	9	0.1956521739130435	0
URS0000DCB48E_9606:Homo:sapiens:(human):partial:tRNA-Met	1	9	0.1956521739130435	0
URS000060EDEE_9606:Homo:sapiens:(human):tRNA-Met	1	9	0.1956521739130435	0
URS000040608E_9606:Homo:sapiens:(human):partial:tRNA-Met	1	9	0.1956521739130435	0
URS00003BD079_9606:Homo:sapiens:(human):partial:tRNA-Met	1	9	0.1956521739130435	0
URS00001514AC_9606:Homo:sapiens:(human):tRNA-Met	1	9	0.1956521739130435	0
URS00002E11B0_9606:Homo:sapiens:(human):tRNA-Met	1	9	0.1956521739130435	0
URS0000DD8D9B_9606:Homo:sapiens:(human):partial:tRNA-Met	1	9	0.1956521739130435	0
URS0000DD1716_9606:Homo:sapiens:(human):tRNA-Met	1	9	0.1956521739130435	0
URS00005AA786_9606:Homo:sapiens:(human):tRNA-F-Met	1	9	0.1956521739130435	0
URS000077A336_9606:Homo:sapiens:(human):tRNA-Met	1	9	0.1956521739130435	0
URS0000DD379C_9606:Homo:sapiens:(human):partial:tRNA-Met	1	9	0.1956521739130435	0
URS00006045B9_9606:Homo:sapiens:(human):tRNA-Met	1	9	0.1956521739130435	0
URS0000A44C08_9606:Homo:sapiens:(human):partial:tRNA-Met	1	9	0.1956521739130435	0
URS0000A16893_9606:Homo:sapiens:(human):tRNA-Met	1	9	0.1956521739130435	0
URS00004768E7_9606:Homo:sapiens:(human):tRNA-F-Met	1	9	0.1956521739130435	0
URS0000DEF561_9606:Homo:sapiens:(human):tRNA-Met	1	9	0.1956521739130435	0
URS000006E464_9606:Homo:sapiens:mitochondrially:encoded:tRNA:methionine:(MT-TM)	1	9	0.1956521739130435	0
URS0000DF2204_9606:Homo:sapiens:(human):tRNA-Met	1	9	0.1956521739130435	0
URS00002C70E1_9606:Homo:sapiens:(human):tRNA-Met	1	9	0.1956521739130435	0
URS00003BD296_9606:Homo:sapiens:(human):tRNA-Met	1	9	0.1956521739130435	0
URS0000DED9FE_9606:Homo:sapiens:(human):partial:tRNA-Met	1	9	0.1956521739130435	0
URS0000A19F47_9606:Homo:sapiens:(human):tRNA-Met	1	9	0.1956521739130435	0
URS0000B81AA6_9606:Homo:sapiens:(human):tRNA-Met	1	9	0.1956521739130435	0
URS0000DBC2F8_9606:Homo:sapiens:(human):partial:tRNA-Met	1	9	0.1956521739130435	0
URS000022D70F_9606:Homo:sapiens:(human):tRNA-Met	1	9	0.1956521739130435	0
URS000016E495_9606:Homo:sapiens:(human):tRNA-Met	1	9	0.1956521739130435	0
URS000004CD95_9606:Homo:sapiens:(human):tRNA-Met	1	9	0.1956521739130435	0
URS00001771F0_9606:Homo:sapiens:(human):tRNA-F-Met	1	9	0.1956521739130435	0
URS0000DD4F76_9606:Homo:sapiens:(human):partial:tRNA-Met	1	9	0.1956521739130435	0
URS0000785BDB_9606:Homo:sapiens:(human):tRNA-Met	1	9	0.1956521739130435	0
URS000032DA45_9606:Homo:sapiens:(human):tRNA-Met	1	9	0.1956521739130435	0
URS00004A64D0_9606:Homo:sapiens:(human):tRNA-Met	1	9	0.1956521739130435	0
URS000029471C_9606:Homo:sapiens:(human):tRNA-Met	1	9	0.1956521739130435	0
URS0000DF1732_9606:Homo:sapiens:(human):tRNA-Met	1	9	0.1956521739130435	0
URS0000DD371E_9606:Homo:sapiens:(human):partial:tRNA-Met	1	9	0.1956521739130435	0
URS000012560A_9606:Homo:sapiens:(human):tRNA-Met	1	9	0.1956521739130435	0
URS0000DCA1D2_9606:Homo:sapiens:(human):partial:tRNA-Met	1	9	0.1956521739130435	0
URS0000DE44D1_9606:Homo:sapiens:(human):partial:tRNA-Met	1	9	0.1956521739130435	0
URS000058ABCE_9606:Homo:sapiens:(human):tRNA-Met	1	9	0.1956521739130435	0
URS0000767F97_9606:Homo:sapiens:(human):partial:tRNA-Met	1	9	0.1956521739130435	0
URS00005A8163_9606:Homo:sapiens:(human):tRNA-Lys	1	9	0.19148936170212766	0
URS000044D4F2_9606:Homo:sapiens:(human):tRNA-Lys	1	9	0.19148936170212766	0
URS000033B98C_9606:Homo:sapiens:(human):tRNA-Lys	1	9	0.19148936170212766	0
URS000013F6E3_9606:Homo:sapiens:(human):tRNA-Lys	1	9	0.19148936170212766	0
URS00005C4C8B_9606:Homo:sapiens:(human):tRNA-Lys	1	9	0.19148936170212766	0
URS00007879D1_9606:Homo:sapiens:(human):tRNA-Lys	1	9	0.19148936170212766	0
URS0000759583_9606:Homo:sapiens:(human):tRNA-Lys	1	9	0.19148936170212766	0
URS0000786016_9606:Homo:sapiens:(human):tRNA-Lys	1	9	0.19148936170212766	0
URS0000772C08_9606:Homo:sapiens:(human):tRNA-Lys	1	9	0.19148936170212766	0
URS0000732741_9606:Homo:sapiens:(human):tRNA-Und-NNN-3-1	1	1	0.125	0
URS00002CB447_9606:Homo:sapiens:(human):tRNA-Val	1	5	0.11904761904761904	0
URS0000DEABA5_9606:Homo:sapiens:(human):tRNA-Val	1	5	0.11904761904761904	0
URS00008F213D_9606:Homo:sapiens:(human):tRNA-Val	1	5	0.11904761904761904	0
URS000034C30A_9606:Homo:sapiens:(human):tRNA-Val	1	5	0.11904761904761904	0
URS0000372A9D_9606:Homo:sapiens:(human):tRNA-Val	1	5	0.11904761904761904	0
URS0000751A77_9606:Homo:sapiens:(human):tRNA-Val	1	5	0.11904761904761904	0
URS00005CA61A_9606:Homo:sapiens:(human):tRNA-Val	1	5	0.11904761904761904	0
URS000077D07D_9606:Homo:sapiens:(human):tRNA-Val	1	5	0.11904761904761904	0
URS0000734E38_9606:Homo:sapiens:(human):tRNA-Val	1	5	0.11904761904761904	0
URS00002EAD0F_9606:Homo:sapiens:(human):tRNA-Val	1	5	0.11904761904761904	0
URS00003F8B16_9606:Homo:sapiens:(human):tRNA-Val	1	5	0.11904761904761904	0
URS00009EEEFA_9606:Homo:sapiens:(human):tRNA-Val	1	5	0.11904761904761904	0
URS0000611ECB_9606:Homo:sapiens:(human):tRNA-Val	1	5	0.11904761904761904	0
URS000051305B_9606:Homo:sapiens:(human):transfer:RNA-Cys	1	4	0.10256410256410256	0
URS0000512243_9606:Homo:sapiens:(human):tRNA-Cys	1	4	0.10256410256410256	0
URS000077DF5C_9606:Homo:sapiens:(human):tRNA-Cys	1	4	0.10256410256410256	0
URS000076AF9D_9606:Homo:sapiens:(human):tRNA-Cys	1	4	0.10256410256410256	0
URS00001C1631_9606:Homo:sapiens:(human):tRNA-Cys	1	4	0.10256410256410256	0
URS0000740DB7_9606:Homo:sapiens:(human):tRNA-Cys	1	4	0.10256410256410256	0
URS0000775DF4_9606:Homo:sapiens:(human):tRNA-Cys	1	4	0.10256410256410256	0
URS000052AA47_9606:Homo:sapiens:(human):tRNA-Cys	1	4	0.10256410256410256	0
URS0000078F1F_9606:Homo:sapiens:(human):tRNA-Cys	1	4	0.10256410256410256	0
URS000028BA24_9606:Homo:sapiens:(human):tRNA-Cys	1	4	0.10256410256410256	0
URS000074438C_9606:Homo:sapiens:(human):tRNA-Cys	1	4	0.10256410256410256	0
URS000076BBD6_9606:Homo:sapiens:(human):tRNA-Cys	1	4	0.10256410256410256	0
URS00003F0CDE_9606:Homo:sapiens:(human):tRNA-Cys	1	4	0.10256410256410256	0
URS00004BC33F_9606:Homo:sapiens:(human):tRNA-Cys	1	4	0.10256410256410256	0
URS00004FF92A_9606:Homo:sapiens:(human):tRNA-Cys	1	4	0.10256410256410256	0
URS000015ECFD_9606:Homo:sapiens:(human):tRNA-Cys	1	4	0.10256410256410256	0
URS00002DB85B_9606:Homo:sapiens:(human):tRNA-Cys	1	4	0.10256410256410256	0
URS000018E119_9606:Homo:sapiens:mitochondrially:encoded:tRNA:cysteine:(MT-TC)	1	4	0.10256410256410256	0
URS000075989C_9606:Homo:sapiens:(human):tRNA-Cys	1	4	0.10256410256410256	0
URS00001BD944_9606:Homo:sapiens:(human):tRNA-Cys	1	4	0.10256410256410256	0
URS00003CCFB0_9606:Homo:sapiens:(human):tRNA-Cys	1	4	0.10256410256410256	0
URS00003D1DD4_9606:Homo:sapiens:(human):tRNA-Cys	1	4	0.10256410256410256	0
URS00003039AD_9606:Homo:sapiens:(human):tRNA-Cys	1	4	0.10256410256410256	0
URS0000455F7F_9606:Homo:sapiens:(human):tRNA-Cys	1	4	0.10256410256410256	0
URS00005F40A5_9606:Homo:sapiens:(human):tRNA-Cys	1	4	0.10256410256410256	0
URS000083167E_9606:Homo:sapiens:(human):tRNA-Tyr	1	4	0.10256410256410256	0
URS00000B7ED7_9606:Homo:sapiens:(human):tRNA-Cys	1	4	0.10256410256410256	0
URS0000A42762_9606:Homo:sapiens:(human):tRNA-Cys	1	4	0.10256410256410256	0
URS000057751B_9606:Homo:sapiens:(human):tRNA-Cys	1	4	0.10256410256410256	0
URS000075919C_9606:Homo:sapiens:(human):partial:tRNA-Cys	1	4	0.10256410256410256	0
URS00000F41DD_9606:Homo:sapiens:(human):tRNA-Cys	1	4	0.10256410256410256	0
URS00004C55DE_9606:Homo:sapiens:(human):tRNA-Cys	1	4	0.10256410256410256	0
URS000006EB9F_9606:Homo:sapiens:(human):tRNA-Cys	1	4	0.10256410256410256	0
URS000074A568_9606:Homo:sapiens:(human):tRNA-Cys	1	4	0.10256410256410256	0
URS000078439F_9606:Homo:sapiens:(human):tRNA-Cys	1	4	0.10256410256410256	0
URS00004A5555_9606:Homo:sapiens:(human):tRNA-Cys	1	4	0.10256410256410256	0
URS00001A878D_9606:Homo:sapiens:(human):tRNA-Cys	1	4	0.10256410256410256	0
URS00009E3AB4_9606:Homo:sapiens:(human):tRNA-Cys	1	4	0.10256410256410256	0
URS000050DDBE_9606:Homo:sapiens:(human):tRNA-Cys	1	4	0.10256410256410256	0
URS000076E325_9606:Homo:sapiens:(human):tRNA-Ser	1	1	0.047619047619047616	0
URS00007572F2_9606:Homo:sapiens:(human):tRNA-Ser	1	1	0.047619047619047616	0
URS00007D671C_9606:Homo:sapiens:(human):tRNA-Lys	1	2	0.041666666666666664	0
URS0000347FEF_9606:Homo:sapiens:(human):tRNA-Lys	1	2	0.041666666666666664	0
URS00007E00D7_9606:Homo:sapiens:(human):tRNA-Lys	1	2	0.041666666666666664	0
URS0000DC6F45_9606:Homo:sapiens:(human):tRNA-Lys	1	2	0.041666666666666664	0
URS000074DC6A_9606:Homo:sapiens:(human):tRNA-Lys	1	2	0.041666666666666664	0
URS000006DD90_9606:Homo:sapiens:(human):tRNA-Lys	1	2	0.041666666666666664	0
URS0000148304_9606:Homo:sapiens:(human):tRNA-Lys	1	2	0.041666666666666664	0
URS00003BE0FD_9606:Homo:sapiens:(human):tRNA-Lys	1	2	0.041666666666666664	0
URS0000A6EBFA_9606:Homo:sapiens:(human):tRNA-Lys	1	2	0.041666666666666664	0
URS0000206F1C_9606:Homo:sapiens:(human):tRNA-Lys	1	2	0.041666666666666664	0
URS000048A97F_9606:Homo:sapiens:(human):tRNA-His	1	1	0.030303030303030304	0
URS0000DD1DAA_9606:Homo:sapiens:(human):partial:tRNA-His	1	1	0.030303030303030304	0
URS00001FBD75_9606:Homo:sapiens:mitochondrially:encoded:tRNA:histidine:(MT-TH)	1	1	0.030303030303030304	0
URS00000A7307_9606:Homo:sapiens:(human):tRNA-His	1	1	0.030303030303030304	0
URS00003A24B6_9606:Homo:sapiens:(human):tRNA-His	1	1	0.030303030303030304	0
URS00002F159B_9606:Homo:sapiens:(human):tRNA-His	1	1	0.030303030303030304	0
URS0000DCC40A_9606:Homo:sapiens:(human):tRNA-His	1	1	0.030303030303030304	0
URS0000561876_9606:Homo:sapiens:(human):tRNA-His	1	1	0.030303030303030304	0
URS000000EB00_9606:Homo:sapiens:(human):tRNA-His	1	1	0.030303030303030304	0
URS0000A214CB_9606:Homo:sapiens:(human):tRNA-His	1	1	0.030303030303030304	0
URS000005CD72_9606:Homo:sapiens:(human):tRNA-His	1	1	0.030303030303030304	0
URS0000013C59_9606:Homo:sapiens:(human):tRNA-His	1	1	0.030303030303030304	0
URS0000DF32F1_9606:Homo:sapiens:(human):tRNA-His	1	1	0.030303030303030304	0
URS000051665C_9606:Homo:sapiens:(human):tRNA-His	1	1	0.030303030303030304	0
URS0000048580_9606:Homo:sapiens:(human):tRNA-His	1	1	0.030303030303030304	0
URS0000DD567F_9606:Homo:sapiens:(human):tRNA-His	1	1	0.030303030303030304	0
URS000029F949_9606:Homo:sapiens:(human):tRNA-His	1	1	0.030303030303030304	0
URS00007362E7_9606:Homo:sapiens:(human):tRNA-His	1	1	0.030303030303030304	0
URS00009FBD7F_9606:Homo:sapiens:(human):tRNA-His	1	1	0.030303030303030304	0
URS00002A1A94_9606:Homo:sapiens:(human):tRNA-His	1	1	0.030303030303030304	0
URS00002990B6_9606:Homo:sapiens:(human):tRNA-His	1	1	0.030303030303030304	0
URS00007CB504_9606:Homo:sapiens:(human):tRNA-His	1	1	0.030303030303030304	0
URS0000DE23D7_9606:Homo:sapiens:(human):tRNA-His	1	1	0.030303030303030304	0
URS00003D1A14_9606:Homo:sapiens:(human):tRNA-His	1	1	0.030303030303030304	0
URS00007BC490_9606:Homo:sapiens:(human):tRNA-His	1	1	0.030303030303030304	0
URS00003361F9_9606:Homo:sapiens:(human):tRNA-His	1	1	0.030303030303030304	0
URS00000EBA14_9606:Homo:sapiens:(human):tRNA-His	1	1	0.030303030303030304	0
URS00007594C9_9606:Homo:sapiens:(human):tRNA-His	1	1	0.030303030303030304	0
URS0000441F95_9606:Homo:sapiens:(human):tRNA-His	1	1	0.030303030303030304	0
URS0000A4881D_9606:Homo:sapiens:(human):tRNA-His	1	1	0.030303030303030304	0
URS0000DD9FD7_9606:Homo:sapiens:(human):tRNA-His	1	1	0.030303030303030304	0
URS0000B32376_9606:Homo:sapiens:(human):tRNA-His	1	1	0.030303030303030304	0
URS0000A200C5_9606:Homo:sapiens:(human):tRNA-His	1	1	0.030303030303030304	0
URS0000AE10EE_9606:Homo:sapiens:(human):tRNA-Glu	1	1	0.025	0
URS000012A25A_9606:Homo:sapiens:(human):tRNA-Glu	1	1	0.025	0
URS0000A13F18_9606:Homo:sapiens:(human):tRNA-Glu	1	1	0.025	0
URS00002F8022_9606:Homo:sapiens:(human):tRNA-Glu	1	1	0.025	0
URS00000BA725_9606:Homo:sapiens:(human):tRNA-Glu	1	1	0.025	0
