# Supplementary material for: Analysis of plasma‐derived small extracellular vesicle characteristics and microRNA cargo following exercise‐induced skeletal muscle damage in men
Source: Physiol Rep. 2024 Sep 20;12(18):e70056. doi: 10.14814/phy2.70056 (PMC11415274; doi:10.14814/phy2.70056)
Supplement: Supplementary file 2 — Data S2: Supporting Information. [file PHY2-12-e70056-s001.zip › Processed Files For Individual Samples/SV18362-0004_S4_R1_001.fastq_CORE_RESULTS_v4.6.2/SV18362-0004_S4_R1_001.fastq/readCounts_gencode_sense.txt]

ReferenceID	uniqueFragmentCount	totalReadCount	multimapAdjustedReadCount	uniqueMappingReads
ENST00000516507.1:misc_RNA:RNY4	797	1457504	364966.58740439673	10489
ENST00000365571.2:misc_RNA:RNY4P10	500	1292526	316941.58827019774	3
ENST00000364908.1:misc_RNA:RF00019	445	1287263	314330.0821427469	1
ENST00000364600.1:misc_RNA:RNY4P7	462	1286287	314241.91718980134	51
ENST00000363745.1:misc_RNA:RF00019	173	154365	37484.16580086579	15
ENST00000364409.1:misc_RNA:RF00019	124	152294	36519.175324675314	14
ENST00000459254.1:misc_RNA:RNY4P25	126	112212	20864.15199887069	2
ENST00000391107.1:misc_RNA:RNY4P18	93	104295	20513.508658008654	3
ENST00000516678.1:misc_RNA:RNY4P20	214	90493	18117.368347338954	257
ENST00000364228.1:misc_RNA:RNY1	127	12149	10763.755210318606	10445
ENST00000363341.1:misc_RNA:RNY4P27	351	41571	7559.818753602895	1222
ENST00000365241.1:misc_RNA:VTRNA1-2	117	5254	5254.0	5254
ENST00000363120.1:misc_RNA:VTRNA1-1	77	2199	2169.0	2139
ENST00000410717.1:misc_RNA:RF00019	8	2682	1657.5553359683795	1610
ENST00000628531.2:misc_RNA:RF00019	60	1357	1337.7	1331
ENST00000277942.6:protein_coding:NPFFR1	18	1280	1280.0	1280
ENST00000321990.4:protein_coding:ATAD5	75	5705	1122.9324675324676	386
ENST00000363667.1:misc_RNA:RNY4P6	81	9041	1058.714944503493	674
ENST00000535453.5:protein_coding:APC2	14	1991	995.5	0
ENST00000233607.6:protein_coding:APC2	14	1991	995.5	0
ENST00000363194.1:misc_RNA:RNY4P9	86	8603	879.73280164635	518
ENST00000362330.2:misc_RNA:RF00019	68	9155	855.2489844831214	430
ENST00000284727.8:protein_coding:ATP5MC3	62	9037	842.8299368640737	432
ENST00000516950.1:misc_RNA:RF00019	50	8508	811.7266741953699	452
ENST00000494342.1:processed_transcript:TMCO4	10	3030	757.5	0
ENST00000489814.5:processed_transcript:TMCO4	10	3030	757.5	0
ENST00000294543.10:protein_coding:TMCO4	10	3030	757.5	0
ENST00000375127.5:protein_coding:TMCO4	10	3030	757.5	0
ENST00000363656.1:misc_RNA:RNY4P14	43	1377	684.7766806722689	3
ENST00000221922.10:protein_coding:CCDC9	8	685	622.3333333333333	591
ENST00000365484.1:misc_RNA:RNY3	83	3616	598.674698044905	0
ENST00000363421.1:misc_RNA:RF00019	57	3013	569.6472582972582	0
ENST00000363220.1:misc_RNA:RF00019	54	3003	559.6472582972582	0
ENST00000364678.1:misc_RNA:RF00019	46	3589	510.52532467532484	129
ENST00000365436.1:misc_RNA:RF00019	58	8909	503.40255591169296	86
ENST00000362540.1:misc_RNA:RF00019	45	2747	476.2305916305915	0
ENST00000331559.9:protein_coding:MEIS3	11	439	439.0	439
ENST00000362710.1:misc_RNA:RF00019	38	2575	433.6805916305915	0
ENST00000363251.2:misc_RNA:RF00019	50	8583	403.49660353074046	0
ENST00000362487.1:misc_RNA:RF00019	47	8580	401.99660353074046	0
ENST00000364774.2:misc_RNA:RF00019	47	8580	401.99660353074046	0
ENST00000410597.1:misc_RNA:RF00019	47	8580	401.99660353074046	0
ENST00000490232.3:misc_RNA:RN7SL2	50	626	400.5703418528496	311
ENST00000363439.1:misc_RNA:RF00019	44	8099	377.0661349796836	16
ENST00000444770.1:lincRNA:AC022387.1	13	416	367.25	354
ENST00000410669.1:misc_RNA:RF00019	40	8083	361.0661349796836	0
ENST00000607520.1:retained_intron:AC105339.2	16	722	361.0	0
ENST00000516881.1:scaRNA:SCARNA15	16	722	361.0	0
ENST00000364768.2:misc_RNA:RNY4P16	39	8082	360.5661349796836	0
ENST00000516843.1:misc_RNA:RF00019	36	8079	359.96613497968366	0
ENST00000363301.1:misc_RNA:RF00019	34	8051	358.2933408620366	0
ENST00000367368.3:protein_coding:LRP11	9	330	330.0	330
ENST00000362645.1:misc_RNA:RF00019	23	1125	311.625	199
ENST00000621426.6:protein_coding:NOL4L	7	1237	309.25	0
ENST00000475781.1:nonsense_mediated_decay:NOL4L	7	1237	309.25	0
ENST00000359676.9:protein_coding:NOL4L	7	1237	309.25	0
ENST00000616976.1:protein_coding:NOL4L	7	1237	309.25	0
ENST00000365068.1:misc_RNA:RF00019	19	572	284.0388888888889	236
ENST00000464816.1:retained_intron:NEPRO	6	263	263.0	263
ENST00000397264.4:antisense:AL137186.2	9	263	263.0	263
ENST00000364469.1:misc_RNA:RF00019	16	5892	255.16834086203644	0
ENST00000410535.1:misc_RNA:RF00019	12	248	248.0	248
ENST00000365403.1:misc_RNA:RF00019	20	482	235.83333333333331	8
ENST00000459091.1:misc_RNA:RF00019	64	300	228.08333333333331	158
ENST00000365281.1:misc_RNA:RNY4P28	37	1541	202.2091482047364	5
ENST00000364338.1:misc_RNA:RF00019	32	1534	196.95032467532465	0
ENST00000449940.1:processed_pseudogene:PPIAP32	4	194	194.0	194
ENST00000335648.3:antisense:ZNF436-AS1	31	1108	191.67261904761907	0
ENST00000364535.1:misc_RNA:RF00019	31	1108	191.67261904761907	0
ENST00000363331.1:misc_RNA:RF00019	14	177	174.91666666666669	174
ENST00000516225.1:misc_RNA:RNY4P37	20	508	167.93928571428572	135
ENST00000364948.1:misc_RNA:RNY4P17	9	168	167.5	167
ENST00000365274.1:misc_RNA:RF00019	19	1232	165.14725829725833	0
ENST00000364685.1:misc_RNA:RF00019	17	1233	164.438924963925	0
ENST00000602478.1:lincRNA:Z93241.1	16	315	157.5	0
ENST00000362512.1:snRNA:RNU12	16	315	157.5	0
ENST00000364950.1:misc_RNA:RF00019	19	156	147.66666666666666	144
ENST00000468083.1:retained_intron:ZYX	5	147	147.0	147
ENST00000528157.5:protein_coding:MANF	7	152	123.19507575757575	120
ENST00000410801.1:misc_RNA:RNY4P29	10	2887	121.28336394636908	0
ENST00000410216.1:misc_RNA:RNY4P30	9	2866	120.04806982872202	0
ENST00000626479.1:antisense:SLFNL1-AS1	4	117	117.0	117
ENST00000217133.1:protein_coding:TUBB1	8	112	112.0	112
ENST00000364581.1:misc_RNA:RF00019	16	856	101.31818181818181	23
ENST00000418515.1:antisense:KCNMA1-AS3	6	94	93.5	93
ENST00000574245.1:antisense:AC004232.2	5	166	93.5	21
ENST00000396077.7:protein_coding:ZNF445	3	92	92.0	92
ENST00000415420.1:processed_pseudogene:LUZP4P1	5	91	91.0	91
ENST00000469129.1:processed_transcript:SMC1A	2	91	91.0	91
ENST00000298281.8:protein_coding:PCF11	3	90	90.0	90
ENST00000310085.5:protein_coding:CCDC96	5	85	85.0	85
ENST00000363964.1:misc_RNA:RF00019	6	604	76.32702020202021	1
ENST00000523389.5:protein_coding:LARP4	7	141	70.5	0
ENST00000429001.7:protein_coding:LARP4	7	141	70.5	0
ENST00000485101.5:retained_intron:EIF4A2	5	161	70.0	0
ENST00000475653.5:retained_intron:EIF4A2	5	161	70.0	0
ENST00000332499.3:protein_coding:HEXIM1	2	64	64.0	64
ENST00000436423.1:antisense:Z98949.3	5	72	61.5	58
ENST00000378909.2:protein_coding:ARID3C	5	61	61.0	61
ENST00000416943.1:protein_coding:CCL24	3	118	59.0	0
ENST00000222902.6:protein_coding:CCL24	3	118	59.0	0
ENST00000462349.5:retained_intron:CBS	4	60	57.5	55
ENST00000618786.1:misc_RNA:RN7SL1	29	288	57.15843709094484	0
ENST00000635274.1:non_coding:AL139099.4	29	288	57.15843709094484	0
ENST00000368679.8:protein_coding:ADAM12	1	55	55.0	55
ENST00000559488.5:protein_coding:ITGB3	4	65	55.0	50
ENST00000364507.1:misc_RNA:RNY4P23	19	356	53.64595238095239	25
ENST00000294339.3:protein_coding:TAL1	5	107	53.5	0
ENST00000371884.6:protein_coding:TAL1	5	107	53.5	0
ENST00000602490.1:retained_intron:ARPC5	2	53	53.0	53
ENST00000401878.7:protein_coding:RBM33	7	105	51.16666666666667	0
ENST00000467393.5:processed_transcript:INPP5D	2	50	50.0	50
ENST00000341148.7:protein_coding:RBM33	6	97	48.5	0
ENST00000513535.1:lincRNA:LINC02222	1	48	48.0	48
ENST00000311403.4:protein_coding:ZBTB4	7	130	47.66666666666667	0
ENST00000380599.8:protein_coding:ZBTB4	7	130	47.66666666666667	0
ENST00000523009.1:processed_pseudogene:TDGF1P5	2	47	47.0	47
ENST00000377669.6:protein_coding:KLF12	2	46	46.0	46
ENST00000394980.5:protein_coding:MMRN1	6	89	44.5	0
ENST00000264790.6:protein_coding:MMRN1	6	89	44.5	0
ENST00000363624.1:misc_RNA:RF00019	10	156	43.00000000000001	0
ENST00000595401.1:protein_coding:ZNF430	2	43	43.0	43
ENST00000364916.1:misc_RNA:RF00019	10	150	42.79924242424243	0
ENST00000516177.1:misc_RNA:RF00019	8	148	42.583333333333336	0
ENST00000362375.1:misc_RNA:RF00019	29	82	40.49999999999999	5
ENST00000474046.1:processed_transcript:PBX1	4	40	40.0	40
ENST00000484188.1:processed_transcript:SLC35C2	3	40	40.0	40
ENST00000649025.1:lincRNA:AC106872.13	1	40	40.0	40
ENST00000470116.2:nonsense_mediated_decay:PIGL	2	40	40.0	40
ENST00000649457.1:protein_coding:SAXO1	4	79	39.5	0
ENST00000542071.2:protein_coding:SAXO1	4	79	39.5	0
ENST00000563151.1:lincRNA:AC010542.4	16	1022	39.179452742847076	5
ENST00000364171.1:rRNA_pseudogene:RNA5SP242	3	39	39.0	39
ENST00000366835.7:protein_coding:TMEM63A	2	39	39.0	39
ENST00000470675.5:retained_intron:NT5DC4	6	109	38.833333333333336	0
ENST00000497526.1:processed_transcript:NT5DC4	6	109	38.833333333333336	0
ENST00000391023.1:misc_RNA:RF00019	8	285	37.98214285714286	14
ENST00000399003.1:lincRNA:AP002358.1	2	37	37.0	37
ENST00000616345.1:snRNA:RF00004	22	756	36.848254536262026	0
ENST00000613778.1:snRNA:RF00004	22	756	36.848254536262026	0
ENST00000615427.1:snRNA:RF00004	22	756	36.848254536262026	0
ENST00000611544.1:snRNA:RF00004	22	756	36.848254536262026	0
ENST00000616535.1:snRNA:RF00004	22	756	36.848254536262026	0
ENST00000613119.1:snRNA:RF00004	22	756	36.848254536262026	0
ENST00000618664.1:snRNA:RNU2-1	22	756	36.848254536262026	0
ENST00000617785.1:snRNA:RF00004	22	756	36.848254536262026	0
ENST00000613956.1:snRNA:RF00004	22	756	36.848254536262026	0
ENST00000620268.1:snRNA:RF00004	22	756	36.848254536262026	0
ENST00000619465.1:snRNA:RF00004	22	756	36.848254536262026	0
ENST00000618602.1:snRNA:RF00004	22	756	36.848254536262026	0
ENST00000638835.1:protein_coding:CSAG3	4	147	36.75	0
ENST00000599845.3:protein_coding:CSAG3	4	147	36.75	0
ENST00000638741.1:protein_coding:CSAG2	4	147	36.75	0
ENST00000640702.1:protein_coding:CSAG2	4	147	36.75	0
ENST00000561529.1:antisense:TAT-AS1	2	65	36.666666666666664	31
ENST00000362554.1:misc_RNA:RF00019	16	1019	36.179452742847076	2
ENST00000521705.1:IG_V_pseudogene:IGKV1-13	3	72	36.0	0
ENST00000611391.1:IG_V_gene:IGKV1D-13	3	72	36.0	0
ENST00000648228.1:antisense:DNM3OS	4	71	35.5	0
ENST00000363286.1:snRNA:RNU5B-1	2	47	35.5	24
ENST00000650189.1:antisense:DNM3OS	4	71	35.5	0
ENST00000468879.1:IG_V_gene:IGKV1D-43	2	70	35.0	0
ENST00000495489.1:IG_V_gene:IGKV1-8	2	70	35.0	0
ENST00000416061.1:antisense:AC231533.1	2	35	35.0	35
ENST00000485624.1:processed_transcript:LY9	3	69	34.5	0
ENST00000490902.1:nonsense_mediated_decay:LY9	3	69	34.5	0
ENST00000516508.1:misc_RNA:RF00019	15	1017	34.179452742847076	0
ENST00000391146.1:misc_RNA:RF00019	15	1017	34.179452742847076	0
ENST00000362415.1:misc_RNA:RF00019	15	1017	34.179452742847076	0
ENST00000411222.1:misc_RNA:RF00019	15	1017	34.179452742847076	0
ENST00000307145.3:protein_coding:KLF13	3	34	34.0	34
ENST00000264170.8:protein_coding:KYNU	2	34	34.0	34
ENST00000604333.1:lincRNA:ZNF30-AS1	3	34	34.0	34
ENST00000290607.11:protein_coding:STARD9	8	112	33.9	0
ENST00000619225.1:snRNA:RF00004	20	716	33.69349263150012	0
ENST00000384763.1:misc_RNA:RF00019	14	1013	33.608024171418506	0
ENST00000384290.1:misc_RNA:RF00019	14	1013	33.608024171418506	0
ENST00000384766.1:misc_RNA:RF00019	14	1013	33.608024171418506	0
ENST00000384123.1:misc_RNA:RF00019	14	1013	33.608024171418506	0
ENST00000384113.1:misc_RNA:RF00019	14	1013	33.608024171418506	0
ENST00000391004.1:misc_RNA:RF00019	14	1013	33.608024171418506	0
ENST00000384432.1:misc_RNA:RF00019	14	1013	33.608024171418506	0
ENST00000364659.1:misc_RNA:RF00019	14	1013	33.608024171418506	0
ENST00000409185.5:protein_coding:FAM168B	1	33	33.0	33
ENST00000533109.6:lincRNA:MIR100HG	16	36	32.833333333333336	30
ENST00000384095.1:misc_RNA:RF00019	13	995	32.408024171418504	0
ENST00000516362.1:misc_RNA:RF00019	13	995	32.408024171418504	0
ENST00000364201.1:misc_RNA:RF00019	13	995	32.408024171418504	0
ENST00000384665.1:misc_RNA:RF00019	13	995	32.408024171418504	0
ENST00000459006.1:misc_RNA:RF00019	13	995	32.408024171418504	0
ENST00000395407.6:protein_coding:PAQR5	13	995	32.408024171418504	0
ENST00000340965.4:protein_coding:PAQR5	13	995	32.408024171418504	0
ENST00000384251.1:misc_RNA:RF00019	13	995	32.408024171418504	0
ENST00000338647.6:protein_coding:ZFP92	2	32	32.0	32
ENST00000432250.1:antisense:AC116038.1	2	32	32.0	32
ENST00000411069.1:snRNA:RNU2-61P	16	673	31.66679012253955	0
ENST00000410577.1:misc_RNA:RF00019	10	969	31.454349493605896	0
ENST00000364930.1:misc_RNA:RF00019	10	969	31.454349493605896	0
ENST00000647020.1:protein_coding:HBB	13	191	31.404545454545456	0
ENST00000335295.4:protein_coding:HBB	13	191	31.404545454545456	0
ENST00000625876.1:snoRNA:SNORD3A	25	446	31.34920634920635	0
ENST00000580533.1:snoRNA:SNORD3C	25	446	31.34920634920635	0
ENST00000625845.1:snoRNA:SNORD3C	25	446	31.34920634920635	0
ENST00000620446.1:snoRNA:SNORD3C	25	446	31.34920634920635	0
ENST00000620232.1:snoRNA:SNORD3A	25	446	31.34920634920635	0
ENST00000584923.1:snoRNA:SNORD3A	25	446	31.34920634920635	0
ENST00000410344.1:snRNA:RNU2-33P	15	672	31.333456789206217	0
ENST00000410694.1:snRNA:RNU2-48P	15	668	31.053214853722345	0
ENST00000410794.1:snRNA:RNU2-7P	14	667	31.020956789206217	0
ENST00000410695.1:snRNA:RNU2-37P	14	667	31.020956789206217	0
ENST00000517148.1:rRNA_pseudogene:RNA5SP402	3	31	31.0	31
ENST00000568493.1:retained_intron:STARD9	7	95	30.499999999999996	0
ENST00000564158.5:retained_intron:STARD9	7	95	30.499999999999996	0
ENST00000571722.3:snoRNA:SNORD3B-2	23	440	30.34920634920635	0
ENST00000631292.1:snoRNA:SNORD3B-1	23	440	30.34920634920635	0
ENST00000617128.1:snoRNA:SNORD3B-1	23	440	30.34920634920635	0
ENST00000577988.2:snoRNA:SNORD3B-1	23	440	30.34920634920635	0
ENST00000364880.2:snoRNA:SNORD3B-2	23	440	30.34920634920635	0
ENST00000628329.1:snoRNA:SNORD3B-2	23	440	30.34920634920635	0
ENST00000380615.7:protein_coding:KATNAL1	2	30	30.0	30
ENST00000365645.1:misc_RNA:VTRNA1-3	6	60	30.0	0
ENST00000314940.6:protein_coding:HNRNPA0	3	30	30.0	30
ENST00000411404.1:snRNA:RNU2-6P	12	633	29.40741759542509	0
ENST00000378230.7:protein_coding:CEP104	1	29	29.0	29
ENST00000363636.1:misc_RNA:RF00019	25	602	28.860773080980117	0
ENST00000251496.6:protein_coding:NCAPG	6	86	28.666666666666664	0
ENST00000510063.1:protein_coding:NCAPG	6	86	28.666666666666664	0
ENST00000514176.5:nonsense_mediated_decay:NCAPG	6	86	28.666666666666664	0
ENST00000633227.1:nonsense_mediated_decay:HBB	12	177	27.904545454545456	0
ENST00000410508.1:snRNA:RNU2-26P	12	592	27.24025503482025	0
ENST00000516659.1:snRNA:RNU2-57P	12	592	27.24025503482025	0
ENST00000281828.6:protein_coding:FARSB	3	27	27.0	27
ENST00000516201.1:scaRNA:SCARNA5	3	26	26.0	26
ENST00000636149.1:processed_transcript:UBE2Q2L	2	26	26.0	26
ENST00000615164.2:protein_coding:HIST1H4E	1	26	26.0	26
ENST00000547278.1:processed_transcript:TPH2	1	26	26.0	26
ENST00000262340.5:protein_coding:RPE65	1	26	26.0	26
ENST00000364089.1:snoRNA:SNORA74A	3	26	26.0	26
ENST00000444149.6:protein_coding:ZNF879	3	26	25.25	25
ENST00000597450.1:antisense:DARS-AS1	1	25	25.0	25
ENST00000296028.3:protein_coding:PPBP	1	25	25.0	25
ENST00000410423.1:snRNA:RNU2-29P	10	507	24.802159796725014	2
ENST00000363444.1:misc_RNA:RF00019	31	589	24.676682171889205	0
ENST00000384097.1:misc_RNA:RF00019	22	574	24.249661969869006	1
ENST00000384478.1:misc_RNA:RF00019	3	67	24.073170731707318	23
ENST00000384413.1:misc_RNA:RF00019	25	583	24.02743974764678	0
ENST00000450979.2:protein_coding:KDM4E	1	24	24.0	24
ENST00000327574.4:protein_coding:PDXK	5	96	24.0	0
ENST00000303577.6:protein_coding:PCBP1	3	24	24.0	24
ENST00000629536.1:snoRNA:SNORA50A	1	24	24.0	24
ENST00000625056.2:antisense:AC025280.2	2	24	24.0	24
ENST00000261318.4:protein_coding:C12orf49	1	24	24.0	24
ENST00000636037.1:unprocessed_pseudogene:AC006453.1	3	24	24.0	24
ENST00000483264.1:processed_transcript:CCAR1	2	24	24.0	24
ENST00000398081.5:protein_coding:PDXK	5	96	24.0	0
ENST00000476313.5:processed_transcript:PDXK	5	96	24.0	0
ENST00000261383.3:protein_coding:DNAH3	1	24	24.0	24
ENST00000215754.7:protein_coding:MIF	1	24	24.0	24
ENST00000621478.1:protein_coding:PDXK	5	96	24.0	0
ENST00000545075.2:protein_coding:MTRNR2L10	1	24	24.0	24
ENST00000363985.1:misc_RNA:RF00019	24	576	23.576682171889207	0
ENST00000384282.1:misc_RNA:RF00019	11	768	23.404947248341582	0
ENST00000363005.1:misc_RNA:RF00019	11	768	23.404947248341582	0
ENST00000384358.1:misc_RNA:RF00019	11	768	23.404947248341582	0
ENST00000384673.1:misc_RNA:RF00019	11	768	23.404947248341582	0
ENST00000384341.1:misc_RNA:RF00019	22	574	23.360773080980117	0
ENST00000363651.1:misc_RNA:RF00019	22	574	23.360773080980117	0
ENST00000261267.6:protein_coding:LYZ	2	24	23.333333333333332	23
ENST00000384656.1:misc_RNA:RF00019	21	573	23.249661969869006	0
ENST00000384297.1:misc_RNA:RF00019	21	573	23.249661969869006	0
ENST00000498420.5:nonsense_mediated_decay:ABHD16A	8	116	23.2	0
ENST00000482224.5:nonsense_mediated_decay:ABHD16A	8	116	23.2	0
ENST00000395952.7:protein_coding:ABHD16A	8	116	23.2	0
ENST00000495769.5:nonsense_mediated_decay:ABHD16A	8	116	23.2	0
ENST00000477462.5:nonsense_mediated_decay:ABHD16A	8	116	23.2	0
ENST00000525239.5:protein_coding:WDR74	10	113	23.19336917562724	0
ENST00000538098.2:protein_coding:WDR74	10	113	23.19336917562724	0
ENST00000410396.1:snRNA:RNU2-2P	10	113	23.19336917562724	0
ENST00000384119.1:misc_RNA:RF00019	20	572	23.149661969869005	0
ENST00000363171.1:misc_RNA:RF00019	20	572	23.149661969869005	0
ENST00000384268.1:misc_RNA:RF00019	20	572	23.149661969869005	0
ENST00000563963.1:retained_intron:TUBGCP4	1	23	23.0	23
ENST00000375856.4:protein_coding:IRS2	2	23	23.0	23
ENST00000566733.2:lincRNA:AL590004.3	1	23	23.0	23
ENST00000395358.7:protein_coding:RAPGEF3	1	23	23.0	23
ENST00000377191.4:protein_coding:XRN2	1	23	23.0	23
ENST00000612967.2:lincRNA:C5orf56	1	23	23.0	23
ENST00000230859.7:protein_coding:TENT4A	1	23	23.0	23
ENST00000328459.10:protein_coding:TTC7B	3	23	23.0	23
ENST00000377899.5:protein_coding:PCSK2	3	46	23.0	0
ENST00000262545.6:protein_coding:PCSK2	3	46	23.0	0
ENST00000355086.7:protein_coding:SRGAP1	2	23	23.0	23
ENST00000363668.2:snoRNA:RF00012	2	29	22.5	16
ENST00000363566.1:misc_RNA:RF00019	8	742	22.45127257052897	0
ENST00000363558.1:misc_RNA:RF00019	8	742	22.45127257052897	0
ENST00000362433.1:misc_RNA:RF00019	8	742	22.45127257052897	0
ENST00000384138.1:misc_RNA:RF00019	17	555	22.051245680276246	0
ENST00000389341.9:protein_coding:POU2F2	2	22	22.0	22
ENST00000319296.9:protein_coding:ZNF771	1	22	22.0	22
ENST00000512442.1:processed_transcript:ZFYVE16	1	22	22.0	22
ENST00000360803.8:protein_coding:GTPBP4	1	22	22.0	22
ENST00000567998.5:retained_intron:SULT1A1	1	22	22.0	22
ENST00000511152.1:processed_pseudogene:AC005351.1	5	86	21.5	0
ENST00000613473.1:protein_coding:APOOL	5	86	21.5	0
ENST00000373173.6:protein_coding:APOOL	5	86	21.5	0
ENST00000622540.4:protein_coding:APOOL	5	86	21.5	0
ENST00000489343.5:antisense:NPHP3-AS1	1	21	21.0	21
ENST00000325212.10:protein_coding:CEP295	2	21	21.0	21
ENST00000356215.5:antisense:AC090673.1	2	21	21.0	21
ENST00000534542.1:unprocessed_pseudogene:OR8X1P	2	21	21.0	21
ENST00000561748.2:processed_transcript:S1PR1	3	21	20.5	20
ENST00000511906.5:retained_intron:WDR70	2	21	20.5	20
ENST00000253251.12:protein_coding:UBE4B	1	20	20.0	20
ENST00000226218.8:protein_coding:VTN	1	20	20.0	20
ENST00000490822.1:retained_intron:STK19	1	20	20.0	20
ENST00000495536.1:lincRNA:AC091179.1	1	20	20.0	20
ENST00000597346.1:antisense:KCNQ1OT1	1	20	20.0	20
ENST00000456373.1:processed_pseudogene:THAP12P3	1	20	20.0	20
ENST00000452097.1:antisense:AC245052.4	2	20	20.0	20
ENST00000375120.3:protein_coding:OTUD3	1	20	20.0	20
ENST00000369393.7:protein_coding:MDN1	1	20	20.0	20
ENST00000505391.5:processed_transcript:MARCH1	1	20	20.0	20
ENST00000447914.2:processed_pseudogene:THAP12P8	1	20	20.0	20
ENST00000586086.1:processed_transcript:DNMT1	1	20	20.0	20
ENST00000381655.6:protein_coding:ATP8A2	1	20	20.0	20
ENST00000336798.11:protein_coding:SDC3	3	20	20.0	20
ENST00000362591.1:misc_RNA:RF00019	16	443	19.455064900271935	0
ENST00000362352.1:misc_RNA:RF00019	16	443	19.455064900271935	0
ENST00000515983.1:misc_RNA:RF00019	15	442	19.343953789160825	0
ENST00000449264.2:protein_coding:TNF	1	19	19.0	19
ENST00000634357.1:non_coding:PCBP2-OT1	1	19	19.0	19
ENST00000303910.4:protein_coding:HIST1H2AE	2	19	19.0	19
ENST00000568768.5:processed_transcript:AC097374.1	1	19	19.0	19
ENST00000568903.5:retained_intron:TNRC6A	4	19	19.0	19
ENST00000453589.1:transcribed_unprocessed_pseudogene:AC004967.1	1	19	19.0	19
ENST00000626826.1:macro_lncRNA:HELLPAR	1	19	19.0	19
ENST00000341184.6:protein_coding:MGAT3	1	19	19.0	19
ENST00000391305.1:snoRNA:SNORA3B	1	19	19.0	19
ENST00000525188.5:nonsense_mediated_decay:PRMT3	1	19	19.0	19
ENST00000384589.1:misc_RNA:RF00019	1	19	19.0	19
ENST00000438018.5:protein_coding:MTMR1	1	19	19.0	19
ENST00000262177.8:protein_coding:DNAJB6	4	56	19.0	0
ENST00000264607.8:protein_coding:ASB1	1	19	19.0	19
ENST00000363664.1:snoRNA:SNORA33	1	19	19.0	19
ENST00000494391.3:misc_RNA:RN7SL598P	2	19	19.0	19
ENST00000338380.2:protein_coding:SLPI	1	19	19.0	19
ENST00000459889.5:nonsense_mediated_decay:DNAJB6	4	56	19.0	0
ENST00000326474.4:protein_coding:C3orf80	1	19	19.0	19
ENST00000311191.10:protein_coding:LRCH1	1	19	19.0	19
ENST00000362534.1:rRNA:RNA5SP250	4	92	18.916666666666668	0
ENST00000650361.1:rRNA_pseudogene:AC104843.3	4	92	18.916666666666668	0
ENST00000384155.1:rRNA_pseudogene:RNA5SP87	5	45	18.65	0
ENST00000363188.1:rRNA_pseudogene:RNA5SP218	5	45	18.65	0
ENST00000475226.1:retained_intron:HBB	9	142	18.504545454545454	0
ENST00000446718.1:protein_coding:AVL9	2	37	18.5	0
ENST00000318709.8:protein_coding:AVL9	2	37	18.5	0
ENST00000364018.1:misc_RNA:RF00019	14	495	18.498714061568162	0
ENST00000384198.1:misc_RNA:RF00019	5	51	18.333333333333332	2
ENST00000384653.1:misc_RNA:RF00019	12	493	18.28280497065907	0
ENST00000465519.5:retained_intron:ZDHHC19	1	18	18.0	18
ENST00000508752.1:antisense:FAM198B-AS1	2	36	18.0	0
ENST00000510890.1:protein_coding:C5orf30	1	18	18.0	18
ENST00000467404.6:protein_coding:CAMTA1	1	18	18.0	18
ENST00000372409.7:protein_coding:PCIF1	1	18	18.0	18
ENST00000216268.5:protein_coding:ZBED4	1	18	18.0	18
ENST00000443316.2:processed_transcript:KCTD20	1	18	18.0	18
ENST00000365157.1:misc_RNA:RF00019	5	18	18.0	18
ENST00000296029.3:protein_coding:PF4	2	18	18.0	18
ENST00000505532.5:antisense:FAM198B-AS1	2	36	18.0	0
ENST00000637367.1:nonsense_mediated_decay:SCN2A	1	18	18.0	18
ENST00000230990.6:protein_coding:HBEGF	1	18	18.0	18
ENST00000408534.2:snoRNA:RF00012	8	247	17.638095238095236	0
ENST00000390880.2:snoRNA:RF00012	8	247	17.638095238095236	0
ENST00000418370.6:protein_coding:MYLK	3	23	17.5	12
ENST00000485743.1:protein_coding:HBB	8	140	17.154545454545456	0
ENST00000384384.1:snoRNA:SNORA25	3	34	17.0	0
ENST00000605233.2:antisense:POC1B-AS1	1	17	17.0	17
ENST00000531604.5:protein_coding:ANO1	1	17	17.0	17
ENST00000494880.5:processed_transcript:IVNS1ABP	4	17	17.0	17
ENST00000394283.5:protein_coding:TFEB	1	17	17.0	17
ENST00000264235.12:protein_coding:GSK3B	1	17	17.0	17
ENST00000582078.2:processed_pseudogene:AC025627.3	1	17	17.0	17
ENST00000397527.5:protein_coding:CEP250	1	17	17.0	17
ENST00000559030.1:lincRNA:AC020658.2	1	17	17.0	17
ENST00000282074.6:protein_coding:SPC25	1	17	17.0	17
ENST00000548526.1:retained_intron:ANKRD33	1	17	17.0	17
ENST00000363405.1:rRNA_pseudogene:RNA5SP199	2	17	17.0	17
ENST00000367188.4:protein_coding:PPP1R15B	1	17	17.0	17
ENST00000464162.1:IG_V_gene:IGKV1-6	1	17	17.0	17
ENST00000498907.2:protein_coding:CEBPA	1	17	17.0	17
ENST00000421369.3:protein_coding:TMC7	1	17	17.0	17
ENST00000323981.6:nonsense_mediated_decay:TAF1D	3	34	17.0	0
ENST00000310421.4:protein_coding:VCPIP1	1	17	17.0	17
ENST00000421673.6:protein_coding:MUC6	1	17	17.0	17
ENST00000576655.5:protein_coding:GFY	1	17	17.0	17
ENST00000529778.5:retained_intron:APBB1	1	17	17.0	17
ENST00000429404.1:processed_pseudogene:TRAF6P1	1	17	17.0	17
ENST00000383990.1:misc_RNA:RF00019	10	466	16.614326709789506	0
ENST00000383978.1:misc_RNA:RF00019	10	466	16.614326709789506	0
ENST00000370401.6:protein_coding:MAMLD1	3	54	16.5	4
ENST00000364161.1:misc_RNA:RF00019	6	124	16.075757575757578	3
ENST00000355016.7:protein_coding:H2BFM	1	16	16.0	16
ENST00000212015.10:protein_coding:SIRT1	1	16	16.0	16
ENST00000363166.1:rRNA_pseudogene:RNA5SP65	2	80	16.0	0
ENST00000366513.8:protein_coding:CNST	1	16	16.0	16
ENST00000641619.1:lincRNA:AL139424.3	1	16	16.0	16
ENST00000362750.1:rRNA_pseudogene:RNA5SP258	2	80	16.0	0
ENST00000481219.1:retained_intron:SETDB1	1	16	16.0	16
ENST00000473188.5:retained_intron:FRMD4B	1	16	16.0	16
ENST00000309311.6:protein_coding:EEF2	1	16	16.0	16
ENST00000263620.7:protein_coding:ARID3A	1	16	16.0	16
ENST00000362639.1:rRNA_pseudogene:RNA5SP477	1	16	16.0	16
ENST00000624264.1:lincRNA:Z95114.1	1	16	16.0	16
ENST00000459503.1:rRNA_pseudogene:RNA5SP103	2	80	16.0	0
ENST00000585078.1:snoRNA:SNORD92	1	16	16.0	16
ENST00000357992.8:protein_coding:ELK4	2	16	16.0	16
ENST00000384753.1:misc_RNA:RF00019	10	438	15.488355458818255	0
ENST00000362421.1:misc_RNA:RF00019	8	436	15.272446367909161	0
ENST00000384187.1:misc_RNA:RF00019	8	436	15.272446367909161	0
ENST00000478402.5:retained_intron:PYCR2	2	25	15.222222222222221	14
ENST00000384737.1:snoRNA:SNORA19	1	15	15.0	15
ENST00000372014.4:protein_coding:MRPL14	1	15	15.0	15
ENST00000370396.6:protein_coding:MTM1	1	15	15.0	15
ENST00000624219.1:lincRNA:FP325330.2	2	15	15.0	15
ENST00000256441.4:protein_coding:MRPS36	1	15	15.0	15
ENST00000364545.1:rRNA_pseudogene:RNA5SP204	1	15	15.0	15
ENST00000331442.4:protein_coding:HIST1H1B	1	15	15.0	15
ENST00000372172.4:protein_coding:HECTD3	1	15	15.0	15
ENST00000467067.1:protein_coding:ERRFI1	1	15	15.0	15
ENST00000497323.5:protein_coding:PSMD6	1	15	15.0	15
ENST00000477157.5:retained_intron:HDHD5	1	15	15.0	15
ENST00000648539.1:protein_coding:KAT6B	2	15	15.0	15
ENST00000218867.3:protein_coding:SGCG	1	15	15.0	15
ENST00000529961.1:sense_overlapping:AC022762.1	1	15	15.0	15
ENST00000302006.3:protein_coding:IRX1	1	15	15.0	15
ENST00000509292.1:retained_intron:FAM151B	1	15	15.0	15
ENST00000297273.8:protein_coding:CASD1	1	15	15.0	15
ENST00000458585.1:unprocessed_pseudogene:AC023141.5	1	15	15.0	15
ENST00000507651.1:processed_pseudogene:AC106872.8	2	15	15.0	15
ENST00000264930.9:protein_coding:SLC12A7	1	15	15.0	15
ENST00000415149.6:protein_coding:BBX	1	15	15.0	15
ENST00000439871.1:processed_transcript:CXCR2P1	1	15	15.0	15
ENST00000598519.1:protein_coding:ZNF628	1	15	15.0	15
ENST00000322122.7:protein_coding:TRIM72	1	15	15.0	15
ENST00000503039.1:protein_coding:ZNF346	1	15	15.0	15
ENST00000588638.5:antisense:AL031772.1	1	15	15.0	15
ENST00000488764.1:processed_transcript:CELA2B	7	59	14.75	0
ENST00000494280.1:processed_transcript:CELA2B	7	59	14.75	0
ENST00000375910.7:protein_coding:CELA2B	7	59	14.75	0
ENST00000359621.4:protein_coding:CELA2A	7	59	14.75	0
ENST00000404338.7:protein_coding:ARHGAP35	3	30	14.666666666666668	0
ENST00000614079.1:protein_coding:ARHGAP35	3	30	14.666666666666668	0
ENST00000247178.5:protein_coding:ATG14	2	29	14.5	0
ENST00000558189.1:retained_intron:ATG14	2	29	14.5	0
ENST00000362918.1:misc_RNA:RNY3P2	8	375	14.303104115958217	0
ENST00000411366.1:misc_RNA:RNY3P8	8	375	14.303104115958217	0
ENST00000362862.1:misc_RNA:RF00019	8	375	14.303104115958217	0
ENST00000363248.1:misc_RNA:RF00019	8	375	14.303104115958217	0
ENST00000392981.6:protein_coding:XRN1	4	57	14.25	0
ENST00000264951.8:protein_coding:XRN1	4	57	14.25	0
ENST00000472697.5:retained_intron:XRN1	4	57	14.25	0
ENST00000411288.1:misc_RNA:RF00019	8	16	14.25	13
ENST00000498077.6:protein_coding:XRN1	4	57	14.25	0
ENST00000469685.3:processed_pseudogene:RPL5P17	1	14	14.0	14
ENST00000446745.2:protein_coding:LTB	1	28	14.0	0
ENST00000366690.4:protein_coding:RAB4A	1	14	14.0	14
ENST00000222511.10:protein_coding:GTPBP10	1	14	14.0	14
ENST00000245932.10:protein_coding:VASP	1	14	14.0	14
ENST00000261167.6:protein_coding:WBP11	1	14	14.0	14
ENST00000469769.1:retained_intron:THBS3	1	14	14.0	14
ENST00000370996.4:protein_coding:PPP1R3D	1	14	14.0	14
ENST00000408569.2:snoRNA:RF00012	1	14	14.0	14
ENST00000357949.4:protein_coding:SERTAD1	1	14	14.0	14
ENST00000438353.1:transcribed_processed_pseudogene:HSP90AA5P	2	28	14.0	0
ENST00000435287.1:antisense:AL133346.1	1	14	14.0	14
ENST00000373625.7:protein_coding:KPNA6	1	14	14.0	14
ENST00000436135.1:processed_pseudogene:AL365440.1	2	28	14.0	0
ENST00000429299.2:protein_coding:LTB	1	28	14.0	0
ENST00000504000.1:retained_intron:SNF8	2	14	14.0	14
ENST00000384693.1:snoRNA:SNORD30	2	28	14.0	0
ENST00000623895.1:TEC:AC011481.3	1	14	14.0	14
ENST00000535076.5:retained_intron:SNHG1	2	28	14.0	0
ENST00000530401.5:protein_coding:FBXO3	2	14	14.0	14
ENST00000344624.7:protein_coding:DROSHA	3	41	13.666666666666664	0
ENST00000511367.6:protein_coding:DROSHA	3	41	13.666666666666664	0
ENST00000442743.5:protein_coding:DROSHA	3	41	13.666666666666664	0
ENST00000362697.1:misc_RNA:RF00019	7	356	13.619765715228512	0
ENST00000355057.2:protein_coding:HIST1H4J	1	27	13.5	0
ENST00000611927.1:protein_coding:HIST1H4K	1	27	13.5	0
ENST00000383924.1:misc_RNA:RF00019	4	162	13.398928307464892	0
ENST00000380315.2:protein_coding:HBB	6	102	13.354545454545454	0
ENST00000512782.1:processed_transcript:AC138409.2	1	13	13.0	13
ENST00000369448.3:protein_coding:TENT5C	1	13	13.0	13
ENST00000478785.1:processed_transcript:PAGE4	1	13	13.0	13
ENST00000252485.8:protein_coding:NECTIN2	1	26	13.0	0
ENST00000415077.1:nonsense_mediated_decay:PPM1N	1	13	13.0	13
ENST00000506955.5:nonsense_mediated_decay:FAM193B	2	25	13.0	1
ENST00000585601.1:protein_coding:NECTIN2	1	26	13.0	0
ENST00000367474.1:protein_coding:SAMD5	1	13	13.0	13
ENST00000232564.7:protein_coding:GNB4	2	13	13.0	13
ENST00000635687.1:lincRNA:MIR34AHG	1	26	13.0	0
ENST00000354678.3:protein_coding:CALML4	1	13	13.0	13
ENST00000556492.5:protein_coding:NAA30	2	13	13.0	13
ENST00000636054.1:rRNA:RF00002	1	26	13.0	0
ENST00000298316.6:protein_coding:ARF6	2	13	13.0	13
ENST00000591344.1:protein_coding:ZNF850	1	26	13.0	0
ENST00000528180.5:protein_coding:EED	2	26	13.0	0
ENST00000612732.1:rRNA:RF00002	1	26	13.0	0
ENST00000263360.10:protein_coding:EED	2	26	13.0	0
ENST00000614887.4:protein_coding:ZNF850	1	26	13.0	0
ENST00000555916.1:antisense:AC005480.1	1	26	13.0	0
ENST00000365498.1:misc_RNA:RF00019	5	336	12.873684210526317	0
ENST00000619178.1:snoRNA:SNORD3D	15	193	12.711111111111112	0
ENST00000573866.2:lincRNA:AC007952.4	15	193	12.711111111111112	0
ENST00000630092.1:snoRNA:SNORD3D	15	193	12.711111111111112	0
ENST00000355439.7:protein_coding:SLC35E2A	2	38	12.666666666666668	0
ENST00000647043.1:processed_transcript:SLC35E2A	2	38	12.666666666666668	0
ENST00000614300.4:protein_coding:SLC35E2B	2	38	12.666666666666668	0
ENST00000464149.1:retained_intron:MAMLD1	2	50	12.5	0
ENST00000262858.7:protein_coding:MAMLD1	2	50	12.5	0
ENST00000426613.4:protein_coding:MAMLD1	2	50	12.5	0
ENST00000516933.1:misc_RNA:RF00019	3	118	12.325757575757576	0
ENST00000365663.1:misc_RNA:RF00019	3	118	12.325757575757576	0
ENST00000581458.2:misc_RNA:RN7SL5P	13	161	12.215579948087688	0
ENST00000365193.1:rRNA_pseudogene:RNA5SP79	1	12	12.0	12
ENST00000480112.5:nonsense_mediated_decay:CDK5RAP2	1	24	12.0	0
ENST00000604585.5:protein_coding:WDR11	1	12	12.0	12
ENST00000345506.8:protein_coding:STAT5A	1	24	12.0	0
ENST00000447246.1:protein_coding:LRPPRC	3	48	12.0	0
ENST00000473282.6:nonsense_mediated_decay:CDK5RAP2	1	24	12.0	0
ENST00000226207.5:protein_coding:MYH1	1	12	12.0	12
ENST00000493699.1:retained_intron:HLA-E	1	12	12.0	12
ENST00000309033.4:protein_coding:UBXN2A	3	12	12.0	12
ENST00000462590.1:retained_intron:FLNA	1	12	12.0	12
ENST00000229794.8:protein_coding:MAPK14	1	24	12.0	0
ENST00000541682.6:protein_coding:HES7	2	12	12.0	12
ENST00000254803.3:protein_coding:UTP3	1	12	12.0	12
ENST00000333039.2:protein_coding:NPTXR	1	12	12.0	12
ENST00000588868.5:protein_coding:STAT5A	1	24	12.0	0
ENST00000623634.1:TEC:DNM1P41	1	12	12.0	12
ENST00000229795.7:protein_coding:MAPK14	1	24	12.0	0
ENST00000409946.5:protein_coding:LRPPRC	3	48	12.0	0
ENST00000363781.1:misc_RNA:RF00019	13	30	12.0	0
ENST00000260665.11:protein_coding:LRPPRC	3	48	12.0	0
ENST00000409725.1:protein_coding:IWS1	1	12	12.0	12
ENST00000356884.10:protein_coding:BICD2	1	24	12.0	0
ENST00000375512.3:protein_coding:BICD2	1	24	12.0	0
ENST00000510429.1:protein_coding:FAM193B	1	24	12.0	0
ENST00000364326.1:misc_RNA:RF00019	3	13	12.0	11
ENST00000573187.1:antisense:AC016876.1	2	12	12.0	12
ENST00000409659.5:protein_coding:LRPPRC	3	48	12.0	0
ENST00000362911.1:misc_RNA:RF00019	9	34	11.776680672268906	0
ENST00000365487.1:misc_RNA:RF00019	4	103	11.742424242424242	0
ENST00000362496.1:misc_RNA:RF00019	3	100	11.742424242424242	1
ENST00000364251.1:misc_RNA:RNY1P12	4	214	11.648928307464894	0
ENST00000362698.1:snRNA:RNU5A-1	1	23	11.5	0
ENST00000423271.7:protein_coding:USB1	2	23	11.5	0
ENST00000624720.1:TEC:USB1	2	23	11.5	0
ENST00000248104.11:protein_coding:UNKL	2	53	11.25	0
ENST00000403703.5:nonsense_mediated_decay:UNKL	2	53	11.25	0
ENST00000508903.6:protein_coding:UNKL	2	53	11.25	0
ENST00000511095.2:retained_intron:UNKL	2	53	11.25	0
ENST00000295770.3:protein_coding:STT3B	2	42	11.166666666666668	0
ENST00000380243.8:protein_coding:CCDC85C	2	12	11.125	11
ENST00000438151.2:antisense:AC110615.1	1	11	11.0	11
ENST00000256545.8:protein_coding:EMC7	1	11	11.0	11
ENST00000579553.1:miRNA:MIR1254-2	1	22	11.0	0
ENST00000310597.5:protein_coding:ZNHIT2	1	11	11.0	11
ENST00000632627.1:TEC:AC093323.3	3	20	11.0	2
ENST00000380842.4:protein_coding:POMP	1	22	11.0	0
ENST00000431043.1:retained_intron:SNHG5	1	11	11.0	11
ENST00000408257.1:miRNA:MIR1254-1	1	22	11.0	0
ENST00000372525.6:protein_coding:C1orf50	4	11	11.0	11
ENST00000460403.1:protein_coding:POMP	1	22	11.0	0
ENST00000613291.1:lincRNA:AC020656.2	1	11	11.0	11
ENST00000369535.4:protein_coding:NRAS	1	11	11.0	11
ENST00000467100.1:processed_transcript:FUBP3	1	11	11.0	11
ENST00000329478.3:protein_coding:ADAT3	3	11	11.0	11
ENST00000303697.8:nonsense_mediated_decay:DCDC1	1	11	11.0	11
ENST00000410949.1:misc_RNA:RF00019	5	329	10.897762806299392	1
ENST00000435692.6:antisense:AC009299.3	2	75	10.714285714285714	0
ENST00000628042.2:antisense:AC009299.3	2	75	10.714285714285714	0
ENST00000628613.2:antisense:AC009299.3	2	75	10.714285714285714	0
ENST00000628617.2:antisense:AC009299.3	2	75	10.714285714285714	0
ENST00000610254.1:antisense:AC009299.3	2	75	10.714285714285714	0
ENST00000629581.1:antisense:AC009299.3	2	75	10.714285714285714	0
ENST00000609940.5:antisense:AC009299.3	2	75	10.714285714285714	0
ENST00000603868.1:processed_pseudogene:AL445675.1	1	21	10.5	0
ENST00000413761.6:protein_coding:ZBED5	1	21	10.5	0
ENST00000375759.7:protein_coding:SPEN	1	21	10.5	0
ENST00000618759.4:protein_coding:GIMAP6	1	21	10.5	0
ENST00000487496.1:processed_transcript:SPEN	1	21	10.5	0
ENST00000361354.8:protein_coding:NCKAP1	1	21	10.5	0
ENST00000432999.6:protein_coding:ZBED5	1	21	10.5	0
ENST00000619334.1:antisense:AC244100.3	1	21	10.5	0
ENST00000364578.1:snoRNA:SNORA63C	2	42	10.5	0
ENST00000360982.2:protein_coding:NCKAP1	1	21	10.5	0
ENST00000617328.1:antisense:AC244100.3	1	21	10.5	0
ENST00000328902.9:protein_coding:GIMAP6	1	21	10.5	0
ENST00000452257.1:processed_pseudogene:RCC2P1	1	21	10.5	0
ENST00000363450.1:snoRNA:SNORA63	2	42	10.5	0
ENST00000429817.1:protein_coding:HBD	6	109	10.254545454545454	0
ENST00000650601.1:protein_coding:HBD	6	109	10.254545454545454	0
ENST00000643122.1:protein_coding:HBD	6	109	10.254545454545454	0
ENST00000380299.3:protein_coding:HBD	6	109	10.254545454545454	0
ENST00000292901.7:protein_coding:HBD	6	109	10.254545454545454	0
ENST00000516002.1:misc_RNA:RF00019	5	141	10.232261640798226	0
ENST00000642565.1:retained_intron:CNKSR2	1	10	10.0	10
ENST00000389693.3:processed_transcript:PRR5L	1	20	10.0	0
ENST00000643379.1:protein_coding:COL4A4	1	20	10.0	0
ENST00000322177.5:protein_coding:RPP25	1	10	10.0	10
ENST00000549506.5:protein_coding:BAZ2A	2	20	10.0	0
ENST00000369452.8:protein_coding:SHOC2	2	30	10.0	0
ENST00000550730.1:processed_transcript:BAZ2A	2	20	10.0	0
ENST00000263035.8:protein_coding:DHTKD1	1	10	10.0	10
ENST00000480155.1:processed_transcript:SHOC2	2	30	10.0	0
ENST00000378867.7:protein_coding:PRR5L	1	20	10.0	0
ENST00000438528.7:protein_coding:SMIM19	1	20	10.0	0
ENST00000601519.5:protein_coding:TEAD2	1	20	10.0	0
ENST00000396625.4:protein_coding:COL4A4	1	20	10.0	0
ENST00000535902.5:protein_coding:MANSC1	1	20	10.0	0
ENST00000489390.1:processed_transcript:SHOC2	2	30	10.0	0
ENST00000427491.1:antisense:CBR3-AS1	1	20	10.0	0
ENST00000432988.1:retained_intron:CBR3-AS1	1	20	10.0	0
ENST00000396349.3:protein_coding:MANSC1	1	20	10.0	0
ENST00000503541.1:retained_intron:ELMOD2	1	20	10.0	0
ENST00000360110.8:protein_coding:TFRC	2	20	10.0	0
ENST00000393145.5:retained_intron:ACSF3	2	10	10.0	10
ENST00000420415.5:protein_coding:TFRC	2	20	10.0	0
ENST00000480824.6:protein_coding:C6orf89	1	20	10.0	0
ENST00000511887.6:protein_coding:ELMOD2	1	20	10.0	0
ENST00000609682.1:antisense:ZBTB11-AS1	1	10	10.0	10
ENST00000528614.1:sense_intronic:AP002008.3	1	10	10.0	10
ENST00000593945.5:protein_coding:TEAD2	1	20	10.0	0
ENST00000375377.1:protein_coding:JCAD	1	10	10.0	10
ENST00000560079.6:protein_coding:ZNF592	2	20	9.666666666666666	0
ENST00000299927.4:protein_coding:ZNF592	2	20	9.666666666666666	0
ENST00000556883.1:protein_coding:MOAP1	1	19	9.5	0
ENST00000648282.1:protein_coding:BIRC6	1	19	9.5	0
ENST00000386745.1:snoRNA:SNORD83B	1	19	9.5	0
ENST00000299432.6:protein_coding:MSS51	1	19	9.5	0
ENST00000559247.1:protein_coding:SEMA4B	1	19	9.5	0
ENST00000421745.6:protein_coding:BIRC6	1	19	9.5	0
ENST00000362735.1:misc_RNA:RNY4P24	5	10	9.5	9
ENST00000467105.1:retained_intron:RPL3	1	19	9.5	0
ENST00000487126.5:nonsense_mediated_decay:MSS51	1	19	9.5	0
ENST00000650566.1:protein_coding:COL4A1	1	19	9.5	0
ENST00000650115.1:protein_coding:COL4A1	1	19	9.5	0
ENST00000561321.1:retained_intron:SEMA4B	1	19	9.5	0
ENST00000298894.4:protein_coding:MOAP1	1	19	9.5	0
ENST00000477801.1:processed_transcript:S100A8	2	28	9.333333333333334	0
ENST00000545920.1:retained_intron:SNHG1	2	28	9.333333333333334	0
ENST00000368733.3:protein_coding:S100A8	2	28	9.333333333333334	0
ENST00000368732.5:protein_coding:S100A8	2	28	9.333333333333334	0
ENST00000538654.5:retained_intron:SNHG1	2	28	9.333333333333334	0
ENST00000537024.5:retained_intron:SNHG1	2	28	9.333333333333334	0
ENST00000394439.5:protein_coding:PDE5A	3	45	9.333333333333332	0
ENST00000264805.9:protein_coding:PDE5A	3	45	9.333333333333332	0
ENST00000354960.7:protein_coding:PDE5A	3	45	9.333333333333332	0
ENST00000610674.1:misc_RNA:RN7SL3	11	126	9.032246614754357	0
ENST00000368172.1:protein_coding:KIRREL1	1	18	9.0	0
ENST00000332707.9:protein_coding:XPOT	1	27	9.0	0
ENST00000361227.2:protein_coding:MT-ND3	1	9	9.0	9
ENST00000342972.2:protein_coding:MAGEH1	1	9	9.0	9
ENST00000367405.4:protein_coding:ZBTB41	1	18	9.0	0
ENST00000371851.1:protein_coding:VAV2	1	9	9.0	9
ENST00000323534.4:protein_coding:RAP2B	1	9	9.0	9
ENST00000509541.5:protein_coding:GCLC	2	9	9.0	9
ENST00000545059.5:retained_intron:ATP6V0A2	4	9	9.0	9
ENST00000360358.3:protein_coding:OR2W3	1	9	9.0	9
ENST00000293379.8:protein_coding:ITGA5	1	18	9.0	0
ENST00000552564.5:retained_intron:ITGA5	1	18	9.0	0
ENST00000588174.1:protein_coding:ZNF627	1	18	9.0	0
ENST00000453386.6:protein_coding:TRA2B	3	39	9.0	0
ENST00000449426.1:processed_pseudogene:AC073136.1	1	27	9.0	0
ENST00000467322.1:processed_transcript:ZBTB41	1	18	9.0	0
ENST00000560612.1:retained_intron:RPS17	1	18	9.0	0
ENST00000561157.5:protein_coding:RPS17	1	18	9.0	0
ENST00000368173.7:protein_coding:KIRREL1	1	18	9.0	0
ENST00000361113.9:protein_coding:ZNF627	1	18	9.0	0
ENST00000542958.5:retained_intron:XPOT	1	27	9.0	0
ENST00000378024.8:protein_coding:AHNAK	1	9	9.0	9
ENST00000378625.5:protein_coding:NADK	1	9	9.0	9
ENST00000562995.1:lincRNA:AC137932.2	1	18	9.0	0
ENST00000488281.1:processed_pseudogene:RPL13AP2	8	77	8.866666666666667	4
ENST00000602398.2:protein_coding:SBNO1	2	26	8.666666666666668	0
ENST00000267176.8:protein_coding:SBNO1	2	26	8.666666666666668	0
ENST00000420886.6:protein_coding:SBNO1	2	26	8.666666666666668	0
ENST00000486676.5:processed_transcript:TESK2	2	26	8.666666666666666	0
ENST00000372086.3:protein_coding:TESK2	2	26	8.666666666666666	0
ENST00000372084.5:protein_coding:TESK2	2	26	8.666666666666666	0
ENST00000614108.1:protein_coding:ZNF57	2	17	8.5	0
ENST00000261601.7:protein_coding:USP14	1	17	8.5	0
ENST00000636276.1:protein_coding:ARHGEF9	1	17	8.5	0
ENST00000363780.1:rRNA_pseudogene:RNA5SP114	1	17	8.5	0
ENST00000636926.1:protein_coding:ARHGEF9	1	17	8.5	0
ENST00000612905.1:protein_coding:JRK	1	17	8.5	0
ENST00000244020.4:protein_coding:SRSF6	1	17	8.5	0
ENST00000483871.6:nonsense_mediated_decay:SRSF6	1	17	8.5	0
ENST00000418882.2:processed_pseudogene:HMGB1P49	1	17	8.5	0
ENST00000372396.3:protein_coding:KDM4A	1	17	8.5	0
ENST00000614134.1:protein_coding:JRK	1	17	8.5	0
ENST00000578942.5:retained_intron:USP14	1	17	8.5	0
ENST00000517133.1:rRNA_pseudogene:RNA5SP290	1	17	8.5	0
ENST00000306908.9:protein_coding:ZNF57	2	17	8.5	0
ENST00000365652.1:misc_RNA:RF00019	2	95	8.492424242424242	0
ENST00000411256.1:misc_RNA:RF00019	2	95	8.492424242424242	0
ENST00000584058.2:misc_RNA:RN7SL4P	11	115	8.398913281421022	0
ENST00000261942.6:protein_coding:FAF2	1	25	8.333333333333334	0
ENST00000462745.5:protein_coding:MME	4	42	8.333333333333334	0
ENST00000460393.5:protein_coding:MME	4	42	8.333333333333334	0
ENST00000488151.1:retained_intron:STT3B	1	25	8.333333333333334	0
ENST00000510446.1:processed_transcript:FAF2	1	25	8.333333333333334	0
ENST00000492661.5:protein_coding:MME	4	42	8.333333333333334	0
ENST00000510730.5:protein_coding:FAF2	1	25	8.333333333333334	0
ENST00000615825.1:protein_coding:MME	4	42	8.333333333333334	0
ENST00000463044.1:processed_transcript:STT3B	1	25	8.333333333333334	0
ENST00000466156.1:antisense:TUSC7	2	42	8.25	0
ENST00000609361.5:antisense:TUSC7	2	42	8.25	0
ENST00000496242.5:antisense:TUSC7	2	42	8.25	0
ENST00000384782.1:snRNA:RNU1-3	11	122	8.13897703603586	0
ENST00000383925.1:snRNA:RNU1-1	11	122	8.13897703603586	0
ENST00000615842.1:snRNA:RF00003	11	122	8.13897703603586	0
ENST00000384010.1:snRNA:RNVU1-18	11	122	8.13897703603586	0
ENST00000383869.1:snRNA:RNU1-27P	11	122	8.13897703603586	0
ENST00000384278.1:snRNA:RNU1-2	11	122	8.13897703603586	0
ENST00000383861.1:snRNA:RNU1-28P	11	122	8.13897703603586	0
ENST00000384659.1:snRNA:RNU1-4	11	122	8.13897703603586	0
ENST00000471086.3:misc_RNA:RN7SL396P	9	127	8.12342308534259	0
ENST00000610976.1:snRNA:RF00003	10	121	8.055643702702527	0
ENST00000527786.6:protein_coding:FLI1	1	8	8.0	8
ENST00000532886.2:retained_intron:AP004608.1	1	8	8.0	8
ENST00000515924.1:scaRNA:SCARNA8	1	8	8.0	8
ENST00000526145.6:protein_coding:ETS1	1	24	8.0	0
ENST00000280098.8:protein_coding:SPOPL	1	8	8.0	8
ENST00000532033.1:unprocessed_pseudogene:AP006587.5	1	8	8.0	8
ENST00000333602.11:protein_coding:TNK2	2	8	8.0	8
ENST00000522817.1:antisense:OTUD6B-AS1	1	16	8.0	0
ENST00000575034.5:antisense:AC124319.2	1	16	8.0	0
ENST00000535549.5:protein_coding:ETS1	1	24	8.0	0
ENST00000184266.2:protein_coding:NDUFB4	1	24	8.0	0
ENST00000256925.11:protein_coding:CABLES1	1	8	8.0	8
ENST00000516441.1:misc_RNA:RF00019	4	9	8.0	7
ENST00000564241.5:protein_coding:ATMIN	1	24	8.0	0
ENST00000602813.1:lincRNA:AL360012.1	1	16	8.0	0
ENST00000367941.6:protein_coding:STX7	1	8	8.0	8
ENST00000392668.8:protein_coding:ETS1	1	24	8.0	0
ENST00000492739.1:protein_coding:NDUFB4	1	24	8.0	0
ENST00000613190.1:antisense:AC124319.2	1	16	8.0	0
ENST00000372876.1:protein_coding:TBCC	1	8	8.0	8
ENST00000371477.3:protein_coding:CDC5L	1	8	8.0	8
ENST00000382622.3:protein_coding:PRMT8	1	16	8.0	0
ENST00000524003.1:antisense:OTUD6B-AS1	1	16	8.0	0
ENST00000377540.5:protein_coding:TTC25	1	16	8.0	0
ENST00000532932.5:protein_coding:LTBP3	1	8	8.0	8
ENST00000543701.5:retained_intron:PRMT8	1	16	8.0	0
ENST00000615437.1:protein_coding:TMEM231	1	8	8.0	8
ENST00000216083.6:protein_coding:CBX6	1	16	8.0	0
ENST00000566488.1:protein_coding:ATMIN	1	24	8.0	0
ENST00000296953.6:protein_coding:CREBRF	1	8	8.0	8
ENST00000507723.1:retained_intron:TMED9	1	16	8.0	0
ENST00000485974.1:antisense:AC010973.2	1	8	8.0	8
ENST00000263253.8:protein_coding:EP300	1	8	8.0	8
ENST00000299575.4:protein_coding:ATMIN	1	24	8.0	0
ENST00000282516.12:protein_coding:NIPBL	2	16	8.0	0
ENST00000260356.5:protein_coding:THBS1	1	8	8.0	8
ENST00000505521.1:retained_intron:TMED9	1	16	8.0	0
ENST00000387069.1:snRNA:RNU11	1	16	8.0	0
ENST00000407418.7:protein_coding:CBX6	1	16	8.0	0
ENST00000448238.2:protein_coding:NIPBL	2	16	8.0	0
ENST00000343380.5:protein_coding:E2F1	1	8	8.0	8
ENST00000485064.1:protein_coding:NDUFB4	1	24	8.0	0
ENST00000591658.5:nonsense_mediated_decay:TTC25	1	16	8.0	0
ENST00000363894.1:misc_RNA:RF00019	3	184	7.807017543859649	0
ENST00000516043.1:misc_RNA:RF00019	3	184	7.807017543859649	0
ENST00000363872.1:misc_RNA:RF00019	3	184	7.807017543859649	0
ENST00000463397.3:misc_RNA:RN7SL674P	10	122	7.782246614754356	0
ENST00000474583.5:processed_transcript:ATAD2B	1	23	7.666666666666667	0
ENST00000381024.4:protein_coding:ATAD2B	1	23	7.666666666666667	0
ENST00000238789.9:protein_coding:ATAD2B	1	23	7.666666666666667	0
ENST00000502556.5:protein_coding:MMEL1	1	23	7.666666666666667	0
ENST00000504800.5:nonsense_mediated_decay:MMEL1	1	23	7.666666666666667	0
ENST00000378412.7:protein_coding:MMEL1	1	23	7.666666666666667	0
ENST00000307885.4:protein_coding:ADCY6	11	23	7.666666666666666	0
ENST00000357869.7:protein_coding:ADCY6	11	23	7.666666666666666	0
ENST00000550422.5:protein_coding:ADCY6	11	23	7.666666666666666	0
ENST00000484216.1:protein_coding:HBA2	5	38	7.625	0
ENST00000320868.9:protein_coding:HBA1	5	38	7.625	0
ENST00000251595.11:protein_coding:HBA2	5	38	7.625	0
ENST00000487791.1:retained_intron:HBA1	5	38	7.625	0
ENST00000381465.2:protein_coding:TRIB2	1	15	7.5	0
ENST00000362931.1:misc_RNA:RF00019	1	15	7.5	0
ENST00000532317.5:protein_coding:PICALM	2	15	7.5	0
ENST00000563487.1:transcribed_processed_pseudogene:TP53TG3HP	2	15	7.5	0
ENST00000485977.1:nonsense_mediated_decay:TF	3	15	7.5	0
ENST00000155926.8:protein_coding:TRIB2	1	15	7.5	0
ENST00000372806.7:protein_coding:STK4	1	15	7.5	0
ENST00000602301.2:vaultRNA:VTRNA2-1	1	15	7.5	0
ENST00000365160.1:misc_RNA:RF00006	1	15	7.5	0
ENST00000402696.8:protein_coding:TF	3	15	7.5	0
ENST00000391033.1:misc_RNA:RF00019	1	15	7.5	0
ENST00000499879.6:protein_coding:STK4	1	15	7.5	0
ENST00000569755.2:processed_transcript:TP53TG3HP	2	15	7.5	0
ENST00000526033.5:protein_coding:PICALM	2	15	7.5	0
ENST00000616081.4:protein_coding:EIF2B4	6	75	7.499999999999999	0
ENST00000405940.6:nonsense_mediated_decay:EIF2B4	6	75	7.499999999999999	0
ENST00000451130.6:protein_coding:EIF2B4	6	75	7.499999999999999	0
ENST00000347454.8:protein_coding:EIF2B4	6	75	7.499999999999999	0
ENST00000475582.5:retained_intron:EIF2B4	6	75	7.499999999999999	0
ENST00000622434.4:protein_coding:EIF2B4	6	75	7.499999999999999	0
ENST00000462749.1:retained_intron:EIF2B4	6	75	7.499999999999999	0
ENST00000418146.1:nonsense_mediated_decay:EIF2B4	6	75	7.499999999999999	0
ENST00000493344.6:protein_coding:EIF2B4	6	75	7.499999999999999	0
ENST00000445933.6:protein_coding:EIF2B4	6	75	7.499999999999999	0
ENST00000251775.8:protein_coding:SNX4	1	22	7.333333333333333	0
ENST00000536769.1:protein_coding:UBC	1	22	7.333333333333333	0
ENST00000554691.5:protein_coding:PCNX1	1	22	7.333333333333333	0
ENST00000339647.5:protein_coding:UBC	1	22	7.333333333333333	0
ENST00000541272.1:protein_coding:UBC	1	22	7.333333333333333	0
ENST00000304743.6:protein_coding:PCNX1	1	22	7.333333333333333	0
ENST00000482965.1:processed_transcript:SNX4	1	22	7.333333333333333	0
ENST00000439984.7:protein_coding:PCNX1	1	22	7.333333333333333	0
ENST00000471751.5:nonsense_mediated_decay:SNX4	1	22	7.333333333333333	0
ENST00000362796.2:snoRNA:SNORD3G	2	27	7.277777777777778	0
ENST00000537589.1:protein_coding:CEP68	2	36	7.25	0
ENST00000584773.5:protein_coding:SRSF1	5	59	7.238095238095238	0
ENST00000258962.4:protein_coding:SRSF1	5	59	7.238095238095238	0
ENST00000581979.5:nonsense_mediated_decay:SRSF1	5	59	7.238095238095238	0
ENST00000582730.6:protein_coding:SRSF1	5	59	7.238095238095238	0
ENST00000583741.1:nonsense_mediated_decay:SRSF1	5	59	7.238095238095238	0
ENST00000578794.2:nonsense_mediated_decay:AC015813.2	5	59	7.238095238095238	0
ENST00000344338.7:protein_coding:DMBT1	1	35	7.0	0
ENST00000520407.5:protein_coding:NRG1	1	14	7.0	0
ENST00000511294.1:protein_coding:EPHA5	1	7	7.0	7
ENST00000345264.9:protein_coding:RSU1	2	21	7.0	0
ENST00000377921.7:protein_coding:RSU1	2	21	7.0	0
ENST00000618889.1:processed_pseudogene:AL445670.1	2	7	7.0	7
ENST00000639725.1:protein_coding:RPS10-NUDT3	1	14	7.0	0
ENST00000640438.1:protein_coding:ZNF345	4	7	7.0	7
ENST00000616467.4:nonsense_mediated_decay:PPP2R2D	1	14	7.0	0
ENST00000286523.9:protein_coding:ELMSAN1	1	21	7.0	0
ENST00000619379.1:protein_coding:DMBT1	1	35	7.0	0
ENST00000411913.1:processed_pseudogene:HMGB3P2	1	21	7.0	0
ENST00000390256.2:IG_V_gene:IGKV6-21	1	14	7.0	0
ENST00000357214.5:protein_coding:SFPQ	1	14	7.0	0
ENST00000369295.3:protein_coding:ADRB1	7	7	7.0	7
ENST00000338354.8:protein_coding:DMBT1	1	35	7.0	0
ENST00000460003.4:retained_intron:RGL4	1	14	7.0	0
ENST00000441897.5:nonsense_mediated_decay:RGL4	1	14	7.0	0
ENST00000259512.8:protein_coding:DERL1	1	7	7.0	7
ENST00000476562.5:retained_intron:ELMSAN1	1	21	7.0	0
ENST00000364853.2:misc_RNA:RF00019	2	7	7.0	7
ENST00000503128.5:protein_coding:NSD2	1	14	7.0	0
ENST00000394071.6:protein_coding:ELMSAN1	1	21	7.0	0
ENST00000617998.4:processed_transcript:POLR2A	1	7	7.0	7
ENST00000470472.5:nonsense_mediated_decay:SFPQ	1	14	7.0	0
ENST00000398261.5:protein_coding:NSD2	1	14	7.0	0
ENST00000455566.5:protein_coding:PPP2R2D	1	14	7.0	0
ENST00000313349.3:protein_coding:SERTAD2	1	7	7.0	7
ENST00000368955.7:protein_coding:DMBT1	1	35	7.0	0
ENST00000436451.2:IG_V_gene:IGKV6D-21	1	14	7.0	0
ENST00000368909.7:protein_coding:DMBT1	1	35	7.0	0
ENST00000602389.1:protein_coding:RSU1	2	21	7.0	0
ENST00000607016.1:protein_coding:NUDT3	1	14	7.0	0
ENST00000377252.4:protein_coding:PLXDC2	1	7	7.0	7
ENST00000614767.1:protein_coding:NRG1	1	14	7.0	0
ENST00000483289.2:antisense:AC008040.1	3	7	7.0	7
ENST00000536256.3:protein_coding:ABCC4	3	64	6.916666666666667	0
ENST00000643556.1:nonsense_mediated_decay:ABCC4	3	64	6.916666666666667	0
ENST00000643816.1:retained_intron:ABCC4	3	64	6.916666666666667	0
ENST00000376887.9:protein_coding:ABCC4	3	64	6.916666666666667	0
ENST00000645237.1:protein_coding:ABCC4	3	64	6.916666666666667	0
ENST00000643051.1:nonsense_mediated_decay:ABCC4	3	64	6.916666666666667	0
ENST00000643842.1:nonsense_mediated_decay:ABCC4	3	64	6.916666666666667	0
ENST00000629385.1:protein_coding:ABCC4	3	64	6.916666666666667	0
ENST00000321892.8:protein_coding:BPTF	3	41	6.855072463768116	0
ENST00000306378.10:protein_coding:BPTF	3	41	6.855072463768116	0
ENST00000544778.6:protein_coding:BPTF	3	41	6.855072463768116	0
ENST00000410361.1:snRNA:RNU2-36P	3	36	6.716666666666667	0
ENST00000456293.5:retained_intron:GAS5	1	20	6.666666666666667	0
ENST00000523601.5:protein_coding:STK3	1	20	6.666666666666667	0
ENST00000505959.5:protein_coding:ELOVL7	1	20	6.666666666666667	0
ENST00000469816.3:misc_RNA:RN7SL794P	1	20	6.666666666666667	0
ENST00000338087.9:protein_coding:SLA	2	16	6.666666666666667	2
ENST00000508821.5:protein_coding:ELOVL7	1	20	6.666666666666667	0
ENST00000648249.1:lincRNA:AP000640.1	1	20	6.666666666666667	0
ENST00000577405.2:misc_RNA:RN7SL138P	1	20	6.666666666666667	0
ENST00000329627.11:protein_coding:PEX26	1	20	6.666666666666667	0
ENST00000465197.3:misc_RNA:RN7SL149P	1	20	6.666666666666667	0
ENST00000443799.5:retained_intron:GAS5	1	20	6.666666666666667	0
ENST00000419617.6:protein_coding:STK3	1	20	6.666666666666667	0
ENST00000617590.1:protein_coding:STK3	1	20	6.666666666666667	0
ENST00000585096.1:protein_coding:SRSF1	4	55	6.666666666666667	0
ENST00000421068.5:retained_intron:GAS5	1	20	6.666666666666667	0
ENST00000525337.1:antisense:AP000640.1	1	20	6.666666666666667	0
ENST00000425382.5:protein_coding:ELOVL7	1	20	6.666666666666667	0
ENST00000614713.4:protein_coding:RAB13	2	20	6.666666666666666	0
ENST00000462680.5:processed_transcript:RAB13	2	20	6.666666666666666	0
ENST00000368575.3:protein_coding:RAB13	2	20	6.666666666666666	0
ENST00000383858.1:snRNA:RNVU1-7	9	103	6.663452560511384	0
ENST00000410878.1:snRNA:RNU2-68P	5	107	6.58300395256917	2
ENST00000244670.12:protein_coding:KLHDC3	1	13	6.5	0
ENST00000326974.8:protein_coding:KLHDC3	1	13	6.5	0
ENST00000470785.3:misc_RNA:RN7SL361P	1	13	6.5	0
ENST00000602361.1:lincRNA:RMRP	1	13	6.5	0
ENST00000533372.1:nonsense_mediated_decay:FAM186B	1	13	6.5	0
ENST00000363046.1:ribozyme:RMRP	1	13	6.5	0
ENST00000319144.4:protein_coding:ALOX12B	1	13	6.5	0
ENST00000541549.2:protein_coding:EIF3A	2	13	6.5	0
ENST00000365208.1:misc_RNA:RF00019	2	12	6.5	1
ENST00000257894.2:protein_coding:FAM186B	1	13	6.5	0
ENST00000647874.1:protein_coding:ALOX12B	1	13	6.5	0
ENST00000520537.1:retained_intron:ENDOV	1	13	6.5	0
ENST00000299335.7:protein_coding:COX11	3	13	6.5	0
ENST00000576370.5:nonsense_mediated_decay:COX11	3	13	6.5	0
ENST00000369144.7:protein_coding:EIF3A	2	13	6.5	0
ENST00000577952.1:retained_intron:TIMM21	3	22	6.416666666666667	0
ENST00000169551.10:protein_coding:TIMM21	3	22	6.416666666666667	0
ENST00000580087.5:protein_coding:TIMM21	3	22	6.416666666666667	0
ENST00000438103.6:protein_coding:SBNO2	2	32	6.4	0
ENST00000586109.1:retained_intron:SBNO2	2	32	6.4	0
ENST00000587673.5:retained_intron:SBNO2	2	32	6.4	0
ENST00000361757.7:protein_coding:SBNO2	2	32	6.4	0
ENST00000587024.5:protein_coding:SBNO2	2	32	6.4	0
ENST00000488398.3:misc_RNA:RN7SL521P	3	39	6.371428571428571	0
ENST00000613101.1:misc_RNA:RF00017	3	39	6.371428571428571	0
ENST00000417257.5:protein_coding:FRMD5	1	19	6.333333333333333	0
ENST00000616899.1:protein_coding:EDA	1	19	6.333333333333333	0
ENST00000441655.2:transcribed_processed_pseudogene:RPL13P5	1	19	6.333333333333333	0
ENST00000470819.2:processed_transcript:CDKN2A	1	19	6.333333333333333	0
ENST00000412023.5:processed_transcript:RPL13P5	1	19	6.333333333333333	0
ENST00000618556.4:protein_coding:FRMD5	1	19	6.333333333333333	0
ENST00000494262.5:protein_coding:CDKN2A	1	19	6.333333333333333	0
ENST00000374553.6:protein_coding:EDA	1	19	6.333333333333333	0
ENST00000421824.1:processed_transcript:RPL13P5	1	19	6.333333333333333	0
ENST00000302053.7:protein_coding:FGA	1	19	6.333333333333333	0
ENST00000623980.1:antisense:AL022323.4	1	19	6.333333333333333	0
ENST00000622532.1:protein_coding:FGA	1	19	6.333333333333333	0
ENST00000374552.8:protein_coding:EDA	1	19	6.333333333333333	0
ENST00000402883.5:protein_coding:FRMD5	1	19	6.333333333333333	0
ENST00000403106.7:protein_coding:FGA	1	19	6.333333333333333	0
ENST00000476268.6:retained_intron:RPL13A	7	80	6.2666666666666675	0
ENST00000484279.5:nonsense_mediated_decay:RPL13A	7	80	6.2666666666666675	0
ENST00000488946.1:retained_intron:RPL13A	7	80	6.2666666666666675	0
ENST00000598322.1:sense_intronic:AC022150.4	1	25	6.25	0
ENST00000327300.11:protein_coding:KHDRBS1	2	25	6.25	0
ENST00000368383.7:protein_coding:TRIM46	1	25	6.25	0
ENST00000492989.1:protein_coding:KHDRBS1	2	25	6.25	0
ENST00000307714.12:processed_transcript:KHDRBS1	2	25	6.25	0
ENST00000484270.2:processed_transcript:KHDRBS1	2	25	6.25	0
ENST00000641127.1:lincRNA:AC138627.1	1	25	6.25	0
ENST00000474430.5:processed_transcript:TRIM46	1	25	6.25	0
ENST00000493013.3:misc_RNA:RN7SL767P	9	106	6.182246614754355	0
ENST00000399300.6:protein_coding:RBM12B	2	18	6.166666666666667	0
ENST00000517700.5:protein_coding:RBM12B	2	18	6.166666666666667	0
ENST00000405786.2:protein_coding:GOLGA7	1	18	6.0	0
ENST00000492267.1:processed_pseudogene:CYP51A1P1	1	12	6.0	0
ENST00000354488.7:protein_coding:DDRGK1	1	12	6.0	0
ENST00000279147.8:protein_coding:LTO1	1	18	6.0	0
ENST00000336812.4:protein_coding:DHX15	1	6	6.0	6
ENST00000311180.8:protein_coding:PDE12	1	12	6.0	0
ENST00000631312.2:protein_coding:RALB	2	30	6.0	0
ENST00000597088.1:retained_intron:PRKD2	1	6	6.0	6
ENST00000522340.5:protein_coding:DMTN	2	12	6.0	0
ENST00000536870.5:protein_coding:LTO1	1	18	6.0	0
ENST00000574285.2:protein_coding:C16orf72	1	18	6.0	0
ENST00000544096.5:retained_intron:LTO1	1	18	6.0	0
ENST00000623731.1:TEC:AC120114.3	1	6	6.0	6
ENST00000327827.11:protein_coding:C16orf72	1	18	6.0	0
ENST00000332624.7:protein_coding:TRAK2	2	6	6.0	6
ENST00000487257.1:protein_coding:PDE12	1	12	6.0	0
ENST00000453380.1:processed_pseudogene:AL589987.1	1	18	6.0	0
ENST00000431732.5:nonsense_mediated_decay:RALB	2	30	6.0	0
ENST00000272519.9:protein_coding:RALB	2	30	6.0	0
ENST00000519333.6:protein_coding:DMTN	2	12	6.0	0
ENST00000003100.12:protein_coding:CYP51A1	1	12	6.0	0
ENST00000410292.1:misc_RNA:RF00019	4	6	6.0	6
ENST00000329468.3:protein_coding:NPAP1	2	6	6.0	6
ENST00000470417.1:processed_transcript:RALB	2	30	6.0	0
ENST00000420510.5:protein_coding:RALB	2	30	6.0	0
ENST00000380201.2:protein_coding:DDRGK1	1	12	6.0	0
ENST00000520817.5:protein_coding:GOLGA7	1	18	6.0	0
ENST00000357743.8:protein_coding:GOLGA7	1	18	6.0	0
ENST00000332211.10:protein_coding:VDAC2	3	12	6.0	0
ENST00000489701.5:protein_coding:DLGAP4	1	6	6.0	6
ENST00000543351.5:protein_coding:VDAC2	3	12	6.0	0
ENST00000299980.8:protein_coding:AP1G1	4	34	5.904761904761904	1
ENST00000362353.1:misc_RNA:RF00019	3	13	5.715909090909091	0
ENST00000477221.2:protein_coding:FRMD4A	1	17	5.666666666666667	0
ENST00000554912.1:protein_coding:SLC25A29	1	17	5.666666666666667	0
ENST00000267615.10:protein_coding:ITPK1	1	17	5.666666666666667	0
ENST00000392908.7:protein_coding:SLC25A29	1	17	5.666666666666667	0
ENST00000344227.6:protein_coding:CARD14	1	34	5.666666666666667	0
ENST00000359232.7:protein_coding:SLC25A29	1	17	5.666666666666667	0
ENST00000632570.1:protein_coding:FRMD4A	1	17	5.666666666666667	0
ENST00000575500.5:nonsense_mediated_decay:CARD14	1	34	5.666666666666667	0
ENST00000570421.5:protein_coding:CARD14	1	34	5.666666666666667	0
ENST00000555495.5:protein_coding:ITPK1	1	17	5.666666666666667	0
ENST00000556603.6:protein_coding:ITPK1	1	17	5.666666666666667	0
ENST00000556471.1:processed_transcript:GNG2	1	17	5.666666666666667	0
ENST00000565811.1:antisense:DLGAP1-AS5	1	17	5.666666666666667	0
ENST00000627241.1:protein_coding:RBM12B	1	17	5.666666666666667	0
ENST00000497039.1:processed_transcript:CEP68	1	17	5.666666666666667	0
ENST00000416649.6:protein_coding:NCKIPSD	1	17	5.666666666666667	0
ENST00000565759.1:antisense:DLGAP1-AS5	1	17	5.666666666666667	0
ENST00000553299.5:processed_transcript:GNG2	1	17	5.666666666666667	0
ENST00000565979.5:antisense:DLGAP1-AS5	1	17	5.666666666666667	0
ENST00000648509.1:protein_coding:CARD14	1	34	5.666666666666667	0
ENST00000294129.6:protein_coding:NCKIPSD	1	17	5.666666666666667	0
ENST00000377990.6:protein_coding:CEP68	1	17	5.666666666666667	0
ENST00000413374.1:protein_coding:NCKIPSD	1	17	5.666666666666667	0
ENST00000492155.5:retained_intron:FRMD4A	1	17	5.666666666666667	0
ENST00000573882.5:protein_coding:CARD14	1	34	5.666666666666667	0
ENST00000615906.4:protein_coding:GNG2	1	17	5.666666666666667	0
ENST00000578430.1:retained_intron:SRSF1	4	44	5.571428571428571	0
ENST00000363899.1:misc_RNA:RF00019	1	11	5.5	0
ENST00000515434.1:retained_intron:MYLK	1	11	5.5	0
ENST00000437161.7:protein_coding:HSPA14	1	11	5.5	0
ENST00000292357.7:protein_coding:PEAR1	2	22	5.5	0
ENST00000487852.1:processed_transcript:KL	1	11	5.5	0
ENST00000640019.2:protein_coding:HSPA14	1	11	5.5	0
ENST00000318596.7:protein_coding:SLC25A42	2	6	5.5	5
ENST00000463405.2:protein_coding:UCMA	1	11	5.5	0
ENST00000444016.5:nonsense_mediated_decay:PEAR1	2	22	5.5	0
ENST00000485530.5:retained_intron:TRA2B	1	11	5.5	0
ENST00000364308.1:misc_RNA:RF00019	1	11	5.5	0
ENST00000458549.6:protein_coding:TMEM64	1	11	5.5	0
ENST00000455314.5:protein_coding:PEAR1	2	22	5.5	0
ENST00000316660.6:protein_coding:PMAIP1	1	11	5.5	0
ENST00000418210.2:protein_coding:TMEM64	1	11	5.5	0
ENST00000380099.3:protein_coding:KL	1	11	5.5	0
ENST00000378681.7:protein_coding:UCMA	1	11	5.5	0
ENST00000338302.7:protein_coding:PEAR1	2	22	5.5	0
ENST00000269518.9:protein_coding:PMAIP1	1	11	5.5	0
ENST00000540494.5:protein_coding:PDIA6	1	27	5.4	0
ENST00000361999.7:protein_coding:ITSN2	1	27	5.4	0
ENST00000501715.6:antisense:TMEM161B-AS1	1	27	5.4	0
ENST00000622089.4:protein_coding:ITSN2	1	27	5.4	0
ENST00000404371.6:protein_coding:PDIA6	1	27	5.4	0
ENST00000412011.5:protein_coding:ITSN2	1	27	5.4	0
ENST00000617249.4:protein_coding:PDIA6	1	27	5.4	0
ENST00000355123.8:protein_coding:ITSN2	1	27	5.4	0
ENST00000512724.5:antisense:TMEM161B-AS1	1	27	5.4	0
ENST00000506584.5:antisense:TMEM161B-AS1	1	27	5.4	0
ENST00000272227.7:protein_coding:PDIA6	1	27	5.4	0
ENST00000381611.8:protein_coding:PDIA6	1	27	5.4	0
ENST00000507736.1:antisense:TMEM161B-AS1	1	27	5.4	0
ENST00000407805.2:processed_pseudogene:PRELID1P2	1	27	5.4	0
ENST00000406921.7:protein_coding:ITSN2	1	27	5.4	0
ENST00000483560.1:processed_transcript:SNX12	2	32	5.333333333333334	0
ENST00000622277.4:protein_coding:SNX12	2	32	5.333333333333334	0
ENST00000465030.1:processed_transcript:SNX12	2	32	5.333333333333334	0
ENST00000374274.7:protein_coding:SNX12	2	32	5.333333333333334	0
ENST00000276105.3:protein_coding:SNX12	2	32	5.333333333333334	0
ENST00000622259.4:protein_coding:SNX12	2	32	5.333333333333334	0
ENST00000461426.1:processed_transcript:SIGMAR1	1	16	5.333333333333333	0
ENST00000530997.6:protein_coding:NIN	1	16	5.333333333333333	0
ENST00000264276.10:protein_coding:ALS2	1	16	5.333333333333333	0
ENST00000361339.9:protein_coding:IFT140	1	16	5.333333333333333	0
ENST00000245441.9:protein_coding:NIN	1	16	5.333333333333333	0
ENST00000397417.6:nonsense_mediated_decay:IFT140	1	16	5.333333333333333	0
ENST00000477726.1:protein_coding:SIGMAR1	1	16	5.333333333333333	0
ENST00000439495.5:nonsense_mediated_decay:ALS2	1	16	5.333333333333333	0
ENST00000426508.6:protein_coding:IFT140	1	16	5.333333333333333	0
ENST00000277010.8:protein_coding:SIGMAR1	1	16	5.333333333333333	0
ENST00000476352.5:nonsense_mediated_decay:NIN	1	16	5.333333333333333	0
ENST00000489440.5:processed_transcript:ALS2	1	16	5.333333333333333	0
ENST00000211998.9:protein_coding:VCL	3	27	5.311111111111112	0
ENST00000624354.3:nonsense_mediated_decay:VCL	3	27	5.311111111111112	0
ENST00000623461.3:processed_transcript:VCL	3	27	5.311111111111112	0
ENST00000472585.1:retained_intron:VCL	3	27	5.311111111111112	0
ENST00000372755.7:protein_coding:VCL	3	27	5.311111111111112	0
ENST00000296479.9:nonsense_mediated_decay:GRM2	2	26	5.199999999999999	0
ENST00000464585.1:retained_intron:GRM2	2	26	5.199999999999999	0
ENST00000442933.2:protein_coding:GRM2	2	26	5.199999999999999	0
ENST00000395052.7:protein_coding:GRM2	2	26	5.199999999999999	0
ENST00000496661.1:processed_transcript:GRM2	2	26	5.199999999999999	0
ENST00000624273.1:TEC:AL513497.1	1	5	5.0	5
ENST00000516408.1:misc_RNA:RF00019	1	5	5.0	5
ENST00000480694.2:antisense:AC104129.1	1	10	5.0	0
ENST00000513607.2:retained_intron:SLC6A18	1	10	5.0	0
ENST00000590927.1:retained_intron:EPOR	1	5	5.0	5
ENST00000262844.9:protein_coding:AMMECR1	1	5	5.0	5
ENST00000344138.8:protein_coding:GRAP2	1	20	5.0	0
ENST00000517285.1:snoRNA:RF00049	1	15	5.0	0
ENST00000402221.4:antisense:AC104129.1	1	10	5.0	0
ENST00000367604.6:protein_coding:HIVEP2	1	15	5.0	0
ENST00000579123.1:protein_coding:LASP1	1	5	5.0	5
ENST00000560629.1:nonsense_mediated_decay:AC068234.1	1	15	5.0	0
ENST00000369236.5:protein_coding:GFRA1	1	10	5.0	0
ENST00000538927.1:protein_coding:ALG10	1	20	5.0	0
ENST00000370267.1:protein_coding:DR1	1	10	5.0	0
ENST00000541178.1:retained_intron:ALG10	1	20	5.0	0
ENST00000337532.9:protein_coding:MPP7	1	15	5.0	0
ENST00000311765.3:protein_coding:PDP2	1	15	5.0	0
ENST00000463740.5:processed_transcript:RPL7A	1	15	5.0	0
ENST00000439649.7:protein_coding:GFRA1	1	10	5.0	0
ENST00000623480.1:TEC:AC091152.4	1	5	5.0	5
ENST00000266483.6:protein_coding:ALG10	1	20	5.0	0
ENST00000294889.5:protein_coding:C1orf115	1	15	5.0	0
ENST00000362874.1:snoRNA:SNORD36A	1	15	5.0	0
ENST00000216181.10:protein_coding:MYH9	1	15	5.0	0
ENST00000420971.5:protein_coding:GRAP2	1	20	5.0	0
ENST00000552554.1:processed_transcript:PGAM1P5	4	5	5.0	5
ENST00000571680.1:protein_coding:ITGB3	1	15	5.0	0
ENST00000361453.3:protein_coding:MT-ND2	1	5	5.0	5
ENST00000012134.7:protein_coding:HIVEP2	1	15	5.0	0
ENST00000399640.3:protein_coding:ST3GAL1	1	10	5.0	0
ENST00000521180.5:protein_coding:ST3GAL1	1	10	5.0	0
ENST00000370272.8:protein_coding:DR1	1	10	5.0	0
ENST00000334746.9:protein_coding:BTBD7	1	10	5.0	0
ENST00000621918.1:protein_coding:MYH13	1	20	5.0	0
ENST00000407075.3:protein_coding:GRAP2	1	20	5.0	0
ENST00000410980.2:misc_RNA:RF00019	1	20	5.0	0
ENST00000496637.6:nonsense_mediated_decay:MPP7	1	15	5.0	0
ENST00000583535.5:protein_coding:MYH3	1	20	5.0	0
ENST00000541875.1:nonsense_mediated_decay:ALG10	1	20	5.0	0
ENST00000324642.3:protein_coding:SLC6A18	1	10	5.0	0
ENST00000252172.8:protein_coding:MYH13	1	20	5.0	0
ENST00000602477.1:protein_coding:H6PD	1	10	5.0	0
ENST00000478445.1:processed_transcript:GRAP2	1	20	5.0	0
ENST00000418404.8:protein_coding:MYH13	1	20	5.0	0
ENST00000355125.3:nonsense_mediated_decay:BTBD7	1	10	5.0	0
ENST00000377403.6:protein_coding:H6PD	1	10	5.0	0
ENST00000375732.5:protein_coding:MPP7	1	15	5.0	0
ENST00000367603.7:protein_coding:HIVEP2	1	15	5.0	0
ENST00000463290.5:nonsense_mediated_decay:MPZ	2	20	4.916666666666667	0
ENST00000526189.2:protein_coding:MPZ	2	20	4.916666666666667	0
ENST00000491222.5:protein_coding:MPZ	2	20	4.916666666666667	0
ENST00000533357.4:protein_coding:MPZ	2	20	4.916666666666667	0
ENST00000565642.5:retained_intron:AP1G1	3	33	4.904761904761905	0
ENST00000569748.5:protein_coding:AP1G1	3	33	4.904761904761905	0
ENST00000565009.5:nonsense_mediated_decay:AP1G1	3	33	4.904761904761905	0
ENST00000393512.7:protein_coding:AP1G1	3	33	4.904761904761905	0
ENST00000439189.1:processed_pseudogene:RPL13AP5	5	73	4.866666666666667	0
ENST00000484130.1:processed_pseudogene:RPL13AP25	5	73	4.866666666666667	0
ENST00000467825.2:protein_coding:RPL13A	5	73	4.866666666666667	0
ENST00000621674.4:protein_coding:RPL13A	5	73	4.866666666666667	0
ENST00000479992.5:retained_intron:RPL13A	5	73	4.866666666666667	0
ENST00000391857.8:protein_coding:RPL13A	5	73	4.866666666666667	0
ENST00000477613.6:processed_transcript:RPL13A	5	73	4.866666666666667	0
ENST00000495623.1:processed_pseudogene:AC024940.2	5	73	4.866666666666667	0
ENST00000476300.1:retained_intron:RPL13A	5	73	4.866666666666667	0
ENST00000459725.1:processed_pseudogene:RPL13AP20	5	73	4.866666666666667	0
ENST00000624069.3:nonsense_mediated_decay:RPL13A	5	73	4.866666666666667	0
ENST00000531491.5:protein_coding:STT3A	3	32	4.857142857142857	0
ENST00000649491.1:protein_coding:STT3A	3	32	4.857142857142857	0
ENST00000529196.5:protein_coding:STT3A	3	32	4.857142857142857	0
ENST00000392708.8:protein_coding:STT3A	3	32	4.857142857142857	0
ENST00000383994.1:misc_RNA:RF00019	3	161	4.800607287449393	0
ENST00000384419.1:misc_RNA:RF00019	3	161	4.800607287449393	0
ENST00000364407.1:misc_RNA:RF00019	3	161	4.800607287449393	0
ENST00000384373.1:misc_RNA:RF00019	3	161	4.800607287449393	0
ENST00000597244.1:retained_intron:MED26	2	19	4.75	0
ENST00000611692.4:protein_coding:MED26	2	19	4.75	0
ENST00000409035.1:nonsense_mediated_decay:AC008764.1	2	19	4.75	0
ENST00000264758.11:protein_coding:ADD1	2	29	4.75	0
ENST00000398125.5:protein_coding:ADD1	2	29	4.75	0
ENST00000263390.7:protein_coding:MED26	2	19	4.75	0
ENST00000305570.10:protein_coding:ZNF100	1	14	4.666666666666667	0
ENST00000608416.5:protein_coding:ZNF100	1	14	4.666666666666667	0
ENST00000427060.6:protein_coding:SLA	1	14	4.666666666666667	0
ENST00000395352.7:protein_coding:SLA	1	14	4.666666666666667	0
ENST00000358296.10:protein_coding:ZNF100	1	14	4.666666666666667	0
ENST00000284551.10:protein_coding:TRIM11	2	14	4.666666666666666	0
ENST00000493030.6:protein_coding:TRIM11	2	14	4.666666666666666	0
ENST00000366699.3:protein_coding:TRIM11	2	14	4.666666666666666	0
ENST00000605806.1:snRNA:RF00003	6	73	4.665533812592636	0
ENST00000463926.3:misc_RNA:RN7SL43P	8	87	4.598913281421022	0
ENST00000582522.2:misc_RNA:RN7SL300P	8	87	4.598913281421022	0
ENST00000467883.3:misc_RNA:RN7SL128P	8	87	4.598913281421022	0
ENST00000479428.3:misc_RNA:RN7SL546P	8	87	4.598913281421022	0
ENST00000585237.2:misc_RNA:RN7SL296P	8	87	4.598913281421022	0
ENST00000365462.1:misc_RNA:RF00019	2	160	4.550607287449393	0
ENST00000646841.1:sense_overlapping:SOX2-OT	1	18	4.5	0
ENST00000357258.8:protein_coding:ZBTB20	1	9	4.5	0
ENST00000303657.9:protein_coding:RFX2	1	9	4.5	0
ENST00000476391.5:retained_intron:HDAC1	1	18	4.5	0
ENST00000453195.5:protein_coding:TRIM26	1	18	4.5	0
ENST00000405333.5:protein_coding:ODC1	1	9	4.5	0
ENST00000373207.1:protein_coding:ADAMTS14	1	9	4.5	0
ENST00000247470.9:protein_coding:PYCARD	1	9	4.5	0
ENST00000373548.7:protein_coding:HDAC1	1	18	4.5	0
ENST00000477624.1:retained_intron:TMA7	1	18	4.5	0
ENST00000447574.1:nonsense_mediated_decay:HSPB1	2	15	4.5	1
ENST00000561508.1:protein_coding:PYCARD	1	9	4.5	0
ENST00000597347.5:sense_overlapping:SOX2-OT	1	18	4.5	0
ENST00000490081.5:processed_transcript:HDAC1	1	18	4.5	0
ENST00000454678.6:protein_coding:TRIM26	1	18	4.5	0
ENST00000570269.2:3prime_overlapping_ncRNA:AC093010.3	1	9	4.5	0
ENST00000479126.1:retained_intron:TMA7	1	18	4.5	0
ENST00000520566.1:processed_pseudogene:AC027309.2	1	18	4.5	0
ENST00000469278.5:sense_overlapping:SOX2-OT	1	18	4.5	0
ENST00000480999.1:retained_intron:TRIM26	1	18	4.5	0
ENST00000644582.1:sense_overlapping:SOX2-OT	1	18	4.5	0
ENST00000438607.2:protein_coding:TMA7	1	18	4.5	0
ENST00000437089.5:protein_coding:TRIM26	1	18	4.5	0
ENST00000234111.8:protein_coding:ODC1	1	9	4.5	0
ENST00000373208.5:protein_coding:ADAMTS14	1	9	4.5	0
ENST00000482310.5:processed_transcript:HDAC1	1	18	4.5	0
ENST00000359161.7:protein_coding:RFX2	1	9	4.5	0
ENST00000460537.3:misc_RNA:RN7SL151P	3	48	4.483333333333333	0
ENST00000384446.1:snRNA:RNU1-67P	5	71	4.412698412698412	0
ENST00000410197.1:rRNA_pseudogene:RNA5SP36	3	14	4.4	2
ENST00000384499.1:snRNA:RNU1-13P	5	61	4.396520146520146	0
ENST00000360490.6:protein_coding:MME	2	26	4.333333333333334	0
ENST00000493237.5:protein_coding:MME	2	26	4.333333333333334	0
ENST00000481536.2:retained_intron:EFCC1	1	13	4.333333333333333	0
ENST00000617492.4:protein_coding:INTS2	1	26	4.333333333333333	0
ENST00000646954.1:protein_coding:INTS2	1	26	4.333333333333333	0
ENST00000640770.1:lincRNA:AC093326.2	1	13	4.333333333333333	0
ENST00000444766.7:protein_coding:INTS2	1	26	4.333333333333333	0
ENST00000251334.6:protein_coding:INTS2	1	26	4.333333333333333	0
ENST00000647009.1:protein_coding:INTS2	1	26	4.333333333333333	0
ENST00000646745.1:nonsense_mediated_decay:INTS2	1	26	4.333333333333333	0
ENST00000436022.2:protein_coding:EFCC1	1	13	4.333333333333333	0
ENST00000540627.5:protein_coding:KPNB1	1	30	4.285714285714286	0
ENST00000583013.1:protein_coding:KPNB1	1	30	4.285714285714286	0
ENST00000579901.5:processed_transcript:KPNB1	1	30	4.285714285714286	0
ENST00000578718.1:processed_transcript:KPNB1	1	30	4.285714285714286	0
ENST00000535458.6:protein_coding:KPNB1	1	30	4.285714285714286	0
ENST00000582097.5:protein_coding:KPNB1	1	30	4.285714285714286	0
ENST00000290158.8:protein_coding:KPNB1	1	30	4.285714285714286	0
ENST00000612832.4:protein_coding:ARHGAP21	2	17	4.25	0
ENST00000423113.5:protein_coding:ITGB1	1	17	4.25	0
ENST00000399173.5:protein_coding:FGR	1	17	4.25	0
ENST00000638156.1:nonsense_mediated_decay:ARHGAP21	2	17	4.25	0
ENST00000374004.5:protein_coding:FGR	1	17	4.25	0
ENST00000302278.7:protein_coding:ITGB1	1	17	4.25	0
ENST00000374003.7:protein_coding:FGR	1	17	4.25	0
ENST00000374005.7:protein_coding:FGR	1	17	4.25	0
ENST00000596032.1:processed_pseudogene:AC022149.1	1	17	4.25	0
ENST00000486374.5:retained_intron:ARHGAP21	2	17	4.25	0
ENST00000396432.6:protein_coding:ARHGAP21	2	17	4.25	0
ENST00000396033.6:protein_coding:ITGB1	1	17	4.25	0
ENST00000262675.11:protein_coding:TTC39A	2	26	4.243589743589744	0
ENST00000371750.9:protein_coding:TTC39A	2	26	4.243589743589744	0
ENST00000413473.6:protein_coding:TTC39A	2	26	4.243589743589744	0
ENST00000447632.6:protein_coding:TTC39A	2	26	4.243589743589744	0
ENST00000491451.3:misc_RNA:RN7SL242P	7	64	4.21982831410076	1
ENST00000445387.5:nonsense_mediated_decay:SETD2	1	21	4.2	0
ENST00000431180.5:nonsense_mediated_decay:SETD2	1	21	4.2	0
ENST00000525405.5:nonsense_mediated_decay:TAF6L	1	21	4.2	0
ENST00000412450.1:protein_coding:SETD2	1	21	4.2	0
ENST00000294168.7:protein_coding:TAF6L	1	21	4.2	0
ENST00000524976.5:retained_intron:TAF6L	1	21	4.2	0
ENST00000532915.1:retained_intron:TAF6L	1	21	4.2	0
ENST00000330022.11:nonsense_mediated_decay:SETD2	1	21	4.2	0
ENST00000529509.1:protein_coding:TAF6L	1	21	4.2	0
ENST00000409792.3:protein_coding:SETD2	1	21	4.2	0
ENST00000412936.6_PAR_Y:processed_pseudogene:AMD1P2	1	25	4.166666666666667	0
ENST00000368876.2:protein_coding:AMD1	1	25	4.166666666666667	0
ENST00000530004.5:protein_coding:TTC39A	1	25	4.166666666666667	0
ENST00000412936.6:processed_pseudogene:AMD1P2	1	25	4.166666666666667	0
ENST00000534098.1:processed_transcript:TTC39A	1	25	4.166666666666667	0
ENST00000612642.4:retained_intron:AMD1	1	25	4.166666666666667	0
ENST00000368877.9:protein_coding:AMD1	1	25	4.166666666666667	0
ENST00000368885.7:protein_coding:AMD1	1	25	4.166666666666667	0
ENST00000469617.3:misc_RNA:RN7SL795P	6	80	4.140089752009257	0
ENST00000581392.2:misc_RNA:RN7SL49P	6	80	4.140089752009257	0
ENST00000464971.1:misc_RNA:RN7SL308P	6	80	4.140089752009257	0
ENST00000355739.8:protein_coding:ERCC5	1	8	4.0	0
ENST00000475111.6:protein_coding:TMEM30A	1	16	4.0	0
ENST00000454752.3:sense_intronic:AL356966.1	1	8	4.0	0
ENST00000569275.1:protein_coding:SERTM2	1	4	4.0	4
ENST00000246549.2:protein_coding:FFAR2	1	8	4.0	0
ENST00000291572.12:protein_coding:AGPAT3	1	4	4.0	4
ENST00000530440.1:nonsense_mediated_decay:TALDO1	1	16	4.0	0
ENST00000528097.5:protein_coding:TALDO1	1	16	4.0	0
ENST00000384562.1:misc_RNA:RF00019	3	4	4.0	4
ENST00000556386.1:antisense:AL139020.1	1	12	4.0	0
ENST00000459124.2:snoRNA:SNORD11	1	4	4.0	4
ENST00000510663.6:protein_coding:SRP72	1	16	4.0	0
ENST00000378103.7:protein_coding:GBA2	1	12	4.0	0
ENST00000264211.12:protein_coding:EIF4G3	1	20	4.0	0
ENST00000374935.7:protein_coding:EIF4G3	1	20	4.0	0
ENST00000397464.5:protein_coding:UNKL	1	24	4.0	0
ENST00000452150.6:retained_intron:EPB41L2	1	12	4.0	0
ENST00000302096.4:protein_coding:LKAAEAR1	1	8	4.0	0
ENST00000564224.1:retained_intron:AL162231.4	1	12	4.0	0
ENST00000547644.6:antisense:AL139020.1	1	12	4.0	0
ENST00000620947.4:protein_coding:MCL1	2	11	4.0	0
ENST00000364369.1:misc_RNA:RF00019	2	4	4.0	4
ENST00000642900.1:protein_coding:SRP72	1	16	4.0	0
ENST00000262919.9:protein_coding:ATRN	2	8	4.0	0
ENST00000357447.6:protein_coding:FRMD4A	1	12	4.0	0
ENST00000259631.4:protein_coding:CCL27	1	12	4.0	0
ENST00000378094.4:protein_coding:GBA2	1	12	4.0	0
ENST00000391017.1:misc_RNA:RF00019	3	4	4.0	4
ENST00000342756.10:protein_coding:SRP72	1	16	4.0	0
ENST00000369026.2:protein_coding:MCL1	2	11	4.0	0
ENST00000528070.5:nonsense_mediated_decay:TALDO1	1	16	4.0	0
ENST00000381588.8:protein_coding:RNF6	1	12	4.0	0
ENST00000377533.7:protein_coding:SCRIB	1	12	4.0	0
ENST00000346166.7:protein_coding:RNF6	1	12	4.0	0
ENST00000333172.10:protein_coding:TAS1R1	2	12	4.0	0
ENST00000351136.7:protein_coding:TAS1R1	2	12	4.0	0
ENST00000602326.5:protein_coding:EIF4G3	1	20	4.0	0
ENST00000400422.6:protein_coding:EIF4G3	1	20	4.0	0
ENST00000363549.1:misc_RNA:RF00019	4	4	4.0	4
ENST00000308906.6:protein_coding:LKAAEAR1	1	8	4.0	0
ENST00000446916.2:protein_coding:ATRN	2	8	4.0	0
ENST00000599180.2:protein_coding:FFAR2	1	8	4.0	0
ENST00000475325.1:retained_intron:FRMD4A	1	12	4.0	0
ENST00000489025.1:processed_transcript:GBA2	1	12	4.0	0
ENST00000319006.7:protein_coding:TALDO1	1	16	4.0	0
ENST00000518161.1:protein_coding:TMEM30A	1	16	4.0	0
ENST00000504757.2:protein_coding:SRP72	1	16	4.0	0
ENST00000553445.5:antisense:AL139020.1	1	12	4.0	0
ENST00000370050.9:protein_coding:TMEM30A	1	16	4.0	0
ENST00000541790.3:protein_coding:HIST1H2BG	1	4	4.0	4
ENST00000320476.7:protein_coding:SCRIB	1	12	4.0	0
ENST00000381570.7:protein_coding:RNF6	1	12	4.0	0
ENST00000389221.8:protein_coding:UNKL	1	24	4.0	0
ENST00000356994.6:protein_coding:SCRIB	1	12	4.0	0
ENST00000634879.1:protein_coding:EIF4G3	1	20	4.0	0
ENST00000495956.2:protein_coding:FRMD4A	1	12	4.0	0
ENST00000411823.5:protein_coding:TAS1R1	2	12	4.0	0
ENST00000535557.5:protein_coding:ERCC5	1	8	4.0	0
ENST00000281928.8:protein_coding:MED13L	1	8	4.0	0
ENST00000230461.10:protein_coding:TMEM30A	1	16	4.0	0
ENST00000364596.1:misc_RNA:RF00019	4	28	3.916666666666667	2
ENST00000534472.5:retained_intron:STT3A	2	27	3.8571428571428568	0
ENST00000526213.5:retained_intron:STT3A	2	27	3.8571428571428568	0
ENST00000527456.1:processed_transcript:STT3A	2	27	3.8571428571428568	0
ENST00000644067.1:protein_coding:BPTF	2	32	3.855072463768116	0
ENST00000342579.8:protein_coding:BPTF	2	32	3.855072463768116	0
ENST00000602712.2:retained_intron:MARCH8	1	19	3.8	0
ENST00000469076.5:nonsense_mediated_decay:PQLC2	1	19	3.8	0
ENST00000375153.7:protein_coding:PQLC2	1	19	3.8	0
ENST00000375155.7:protein_coding:PQLC2	1	19	3.8	0
ENST00000453980.3:protein_coding:MARCH8	1	19	3.8	0
ENST00000400548.6:protein_coding:PQLC2	1	19	3.8	0
ENST00000497827.1:nonsense_mediated_decay:PQLC2	1	19	3.8	0
ENST00000395769.6:protein_coding:MARCH8	1	19	3.8	0
ENST00000319836.7:protein_coding:MARCH8	1	19	3.8	0
ENST00000453424.6:protein_coding:MARCH8	1	19	3.8	0
ENST00000649817.1:protein_coding:KAT6A	2	15	3.75	0
ENST00000396930.4:protein_coding:KAT6A	2	15	3.75	0
ENST00000393544.2:processed_transcript:ATF4P4	1	15	3.75	0
ENST00000406337.6:protein_coding:KAT6A	2	15	3.75	0
ENST00000614999.4:protein_coding:NBPF14	1	15	3.75	0
ENST00000619423.4:protein_coding:NBPF14	1	15	3.75	0
ENST00000583866.8:protein_coding:NBPF10	1	15	3.75	0
ENST00000585855.2:nonsense_mediated_decay:TCF3	3	30	3.75	0
ENST00000396680.2:protein_coding:ATF4	1	15	3.75	0
ENST00000617010.2:protein_coding:NBPF10	1	15	3.75	0
ENST00000337304.2:protein_coding:ATF4	1	15	3.75	0
ENST00000404241.6:protein_coding:ATF4	1	15	3.75	0
ENST00000265713.7:protein_coding:KAT6A	2	15	3.75	0
ENST00000646439.1:protein_coding:ABCC4	2	38	3.666666666666667	0
ENST00000380176.7:processed_transcript:PDLIM5	1	22	3.6666666666666665	0
ENST00000542407.5:protein_coding:PDLIM5	1	22	3.6666666666666665	0
ENST00000317968.8:protein_coding:PDLIM5	1	22	3.6666666666666665	0
ENST00000539594.5:protein_coding:ESRRA	1	11	3.6666666666666665	0
ENST00000514743.5:protein_coding:PDLIM5	1	22	3.6666666666666665	0
ENST00000437932.5:protein_coding:PDLIM5	1	22	3.6666666666666665	0
ENST00000000442.10:protein_coding:ESRRA	1	11	3.6666666666666665	0
ENST00000615540.4:protein_coding:PDLIM5	1	22	3.6666666666666665	0
ENST00000406310.5:protein_coding:ESRRA	1	11	3.6666666666666665	0
ENST00000590436.5:protein_coding:TCF3	2	29	3.625	0
ENST00000344749.9:protein_coding:TCF3	2	29	3.625	0
ENST00000585731.5:protein_coding:TCF3	2	29	3.625	0
ENST00000588136.5:protein_coding:TCF3	2	29	3.625	0
ENST00000590684.5:protein_coding:TCF3	2	29	3.625	0
ENST00000592395.5:nonsense_mediated_decay:TCF3	2	29	3.625	0
ENST00000453954.6:protein_coding:TCF3	2	29	3.625	0
ENST00000326685.11:protein_coding:ABLIM3	2	18	3.6	0
ENST00000543440.6:protein_coding:POU2F3	1	18	3.6	0
ENST00000506113.5:protein_coding:ABLIM3	2	18	3.6	0
ENST00000532663.1:protein_coding:POU2F3	1	18	3.6	0
ENST00000504238.5:protein_coding:ABLIM3	2	18	3.6	0
ENST00000533620.5:nonsense_mediated_decay:POU2F3	1	18	3.6	0
ENST00000515171.5:nonsense_mediated_decay:ABLIM3	2	18	3.6	0
ENST00000532638.1:retained_intron:POU2F3	1	18	3.6	0
ENST00000309868.11:protein_coding:ABLIM3	2	18	3.6	0
ENST00000260264.8:protein_coding:POU2F3	1	18	3.6	0
ENST00000568327.5:nonsense_mediated_decay:AP1G1	2	25	3.571428571428571	0
ENST00000566179.1:nonsense_mediated_decay:AP1G1	2	25	3.571428571428571	0
ENST00000484759.3:misc_RNA:RN7SL236P	2	25	3.571428571428571	0
ENST00000463999.3:misc_RNA:RN7SL515P	2	25	3.571428571428571	0
ENST00000363294.1:misc_RNA:RF00019	15	20	3.532575757575758	0
ENST00000481970.2:protein_coding:ACAD11	1	21	3.5	0
ENST00000264990.10:protein_coding:ACAD11	1	21	3.5	0
ENST00000245503.9:protein_coding:MYH2	1	14	3.5	0
ENST00000397183.6:protein_coding:MYH2	1	14	3.5	0
ENST00000362074.7:protein_coding:NOTCH2NLA	1	14	3.5	0
ENST00000578207.5:protein_coding:NOTCH2NLA	1	14	3.5	0
ENST00000471702.2:nonsense_mediated_decay:NPHP3-ACAD11	1	21	3.5	0
ENST00000463328.5:retained_intron:TRA2B	2	28	3.5	0
ENST00000469042.5:retained_intron:ACAD11	1	21	3.5	0
ENST00000610727.1:protein_coding:PRKCQ	1	14	3.5	0
ENST00000448722.1:processed_pseudogene:HSPB1P2	1	14	3.5	0
ENST00000594295.5:protein_coding:ZNF841	1	14	3.5	0
ENST00000485198.5:nonsense_mediated_decay:ACAD11	1	21	3.5	0
ENST00000487615.5:retained_intron:TRA2B	2	28	3.5	0
ENST00000397176.6:protein_coding:PRKCQ	1	14	3.5	0
ENST00000263125.9:protein_coding:PRKCQ	1	14	3.5	0
ENST00000389534.8:protein_coding:ZNF841	1	14	3.5	0
ENST00000382191.4:protein_coding:TRA2B	2	28	3.5	0
ENST00000365394.1:rRNA_pseudogene:RNA5SP77	4	4	3.5	3
ENST00000429938.1:protein_coding:HSPB1	1	14	3.5	0
ENST00000532183.6:protein_coding:MYH2	1	14	3.5	0
ENST00000238738.8:protein_coding:RHOQ	1	7	3.5	0
ENST00000554988.1:antisense:AL355075.4	2	6	3.5	1
ENST00000539722.5:protein_coding:PRKCQ	1	14	3.5	0
ENST00000595599.1:retained_intron:ZNF841	1	14	3.5	0
ENST00000594440.5:protein_coding:ZNF841	1	14	3.5	0
ENST00000622564.4:protein_coding:MYH2	1	14	3.5	0
ENST00000248553.6:protein_coding:HSPB1	1	14	3.5	0
ENST00000492417.5:retained_intron:TRA2B	2	28	3.5	0
ENST00000602566.5:protein_coding:NOTCH2	1	14	3.5	0
ENST00000456380.5:nonsense_mediated_decay:TRA2B	2	28	3.5	0
ENST00000432183.5:nonsense_mediated_decay:RHOQ	1	7	3.5	0
ENST00000394670.8:protein_coding:ZNF207	2	5	3.5	2
ENST00000578189.1:protein_coding:NBPF19	1	14	3.5	0
ENST00000496418.5:retained_intron:ACAD11	1	21	3.5	0
ENST00000465245.1:processed_transcript:TRA2B	2	28	3.5	0
ENST00000259043.11:protein_coding:TRA2B	2	28	3.5	0
ENST00000383975.1:snRNA:RNU1-11P	5	49	3.4734432234432235	0
ENST00000384511.1:misc_RNA:RF00019	10	16	3.428872476230221	2
ENST00000473653.1:retained_intron:PER3	2	24	3.4285714285714284	0
ENST00000361923.2:protein_coding:PER3	2	24	3.4285714285714284	0
ENST00000602883.1:retained_intron:PER3	2	24	3.4285714285714284	0
ENST00000377532.7:protein_coding:PER3	2	24	3.4285714285714284	0
ENST00000614998.4:protein_coding:PER3	2	24	3.4285714285714284	0
ENST00000377541.5:protein_coding:PER3	2	24	3.4285714285714284	0
ENST00000613533.4:protein_coding:PER3	2	24	3.4285714285714284	0
ENST00000378073.5:protein_coding:MEGF8	1	17	3.4	0
ENST00000599787.1:retained_intron:MEGF8	1	17	3.4	0
ENST00000533573.5:processed_transcript:NPEPPS	1	17	3.4	0
ENST00000322157.8:protein_coding:NPEPPS	1	17	3.4	0
ENST00000593647.1:protein_coding:MEGF8	1	17	3.4	0
ENST00000562139.1:retained_intron:STARD9	1	17	3.4	0
ENST00000334370.8:protein_coding:MEGF8	1	17	3.4	0
ENST00000569419.1:protein_coding:STARD9	1	17	3.4	0
ENST00000251268.10:protein_coding:MEGF8	1	17	3.4	0
ENST00000508792.5:protein_coding:KIF20A	1	20	3.3333333333333335	0
ENST00000464288.5:processed_transcript:BCL7B	1	10	3.3333333333333335	0
ENST00000379419.8:protein_coding:PDE7A	1	10	3.3333333333333335	0
ENST00000504621.1:protein_coding:KIF20A	1	20	3.3333333333333335	0
ENST00000396642.7:protein_coding:PDE7A	1	10	3.3333333333333335	0
ENST00000424123.7:protein_coding:BPTF	1	20	3.3333333333333335	0
ENST00000394894.7:protein_coding:KIF20A	1	20	3.3333333333333335	0
ENST00000401827.7:protein_coding:PDE7A	1	10	3.3333333333333335	0
ENST00000463858.5:processed_transcript:BCL7B	1	10	3.3333333333333335	0
ENST00000384528.1:misc_RNA:RF00019	6	6	3.3333333333333335	2
ENST00000503417.1:retained_intron:KIF20A	1	20	3.3333333333333335	0
ENST00000511638.5:retained_intron:KIF20A	1	20	3.3333333333333335	0
ENST00000482231.5:processed_transcript:BCL7B	1	10	3.3333333333333335	0
ENST00000513276.5:protein_coding:KIF20A	1	20	3.3333333333333335	0
ENST00000481010.6:nonsense_mediated_decay:AREL1	1	23	3.2857142857142856	0
ENST00000557401.5:processed_transcript:AREL1	1	23	3.2857142857142856	0
ENST00000556202.5:protein_coding:AREL1	1	23	3.2857142857142856	0
ENST00000469797.5:retained_intron:AREL1	1	23	3.2857142857142856	0
ENST00000356357.8:protein_coding:AREL1	1	23	3.2857142857142856	0
ENST00000556327.5:retained_intron:AREL1	1	23	3.2857142857142856	0
ENST00000555330.5:nonsense_mediated_decay:AREL1	1	23	3.2857142857142856	0
ENST00000329101.8:protein_coding:NFATC1	1	13	3.25	0
ENST00000592223.5:protein_coding:NFATC1	1	13	3.25	0
ENST00000586434.1:protein_coding:NFATC1	1	13	3.25	0
ENST00000318065.9:protein_coding:NFATC1	1	13	3.25	0
ENST00000384563.1:misc_RNA:RF00019	2	10	3.25	3
ENST00000532968.1:protein_coding:RBM4	4	52	3.239766081871345	0
ENST00000409406.1:protein_coding:RBM4	4	52	3.239766081871345	0
ENST00000408993.6:protein_coding:RBM4	4	52	3.239766081871345	0
ENST00000578778.5:protein_coding:RBM4	4	52	3.239766081871345	0
ENST00000396053.9:protein_coding:RBM4	4	52	3.239766081871345	0
ENST00000483858.5:protein_coding:RBM4	4	52	3.239766081871345	0
ENST00000530235.1:protein_coding:RBM4	4	52	3.239766081871345	0
ENST00000421355.1:nonsense_mediated_decay:RBM14-RBM4	4	52	3.239766081871345	0
ENST00000398692.8:protein_coding:RBM4	4	52	3.239766081871345	0
ENST00000510173.6:protein_coding:RBM4	4	52	3.239766081871345	0
ENST00000506523.6:protein_coding:RBM4	4	52	3.239766081871345	0
ENST00000310092.11:protein_coding:RBM4	4	52	3.239766081871345	0
ENST00000270625.6:protein_coding:RPS11	2	31	3.2272727272727275	0
ENST00000488441.2:processed_pseudogene:RPS11P5	2	31	3.2272727272727275	0
ENST00000596873.1:protein_coding:RPS11	2	31	3.2272727272727275	0
ENST00000599561.1:protein_coding:RPS11	2	31	3.2272727272727275	0
ENST00000602252.5:retained_intron:RPS11	2	31	3.2272727272727275	0
ENST00000594493.1:protein_coding:RPS11	2	31	3.2272727272727275	0
ENST00000601216.1:retained_intron:RPS11	2	31	3.2272727272727275	0
ENST00000601306.1:nonsense_mediated_decay:RPS11	2	31	3.2272727272727275	0
ENST00000363867.1:misc_RNA:RF00019	4	8	3.2	2
ENST00000502560.5:protein_coding:LMAN2	2	16	3.2	0
ENST00000445183.5:nonsense_mediated_decay:MIGA2	1	16	3.2	0
ENST00000439290.5:nonsense_mediated_decay:MIGA2	1	16	3.2	0
ENST00000303127.11:protein_coding:LMAN2	2	16	3.2	0
ENST00000427476.4:protein_coding:CYTH2	1	16	3.2	0
ENST00000514458.5:protein_coding:LMAN2	2	16	3.2	0
ENST00000450073.1:protein_coding:MIGA2	1	16	3.2	0
ENST00000515209.5:protein_coding:LMAN2	2	16	3.2	0
ENST00000474534.1:processed_transcript:MIGA2	1	16	3.2	0
ENST00000358369.8:protein_coding:MIGA2	1	16	3.2	0
ENST00000452733.6:protein_coding:CYTH2	1	16	3.2	0
ENST00000493260.5:retained_intron:CYTH2	1	16	3.2	0
ENST00000641098.1:protein_coding:CYTH2	1	16	3.2	0
ENST00000504071.1:retained_intron:LMAN2	2	16	3.2	0
ENST00000391881.7:nonsense_mediated_decay:CYTH2	1	16	3.2	0
ENST00000563079.1:lincRNA:LINC02533	2	35	3.1833333333333336	0
ENST00000556378.5:retained_intron:NGDN	2	35	3.1833333333333336	0
ENST00000269856.4:protein_coding:FEM1A	2	35	3.1833333333333336	0
ENST00000215832.10:protein_coding:MAPK1	2	35	3.1833333333333336	0
ENST00000578195.6:transcribed_unprocessed_pseudogene:SUZ12P1	1	19	3.1666666666666665	0
ENST00000322652.9:protein_coding:SUZ12	1	19	3.1666666666666665	0
ENST00000580398.1:protein_coding:SUZ12	1	19	3.1666666666666665	0
ENST00000582557.5:processed_transcript:SUZ12P1	1	19	3.1666666666666665	0
ENST00000497969.6:processed_transcript:SUZ12P1	1	19	3.1666666666666665	0
ENST00000579526.5:processed_transcript:SUZ12P1	1	19	3.1666666666666665	0
ENST00000365063.1:misc_RNA:RF00019	2	119	3.1565040650406506	0
ENST00000384541.1:misc_RNA:RF00019	2	119	3.1565040650406506	0
ENST00000509330.5:protein_coding:PHF3	2	22	3.142857142857143	0
ENST00000564900.1:protein_coding:ARMC5	2	22	3.142857142857143	0
ENST00000481385.6:protein_coding:PHF3	2	22	3.142857142857143	0
ENST00000262043.7:protein_coding:PHF3	2	22	3.142857142857143	0
ENST00000538189.5:protein_coding:ARMC5	2	22	3.142857142857143	0
ENST00000509876.5:nonsense_mediated_decay:PHF3	2	22	3.142857142857143	0
ENST00000393387.5:protein_coding:PHF3	2	22	3.142857142857143	0
ENST00000457010.6:protein_coding:ARMC5	2	22	3.142857142857143	0
ENST00000494284.6:protein_coding:PHF3	2	22	3.142857142857143	0
ENST00000564514.2:nonsense_mediated_decay:ARMC5	2	22	3.142857142857143	0
ENST00000506783.5:protein_coding:PHF3	2	22	3.142857142857143	0
ENST00000563544.5:protein_coding:ARMC5	2	22	3.142857142857143	0
ENST00000408912.7:protein_coding:ARMC5	2	22	3.142857142857143	0
ENST00000268314.8:protein_coding:ARMC5	2	22	3.142857142857143	0
ENST00000365138.1:misc_RNA:RF00019	4	4	3.04	3
ENST00000459274.1:snRNA:RNU1-88P	4	43	3.011904761904762	0
ENST00000296932.12:protein_coding:ADGRG6	6	12	3.0	0
ENST00000591795.1:retained_intron:DENND1C	1	18	3.0	0
ENST00000511807.1:processed_transcript:UBE2B	1	18	3.0	0
ENST00000493000.5:processed_transcript:FYB2	1	9	3.0	0
ENST00000329021.9:protein_coding:NFAM1	1	6	3.0	0
ENST00000589857.1:processed_transcript:ZNF540	1	9	3.0	0
ENST00000300278.8:protein_coding:SON	1	15	3.0	0
ENST00000503087.1:protein_coding:TGFBI	1	18	3.0	0
ENST00000417497.5:antisense:TTC28-AS1	1	12	3.0	0
ENST00000311672.9:protein_coding:UQCRH	1	15	3.0	0
ENST00000290271.6:protein_coding:STC1	1	3	3.0	3
ENST00000294517.10:protein_coding:AZIN2	1	6	3.0	0
ENST00000355469.4:nonsense_mediated_decay:NFAM1	1	6	3.0	0
ENST00000524767.5:protein_coding:EMSY	2	27	3.0	0
ENST00000550823.1:retained_intron:KRT77	1	12	3.0	0
ENST00000525038.5:protein_coding:EMSY	2	27	3.0	0
ENST00000590818.5:retained_intron:DENND1C	1	18	3.0	0
ENST00000618395.4:protein_coding:COL5A1	1	6	3.0	0
ENST00000436227.5:protein_coding:SON	1	15	3.0	0
ENST00000506787.5:protein_coding:UBE2B	1	18	3.0	0
ENST00000590782.6:protein_coding:PPL	1	12	3.0	0
ENST00000589117.5:protein_coding:ZNF540	1	9	3.0	0
ENST00000371817.7:protein_coding:COL5A1	1	6	3.0	0
ENST00000508076.5:protein_coding:TGFBI	1	18	3.0	0
ENST00000586807.5:nonsense_mediated_decay:NARS	1	12	3.0	0
ENST00000521476.5:protein_coding:RPL26L1	2	3	3.0	3
ENST00000459041.1:misc_RNA:RF00019	2	3	3.0	3
ENST00000587220.5:processed_transcript:ZNF540	1	9	3.0	0
ENST00000590867.5:nonsense_mediated_decay:DENND1C	1	18	3.0	0
ENST00000558801.1:processed_transcript:DNM1P51	1	3	3.0	3
ENST00000484327.1:processed_transcript:FYB2	1	9	3.0	0
ENST00000478635.5:processed_transcript:AZIN2	1	6	3.0	0
ENST00000442011.6:protein_coding:TGFBI	1	18	3.0	0
ENST00000428584.5:antisense:TTC28-AS1	1	12	3.0	0
ENST00000489056.5:nonsense_mediated_decay:UQCRH	1	15	3.0	0
ENST00000395761.3:protein_coding:CXCL1	3	3	3.0	3
ENST00000507018.5:nonsense_mediated_decay:TGFBI	1	18	3.0	0
ENST00000510021.5:nonsense_mediated_decay:UBE2B	1	18	3.0	0
ENST00000529032.5:protein_coding:EMSY	2	27	3.0	0
ENST00000516192.1:rRNA_pseudogene:RNA5SP303	1	3	3.0	3
ENST00000532719.1:protein_coding:EMSY	2	27	3.0	0
ENST00000345988.6:protein_coding:PPL	1	12	3.0	0
ENST00000506699.5:retained_intron:TGFBI	1	18	3.0	0
ENST00000381480.6:protein_coding:DENND1C	1	18	3.0	0
ENST00000384111.1:snoRNA:SNORA5A	1	3	3.0	3
ENST00000607355.2:protein_coding:HIST2H2AA4	2	6	3.0	0
ENST00000524490.5:protein_coding:EMSY	2	27	3.0	0
ENST00000507277.1:protein_coding:UBE2B	1	18	3.0	0
ENST00000334736.7:protein_coding:EMSY	2	27	3.0	0
ENST00000344008.5:protein_coding:CASZ1	1	6	3.0	0
ENST00000473385.1:processed_transcript:TRAF5	2	3	3.0	3
ENST00000265339.6:protein_coding:UBE2B	1	18	3.0	0
ENST00000363538.1:rRNA_pseudogene:RNA5SP74	3	3	3.0	3
ENST00000316836.4:protein_coding:PNMA1	1	3	3.0	3
ENST00000454741.5:antisense:TTC28-AS1	1	12	3.0	0
ENST00000378116.8:protein_coding:FAM171A1	1	3	3.0	3
ENST00000376663.7:protein_coding:BMI1	1	3	3.0	3
ENST00000356577.8:protein_coding:SON	1	15	3.0	0
ENST00000590444.5:retained_intron:DENND1C	1	18	3.0	0
ENST00000327134.7:protein_coding:PAK2	1	3	3.0	3
ENST00000504431.1:retained_intron:UBE2B	1	18	3.0	0
ENST00000531641.1:retained_intron:EMSY	2	27	3.0	0
ENST00000486951.1:retained_intron:UQCRH	1	15	3.0	0
ENST00000343433.6:protein_coding:FYB2	1	9	3.0	0
ENST00000483273.2:protein_coding:UQCRHL	1	15	3.0	0
ENST00000543576.5:protein_coding:DENND1C	1	18	3.0	0
ENST00000256854.9:protein_coding:NARS	1	12	3.0	0
ENST00000589314.1:retained_intron:NARS	1	12	3.0	0
ENST00000230173.10:protein_coding:ADGRG6	6	12	3.0	0
ENST00000621707.1:lincRNA:AJ011932.1	3	3	3.0	3
ENST00000367608.6:protein_coding:ADGRG6	6	12	3.0	0
ENST00000527700.5:retained_intron:DENND5A	3	3	3.0	3
ENST00000592772.1:protein_coding:PPL	1	12	3.0	0
ENST00000504411.1:retained_intron:TGFBI	1	18	3.0	0
ENST00000621046.2:sense_intronic:AC006504.8	1	3	3.0	3
ENST00000369159.2:protein_coding:HIST2H2AA3	2	6	3.0	0
ENST00000558610.5:protein_coding:IVD	1	12	3.0	0
ENST00000496387.5:nonsense_mediated_decay:UQCRH	1	15	3.0	0
ENST00000455528.5:nonsense_mediated_decay:SON	1	15	3.0	0
ENST00000377022.7:protein_coding:CASZ1	1	6	3.0	0
ENST00000381679.8:protein_coding:SON	1	15	3.0	0
ENST00000525919.5:protein_coding:EMSY	2	27	3.0	0
ENST00000367609.7:protein_coding:ADGRG6	6	12	3.0	0
ENST00000433211.6:protein_coding:CTNNA3	1	3	3.0	3
ENST00000433317.1:antisense:TTC28-AS1	1	12	3.0	0
ENST00000533248.5:protein_coding:EMSY	2	27	3.0	0
ENST00000545683.1:protein_coding:HIST2H2BF	3	20	2.982417582417582	0
ENST00000469483.1:processed_transcript:HIST2H2BF	3	20	2.982417582417582	0
ENST00000369167.2:protein_coding:HIST2H2BF	3	20	2.982417582417582	0
ENST00000614066.4:protein_coding:TULP1	2	29	2.950310559006211	0
ENST00000322263.8:protein_coding:TULP1	2	29	2.950310559006211	0
ENST00000428978.1:protein_coding:TULP1	2	29	2.950310559006211	0
ENST00000448446.2:retained_intron:TULP1	2	29	2.950310559006211	0
ENST00000229771.10:protein_coding:TULP1	2	29	2.950310559006211	0
ENST00000364622.1:rRNA_pseudogene:RNA5SP78	2	12	2.9166666666666665	0
ENST00000414162.5:protein_coding:AZI2	1	23	2.875	0
ENST00000479665.5:protein_coding:AZI2	1	23	2.875	0
ENST00000420543.6:protein_coding:AZI2	1	23	2.875	0
ENST00000457172.5:protein_coding:AZI2	1	23	2.875	0
ENST00000295748.7:processed_transcript:AZI2	1	23	2.875	0
ENST00000415852.1:protein_coding:AZI2	1	23	2.875	0
ENST00000463512.5:retained_intron:AZI2	1	23	2.875	0
ENST00000334100.10:protein_coding:AZI2	1	23	2.875	0
ENST00000412217.1:protein_coding:PAPOLG	1	17	2.8333333333333335	0
ENST00000496283.5:retained_intron:PAPOLG	1	17	2.8333333333333335	0
ENST00000443878.1:protein_coding:RAB5A	1	17	2.8333333333333335	0
ENST00000453839.5:nonsense_mediated_decay:PAPOLG	1	17	2.8333333333333335	0
ENST00000367589.3:protein_coding:XPR1	1	17	2.8333333333333335	0
ENST00000238714.7:protein_coding:PAPOLG	1	17	2.8333333333333335	0
ENST00000273047.8:protein_coding:RAB5A	1	17	2.8333333333333335	0
ENST00000414060.5:nonsense_mediated_decay:PAPOLG	1	17	2.8333333333333335	0
ENST00000367590.8:protein_coding:XPR1	1	17	2.8333333333333335	0
ENST00000453168.5:processed_transcript:STT3B	1	17	2.8333333333333335	0
ENST00000470208.1:retained_intron:PAPOLG	1	17	2.8333333333333335	0
ENST00000356950.1:protein_coding:HIST1H2BK	3	17	2.832417582417582	0
ENST00000430394.1:processed_transcript:HIST2H2BA	2	18	2.8285714285714283	0
ENST00000609585.1:processed_transcript:HIST2H2BB	2	18	2.8285714285714283	0
ENST00000637812.1:protein_coding:FAM193A	2	23	2.8088235294117645	0
ENST00000505311.5:protein_coding:FAM193A	2	23	2.8088235294117645	0
ENST00000513898.5:nonsense_mediated_decay:FAM193A	2	23	2.8088235294117645	0
ENST00000382839.7:protein_coding:FAM193A	2	23	2.8088235294117645	0
ENST00000502458.5:protein_coding:FAM193A	2	23	2.8088235294117645	0
ENST00000512465.5:nonsense_mediated_decay:FAM193A	2	23	2.8088235294117645	0
ENST00000545951.5:protein_coding:FAM193A	2	23	2.8088235294117645	0
ENST00000324666.9:protein_coding:FAM193A	2	23	2.8088235294117645	0
ENST00000467918.5:processed_transcript:GBA	1	14	2.8	0
ENST00000355638.8:nonsense_mediated_decay:ADAM11	1	14	2.8	0
ENST00000487486.5:retained_intron:ASCC2	1	14	2.8	0
ENST00000588363.1:retained_intron:ADAM11	1	14	2.8	0
ENST00000200557.10:protein_coding:ADAM11	1	14	2.8	0
ENST00000535346.5:protein_coding:ADAM11	1	14	2.8	0
ENST00000327247.9:protein_coding:GBA	1	14	2.8	0
ENST00000397771.6:protein_coding:ASCC2	1	14	2.8	0
ENST00000493842.5:processed_transcript:GBA	1	14	2.8	0
ENST00000587773.1:nonsense_mediated_decay:ADAM11	1	14	2.8	0
ENST00000428024.3:protein_coding:GBA	1	14	2.8	0
ENST00000307790.7:protein_coding:ASCC2	1	14	2.8	0
ENST00000542393.5:protein_coding:ASCC2	1	14	2.8	0
ENST00000458594.5:nonsense_mediated_decay:ASCC2	1	14	2.8	0
ENST00000473570.5:processed_transcript:GBA	1	14	2.8	0
ENST00000649180.1:rRNA_pseudogene:AC011994.1	3	14	2.761111111111111	0
ENST00000365378.1:rRNA:RNA5SP85	3	14	2.761111111111111	0
ENST00000354900.7:protein_coding:LSR	2	22	2.75	0
ENST00000355346.8:protein_coding:ITGB1BP1	1	11	2.75	0
ENST00000463190.1:retained_intron:ITGB1BP1	1	11	2.75	0
ENST00000347609.8:protein_coding:LSR	2	22	2.75	0
ENST00000602122.5:protein_coding:LSR	2	22	2.75	0
ENST00000360798.7:protein_coding:LSR	2	22	2.75	0
ENST00000238091.8:protein_coding:ITGB1BP1	1	11	2.75	0
ENST00000605618.5:protein_coding:LSR	2	22	2.75	0
ENST00000581467.1:retained_intron:TIMM21	1	11	2.75	0
ENST00000464228.5:nonsense_mediated_decay:ITGB1BP1	1	11	2.75	0
ENST00000621372.4:protein_coding:LSR	2	22	2.75	0
ENST00000361790.7:protein_coding:LSR	2	22	2.75	0
ENST00000363617.1:rRNA_pseudogene:RNA5SP322	1	11	2.75	0
ENST00000427250.5:protein_coding:LSR	2	22	2.75	0
ENST00000357654.8:protein_coding:BRCA1	1	19	2.7142857142857144	0
ENST00000354071.7:protein_coding:BRCA1	1	19	2.7142857142857144	0
ENST00000461221.5:nonsense_mediated_decay:BRCA1	1	19	2.7142857142857144	0
ENST00000461574.1:protein_coding:BRCA1	1	19	2.7142857142857144	0
ENST00000493795.5:protein_coding:BRCA1	1	19	2.7142857142857144	0
ENST00000471181.7:protein_coding:BRCA1	1	19	2.7142857142857144	0
ENST00000644379.1:protein_coding:BRCA1	1	19	2.7142857142857144	0
ENST00000599962.1:protein_coding:H2BFS	2	15	2.6785714285714284	0
ENST00000464664.3:protein_coding:H2BFS	2	15	2.6785714285714284	0
ENST00000250113.11:protein_coding:FXR2	2	8	2.666666666666667	0
ENST00000573957.1:retained_intron:FXR2	2	8	2.666666666666667	0
ENST00000574490.1:retained_intron:FXR2	2	8	2.666666666666667	0
ENST00000495076.5:nonsense_mediated_decay:MICAL3	1	16	2.6666666666666665	0
ENST00000307403.6:nonsense_mediated_decay:RBM33	1	8	2.6666666666666665	0
ENST00000577741.2:retained_intron:RPL19	1	16	2.6666666666666665	0
ENST00000542700.6:processed_transcript:CHMP4A	1	8	2.6666666666666665	0
ENST00000319977.8:protein_coding:C17orf53	1	8	2.6666666666666665	0
ENST00000433627.9:protein_coding:LSM14A	1	16	2.6666666666666665	0
ENST00000400561.6:protein_coding:MICAL3	1	16	2.6666666666666665	0
ENST00000404283.9:protein_coding:KIF1A	1	24	2.6666666666666665	0
ENST00000544216.7:protein_coding:LSM14A	1	16	2.6666666666666665	0
ENST00000648129.1:protein_coding:KIF1A	1	24	2.6666666666666665	0
ENST00000540746.6:protein_coding:LSM14A	1	16	2.6666666666666665	0
ENST00000588582.3:retained_intron:LSM14A	1	16	2.6666666666666665	0
ENST00000392761.3:protein_coding:RBM33	1	8	2.6666666666666665	0
ENST00000579260.5:protein_coding:RPL19	1	16	2.6666666666666665	0
ENST00000586157.2:protein_coding:LSM14A	1	16	2.6666666666666665	0
ENST00000578905.1:retained_intron:MICAL3	1	16	2.6666666666666665	0
ENST00000528804.1:retained_intron:AL096870.2	1	8	2.6666666666666665	0
ENST00000585199.1:retained_intron:RPL19	1	16	2.6666666666666665	0
ENST00000450182.1:processed_pseudogene:AC245052.3	1	16	2.6666666666666665	0
ENST00000383094.7:protein_coding:MICAL3	1	16	2.6666666666666665	0
ENST00000377604.7:protein_coding:RBM10	1	24	2.6666666666666665	0
ENST00000582193.5:protein_coding:RPL19	1	16	2.6666666666666665	0
ENST00000441493.6:protein_coding:MICAL3	1	16	2.6666666666666665	0
ENST00000225430.9:protein_coding:RPL19	1	16	2.6666666666666665	0
ENST00000245382.6:protein_coding:C17orf53	1	8	2.6666666666666665	0
ENST00000579374.5:protein_coding:RPL19	1	16	2.6666666666666665	0
ENST00000650130.1:protein_coding:KIF1A	1	24	2.6666666666666665	0
ENST00000531158.1:processed_transcript:CHMP4A	1	8	2.6666666666666665	0
ENST00000329236.8:protein_coding:RBM10	1	24	2.6666666666666665	0
ENST00000498729.8:protein_coding:KIF1A	1	24	2.6666666666666665	0
ENST00000414725.6:protein_coding:MICAL3	1	16	2.6666666666666665	0
ENST00000585683.5:protein_coding:C17orf53	1	8	2.6666666666666665	0
ENST00000472694.1:retained_intron:HBA1	4	18	2.6250000000000004	0
ENST00000482565.1:retained_intron:HBA2	4	18	2.6250000000000004	0
ENST00000558439.5:nonsense_mediated_decay:AP4E1	1	13	2.6	0
ENST00000261842.9:protein_coding:AP4E1	1	13	2.6	0
ENST00000604841.5:protein_coding:TAF15	1	13	2.6	0
ENST00000551150.5:protein_coding:RPLP0	1	13	2.6	0
ENST00000544193.1:protein_coding:M6PR	1	13	2.6	0
ENST00000551336.1:processed_transcript:RPLP0	1	13	2.6	0
ENST00000603777.5:protein_coding:TAF15	1	13	2.6	0
ENST00000552461.5:retained_intron:RPLP0	1	13	2.6	0
ENST00000561441.5:nonsense_mediated_decay:AP4E1	1	13	2.6	0
ENST00000000412.7:protein_coding:M6PR	1	13	2.6	0
ENST00000603967.1:protein_coding:TAF15	1	13	2.6	0
ENST00000561393.5:nonsense_mediated_decay:AP4E1	1	13	2.6	0
ENST00000605844.5:protein_coding:TAF15	1	13	2.6	0
ENST00000552902.5:retained_intron:RPLP0	1	13	2.6	0
ENST00000560508.1:protein_coding:AP4E1	1	13	2.6	0
ENST00000536844.5:protein_coding:M6PR	1	13	2.6	0
ENST00000541507.5:nonsense_mediated_decay:M6PR	1	13	2.6	0
ENST00000551783.1:retained_intron:RPLP0	1	13	2.6	0
ENST00000604694.1:protein_coding:TAF15	1	13	2.6	0
ENST00000539143.5:protein_coding:M6PR	1	13	2.6	0
ENST00000506259.5:protein_coding:HNRNPAB	1	18	2.5714285714285716	0
ENST00000514633.5:protein_coding:HNRNPAB	1	18	2.5714285714285716	0
ENST00000398510.7:protein_coding:CHD9	1	18	2.5714285714285716	0
ENST00000506339.5:protein_coding:HNRNPAB	1	18	2.5714285714285716	0
ENST00000355836.9:protein_coding:HNRNPAB	1	18	2.5714285714285716	0
ENST00000358344.7:protein_coding:HNRNPAB	1	18	2.5714285714285716	0
ENST00000565803.2:protein_coding:CHD9	1	18	2.5714285714285716	0
ENST00000447540.5:protein_coding:CHD9	1	18	2.5714285714285716	0
ENST00000566029.5:protein_coding:CHD9	1	18	2.5714285714285716	0
ENST00000504898.5:protein_coding:HNRNPAB	1	18	2.5714285714285716	0
ENST00000615216.4:protein_coding:CHD9	1	18	2.5714285714285716	0
ENST00000515193.5:protein_coding:HNRNPAB	1	18	2.5714285714285716	0
ENST00000219084.10:retained_intron:CHD9	1	18	2.5714285714285716	0
ENST00000564845.5:protein_coding:CHD9	1	18	2.5714285714285716	0
ENST00000307751.8:protein_coding:LGALS4	3	3	2.5	2
ENST00000252594.10:protein_coding:NSUN5	1	15	2.5	0
ENST00000511601.5:protein_coding:FHDC1	1	5	2.5	0
ENST00000361830.7:protein_coding:STX16	1	15	2.5	0
ENST00000526094.5:protein_coding:UBTF	1	20	2.5	0
ENST00000343638.9:protein_coding:UBTF	1	20	2.5	0
ENST00000371132.8:protein_coding:STX16	1	15	2.5	0
ENST00000471461.5:retained_intron:NSUN5	1	15	2.5	0
ENST00000529383.5:protein_coding:UBTF	1	20	2.5	0
ENST00000597643.5:nonsense_mediated_decay:ANO8	1	20	2.5	0
ENST00000477659.1:processed_transcript:BCL11A	1	20	2.5	0
ENST00000438747.6:protein_coding:NSUN5	1	15	2.5	0
ENST00000513328.6:protein_coding:ADD1	1	20	2.5	0
ENST00000302904.8:protein_coding:UBTF	1	20	2.5	0
ENST00000335712.11:protein_coding:BCL11A	1	20	2.5	0
ENST00000358029.8:protein_coding:STX16	1	15	2.5	0
ENST00000436088.5:protein_coding:UBTF	1	20	2.5	0
ENST00000479398.5:processed_transcript:PKP4	1	5	2.5	0
ENST00000513762.2:retained_intron:ADD1	1	20	2.5	0
ENST00000355957.9:protein_coding:STX16	1	15	2.5	0
ENST00000511899.1:lincRNA:LINC02485	1	5	2.5	0
ENST00000538383.5:protein_coding:NTN4	1	10	2.5	0
ENST00000428206.5:protein_coding:NSUN5	1	15	2.5	0
ENST00000446856.5:protein_coding:ADD1	1	20	2.5	0
ENST00000455763.1:nonsense_mediated_decay:NSUN5	1	15	2.5	0
ENST00000344911.8:protein_coding:NTN4	1	10	2.5	0
ENST00000516869.1:ribozyme:RPPH1	1	5	2.5	0
ENST00000260008.3:protein_coding:FHDC1	1	5	2.5	0
ENST00000631857.1:nonsense_mediated_decay:BCL11A	1	20	2.5	0
ENST00000533177.5:protein_coding:UBTF	1	20	2.5	0
ENST00000553059.1:protein_coding:NTN4	1	10	2.5	0
ENST00000421462.5:nonsense_mediated_decay:PKP4	1	5	2.5	0
ENST00000358510.6:protein_coding:BCL11A	1	20	2.5	0
ENST00000343702.8:protein_coding:NTN4	1	10	2.5	0
ENST00000506412.1:lincRNA:LINC02485	1	5	2.5	0
ENST00000527034.5:protein_coding:UBTF	1	20	2.5	0
ENST00000393606.7:protein_coding:UBTF	1	20	2.5	0
ENST00000356842.9:protein_coding:BCL11A	1	20	2.5	0
ENST00000642384.1:protein_coding:BCL11A	1	20	2.5	0
ENST00000503455.6:protein_coding:ADD1	1	20	2.5	0
ENST00000355842.7:protein_coding:ADD1	1	20	2.5	0
ENST00000159087.6:protein_coding:ANO8	1	20	2.5	0
ENST00000371141.8:protein_coding:STX16	1	15	2.5	0
ENST00000359617.8:protein_coding:STX16	1	15	2.5	0
ENST00000310326.8:protein_coding:NSUN5	1	15	2.5	0
ENST00000398129.5:protein_coding:ADD1	1	20	2.5	0
ENST00000384619.1:snRNA:RNVU1-17	3	32	2.4755244755244754	0
ENST00000485467.3:misc_RNA:RN7SL634P	3	47	2.452923976608187	0
ENST00000558180.2:retained_intron:IRX3	1	17	2.4285714285714284	0
ENST00000329734.3:protein_coding:IRX3	1	17	2.4285714285714284	0
ENST00000378495.7:protein_coding:UNC13B	1	24	2.4	0
ENST00000594673.5:protein_coding:NUP62	1	12	2.4	0
ENST00000637271.1:processed_transcript:UNC13B	1	24	2.4	0
ENST00000635942.1:protein_coding:UNC13B	1	24	2.4	0
ENST00000596680.5:protein_coding:NUP62	1	12	2.4	0
ENST00000617908.4:protein_coding:UNC13B	1	24	2.4	0
ENST00000378496.8:protein_coding:UNC13B	1	24	2.4	0
ENST00000593652.5:protein_coding:NUP62	1	12	2.4	0
ENST00000619578.4:protein_coding:UNC13B	1	24	2.4	0
ENST00000599567.5:protein_coding:NUP62	1	12	2.4	0
ENST00000396787.5:protein_coding:UNC13B	1	24	2.4	0
ENST00000636694.1:protein_coding:UNC13B	1	24	2.4	0
ENST00000597814.1:processed_transcript:NUP62	1	12	2.4	0
ENST00000634487.1:nonsense_mediated_decay:UNC13B	1	24	2.4	0
ENST00000481299.1:protein_coding:UNC13B	1	24	2.4	0
ENST00000532133.5:protein_coding:TRPC6	1	19	2.375	0
ENST00000360497.4:protein_coding:TRPC6	1	19	2.375	0
ENST00000421233.6:processed_pseudogene:TRPC6P	1	19	2.375	0
ENST00000491593.1:processed_pseudogene:AC069304.1	1	19	2.375	0
ENST00000637208.1:nonsense_mediated_decay:DOCK7	2	12	2.375	1
ENST00000421233.6_PAR_Y:processed_pseudogene:TRPC6P	1	19	2.375	0
ENST00000344327.7:protein_coding:TRPC6	1	19	2.375	0
ENST00000509592.1:processed_pseudogene:AC011411.1	1	19	2.375	0
ENST00000348423.8:protein_coding:TRPC6	1	19	2.375	0
ENST00000553947.1:nonsense_mediated_decay:AL049839.2	1	14	2.3333333333333335	0
ENST00000469082.1:protein_coding:PIPOX	1	21	2.3333333333333335	0
ENST00000382303.5:protein_coding:KANK1	1	14	2.3333333333333335	0
ENST00000419875.2:processed_transcript:PIPOX	1	21	2.3333333333333335	0
ENST00000467132.5:protein_coding:SERPINA3	1	14	2.3333333333333335	0
ENST00000466889.5:protein_coding:PIPOX	1	21	2.3333333333333335	0
ENST00000482740.2:protein_coding:SERPINA3	1	14	2.3333333333333335	0
ENST00000619269.4:protein_coding:KANK1	1	14	2.3333333333333335	0
ENST00000577182.5:processed_transcript:PIPOX	1	21	2.3333333333333335	0
ENST00000360046.9:protein_coding:HOXA4	2	7	2.3333333333333335	0
ENST00000556968.2:nonsense_mediated_decay:SERPINA3	1	14	2.3333333333333335	0
ENST00000583215.5:processed_transcript:PIPOX	1	21	2.3333333333333335	0
ENST00000323372.8:protein_coding:PIPOX	1	21	2.3333333333333335	0
ENST00000489369.5:processed_transcript:KANK1	1	14	2.3333333333333335	0
ENST00000580241.5:processed_transcript:PIPOX	1	21	2.3333333333333335	0
ENST00000393080.8:protein_coding:SERPINA3	1	14	2.3333333333333335	0
ENST00000527983.5:retained_intron:HSPA8	1	14	2.3333333333333335	0
ENST00000531908.5:retained_intron:RPS13	1	14	2.3333333333333335	0
ENST00000610970.1:protein_coding:HOXA4	2	7	2.3333333333333335	0
ENST00000364533.1:snoRNA:SNORD14B	1	14	2.3333333333333335	0
ENST00000364009.1:snoRNA:SNORD14E	1	14	2.3333333333333335	0
ENST00000382297.6:protein_coding:KANK1	1	14	2.3333333333333335	0
ENST00000365382.1:snoRNA:SNORD14C	1	14	2.3333333333333335	0
ENST00000484308.5:processed_transcript:PIPOX	1	21	2.3333333333333335	0
ENST00000393078.4:protein_coding:SERPINA3	1	14	2.3333333333333335	0
ENST00000382293.7:protein_coding:KANK1	1	14	2.3333333333333335	0
ENST00000354485.5:retained_intron:KANK1	1	14	2.3333333333333335	0
ENST00000524552.5:protein_coding:HSPA8	1	14	2.3333333333333335	0
ENST00000580383.5:processed_transcript:PIPOX	1	21	2.3333333333333335	0
ENST00000428284.2:protein_coding:HOXA4	2	7	2.3333333333333335	0
ENST00000508138.5:nonsense_mediated_decay:CEP120	2	14	2.333333333333333	0
ENST00000602133.5:protein_coding:ATP1A3	2	14	2.333333333333333	0
ENST00000410647.1:misc_RNA:RF00019	3	3	2.333333333333333	2
ENST00000543770.5:protein_coding:ATP1A3	2	14	2.333333333333333	0
ENST00000513565.6:nonsense_mediated_decay:CEP120	2	14	2.333333333333333	0
ENST00000364811.2:misc_RNA:RF00019	2	22	2.333333333333333	0
ENST00000508442.6:protein_coding:CEP120	2	14	2.333333333333333	0
ENST00000302102.9:protein_coding:ATP1A3	2	14	2.333333333333333	0
ENST00000306481.10:protein_coding:CEP120	2	14	2.333333333333333	0
ENST00000306467.9:protein_coding:CEP120	2	14	2.333333333333333	0
ENST00000648268.1:protein_coding:ATP1A3	2	14	2.333333333333333	0
ENST00000441343.5:non_stop_decay:ATP1A3	2	14	2.333333333333333	0
ENST00000545399.6:protein_coding:ATP1A3	2	14	2.333333333333333	0
ENST00000328236.9:protein_coding:CEP120	2	14	2.333333333333333	0
ENST00000438132.7:protein_coding:VPS35L	1	23	2.3	0
ENST00000567245.5:protein_coding:VPS35L	1	23	2.3	0
ENST00000543460.1:retained_intron:VPS35L	1	23	2.3	0
ENST00000417362.6:protein_coding:VPS35L	1	23	2.3	0
ENST00000513947.8:protein_coding:VPS35L	1	23	2.3	0
ENST00000542263.5:protein_coding:VPS35L	1	23	2.3	0
ENST00000539322.5:nonsense_mediated_decay:VPS35L	1	23	2.3	0
ENST00000537186.6:nonsense_mediated_decay:VPS35L	1	23	2.3	0
ENST00000544670.5:protein_coding:VPS35L	1	23	2.3	0
ENST00000251143.9:protein_coding:VPS35L	1	23	2.3	0
ENST00000355765.10:protein_coding:PRPF39	1	16	2.2857142857142856	0
ENST00000589426.5:nonsense_mediated_decay:PGS1	1	16	2.2857142857142856	0
ENST00000387943.1:snRNA:RNU6ATAC2P	1	16	2.2857142857142856	0
ENST00000408749.1:snRNA:RNU6ATAC	1	16	2.2857142857142856	0
ENST00000586325.5:processed_transcript:PGS1	1	16	2.2857142857142856	0
ENST00000589361.2:retained_intron:OAZ1	1	16	2.2857142857142856	0
ENST00000554081.5:nonsense_mediated_decay:PRPF39	1	16	2.2857142857142856	0
ENST00000477626.5:retained_intron:PRPF39	1	16	2.2857142857142856	0
ENST00000554439.5:nonsense_mediated_decay:PRPF39	1	16	2.2857142857142856	0
ENST00000424478.5:nonsense_mediated_decay:PRPF39	1	16	2.2857142857142856	0
ENST00000408635.1:snRNA:RNU6ATAC10P	1	16	2.2857142857142856	0
ENST00000262764.10:protein_coding:PGS1	1	16	2.2857142857142856	0
ENST00000554785.1:retained_intron:PRPF39	1	16	2.2857142857142856	0
ENST00000588169.5:nonsense_mediated_decay:PGS1	1	16	2.2857142857142856	0
ENST00000592727.3:retained_intron:OAZ1	1	16	2.2857142857142856	0
ENST00000592787.2:retained_intron:OAZ1	1	16	2.2857142857142856	0
ENST00000586510.6:nonsense_mediated_decay:PGS1	1	16	2.2857142857142856	0
ENST00000408111.1:snRNA:RNU6ATAC7P	1	16	2.2857142857142856	0
ENST00000388104.1:snRNA:RNU6ATAC5P	1	16	2.2857142857142856	0
ENST00000593012.1:retained_intron:OAZ1	1	16	2.2857142857142856	0
ENST00000581150.6:retained_intron:OAZ1	1	16	2.2857142857142856	0
ENST00000588673.3:protein_coding:OAZ1	1	16	2.2857142857142856	0
ENST00000586054.2:retained_intron:OAZ1	1	16	2.2857142857142856	0
ENST00000589425.5:nonsense_mediated_decay:PGS1	1	16	2.2857142857142856	0
ENST00000408580.1:snRNA:RNU6ATAC40P	1	16	2.2857142857142856	0
ENST00000589689.5:protein_coding:PGS1	1	16	2.2857142857142856	0
ENST00000408436.1:snRNA:RNU6ATAC20P	1	16	2.2857142857142856	0
ENST00000554429.5:nonsense_mediated_decay:PRPF39	1	16	2.2857142857142856	0
ENST00000486780.3:misc_RNA:RN7SL97P	5	45	2.272459893048128	0
ENST00000395965.7:protein_coding:FAM172A	1	9	2.25	0
ENST00000264052.9:protein_coding:SP100	1	18	2.25	0
ENST00000509163.5:protein_coding:FAM172A	1	9	2.25	0
ENST00000409824.5:protein_coding:SP100	1	18	2.25	0
ENST00000360121.4:protein_coding:SPN	1	9	2.25	0
ENST00000432979.5:protein_coding:SP100	1	18	2.25	0
ENST00000427101.6:protein_coding:SP100	1	18	2.25	0
ENST00000409112.5:protein_coding:SP100	1	18	2.25	0
ENST00000409897.5:protein_coding:SP100	1	18	2.25	0
ENST00000508684.5:retained_intron:ADD1	1	9	2.25	0
ENST00000340126.8:protein_coding:SP100	1	18	2.25	0
ENST00000395389.2:protein_coding:SPN	1	9	2.25	0
ENST00000502503.1:nonsense_mediated_decay:FAM172A	1	9	2.25	0
ENST00000505869.5:protein_coding:FAM172A	1	9	2.25	0
ENST00000485520.5:processed_transcript:INSIG2	1	9	2.25	0
ENST00000563039.2:nonsense_mediated_decay:SPN	1	9	2.25	0
ENST00000510101.5:nonsense_mediated_decay:ADD1	1	9	2.25	0
ENST00000411929.5:nonsense_mediated_decay:INSIG2	1	9	2.25	0
ENST00000471186.5:processed_transcript:INSIG2	1	9	2.25	0
ENST00000465850.1:processed_pseudogene:AC092896.1	1	9	2.25	0
ENST00000245787.8:protein_coding:INSIG2	1	9	2.25	0
ENST00000409341.5:protein_coding:SP100	1	18	2.25	0
ENST00000436527.5:protein_coding:SPN	1	9	2.25	0
ENST00000592189.5:nonsense_mediated_decay:ZNF667	1	22	2.2	0
ENST00000371561.7:protein_coding:GRIN1	1	11	2.2	0
ENST00000591790.5:protein_coding:ZNF667	1	22	2.2	0
ENST00000371555.8:protein_coding:GRIN1	1	11	2.2	0
ENST00000371550.8:protein_coding:GRIN1	1	11	2.2	0
ENST00000367024.5:protein_coding:TRAF3IP3	1	22	2.2	0
ENST00000397130.7:protein_coding:LRRC57	1	22	2.2	0
ENST00000476050.5:retained_intron:TRAF3IP3	1	22	2.2	0
ENST00000292069.10:protein_coding:ZNF667	1	22	2.2	0
ENST00000478359.5:nonsense_mediated_decay:TRAF3IP3	1	22	2.2	0
ENST00000477431.1:protein_coding:TRAF3IP3	1	22	2.2	0
ENST00000639422.1:nonsense_mediated_decay:LIAS	1	22	2.2	0
ENST00000323443.6:protein_coding:LRRC57	1	22	2.2	0
ENST00000371546.8:protein_coding:GRIN1	1	11	2.2	0
ENST00000367025.7:protein_coding:TRAF3IP3	1	22	2.2	0
ENST00000590766.5:protein_coding:ZNF506	1	22	2.2	0
ENST00000355202.8:protein_coding:ZNF607	1	11	2.2	0
ENST00000367023.5:protein_coding:TRAF3IP3	1	22	2.2	0
ENST00000504904.7:protein_coding:ZNF667	1	22	2.2	0
ENST00000591664.1:protein_coding:ZNF607	1	11	2.2	0
ENST00000487271.5:protein_coding:TRAF3IP3	1	22	2.2	0
ENST00000395835.7:protein_coding:ZNF607	1	11	2.2	0
ENST00000365317.1:rRNA_pseudogene:RNA5SP355	3	3	2.2	2
ENST00000586606.6:nonsense_mediated_decay:AC093227.2	1	11	2.2	0
ENST00000367026.7:protein_coding:TRAF3IP3	1	22	2.2	0
ENST00000400959.7:protein_coding:TRAF3IP3	1	22	2.2	0
ENST00000474496.5:retained_intron:TRAF3IP3	1	22	2.2	0
ENST00000473811.1:retained_intron:GRIN1	1	11	2.2	0
ENST00000586559.5:nonsense_mediated_decay:ZNF607	1	11	2.2	0
ENST00000492023.1:retained_intron:TMEM80	1	22	2.2	0
ENST00000563454.5:protein_coding:LRRC57	1	22	2.2	0
ENST00000384610.1:snRNA:RNVU1-1	3	31	2.1674208144796383	0
ENST00000642972.1:retained_intron:ERCC3	2	26	2.166666666666667	0
ENST00000645504.1:nonsense_mediated_decay:ERCC3	2	26	2.166666666666667	0
ENST00000645736.1:nonsense_mediated_decay:ERCC3	2	26	2.166666666666667	0
ENST00000285398.6:protein_coding:ERCC3	2	26	2.166666666666667	0
ENST00000445889.5:nonsense_mediated_decay:ERCC3	2	26	2.166666666666667	0
ENST00000645467.1:nonsense_mediated_decay:ERCC3	2	26	2.166666666666667	0
ENST00000644317.1:nonsense_mediated_decay:ERCC3	2	26	2.166666666666667	0
ENST00000645233.1:nonsense_mediated_decay:ERCC3	2	26	2.166666666666667	0
ENST00000426778.5:nonsense_mediated_decay:ERCC3	2	26	2.166666666666667	0
ENST00000647169.1:protein_coding:ERCC3	2	26	2.166666666666667	0
ENST00000646042.1:retained_intron:ERCC3	2	26	2.166666666666667	0
ENST00000646654.1:nonsense_mediated_decay:ERCC3	2	26	2.166666666666667	0
ENST00000398484.6:protein_coding:FGFRL1	1	13	2.1666666666666665	0
ENST00000526383.2:protein_coding:FOXK2	1	13	2.1666666666666665	0
ENST00000507339.5:protein_coding:FGFRL1	1	13	2.1666666666666665	0
ENST00000335255.9:protein_coding:FOXK2	1	13	2.1666666666666665	0
ENST00000510644.5:protein_coding:FGFRL1	1	13	2.1666666666666665	0
ENST00000504138.5:protein_coding:FGFRL1	1	13	2.1666666666666665	0
ENST00000473637.6:nonsense_mediated_decay:FOXK2	1	13	2.1666666666666665	0
ENST00000264748.6:protein_coding:FGFRL1	1	13	2.1666666666666665	0
ENST00000570585.1:retained_intron:FOXK2	1	13	2.1666666666666665	0
ENST00000527313.6:retained_intron:FOXK2	1	13	2.1666666666666665	0
ENST00000512174.1:protein_coding:FGFRL1	1	13	2.1666666666666665	0
ENST00000531030.5:protein_coding:FOXK2	1	13	2.1666666666666665	0
[truncated: 2,760 more rows]
