# Supplementary material for: Analysis of plasma‐derived small extracellular vesicle characteristics and microRNA cargo following exercise‐induced skeletal muscle damage in men
Source: Physiol Rep. 2024 Sep 20;12(18):e70056. doi: 10.14814/phy2.70056 (PMC11415274; doi:10.14814/phy2.70056)
Supplement: Supplementary file 2 — Data S2: Supporting Information. [file PHY2-12-e70056-s001.zip › Processed Files For Individual Samples/SV18362-0001_S1_R1_001.fastq_CORE_RESULTS_v4.6.2/SV18362-0001_S1_R1_001.fastq/readCounts_gencode_sense_geneLevel.txt]

GeneSymbol	uniqueFragmentCount	totalReadCount	multimapAdjustedReadCount	uniqueMappingReads
RF00019	359	667085	218139.24424524215	3482
RNY4	635	769270	192400.7948373952	5508
RNY4P10	404	669916	164047.00262960294	0
RNY4P7	379	666401	162538.79499654964	26
RNY4P25	86	67608	12584.519744024088	1
RNY4P18	74	62916	12377.735064935063	1
RNY4P20	185	47884	9543.567460317465	151
RNY1	98	8398	6996.505892344565	6640
VTRNA1	102	5123	6844.0	6823
RNY4P27	272	22872	4035.9031707281024	618
TMCO4	12	2050	2050.0	0
NPFFR1	19	984	984.0	984
ATAD5	64	3535	729.0005411255411	266
RNY4P6	52	5459	656.0006454755815	422
RF00004	18	1013	562.7742538603867	0
CSAG3	13	1068	534.0	0
CSAG2	13	1068	534.0	0
RNY4P9	45	5165	501.63516928510535	284
CCDC9	4	531	501.0	486
RNU2	18	1013	490.9913016951691	8
ATP5MC3	28	5414	468.99469309462916	220
RNY3	64	2399	409.2226117806164	0
NOL4L	4	394	395.0	1
NT5DC4	14	395	380.0	0
RNY4P14	31	725	357.9761904761905	0
CCL24	7	339	339.0	0
MANF	9	345	302.7416666666667	296
SCARNA15	15	601	300.5	0
AC105339.2	15	601	300.5	0
RN7SL2	39	539	291.0089171234682	217
RNY4P16	21	4880	217.46850261843866	0
AC022387.1	12	247	211.75	200
TUBB1	11	188	188.0	188
ZNF436	28	1180	176.44841269841268	0
SMC1A	5	173	173.0	173
AL137186.2	11	161	160.5	160
RNU12	15	309	154.5	0
Z93241.1	15	309	154.5	0
RNY4P28	25	944	149.3029220779221	3
HBB	14	187	146.99999999999997	0
AC009299.3	5	137	137.0	0
TDGF1P5	5	131	131.0	131
DMBT1	5	120	120.0	0
IGKV1	4	114	119.5	31
SBNO2	6	129	114.23076923076921	0
MEIS3	4	114	114.0	114
RNU1	10	160	109.84593837535014	2
DNM3OS	3	109	109.0	0
RNY4P37	14	294	105.6202380952381	84
MMRN1	4	103	102.5	0
SNORD3B	14	248	102.11428571428573	0
TAL1	7	98	98.0	0
LINC02222	4	98	98.0	98
RNY4P17	8	91	90.2	90
IGKV1D	4	114	88.5	0
TRA2B	7	85	85.0	0
PDE5A	2	96	84.25	0
RNA5SP402	4	82	82.0	82
AC022762.1	3	76	76.0	76
CEP295	3	76	76.0	76
NPM1P14	1	75	75.0	75
RNY4P29	3	1796	74.85049019607844	0
RNY4P30	2	1795	74.79166666666667	0
KLF12	3	74	74.0	74
PCBP1	4	72	72.0	72
ZC3HAV1	3	71	71.0	54
MBNL1	4	71	70.99999999999999	0
ZYX	3	54	68.0	68
ARID3C	3	67	67.0	67
LRP11	3	66	66.0	66
LARP4	4	64	64.0	0
NCAPG	7	62	62.0	0
ZBTB4	7	74	61.99999999999999	0
CIRBP	6	61	61.00000000000001	0
EIF4A2	2	67	60.6	0
JCAD	2	60	60.0	60
AC004232.2	5	111	60.0	9
MGA	2	48	59.8	12
RBM33	3	59	59.0	0
STARD9	2	74	58.75	0
PDXK	3	58	58.0	0
BMPR1AP1	2	56	56.0	56
SNORA74A	1	56	56.0	56
BMI1	3	55	55.0	55
BRCA1	3	55	54.99999999999999	0
PAQR5	11	856	54.85521903256366	0
CBS	4	55	53.5	52
Z98949.3	3	98	52.25	37
FLI1	2	39	51.99999999999999	16
ALDH7A1	3	52	51.95652173913043	0
CELA2B	5	69	51.75	0
SNORD3A	14	248	51.05714285714286	0
SNORD3C	14	248	51.05714285714286	0
EIF2B4	4	50	50.00000000000001	0
RBM47	2	50	50.0	0
ERICH3	1	49	49.0	0
MAMLD1	2	49	49.0	0
KIAA0232	2	49	49.0	0
SDK1	1	48	48.0	0
HELLPAR	2	48	48.0	48
RNA5SP194	3	95	47.5	0
AC011405.2	3	95	47.5	0
RF00012	5	102	46.57142857142857	32
APOOL	2	62	46.5	0
ITPR1	1	26	45.000000000000014	19
BPTF	4	46	44.907894736842096	0
ANKRD33	3	44	44.0	44
SRSF5	2	44	44.0	0
AC106872.13	2	44	44.0	44
ERG	3	44	43.99999999999999	0
KCNMA1	2	43	43.0	43
MIR1254	3	42	42.0	0
UBBP4	3	42	42.0	42
AP004608.1	1	41	41.0	41
ICAM2	2	41	41.0	0
DOC2GP	2	40	40.0	0
HBD	4	80	40.0	0
TGM1	1	40	40.0	0
RNY4P23	14	210	39.42857142857143	19
GLUL	2	39	39.0	0
HBA1	7	78	39.0	0
HBA2	7	78	39.0	0
RN7SL1	25	247	38.137488552039635	0
AL139099.4	25	247	38.137488552039635	0
UBL3	2	38	38.0	38
WDR74	8	113	37.7962962962963	0
RF00002	3	38	37.75	0
RNA5SP250	11	213	37.06666666666668	0
AC104843.3	11	213	37.06666666666668	0
CERK	2	37	37.0	22
LINC02505	1	36	36.0	0
SLFNL1	2	36	36.0	36
HGFAC	2	36	36.0	0
LHX1	1	36	36.0	36
MFAP3L	2	36	36.0	0
ADGRG6	4	36	36.0	0
RNA5SP322	6	126	36.0	21
NEPRO	1	35	35.0	35
BCL11A	2	46	34.5	0
KLF13	2	34	34.0	29
AC009090.5	1	34	34.0	34
U2SURP	1	34	34.0	0
KLHL33	1	34	34.0	0
TAT	3	51	33.5	30
CALHM5	1	33	33.0	33
IL1RN	1	33	33.0	0
ALOX12P2	2	33	33.0	33
ABCC4	1	32	32.00000000000001	0
RNF10	2	32	32.00000000000001	0
HIST1H4H	1	32	32.0	0
PFKFB3	1	32	32.0	0
ASAP1	1	32	32.0	0
DLGAP4	1	32	32.0	0
UBALD1	1	32	31.999999999999996	0
SNX12	1	31	31.000000000000004	0
RB1	1	31	31.0	0
BCL9L	1	31	31.0	31
CD44	1	31	31.0	0
LRBA	1	31	31.0	31
RNU5B	1	31	31.0	31
SNORD93	1	31	31.0	31
TRIM25	1	31	31.0	31
AC010542.4	13	869	30.760942849615166	0
AL355075.4	4	56	30.5	5
MIR100HG	9	32	30.5	29
AC025048.6	1	30	30.0	30
JMY	2	30	30.0	30
GEMIN6	1	30	30.0	0
UTRN	1	30	30.0	30
SOWAHC	1	30	30.0	30
TMED9	2	30	30.0	0
UNC50	1	30	30.0	0
RBM4	4	41	29.15873015873015	0
MTA3	1	29	29.000000000000004	0
COL4A1	1	29	29.0	0
TBXA2R	1	29	29.0	0
LKAAEAR1	2	29	29.0	0
CCDC117	1	29	29.0	0
RPS27A	1	29	29.0	29
ADCY6	9	29	29.0	0
DROSHA	1	29	29.0	0
MBD5	1	29	29.0	0
FAM234B	1	28	28.0	0
SUPT6H	1	28	28.0	0
LINC01184	1	28	28.0	28
DNM1L	1	28	28.0	0
C7orf50	1	28	28.0	0
SAMD14	1	28	28.0	0
ZNF813	1	28	28.0	28
ZNF419	2	28	28.0	28
RF00003	10	160	27.92997198879551	0
PITPNM2	1	25	27.099999999999998	25
AL365214.2	1	27	27.0	27
MARCH6	1	27	27.0	0
RNF111	1	27	27.0	0
NDUFS8	1	27	27.0	27
CMSS1	1	27	27.0	27
STX11	2	27	27.0	27
PIGM	2	27	27.0	27
OAZ1	2	27	27.0	0
MTO1	2	27	27.0	0
COPZ1	2	27	27.0	0
SRSF7	1	27	27.0	0
AF064858.1	1	27	27.0	27
PDZK1	2	47	26.857142857142858	0
RNA5SP78	11	164	26.55952380952381	0
RNA5SP22	11	164	26.55952380952381	0
RNA5SP349	11	164	26.55952380952381	0
RNA5SP305	11	164	26.55952380952381	0
PTPRB	1	26	26.000000000000004	0
SPTAN1	1	26	26.000000000000004	0
PLOD3	2	26	26.000000000000004	0
CSF3R	2	26	26.0	24
LRPPRC	1	26	26.0	0
SPDYE19P	1	26	26.0	26
AC024568.1	1	26	26.0	26
ATP5MC2	1	26	26.0	0
LUZP4P1	1	26	26.0	26
HIP1	1	26	26.0	0
FLT3LG	2	26	26.0	26
PANK2	1	26	26.0	0
HIPK2	5	26	26.0	25
DENND2C	1	26	26.0	0
AC090877.2	1	26	26.0	26
KIT	3	26	26.0	26
GGNBP2	1	26	26.0	0
SLC14A1	1	26	26.0	0
AOC4P	1	26	26.0	0
TGFBI	1	26	25.999999999999996	0
NELL2	2	26	25.999999999999996	0
RPPH1	2	51	25.5	0
TRA2A	2	27	25.5	0
TUBA4A	1	28	25.200000000000003	0
SELENON	1	25	25.0	0
NLN	1	25	25.0	0
ENPEP	1	25	25.0	0
LINC01164	1	25	25.0	25
EXOSC4	1	25	25.0	0
EEF1A1P27	1	25	25.0	25
PCDH15	1	25	25.0	25
FOXK1	1	25	25.0	25
PTGS1	1	25	25.0	0
SETDB1	2	25	25.0	25
TPP2	2	25	25.0	0
SLC8A3	2	25	25.0	0
MCAM	1	25	25.0	25
SCN11A	1	25	25.0	0
AC091951.1	1	25	25.0	25
MYBL1	1	25	25.0	0
AP001056.1	1	25	25.0	25
TRIM71	2	25	25.0	25
ARPC5	1	25	25.0	25
KMT2C	1	25	25.0	0
CAPNS2	1	25	25.0	25
LILRB3	2	25	24.5	24
FRAT2	3	49	24.5	0
FRAT1	3	49	24.5	0
PDZD8	2	24	24.0	0
PLCXD1	1	24	24.0	0
LINC01133	2	24	24.0	0
ST18	1	24	24.0	24
ACIN1	1	24	24.0	0
AC109326.1	1	24	24.0	24
SAMM50	1	24	24.0	0
PIK3C3	1	24	24.0	0
CPAMD8	1	24	24.0	24
ZBTB33	2	24	24.0	0
SRP9	2	24	24.0	0
SPECC1L	2	24	24.0	0
HNRNPLL	1	24	24.0	0
VAPB	2	24	24.0	24
RNGTT	1	24	24.0	0
KIFC3	1	24	24.0	0
ATG2A	1	24	24.0	0
SLPI	1	24	24.0	24
MYO7B	1	24	24.0	0
AC007262.2	1	24	24.0	0
RNVU1	10	160	23.17647058823529	0
H3F3A	3	52	23.11111111111111	0
LINC00632	1	23	23.000000000000004	0
HIST1H4E	2	23	23.0	23
RPGRIP1	1	23	23.0	23
SEMA3B	3	23	23.0	23
DGKD	2	23	23.0	12
ADAT3	4	23	23.0	23
PMFBP1	1	23	23.0	0
LINC02037	1	23	23.0	23
ZNF649	1	23	23.0	23
AC034114.2	1	23	23.0	23
AC026726.1	2	23	23.0	23
FLNA	1	23	23.0	23
UBE2Q2L	1	23	23.0	23
DCHS1	2	23	23.0	23
LY9	1	23	23.0	0
DARS	1	22	23.0	22
TTK	1	23	23.0	0
DMTN	1	23	23.0	0
HOMER1	1	23	23.0	0
PRKCA	1	23	23.0	23
C16orf72	1	23	23.0	23
HERC2	1	23	23.0	23
IREB2	1	23	23.0	0
PBX1	3	23	23.0	23
MYOT	2	23	22.999999999999996	0
ZFAND2B	1	23	22.999999999999996	0
MEF2C	1	23	22.999999999999986	0
SERPINB8	2	23	22.799999999999997	0
RNY1P12	4	334	22.58709041635871	0
RBMX	3	39	22.299999999999997	0
SHOC2	1	22	22.0	0
TCHHL1	1	22	22.0	22
AC008124.1	1	22	22.0	22
ITGA2B	1	22	22.0	22
SLAIN2	1	22	22.0	0
MYC	1	22	22.0	0
AL390058.1	1	22	22.0	22
SEC61A1	1	22	22.0	0
NFXL1	1	22	22.0	0
ZBED5	2	22	22.0	0
ZNF618	3	22	22.0	0
LIPM	2	22	22.0	0
GBP3	1	33	22.0	0
NIF3L1	1	22	22.0	0
Z95114.2	1	22	22.0	22
EMILIN3	1	22	22.0	22
CCDC12	1	22	22.0	0
MROH2A	2	22	22.0	0
NFIC	1	22	22.0	22
AC010181.1	1	33	22.0	0
NFIX	1	22	22.0	0
C10orf67	1	22	22.0	22
FARSB	3	22	22.0	22
ZNF383	1	22	22.0	22
CASC16	1	22	22.0	0
BHLHE40	2	22	22.0	0
NUP160	1	22	22.0	0
TTC7B	1	22	22.0	22
CARD10	1	22	22.0	22
CDKN2AIP	3	22	22.0	0
BCAS2	1	22	22.0	0
NEAT1	1	22	22.0	22
CENPB	1	22	22.0	22
ZNF57	2	22	22.0	0
ZNF30	1	22	22.0	22
RNU6	2	31	21.5	2
RNA5SP336	6	34	21.5	9
PMS1	1	21	21.000000000000004	0
NRIP1	1	21	21.0	0
NXN	1	21	21.0	21
TBCC	1	21	21.0	21
WBP1LP1	1	21	21.0	21
AHNAK	3	21	21.0	21
HNRNPUL2	3	21	21.0	0
CD74	4	21	21.0	0
SURF4	1	21	21.0	0
SLC25A6	1	21	21.0	0
ACAP1	1	21	21.0	21
ABCB9	1	21	21.0	21
SNORA3B	1	21	21.0	21
GBA2	1	21	21.0	0
MCL1	1	21	21.0	0
MORF4L1	1	21	21.0	0
TPM4	2	21	21.0	21
SLC4A4	1	21	21.0	0
TROVE2	2	21	21.0	0
TMEM245	1	21	21.0	0
PPP6R3	2	21	21.0	0
CENPF	1	21	21.0	21
PAFAH1B1	1	21	21.0	0
NBR1	1	26	20.8	0
STK33	1	23	20.700000000000003	0
MYH7B	1	31	20.666666666666668	0
YBX1	2	31	20.666666666666664	0
PDZK1P1	3	48	20.642857142857142	0
GSE1	2	20	20.499999999999996	0
FTX	3	25	20.2	0
RNA5SP68	1	20	20.0	20
PDZD2	1	20	20.0	0
RNA5SP242	1	20	20.0	20
SP100	1	20	20.0	0
PCF11	1	20	20.0	20
SCARNA5	1	20	20.0	20
BCL11B	1	20	20.0	0
AC008507.3	1	20	20.0	20
LZTS3	1	25	20.0	0
SCARNA13	1	20	20.0	20
DIP2B	2	20	20.0	0
AC011840.2	1	20	20.0	20
HASPIN	1	20	20.0	20
SLC25A39	1	20	20.0	0
SLC25A29	1	20	20.0	0
GIGYF1	2	20	20.0	20
SIRT6	1	20	20.0	20
FLVCR1	1	20	20.0	20
MIRLET7BHG	1	20	20.0	20
AL450263.2	1	20	20.0	20
MKRN2OS	1	20	20.0	20
ALDH5A1	1	20	20.0	0
C1orf159	2	20	20.0	0
CSF1	2	20	20.0	20
GTF2IRD1	1	20	20.0	20
XYLT1	1	20	20.0	20
VPS29	2	20	20.0	0
EEF1A2	1	20	20.0	0
SNHG12	1	25	20.0	0
SRF	1	20	20.0	20
TPSG1	1	20	20.0	20
AC092447.8	1	20	20.0	20
HEXIM1	1	20	20.0	20
ARPC1B	2	22	19.8	0
EEF1A1	2	26	19.5	0
SNORD3D	9	146	19.466666666666665	0
RPS18	4	29	19.433333333333334	0
PNPLA6	1	19	19.000000000000004	0
AC009899.1	1	19	19.0	19
GUK1	1	19	19.0	19
RBBP8	1	19	19.0	19
ZNF597	1	19	19.0	19
TET3	1	19	19.0	0
NXNL2	1	19	19.0	0
CYBB	2	19	19.0	19
STK40	1	19	19.0	0
KATNB1	1	19	19.0	19
ZBTB22	1	19	19.0	0
AC093323.1	1	19	19.0	0
SNORA33	1	19	19.0	19
LTK	1	19	19.0	0
SNORD48	1	19	19.0	19
IRAK4	1	19	19.0	0
GNAO1	2	19	19.0	0
GRK4	1	19	19.0	0
OPRM1	1	19	18.999999999999993	0
CSMD3	15	19	18.8	0
ZNF33B	2	19	18.666666666666668	0
RPS6	2	26	18.333333333333336	0
RN7SL5P	15	193	18.16129807584916	0
MARK3	1	18	18.0	0
TSHZ1	1	18	18.0	0
LINC00239	1	18	18.0	18
LINC02421	2	18	18.0	18
DTX3L	1	18	18.0	18
AACSP1	1	18	18.0	18
HSPA14	1	18	18.0	0
SIRT1	1	18	18.0	18
PRKXP1	1	18	18.0	18
AC009533.1	1	18	18.0	18
MYEF2	1	18	18.0	18
IFRD1	1	18	18.0	0
TNRC6A	3	18	18.0	18
CEP152	2	18	18.0	0
CIC	1	18	18.0	18
SMG1	1	18	18.0	0
ARMC5	1	18	18.0	0
MTRNR2L5	1	18	18.0	18
FBH1	1	18	18.0	0
KEL	1	18	18.0	0
MMP15	1	18	18.0	18
M1AP	1	18	18.0	0
AL162727.3	1	18	18.0	18
CARD14	1	21	17.5	0
CELA2A	5	69	17.25	0
RN7SL3	14	184	17.16129807584916	0
ALDH2	1	17	17.0	17
KLF9	2	17	17.0	17
PSAP	1	17	17.0	0
FHDC1	1	17	17.0	0
CHST15	2	17	17.0	0
JUNB	2	17	17.0	17
NCBP1	1	17	17.0	0
LRRN3	1	17	17.0	0
NUBP1	1	17	17.0	17
FOXO4	1	17	17.0	0
ACAP3	3	17	17.0	0
STARD5	1	17	17.0	17
HIST1H2AE	1	17	17.0	17
KIAA0513	1	17	17.0	0
C12orf10	1	17	17.0	17
VASN	1	17	17.0	17
SGMS1	1	17	17.0	0
SNORD66	1	17	17.0	17
COX19	1	17	17.0	17
SLX4	1	17	17.0	17
MSRA	1	17	17.0	17
FUS	1	17	17.0	0
KCNH5	1	17	17.0	17
LIMS1	2	17	17.0	0
ZNF24	1	17	17.0	0
LTBP3	1	17	16.999999999999996	0
KIF1A	1	18	16.941176470588236	0
LRRC8B	2	21	16.8	0
RPS7	1	24	16.5	0
RPL8	1	18	16.200000000000003	0
RNA5SP286	2	31	16.0	1
ALDOA	2	20	16.0	0
PLPP1	1	16	16.0	0
WASH3P	1	16	16.0	16
SCARNA10	2	32	16.0	0
ZNF592	1	16	16.0	0
LINC01521	2	16	16.0	16
TAF15	1	16	16.0	0
MME	1	16	16.0	0
PCSK2	3	16	16.0	0
PCNX3	1	16	16.0	0
LRP10	1	16	16.0	0
TRIML2	1	16	16.0	0
UBL4B	1	16	16.0	16
TERF2	1	16	16.0	0
CALR	2	16	16.0	0
APOB	1	16	16.0	16
AC006064.5	2	32	16.0	0
CDC42	1	24	16.0	0
PHKG2	2	16	15.999999999999996	0
RNA5SP258	3	71	15.9	0
RNA5SP65	3	71	15.9	0
DDX3Y	1	21	15.75	0
AC005351.1	2	62	15.5	0
RF00026	2	31	15.5	0
PCSK4	1	23	15.333333333333334	0
PMPCA	1	19	15.2	0
RNA5SP183	2	31	15.142857142857142	0
RGS18	1	15	15.0	15
AC007336.1	2	15	15.0	15
TFF1	1	15	15.0	15
MAP4K2	1	15	15.0	0
SLC6A18	4	15	15.0	0
RIOX1	1	15	15.0	15
CYFIP1	1	15	15.0	0
CREB3	1	15	15.0	0
MCUR1	1	15	15.0	0
RPF1	1	15	15.0	15
XRCC3	2	15	15.0	15
PCBP2	1	15	15.0	0
RF00218	4	30	15.0	0
ZNF217	1	15	15.0	0
HLA	1	15	15.0	0
ALDH1A3	3	15	15.0	1
HIST1H2AK	1	15	15.0	15
KBTBD6	1	15	15.0	15
RNF6	1	15	15.0	0
SNORD46	4	30	15.0	0
NCKIPSD	1	15	15.0	0
RABGGTB	1	25	15.0	0
BCR	1	15	15.0	0
NUCB1	3	15	14.999999999999998	14
TCF3	1	24	14.769230769230772	0
TAF5L	3	18	14.702222222222222	0
PIK3R2	1	22	14.666666666666666	0
TXNDC5	1	22	14.666666666666666	0
TCHP	1	23	14.375	0
EIF1	1	20	14.285714285714286	0
SEC16B	1	25	14.285714285714286	0
DCAF13	1	16	14.222222222222225	0
MYH2	1	32	14.222222222222221	0
HDAC8	2	29	14.2	0
SIVA1	1	14	14.0	14
KATNBL1P1	1	28	14.0	0
EEPD1	1	14	14.0	0
DDX23	3	14	14.0	0
RBM28	1	14	14.0	0
BMP4	1	14	14.0	14
SLC12A1	1	14	14.0	0
ATG101	1	14	14.0	14
HELQ	1	14	14.0	0
FCN2	1	14	14.0	14
GP1BA	1	14	14.0	14
TLL2	1	14	14.0	14
DNAJC8	1	14	14.0	0
AL645728.1	1	14	14.0	14
MPDZ	1	14	14.0	14
TSPO2	1	14	14.0	14
AC023632.6	1	14	14.0	14
FXR2	2	14	13.999999999999998	0
EIF1B	2	14	13.999999999999996	0
MYH8	2	63	13.88888888888889	0
CAPNS1	2	14	13.6	0
C4A	1	20	13.5	0
C4B	1	20	13.5	0
MAPT	1	13	13.499999999999998	0
HSPA8	2	20	13.333333333333332	0
UGP2	1	13	13.000000000000002	0
ZNF331	2	13	13.000000000000002	0
DNAJC27	1	13	13.0	0
ARHGAP35	1	13	13.0	0
PRMT5	1	13	13.0	0
TNFSF4	1	13	13.0	0
MZF1	1	13	13.0	13
SERTAD2	1	13	13.0	13
AP005131.1	1	13	13.0	13
TUBGCP4	1	13	13.0	13
IGLV3	1	13	13.0	0
TRIB2	1	13	13.0	0
ADGRB3	1	13	13.0	0
TRIM41	1	13	13.0	0
CHD4	1	13	12.566666666666672	0
AGAP2	1	25	12.5	0
TLE4	1	25	12.5	0
AL353813.1	1	25	12.5	0
HIST1H2AC	2	26	12.350000000000001	0
FRG1	2	25	12.333333333333334	0
OR1I1	2	25	12.333333333333334	0
HMGB3P2	4	37	12.166666666666666	0
OR2A5	1	12	12.0	12
MSNP1	1	12	12.0	12
MOB1B	2	12	12.0	12
ILDR2	3	12	12.0	0
MALAT1	1	12	12.0	0
ZBED3	1	12	12.0	12
ZNF675	1	18	12.0	0
ZBTB24	1	12	12.0	12
OR2T11	1	12	12.0	12
SNORD104	1	12	12.0	12
HIPK4	1	12	12.0	12
PCDHA8	9	12	12.0	0
AC022118.1	5	12	12.0	12
AC073911.2	1	12	12.0	12
EEF1D	2	12	12.0	0
TENT4A	1	12	12.0	12
LINC00158	1	12	12.0	0
MAP3K9	1	12	12.0	0
TBL3	1	12	12.0	12
B2M	1	12	11.999999999999998	0
OSBPL9	1	12	11.999999999999998	0
PTPRN	1	12	11.999999999999996	0
PTMA	1	21	11.8125	0
UBE3AP2	7	16	11.555555555555555	11
FOXD4	1	23	11.5	0
FOXD4L1	1	23	11.5	0
FAM89B	1	19	11.399999999999999	0
RPL13A	1	17	11.33333333333333	0
ANO8	1	45	11.25	0
GNPDA2	1	11	11.0	0
PCDHGC3	2	11	11.0	0
CHTF18	2	11	11.0	0
PDZD4	1	11	11.0	0
Z82195.2	1	11	11.0	11
MEIG1	1	11	11.0	11
ANKRD55	2	11	11.0	0
AC073539.1	1	11	11.0	11
WARS	1	11	11.0	0
NTN1	1	33	11.0	0
ZNF345	5	11	11.0	11
GMEB2	1	11	11.0	0
RAP2B	1	11	11.0	11
SRSF3	1	11	11.0	0
UNC5B	1	11	11.0	0
DDX3X	1	11	10.999999999999995	0
CRYZL2P	1	25	10.714285714285715	0
RN7SL4P	13	141	10.68193299648408	0
MYH13	1	32	10.666666666666666	0
PLEKHM1	1	24	10.666666666666666	0
AGBL1	1	21	10.5	0
HIPK1	1	21	10.5	0
LINC00910	5	81	10.438148148148148	0
TRIM56	2	11	10.375	10
AC079328.1	2	31	10.333333333333332	0
STRA6LP	1	18	10.285714285714286	0
RNA5SP82	2	20	10.0	0
POGZ	1	10	10.0	0
ANP32B	1	10	10.0	10
AC141424.1	1	10	10.0	10
CLUH	1	10	10.0	0
RNA5SP123	2	20	10.0	0
DOC2B	6	10	10.0	10
AC004911.1	1	10	10.0	10
ARF6	1	10	10.0	10
POLR2A	1	10	10.0	10
FAM214A	1	10	10.0	10
SHROOM4	1	20	10.0	0
NDUFAF8	1	10	10.0	0
E2F3	1	10	10.0	0
AC007952.4	9	146	9.733333333333333	0
PILRA	1	12	9.6	0
HIST1H3F	1	19	9.5	0
HIST3H3	1	19	9.5	0
RN7SL166P	2	18	9.5	1
DBNL	1	9	9.000000000000002	0
DTWD1	1	9	9.0	9
PMS2P3	2	9	9.0	0
ANKRD1	1	9	9.0	9
WASF2	1	9	9.0	9
RPS8	1	18	9.0	0
CYFIP2	1	9	9.0	0
EXOSC7	3	9	9.0	0
SEC23B	2	9	9.0	0
FCGR3A	1	9	9.0	0
SNF8	1	9	9.0	9
NXF1	1	9	9.0	0
XIRP1	2	9	9.0	0
DLEU7	2	9	9.0	9
SNORD55	1	18	9.0	0
AC005332.6	1	9	9.0	9
COX11	1	9	9.0	0
UBXN2A	1	9	9.0	9
NEXN	1	9	9.0	9
AC138409.2	1	9	9.0	9
TRIM37	1	9	9.0	0
RDH13	1	9	9.0	0
RN7SL674P	10	130	8.754948869499952	0
ALMS1	1	23	8.625	0
RN7SL128P	10	125	8.554948869499952	0
RN7SL135P	1	17	8.5	0
RNA5SP103	3	38	8.4	1
MECP2	1	22	8.25	0
RBMXL1	3	39	8.157142857142857	0
ZFP36L2	1	8	8.0	8
CUL3	2	8	8.0	0
ARHGEF17	1	8	8.0	0
YWHAG	1	8	8.0	8
ABHD16A	1	8	8.0	0
RASSF2	2	8	8.0	0
SLC25A16	1	8	8.0	0
MYCLP1	1	8	8.0	8
CEP104	1	8	8.0	0
TTC28	1	8	8.0	0
AC007342.6	1	8	8.0	8
DENND5A	6	8	8.0	8
AOX3P	1	8	8.0	0
PLEKHM1P1	1	24	8.0	0
ATXN1L	1	8	8.0	8
FAM117A	3	8	8.0	0
AL031281.2	1	24	8.0	0
CCDC180	1	18	7.714285714285715	0
SSSCA1	1	19	7.6	0
ARID1B	2	24	7.5	0
CCDC183	1	15	7.5	0
AL355987.3	1	15	7.5	0
AC007192.1	1	22	7.333333333333333	0
GBP1	1	33	7.333333333333333	0
BLOC1S5	1	22	7.333333333333333	0
RN7SL396P	11	117	7.310504425055509	0
ACTB	1	7	7.000000000000001	0
SLC6A15	1	7	7.0	0
TNK2	1	7	7.0	7
DTD1	1	7	7.0	0
AL445670.1	2	7	7.0	7
EMD	1	7	7.0	0
RPL12P2	7	7	7.0	7
AL356275.2	2	7	7.0	7
DCUN1D1	2	7	7.0	0
C12orf45	1	7	7.0	7
PCGF5	1	7	7.0	7
SCN10A	1	7	7.0	0
SNORD63	1	7	7.0	7
BTD	1	7	7.0	7
BSG	1	7	7.0	0
AC022509.1	1	7	7.0	7
PCMTD1	1	7	7.0	0
PRKAG2	1	7	7.0	0
RN7SL767P	9	112	6.754948869499953	0
RN7SL49P	9	112	6.754948869499953	0
RN7SL308P	9	112	6.754948869499953	0
RN7SL296P	9	112	6.754948869499953	0
MYT1	1	20	6.666666666666667	0
PBX2	1	10	6.666666666666667	0
NIFK	1	8	6.666666666666666	0
RBM4B	1	24	6.666666666666666	0
SNORD14C	2	20	6.666666666666666	0
RF00017	3	21	6.619047619047619	0
RN7SL546P	9	107	6.5549488694999525	0
RN7SL43P	9	107	6.5549488694999525	0
LINC00280	1	13	6.5	0
AC010891.1	1	13	6.5	0
RACK1	1	8	6.4	0
SNORD2	1	32	6.4	0
SSBP3	1	7	6.222222222222222	0
AC004922.1	3	34	6.199999999999999	0
RBM14	3	25	6.174603174603175	0
ADRB1	4	6	6.0	6
GNA11	1	6	6.0	0
C15orf61	1	6	6.0	6
SLC35D1	1	6	6.0	6
SCRT1	1	6	6.0	6
FAM218A	1	12	6.0	0
RARRES3	1	6	6.0	0
ZNF90	1	18	6.0	0
AJ011932.1	4	6	6.0	6
ZC3H12D	2	6	6.0	6
RPL37	1	7	5.833333333333334	0
AC023886.2	3	52	5.777777777777778	0
AL590139.1	3	52	5.777777777777778	0
H3F3AP4	3	52	5.777777777777778	0
H3F3AP6	3	52	5.777777777777778	0
H3F3BP1	3	52	5.777777777777778	0
RN7SL795P	8	103	5.754948869499953	0
RN7SL300P	8	103	5.754948869499953	0
RNA5SP34	1	11	5.5	0
RNA5SP142	1	11	5.5	0
RNY3P8	4	152	5.485238959467635	0
RNY3P2	4	152	5.485238959467635	0
PHLDB2	2	6	5.444444444444444	0
DDX3P1	1	21	5.25	0
RPL13AP2	5	21	5.133333333333333	4
ABCD3	1	5	5.0	0
SPECC1P1	1	25	5.0	0
LINC01562	1	5	5.0	5
CDK6	1	5	5.0	0
ARMCX4	5	5	5.0	0
SOX13	1	5	5.0	5
PSEN1	1	5	5.0	5
CCND2	1	10	5.0	0
ZBED4	1	5	5.0	5
SNORD45C	1	25	5.0	0
SNORD45A	1	25	5.0	0
AP000542.2	1	5	5.0	5
PIGL	1	5	5.0	5
SNORA61	1	25	5.0	0
GTPBP4	1	5	5.0	5
AC010255.3	1	5	5.0	0
AC008012.1	1	10	5.0	0
NPAP1	3	5	5.0	5
PRPF38B	1	5	5.0	0
ASB3	2	15	4.916666666666667	0
CTSC	2	15	4.916666666666667	0
LINC01684	2	15	4.916666666666667	0
PPIA	2	24	4.8	0
HIST2H4A	1	7	4.666666666666667	0
RN7SL151P	2	37	4.65079365079365	0
TRIM34	1	6	4.5	0
LINC00865	4	5	4.333333333333334	0
AL139805.1	2	21	4.2	0
GRIA3	1	22	4.125	0
SFRP5	2	7	4.12	4
HIST1H2AD	2	26	4.116666666666667	0
RN7SL634P	5	74	4.1081871345029235	0
ILK	1	4	4.000000000000001	0
AZIN2	1	4	4.0	0
SNHG5	2	6	4.0	0
AC093512.2	2	20	4.0	0
SLC15A3	1	4	4.0	4
SBSN	1	4	4.0	0
MAML3	1	12	4.0	0
DHX15	1	4	4.0	4
PPM1N	1	12	4.0	0
LRRC14	3	4	4.0	0
PART1	3	4	4.0	4
PF4	1	4	4.0	4
WDR46	1	4	4.0	0
ARPC1A	1	12	4.0	0
TCF4	3	4	4.0	4
ADGRA3	1	12	4.0	0
YWHAEP4	1	4	4.0	4
FKBP1A	1	4	3.9999999999999996	0
TTN	1	4	3.999999999999999	0
AC003681.1	1	23	3.8333333333333335	0
AL161909.1	1	23	3.8333333333333335	0
AL359095.1	1	23	3.8333333333333335	0
RPS6P20	1	23	3.8333333333333335	0
CDK11A	1	8	3.8095238095238093	0
PMPCAP1	1	19	3.8	0
GBP1P1	1	33	3.6666666666666665	0
HNRNPA3	2	11	3.576923076923077	0
MYH3	1	32	3.5555555555555554	0
BTBD1	1	14	3.5	0
UBE2D4	1	14	3.5	0
RN7SL521P	2	21	3.4761904761904763	0
RN7SL515P	2	21	3.4761904761904763	0
PIP4P1	2	10	3.4	0
PBX2P1	1	10	3.3333333333333335	0
UTP3	1	20	3.3333333333333335	0
EEF1A1P5	2	26	3.25	0
EEF1A1P6	2	26	3.25	0
RNA5	2	3	3.25	3
AP001646.2	3	39	3.1857142857142855	0
PLCD4	1	11	3.142857142857143	0
CDK11B	1	8	3.0476190476190474	0
ANKMY2	3	3	3.0000000000000004	0
DTX2	2	3	3.0	3
NECAB3	1	3	3.0	0
AC008738.3	2	3	3.0	3
AL139811.2	1	12	3.0	0
DNM1P51	3	3	3.0	3
TRAF5	2	3	3.0	3
HYDIN	2	3	3.0	3
RBM20	3	3	3.0	0
IRF3	1	3	3.0	0
CD83	1	3	3.0	0
CAMK2N1	2	3	3.0	3
COMMD3	1	3	3.0	0
FOXD1	3	3	3.0	3
LINC00324	1	3	3.0	3
NKX2	1	2	3.0	0
ZBTB18	1	3	3.0	0
SOCS4	1	3	3.0	3
SLC25A42	1	3	3.0	3
ZNF207	2	4	3.0	2
CHMP2B	1	3	3.0	0
RNY4P24	1	3	3.0	3
XPO7	2	3	3.0	0
PYCR2	1	3	3.0	3
DYRK1A	2	3	3.0	0
IRF2BP1	1	3	3.0	3
MYO15B	1	3	3.0	0
KRTAP10	1	3	3.0	3
GNAL	3	3	3.0	3
QSER1	3	3	3.0	0
KLHL7	3	4	3.0	0
AL138694.1	1	12	3.0	0
EIF3A	2	3	3.0	0
SRBD1	3	3	3.0	2
ATRN	1	3	3.0	3
MED10	2	3	3.0	0
TESK2	1	3	3.0	0
IQGAP1	1	3	2.9999999999999996	0
NTMT1	1	3	2.9999999999999996	0
SEC16A	2	3	2.9999999999999996	0
RN7SL752P	3	22	2.984126984126984	0
AC022730.2	2	26	2.888888888888889	0
RPS18P12	2	26	2.888888888888889	0
AC073861.1	2	26	2.888888888888889	0
EIF1P7	1	20	2.857142857142857	0
EIF1P3	1	20	2.857142857142857	0
AP001858.1	1	28	2.8	0
CHD7	1	22	2.75	0
PSMA6	1	3	2.75	0
AC067930.1	2	25	2.6944444444444446	0
RF00100	2	25	2.6944444444444446	0
RN7SKP175	2	25	2.6944444444444446	0
RN7SK	2	25	2.6944444444444446	0
AC037487.4	1	24	2.6666666666666665	0
AC103810.8	1	24	2.6666666666666665	0
PTMAP5	1	21	2.625	0
AL031777.3	1	13	2.6	0
EIF5A	2	3	2.454545454545454	0
ZNF83	1	12	2.4	0
HIST2H4B	1	7	2.3333333333333335	0
VKORC1L1	2	10	2.314285714285714	0
STK33P1	1	23	2.3	0
RN7SL8P	1	20	2.2222222222222223	0
RN7SL538P	1	20	2.2222222222222223	0
RN7SL838P	1	20	2.2222222222222223	0
RNY4P3	2	3	2.142857142857143	2
PPP1R1B	2	2	2.0000000000000004	0
DOCK2	1	2	2.0	0
USP45	1	2	2.0	0
ELAVL1	1	2	2.0	2
APLP2	1	2	2.0	0
AP004782.1	1	2	2.0	2
AL049812.1	1	2	2.0	2
MTND6P29	1	2	2.0	2
THAP12P4	2	2	2.0	2
AC100810.1	1	2	2.0	0
BTBD7	1	2	2.0	0
ESRRA	1	2	2.0	0
GPR137	1	2	2.0	2
CHKB	1	2	2.0	0
ANKK1	1	2	2.0	2
AC012360.3	2	2	2.0	2
AC093827.3	1	12	2.0	0
AC018470.1	2	2	2.0	2
BRINP3	1	1	2.0	2
DIRC2	1	2	2.0	2
AP000813.1	1	2	2.0	2
AC133785.1	1	2	2.0	0
MT	1	2	2.0	2
CRYBG1	2	2	2.0	1
E4F1	1	2	2.0	0
TMEM26	2	2	2.0	0
SNRNP200	1	2	2.0	0
USP9X	1	2	2.0	0
RPLP1	2	3	2.0	0
ZNF250	1	2	2.0	2
AC008040.1	2	2	2.0	2
STARD8	1	2	2.0	0
RN7SL672P	1	18	2.0	0
SNORD50B	2	6	2.0	0
AIDA	1	2	2.0	0
SLC44A4	1	1	2.0	0
PARVG	1	2	2.0	0
PM20D2	1	2	2.0	2
TLK2	1	2	2.0	0
COPS6	1	2	2.0	0
UBR5	1	2	2.0	0
ARF4P1	1	2	2.0	2
AL391807.1	1	2	2.0	2
LINC01714	1	2	2.0	0
ARPP21	1	2	2.0	2
NGLY1	1	3	2.0	0
LLPH	1	2	2.0	2
KLHL1	2	2	2.0	2
DYTN	2	2	2.0	0
HNRNPA1	1	3	2.0	0
MGRN1	1	2	2.0	0
SMYD1	1	2	2.0	2
ZNF441	1	2	2.0	2
AKR1C7P	2	2	2.0	0
AC093214.1	1	12	2.0	0
FLG	1	2	2.0	2
CARHSP1	1	2	1.9999999999999998	0
WWP2	1	1	1.9999999999999998	0
G2E3	1	2	1.9999999999999998	0
DCUN1D2	2	2	1.9999999999999998	0
LASP1	1	2	1.9999999999999998	0
TTC39A	2	2	1.9999999999999998	0
KCNE1	2	3	1.9999999999999998	0
PAFAH1B3	2	2	1.9999999999999998	0
PCDHB12	1	11	1.9411764705882355	0
RN7SL242P	4	17	1.8758639021796917	1
IGF2BP3	1	2	1.8333333333333335	0
AC021074.1	1	18	1.8	0
AL034397.1	2	25	1.7857142857142856	0
RBMXP2	2	25	1.7857142857142856	0
RBMXP4	2	25	1.7857142857142856	0
ACTG1	1	3	1.7777777777777783	0
DCAF13P3	1	16	1.7777777777777777	0
CCDC68	2	2	1.6666666666666665	0
MYCBP2	2	2	1.6666666666666665	0
PNPO	1	2	1.6	0
SNORD95	1	8	1.6	0
INE1	1	11	1.5714285714285714	0
RN7SL711P	1	11	1.5714285714285714	0
DACT3	1	11	1.5714285714285714	0
IFNLR1	2	2	1.5	0
RPS7P4	1	24	1.5	0
RPS7P1	1	24	1.5	0
RPS7P8	1	24	1.5	0
RASAL2	1	3	1.5	1
TRIM6	1	6	1.5	0
RNA5SP124	3	3	1.5	0
TSPY5P	1	9	1.5	0
RPS7P10	1	24	1.5	0
RPS7P11	1	24	1.5	0
EGR3	1	7	1.4	0
HIST2H2AA4	2	14	1.3666666666666667	0
HIST2H2AA3	2	14	1.3666666666666667	0
ANP32A	1	2	1.3333333333333333	0
HK2	1	2	1.3333333333333333	0
TLR4	2	2	1.3333333333333333	1
NIFKP1	1	8	1.3333333333333333	0
AL158827.2	1	21	1.3125	0
PTMAP8	1	21	1.3125	0
AL691447.3	1	21	1.3125	0
PTMAP2	1	21	1.3125	0
PTMAP4	1	21	1.3125	0
PCDHB18P	1	11	1.2941176470588236	0
PCDHB5	1	11	1.2941176470588236	0
PCDHB6	1	11	1.2941176470588236	0
PCDHB2	1	11	1.2941176470588236	0
PCDHB16	1	11	1.2941176470588236	0
PHACTR1	2	2	1.25	0
PLPP3	2	2	1.2000000000000002	0
AC091133.5	1	7	1.1666666666666667	0
GARS	1	1	1.1666666666666665	0
RNA5SP516	2	2	1.1428571428571428	1
RPL13AP5	1	17	1.1333333333333333	0
AC024940.2	1	17	1.1333333333333333	0
RPL13AP20	1	17	1.1333333333333333	0
RPL13AP25	1	17	1.1333333333333333	0
RNY4P13	2	6	1.125	0
AC104996.3	2	6	1.125	0
PGAP1	1	3	1.0714285714285714	0
LRRCC1	1	3	1.0714285714285714	0
KIF1C	1	18	1.0588235294117647	0
AC245014.3	2	21	1.0476190476190477	0
NLRP1	1	1	1.0000000000000002	0
HADHA	1	1	1.0000000000000002	0
MED13L	1	1	1.0000000000000002	0
NAP1L3	1	1	1.0	0
HAGHL	1	1	1.0	1
RNA5SP273	1	1	1.0	1
JPX	1	1	1.0	1
IER5L	1	1	1.0	1
HCN4	1	1	1.0	1
EHHADH	1	1	1.0	0
SLC2A5	1	1	1.0	1
SLC2A1	1	1	1.0	1
HSPB7	1	1	1.0	0
LRRC75A	1	1	1.0	1
AC092198.1	1	1	1.0	1
SMURF1	1	1	1.0	0
USP50	1	1	1.0	0
SEL1L3	1	1	1.0	0
RAI14	1	1	1.0	0
BTF3P13	1	1	1.0	1
COL4A2	1	1	1.0	0
CFAP410	1	1	1.0	1
PPP4R3C	1	1	1.0	1
AL109615.3	1	1	1.0	1
C14orf132	1	1	1.0	1
RNA5SP77	2	2	1.0	0
RNA5SP225	1	1	1.0	1
RNA5SP226	1	1	1.0	1
CTNNA3	1	1	1.0	1
DZANK1	1	1	1.0	0
CTAGE11P	1	1	1.0	1
DNASE1L1	1	1	1.0	0
LRRIQ1	1	1	1.0	0
RNA5SP35	1	1	1.0	1
DAZAP2	1	1	1.0	0
PDE3A	1	1	1.0	0
AC097634.1	1	1	1.0	1
MAP4	1	1	1.0	0
AC016739.1	2	3	1.0	0
VDAC2	1	1	1.0	0
AKAP9	1	1	1.0	0
CYP27A1	1	1	1.0	0
SLC11A2	1	1	1.0	0
SCARNA2	2	2	1.0	0
CUL4B	1	1	1.0	0
KLF6	1	1	1.0	0
KCNJ13	1	1	1.0	0
RNF25	1	1	1.0	0
AMBRA1	1	1	1.0	0
EVC	1	1	1.0	0
C19orf70	1	1	1.0	0
GPX1	1	2	1.0	0
AC094104.1	1	1	1.0	1
FEM1AP3	1	1	1.0	1
BAG1	1	1	1.0	1
AC104561.2	1	1	1.0	1
ITPRIPL2	1	1	1.0	0
AK2	1	1	1.0	0
XIST	1	1	1.0	1
TEX2	1	1	1.0	1
TRAJ4	1	1	1.0	1
ANKRD35	1	1	1.0	0
AC068137.2	1	1	1.0	1
CERNA1	1	1	1.0	0
PLCB3	1	1	1.0	0
GPR132	1	1	1.0	0
RNF157	1	1	1.0	0
RAD18	1	1	1.0	1
TYSND1	1	1	1.0	0
CHKA	1	1	1.0	0
S100A12	1	1	1.0	1
FAM160B2	1	1	1.0	0
SRCAP	1	1	1.0	1
PRR12	1	1	1.0	0
RN7SL598P	1	1	1.0	1
HOXB4	1	1	1.0	1
DIP2C	1	1	1.0	0
ANKS1A	1	1	1.0	1
LINC01505	1	1	1.0	0
MYT1L	1	1	1.0	1
LNX2	1	1	1.0	0
OR4F15	1	1	1.0	1
MX1	1	1	1.0	0
LAMB2	1	1	1.0	0
BMS1	1	1	1.0	1
SPATA48	1	1	1.0	1
WASF1P1	1	1	1.0	1
DDX21	1	1	1.0	0
CCDC187	1	1	1.0	1
TLK1P1	1	1	1.0	1
TBC1D5	1	1	1.0	0
MMP2	1	1	1.0	0
CNPPD1	1	1	1.0	0
ZNF385D	1	1	1.0	1
KCTD9P1	1	1	1.0	1
DDX46	1	1	1.0	1
FMC1	1	1	1.0	0
AC010266.2	1	1	1.0	1
MT3	1	1	1.0	0
INHBA	1	1	1.0	1
CCDC136	1	1	1.0	0
AL031595.2	1	1	1.0	1
CAMTA1	1	1	1.0	1
CCR12P	1	1	1.0	1
AL845331.2	1	1	1.0	1
ATAD3A	1	1	1.0	0
LMTK3	1	1	1.0	0
SSU72	1	1	1.0	1
KIRREL1	1	1	1.0	0
AC005343.1	1	1	1.0	1
KIF26B	1	1	1.0	1
RF00601	1	1	1.0	1
PLEKHA3	1	1	1.0	1
OR5B15P	1	1	1.0	1
PAK2	1	1	1.0	1
SCAND1	1	1	1.0	0
AC020907.2	1	1	1.0	0
C5orf63	1	1	1.0	1
STX18	1	1	1.0	1
FOXC1	1	1	1.0	0
DBN1	1	1	1.0	0
PDZRN3	1	1	1.0	1
AJAP1	1	1	1.0	1
ANO2	1	1	1.0	0
CD33	1	1	1.0	0
C5orf49	1	1	1.0	0
CLYBL	1	1	1.0	1
AATK	1	1	1.0	0
INTS6	1	1	1.0	1
CALM3	1	1	1.0	0
DCLK1	1	1	1.0	0
PPP1R21	1	1	1.0	1
ZNF704	1	1	1.0	1
RAB11FIP1	1	1	1.0	0
DDX6P1	1	1	1.0	1
RASSF3	1	1	1.0	1
TXNDC16	1	1	1.0	1
SLC25A36	1	1	1.0	0
SMAP2	1	1	1.0	0
NOVA2	1	1	1.0	1
AC007064.4	1	1	1.0	1
FOXK2	1	1	1.0	1
OR10A2	1	2	1.0	0
OVCH1	1	1	1.0	1
RN7SL272P	1	1	1.0	1
LECT2	1	1	1.0	1
AC016576.1	1	1	1.0	1
ZC3HC1	1	1	1.0	0
BCL2L14	1	1	1.0	1
AL354707.1	1	1	1.0	1
ANAPC4	1	1	1.0	1
AL356488.2	2	2	1.0	0
AP001486.1	1	1	1.0	1
GPR61	1	1	1.0	0
FAM13A	1	1	1.0	1
GPR65	1	1	1.0	1
NOMO3	1	1	1.0	1
GPR55	1	1	1.0	0
AC022150.4	1	3	1.0	0
MICALL1	1	1	1.0	1
AC007179.1	1	1	1.0	1
AC084781.2	1	1	1.0	1
UPF2	1	1	1.0	0
LRRC1	1	1	1.0	0
PTH1R	1	1	1.0	1
CTCF	1	1	1.0	0
EFCAB3	1	1	1.0	1
AC016042.1	1	1	1.0	1
AC092338.2	1	3	1.0	0
KCNE1B	2	3	1.0	0
SDR39U1	1	1	1.0	0
HPN	1	1	1.0	0
DDX39B	1	2	1.0	0
STARD4	1	1	1.0	1
GBP6	1	1	1.0	1
PSMD2	1	1	1.0	1
AC139530.3	1	1	1.0	1
MYLK	1	1	1.0	1
RPS6KB2	1	1	1.0	1
AC090510.1	1	1	1.0	1
KDM4A	2	2	1.0	0
VAT1L	1	1	1.0	1
PDSS1	1	1	1.0	0
TOGARAM1	1	1	1.0	0
ATP1A1	1	1	1.0	0
CDH11	1	1	1.0	1
RFT1	1	1	1.0	1
IQCH	1	1	1.0	0
C1QTNF9B	1	1	1.0	0
AC068473.3	1	1	1.0	1
C3orf20	1	1	1.0	0
AL731556.2	1	1	1.0	1
KDM5B	1	1	1.0	1
BMPR1A	1	1	1.0	0
C3orf85	1	2	1.0	0
ZNF619P1	1	1	1.0	1
PRPF3	1	1	1.0	1
RNA5SP452	1	1	1.0	1
LMO3	1	1	1.0	0
CHRNB4	1	1	1.0	1
COLQ	1	1	1.0	1
AD000090.1	1	1	1.0	1
SVIL	1	1	1.0	0
LAIR1	1	1	1.0	1
AC117377.1	1	1	1.0	1
SCAND2P	1	1	1.0	1
AC009404.1	1	1	1.0	1
UBXN4	1	1	1.0	0
LINC02599	1	1	1.0	1
ROBO2	1	1	1.0	1
C2CD2L	1	1	1.0	1
RPS24	1	1	1.0	0
LINC02169	1	1	1.0	0
FUBP1	1	1	1.0	1
LINC02188	1	1	1.0	1
SRRM5	1	1	1.0	0
FBXL15	1	1	1.0	0
HECTD1	1	1	1.0	0
TTL	1	1	1.0	1
EEF1A1P1	1	1	1.0	1
AL451062.3	2	2	1.0	0
AL137796.1	1	1	1.0	1
LINC01787	1	1	1.0	1
PLEKHF1	1	1	1.0	0
PLEKHM2	1	3	1.0	0
MAP3K10	1	1	1.0	0
AL356498.1	1	1	1.0	1
PLXNA4	1	1	1.0	1
LEMD1	1	1	1.0	0
CSGALNACT1	1	1	1.0	0
AC092718.8	1	1	1.0	1
SMOC1	1	1	1.0	1
RPSAP24	1	1	1.0	1
AC092139.2	1	1	1.0	1
SYNJ2BP	1	1	1.0	1
NR1H4	1	1	1.0	0
APOL6	1	1	1.0	1
WDR27	1	3	1.0	0
GART	1	1	1.0	1
MTF1	1	1	1.0	1
COL2A1	1	1	1.0	0
MIR663AHG	1	1	1.0	1
LYST	1	1	1.0	0
AC122688.4	1	1	1.0	1
AC006946.2	1	1	1.0	1
AC123784.1	1	1	1.0	1
AL353743.1	1	1	1.0	0
CTBP2	1	1	1.0	1
LINC01772	1	1	1.0	1
SNORD82	1	1	1.0	1
CFB	1	1	1.0	1
SNORD84	1	2	1.0	0
HECW1	1	1	1.0	0
ZSCAN22	1	1	1.0	1
HCFC2	1	1	1.0	1
COL23A1	1	1	1.0	1
CMKLR1	1	1	1.0	0
FAM122C	1	1	1.0	0
LINC01749	1	1	1.0	1
SLC4A1	1	1	1.0	0
NAXD	1	1	1.0	1
POLE4	1	1	1.0	1
EPOP	1	1	1.0	1
RNA5SP399	1	1	1.0	1
AL139220.2	1	1	1.0	0
ASAP2	1	1	1.0	0
OR5M8	1	1	1.0	1
CRY2	1	1	1.0	1
SYNGR4	1	1	1.0	0
ETV3	1	1	1.0	1
SHROOM2	1	1	1.0	1
IFT57	1	1	1.0	0
RB1CC1	1	1	1.0	0
RNA5SP382	1	1	1.0	1
COX20	1	1	1.0	1
MUC20	1	1	1.0	0
DEGS2	1	1	1.0	1
RNY1P7	1	2	1.0	0
CNTN2	1	1	1.0	0
DENND4C	1	1	1.0	1
ANKRD40CL	1	1	1.0	1
RNA5SP355	1	1	1.0	1
TCAF1	1	1	1.0	1
DDX6	1	1	1.0	0
WDFY3	1	1	1.0	1
ADAM11	1	1	1.0	0
IL4R	1	1	1.0	0
GRIP1	1	1	1.0	0
AC110926.1	1	1	1.0	1
PLB1	1	1	1.0	1
UBE3B	1	1	1.0	0
ICE1	1	1	1.0	1
C1orf50	1	1	1.0	1
ARHGEF7	1	1	1.0	0
SYN3	1	1	1.0	1
AC138627.1	1	3	1.0	0
LINC00051	1	1	1.0	1
AC106744.1	1	1	1.0	1
MCF2L2	1	1	1.0	0
MTRNR2L1	1	1	1.0	1
RNA5SP302	1	1	1.0	1
MTRNR2L6	1	1	1.0	1
FAM78B	1	1	1.0	0
AC105233.5	1	1	1.0	0
NKAIN3	1	1	1.0	1
KCTD12	1	3	1.0	0
MFSD11	1	1	1.0	0
ACTN1	1	1	1.0	0
EIF3F	1	1	1.0	1
AL512770.1	1	1	1.0	1
AC105416.1	1	1	1.0	1
AL445209.1	1	1	1.0	1
POLR2J4	1	1	1.0	1
SRL	1	1	1.0	1
UGT2B7	1	1	1.0	0
TPSP2	1	1	1.0	1
AC037198.1	1	1	1.0	1
VPS13A	1	1	1.0	0
VPS13C	1	1	1.0	0
UNC45A	1	1	1.0	0
PRLHR	1	1	1.0	0
ELFN2	1	1	1.0	0
KIAA1551	1	1	1.0	0
ITGAM	1	1	1.0	0
ZNF891	1	1	1.0	1
IGSF10	1	1	1.0	1
FBXO38	1	1	1.0	1
HTR1E	1	1	1.0	1
LINC02334	1	1	1.0	1
AL135936.1	1	1	1.0	1
GMPS	1	1	1.0	1
PKP4	1	1	1.0	0
AC007040.2	1	1	1.0	1
PIAS3	1	1	1.0	0
ZNF445	1	1	1.0	1
ZNF70	1	1	1.0	1
AC087893.1	1	1	1.0	1
CHST3	1	1	1.0	1
CHST1	1	1	1.0	0
GMIP	1	1	1.0	0
EPS15L1	1	1	1.0	0
SPATA2P1	1	1	1.0	1
MED14	1	1	1.0	1
AC010478.1	1	1	1.0	1
RF00092	1	1	1.0	1
NR2F6	1	1	1.0	1
CIAO3	1	1	1.0	0
AC026358.1	1	1	1.0	1
FAXDC2	1	1	1.0	1
AC016876.1	1	1	1.0	1
AKT1	1	1	1.0	1
NDST2	1	1	1.0	1
SPI1	1	1	1.0	0
TNNT2	1	1	0.9999999999999999	0
ZMYM1	1	1	0.9999999999999999	0
TARS	1	1	0.9999999999999999	0
SCN5A	1	1	0.9999999999999999	0
CYB5R3	1	1	0.9999999999999999	0
MAPK8	1	1	0.9999999999999999	0
TPRKB	1	1	0.9999999999999999	0
SCRN2	1	1	0.9999999999999999	0
CEP83	1	1	0.9999999999999999	0
FRMPD2	1	1	0.9999999999999999	0
ENPP2	1	1	0.9999999999999999	0
ABCF3	1	1	0.9999999999999998	0
PRPF39	1	1	0.9999999999999998	0
RUFY2	1	1	0.9999999999999998	0
TTC7A	1	1	0.9999999999999998	0
IFFO1	1	1	0.9999999999999998	0
DMAC2	1	1	0.9999999999999997	0
GNAS	1	1	0.9999999999999997	0
SMARCA2	1	1	0.9999999999999996	0
RBM39	1	1	0.9629629629629624	0
CS	1	1	0.9166666666666663	0
AC135983.2	2	3	0.9000000000000001	0
AC127502.1	2	3	0.9000000000000001	0
HIST2H2AC	1	13	0.8666666666666667	0
HIST1H2AJ	1	13	0.8666666666666667	0
HIST1H2AI	1	13	0.8666666666666667	0
HIST1H2AB	1	13	0.8666666666666667	0
SLC17A3	1	13	0.8666666666666667	0
HIST1H2APS2	1	13	0.8666666666666667	0
PHLDB1	1	1	0.857142857142857	0
SNX21	1	1	0.8333333333333334	0
NCL	1	1	0.8333333333333333	0
SLC25A32	1	1	0.8333333333333333	0
DNAJC2	1	1	0.8	0
AC004987.2	1	7	0.7777777777777778	0
HNRNPA3P10	1	10	0.7692307692307693	0
HNRNPA3P14	1	10	0.7692307692307693	0
HNRNPA3P12	1	10	0.7692307692307693	0
AC012513.2	1	10	0.7692307692307693	0
HNRNPA3P6	1	10	0.7692307692307693	0
HNRNPA3P5	1	10	0.7692307692307693	0
HNRNPA3P3	1	10	0.7692307692307693	0
HNRNPA3P1	1	10	0.7692307692307693	0
AL391058.1	1	10	0.7692307692307693	0
IQSEC3	1	8	0.7619047619047619	0
HDGFL3	1	1	0.75	0
TAP2	1	1	0.75	0
RPL13	1	1	0.75	0
PTPRD	1	1	0.75	0
AC136475.1	1	1	0.75	0
RGPD1	1	1	0.7142857142857142	0
TULP1	1	1	0.7142857142857142	0
ANP32E	1	1	0.6666666666666667	0
PHF8	1	1	0.6666666666666667	0
ACADVL	1	1	0.6666666666666666	0
ZNF663P	1	1	0.6666666666666666	0
HK2P1	1	2	0.6666666666666666	0
CSRP1	1	1	0.6666666666666666	0
CCT5	1	1	0.6666666666666666	0
CYBC1	2	2	0.6666666666666666	0
ANP32AP1	1	2	0.6666666666666666	0
PCDHB7	1	11	0.6470588235294118	0
PCDHB3	1	11	0.6470588235294118	0
PCDHB10	1	11	0.6470588235294118	0
PCDHB13	1	11	0.6470588235294118	0
CNKSR2	1	1	0.6315789473684207	0
SAP18	1	1	0.625	0
AL590764.2	1	1	0.6153846153846154	0
WHAMMP2	2	3	0.6000000000000001	0
WHAMMP3	2	3	0.6000000000000001	0
GABRG2	1	1	0.6000000000000001	0
RPS18P9	2	3	0.6000000000000001	0
SNX27	1	3	0.6	0
HAP1	1	1	0.5714285714285714	0
KAT6B	1	1	0.5625	0
RN7SL381P	2	5	0.5555555555555556	0
RNY3P4	1	16	0.5161290322580645	0
RNY3P1	1	16	0.5161290322580645	0
AC105345.1	1	1	0.5	0
TAS2R8	1	1	0.5	0
AL357507.1	1	1	0.5	0
RN7SL727P	1	1	0.5	0
AC005863.1	1	1	0.5	0
REL	1	1	0.5	0
GATD3A	1	1	0.5	0
PLCG1	1	1	0.5	0
GATD3B	1	1	0.5	0
RN7SL794P	1	1	0.5	0
AC091167.6	1	1	0.5	0
RN7SL446P	1	1	0.5	0
RN7SL448P	1	1	0.5	0
GGT1	1	1	0.5	0
RTL6	1	1	0.5	0
RN7SL408P	1	1	0.5	0
MIR4422HG	1	1	0.5	0
FNDC9	1	1	0.5	0
ZNF625	1	1	0.5	0
VPS37A	1	3	0.5	0
AC008676.3	1	1	0.5	0
AC004069.1	1	3	0.5	0
RN7SL277P	1	1	0.5	0
CCNDBP1	1	1	0.5	0
GOLGA2P8	1	1	0.5	0
MPST	1	1	0.5	0
RNY4P19	1	1	0.5	0
TRAPPC12	1	1	0.5	0
AC021231.2	1	3	0.5	0
C2CD4B	1	1	0.5	0
C2CD4A	1	1	0.5	0
AC010733.2	1	1	0.5	0
AKIRIN1	1	1	0.5	0
ZNF330	1	1	0.5	0
RN7SL138P	1	1	0.5	0
GPX1P2	1	2	0.5	0
GPX1P1	1	2	0.5	0
RNA5SP361	1	1	0.5	0
RNA5SP333	1	1	0.5	0
RNA5SP334	1	1	0.5	0
AC108002.1	1	1	0.5	0
NTRK3	1	1	0.5	0
KCNJ6	1	1	0.5	0
KDSR	1	3	0.5	0
STX7	1	1	0.5	0
HNRNPA1L2	1	3	0.5	0
ZNF20	1	1	0.5	0
KMT2A	1	3	0.48	0
AP000233.2	1	16	0.4444444444444444	0
RN7SKP131	1	16	0.4444444444444444	0
PLCG2	1	16	0.4444444444444444	0
RN7SKP154	1	16	0.4444444444444444	0
RN7SKP160	1	16	0.4444444444444444	0
RIMBP3	1	16	0.4444444444444444	0
ZNF277	1	16	0.4444444444444444	0
RN7SKP69	1	16	0.4444444444444444	0
RN7SKP71	1	16	0.4444444444444444	0
RN7SKP63	1	16	0.4444444444444444	0
RN7SKP94	1	16	0.4444444444444444	0
RIMBP3B	1	16	0.4444444444444444	0
RIMBP3C	1	16	0.4444444444444444	0
RN7SKP45	1	16	0.4444444444444444	0
RN7SKP173	1	16	0.4444444444444444	0
RN7SKP176	1	16	0.4444444444444444	0
RN7SKP178	1	16	0.4444444444444444	0
ACTC1	1	3	0.4444444444444444	0
RN7SKP187	1	16	0.4444444444444444	0
RN7SKP180	1	16	0.4444444444444444	0
RN7SKP198	1	16	0.4444444444444444	0
RN7SKP193	1	16	0.4444444444444444	0
RN7SKP204	1	16	0.4444444444444444	0
RN7SKP203	1	16	0.4444444444444444	0
RN7SKP208	1	16	0.4444444444444444	0
RN7SKP207	1	16	0.4444444444444444	0
RN7SKP228	1	16	0.4444444444444444	0
RN7SKP221	1	16	0.4444444444444444	0
RN7SKP237	1	16	0.4444444444444444	0
RN7SKP236	1	16	0.4444444444444444	0
RN7SKP239	1	16	0.4444444444444444	0
RN7SKP230	1	16	0.4444444444444444	0
RN7SKP261	1	16	0.4444444444444444	0
AC006064.6	1	13	0.43333333333333335	0
DLG3	1	3	0.42857142857142855	0
CD2BP2	1	1	0.42857142857142855	0
LYRM2	1	1	0.4	0
AC018521.1	1	2	0.4	0
FAM19A5	1	1	0.4	0
PSMD11	1	1	0.39999999999999997	0
IL2RG	1	1	0.38461538461538464	0
AL031282.2	1	8	0.38095238095238093	0
SF3B2	1	1	0.375	0
AMMECR1	1	3	0.36	0
AGAP1	1	3	0.36	0
FEZF2	1	3	0.36	0
FAM153A	1	1	0.35	0
RN7SL630P	1	1	0.3333333333333333	0
RN7SL414P	1	1	0.3333333333333333	0
RN7SL35P	1	1	0.3333333333333333	0
RN7SL150P	1	1	0.3333333333333333	0
DNAH11	1	1	0.3333333333333333	0
ZNF157	1	1	0.3333333333333333	0
RN7SL401P	1	1	0.3333333333333333	0
TUT4	1	1	0.3333333333333333	0
NGFR	1	1	0.3333333333333333	0
VGLL3	1	1	0.3333333333333333	0
NAIF1	1	1	0.3333333333333333	0
CSPG4P12	1	1	0.3333333333333333	0
CSPG4P10	1	1	0.3333333333333333	0
CSPG4P11	1	1	0.3333333333333333	0
PEX5L	1	1	0.3333333333333333	0
RN7SL518P	1	1	0.3333333333333333	0
SULT1C2	1	1	0.3333333333333333	0
AL031686.1	1	1	0.3333333333333333	0
CCDC181	1	1	0.3125	0
AL122020.1	2	3	0.30000000000000004	0
FAM153B	1	1	0.3	0
IRX3	1	1	0.2857142857142857	0
RGPD2	1	1	0.2857142857142857	0
EIF5AL1	2	3	0.2727272727272727	0
EIF5AP4	2	3	0.2727272727272727	0
SLC24A3	1	1	0.25	0
ERVE	1	1	0.25	0
OR7E122P	1	1	0.25	0
AC010329.1	1	1	0.25	0
AL669918.1	1	1	0.25	0
SPATA31E2P	1	1	0.25	0
AP003498.2	1	1	0.25	0
SPATA31E3P	1	1	0.25	0
AL121594.1	1	3	0.25	0
SNORD68	1	1	0.25	0
AL590240.2	1	1	0.25	0
ARHGEF1	1	1	0.25	0
AC136475.2	1	1	0.25	0
RBBP6	1	3	0.24	0
GTF2A1	1	3	0.21428571428571427	0
SERPINB8P1	1	1	0.2	0
AC092159.1	1	1	0.2	0
AC068631.1	1	1	0.2	0
AC004217.2	1	1	0.2	0
SPATA24	1	1	0.2	0
AC109446.2	1	1	0.2	0
AL450336.1	1	1	0.2	0
AP001180.4	1	1	0.2	0
FAM153C	1	1	0.2	0
NR2F1	1	1	0.2	0
DDX19A	1	1	0.16666666666666666	0
AL023775.1	1	2	0.16666666666666666	0
AC116667.1	1	1	0.16666666666666666	0
AC012213.5	1	1	0.16666666666666666	0
BTBD7P2	1	1	0.16666666666666666	0
AC115989.1	1	1	0.16666666666666666	0
C2orf68	1	1	0.16666666666666666	0
ZFYVE16	1	1	0.16666666666666666	0
MNX1	1	1	0.16666666666666666	0
KRT8P49	1	1	0.14285714285714285	0
RNA5SP132	1	1	0.14285714285714285	0
RN7SL236P	1	1	0.14285714285714285	0
ATP2B3	1	1	0.13157894736842105	0
KRT10	1	1	0.125	0
ACTG1P1	1	3	0.1111111111111111	0
SLC16A1	1	1	0.1111111111111111	0
AP000529.1	1	3	0.1111111111111111	0
ACTBP7	1	3	0.1111111111111111	0
ACTBP2	1	3	0.1111111111111111	0
POTEKP	1	3	0.1111111111111111	0
AC233964.1	1	3	0.1111111111111111	0
POTEG	1	3	0.1111111111111111	0
OTOF	1	1	0.1	0
INA	1	1	0.1	0
AC137800.1	1	1	0.1	0
RASA4B	1	1	0.08333333333333333	0
AC020904.2	1	1	0.08333333333333333	0
RASA4	1	1	0.08333333333333333	0
RASA4CP	1	1	0.08333333333333333	0
ZRSR2	1	1	0.07894736842105263	0
AC005832.2	1	1	0.0625	0
RTF1	1	1	0.0625	0
RNY1P5	2	2	0.05263157894736842	0
AC139491.7	1	1	0.05	0
RN7SL502P	1	1	0.045454545454545456	0
RN7SL97P	1	1	0.045454545454545456	0
RN7SL143P	1	1	0.045454545454545456	0
RN7SL397P	1	1	0.045454545454545456	0
ALDH7A1P2	1	1	0.043478260869565216	0
AL034370.1	1	1	0.037037037037037035	0
ACAA1	1	1	0.030303030303030304	0
