# Supplementary material for: Analysis of plasma‐derived small extracellular vesicle characteristics and microRNA cargo following exercise‐induced skeletal muscle damage in men
Source: Physiol Rep. 2024 Sep 20;12(18):e70056. doi: 10.14814/phy2.70056 (PMC11415274; doi:10.14814/phy2.70056)
Supplement: Supplementary file 2 — Data S2: Supporting Information. [file PHY2-12-e70056-s001.zip › Processed Files For Individual Samples/SV18362-0001_S1_R1_001.fastq_CORE_RESULTS_v4.6.2/SV18362-0001_S1_R1_001.fastq/readCounts_gencode_antisense_geneLevel.txt]

GeneSymbol	uniqueFragmentCount	totalReadCount	multimapAdjustedReadCount	uniqueMappingReads
LYPD3	9	907	907.0	907
AC104581.1	12	869	869.0	869
ST8SIA5	12	797	797.0	797
AC008735.5	19	724	724.0	724
ZNF445	14	654	653.5	0
AC010970.1	50	545	530.6	527
KMT2A	11	381	381.0	381
ZBTB44	3	360	360.0	360
SLC34A1	7	350	350.0	0
IL16	11	241	240.99999999999994	0
AL357052.1	6	199	199.0	199
SLC39A9	7	180	179.99999999999997	0
RSRC1	3	178	178.0	178
NF2	4	131	131.0	0
C5orf58	5	121	121.0	121
AC073174.2	1	115	115.0	115
PSTPIP1	4	109	109.0	109
LARS2	2	109	109.0	0
ACER2	4	102	102.0	102
TBC1D2	6	100	100.0	0
ATP2A2	4	98	98.0	98
HIF1AN	2	96	96.0	96
RAB28	4	90	90.0	90
IQCJ	6	91	89.01428571428573	0
ABCA3	4	88	88.0	0
CHAC1	5	86	86.0	0
SOX6	2	80	80.0	80
GNPDA1	2	78	78.0	0
EHBP1L1	2	77	77.0	77
ADRA1B	4	77	77.0	77
RAB25	2	73	73.0	0
RNF157	2	71	71.0	0
OR4F17	2	113	67.80000000000001	0
IGKJ3	6	63	63.0	63
KCNG3	2	58	58.0	0
AJAP1	3	57	57.0	57
KSR2	3	47	47.0	0
AL592295.4	4	47	47.0	47
ESYT1	2	42	42.0	42
IGF2BP3	1	42	42.0	0
SIPA1	2	41	41.0	0
TMEM131	4	39	39.0	39
AP5S1	2	38	38.0	0
ITPRIPL1	2	37	37.0	0
ST6GAL1	2	36	36.0	36
GJB4	2	34	34.0	34
ZNF616	4	33	33.0	0
STX4	2	33	33.0	33
AC004584.3	1	32	32.0	32
BCORP1	1	31	31.0	0
YTHDF1P1	1	31	31.0	31
CDH5	1	31	31.0	31
OR1N1	1	31	31.0	0
TSC2	1	30	30.0	30
AL359915.2	1	30	30.0	30
CYP1B1	5	30	30.0	30
AL157996.1	1	29	29.0	29
LRP8	3	29	29.0	29
CLIP4	1	29	29.0	29
ALMS1	1	29	29.0	0
LRRC75B	1	29	28.999999999999996	0
RASGRP2	6	21	28.5	28
RAN	1	28	28.0	0
CPSF2	2	28	28.0	28
DENND4B	2	28	28.0	28
CNGA3	1	28	28.0	0
MEN1	1	28	28.0	28
IDH3A	1	27	27.0	27
NT5DC2	1	26	26.000000000000004	0
TMEM45B	2	26	26.0	26
AC242022.1	1	26	26.0	26
PCAT1	2	26	26.0	26
KIF26B	2	23	26.0	23
UMPS	2	26	26.0	0
BBS2	1	26	26.0	26
SLC12A7	1	26	26.0	0
ACTBP6	1	26	26.0	26
CHD8	1	25	25.0	25
CHRNB2	1	25	25.0	25
FER1L6	1	25	25.0	25
TMEM255B	1	25	25.0	25
RNF13	1	25	25.0	0
AC074255.1	1	25	25.0	25
DNM2	1	24	24.0	0
DOCK3	1	24	24.0	24
MSL1	1	24	24.0	24
NOTCH1	1	24	24.0	0
UBE2D3	1	24	24.0	0
ADGRL2	1	24	24.0	0
LRBA	1	24	24.0	0
ZNF267	1	24	24.0	24
RFX2	1	24	24.0	24
FAM193B	2	24	23.999999999999996	0
RUBCNL	1	23	23.000000000000004	0
DCDC2B	1	23	23.0	23
CALCR	1	23	23.0	0
TMEM38B	1	23	23.0	0
RAB11FIP4	2	23	23.0	0
CCDC85C	2	23	23.0	23
GPR107	2	23	23.0	0
HNRNPM	1	23	23.0	23
SOX30	1	23	23.0	0
LINC00654	2	23	23.0	23
OR4F4	2	113	22.6	0
OR4F5	2	113	22.6	0
ASB17	1	22	22.0	22
CACNA1G	1	22	22.0	0
AC021483.2	1	22	22.0	22
SLC37A1	1	22	22.0	22
ERO1A	5	22	22.0	22
AC099850.3	1	22	22.0	22
FAHD2B	1	22	22.0	0
OR4C14P	1	22	22.0	22
ZNF177	1	22	22.0	22
SRD5A1P1	1	21	21.0	21
RF00425	1	21	21.0	21
AP001189.1	1	21	21.0	21
LINC01544	1	21	21.0	21
OSBPL2	1	21	21.0	21
TAOK3	1	21	21.0	0
C11orf87	1	21	21.0	21
AL021395.1	3	21	21.0	21
STK24	2	25	20.833333333333336	0
ACADSB	1	20	20.0	20
AC108448.3	1	20	20.0	20
AC009509.1	1	20	20.0	20
TMEM164	1	20	20.0	0
AL645929.2	1	20	20.0	20
ZSCAN20	2	20	20.0	20
NFAT5	1	19	19.000000000000004	0
AP003063.2	1	19	19.0	19
PI4KA	1	19	19.0	19
GRK2	1	19	19.0	0
NR3C2	1	19	19.0	0
CTXND1	1	19	19.0	19
ITFG1	1	19	19.0	19
DBNDD2	1	19	19.0	19
ZNF414	1	19	19.0	19
PPTC7	1	19	19.0	19
FBXO21	1	19	19.0	0
KPNA2P2	1	19	19.0	19
LMAN1	1	19	19.0	19
PPARGC1B	2	19	19.0	0
SCRIB	2	19	19.0	0
RAP1GAP2	1	18	18.0	18
LINC01287	1	18	18.0	0
TMPRSS4	1	18	18.0	0
CITED2	1	17	17.0	0
SLC23A1	1	17	17.0	0
SLC27A1	1	17	17.0	17
AL031772.1	1	17	17.0	17
HSPA8P20	1	16	16.0	16
ELDR	1	16	16.0	16
CACNA1C	1	16	16.0	16
RAC1	1	16	16.0	0
KIF13B	1	16	16.0	0
AC130466.1	1	16	16.0	16
CECR2	1	16	16.0	0
FOXK2	1	16	16.0	16
SP2	1	16	16.0	0
CYB561A3	1	16	16.0	0
OR4K13	1	16	16.0	0
GIGYF2	2	17	15.454545454545451	0
C3orf62	2	23	15.285714285714286	14
INSRR	1	15	15.0	15
FLYWCH1P1	1	15	15.0	15
ANK1	1	15	15.0	0
MYO1B	1	15	15.0	0
ONECUT1	1	15	15.0	15
KIAA1755	1	15	15.0	0
UBP1	1	15	15.0	0
AP003721.4	1	15	15.0	15
TPH2	2	15	15.0	0
HOXB7	1	15	15.0	15
CACNA2D4	1	15	15.0	15
SRPRA	2	14	14.0	14
CU639417.4	2	28	14.0	0
CLYBL	1	14	14.0	14
NTN4	1	14	14.0	14
LINC02421	1	14	14.0	14
NIPSNAP2	1	14	14.0	14
LRRC71	1	14	14.0	0
AL139420.1	4	28	14.0	0
AL139420.2	4	28	14.0	0
LINC00319	2	28	14.0	0
VCAN	4	13	13.0	0
AJM1	2	17	13.0	12
KIF25	1	13	13.0	0
PIEZO1	1	13	13.0	13
FKBP8	1	13	13.0	0
CCDC57	1	19	12.666666666666666	0
TMEM104	2	12	12.0	0
AC022919.1	2	12	12.0	12
NKX1	1	12	12.0	12
RAB35	1	12	12.0	0
AC022596.2	1	12	12.0	12
AL035416.1	2	11	11.0	11
TRAPPC3	1	11	11.0	11
HRNR	1	11	11.0	11
ADARB1	1	11	11.0	0
EVPLL	1	21	10.5	0
FUS	1	10	10.0	10
TCL6	1	10	10.0	0
LINC00891	1	19	9.5	0
MS4A15	1	19	9.5	0
MDGA1	4	10	9.333333333333332	0
ZDBF2	2	9	9.000000000000002	0
SPEG	1	9	9.0	0
IGSF1	2	9	9.0	0
AMDHD1	4	9	9.0	0
LRRC9	1	9	9.0	0
PPP4R1	1	9	9.0	0
DLL1	1	8	8.0	0
NAA40	1	16	8.0	0
VEGFB	1	16	8.0	0
LINC01168	2	8	8.0	8
AC130364.2	1	8	8.0	8
N4BP1	5	10	7.5	6
TTC17	1	7	7.0	0
HS3ST3B1	1	7	7.0	0
KRT6A	4	7	7.0	7
COL19A1	1	7	7.0	7
XPO6	1	7	7.0	7
LINC02122	4	7	7.0	7
PRRC2C	1	7	7.0	0
PSG3	1	19	6.333333333333333	0
ANKH	3	6	6.0	6
STRIP2	1	6	6.0	0
AC015818.3	1	21	5.25	0
GRIA4	1	7	5.25	0
AL353997.3	1	21	5.25	0
GNAI1	1	5	5.0	5
RP1	4	5	5.0	0
BTN2A2	5	5	5.0	5
GRIN2B	1	5	5.0	5
PRKAR1A	1	5	5.0	0
INTS9	2	5	4.999999999999999	0
PLPPR5	2	5	4.666666666666667	0
STK24P1	2	25	4.166666666666667	0
MAPK11	1	4	4.0	0
WHAMMP2	1	8	4.0	0
WHAMMP3	1	8	4.0	0
DPP6	4	4	4.0	4
JADE1	1	4	4.0	0
RRAGD	1	4	4.0	0
SHTN1	1	5	4.0	0
UPP1	4	4	4.0	0
ZNF570	2	4	4.0	4
FRK	2	4	4.0	4
ACTL7A	1	4	4.0	4
FP236383.2	1	18	3.6	0
FP236383.3	1	18	3.6	0
FP671120.3	1	18	3.6	0
FP671120.4	1	18	3.6	0
DNAJC11	2	3	3.0	0
HERC4	2	3	3.0	0
HCG27	1	3	3.0	0
PPP1R12B	3	3	3.0	0
TNFRSF19	3	3	3.0	0
AL022311.1	1	3	3.0	3
DGKA	3	3	3.0	0
AIFM3	2	3	3.0	3
CAPNS1	2	3	3.0	3
ZFHX4	1	3	2.9999999999999996	0
RGPD1	1	5	2.5	0
RGPD2	1	5	2.5	0
GPN1	2	3	2.5	2
SLFNL1	1	2	2.0	2
USP15	1	2	2.0	2
DDX54	1	2	2.0	0
ANKUB1	1	2	2.0	0
KDM5A	1	2	2.0	2
AL627309.5	1	2	2.0	2
CACNA1A	2	2	2.0	2
KLHL6	2	2	2.0	0
ATPAF1	1	2	2.0	2
COMMD2	1	2	2.0	2
LINC02238	1	2	2.0	2
C12orf76	2	2	2.0	2
BSDC1	2	2	2.0	0
OR7D2	1	2	2.0	0
AP001056.1	2	2	2.0	2
ZNF862	2	2	2.0	0
KIAA1328	2	2	2.0	0
DUSP16	2	2	2.0	2
AL096855.1	1	2	2.0	2
NPTX1	2	2	2.0	2
FRMD4B	2	2	2.0	0
SLC25A42	1	2	2.0	2
AC099542.1	2	2	2.0	2
HP	2	2	2.0	2
ZNF217	2	2	2.0	0
RRP1B	2	2	2.0	0
ANKIB1	1	2	2.0	0
KIAA1257	1	2	2.0	0
AC090001.1	2	2	2.0	2
NUP98	2	2	2.0	0
PRKCA	1	1	2.0	2
MARK2P17	1	2	2.0	2
TOM1	1	2	1.9999999999999993	0
G3BP1	1	7	1.75	0
LRRC8B	2	2	1.6666666666666665	0
WDR17	2	2	1.6666666666666665	0
PRAG1	1	4	1.6	0
MED12L	1	4	1.6	0
NKX2	1	4	1.6	0
FBXO11	1	4	1.6	0
SPRR4	2	17	1.5454545454545454	0
ULK1	1	3	1.5	0
FAM120AOS	1	3	1.5	0
PRIMPOL	1	4	1.3333333333333333	0
SMS	1	4	1.3333333333333333	0
MGMT	1	4	1.3333333333333333	0
MARS	1	1	1.0000000000000002	0
DYSF	1	1	1.0000000000000002	0
PIN1	1	1	1.0000000000000002	0
ABR	1	1	1.0000000000000002	0
ATP13A3	1	1	1.0	0
CAPN13	1	1	1.0	1
AC009884.2	1	1	1.0	1
TMEM30A	1	1	1.0	0
PTCD1	1	1	1.0	1
SASH1	1	1	1.0	1
BNIP1	1	1	1.0	0
RBM47	1	1	1.0	1
HEMGN	1	1	1.0	0
MYH4	1	1	1.0	1
USP40	1	1	1.0	0
RBMS1	1	1	1.0	1
POMGNT1	1	1	1.0	0
SHROOM3	1	1	1.0	0
C3orf38	1	1	1.0	1
C15orf41	1	1	1.0	1
BLNK	1	1	1.0	0
NUP62	1	1	1.0	0
PPP2R5E	1	1	1.0	0
LMNB2	1	1	1.0	0
OPLAH	1	1	1.0	1
ADAR	1	1	1.0	0
ZNF192P1	1	1	1.0	0
C3orf22	1	1	1.0	1
MLNR	1	1	1.0	1
GPSM1	1	1	1.0	0
DOCK6	1	1	1.0	0
GDNF	1	1	1.0	0
SELP	1	1	1.0	0
AP4B1	1	1	1.0	1
AC079360.1	1	1	1.0	1
AC104394.1	1	1	1.0	1
ACBD7	1	1	1.0	1
BPTF	1	1	1.0	0
AL031595.1	1	1	1.0	1
ZC3H13	1	1	1.0	1
GFY	1	1	1.0	0
CAMTA1	1	1	1.0	1
EP400	1	1	1.0	1
RHPN1	1	1	1.0	1
CASKIN1	1	1	1.0	1
NCKIPSD	1	1	1.0	1
UTP23	1	1	1.0	1
AC008264.1	1	1	1.0	1
WDFY4	1	1	1.0	0
BBOF1	1	1	1.0	1
AL139130.1	1	1	1.0	1
LINC00924	1	1	1.0	0
ERN2	1	1	1.0	1
SHISA7	1	1	1.0	0
MUC3A	1	1	1.0	0
MTND2P15	1	1	1.0	1
SSU72	1	1	1.0	1
FBXW11	1	1	1.0	0
CASR	1	1	1.0	0
AC104852.1	1	1	1.0	1
FAM198B	1	1	1.0	1
AC068418.2	1	1	1.0	1
CAPN8	1	1	1.0	0
CMIP	1	1	1.0	1
NARF	1	1	1.0	1
TJP3	1	1	1.0	0
ATP6V0CP1	1	1	1.0	1
TACC1	1	1	1.0	0
HNRNPA2B1	1	1	1.0	0
IL31	1	1	1.0	1
GABRP	1	1	1.0	0
DYNC1H1	1	1	1.0	0
PAK3	1	1	1.0	0
EXOSC8	1	1	1.0	1
KIAA1841	1	1	1.0	0
MFSD4A	1	1	1.0	1
NAPG	1	1	1.0	1
MAPRE2	1	1	1.0	0
TNNT3	1	1	1.0	1
CEACAM6	1	1	1.0	1
PARP8	1	1	1.0	0
VAV2	1	1	1.0	0
ZFR	1	1	1.0	0
TSC22D1	1	1	1.0	1
AC016583.1	1	1	1.0	1
KIF1B	1	1	1.0	0
BBS9	1	1	1.0	1
UFD1	1	1	1.0	1
XPO5	1	1	1.0	1
SH3PXD2A	1	1	1.0	0
GYS1	1	1	1.0	0
FASTKD3	1	1	1.0	1
LINC02124	1	1	1.0	1
PTPRT	1	1	1.0	0
RYR1	1	1	1.0	0
RPS24	1	1	1.0	1
TECPR2	1	1	1.0	1
TMCC1	1	1	1.0	0
NOL10	1	1	1.0	0
NDUFAF5	1	1	1.0	1
DMRTC2	1	1	1.0	0
ARMC10	1	1	1.0	1
PARVG	1	1	1.0	0
AC096649.1	1	1	1.0	1
MED13L	1	1	1.0	1
RPE65	1	1	1.0	1
INTS3	1	1	1.0	1
RABGAP1L	1	1	1.0	0
CTSA	1	1	1.0	1
C6orf201	1	1	1.0	0
MAP4	1	1	1.0	0
AL136373.1	1	1	1.0	1
PTDSS1	1	1	1.0	0
SNHG17	1	1	1.0	1
SMIM8	1	1	1.0	0
WNK4	1	1	1.0	0
ADGRB1	1	1	1.0	0
KATNAL2	1	1	1.0	1
PISD	1	1	1.0	0
OR6W1P	1	1	1.0	0
AC008738.4	1	1	1.0	1
AC123768.1	1	1	1.0	0
ABI1P1	1	1	1.0	1
LINC02037	1	1	1.0	1
MYOZ1	1	1	1.0	1
AL451123.1	1	1	1.0	1
ZNF608	1	1	1.0	1
RPS6KA5	1	1	1.0	0
TP53RK	1	1	1.0	0
ZNF611	1	1	1.0	0
PTPN9	1	1	1.0	1
DOP1B	1	1	1.0	1
DNAJA4	1	1	1.0	1
DBNDD1	1	1	1.0	1
TBX3	1	1	1.0	0
SYT14	1	1	1.0	0
AC112243.1	1	1	1.0	1
TRIM44	1	1	1.0	1
FNIP1	1	1	1.0	0
LINC00358	1	1	1.0	1
SLITRK3	1	1	1.0	0
RSBN1L	1	1	1.0	1
NCLN	1	1	1.0	0
ZNRF1	1	1	1.0	0
PBXIP1	1	1	1.0	1
ATP10B	1	1	1.0	1
WBP1	1	1	1.0	1
GTF3C5	1	1	1.0	0
AL513548.2	1	1	1.0	1
L3MBTL4	1	1	1.0	1
SFT2D2	1	1	1.0	1
RP9	1	1	1.0	1
TRPC5OS	1	1	1.0	1
DNAJC4	1	1	1.0	0
NPC2	1	1	1.0	1
TMBIM4	1	1	1.0	1
ETV3L	1	1	1.0	1
AC026904.2	1	1	1.0	1
SMC1B	1	1	1.0	0
MSL3	1	1	1.0	0
AL122019.1	1	1	1.0	1
ZNF521	1	1	1.0	1
DDI1	1	1	1.0	1
ITGAL	1	1	1.0	1
FASLG	1	2	1.0	0
WDR3	1	1	1.0	1
MCM7	1	1	1.0	0
ITGB1	1	1	1.0	0
SPIRE1	1	1	1.0	0
MAFF	1	1	1.0	0
REEP2	1	1	1.0	0
P4HA3	1	1	1.0	0
PTPRB	1	1	1.0	0
NFKB1	1	1	1.0	0
FBXO36	1	1	1.0	1
NEK6	1	1	1.0	1
CCDC14	1	1	1.0	1
AC131094.1	1	1	1.0	1
FN3K	1	1	1.0	1
AC034245.1	1	1	1.0	1
SBNO2	1	1	1.0	0
PHF21A	1	1	1.0	0
ABHD2	1	1	1.0	1
FBLIM1	1	1	1.0	1
NSMAF	1	1	1.0	1
LINC00487	1	1	1.0	1
ZNF676	1	1	1.0	1
PKP1	1	1	1.0	0
SLC9A3	1	1	1.0	0
NRBP1	1	1	1.0	1
HIC1	1	1	1.0	0
SRCIN1	1	1	1.0	0
POLRMT	1	1	1.0	1
CR769775.4	1	1	1.0	1
ZNF688	1	1	1.0	0
FCGRT	1	1	1.0	0
TUBB6	1	1	1.0	0
SAT1	1	1	1.0	1
OLFML2A	1	2	1.0	0
PLOD2	1	1	1.0	0
KCNG4	1	1	1.0	1
LIMS2	1	1	1.0	1
EEF1AKMT2	1	1	1.0	1
NCAPD3	1	1	1.0	1
AC025165.1	1	1	1.0	1
ABCB10	1	1	1.0	1
SLC8B1	1	1	1.0	1
STAT1	1	1	1.0	0
AC018682.1	1	1	1.0	1
YTHDF1	1	1	1.0	1
RNF130	1	1	1.0	1
AC100781.1	1	1	1.0	1
AP005139.1	1	1	1.0	1
FGD3	1	1	1.0	1
HSPA13	1	1	1.0	1
PROCA1	1	1	1.0	1
C7orf33	1	1	1.0	1
LRRC15	1	1	1.0	0
AC093249.6	1	1	1.0	1
EXOC3	1	1	1.0	0
F8	1	1	1.0	1
SLC7A4	1	1	1.0	0
SERPINB8	1	1	1.0	0
TIMM22	1	1	1.0	1
SLC2A13	1	1	1.0	1
CNTD1	1	1	1.0	0
AC087664.3	1	1	1.0	1
AC099521.2	1	1	1.0	1
COL10A1	1	1	1.0	0
FLVCR2	1	1	1.0	0
TCP11L1	1	1	1.0	0
CHL1	1	1	1.0	0
ASGR2	1	1	1.0	1
ARHGAP4	1	1	1.0	1
AL031281.2	1	1	1.0	1
LRRC38	1	1	1.0	1
FERMT2	1	1	1.0	0
ZBTB8B	1	1	1.0	1
GALNTL6	1	1	1.0	1
DHFR	1	1	1.0	1
MRPL24	1	1	1.0	1
RPS20P25	1	1	1.0	1
APOOL	1	1	1.0	0
HACE1	1	1	1.0	1
FZD2	1	1	1.0	1
GSDMD	1	1	1.0	0
PROM1	1	1	1.0	0
PIP5K1C	1	1	1.0	1
FAM149A	1	1	1.0	1
AC113382.2	1	1	1.0	1
CDCA5	1	1	1.0	1
CTBP1	1	1	1.0	1
C4orf50	1	1	1.0	1
MTMR2	1	1	1.0	0
CFAP61	1	1	1.0	0
ZSCAN29	1	1	1.0	1
EML6	1	1	1.0	1
AR	1	1	1.0	0
HCFC1	1	1	1.0	1
AC131009.4	1	1	1.0	1
DAPK2	1	1	1.0	0
UNC13C	1	1	1.0	1
LINC01869	1	1	1.0	0
COMTD1	1	1	1.0	0
NDST1	1	1	1.0	0
GABPB1	1	1	1.0	0
RN7SKP280	1	1	1.0	1
CLPB	1	1	1.0	0
HDGFL2	1	1	0.9999999999999999	0
ARSA	1	1	0.9999999999999999	0
HM13	1	1	0.9999999999999999	0
OSBPL9	1	1	0.9999999999999999	0
PPARA	1	1	0.9999999999999999	0
ATF7IP2	1	1	0.9999999999999999	0
H19	1	1	0.9999999999999999	0
SERAC1	1	1	0.9999999999999998	0
GRB10	1	1	0.9999999999999998	0
ITPR1	1	1	0.9999999999999997	0
PYCR2	1	1	0.875	0
KIAA0391	1	1	0.857142857142857	0
GIMAP5	1	1	0.8333333333333333	0
CYP11B1	1	1	0.8	0
AC135731.1	1	4	0.8	0
SP5	1	4	0.8	0
WSCD1	1	1	0.7999999999999999	0
DCX	1	1	0.7	0
FAM187A	1	1	0.6666666666666666	0
GOLGA8B	1	1	0.625	0
TTR	1	1	0.5	0
TTC21B	1	1	0.5	0
FAM160B2	1	1	0.5	0
PRKD3	1	1	0.5	0
LCE1D	1	1	0.5	0
LCE1C	1	1	0.5	0
RMC1	1	1	0.44999999999999996	0
GOLGA8A	1	1	0.375	0
CCDC103	1	1	0.3333333333333333	0
MAGEC1	1	1	0.3333333333333333	0
EEF1AKMT3	1	1	0.3333333333333333	0
CEP104	1	1	0.30000000000000004	0
HERC2P3	1	1	0.26666666666666666	0
TESC	1	1	0.25	0
CSPG4P12	1	1	0.2	0
CSPG4P10	1	1	0.2	0
CSPG4P11	1	1	0.2	0
CYP11B2	1	1	0.2	0
CSPG4P5	1	1	0.2	0
DNM1P51	1	1	0.2	0
HERC2P9	1	1	0.2	0
GIMAP1	1	1	0.16666666666666666	0
AL121594.1	1	1	0.14285714285714285	0
CLDN14	1	1	0.13333333333333333	0
HERC2P2	1	1	0.13333333333333333	0
AL117348.2	1	1	0.125	0
NSMF	1	1	0.1	0
AC007846.2	1	1	0.1	0
HERC2	1	1	0.06666666666666667	0
HERC2P8	1	1	0.06666666666666667	0
HERC2P4	1	1	0.06666666666666667	0
HERC2P5	1	1	0.06666666666666667	0
