# Supplementary material for: Analysis of plasma‐derived small extracellular vesicle characteristics and microRNA cargo following exercise‐induced skeletal muscle damage in men
Source: Physiol Rep. 2024 Sep 20;12(18):e70056. doi: 10.14814/phy2.70056 (PMC11415274; doi:10.14814/phy2.70056)
Supplement: Supplementary file 2 — Data S2: Supporting Information. [file PHY2-12-e70056-s001.zip › Processed Files For Individual Samples/SV18362-0003_S3_R1_001.fastq_CORE_RESULTS_v4.6.2/SV18362-0003_S3_R1_001.fastq/readCounts_gencode_antisense_geneLevel.txt]

GeneSymbol	uniqueFragmentCount	totalReadCount	multimapAdjustedReadCount	uniqueMappingReads
AC104581.1	14	1350	1350.0	1350
ST8SIA5	14	972	972.0	972
AC010970.1	55	795	794.2	794
LYPD3	10	768	768.0	768
ZBTB44	6	435	435.0	435
ZNF445	11	354	354.0	0
IQCJ	12	285	277.45454545454544	0
SLC34A1	6	258	258.0	0
AC008735.5	13	261	257.5	254
CYP1B1	7	201	203.0	201
ATP2A2	8	170	170.0	170
LARS2	5	163	162.99999999999997	0
AJAP1	5	149	149.0	149
RSRC1	4	146	146.0	146
IL16	8	123	123.0	0
HSPA8P20	6	104	104.0	104
C3orf62	7	110	92.0	89
SLC39A9	5	83	83.0	0
SOX6	3	68	68.0	68
LINC01287	6	68	67.99999999999999	14
RP1	5	64	64.0	0
HIF1AN	2	64	64.0	64
AC103681.2	3	61	61.0	61
NR3C2	1	61	61.0	0
ESYT1	4	61	61.0	61
ADRA1B	3	59	59.0	59
ZNF792	5	58	58.0	0
AL357052.1	2	56	56.0	56
RAN	2	54	54.0	0
TMEM104	4	53	53.0	0
LRP8	4	52	52.0	52
LENG8	4	51	51.0	0
RPH3AL	3	48	48.0	48
NF2	2	45	45.0	0
ABCA3	1	45	45.0	0
CCNB1IP1	1	43	43.0	43
GNPDA1	4	42	42.0	0
RGMB	2	40	40.0	0
ZNF616	4	39	39.0	0
AL139420.1	5	78	39.0	0
AL139420.2	5	78	39.0	0
HRNR	2	38	38.0	38
TPH2	2	38	38.0	0
HELLPAR	3	34	34.0	34
IGKJ3	3	34	34.0	34
YTHDF1P1	2	33	33.0	33
HS3ST3B1	1	31	31.0	0
RASGRP2	6	15	30.0	30
TMEM131	3	30	30.0	30
IVD	2	30	30.0	30
ARHGAP31	1	29	29.0	29
BRPF3	2	28	28.0	0
TM9SF3	1	28	28.0	0
AC008764.9	3	28	28.0	28
BCL11A	1	27	27.0	27
FAAP100	2	27	27.0	0
RAB28	2	27	27.0	27
IFI16	2	26	26.0	0
B3GALT2	1	26	26.0	26
CECR2	1	25	25.0	0
LINC00562	1	25	25.0	25
AC025465.4	1	24	24.0	24
SEPT7	1	24	24.0	24
PRPF40B	1	24	24.0	0
ABHD18	1	24	24.0	0
AMDHD1	8	24	24.0	0
NTPCR	1	23	24.0	24
PLA2G4D	1	23	23.0	23
TSC2	1	22	23.0	22
AP001342.1	1	23	23.0	23
LMNA	2	23	23.0	23
RAB10	2	23	23.0	0
OSBPL2	4	23	23.0	23
ITPRIPL1	1	23	23.0	0
SNRNP200	1	23	23.0	0
SLC16A2	1	23	23.0	0
AC009084.2	1	23	23.0	23
RARG	1	23	22.999999999999996	0
KRI1	3	22	22.0	22
AC008764.10	1	22	22.0	22
ZNF397	1	22	22.0	22
AKT2	1	22	22.0	22
TAF1	1	21	21.0	21
UMPS	1	21	21.0	0
NTNG2	1	21	21.0	0
NTRK3	2	21	21.0	21
CTDSP1	1	21	21.0	21
AL365209.1	1	21	21.0	21
AC121333.1	1	20	20.0	20
NR5A2	1	20	20.0	0
CHAC1	2	20	20.0	0
UBAP2L	1	20	20.0	20
ZNF605	1	20	20.0	0
HOXA	1	20	20.0	20
DCAF11	1	20	20.0	20
ZNF414	2	20	20.0	20
TRMT9B	1	20	20.0	0
BCL2L14	1	20	20.0	20
KMT2A	2	20	20.0	20
CYS1	1	20	20.0	0
DGKD	1	20	20.0	20
KCNG3	2	20	20.0	0
LINC01840	1	20	20.0	20
TMEM98	1	20	20.0	20
NUP62	3	25	19.545454545454547	0
RAP1B	1	21	19.32	0
OR4F17	1	32	19.200000000000003	0
OR3D1P	1	19	19.0	19
KIF18B	1	19	19.0	0
MAGEA4	1	19	19.0	0
SLC12A7	1	19	19.0	0
CORO2B	1	19	19.0	0
SEMA6A	1	19	19.0	19
TMEM229A	1	19	19.0	19
TMEM62	1	19	19.0	19
BCLAF1	1	19	19.0	0
GJB4	1	19	19.0	19
ZNF267	2	19	19.0	19
MEF2C	2	19	19.0	19
THAP7	2	18	18.0	0
TM4SF4	2	18	18.0	18
AQP4	1	18	18.0	0
SLC26A7	1	18	18.0	0
TTC21B	1	18	18.0	0
PLIN2	1	18	18.0	18
SLC5A6	1	18	18.0	0
DNAJC11	3	18	17.999999999999996	0
MYH10	1	17	17.0	0
DPP6	2	17	17.0	17
CABP1	2	17	17.0	17
CHCHD5	1	17	17.0	17
GABPA	1	17	17.0	0
C12orf75	1	17	17.0	17
RGL1	1	17	17.0	0
OGFOD3	1	17	17.0	17
LCP2	1	17	17.0	17
ABL1	1	17	17.0	17
ACTBP6	1	17	17.0	17
ERO1A	4	17	17.0	17
FASTK	1	17	17.0	0
GPI	1	17	17.0	17
HDHD5	1	17	17.0	17
LIPE	1	17	17.0	17
PSMD8	1	17	17.0	17
SNORD10	3	33	16.5	0
EIF4A1	3	33	16.5	0
AC011483.1	2	16	16.0	16
CLSPN	1	16	16.0	16
LINC01902	1	16	16.0	16
DMRT2	2	16	16.0	16
SUSD6	1	16	16.0	0
TPST1	2	16	16.0	16
C11orf87	1	16	16.0	16
CSMD2	1	16	15.999999999999996	0
HSPA9	1	19	15.2	0
ACTG1P15	1	15	15.0	15
GALNT3	1	15	15.0	15
ENPP2	1	15	15.0	0
ARHGEF9	2	15	15.0	15
AC021749.1	1	15	15.0	15
GPBAR1	1	15	15.0	0
SLC35F5	1	15	15.0	15
TEX264	1	15	15.0	15
AC113368.1	1	15	15.0	15
AC009509.1	1	15	15.0	15
TRMT10B	1	15	15.0	0
BCLAF3	1	15	15.0	0
HOXB7	1	15	15.0	15
CD2AP	2	15	15.0	0
FRMPD1	1	15	15.0	0
IRF4	2	14	14.0	14
RPE65	1	14	14.0	14
SNHG14	1	14	14.0	0
POLR1C	1	14	14.0	0
PSTPIP1	1	14	14.0	14
TMEM132C	1	14	14.0	14
TPST2	1	14	14.0	0
LYST	1	14	14.0	14
CDA	1	14	14.0	0
RPS6KC1	1	13	13.000000000000002	0
EPS8L3	1	13	13.0	0
USP43	1	13	13.0	0
EEF2K	1	13	13.0	13
EP400	1	13	13.0	13
CCNI2	2	13	13.0	0
CCNO	1	13	13.0	0
IGF2BP1	1	13	13.0	13
LEMD1	1	13	13.0	0
STK11	1	13	13.0	13
FBXO21	1	13	13.0	0
SIRT2	2	13	13.0	13
PRSS16	1	13	13.0	0
GPR180	1	13	13.0	13
AL031772.1	1	13	13.0	13
CACNA2D4	1	13	13.0	13
AC024610.2	1	19	12.666666666666666	0
IL7R	1	12	12.0	0
MUC16	1	12	12.0	12
AC131212.1	1	12	12.0	12
LINC01168	3	12	12.0	12
AP000705.1	1	12	12.0	12
KATNAL2	4	12	12.0	12
DLEC1	1	12	12.0	0
ZMYND8	1	12	12.0	0
EIF3J	1	12	12.0	0
DSCR4	1	12	12.0	12
PPTC7	2	12	12.0	12
ZNF577	1	12	12.0	0
PPARGC1B	1	12	12.0	12
LINC00654	1	12	12.0	12
ZFYVE1	1	12	12.0	0
MCTP2	1	11	11.0	0
NCBP3	1	11	11.0	11
KCNQ1DN	1	11	11.0	11
CBX5	1	11	11.0	11
STK4	1	11	11.0	0
NT5M	1	11	11.0	0
AL035416.1	2	11	11.0	11
ALDH7A1	3	11	11.0	11
ZNF773	1	11	11.0	0
AC108448.3	1	11	11.0	11
BGLAP	1	11	11.0	11
LINC00865	1	16	10.666666666666666	0
NCOR1	1	14	10.5	0
HCAR1	1	10	10.0	10
EVPL	2	10	10.0	10
AC130466.1	1	10	10.0	10
PTPN6	1	10	10.0	10
AC073174.2	1	10	10.0	10
C11orf16	1	10	10.0	0
AL592295.4	1	10	10.0	10
DPYSL4	2	10	10.0	10
AP002026.1	1	10	10.0	10
KXD1	1	10	9.999999999999998	0
SCLY	1	13	9.75	0
OR1D2	1	16	9.600000000000001	0
ASPSCR1	2	19	9.5	0
FAM66E	1	19	9.5	0
MANEAL	2	19	9.5	0
IL17RC	1	9	9.000000000000002	0
MAPK10	1	9	9.0	0
ABCF1	1	9	9.0	0
COL4A3BP	1	18	9.0	0
AP005131.1	1	9	9.0	9
ARHGEF2	1	9	9.0	0
RTL8C	1	9	9.0	9
ERRFI1	1	9	9.0	0
PSD4	1	9	9.0	9
TDRD10	1	9	9.0	9
NREP	1	9	9.0	9
PPP1R16A	1	9	9.0	9
EPM2A	1	9	9.0	0
C14orf178	1	9	9.0	9
FAM111A	1	18	9.0	0
ST3GAL1	1	9	9.0	9
AC120498.9	1	9	9.0	9
RAB6A	1	21	8.4	0
TBC1D2	1	8	8.0	0
USP42	1	8	8.0	0
AJM1	1	8	8.0	8
AC004147.2	1	8	8.0	8
ITFG2	1	8	8.0	8
NOG	2	8	8.0	8
KMT5A	1	8	8.0	8
VAMP2	1	8	8.0	0
HIST2H2AC	1	16	8.0	0
HIST2H2AB	1	16	8.0	0
TTC17	1	7	7.0	0
CASKIN1	1	7	7.0	7
PRDM6	2	7	7.0	7
ATP5PD	1	7	7.0	7
GAB1	1	7	7.0	0
NECTIN2	1	7	7.0	7
HDAC6	1	7	7.0	0
CEBPG	1	7	7.0	7
AL022311.1	2	7	7.0	7
PRR18	1	7	7.0	7
SPNS1	2	8	6.75	0
OR4F4	1	32	6.4	0
OR4F5	1	32	6.4	0
AC004147.4	1	19	6.333333333333333	0
MDGA1	4	7	6.333333333333333	0
CTD	1	6	6.0	6
FXN	1	6	6.0	6
RP9	1	6	6.0	6
GRIA4	1	8	6.0	0
TMEM65	1	6	6.0	6
AC008743.1	1	6	6.0	6
FAM149A	3	6	6.0	6
LINC00526	1	6	6.0	6
SMAD6	1	16	5.333333333333333	0
N4BP1	5	7	5.166666666666667	4
LTBP3	1	5	5.0	5
NDRG4	1	5	5.0	5
AC074255.1	1	5	5.0	5
AP001486.2	1	5	5.0	5
TMEM39A	2	5	5.0	0
FAM66D	1	19	4.75	0
FAM66A	1	19	4.75	0
LRRC37A6P	1	9	4.5	0
LRRC37A16P	1	9	4.5	0
ANKRD40CL	1	21	4.2	0
RAB6D	1	21	4.2	0
RAB6C	1	21	4.2	0
WDFY3	1	4	4.0	4
DEFB126	1	4	4.0	0
CCDC93	1	4	4.0	0
PWP2	2	8	4.0	0
KRR1	1	4	4.0	4
SLC9A3P3	1	4	4.0	4
DVL1	3	4	4.0	0
COMTD1	2	4	4.0	0
DLG5	1	4	3.999999999999999	0
FP565260.1	2	8	3.833333333333333	0
HSPA9P1	1	19	3.8	0
NCOR1P3	1	14	3.5	0
AL139423.1	1	7	3.5	0
UBE2F	1	13	3.25	0
OR1D3P	1	16	3.2	0
CYB5R3	1	16	3.2	0
SCARF2	1	3	3.0	0
CPS1	1	3	3.0	3
KRT6A	2	3	3.0	3
LINC02122	3	3	3.0	3
RBM11	1	3	3.0	0
ANKH	3	3	3.0	3
PPP1R37	1	3	3.0	0
NPTX1	2	3	3.0	3
C7orf33	2	3	3.0	3
PIGM	1	3	3.0	3
AIFM3	2	3	3.0	3
GPN1	2	3	3.0	3
MFAP5	1	3	2.9999999999999996	0
NAV2	1	1	2.0000000000000004	1
DLK1	1	2	2.0	0
VCAN	2	2	2.0	0
ANKUB1	2	2	2.0	0
CAMTA1	2	2	2.0	2
AC104852.1	1	2	2.0	2
DEPDC4	2	2	2.0	0
B3GNT2	1	2	2.0	0
PARP8	1	2	2.0	0
RAB22A	2	2	2.0	2
CTSA	2	2	2.0	2
KLK6	2	2	2.0	0
PDK1	2	2	2.0	2
LGALSL	1	2	2.0	0
AC118758.3	1	2	2.0	2
OR7E55P	1	2	2.0	2
KIAA1328	2	2	2.0	0
CXorf36	1	2	2.0	0
AL096855.1	1	2	2.0	2
DVL3	1	2	2.0	0
G3BP1	1	8	2.0	0
ITPR2	1	2	2.0	0
ZC4H2	2	2	2.0	0
KIAA1257	1	2	2.0	0
CHL1	2	2	2.0	0
FMN1	1	1	2.0	2
GLG1	1	2	2.0	2
CDCA5	2	2	2.0	2
KIF26B	2	2	1.9999999999999998	1
CSDE1	1	1	1.9999999999999998	1
EIF4G3	1	1	1.9999999999999998	1
H19	2	2	1.9999999999999998	0
SLC33A1	1	2	1.75	0
LCE1D	2	3	1.5	0
LCE1C	2	3	1.5	0
AC109460.3	2	8	1.125	0
OCIAD1	1	1	1.0000000000000002	0
PIN1	1	1	1.0000000000000002	0
MAGI1	1	1	1.0000000000000002	0
FAM240B	1	1	1.0	0
EYA4	1	1	1.0	1
IRGC	1	1	1.0	1
AC009884.2	1	1	1.0	1
AC113331.1	1	1	1.0	1
PTCD1	1	1	1.0	1
MUC6	1	1	1.0	1
RPP14	1	1	1.0	0
PDLIM5	1	1	1.0	1
NCAM2	1	1	1.0	1
S1PR3	1	1	1.0	0
AC006195.1	1	1	1.0	1
AC011416.3	1	1	1.0	0
NWD2	1	1	1.0	1
MUC1	1	1	1.0	1
LINC	1	1	1.0	0
SAMHD1	1	1	1.0	1
RNF6	1	1	1.0	0
WIZ	1	1	1.0	1
RBM22	1	1	1.0	0
EAPP	1	1	1.0	1
IRF7	1	1	1.0	0
AC006548.2	1	1	1.0	1
QRSL1	1	1	1.0	0
AL133216.2	1	1	1.0	1
TTC28	1	1	1.0	0
RERG	1	1	1.0	1
HSPB7	1	1	1.0	0
DOCK5	1	1	1.0	0
FGF12	1	1	1.0	1
AC122710.2	1	1	1.0	1
LINC00941	1	1	1.0	0
FER	1	1	1.0	1
AFDN	1	1	1.0	1
AC244021.1	1	1	1.0	0
SMAD2	1	1	1.0	1
AL031595.3	1	1	1.0	1
AP002383.3	1	1	1.0	1
C3orf84	1	1	1.0	1
DPP8	1	1	1.0	1
ESS2	1	1	1.0	0
HTRA3	1	1	1.0	1
UTP25	1	1	1.0	1
PPIA	1	1	1.0	1
AC138761.3	1	1	1.0	1
KIAA2026	1	1	1.0	0
KRT74	1	1	1.0	0
TTC7B	1	1	1.0	1
SLC30A9	1	1	1.0	1
AC022211.4	1	1	1.0	1
TMEM269	1	1	1.0	0
TMEM144	1	1	1.0	1
EFTUD2	1	1	1.0	1
CHCHD4	1	1	1.0	0
PHRF1	1	1	1.0	0
AP004609.1	1	1	1.0	1
WWC2	1	1	1.0	1
TACC1	1	1	1.0	0
RAB3GAP2	1	1	1.0	1
CFHR3	1	1	1.0	1
LBX1	1	1	1.0	1
AL158201.1	1	1	1.0	1
LHFPL2	1	1	1.0	0
DMRT3	1	1	1.0	1
ZNF585B	1	1	1.0	1
AC012354.1	1	1	1.0	1
COL19A1	1	1	1.0	1
PTGER4	1	1	1.0	1
VGLL2	1	1	1.0	0
MAPRE3	1	1	1.0	0
G2E3	1	1	1.0	1
GAK	1	1	1.0	1
VAV2	1	1	1.0	0
ANO6	1	1	1.0	0
GFRA1	1	1	1.0	0
ZHX3	1	1	1.0	1
PARP6	1	1	1.0	0
CCR2	1	1	1.0	1
LINC02238	1	1	1.0	1
CCR5	1	1	1.0	0
AL391650.2	1	1	1.0	1
OTUD7A	1	1	1.0	1
DHRS11	1	1	1.0	1
NRP1	1	1	1.0	0
PTPRT	1	1	1.0	0
C12orf76	1	1	1.0	1
NBEAL1	1	1	1.0	1
FMO9P	1	1	1.0	0
GPM6B	1	1	1.0	1
AC005252.3	1	1	1.0	1
MED12L	1	1	1.0	0
INTU	1	1	1.0	1
CTXN3	1	1	1.0	0
RRAGD	1	1	1.0	0
OR6W1P	1	1	1.0	0
AL391704.1	1	1	1.0	0
LINC01180	1	1	1.0	1
AC007686.1	1	1	1.0	1
LINC02275	1	1	1.0	1
CCNL2	1	1	1.0	1
ZNF843	1	1	1.0	0
C20orf204	1	1	1.0	1
CCDC91	1	1	1.0	1
AL512329.2	1	1	1.0	1
GCC1	1	1	1.0	1
THSD7B	1	1	1.0	0
TMEM41A	1	1	1.0	0
AC019117.1	1	1	1.0	1
SLC25A30	1	1	1.0	0
POLR3E	1	1	1.0	1
OR51V1	1	1	1.0	0
DYTN	1	1	1.0	0
TBX3	1	1	1.0	0
USH2A	1	1	1.0	0
TBX5	1	1	1.0	0
CABLES1	1	1	1.0	1
KCNIP3	1	1	1.0	1
NLGN4X	1	1	1.0	1
SMIM33	1	1	1.0	1
FKTN	1	1	1.0	0
DCAF10	1	1	1.0	0
LINC00479	1	1	1.0	1
SH3BP2	1	1	1.0	0
AC007099.1	1	1	1.0	1
AL022310.1	1	1	1.0	1
AC005280.2	1	1	1.0	1
BCAT2	1	1	1.0	0
SLC25A11	1	1	1.0	0
EIF4E2	1	1	1.0	0
LINC01531	1	1	1.0	1
DNAJC4	1	1	1.0	0
ASPH	1	1	1.0	0
RN7SL283P	1	1	1.0	1
PATL1	1	1	1.0	1
C1orf140	1	1	1.0	1
NCK1	1	1	1.0	0
OR8D2	1	1	1.0	1
CNGA3	1	1	1.0	0
AC005865.1	1	1	1.0	1
SNAP23	1	1	1.0	0
CELF2	1	1	1.0	0
WDR3	1	1	1.0	1
BNC1	1	1	1.0	0
ITGB1	1	1	1.0	0
LINC01114	1	1	1.0	0
GPR107	1	1	1.0	0
SYCN	1	1	1.0	1
IGSF10	1	1	1.0	1
AL133166.1	1	1	1.0	0
GFAP	1	1	1.0	1
MARCH6	1	1	1.0	1
C6orf15	1	1	1.0	1
ARPC5	1	1	1.0	1
MARCH8	1	1	1.0	1
SRD5A3	1	1	1.0	1
TRAPPC4	1	1	1.0	1
CCDC13	1	1	1.0	1
ERVFRD	1	1	1.0	1
AC006927.5	1	1	1.0	1
LINC02211	1	1	1.0	1
SRGAP1	1	1	1.0	1
BCL2L13	1	1	1.0	0
ACAT1	1	1	1.0	1
AK4	1	1	1.0	0
AK2	1	1	1.0	0
TUBGCP2	1	1	1.0	0
LINC01376	1	1	1.0	0
AC004920.1	1	1	1.0	1
AL136529.1	1	1	1.0	1
ZNF793	1	1	1.0	0
FBXO11	1	1	1.0	1
SRCIN1	1	1	1.0	0
FCGRT	1	1	1.0	0
SALL2	1	1	1.0	1
RIMS4	1	1	1.0	1
LCNL1	1	1	1.0	1
MSI2	1	1	1.0	1
IRS2	1	1	1.0	1
ZBTB20	1	1	1.0	1
HP	1	1	1.0	1
DGKA	1	1	1.0	0
LINC02440	1	1	1.0	1
NOMO3	1	1	1.0	1
FRK	1	1	1.0	1
UBAP2	1	1	1.0	1
ZNF217	1	1	1.0	0
ADGRL1	1	1	1.0	1
TTLL5	1	1	1.0	0
WDR13	1	1	1.0	1
ZNF77	1	1	1.0	1
LINC00632	1	1	1.0	1
FGD5	1	1	1.0	0
GPR151	1	1	1.0	1
AC022075.2	1	1	1.0	1
PLPPR5	1	1	1.0	0
NBAS	1	1	1.0	0
OR52A5	1	1	1.0	0
EXOC2	1	1	1.0	1
AC004888.1	1	1	1.0	1
EXOC8	1	1	1.0	1
GATD1	1	1	1.0	0
CGNL1	1	1	1.0	1
COL10A1	1	1	1.0	0
LINC01828	1	1	1.0	1
CSRP2	1	1	1.0	0
HOXC12	1	1	1.0	1
TFCP2L1	1	1	1.0	1
AL158154.2	1	1	1.0	1
CDK13	1	1	1.0	1
MEX3B	1	1	1.0	1
SETX	1	1	1.0	0
AC104417.2	1	1	1.0	1
EXOC6B	1	1	1.0	1
HOMER1	1	1	1.0	1
AP005432.1	1	1	1.0	1
B3GALNT2	1	1	1.0	1
ZBTB7A	1	1	1.0	1
PROM1	1	1	1.0	0
SLC19A3	1	1	1.0	0
RNF217	1	1	1.0	0
MYO6	1	1	1.0	0
LINC01529	1	1	1.0	0
MAPKAP1	1	1	1.0	1
LINC01650	1	1	1.0	1
AC090001.1	1	1	1.0	1
NUP98	1	1	1.0	0
TCEANC2	1	1	1.0	1
OR4K13	1	1	1.0	1
MYL7	1	1	1.0	1
AR	1	1	1.0	0
NUP93	1	1	1.0	1
CSNK2A2	1	1	1.0	1
AP000569.1	1	1	1.0	1
SAMD11	1	1	1.0	0
DIP2A	1	1	1.0	1
LINC01986	1	1	1.0	1
NAMPT	1	1	1.0	1
LINC01869	1	1	1.0	0
CAPNS1	1	1	1.0	1
NDST1	1	1	1.0	1
GLDN	1	1	1.0	0
SERPINA13P	1	1	1.0	1
ADARB1	1	1	1.0	1
CLPB	1	1	1.0	0
MARK2P17	1	1	1.0	1
SENP6	1	1	0.9999999999999999	0
PKD1	1	1	0.9999999999999999	0
ACADVL	1	1	0.9999999999999999	0
PALM	1	1	0.9999999999999999	0
SORBS1	1	1	0.9999999999999999	0
RHOC	1	1	0.9999999999999999	0
INTS9	1	1	0.9999999999999999	0
ATP6V0D1	1	1	0.9999999999999999	0
KIFC2	1	1	0.9999999999999999	0
ZNF493	1	1	0.9999999999999999	0
SCRIB	1	1	0.9999999999999999	0
ZDBF2	1	1	0.9999999999999999	0
DCX	1	1	0.9999999999999998	0
E2F6	1	1	0.9999999999999998	0
KRTCAP3	1	1	0.9999999999999998	0
RAP1BP1	1	21	0.84	0
AC113404.3	1	21	0.84	0
MFN1	1	1	0.8333333333333333	0
TKTL1	1	1	0.8	0
FAM227A	1	1	0.7142857142857142	0
RALBP1	1	1	0.6666666666666666	0
ZDHHC15	1	1	0.6666666666666666	0
NKAIN3	1	1	0.6666666666666666	0
RAB43	1	1	0.625	0
MANCR	1	1	0.5	0
HHIPL1	1	1	0.5	0
CU639417.4	1	1	0.5	0
RGPD1	1	1	0.5	0
RGPD2	1	1	0.5	0
AC245177.1	1	1	0.5	0
AC239585.1	1	1	0.5	0
MIEN1	1	1	0.5	0
CELF1	1	1	0.5	0
AC097103.2	1	1	0.5	0
WDR20	1	1	0.5	0
KANK2	1	1	0.5	0
LINC00319	1	1	0.5	0
AL359682.1	1	1	0.5	0
AP1S3	1	1	0.5	0
AC142086.1	1	1	0.3333333333333333	0
ZFHX3	1	1	0.3333333333333333	0
AC140658.1	1	1	0.3333333333333333	0
PNCK	1	1	0.3333333333333333	0
AC051619.5	1	1	0.3333333333333333	0
ASTN1	1	1	0.3333333333333333	0
SVEP1	1	1	0.2857142857142857	0
AC092368.3	1	1	0.25	0
AC104472.3	1	2	0.25	0
CSPG4P12	1	1	0.2	0
CSPG4P10	1	1	0.2	0
CSPG4P11	1	1	0.2	0
CSPG4P5	1	1	0.2	0
DNM1P51	1	1	0.2	0
AL118496.1	1	1	0.16666666666666666	0
FP565260.2	1	1	0.16666666666666666	0
SBF1P1	1	1	0.125	0
ISY1	1	1	0.125	0
