# Supplementary material for: Analysis of plasma‐derived small extracellular vesicle characteristics and microRNA cargo following exercise‐induced skeletal muscle damage in men
Source: Physiol Rep. 2024 Sep 20;12(18):e70056. doi: 10.14814/phy2.70056 (PMC11415274; doi:10.14814/phy2.70056)
Supplement: Supplementary file 2 — Data S2: Supporting Information. [file PHY2-12-e70056-s001.zip › Processed Files For Individual Samples/SV18362-0001_S1_R1_001.fastq_CORE_RESULTS_v4.6.2/SV18362-0001_S1_R1_001.fastq/readCounts_miRNAprecursor_sense.txt]

ReferenceID	uniqueFragmentCount	totalReadCount	multimapAdjustedReadCount	uniqueMappingReads
hsa-mir-142:MI0000458:Homo:sapiens:miR-142:stem-loop	19	8716	8716.0	8716
hsa-mir-151a:MI0000809:Homo:sapiens:miR-151a:stem-loop	12	625	625.0	625
hsa-mir-125a:MI0000469:Homo:sapiens:miR-125a:stem-loop	36	306	306.0	306
hsa-mir-191:MI0000465:Homo:sapiens:miR-191:stem-loop	25	255	255.0	255
hsa-mir-423:MI0001445:Homo:sapiens:miR-423:stem-loop	28	234	234.0	234
hsa-mir-10b:MI0000267:Homo:sapiens:miR-10b:stem-loop	22	205	205.0	205
hsa-mir-10a:MI0000266:Homo:sapiens:miR-10a:stem-loop	25	187	187.0	187
hsa-mir-221:MI0000298:Homo:sapiens:miR-221:stem-loop	9	101	101.0	101
hsa-mir-409:MI0001735:Homo:sapiens:miR-409:stem-loop	4	97	97.0	97
hsa-mir-21:MI0000077:Homo:sapiens:miR-21:stem-loop	10	82	82.0	82
hsa-mir-222:MI0000299:Homo:sapiens:miR-222:stem-loop	17	79	79.0	79
hsa-mir-30d:MI0000255:Homo:sapiens:miR-30d:stem-loop	9	67	67.0	67
hsa-mir-223:MI0000300:Homo:sapiens:miR-223:stem-loop	2	66	66.0	66
hsa-mir-3138:MI0014161:Homo:sapiens:miR-3138:stem-loop	1	57	57.0	57
hsa-mir-342:MI0000805:Homo:sapiens:miR-342:stem-loop	4	52	52.0	52
hsa-mir-106b:MI0000734:Homo:sapiens:miR-106b:stem-loop	3	52	52.0	52
hsa-mir-421:MI0003685:Homo:sapiens:miR-421:stem-loop	3	51	51.0	51
hsa-mir-101-1:MI0000103:Homo:sapiens:miR-101-1:stem-loop	2	88	44.0	0
hsa-mir-30e:MI0000749:Homo:sapiens:miR-30e:stem-loop	9	44	44.0	44
hsa-mir-101-2:MI0000739:Homo:sapiens:miR-101-2:stem-loop	2	88	44.0	0
hsa-let-7f-2:MI0000068:Homo:sapiens:let-7f-2:stem-loop	6	38	38.0	38
hsa-mir-1256:MI0006390:Homo:sapiens:miR-1256:stem-loop	1	37	37.0	37
hsa-mir-192:MI0000234:Homo:sapiens:miR-192:stem-loop	4	35	35.0	35
hsa-mir-214:MI0000290:Homo:sapiens:miR-214:stem-loop	1	33	33.0	33
hsa-mir-29a:MI0000087:Homo:sapiens:miR-29a:stem-loop	2	32	32.0	32
hsa-mir-664a:MI0006442:Homo:sapiens:miR-664:stem-loop	3	31	31.0	31
hsa-mir-425:MI0001448:Homo:sapiens:miR-425:stem-loop	2	29	29.0	29
hsa-mir-92a-1:MI0000093:Homo:sapiens:miR-92a-1:stem-loop	1	28	28.0	28
hsa-mir-26b:MI0000084:Homo:sapiens:miR-26b:stem-loop	1	28	28.0	28
hsa-mir-139:MI0000261:Homo:sapiens:miR-139:stem-loop	1	27	27.0	27
hsa-mir-181a-1:MI0000289:Homo:sapiens:miR-181a-1:stem-loop	5	30	25.5	21
hsa-mir-1843:MI0032314:Homo:sapiens:miR-1843:stem-loop	2	25	25.0	25
hsa-mir-503:MI0003188:Homo:sapiens:miR-503:stem-loop	1	24	24.0	24
hsa-mir-382:MI0000790:Homo:sapiens:miR-382:stem-loop	1	24	24.0	24
hsa-mir-151b:MI0003772:Homo:sapiens:miR-151b:stem-loop	1	22	22.0	22
hsa-mir-452:MI0001733:Homo:sapiens:miR-452:stem-loop	1	21	21.0	21
hsa-mir-136:MI0000475:Homo:sapiens:miR-136:stem-loop	2	21	21.0	21
hsa-mir-16-2:MI0000115:Homo:sapiens:miR-16-2:stem-loop	4	20	20.0	20
hsa-mir-6837:MI0022683:Homo:sapiens:miR-6837:stem-loop	2	19	19.0	19
hsa-mir-199a-2:MI0000281:Homo:sapiens:miR-199a-2:stem-loop	2	38	19.0	0
hsa-let-7g:MI0000433:Homo:sapiens:let-7g:stem-loop	1	19	19.0	19
hsa-mir-144:MI0000460:Homo:sapiens:miR-144:stem-loop	1	19	19.0	19
hsa-mir-199a-1:MI0000242:Homo:sapiens:miR-199a-1:stem-loop	2	38	19.0	0
hsa-mir-103a-2:MI0000108:Homo:sapiens:miR-103a-2:stem-loop	4	31	17.333333333333336	5
hsa-mir-146a:MI0000477:Homo:sapiens:miR-146a:stem-loop	9	17	17.0	17
hsa-let-7a-1:MI0000060:Homo:sapiens:let-7a-1:stem-loop	4	18	16.0	15
hsa-mir-4259:MI0015858:Homo:sapiens:miR-4259:stem-loop	1	16	16.0	16
hsa-mir-628:MI0003642:Homo:sapiens:miR-628:stem-loop	2	15	15.0	15
hsa-mir-1306:MI0006443:Homo:sapiens:miR-1306:stem-loop	1	15	15.0	15
hsa-mir-4433b:MI0025511:Homo:sapiens:miR-4433b:stem-loop	1	14	14.0	14
hsa-mir-93:MI0000095:Homo:sapiens:miR-93:stem-loop	1	14	14.0	14
hsa-mir-4470:MI0016821:Homo:sapiens:miR-4470:stem-loop	1	13	13.0	13
hsa-mir-224:MI0000301:Homo:sapiens:miR-224:stem-loop	10	13	13.0	13
hsa-mir-103a-1:MI0000109:Homo:sapiens:miR-103a-1:stem-loop	3	26	12.333333333333334	0
hsa-mir-152:MI0000462:Homo:sapiens:miR-152:stem-loop	1	12	12.0	12
hsa-mir-1292:MI0006433:Homo:sapiens:miR-1292:stem-loop	1	12	12.0	12
hsa-mir-146b:MI0003129:Homo:sapiens:miR-146b:stem-loop	6	10	10.0	10
hsa-mir-30a:MI0000088:Homo:sapiens:miR-30a:stem-loop	5	9	9.0	9
hsa-mir-23a:MI0000079:Homo:sapiens:miR-23a:stem-loop	5	6	6.0	6
hsa-mir-181a-2:MI0000269:Homo:sapiens:miR-181a-2:stem-loop	4	9	4.5	0
hsa-mir-636:MI0003651:Homo:sapiens:miR-636:stem-loop	1	4	4.0	4
hsa-mir-30c-1:MI0000736:Homo:sapiens:miR-30c-1:stem-loop	2	5	2.5	0
hsa-mir-30c-2:MI0000254:Homo:sapiens:miR-30c-2:stem-loop	2	5	2.5	0
hsa-mir-505:MI0003190:Homo:sapiens:miR-505:stem-loop	2	2	2.0	2
hsa-mir-181b-1:MI0000270:Homo:sapiens:miR-181b-1:stem-loop	2	4	2.0	0
hsa-mir-182:MI0000272:Homo:sapiens:miR-182:stem-loop	2	2	2.0	2
hsa-mir-181b-2:MI0000683:Homo:sapiens:miR-181b-2:stem-loop	2	4	2.0	0
hsa-let-7b:MI0000063:Homo:sapiens:let-7b:stem-loop	1	2	2.0	2
hsa-mir-200b:MI0000342:Homo:sapiens:miR-200b:stem-loop	2	2	2.0	2
hsa-mir-451a:MI0001729:Homo:sapiens:miR-451a:stem-loop	2	2	2.0	2
hsa-mir-485:MI0002469:Homo:sapiens:miR-485:stem-loop	2	2	2.0	2
hsa-mir-181c:MI0000271:Homo:sapiens:miR-181c:stem-loop	1	2	2.0	2
hsa-mir-1301:MI0003815:Homo:sapiens:miR-1301:stem-loop	2	2	2.0	2
hsa-mir-107:MI0000114:Homo:sapiens:miR-107:stem-loop	2	4	1.3333333333333333	0
hsa-mir-148a:MI0000253:Homo:sapiens:miR-148a:stem-loop	1	1	1.0	1
hsa-mir-1307:MI0006444:Homo:sapiens:miR-1307:stem-loop	1	1	1.0	1
hsa-mir-96:MI0000098:Homo:sapiens:miR-96:stem-loop	1	1	1.0	1
hsa-mir-24-1:MI0000080:Homo:sapiens:miR-24-1:stem-loop	1	2	1.0	0
hsa-mir-140:MI0000456:Homo:sapiens:miR-140:stem-loop	1	1	1.0	1
hsa-mir-335:MI0000816:Homo:sapiens:miR-335:stem-loop	1	1	1.0	1
hsa-mir-339:MI0000815:Homo:sapiens:miR-339:stem-loop	1	1	1.0	1
hsa-mir-186:MI0000483:Homo:sapiens:miR-186:stem-loop	1	1	1.0	1
hsa-mir-130b:MI0000748:Homo:sapiens:miR-130b:stem-loop	1	1	1.0	1
hsa-let-7a-3:MI0000062:Homo:sapiens:let-7a-3:stem-loop	3	3	1.0	0
hsa-mir-24-2:MI0000081:Homo:sapiens:miR-24-2:stem-loop	1	2	1.0	0
hsa-mir-5093:MI0017982:Homo:sapiens:miR-5093:stem-loop	1	1	1.0	1
hsa-mir-877:MI0005561:Homo:sapiens:miR-877:stem-loop	1	1	1.0	1
hsa-mir-874:MI0005532:Homo:sapiens:miR-874:stem-loop	1	1	1.0	1
hsa-mir-185:MI0000482:Homo:sapiens:miR-185:stem-loop	1	1	1.0	1
hsa-mir-17:MI0000071:Homo:sapiens:miR-17:stem-loop	1	1	1.0	1
hsa-mir-155:MI0000681:Homo:sapiens:miR-155:stem-loop	1	1	1.0	1
hsa-let-7a-2:MI0000061:Homo:sapiens:let-7a-2:stem-loop	3	3	1.0	0
hsa-mir-23b:MI0000439:Homo:sapiens:miR-23b:stem-loop	1	1	1.0	1
hsa-mir-27a:MI0000085:Homo:sapiens:miR-27a:stem-loop	1	1	0.5	0
hsa-mir-27b:MI0000440:Homo:sapiens:miR-27b:stem-loop	1	1	0.5	0
hsa-mir-7-2:MI0000264:Homo:sapiens:miR-7-2:stem-loop	1	1	0.3333333333333333	0
hsa-mir-7-3:MI0000265:Homo:sapiens:miR-7-3:stem-loop	1	1	0.3333333333333333	0
hsa-mir-7-1:MI0000263:Homo:sapiens:miR-7-1:stem-loop	1	1	0.3333333333333333	0
