# Supplementary material for: Analysis of plasma‐derived small extracellular vesicle characteristics and microRNA cargo following exercise‐induced skeletal muscle damage in men
Source: Physiol Rep. 2024 Sep 20;12(18):e70056. doi: 10.14814/phy2.70056 (PMC11415274; doi:10.14814/phy2.70056)
Supplement: Supplementary file 2 — Data S2: Supporting Information. [file PHY2-12-e70056-s001.zip › Processed Files For Individual Samples/SV18362-0001_S1_R1_001.fastq_CORE_RESULTS_v4.6.2/SV18362-0001_S1_R1_001.fastq/readCounts_piRNA_sense.txt]

ReferenceID	uniqueFragmentCount	totalReadCount	multimapAdjustedReadCount	uniqueMappingReads
piR-33043:URS0000386F92_9606	196	315321	314129.5	312938
piR-33044:URS00002154C2_9606	105	3300	2108.5	917
piR-35284:URS00000792D8_9606	4	167	167.0	167
piR-42844:URS0000388381_9606	3	147	147.0	147
piR-36251:URS00002CD0DD_9606	3	62	62.0	62
piR-43770:URS0000115369_9606	3	53	53.0	53
piR-31115:URS000034C070_9606	5	50	50.0	50
piR-34736:URS00004EB0AA_9606	4	42	42.0	42
piR-54381:URS00000FB635_9606	1	29	29.0	29
piR-36170:URS00005F55B8_9606	1	25	25.0	25
piR-54907:URS0000140700_9606	2	22	22.0	22
piR-36173:URS000043000B_9606	1	20	20.0	20
piR-43772:URS0000525004_9606	3	29	17.0	5
piR-43604:URS000035DA2D_9606	1	15	15.0	15
piR-43771:URS00005C8991_9606	1	24	12.0	0
piR-32079:URS000061F84C_9606	1	17	5.666666666666667	0
piR-33650:URS000027EAA8_9606	1	17	5.666666666666667	0
piR-40982:URS00004B9073_9606	1	17	5.666666666666667	0
piR-60573:URS000023CDE5_9606	1	3	3.0	3
piR-34358:URS0000009A89_9606	1	2	2.0	2
piR-43992:URS0000144669_9606	2	2	2.0	2
piR-39259:URS000046036F_9606	1	1	1.0	1
piR-35414:URS00003E6FC6_9606	1	1	1.0	1
piR-57888:URS0000296F0A_9606	1	1	1.0	1
piR-47741:URS00000263BA_9606	1	1	1.0	1
