# Supplementary material for: Analysis of plasma‐derived small extracellular vesicle characteristics and microRNA cargo following exercise‐induced skeletal muscle damage in men
Source: Physiol Rep. 2024 Sep 20;12(18):e70056. doi: 10.14814/phy2.70056 (PMC11415274; doi:10.14814/phy2.70056)
Supplement: Supplementary file 2 — Data S2: Supporting Information. [file PHY2-12-e70056-s001.zip › Processed Files For Individual Samples/SV18362-0001_S1_R1_001.fastq_CORE_RESULTS_v4.6.2/SV18362-0001_S1_R1_001.fastq/SV18362-0001_S1_R1_001.fastq.clipped.trimmed.filtered.readLengths.txt]

0	1	2	3	4	5	6	7	8	9	10	11	12	13	14	15	16	17	18	19	20	21	22	23	24	25	26	27	28	29	30	31	32	33	34	35	36	37	38	39	40	41	42	43	44	45	46	47	
0	0	0	0	0	0	0	0	0	0	0	0	0	0	0	0	0	0	841182	799450	829196	965849	1368199	861436	683926	418368	401407	627737	279484	214001	170282	148015	726047	66563	37103	20989	12827	7703	4545	3690	2351	2019	954	642	472	395	302	252	
