# Supplementary material for: Analysis of plasma‐derived small extracellular vesicle characteristics and microRNA cargo following exercise‐induced skeletal muscle damage in men
Source: Physiol Rep. 2024 Sep 20;12(18):e70056. doi: 10.14814/phy2.70056 (PMC11415274; doi:10.14814/phy2.70056)
Supplement: Supplementary file 2 — Data S2: Supporting Information. [file PHY2-12-e70056-s001.zip › Processed Files For Individual Samples/SV18362-0006_S6_R1_001.fastq_CORE_RESULTS_v4.6.2/SV18362-0006_S6_R1_001.fastq/readCounts_piRNA_sense.txt]

ReferenceID	uniqueFragmentCount	totalReadCount	multimapAdjustedReadCount	uniqueMappingReads
piR-33043:URS0000386F92_9606	278	713573	710553.0	707533
piR-33044:URS00002154C2_9606	174	8706	5686.0	2666
piR-42844:URS0000388381_9606	4	216	216.0	216
piR-31115:URS000034C070_9606	12	119	119.0	119
piR-35284:URS00000792D8_9606	3	65	65.0	65
piR-33151:URS00005F63F0_9606	3	34	34.0	34
piR-36173:URS000043000B_9606	4	33	32.0	31
piR-36189:URS0000135370_9606	2	31	31.0	31
piR-49645:URS00005A16E6_9606	1	23	23.0	23
piR-31701:URS00000B9DA1_9606	1	22	22.0	22
piR-60573:URS000023CDE5_9606	1	18	18.0	18
piR-43772:URS0000525004_9606	3	26	13.5	1
piR-43771:URS00005C8991_9606	2	25	12.5	0
piR-34736:URS00004EB0AA_9606	5	6	6.0	6
piR-31686:URS00002736DF_9606	2	2	1.0	0
piR-33864:URS000059B99C_9606	1	1	1.0	1
piR-33064:URS0000604812_9606	2	2	1.0	0
piR-43997:URS0000583064_9606	1	1	1.0	1
piR-54381:URS00000FB635_9606	1	1	1.0	1
piR-57947:URS00004A074B_9606	1	1	1.0	1
piR-39280:URS00000FD182_9606	1	1	1.0	1
piR-33487:URS000044CE8A_9606	2	2	1.0	0
