# Supplementary material for: Analysis of plasma‐derived small extracellular vesicle characteristics and microRNA cargo following exercise‐induced skeletal muscle damage in men
Source: Physiol Rep. 2024 Sep 20;12(18):e70056. doi: 10.14814/phy2.70056 (PMC11415274; doi:10.14814/phy2.70056)
Supplement: Supplementary file 2 — Data S2: Supporting Information. [file PHY2-12-e70056-s001.zip › Processed Files For Individual Samples/SV18362-0001_S1_R1_001.fastq_CORE_RESULTS_v4.6.2/SV18362-0001_S1_R1_001.fastq/readCounts_circRNA_sense.txt]

ReferenceID	uniqueFragmentCount	totalReadCount	multimapAdjustedReadCount	uniqueMappingReads
hsa_circ_0108381	12	1092	1092.0	1092
hsa_circ_0052591	13	1092	1092.0	1092
hsa_circ_0005409	61	4258	1088.0016806722688	0
hsa_circ_0007965	61	4258	1088.0016806722688	0
hsa_circ_0003420	57	4147	1032.5016806722688	0
hsa_circ_0003427	57	4147	1032.5016806722688	0
hsa_circ_0118373	11	391	391.0	391
hsa_circ_0008347	13	364	363.16666666666663	363
hsa_circ_0007774	24	264	262.6428571428571	262
hsa_circ_0109987	7	212	212.0	212
hsa_circ_0063775	6	219	209.5	200
hsa_circ_0095853	8	197	197.0	197
hsa_circ_0137089	4	138	138.0	138
hsa_circ_0127452	9	137	137.0	137
hsa_circ_0104912	3	132	132.0	132
hsa_circ_0104941	11	263	131.5	0
hsa_circ_0104943	11	263	131.5	0
hsa_circ_0108543	14	93	93.0	93
hsa_circ_0076872	10	89	89.0	89
hsa_circ_0007702	10	225	78.83333333333334	0
hsa_circ_0002937	10	225	78.83333333333334	0
hsa_circ_0003581	15	236	70.65491452991456	0
hsa_circ_0069749	3	67	67.0	67
hsa_circ_0140729	4	74	64.0	54
hsa_circ_0111652	3	61	61.0	61
hsa_circ_0097090	6	119	59.5	0
hsa_circ_0097089	6	119	59.5	0
hsa_circ_0006833	8	114	54.0	0
hsa_circ_0006481	8	114	54.0	0
hsa_circ_0078382	4	54	52.666666666666664	52
hsa_circ_0128184	2	50	50.0	50
hsa_circ_0102640	3	49	49.0	49
hsa_circ_0051491	2	49	49.0	49
hsa_circ_0069858	4	61	47.5	34
hsa_circ_0034327	10	183	47.476190476190474	0
hsa_circ_0034326	10	183	47.476190476190474	0
hsa_circ_0111059	10	183	47.476190476190474	0
hsa_circ_0094632	6	46	46.0	46
hsa_circ_0134084	2	45	45.0	45
hsa_circ_0139590	3	44	44.0	44
hsa_circ_0133934	1	44	44.0	44
hsa_circ_0006372	13	108	43.11666666666667	1
hsa_circ_0008395	2	43	43.0	43
hsa_circ_0080432	3	41	41.0	41
hsa_circ_0130113	4	40	40.0	40
hsa_circ_0130590	2	39	39.0	39
hsa_circ_0126614	2	37	37.0	37
hsa_circ_0133307	3	37	37.0	37
hsa_circ_0008576	10	76	36.95	0
hsa_circ_0094208	2	35	35.0	35
hsa_circ_0077989	3	43	33.0	23
hsa_circ_0124633	4	96	32.0	0
hsa_circ_0124638	4	96	32.0	0
hsa_circ_0124637	4	96	32.0	0
hsa_circ_0061589	5	31	31.0	31
hsa_circ_0126672	1	30	30.0	30
hsa_circ_0006766	9	94	29.911111111111108	0
hsa_circ_0006368	9	94	29.911111111111108	0
hsa_circ_0008422	9	94	29.911111111111108	0
hsa_circ_0132558	2	29	29.0	29
hsa_circ_0078031	4	29	29.0	29
hsa_circ_0004784	19	161	28.47896825396825	0
hsa_circ_0008733	19	161	28.47896825396825	0
hsa_circ_0006643	19	161	28.47896825396825	0
hsa_circ_0002978	19	161	28.47896825396825	0
hsa_circ_0133677	2	56	28.0	0
hsa_circ_0133680	2	56	28.0	0
hsa_circ_0140166	1	28	28.0	28
hsa_circ_0033571	2	27	27.0	27
hsa_circ_0111752	3	27	27.0	27
hsa_circ_0004360	11	190	26.224358974358978	0
hsa_circ_0003072	11	190	26.224358974358978	0
hsa_circ_0007373	11	190	26.224358974358978	0
hsa_circ_0000143	3	26	26.0	26
hsa_circ_0137183	1	26	26.0	26
hsa_circ_0139785	1	26	26.0	26
hsa_circ_0133722	1	26	26.0	26
hsa_circ_0004659	2	30	26.0	24
hsa_circ_0122887	2	26	26.0	26
hsa_circ_0008570	10	189	25.974358974358978	0
hsa_circ_0004848	10	189	25.974358974358978	0
hsa_circ_0007133	10	189	25.974358974358978	0
hsa_circ_0055550	5	170	25.25	1
hsa_circ_0121682	2	25	25.0	25
hsa_circ_0087105	3	25	25.0	25
hsa_circ_0130087	2	25	25.0	25
hsa_circ_0118336	1	25	25.0	25
hsa_circ_0004434	4	25	25.0	25
hsa_circ_0048253	1	25	25.0	25
hsa_circ_0036955	1	25	25.0	25
hsa_circ_0047472	1	24	24.0	24
hsa_circ_0102181	1	24	24.0	24
hsa_circ_0135749	1	24	24.0	24
hsa_circ_0029542	1	24	24.0	24
hsa_circ_0136107	1	24	24.0	24
hsa_circ_0009016	6	37	23.5	10
hsa_circ_0083793	1	23	23.0	23
hsa_circ_0093272	1	23	23.0	23
hsa_circ_0130992	1	23	23.0	23
hsa_circ_0089843	1	23	23.0	23
hsa_circ_0130833	3	23	23.0	23
hsa_circ_0005448	3	23	22.5	22
hsa_circ_0002031	2	44	22.0	0
hsa_circ_0005156	2	44	22.0	0
hsa_circ_0135293	2	22	22.0	22
hsa_circ_0091531	2	59	21.5	0
hsa_circ_0130975	3	22	21.5	21
hsa_circ_0117312	1	21	21.0	21
hsa_circ_0111396	1	21	21.0	21
hsa_circ_0092712	1	21	21.0	21
hsa_circ_0002342	9	76	20.62857142857143	0
hsa_circ_0007389	9	76	20.62857142857143	0
hsa_circ_0117536	1	20	20.0	20
hsa_circ_0036002	1	20	20.0	20
hsa_circ_0140725	2	19	19.0	19
hsa_circ_0106037	3	21	18.7	18
hsa_circ_0003096	5	71	18.33660130718954	0
hsa_circ_0007742	5	71	18.33660130718954	0
hsa_circ_0111044	2	19	18.166666666666668	18
hsa_circ_0118676	1	18	18.0	18
hsa_circ_0137181	1	18	18.0	18
hsa_circ_0133136	1	18	18.0	18
hsa_circ_0099578	1	18	18.0	18
hsa_circ_0038910	4	53	17.27777777777778	0
hsa_circ_0093098	1	17	17.0	17
hsa_circ_0125736	1	17	17.0	17
hsa_circ_0139024	1	17	17.0	17
hsa_circ_0098428	1	17	17.0	17
hsa_circ_0019100	1	17	17.0	17
hsa_circ_0123091	2	17	17.0	17
hsa_circ_0107808	1	17	17.0	17
hsa_circ_0025468	3	36	16.3125	15
hsa_circ_0136453	1	16	16.0	16
hsa_circ_0127385	1	30	15.0	0
hsa_circ_0085301	1	15	15.0	15
hsa_circ_0132555	1	30	15.0	0
hsa_circ_0086248	2	15	15.0	15
hsa_circ_0076289	2	15	15.0	15
hsa_circ_0002659	2	15	15.0	15
hsa_circ_0137582	1	15	15.0	15
hsa_circ_0131506	1	15	15.0	15
hsa_circ_0137295	4	15	15.0	15
hsa_circ_0122636	1	15	15.0	15
hsa_circ_0122152	1	15	15.0	15
hsa_circ_0138994	1	15	15.0	15
hsa_circ_0111622	2	28	14.5	1
hsa_circ_0135716	2	15	14.5	14
hsa_circ_0003382	8	56	14.321581196581194	0
hsa_circ_0007724	8	56	14.321581196581194	0
hsa_circ_0007319	8	33	14.199999999999998	5
hsa_circ_0108249	1	14	14.0	14
hsa_circ_0113369	1	14	14.0	14
hsa_circ_0101715	4	27	14.0	1
hsa_circ_0113688	5	14	14.0	14
hsa_circ_0055538	3	45	13.8125	1
hsa_circ_0001056	1	13	13.0	13
hsa_circ_0132076	1	13	13.0	13
hsa_circ_0138882	3	26	13.0	0
hsa_circ_0138881	3	26	13.0	0
hsa_circ_0095610	1	13	13.0	13
hsa_circ_0105698	1	13	13.0	13
hsa_circ_0101719	3	26	13.0	0
hsa_circ_0018076	1	13	13.0	13
hsa_circ_0006821	14	62	12.226190476190476	0
hsa_circ_0003317	14	62	12.226190476190476	0
hsa_circ_0009129	14	62	12.226190476190476	0
hsa_circ_0003163	11	21	11.61111111111111	10
hsa_circ_0055598	1	23	11.5	0
hsa_circ_0133761	2	12	11.5	11
hsa_circ_0005283	13	54	11.476190476190474	0
hsa_circ_0008167	13	54	11.476190476190474	0
hsa_circ_0003603	13	54	11.476190476190474	0
hsa_circ_0104810	1	34	11.333333333333334	0
hsa_circ_0104812	1	34	11.333333333333334	0
hsa_circ_0104811	1	34	11.333333333333334	0
hsa_circ_0120518	1	11	11.0	11
hsa_circ_0121332	1	11	11.0	11
hsa_circ_0003422	5	24	10.833333333333334	0
hsa_circ_0007194	5	24	10.833333333333334	0
hsa_circ_0083359	3	20	10.5	1
hsa_circ_0103047	1	21	10.5	0
hsa_circ_0103048	1	21	10.5	0
hsa_circ_0022343	1	21	10.5	0
hsa_circ_0022342	1	21	10.5	0
hsa_circ_0005639	4	50	10.477777777777778	0
hsa_circ_0002960	4	50	10.477777777777778	0
hsa_circ_0114338	1	41	10.25	0
hsa_circ_0114337	1	41	10.25	0
hsa_circ_0114326	1	41	10.25	0
hsa_circ_0114325	1	41	10.25	0
hsa_circ_0017434	1	10	10.0	10
hsa_circ_0064024	3	30	10.0	0
hsa_circ_0064025	3	30	10.0	0
hsa_circ_0064026	3	30	10.0	0
hsa_circ_0136647	1	20	10.0	0
hsa_circ_0095850	1	20	10.0	0
hsa_circ_0095849	1	20	10.0	0
hsa_circ_0026973	1	10	10.0	10
hsa_circ_0066635	2	21	9.666666666666668	4
hsa_circ_0118725	1	19	9.5	0
hsa_circ_0118722	1	19	9.5	0
hsa_circ_0127762	1	28	9.333333333333334	0
hsa_circ_0127763	1	28	9.333333333333334	0
hsa_circ_0127764	1	28	9.333333333333334	0
hsa_circ_0115526	2	29	9.2	0
hsa_circ_0115528	2	29	9.2	0
hsa_circ_0115527	2	29	9.2	0
hsa_circ_0069028	1	18	9.0	0
hsa_circ_0026133	1	9	9.0	9
hsa_circ_0027245	2	27	9.0	0
hsa_circ_0027242	2	27	9.0	0
hsa_circ_0095350	1	9	9.0	9
hsa_circ_0025892	1	9	9.0	9
hsa_circ_0008931	5	58	8.533333333333333	0
hsa_circ_0007469	2	26	8.533333333333333	0
hsa_circ_0003083	5	58	8.533333333333333	0
hsa_circ_0008770	2	26	8.533333333333333	0
hsa_circ_0002010	5	58	8.533333333333333	0
hsa_circ_0006442	2	26	8.533333333333333	0
hsa_circ_0104938	2	17	8.5	0
hsa_circ_0104937	2	17	8.5	0
hsa_circ_0133089	1	17	8.5	0
hsa_circ_0133090	1	17	8.5	0
hsa_circ_0109124	1	25	8.333333333333334	0
hsa_circ_0089188	1	25	8.333333333333334	0
hsa_circ_0089191	1	25	8.333333333333334	0
hsa_circ_0114060	1	24	8.0	0
hsa_circ_0114062	1	24	8.0	0
hsa_circ_0114061	1	24	8.0	0
hsa_circ_0034797	1	32	8.0	0
hsa_circ_0002461	6	50	7.62857142857143	0
hsa_circ_0003547	6	50	7.62857142857143	0
hsa_circ_0008028	6	50	7.62857142857143	0
hsa_circ_0134176	2	30	7.5	0
hsa_circ_0134180	2	30	7.5	0
hsa_circ_0134182	2	30	7.5	0
hsa_circ_0134185	2	30	7.5	0
hsa_circ_0027871	1	22	7.333333333333333	0
hsa_circ_0007851	1	22	7.333333333333333	0
hsa_circ_0074029	4	8	7.333333333333333	7
hsa_circ_0120058	1	22	7.333333333333333	0
hsa_circ_0138904	1	21	7.0	0
hsa_circ_0100984	1	21	7.0	0
hsa_circ_0086243	1	14	7.0	0
hsa_circ_0086244	1	14	7.0	0
hsa_circ_0019246	1	14	7.0	0
hsa_circ_0094596	1	14	7.0	0
hsa_circ_0115035	1	7	7.0	7
hsa_circ_0100428	1	21	7.0	0
hsa_circ_0000938	2	19	7.0	1
hsa_circ_0137435	2	18	6.666666666666667	1
hsa_circ_0138601	1	19	6.333333333333333	0
hsa_circ_0138600	1	19	6.333333333333333	0
hsa_circ_0138599	1	19	6.333333333333333	0
hsa_circ_0008848	6	35	6.116666666666667	0
hsa_circ_0008049	6	35	6.116666666666667	0
hsa_circ_0108454	1	12	6.0	0
hsa_circ_0108456	1	12	6.0	0
hsa_circ_0001594	1	6	6.0	6
hsa_circ_0117097	1	6	6.0	6
hsa_circ_0124579	2	31	6.0	1
hsa_circ_0116504	3	6	6.0	6
hsa_circ_0074696	2	29	5.8	0
hsa_circ_0074698	2	29	5.8	0
hsa_circ_0074697	2	29	5.8	0
hsa_circ_0074699	2	29	5.8	0
hsa_circ_0074700	2	29	5.8	0
hsa_circ_0134622	1	23	5.75	0
hsa_circ_0004986	1	34	5.666666666666667	0
hsa_circ_0005048	1	34	5.666666666666667	0
hsa_circ_0107201	1	17	5.666666666666667	0
hsa_circ_0004097	1	34	5.666666666666667	0
hsa_circ_0131463	2	11	5.5	0
hsa_circ_0131464	2	11	5.5	0
hsa_circ_0004588	3	32	5.366666666666667	0
hsa_circ_0008352	2	31	5.166666666666667	0
hsa_circ_0008909	6	40	5.0	0
hsa_circ_0007220	6	40	5.0	0
hsa_circ_0124471	3	5	5.0	5
hsa_circ_0111162	1	20	5.0	0
hsa_circ_0111160	1	20	5.0	0
hsa_circ_0111159	1	20	5.0	0
hsa_circ_0111157	1	20	5.0	0
hsa_circ_0008588	6	40	5.0	0
hsa_circ_0002667	6	40	5.0	0
hsa_circ_0114235	4	5	5.0	5
hsa_circ_0118341	3	10	5.0	0
hsa_circ_0118340	3	10	5.0	0
hsa_circ_0007999	6	40	5.0	0
hsa_circ_0002098	6	40	5.0	0
hsa_circ_0008862	6	40	5.0	0
hsa_circ_0004055	6	40	5.0	0
hsa_circ_0006071	5	5	5.0	5
hsa_circ_0094139	1	24	4.8	0
hsa_circ_0017040	1	24	4.8	0
hsa_circ_0081643	1	24	4.8	0
hsa_circ_0131367	1	24	4.8	0
hsa_circ_0131366	1	24	4.8	0
hsa_circ_0008544	1	23	4.6	0
hsa_circ_0006005	1	23	4.6	0
hsa_circ_0118919	1	23	4.6	0
hsa_circ_0118921	1	23	4.6	0
hsa_circ_0118920	1	23	4.6	0
hsa_circ_0095361	1	9	4.5	0
hsa_circ_0095362	1	9	4.5	0
hsa_circ_0007197	5	5	4.5	4
hsa_circ_0094234	7	9	4.5	0
hsa_circ_0094233	7	9	4.5	0
hsa_circ_0004778	2	41	4.222222222222222	0
hsa_circ_0118855	2	41	4.222222222222222	0
hsa_circ_0118858	2	41	4.222222222222222	0
hsa_circ_0118860	2	41	4.222222222222222	0
hsa_circ_0118863	2	41	4.222222222222222	0
hsa_circ_0118862	2	41	4.222222222222222	0
hsa_circ_0118861	2	41	4.222222222222222	0
hsa_circ_0004836	2	41	4.222222222222222	0
hsa_circ_0004642	2	41	4.222222222222222	0
hsa_circ_0124916	2	4	4.0	4
hsa_circ_0054436	3	4	4.0	4
hsa_circ_0097874	1	4	4.0	4
hsa_circ_0036948	3	6	4.0	2
hsa_circ_0062469	3	20	3.842857142857143	0
hsa_circ_0062465	3	20	3.842857142857143	0
hsa_circ_0062466	3	20	3.842857142857143	0
hsa_circ_0062467	3	20	3.842857142857143	0
hsa_circ_0062472	3	20	3.842857142857143	0
hsa_circ_0130594	1	15	3.75	0
hsa_circ_0130597	1	15	3.75	0
hsa_circ_0130596	1	15	3.75	0
hsa_circ_0130595	1	15	3.75	0
hsa_circ_0012863	2	14	3.6	1
hsa_circ_0002595	4	4	3.333333333333333	3
hsa_circ_0008364	7	34	3.3215811965811963	0
hsa_circ_0009078	7	34	3.3215811965811963	0
hsa_circ_0002728	7	34	3.3215811965811963	0
hsa_circ_0004177	9	29	3.2111111111111112	0
hsa_circ_0008109	9	29	3.2111111111111112	0
hsa_circ_0008611	9	29	3.2111111111111112	0
hsa_circ_0013829	9	29	3.2111111111111112	0
hsa_circ_0110497	4	4	3.2	3
hsa_circ_0125335	3	10	3.1	1
hsa_circ_0005896	3	39	3.0839285714285714	0
hsa_circ_0008723	3	39	3.0839285714285714	0
hsa_circ_0007447	3	39	3.0839285714285714	0
hsa_circ_0007025	3	39	3.0839285714285714	0
hsa_circ_0007498	3	39	3.0839285714285714	0
hsa_circ_0003174	3	39	3.0839285714285714	0
hsa_circ_0005159	3	39	3.0839285714285714	0
hsa_circ_0005146	3	39	3.0839285714285714	0
hsa_circ_0003801	3	39	3.0839285714285714	0
hsa_circ_0004932	3	39	3.0839285714285714	0
hsa_circ_0133829	1	3	3.0	3
hsa_circ_0107141	3	3	3.0	3
hsa_circ_0100753	3	3	3.0	3
hsa_circ_0099666	3	3	3.0	3
hsa_circ_0067972	3	6	3.0	0
hsa_circ_0067966	3	6	3.0	0
hsa_circ_0105922	1	3	3.0	3
hsa_circ_0099833	1	3	3.0	3
hsa_circ_0109917	2	3	3.0	3
hsa_circ_0095668	3	3	3.0	3
hsa_circ_0005503	3	3	3.0	3
hsa_circ_0041415	1	3	3.0	3
hsa_circ_0018467	1	3	3.0	3
hsa_circ_0133093	2	3	3.0	3
hsa_circ_0006152	3	25	2.6285714285714286	0
hsa_circ_0005911	3	25	2.6285714285714286	0
hsa_circ_0017821	3	3	2.5	2
hsa_circ_0107387	1	7	2.3333333333333335	0
hsa_circ_0107388	1	7	2.3333333333333335	0
hsa_circ_0107389	1	7	2.3333333333333335	0
hsa_circ_0111639	3	3	2.142857142857143	2
hsa_circ_0125337	2	9	2.1	0
hsa_circ_0122565	2	5	2.090909090909091	0
hsa_circ_0108429	2	2	2.0	2
hsa_circ_0129118	1	2	2.0	2
hsa_circ_0081371	1	2	2.0	2
hsa_circ_0115197	1	2	2.0	2
hsa_circ_0138258	2	2	2.0	2
hsa_circ_0091739	1	2	2.0	2
hsa_circ_0116068	1	2	2.0	2
hsa_circ_0032844	2	2	2.0	2
hsa_circ_0102440	2	2	2.0	2
hsa_circ_0136868	2	2	2.0	2
hsa_circ_0127338	1	2	2.0	2
hsa_circ_0094786	1	2	2.0	2
hsa_circ_0092596	1	2	2.0	2
hsa_circ_0130716	2	2	2.0	2
hsa_circ_0134077	1	2	2.0	2
hsa_circ_0111717	1	2	2.0	2
hsa_circ_0129419	2	2	2.0	2
hsa_circ_0120867	2	2	2.0	2
hsa_circ_0113720	1	2	2.0	2
hsa_circ_0133586	2	2	2.0	2
hsa_circ_0066708	2	2	2.0	2
hsa_circ_0003186	2	2	2.0	2
hsa_circ_0094088	2	2	2.0	2
hsa_circ_0126988	2	2	2.0	2
hsa_circ_0098668	2	2	2.0	2
hsa_circ_0113697	2	2	2.0	2
hsa_circ_0018067	2	2	2.0	2
hsa_circ_0089253	1	2	2.0	2
hsa_circ_0001217	2	2	2.0	2
hsa_circ_0140621	2	2	2.0	2
hsa_circ_0133095	1	2	2.0	2
hsa_circ_0006562	2	10	1.9111111111111112	0
hsa_circ_0007502	2	10	1.9111111111111112	0
hsa_circ_0018757	1	9	1.8	0
hsa_circ_0018758	1	9	1.8	0
hsa_circ_0094110	1	9	1.8	0
hsa_circ_0094109	1	9	1.8	0
hsa_circ_0123765	1	9	1.8	0
hsa_circ_0044193	1	16	1.7777777777777777	0
hsa_circ_0046615	1	16	1.7777777777777777	0
hsa_circ_0046645	1	16	1.7777777777777777	0
hsa_circ_0046642	1	16	1.7777777777777777	0
hsa_circ_0046641	1	16	1.7777777777777777	0
hsa_circ_0094758	1	16	1.7777777777777777	0
hsa_circ_0139265	1	16	1.7777777777777777	0
hsa_circ_0004173	1	8	1.6	0
hsa_circ_0125339	1	8	1.6	0
hsa_circ_0125338	1	8	1.6	0
hsa_circ_0009060	2	19	1.5588235294117647	0
hsa_circ_0005343	2	19	1.5588235294117647	0
hsa_circ_0126270	1	14	1.5555555555555556	0
hsa_circ_0126277	1	14	1.5555555555555556	0
hsa_circ_0126276	1	14	1.5555555555555556	0
hsa_circ_0126273	1	14	1.5555555555555556	0
hsa_circ_0126274	1	14	1.5555555555555556	0
hsa_circ_0126271	1	14	1.5555555555555556	0
hsa_circ_0126272	1	14	1.5555555555555556	0
hsa_circ_0126268	1	14	1.5555555555555556	0
hsa_circ_0126269	1	14	1.5555555555555556	0
hsa_circ_0126365	1	14	1.5555555555555556	0
hsa_circ_0126366	1	14	1.5555555555555556	0
hsa_circ_0126367	1	14	1.5555555555555556	0
hsa_circ_0108460	1	3	1.5	0
hsa_circ_0108459	1	3	1.5	0
hsa_circ_0004923	4	18	1.4326923076923075	0
hsa_circ_0004545	2	22	1.3839285714285714	0
hsa_circ_0072811	2	22	1.3839285714285714	0
hsa_circ_0072810	2	22	1.3839285714285714	0
hsa_circ_0072813	2	22	1.3839285714285714	0
hsa_circ_0109903	3	4	1.3333333333333333	0
hsa_circ_0109905	3	4	1.3333333333333333	0
hsa_circ_0109904	3	4	1.3333333333333333	0
hsa_circ_0068512	2	2	1.3333333333333333	1
hsa_circ_0007957	1	11	1.1	0
hsa_circ_0013865	1	11	1.1	0
hsa_circ_0038208	1	18	1.0588235294117647	0
hsa_circ_0038209	1	18	1.0588235294117647	0
hsa_circ_0038892	1	18	1.0588235294117647	0
hsa_circ_0038893	1	18	1.0588235294117647	0
hsa_circ_0038894	1	18	1.0588235294117647	0
hsa_circ_0038895	1	18	1.0588235294117647	0
hsa_circ_0038896	1	18	1.0588235294117647	0
hsa_circ_0038032	1	18	1.0588235294117647	0
hsa_circ_0004082	1	18	1.0588235294117647	0
hsa_circ_0003689	6	8	1.0555555555555556	0
hsa_circ_0005215	6	8	1.0555555555555556	0
hsa_circ_0006066	6	8	1.0555555555555556	0
hsa_circ_0008088	6	8	1.0555555555555556	0
hsa_circ_0003616	6	8	1.0555555555555556	0
hsa_circ_0130565	1	1	1.0	1
hsa_circ_0132742	1	1	1.0	1
hsa_circ_0003672	1	1	1.0	1
hsa_circ_0004995	1	1	1.0	1
hsa_circ_0130589	1	1	1.0	1
hsa_circ_0000146	1	1	1.0	1
hsa_circ_0003890	1	1	1.0	1
hsa_circ_0074856	1	1	1.0	1
hsa_circ_0128693	1	1	1.0	1
hsa_circ_0132953	1	1	1.0	1
hsa_circ_0102095	1	2	1.0	0
hsa_circ_0102096	1	2	1.0	0
hsa_circ_0106212	1	1	1.0	1
hsa_circ_0139119	1	1	1.0	1
hsa_circ_0120508	1	1	1.0	1
hsa_circ_0132343	1	1	1.0	1
hsa_circ_0131494	1	1	1.0	1
hsa_circ_0131498	1	1	1.0	1
hsa_circ_0047050	1	1	1.0	1
hsa_circ_0136717	1	2	1.0	0
hsa_circ_0136718	1	2	1.0	0
hsa_circ_0111418	1	1	1.0	1
hsa_circ_0100550	1	1	1.0	1
hsa_circ_0099478	1	1	1.0	1
hsa_circ_0124503	1	1	1.0	1
hsa_circ_0102922	1	1	1.0	1
hsa_circ_0013091	1	1	1.0	1
hsa_circ_0106025	1	1	1.0	1
hsa_circ_0032834	1	1	1.0	1
hsa_circ_0005234	1	1	1.0	1
hsa_circ_0074240	1	1	1.0	1
hsa_circ_0104095	1	1	1.0	1
hsa_circ_0108699	1	1	1.0	1
hsa_circ_0124700	1	1	1.0	1
hsa_circ_0025075	1	1	1.0	1
hsa_circ_0115744	1	1	1.0	1
hsa_circ_0123592	1	1	1.0	1
hsa_circ_0134253	1	1	1.0	1
hsa_circ_0137776	1	1	1.0	1
hsa_circ_0099638	1	1	1.0	1
hsa_circ_0137779	1	1	1.0	1
hsa_circ_0125326	1	1	1.0	1
hsa_circ_0096114	1	1	1.0	1
hsa_circ_0115510	1	1	1.0	1
hsa_circ_0139961	1	1	1.0	1
hsa_circ_0123319	1	1	1.0	1
hsa_circ_0135799	1	1	1.0	1
hsa_circ_0127701	1	1	1.0	1
hsa_circ_0123107	1	1	1.0	1
hsa_circ_0115954	1	1	1.0	1
hsa_circ_0136655	1	1	1.0	1
hsa_circ_0080517	1	7	1.0	0
hsa_circ_0119074	1	1	1.0	1
hsa_circ_0011507	2	2	1.0	0
hsa_circ_0121398	1	1	1.0	1
hsa_circ_0105792	1	1	1.0	1
hsa_circ_0095453	1	1	1.0	1
hsa_circ_0128414	1	1	1.0	1
hsa_circ_0125132	1	1	1.0	1
hsa_circ_0096771	1	1	1.0	1
hsa_circ_0125137	1	1	1.0	1
hsa_circ_0012655	1	1	1.0	1
hsa_circ_0001515	1	1	1.0	1
hsa_circ_0126013	1	1	1.0	1
hsa_circ_0104681	1	1	1.0	1
hsa_circ_0120715	1	1	1.0	1
hsa_circ_0130997	1	1	1.0	1
hsa_circ_0131604	2	2	1.0	0
hsa_circ_0047501	1	1	1.0	1
hsa_circ_0108812	1	1	1.0	1
hsa_circ_0106639	1	1	1.0	1
hsa_circ_0102279	1	1	1.0	1
hsa_circ_0139323	1	1	1.0	1
hsa_circ_0035992	1	1	1.0	1
hsa_circ_0124252	1	1	1.0	1
hsa_circ_0017915	1	12	1.0	0
hsa_circ_0124499	1	1	1.0	1
hsa_circ_0139731	1	1	1.0	1
hsa_circ_0017914	1	12	1.0	0
hsa_circ_0115777	1	1	1.0	1
hsa_circ_0106850	1	1	1.0	1
hsa_circ_0113350	1	1	1.0	1
hsa_circ_0105974	1	1	1.0	1
hsa_circ_0120913	1	1	1.0	1
hsa_circ_0104411	1	1	1.0	1
hsa_circ_0095855	1	1	1.0	1
hsa_circ_0121509	1	1	1.0	1
hsa_circ_0034275	1	1	1.0	1
hsa_circ_0095604	1	1	1.0	1
hsa_circ_0003306	1	1	1.0	1
hsa_circ_0121971	1	1	1.0	1
hsa_circ_0016843	1	1	1.0	1
hsa_circ_0128140	1	1	1.0	1
hsa_circ_0121946	1	1	1.0	1
hsa_circ_0140686	1	1	1.0	1
hsa_circ_0132832	1	1	1.0	1
hsa_circ_0130424	1	1	1.0	1
hsa_circ_0127022	1	1	1.0	1
hsa_circ_0025580	1	1	1.0	1
hsa_circ_0121964	1	1	1.0	1
hsa_circ_0047395	1	1	1.0	1
hsa_circ_0118304	1	1	1.0	1
hsa_circ_0117699	1	1	1.0	1
hsa_circ_0000294	1	1	1.0	1
hsa_circ_0136825	1	1	1.0	1
hsa_circ_0108388	1	1	1.0	1
hsa_circ_0108387	1	1	1.0	1
hsa_circ_0098283	1	1	1.0	1
hsa_circ_0099363	1	1	1.0	1
hsa_circ_0002295	1	1	1.0	1
hsa_circ_0120245	1	1	1.0	1
hsa_circ_0119016	1	1	1.0	1
hsa_circ_0133339	1	1	1.0	1
hsa_circ_0112410	1	1	1.0	1
hsa_circ_0099596	1	1	1.0	1
hsa_circ_0134666	1	1	1.0	1
hsa_circ_0133347	1	1	1.0	1
hsa_circ_0101500	1	1	1.0	1
hsa_circ_0017529	2	2	1.0	0
hsa_circ_0017528	2	2	1.0	0
hsa_circ_0004284	1	1	1.0	1
hsa_circ_0107261	1	1	1.0	1
hsa_circ_0006210	1	1	1.0	1
hsa_circ_0122862	1	1	1.0	1
hsa_circ_0099551	1	1	1.0	1
hsa_circ_0099550	1	1	1.0	1
hsa_circ_0132209	1	1	1.0	1
hsa_circ_0075695	1	1	1.0	1
hsa_circ_0106392	1	1	1.0	1
hsa_circ_0015385	1	1	1.0	1
hsa_circ_0121552	1	1	1.0	1
hsa_circ_0058908	1	1	1.0	1
hsa_circ_0122380	1	1	1.0	1
hsa_circ_0137647	1	1	1.0	1
hsa_circ_0004076	1	1	1.0	1
hsa_circ_0136566	1	1	1.0	1
hsa_circ_0085047	1	1	1.0	1
hsa_circ_0099743	1	1	1.0	1
hsa_circ_0111466	1	1	1.0	1
hsa_circ_0101670	1	1	1.0	1
hsa_circ_0008481	1	1	1.0	1
hsa_circ_0137840	1	1	1.0	1
hsa_circ_0132154	1	1	1.0	1
hsa_circ_0097301	1	1	1.0	1
hsa_circ_0013828	1	1	1.0	1
hsa_circ_0126706	1	1	1.0	1
hsa_circ_0101894	1	1	1.0	1
hsa_circ_0008468	1	1	1.0	1
hsa_circ_0095104	1	1	1.0	1
hsa_circ_0131089	1	1	1.0	1
hsa_circ_0126590	1	1	1.0	1
hsa_circ_0001655	1	1	1.0	1
hsa_circ_0140649	1	1	1.0	1
hsa_circ_0008281	1	1	1.0	1
hsa_circ_0127204	1	1	1.0	1
hsa_circ_0115223	1	1	1.0	1
hsa_circ_0130614	1	1	1.0	1
hsa_circ_0025824	1	1	1.0	1
hsa_circ_0019389	1	1	1.0	1
hsa_circ_0121906	1	1	1.0	1
hsa_circ_0024985	1	1	1.0	1
hsa_circ_0091180	1	1	1.0	1
hsa_circ_0099901	1	1	1.0	1
hsa_circ_0032124	1	12	1.0	0
hsa_circ_0087094	1	1	1.0	1
hsa_circ_0126788	1	1	1.0	1
hsa_circ_0138532	1	1	1.0	1
hsa_circ_0011488	2	2	1.0	0
hsa_circ_0101494	1	1	1.0	1
hsa_circ_0105612	1	1	1.0	1
hsa_circ_0080235	1	1	1.0	1
hsa_circ_0139874	1	1	1.0	1
hsa_circ_0129839	1	1	1.0	1
hsa_circ_0137463	1	1	1.0	1
hsa_circ_0035409	2	3	0.8333333333333333	0
hsa_circ_0035406	2	3	0.8333333333333333	0
hsa_circ_0035407	2	3	0.8333333333333333	0
hsa_circ_0007636	4	5	0.7749999999999999	0
hsa_circ_0003953	4	5	0.7749999999999999	0
hsa_circ_0007359	4	5	0.7749999999999999	0
hsa_circ_0008442	4	5	0.7749999999999999	0
hsa_circ_0097253	1	2	0.6666666666666666	0
hsa_circ_0097254	1	2	0.6666666666666666	0
hsa_circ_0097244	1	2	0.6666666666666666	0
hsa_circ_0136462	2	2	0.6666666666666666	0
hsa_circ_0136463	2	2	0.6666666666666666	0
hsa_circ_0136464	2	2	0.6666666666666666	0
hsa_circ_0096910	2	2	0.6666666666666666	0
hsa_circ_0096911	2	2	0.6666666666666666	0
hsa_circ_0096912	2	2	0.6666666666666666	0
hsa_circ_0131134	2	2	0.6666666666666666	0
hsa_circ_0131123	2	2	0.6666666666666666	0
hsa_circ_0016171	2	3	0.6000000000000001	0
hsa_circ_0016170	2	3	0.6000000000000001	0
hsa_circ_0016164	2	3	0.6000000000000001	0
hsa_circ_0016167	2	3	0.6000000000000001	0
hsa_circ_0016156	2	3	0.6000000000000001	0
hsa_circ_0094386	2	2	0.5909090909090909	0
hsa_circ_0031772	4	5	0.5555555555555556	0
hsa_circ_0002819	4	5	0.5555555555555556	0
hsa_circ_0009080	4	5	0.5555555555555556	0
hsa_circ_0008845	4	5	0.5555555555555556	0
hsa_circ_0006940	2	3	0.5	0
hsa_circ_0130799	1	1	0.5	0
hsa_circ_0100780	1	1	0.5	0
hsa_circ_0083366	1	1	0.5	0
hsa_circ_0031701	2	2	0.5	0
hsa_circ_0100779	1	1	0.5	0
hsa_circ_0131451	1	1	0.5	0
hsa_circ_0131452	1	1	0.5	0
hsa_circ_0005259	1	1	0.5	0
hsa_circ_0101815	1	1	0.5	0
hsa_circ_0101814	1	1	0.5	0
hsa_circ_0130391	1	1	0.5	0
hsa_circ_0130390	1	1	0.5	0
hsa_circ_0098323	1	1	0.5	0
hsa_circ_0006378	1	1	0.5	0
hsa_circ_0093092	1	2	0.5	0
hsa_circ_0093091	1	2	0.5	0
hsa_circ_0093089	1	2	0.5	0
hsa_circ_0093085	1	2	0.5	0
hsa_circ_0094393	1	1	0.5	0
hsa_circ_0101778	2	2	0.5	0
hsa_circ_0101777	2	2	0.5	0
hsa_circ_0131194	1	1	0.5	0
hsa_circ_0131193	1	1	0.5	0
hsa_circ_0101779	2	2	0.5	0
hsa_circ_0135560	1	1	0.5	0
hsa_circ_0127314	1	1	0.5	0
hsa_circ_0107955	1	1	0.5	0
hsa_circ_0107954	1	1	0.5	0
hsa_circ_0131603	1	1	0.5	0
hsa_circ_0131605	1	1	0.5	0
hsa_circ_0025766	1	1	0.5	0
hsa_circ_0127522	1	1	0.5	0
hsa_circ_0096732	1	1	0.5	0
hsa_circ_0117958	1	1	0.5	0
hsa_circ_0117959	1	1	0.5	0
hsa_circ_0096735	1	1	0.5	0
hsa_circ_0127517	1	1	0.5	0
hsa_circ_0092597	1	1	0.5	0
hsa_circ_0092598	1	1	0.5	0
hsa_circ_0094764	1	1	0.5	0
hsa_circ_0094765	1	1	0.5	0
hsa_circ_0050973	1	1	0.5	0
hsa_circ_0003301	1	1	0.5	0
hsa_circ_0002202	1	1	0.5	0
hsa_circ_0131514	2	2	0.5	0
hsa_circ_0131515	2	2	0.5	0
hsa_circ_0131513	2	2	0.5	0
hsa_circ_0131511	2	2	0.5	0
hsa_circ_0004415	1	1	0.5	0
hsa_circ_0002062	1	1	0.5	0
hsa_circ_0113718	1	1	0.5	0
hsa_circ_0052305	1	2	0.5	0
hsa_circ_0119047	1	1	0.5	0
hsa_circ_0119046	1	1	0.5	0
hsa_circ_0130005	1	1	0.5	0
hsa_circ_0130004	1	1	0.5	0
hsa_circ_0122872	1	1	0.5	0
hsa_circ_0031409	1	1	0.5	0
hsa_circ_0124804	1	1	0.5	0
hsa_circ_0124803	1	1	0.5	0
hsa_circ_0122865	1	1	0.5	0
hsa_circ_0007119	1	1	0.5	0
hsa_circ_0133237	1	1	0.5	0
hsa_circ_0102534	1	1	0.5	0
hsa_circ_0006038	1	1	0.5	0
hsa_circ_0086197	1	1	0.5	0
hsa_circ_0086198	1	1	0.5	0
hsa_circ_0004915	1	1	0.5	0
hsa_circ_0102155	1	1	0.5	0
hsa_circ_0138590	1	1	0.5	0
hsa_circ_0138591	1	1	0.5	0
hsa_circ_0112398	1	1	0.5	0
hsa_circ_0112396	1	1	0.5	0
hsa_circ_0080355	2	2	0.39285714285714285	0
hsa_circ_0080357	2	2	0.39285714285714285	0
hsa_circ_0139739	2	2	0.3611111111111111	0
hsa_circ_0139737	2	2	0.3611111111111111	0
hsa_circ_0139734	2	2	0.3611111111111111	0
hsa_circ_0033913	1	8	0.34782608695652173	0
hsa_circ_0033925	1	8	0.34782608695652173	0
hsa_circ_0033929	1	8	0.34782608695652173	0
hsa_circ_0033748	1	8	0.34782608695652173	0
hsa_circ_0033988	1	8	0.34782608695652173	0
hsa_circ_0033746	1	8	0.34782608695652173	0
hsa_circ_0033747	1	8	0.34782608695652173	0
hsa_circ_0033980	1	8	0.34782608695652173	0
hsa_circ_0033997	1	8	0.34782608695652173	0
hsa_circ_0033995	1	8	0.34782608695652173	0
hsa_circ_0033996	1	8	0.34782608695652173	0
hsa_circ_0033967	1	8	0.34782608695652173	0
hsa_circ_0033722	1	8	0.34782608695652173	0
hsa_circ_0034000	1	8	0.34782608695652173	0
hsa_circ_0033869	1	8	0.34782608695652173	0
hsa_circ_0033874	1	8	0.34782608695652173	0
hsa_circ_0033875	1	8	0.34782608695652173	0
hsa_circ_0033872	1	8	0.34782608695652173	0
hsa_circ_0033873	1	8	0.34782608695652173	0
hsa_circ_0033870	1	8	0.34782608695652173	0
hsa_circ_0033871	1	8	0.34782608695652173	0
hsa_circ_0033889	1	8	0.34782608695652173	0
hsa_circ_0033881	1	8	0.34782608695652173	0
hsa_circ_0110941	1	1	0.3333333333333333	0
hsa_circ_0110940	1	1	0.3333333333333333	0
hsa_circ_0020843	1	1	0.3333333333333333	0
hsa_circ_0020844	1	1	0.3333333333333333	0
hsa_circ_0102711	1	1	0.3333333333333333	0
hsa_circ_0102712	1	1	0.3333333333333333	0
hsa_circ_0102713	1	1	0.3333333333333333	0
hsa_circ_0132567	1	1	0.3333333333333333	0
hsa_circ_0132571	1	1	0.3333333333333333	0
hsa_circ_0132570	1	1	0.3333333333333333	0
hsa_circ_0098793	1	1	0.3333333333333333	0
hsa_circ_0098792	1	1	0.3333333333333333	0
hsa_circ_0098791	1	1	0.3333333333333333	0
hsa_circ_0074028	1	1	0.3333333333333333	0
hsa_circ_0005025	1	1	0.3333333333333333	0
hsa_circ_0002816	1	1	0.3333333333333333	0
hsa_circ_0003955	1	1	0.3333333333333333	0
hsa_circ_0112088	1	1	0.3333333333333333	0
hsa_circ_0112086	1	1	0.3333333333333333	0
hsa_circ_0000005	1	1	0.3333333333333333	0
hsa_circ_0139490	1	1	0.3333333333333333	0
hsa_circ_0139029	1	1	0.3333333333333333	0
hsa_circ_0139028	1	1	0.3333333333333333	0
hsa_circ_0139027	1	1	0.3333333333333333	0
hsa_circ_0129235	1	1	0.3333333333333333	0
hsa_circ_0129237	1	1	0.3333333333333333	0
hsa_circ_0129236	1	1	0.3333333333333333	0
hsa_circ_0129890	1	1	0.3333333333333333	0
hsa_circ_0139489	1	1	0.3333333333333333	0
hsa_circ_0139488	1	1	0.3333333333333333	0
hsa_circ_0134422	1	1	0.3333333333333333	0
hsa_circ_0134430	1	1	0.3333333333333333	0
hsa_circ_0062571	1	1	0.3333333333333333	0
hsa_circ_0062572	1	1	0.3333333333333333	0
hsa_circ_0062573	1	1	0.3333333333333333	0
hsa_circ_0110890	1	1	0.3333333333333333	0
hsa_circ_0130602	1	1	0.3333333333333333	0
hsa_circ_0130604	1	1	0.3333333333333333	0
hsa_circ_0130603	1	1	0.3333333333333333	0
hsa_circ_0106524	1	1	0.3333333333333333	0
hsa_circ_0129888	1	1	0.3333333333333333	0
hsa_circ_0129889	1	1	0.3333333333333333	0
hsa_circ_0096630	1	1	0.3333333333333333	0
hsa_circ_0137260	1	1	0.3333333333333333	0
hsa_circ_0137262	1	1	0.3333333333333333	0
hsa_circ_0137263	1	1	0.3333333333333333	0
hsa_circ_0080203	1	1	0.3333333333333333	0
hsa_circ_0096628	1	1	0.3333333333333333	0
hsa_circ_0096627	1	1	0.3333333333333333	0
hsa_circ_0131209	1	1	0.25	0
hsa_circ_0126918	1	1	0.25	0
hsa_circ_0131210	1	1	0.25	0
hsa_circ_0131211	1	1	0.25	0
hsa_circ_0131212	1	1	0.25	0
hsa_circ_0078822	1	1	0.25	0
hsa_circ_0078823	1	1	0.25	0
hsa_circ_0097432	1	1	0.25	0
hsa_circ_0097433	1	1	0.25	0
hsa_circ_0132020	1	1	0.25	0
hsa_circ_0093463	1	1	0.25	0
hsa_circ_0112810	1	1	0.25	0
hsa_circ_0112809	1	1	0.25	0
hsa_circ_0112807	1	1	0.25	0
hsa_circ_0112808	1	1	0.25	0
hsa_circ_0087834	1	1	0.25	0
hsa_circ_0087832	1	1	0.25	0
hsa_circ_0132018	1	1	0.25	0
hsa_circ_0132019	1	1	0.25	0
hsa_circ_0132017	1	1	0.25	0
hsa_circ_0073012	1	1	0.25	0
hsa_circ_0116951	1	1	0.25	0
hsa_circ_0116952	1	1	0.25	0
hsa_circ_0116953	1	1	0.25	0
hsa_circ_0116954	1	1	0.25	0
hsa_circ_0097337	1	1	0.25	0
hsa_circ_0006488	1	1	0.25	0
hsa_circ_0094480	1	1	0.25	0
hsa_circ_0094476	1	1	0.25	0
hsa_circ_0094475	1	1	0.25	0
hsa_circ_0094455	1	1	0.25	0
hsa_circ_0062480	2	2	0.24285714285714285	0
hsa_circ_0062481	2	2	0.24285714285714285	0
hsa_circ_0044190	1	1	0.2	0
hsa_circ_0044191	1	1	0.2	0
hsa_circ_0044187	1	1	0.2	0
hsa_circ_0003086	1	1	0.2	0
hsa_circ_0107953	1	1	0.2	0
hsa_circ_0107959	1	1	0.2	0
hsa_circ_0107957	1	1	0.2	0
hsa_circ_0107958	1	1	0.2	0
hsa_circ_0107960	1	1	0.2	0
hsa_circ_0013961	1	1	0.2	0
hsa_circ_0005979	1	1	0.2	0
hsa_circ_0140225	1	1	0.2	0
hsa_circ_0140224	1	1	0.2	0
hsa_circ_0140227	1	1	0.2	0
hsa_circ_0140226	1	1	0.2	0
hsa_circ_0043601	1	1	0.2	0
hsa_circ_0043602	1	1	0.2	0
hsa_circ_0043603	1	1	0.2	0
hsa_circ_0043604	1	1	0.2	0
hsa_circ_0043605	1	1	0.2	0
hsa_circ_0096890	1	2	0.2	0
hsa_circ_0092269	1	2	0.2	0
hsa_circ_0126933	1	1	0.16666666666666666	0
hsa_circ_0124923	1	1	0.16666666666666666	0
hsa_circ_0103683	1	1	0.16666666666666666	0
hsa_circ_0103684	1	1	0.16666666666666666	0
hsa_circ_0103685	1	1	0.16666666666666666	0
hsa_circ_0103686	1	1	0.16666666666666666	0
hsa_circ_0103687	1	1	0.16666666666666666	0
hsa_circ_0103688	1	1	0.16666666666666666	0
hsa_circ_0138485	1	1	0.14285714285714285	0
hsa_circ_0133223	1	1	0.14285714285714285	0
hsa_circ_0133222	1	1	0.14285714285714285	0
hsa_circ_0130375	1	1	0.14285714285714285	0
hsa_circ_0122740	1	1	0.14285714285714285	0
hsa_circ_0111400	1	1	0.14285714285714285	0
hsa_circ_0111642	1	1	0.14285714285714285	0
hsa_circ_0111641	1	1	0.14285714285714285	0
hsa_circ_0134276	1	1	0.14285714285714285	0
hsa_circ_0112200	1	1	0.14285714285714285	0
hsa_circ_0070766	1	1	0.14285714285714285	0
hsa_circ_0070765	1	1	0.14285714285714285	0
hsa_circ_0070764	1	1	0.14285714285714285	0
hsa_circ_0070762	1	1	0.14285714285714285	0
hsa_circ_0070761	1	1	0.14285714285714285	0
hsa_circ_0137314	1	1	0.14285714285714285	0
hsa_circ_0070768	1	1	0.14285714285714285	0
hsa_circ_0070767	1	1	0.14285714285714285	0
hsa_circ_0013805	1	1	0.14285714285714285	0
hsa_circ_0013806	1	1	0.14285714285714285	0
hsa_circ_0013800	1	1	0.14285714285714285	0
hsa_circ_0068781	1	1	0.14285714285714285	0
hsa_circ_0112196	1	1	0.14285714285714285	0
hsa_circ_0112192	1	1	0.14285714285714285	0
hsa_circ_0112188	1	1	0.14285714285714285	0
hsa_circ_0112186	1	1	0.14285714285714285	0
hsa_circ_0112185	1	1	0.14285714285714285	0
hsa_circ_0112183	1	1	0.14285714285714285	0
hsa_circ_0116846	1	1	0.125	0
hsa_circ_0139745	1	1	0.1111111111111111	0
hsa_circ_0139744	1	1	0.1111111111111111	0
hsa_circ_0139743	1	1	0.1111111111111111	0
hsa_circ_0139742	1	1	0.1111111111111111	0
hsa_circ_0139741	1	1	0.1111111111111111	0
hsa_circ_0139740	1	1	0.1111111111111111	0
hsa_circ_0134124	1	1	0.1111111111111111	0
hsa_circ_0062496	1	1	0.1	0
hsa_circ_0062491	1	1	0.1	0
hsa_circ_0062498	1	1	0.1	0
hsa_circ_0122563	1	1	0.09090909090909091	0
hsa_circ_0122564	1	1	0.09090909090909091	0
hsa_circ_0122566	1	1	0.09090909090909091	0
hsa_circ_0122567	1	1	0.09090909090909091	0
hsa_circ_0094384	1	1	0.09090909090909091	0
hsa_circ_0094385	1	1	0.09090909090909091	0
hsa_circ_0094379	1	1	0.09090909090909091	0
hsa_circ_0094375	1	1	0.09090909090909091	0
hsa_circ_0136382	1	1	0.09090909090909091	0
