# Supplementary material for: Analysis of plasma‐derived small extracellular vesicle characteristics and microRNA cargo following exercise‐induced skeletal muscle damage in men
Source: Physiol Rep. 2024 Sep 20;12(18):e70056. doi: 10.14814/phy2.70056 (PMC11415274; doi:10.14814/phy2.70056)
Supplement: Supplementary file 2 — Data S2: Supporting Information. [file PHY2-12-e70056-s001.zip › Processed Files For Individual Samples/SV18362-0001_S1_R1_001.fastq_CORE_RESULTS_v4.6.2/SV18362-0001_S1_R1_001.fastq/readCounts_tRNA_sense.txt]

ReferenceID	uniqueFragmentCount	totalReadCount	multimapAdjustedReadCount	uniqueMappingReads
URS00005AFD62_9606:Homo:sapiens:tRNA:Gly:GCC	201	29699	6609.119852369849	900
URS000053878C_9606:Homo:sapiens:(human):tRNA-Arg	82	6386	6347.499999999999	6320
URS000013B42D_9606:Homo:sapiens:transfer:RNA-Gly:(GCC):2-1:(TRG-GCC2:1:to:6)	182	28799	5709.119852369849	0
URS000009AC8B_9606:Homo:sapiens:transfer:RNA-Gly:(GCC):3-1:(TRG-GCC3-1)	171	28426	5588.37626262626	0
URS000021636C_9606:Homo:sapiens:(human):tRNA-Arg	62	5568	5516.999999999999	5477
URS00006ABCCE_9606:Homo:sapiens:transfer:RNA-Gly:(GCC):5-1:(TRG-GCC5-1)	159	28121	5511.8762626262605	0
URS00004BF687_9606:Homo:sapiens:transfer:RNA-Gly:(CCC):1-1:(TRG-CCC1-1::TRG-CCC1-2)	148	27983	5482.32626262626	0
URS00004F0321_9606:Homo:sapiens:transfer:RNA-Glu:(CTC):1-1:(TRE-CTC1:1:to:7)	197	14243	5333.30571095571	0
URS0000635088_9606:Homo:sapiens:transfer:RNA-Glu:(CTC):2-1:(TRE-CTC2-1)	195	14241	5332.80571095571	0
URS0000062982_9606:Homo:sapiens:(human):tRNA-Leu	128	4679	4281.633333333332	4123
URS00001658B6_9606:Homo:sapiens:(human):tRNA-Cys	55	3987	3987.0	3987
URS000004D273_9606:Homo:sapiens:(human):tRNA-Glu	132	9554	3112.7628538128542	24
URS0000150041_9606:Homo:sapiens:(human):tRNA-Ser	44	1922	1922.0	1922
URS000006722F_9606:Homo:sapiens:(human):tRNA-Pro	50	1924	1402.8333333333333	882
URS000034959B_9606:Homo:sapiens:(human):tRNA-Asp	96	1391	1366.5	1342
URS000063FB43_9606:Homo:sapiens:transfer:RNA-Gly:(GCC):1-1:(TRG-GCC1:1:to:5)	98	2648	1157.292074592074	844
URS00001D27FC_9606:Homo:sapiens:(human):tRNA-Pro	37	1568	1046.8333333333333	526
URS000044730B_9606:Homo:sapiens:(human):tRNA-Val	45	2236	973.6917483660131	10
URS0000491D45_9606:Homo:sapiens:(human):tRNA-Val	43	2228	964.1917483660131	0
URS000052ADEF_9606:Homo:sapiens:(human):tRNA-Glu	40	1036	960.5	885
URS00001DBFA3_9606:Homo:sapiens:(human):tRNA-Leu	89	1583	959.1333333333336	562
URS0000305D7E_9606:tRNA(Gly):from:Homo:sapiens:(PDB:5E6M::chain:C)	14	866	861.3333333333334	859
URS00002FBF7C_9606:Homo:sapiens:(human):tRNA-Gly	31	839	839.0	839
URS00004E0716_9606:Homo:sapiens:(human):tRNA-Ala	34	770	764.0	758
URS00002913A0_9606:Homo:sapiens:(human):tRNA-Asn	29	639	638.0	637
URS00006174C2_9606:Homo:sapiens:transfer:RNA-Asp:(GTC):2-1:(TRD-GTC2:1:to:11)	56	2332	612.8333333333334	0
URS00005EA0AD_9606:Homo:sapiens:(human):tRNA-Asp	56	2332	612.8333333333334	0
URS00006D74B2_9606:Homo:sapiens:transfer:RNA-Asp:(GTC):3-1:(TRD-GTC3-1)	55	2326	609.8333333333334	0
URS00004CBAB9_9606:Homo:sapiens:(human):tRNA-Pro	20	610	609.3333333333334	609
URS00004C39CC_9606:Homo:sapiens:(human):tRNA-Ile	23	610	585.5	561
URS00003C9A26_9606:Homo:sapiens:transfer:RNA-Glu:(TTC):2-1:(TRE-TTC2-1::TRE-TTC2-2)	50	710	578.5	447
URS00002D6213_9606:Homo:sapiens:(human):tRNA-Ala	15	518	518.0	518
URS0000697465_9606:Homo:sapiens:transfer:RNA-Asp:(GTC):4-1:(TRD-GTC4-1)	16	1986	496.5	0
URS0000220363_9606:Homo:sapiens:(human):tRNA-Thr	29	396	395.0	394
URS000048F74C_9606:Homo:sapiens:(human):tRNA-Ala	21	392	386.0	380
URS0000049311_9606:Homo:sapiens:(human):tRNA-Met	12	373	373.0	373
URS00004BA95A_9606:Homo:sapiens:(human):tRNA-Gln	16	343	343.0	343
URS0000734D2C_9606:Homo:sapiens:(human):tRNA-Leu	29	557	340.8	280
URS0000DEFEE4_9606:Homo:sapiens:(human):tRNA-Leu	38	771	322.8	18
URS0000463698_9606:Homo:sapiens:(human):tRNA-Met	26	280	280.0	280
URS000061F57C_9606:Homo:sapiens:transfer:RNA-Ala:(TGC):3-1:(TRA-TGC3-1::TRA-TGC3-2)	28	1523	242.0	0
URS00005B30A9_9606:Homo:sapiens:transfer:RNA-Ala:(CGC):2-1:(TRA-CGC2-1)	28	1523	242.0	0
URS00006FC298_9606:Homo:sapiens:transfer:RNA-Ala:(CGC):1-1:(TRA-CGC1-1)	28	1523	242.0	0
URS0000727FD6_9606:Homo:sapiens:transfer:RNA-Ala:(TGC):2-1:(TRA-TGC2-1)	28	1523	242.0	0
URS00002F2AEC_9606:Homo:sapiens:tRNA:His:GUG	28	471	239.66666666666663	104
URS000013E6C2_9606:Homo:sapiens:(human):tRNA-Leu	40	627	238.63333333333333	89
URS000038F4B2_9606:Homo:sapiens:transfer:RNA-Trp:(CCA):4-1:(TRW-CCA4-1)	3	204	204.0	204
URS00006F4537_9606:Homo:sapiens:transfer:RNA-Ala:(CGC):3-1:(TRA-CGC3-1)	20	1315	195.0	0
URS00002CC5F8_9606:Homo:sapiens:(human):tRNA-Lys	10	189	189.0	189
URS000073124E_9606:Homo:sapiens:(human):tRNA-Glu-CTC-15-1	31	709	187.18333333333334	6
URS0000209048_9606:Homo:sapiens:transfer:RNA-Ala:(AGC):4-1:(TRA-AGC4-1)	20	1296	186.0	1
URS00006C8EDF_9606:Homo:sapiens:transfer:RNA-Ala:(TGC):4-1:(TRA-TGC4-1)	19	1295	185.0	0
URS000060766E_9606:Homo:sapiens:(human):tRNA-Met	6	185	185.0	185
URS00001AD596_9606:Homo:sapiens:transfer:RNA-Lys:(CTT):2-1:(TRK-CTT2:1:to:5)	36	974	184.01587301587304	0
URS00002263D1_9606:Homo:sapiens:(human):tRNA-Val	9	184	184.0	184
URS00004D9E92_9606:Homo:sapiens:transfer:RNA-Lys:(CTT):1-1:(TRK-CTT1-1::TRK-CTT1-2)	25	812	181.00793650793648	0
URS0000659544_9606:Homo:sapiens:transfer:RNA-Lys:(CTT):4-1:(TRK-CTT4-1)	25	812	181.00793650793648	0
URS00004F5C19_9606:Homo:sapiens:(human):tRNA-Ser	9	226	173.5	121
URS000074CBFD_9606:Homo:sapiens:(human):tRNA-Glu-CTC-12-1	24	704	173.35	0
URS00005F7694_9606:Homo:sapiens:(human):tRNA-Lys	32	895	170.8492063492064	0
URS0000639DBE_9606:Homo:sapiens:transfer:RNA-Glu:(TTC):1-1:(TRE-TTC1-1::TRE-TTC1-2)	22	301	169.5	38
URS000056E916_9606:Homo:sapiens:(human):tRNA-Thr	11	169	169.0	169
URS000032F6AC_9606:Homo:sapiens:(human):tRNA-Lys	23	1005	168.9428571428571	0
URS0000D56C47_9606:tRNA:lysine3:from:Homo:sapiens:(PDB:6B19::chain:D)	23	1005	168.9428571428571	0
URS00008FED2A_9606:tRNA3Lys:from:Homo:sapiens:(PDB:5CD1::chain:M)	23	1005	168.9428571428571	0
URS000070B37B_9606:Homo:sapiens:transfer:RNA-Val:(TAC):1-1:(TRV-TAC1-1::TRV-TAC1-2)	12	297	159.06666666666666	22
URS0000190FE5_9606:Homo:sapiens:(human):tRNA-Lys	20	705	154.50793650793648	0
URS0000493225_9606:Homo:sapiens:transfer:RNA-Pro:(TGG):1-1:(TRP-TGG1-1)	11	275	154.27976190476193	144
URS00004D4536_9606:Homo:sapiens:(human):tRNA-Pro	12	285	152.7797619047619	131
URS000022DD4A_9606:Homo:sapiens:transfer:RNA-Lys:(TTT):3-1:(TRK-TTT3:1:to:5)	20	911	137.60952380952378	0
URS00002222F7_9606:Homo:sapiens:(human):tRNA-Lys	20	911	137.60952380952378	0
URS000038803E_9606:Homo:sapiens:transfer:RNA-Val:(TAC):2-1:(TRV-TAC2-1)	7	273	136.5	0
URS000067474D_9606:Homo:sapiens:transfer:RNA-Lys:(TTT):5-1:(TRK-TTT5-1)	19	893	135.80952380952377	0
URS00004DC6D6_9606:Homo:sapiens:(human):transfer:RNA	26	367	135.66666666666666	0
URS000042F13F_9606:Homo:sapiens:transfer:RNA-Leu:(CAG):1-1:(TRL-CAG1:1:to:7)	4	152	134.5	117
URS00006C58BC_9606:Homo:sapiens:transfer:RNA-Lys:(CTT):3-1:(TRK-CTT3-1)	28	671	132.46031746031744	0
URS000065DC2A_9606:Homo:sapiens:(human):tRNA-Glu-TTC-9-1	67	1117	130.02626262626265	26
URS00006C133C_9606:Homo:sapiens:transfer:RNA-Ala:(TGC):6-1:(TRA-TGC6-1)	16	585	128.58333333333331	8
URS0000679FAF_9606:Homo:sapiens:transfer:RNA-Lys:(CTT):6-1:(TRK-CTT6-1)	12	559	128.5	0
URS00006D9244_9606:Homo:sapiens:transfer:RNA-Cys:(GCA):6-1:(TRC-GCA6-1)	16	608	121.18333333333334	0
URS0000326EAC_9606:E-tRNA:from:Homo:sapiens:(PDB:4V6X::chain:BC)	8	307	119.08333333333333	54
URS00002B4CE5_9606:Homo:sapiens:transfer:RNA-Val:(CAC):3-1:(TRV-CAC3-1)	9	109	109.0	109
URS0000527A9F_9606:Homo:sapiens:(human):tRNA-Lys	28	711	107.34920634920637	0
URS00005EF220_9606:Homo:sapiens:(human):tRNA-Phe	12	193	106.97222222222223	33
URS000047F3CB_9606:Homo:sapiens:(human):tRNA-Leu	5	118	104.5	103
URS0000728B3E_9606:Homo:sapiens:(human):tRNA-Gly-CCC-6-1	63	1092	104.35959595959596	0
URS00006C00AA_9606:Homo:sapiens:tRNA:Valine:with:anticodon:CAC:(tRNA-Val-CAC-8-1)	63	1092	104.35959595959596	0
URS0000644222_9606:Homo:sapiens:transfer:RNA-Gly:(CCC):6-1:(TRG-CCC6-1)	63	1092	104.35959595959596	0
URS000072F786_9606:Homo:sapiens:(human):tRNA-Val	6	110	100.0	90
URS00000F7060_9606:Homo:sapiens:(human):tRNA-Gln-NUG1	21	460	99.09805194805196	0
URS0000161979_9606:Homo:sapiens:transfer:RNA-Val:(AAC):2-1:(TRV-AAC2-1)	8	100	96.2875816993464	96
URS000044BAE3_9606:Homo:sapiens:transfer:RNA-His:(GTG):1-1:(TRH-GTG1:1:to:9)	20	287	95.66666666666669	0
URS000032F804_9606:Homo:sapiens:(human):tRNA-Gln-NUG2	19	449	93.59805194805196	0
URS00003833FF_9606:Homo:sapiens:tRNA:Gln:NUG	18	443	92.7409090909091	0
URS000019E1E9_9606:Homo:sapiens:(human):tRNA-Thr	7	113	92.5	72
URS00001CE4E0_9606:Homo:sapiens:(human):tRNA-Phe	7	101	90.2	80
URS00000CFCDA_9606:Homo:sapiens:(human):tRNA-Arg	11	121	84.5	59
URS0000637361_9606:Homo:sapiens:transfer:RNA-Lys:(CTT):7-1:(TRK-CTT7-1)	17	551	80.2579365079365	1
URS00005DDB26_9606:Homo:sapiens:(human):tRNA-Ser	4	80	80.0	80
URS00004CF258_9606:Homo:sapiens:transfer:RNA-Ser:(GCT):3-1:(TRS-GCT3-1)	6	257	79.8547619047619	27
URS00006D4584_9606:Homo:sapiens:transfer:RNA-Gly:(GCC):4-1:(TRG-GCC4-1)	31	535	79.77272727272728	34
URS00003EE43B_9606:Homo:sapiens:(human):tRNA-Glu	11	155	79.5	4
URS0000732BDB_9606:Homo:sapiens:(human):tRNA-Lys-CTT-11-1	16	550	79.2579365079365	0
URS0000C8E9E8_9606:Homo:sapiens:transfer:RNA-Lys:(CTT):11-1:(TRK-CTT11-1)	16	550	79.2579365079365	0
URS00003E687C_9606:Homo:sapiens:(human):tRNA-Trp	9	81	79.22222222222223	79
URS0000092302_9606:Homo:sapiens:transfer:RNA-Ser:(TGA):1-1:(TRS-TGA1-1)	3	78	78.0	78
URS00004FDB28_9606:Homo:sapiens:(human):tRNA-Ser	4	128	75.5	23
URS000034AAC2_9606:Homo:sapiens:transfer:RNA-Gly:(TCC):2-1:(TRG-TCC2:1:to:6)	12	183	74.41666666666666	16
URS0000DD5C58_9606:Homo:sapiens:(human):Pseudo:tRNA	7	144	72.0	0
URS0000121433_9606:Homo:sapiens:transfer:RNA-iMet:(CAT):2-1:(TRX-CAT2-1)	6	253	65.08333333333334	0
URS000030BAD5_9606:Homo:sapiens:transfer:RNA-iMet:(CAT):1-1:(TRX-CAT1:1:to:8)	6	253	65.08333333333334	0
URS0000120E41_9606:Homo:sapiens:transfer:RNA-Leu:(AAG):2-1:(TRL-AAG2:1:to:4)	8	177	61.25	0
URS0000716B70_9606:Homo:sapiens:transfer:RNA-Gly:(TCC):3-1:(TRG-TCC3-1)	8	148	57.91666666666667	18
URS00006708BB_9606:Homo:sapiens:transfer:RNA-Thr:(CGT):6-1:(TRT-CGT6-1)	5	231	57.75	0
URS00001B506A_9606:Homo:sapiens:transfer:RNA-Leu:(TAG):1-1:(TRL-TAG1-1)	5	166	55.75	0
URS0000630B8A_9606:Homo:sapiens:transfer:RNA-Leu:(AAG):1-1:(TRL-AAG1:1:to:3)	5	166	55.75	0
URS0000278E1B_9606:Homo:sapiens:transfer:RNA-Ser:(CGA):4-1:(TRS-CGA4-1)	6	54	53.07142857142857	53
URS00002034DC_9606:Homo:sapiens:transfer:RNA-Ser:(GCT):4-1:(TRS-GCT4:1:to:3)	5	230	52.8547619047619	0
URS000014E598_9606:tRNASec:from:Homo:sapiens:(PDB:3HL2::chain:E)	9	186	48.5	0
URS00004315E3_9606:Homo:sapiens:(human):tRNA-Ser	9	186	48.5	0
URS000067AC87_9606:Homo:sapiens:transfer:RNA-Ser:(GCT):5-1:(TRS-GCT5-1)	4	214	47.52142857142857	0
URS000071ED2F_9606:Homo:sapiens:transfer:RNA-Val:(AAC):6-1:(TRV-AAC6-1)	11	416	46.583333333333336	13
URS000013899F_9606:Homo:sapiens:transfer:RNA-Asp:(GTC):1-1:(TRD-GTC1-1)	11	46	46.0	46
URS0000322061_9606:Homo:sapiens:(human):tRNA-Ala	8	90	45.0	0
URS000052A1C9_9606:Homo:sapiens:transfer:RNA-Ala:(AGC):11-1:(TRA-AGC11-1)	8	90	45.0	0
URS00006C6D0A_9606:Homo:sapiens:transfer:RNA-Ala:(TGC):1-1:(TRA-TGC1-1)	11	422	43.08333333333333	0
URS00001DA281_9606:Homo:sapiens:transfer:RNA-SeC:(TCA):1-1:(TRU-TCA1-1)	7	162	40.5	0
URS00006F0FC0_9606:Homo:sapiens:Selenocysteine:transfer:RNA	7	162	40.5	0
URS00000AED6F_9606:Homo:sapiens:transfer:RNA-Gly:(TCC):1-1:(TRG-TCC1-1)	7	130	39.91666666666667	0
URS0000415026_9606:Homo:sapiens:transfer:RNA-Gln:(CTG):1-1:(TRQ-CTG1:1:to:5)	17	270	39.71233766233766	0
URS00002901EC_9606:Homo:sapiens:transfer:RNA-Gln:(TTG):3-1:(TRQ-TTG3:1:to:3)	13	266	37.24090909090909	0
URS000071C635_9606:Homo:sapiens:transfer:RNA-Lys:(TTT):6-1:(TRK-TTT6-1)	9	241	36.8	13
URS000064506B_9606:Homo:sapiens:transfer:RNA-Leu:(AAG):3-1:(TRL-AAG3-1)	4	105	36.75	14
URS000033EC0B_9606:Homo:sapiens:(human):transfer:RNA	10	286	35.69642857142857	0
URS000038D8D3_9606:Homo:sapiens:transfer:RNA-Ser:(AGA):2-1:(TRS-AGA2:1:to:6)	10	286	35.69642857142857	0
URS000024B38F_9606:Homo:sapiens:transfer:RNA-Ser:(TGA):4-1:(TRS-TGA4-1)	10	286	35.69642857142857	0
URS00006D4008_9606:Homo:sapiens:transfer:RNA-Ser:(TGA):3-1:(TRS-TGA3-1)	10	286	35.69642857142857	0
URS000037D0FB_9606:Homo:sapiens:transfer:RNA-Ser:(TGA):2-1:(TRS-TGA2-1)	10	286	35.69642857142857	0
URS0000520742_9606:Homo:sapiens:transfer:RNA-Ser:(AGA):3-1:(TRS-AGA3-1)	10	286	35.69642857142857	0
URS000071DF37_9606:Homo:sapiens:transfer:RNA-Ser:(AGA):4-1:(TRS-AGA4-1)	10	286	35.69642857142857	0
URS00006C14B2_9606:Homo:sapiens:transfer:RNA-Ser:(AGA):1-1:(TRS-AGA1-1)	10	286	35.69642857142857	0
URS00006B479B_9606:Homo:sapiens:transfer:RNA-Gly:(CCC):4-1:(TRG-CCC4-1)	5	76	35.66666666666667	32
URS0000637E4A_9606:Homo:sapiens:transfer:RNA-Leu:(TAG):2-1:(TRL-TAG2-1)	5	68	34.0	0
URS00001D4EE9_9606:Homo:sapiens:transfer:RNA-Ala:(TGC):7-1:(TRA-TGC7-1)	10	403	33.58333333333333	0
URS000047C79B_9606:Homo:sapiens:transfer:RNA-Ala:(AGC):3-1:(TRA-AGC3-1)	10	403	33.58333333333333	0
URS000064B6FC_9606:Homo:sapiens:transfer:RNA-Ala:(TGC):5-1:(TRA-TGC5-1)	10	403	33.58333333333333	0
URS0000282AB2_9606:Homo:sapiens:transfer:RNA-Ala:(AGC):2-1:(TRA-AGC2-1::TRA-AGC2-2::TRA-AGC7-1)	10	403	33.58333333333333	0
URS00006D3DD2_9606:Homo:sapiens:tRNA:Alanine:with:anticodon:AGC:(tRNA-Ala-AGC-7-1)	10	403	33.58333333333333	0
URS000069E2A5_9606:Homo:sapiens:transfer:RNA-Ala:(TGC):8-1:(TRA-TGC8-1)	10	403	33.58333333333333	0
URS0000677B31_9606:Homo:sapiens:transfer:RNA-Ala:(AGC):5-1:(TRA-AGC5-1)	10	403	33.58333333333333	0
URS000038D768_9606:Homo:sapiens:transfer:RNA-Ala:(CGC):4-1:(TRA-CGC4-1)	10	403	33.58333333333333	0
URS00004A0D40_9606:Homo:sapiens:(human):tRNA-Arg	3	105	33.166666666666664	0
URS000005A7A9_9606:Homo:sapiens:transfer:RNA-Arg:(CCT):3-1:(TRR-CCT3-1)	3	105	33.166666666666664	0
URS00003A4B65_9606:Homo:sapiens:transfer:RNA-Arg:(CCT):4-1:(TRR-CCT4-1)	3	105	33.166666666666664	0
URS00001DABD6_9606:Homo:sapiens:(human):tRNA-Gly	1	32	32.0	32
URS000035EE7E_9606:Homo:sapiens:transfer:RNA-Gln:(TTG):1-1:(TRQ-TTG1-1)	11	255	31.74090909090909	0
URS0000055B25_9606:Homo:sapiens:(human):tRNA-Lys	3	32	31.333333333333336	31
URS0000287398_9606:Homo:sapiens:transfer:RNA-Glu:(TTC):4-1:(TRE-TTC4-1::TRE-TTC4-2)	18	240	30.232695082695077	0
URS000009DDCA_9606:Homo:sapiens:transfer:RNA-Val:(CAC):2-1:(TRV-CAC2-1)	3	31	30.066666666666666	30
URS00004F5239_9606:Homo:sapiens:(human):transfer:RNA-Glu	16	238	29.732695082695084	0
URS0000733374_9606:Homo:sapiens:transfer:RNA-Ser:(GCT):6-1:(TRS-GCT6-1)	3	113	29.583333333333332	0
URS00004C8879_9606:Homo:sapiens:(human):tRNA-Gln:(UUG)	12	213	29.340909090909093	0
URS000064F320_9606:Homo:sapiens:transfer:RNA-Gln:(CTG):6-1:(TRQ-CTG6-1)	12	207	29.21233766233766	0
URS0000565553_9606:Homo:sapiens:(human):tRNA-Arg	3	29	29.0	29
URS000068668E_9606:Homo:sapiens:transfer:RNA-Gly:(TCC):4-1:(TRG-TCC4-1)	5	78	28.75	0
URS0000209246_9606:Homo:sapiens:(human):tRNA-Ala	2	35	27.5	20
URS00002064F6_9606:Homo:sapiens:transfer:RNA-Val:(CAC):1-1:(TRV-CAC1:1:to:6)	17	354	27.191748366013073	0
URS000063F87E_9606:Homo:sapiens:transfer:RNA-Val:(CAC):5-1:(TRV-CAC5-1)	17	354	27.191748366013073	0
URS000026DCDD_9606:Homo:sapiens:transfer:RNA-Cys:(GCA):1-1:(TRC-GCA1-1)	4	67	27.1	17
URS0000748C4B_9606:Homo:sapiens:transfer:RNA-Val:(CAC):4-1:(TRV-CAC4-1)	16	353	27.080637254901962	0
URS00004310BE_9606:Homo:sapiens:transfer:RNA-Val:(AAC):4-1:(TRV-AAC4-1)	16	352	26.691748366013073	0
URS00001B3570_9606:Homo:sapiens:(human):tRNA-Val	16	352	26.691748366013073	0
URS000061D582_9606:Homo:sapiens:transfer:RNA-Val:(AAC):1-1:(TRV-AAC1:1:to:5)	16	352	26.691748366013073	0
URS0000750232_9606:Homo:sapiens:transfer:RNA-Val:(AAC):3-1:(TRV-AAC3-1)	15	351	26.580637254901962	0
URS0000751B02_9606:Homo:sapiens:(human):tRNA-Ile-AAT-11-1	1	26	26.0	26
URS0000757938_9606:Homo:sapiens:transfer:RNA-Ile:(TAT):1-1:(TRI-TAT1-1)	4	58	25.333333333333336	9
URS000080E36F_9606:mt-tRNAVal:from:Homo:sapiens:(PDB:3J7Y::chain:B)	3	53	24.847919655667145	24
URS000072A930_9606:Homo:sapiens:transfer:RNA-Lys:(TTT):4-1:(TRK-TTT4-1)	9	229	23.942857142857143	0
URS000047EBB5_9606:Homo:sapiens:transfer:RNA-Ser:(GCT):1-1:(TRS-GCT1-1)	2	117	23.271428571428572	0
URS0000664EAD_9606:Homo:sapiens:transfer:RNA-Ser:(GCT):2-1:(TRS-GCT2-1)	2	117	23.271428571428572	0
URS000072BBEB_9606:Homo:sapiens:transfer:RNA-Glu:(TTC):14-1:(TRE-TTC14-1)	15	212	23.066028416028416	0
URS0000429B3F_9606:Homo:sapiens:transfer:RNA-Gln:(CTG):2-1:(TRQ-CTG2-1)	11	187	22.96233766233766	0
URS000005AEAB_9606:Homo:sapiens:transfer:RNA-Leu:(TAG):3-1:(TRL-TAG3-1)	3	47	22.5	7
URS00006587E4_9606:Homo:sapiens:transfer:RNA-Lys:(TTT):1-1:(TRK-TTT1-1)	8	89	22.105555555555558	0
URS0000702883_9606:Homo:sapiens:transfer:RNA-Lys:(TTT):2-1:(TRK-TTT2-1)	8	89	22.105555555555558	0
URS0000023412_9606:Homo:sapiens:transfer:RNA-Thr:(TGT):2-1:(TRT-TGT2-1)	1	22	22.0	22
URS0000185B47_9606:Homo:sapiens:(human):tRNA-Pro	6	154	21.779761904761905	0
URS00006DA515_9606:Homo:sapiens:transfer:RNA-Gln:(CTG):5-1:(TRQ-CTG5-1)	8	134	21.214285714285715	0
URS0000DF5439_9606:Homo:sapiens:(human):tRNA-Thr	2	41	20.5	0
URS00000C18F2_9606:Homo:sapiens:transfer:RNA-Pro:(CGG):1-1:(TRP-CGG1:1:to:3)	9	215	19.876984126984127	0
URS000072540A_9606:Homo:sapiens:transfer:RNA-Pro:(AGG):1-1:(TRP-AGG1-1)	9	215	19.876984126984127	0
URS00002D40C8_9606:Homo:sapiens:transfer:RNA-Pro:(TGG):3-1:(TRP-TGG3:1:to:5)	9	215	19.876984126984127	0
URS00005DB87D_9606:Homo:sapiens:transfer:RNA-Pro:(AGG):2-1:(TRP-AGG2:1:to:8)	9	215	19.876984126984127	0
URS000015A6F8_9606:Homo:sapiens:(human):tRNA-Pro	9	215	19.876984126984127	0
URS000064074C_9606:Homo:sapiens:transfer:RNA-Glu:(TTC):3-1:(TRE-TTC3-1)	12	131	19.78724053724054	0
URS00006CC2CC_9606:Homo:sapiens:transfer:RNA-Lys:(TTT):7-1:(TRK-TTT7-1)	4	55	18.333333333333336	0
URS000020CB8F_9606:Homo:sapiens:(human):tRNA-Pro	8	193	18.305555555555557	0
URS0000521091_9606:Homo:sapiens:(human):tRNA-Pro	8	193	18.305555555555557	0
URS0000756AF5_9606:Homo:sapiens:(human):tRNA-Gln	1	18	18.0	18
URS0000756537_9606:Homo:sapiens:(human):tRNA-Und-NNN-4-1	3	18	18.0	18
URS000073A2F5_9606:Homo:sapiens:transfer:RNA-Val:(AAC):5-1:(TRV-AAC5-1)	11	265	17.913970588235294	1
URS00000FB60D_9606:Homo:sapiens:transfer:RNA-Leu:(CAG):2-1:(TRL-CAG2-1::TRL-CAG2-2)	1	35	17.5	0
URS000034093F_9606:Homo:sapiens:(human):tRNA-Val	11	265	17.025081699346405	0
URS0000684E4B_9606:Homo:sapiens:transfer:RNA-Gly:(CCC):3-1:(TRG-CCC3-1)	3	17	17.0	17
URS000045049D_9606:Homo:sapiens:(human):tRNA-Val	10	264	16.913970588235294	0
URS0000758A62_9606:Homo:sapiens:transfer:RNA-Ile:(TAT):3-1:(TRI-TAT3-1)	3	49	16.333333333333336	0
URS00007362AD_9606:Homo:sapiens:transfer:RNA-Ile:(TAT):2-1:(TRI-TAT2:1:to:3)	3	49	16.333333333333336	0
URS000074723C_9606:Homo:sapiens:(human):tRNA-Lys-CTT-16-1	1	16	16.0	16
URS000030D775_9606:Homo:sapiens:(human):partial:tRNA-Val	7	245	15.347303921568628	0
URS00001A86BB_9606:Homo:sapiens:transfer:RNA-Val:(CAC):14-1:(TRV-CAC14-1)	7	245	15.347303921568628	0
URS000047A6CE_9606:Homo:sapiens:(human):partial:tRNA-Val	7	245	15.347303921568628	0
URS0000C8E9E9_9606:Homo:sapiens:transfer:RNA-Gly:(CCC):7-1:(TRG-CCC7-1)	7	85	15.166666666666666	0
URS0000754669_9606:Homo:sapiens:(human):tRNA-Gly-CCC-7-1	7	85	15.166666666666666	0
URS000027F957_9606:Homo:sapiens:(human):tRNA-His	4	15	15.0	15
URS000074CCCF_9606:Homo:sapiens:transfer:RNA-Val:(CAC):7-1:(TRV-CAC7-1)	3	234	14.613970588235293	0
URS000070F1D2_9606:Homo:sapiens:transfer:RNA-Gln:(TTG):2-1:(TRQ-TTG2-1)	4	106	14.5	1
URS0000725A6A_9606:Homo:sapiens:transfer:RNA-Thr:(TGT):3-1:(TRT-TGT3-1)	1	28	14.0	0
URS00003516B6_9606:Homo:sapiens:tRNA	1	28	14.0	0
URS00006DBFC1_9606:Homo:sapiens:transfer:RNA-Gln:(CTG):3-1:(TRQ-CTG3-1::TRQ-CTG3-2)	8	99	13.462337662337664	0
URS00006365BC_9606:Homo:sapiens:transfer:RNA-Gln:(CTG):4-1:(TRQ-CTG4-1::TRQ-CTG4-2)	8	99	13.462337662337664	0
URS000064D54F_9606:Homo:sapiens:transfer:RNA-Val:(TAC):3-1:(TRV-TAC3-1)	3	14	12.566666666666666	12
URS00002DDD59_9606:Homo:sapiens:transfer:RNA-Arg:(ACG):2-1:(TRR-ACG2:1:to:4)	4	27	12.333333333333334	5
URS00006744D5_9606:Homo:sapiens:transfer:RNA-Pro:(CGG):2-1:(TRP-CGG2-1)	7	124	12.293650793650793	0
URS000074D393_9606:Homo:sapiens:(human):tRNA-Glu-CTC-9-1	3	58	11.566666666666666	0
URS00007410E6_9606:Homo:sapiens:(human):tRNA-Phe-GAA-9-1	6	122	11.189044289044288	0
URS000075168F_9606:Homo:sapiens:(human):tRNA-Phe-GAA-10-1	6	122	11.189044289044288	0
URS00006560DC_9606:Homo:sapiens:transfer:RNA-Ile:(AAT):9-1:(TRI-AAT9-1)	6	11	11.0	11
URS00005B7465_9606:Homo:sapiens:transfer:RNA-Leu:(AAG):4-1:(TRL-AAG4-1)	1	22	11.0	0
URS000014D40F_9606:Homo:sapiens:transfer:RNA-Cys:(GCA):4-1:(TRC-GCA4-1)	5	52	10.466666666666667	0
URS0000417A0F_9606:Homo:sapiens:transfer:RNA-Cys:(GCA):2-1:(TRC-GCA2:1:to:4)	5	52	10.466666666666667	0
URS0000009B16_9606:Homo:sapiens:(human):tRNA-Pro	4	131	10.279761904761905	0
URS000030476B_9606:Homo:sapiens:(human):tRNA-Pro	4	131	10.279761904761905	0
URS000029CCC5_9606:Homo:sapiens:transfer:RNA-Phe:(GAA):1-1:(TRF-GAA1:1:to:6)	2	21	10.2	0
URS00006CF521_9606:Homo:sapiens:tRNA	8	76	10.126984126984127	0
URS0000739B5B_9606:Homo:sapiens:transfer:RNA-Glu:(TTC):8-1:(TRE-TTC8-1)	8	76	10.126984126984127	0
URS000062C4DE_9606:Homo:sapiens:transfer:RNA-Pro:(TGG):2-1:(TRP-TGG2-1)	5	105	9.918650793650793	0
URS00007131F2_9606:Homo:sapiens:transfer:RNA-Gly:(CCC):5-1:(TRG-CCC5-1)	5	99	9.575757575757576	1
URS00001D9AFB_9606:Homo:sapiens:transfer:RNA-Thr:(CGT):2-1:(TRT-CGT2-1)	1	19	9.5	0
URS00002D4542_9606:Homo:sapiens:transfer:RNA-Thr:(CGT):4-1:(TRT-CGT4-1)	1	19	9.5	0
URS0000C8E9D0_9606:Homo:sapiens:transfer:RNA-Glu:(CTC):3-1:(TRE-CTC3-1)	4	84	8.045454545454545	0
URS00007351A0_9606:Homo:sapiens:(human):tRNA-Glu-CTC-3-1	4	84	8.045454545454545	0
URS00008FED48_9606:selenocysteine:tRNA:from:Homo:sapiens:(PDB:4RQF::chain:C)	2	24	8.0	0
URS000059D2BF_9606:Homo:sapiens:transfer:RNA-Asn:(GTT):2-1:(TRN-GTT2:1:to:6)	2	37	7.8	0
URS00006BE24E_9606:Homo:sapiens:transfer:RNA-Asn:(GTT):3-1:(TRN-GTT3-1::TRN-GTT3-2)	2	37	7.8	0
URS0000738D83_9606:Homo:sapiens:(human):tRNA-Glu-TTC-7-1	3	83	7.545454545454545	0
URS00003D2CC9_9606:Homo:sapiens:transfer:RNA-Ala:(AGC):8-1:(TRA-AGC8-1::TRA-AGC8-2)	1	15	7.5	0
URS00001E7E7D_9606:Homo:sapiens:(human):tRNA-Arg	3	22	7.333333333333333	0
URS0000416E93_9606:Homo:sapiens:transfer:RNA-Arg:(ACG):1-1:(TRR-ACG1:1:to:3)	3	22	7.333333333333333	0
URS00006D0B93_9606:Homo:sapiens:transfer:RNA-Asn:(GTT):1-1:(TRN-GTT1-1)	1	34	6.8	0
URS00005A1E0D_9606:Homo:sapiens:transfer:RNA-Asn:(GTT):6-1:(TRN-GTT6-1)	1	34	6.8	0
URS00006E74AC_9606:Homo:sapiens:transfer:RNA-Asn:(GTT):7-1:(TRN-GTT7-1)	1	34	6.8	0
URS00000FA8B2_9606:Homo:sapiens:tRNA:Tyr:9PA	5	29	6.472222222222222	0
URS00007569E2_9606:Homo:sapiens:(human):tRNA-Cys-ACA-1-1	3	35	6.266666666666667	0
URS00006C0A49_9606:Homo:sapiens:transfer:RNA-Lys:(CTT):5-1:(TRK-CTT5-1)	3	44	5.277777777777778	0
URS0000001346_9606:Homo:sapiens:(human):tRNA-Lys	3	44	5.277777777777778	0
URS000023FFA7_9606:Homo:sapiens:transfer:RNA-Thr:(AGT):5-1:(TRT-AGT5-1)	1	10	5.0	0
URS00000A1A88_9606:Homo:sapiens:transfer:RNA-Thr:(AGT):1-1:(TRT-AGT1:1:to:3)	1	10	5.0	0
URS00005B80F2_9606:Homo:sapiens:(human):tRNA-Tyr	2	13	4.5	0
URS0000750F08_9606:Homo:sapiens:(human):tRNA-Glu-TTC-10-1	3	35	4.26984126984127	0
URS00002CA973_9606:Homo:sapiens:(human):transfer:RNA	1	12	4.0	0
URS000064E10F_9606:Homo:sapiens:transfer:RNA-Leu:(TAA):1-1:(TRL-TAA1-1)	1	4	4.0	4
URS000070BF11_9606:Homo:sapiens:transfer:RNA-Ile:(AAT):12-1:(TRI-AAT12-1)	2	21	3.5	1
URS00006509A6_9606:Homo:sapiens:transfer:RNA-Cys:(GCA):7-1:(TRC-GCA7-1)	1	21	3.5	0
URS0000222FD2_9606:Homo:sapiens:transfer:RNA-Trp:(CCA):3-1:(TRW-CCA3:1:to:3)	1	13	3.25	0
URS00001618FC_9606:Homo:sapiens:transfer:RNA-Trp:(CCA):1-1:(TRW-CCA1-1)	1	13	3.25	0
URS000071773D_9606:Homo:sapiens:transfer:RNA-Trp:(CCA):5-1:(TRW-CCA5-1)	1	13	3.25	0
URS00001A72CE_9606:Homo:sapiens:transfer:RNA-Trp:(CCA):2-1:(TRW-CCA2-1)	1	13	3.25	0
URS000074E68B_9606:Homo:sapiens:(human):tRNA-Arg-CCT-6-1	1	3	3.0	3
URS0000753215_9606:Homo:sapiens:transfer:RNA-Val:(TAC):4-1:(TRV-TAC4-1)	2	3	3.0	3
URS000064A807_9606:Homo:sapiens:transfer:RNA-Asp:(GTC):5-1:(TRD-GTC5-1)	2	3	3.0	3
URS0000751A04_9606:Homo:sapiens:(human):tRNA-Glu-CTC-13-1	2	28	2.8269230769230766	0
URS000067F671_9606:Homo:sapiens:transfer:RNA-Lys:(CTT):10-1:(TRK-CTT10-1)	3	56	2.75	0
URS000071ACA6_9606:Homo:sapiens:transfer:RNA-Gln:(CTG):7-1:(TRQ-CTG7-1)	2	19	2.7142857142857144	0
URS00002B6B91_9606:Homo:sapiens:(human):tRNA-Pro	2	40	2.696428571428571	0
URS0000744456_9606:Homo:sapiens:transfer:RNA-Pro:(AGG):3-1:(TRP-AGG3-1)	2	40	2.696428571428571	0
URS0000732741_9606:Homo:sapiens:(human):tRNA-Und-NNN-3-1	1	23	2.5555555555555554	0
URS000073E80A_9606:Homo:sapiens:(human):tRNA-Glu-TTC-6-1	1	23	2.5555555555555554	0
URS0000610FFE_9606:Homo:sapiens:transfer:RNA-Ile:(AAT):5-1:(TRI-AAT5:1:to:5)	1	20	2.5	0
URS000072E1AF_9606:Homo:sapiens:transfer:RNA-Ile:(AAT):6-1:(TRI-AAT6-1)	1	20	2.5	0
URS00006D143A_9606:Homo:sapiens:transfer:RNA-Ile:(AAT):1-1:(TRI-AAT1-1)	1	20	2.5	0
URS00007063CB_9606:Homo:sapiens:transfer:RNA-Ile:(AAT):7-1:(TRI-AAT7-1::TRI-AAT7-2)	1	20	2.5	0
URS0000692D68_9606:Homo:sapiens:transfer:RNA-Ile:(AAT):8-1:(TRI-AAT8-1)	1	20	2.5	0
URS0000626F0F_9606:Homo:sapiens:transfer:RNA-Ile:(AAT):3-1:(TRI-AAT3-1)	1	20	2.5	0
URS00006C8412_9606:Homo:sapiens:transfer:RNA-Ile:(AAT):2-1:(TRI-AAT2-1)	1	20	2.5	0
URS0000502C74_9606:Homo:sapiens:transfer:RNA-Gly:(CCC):2-1:(TRG-CCC2-1::TRG-CCC2-2)	2	7	2.3333333333333335	0
URS0000868523_9606:tRNA-Gly-CCC-2-2:from:Homo:sapiens:(PDB:4QEI::chain:C)	2	7	2.3333333333333335	0
URS0000677265_9606:Homo:sapiens:transfer:RNA-Lys:(CTT):8-1:(TRK-CTT8-1)	1	20	2.2222222222222223	0
URS0000689876_9606:Homo:sapiens:(human):tRNA-Ala-TGC-9-1	1	2	2.0	2
URS00009FBD7F_9606:Homo:sapiens:(human):tRNA-His	1	4	2.0	0
URS00001B96A3_9606:Homo:sapiens:(human):tRNA-His	1	4	2.0	0
URS0000732902_9606:Homo:sapiens:transfer:RNA-Tyr:(GTA):8-1:(TRY-GTA8-1)	3	16	1.9722222222222223	0
URS0000758799_9606:Homo:sapiens:transfer:RNA-Tyr:(GTA):3-1:(TRY-GTA3-1)	3	16	1.9722222222222223	0
URS000074FC25_9606:Homo:sapiens:transfer:RNA-Tyr:(GTA):1-1:(TRY-GTA1-1)	3	16	1.9722222222222223	0
URS0000636E2A_9606:Homo:sapiens:transfer:RNA-Tyr:(GTA):2-1:(TRY-GTA2-1)	3	16	1.9722222222222223	0
URS000059900F_9606:Homo:sapiens:transfer:RNA-Arg:(CCG):2-1:(TRR-CCG2-1)	1	11	1.8333333333333333	0
URS00002D7BB5_9606:Homo:sapiens:transfer:RNA-Arg:(CCT):1-1:(TRR-CCT1-1)	1	11	1.8333333333333333	0
URS0000390F3A_9606:Homo:sapiens:transfer:RNA-Arg:(CCT):2-1:(TRR-CCT2-1)	1	11	1.8333333333333333	0
URS00006B98D7_9606:Homo:sapiens:transfer:RNA-Lys:(TTT):8-1:(TRK-TTT8-1)	1	18	1.8	0
URS000050896E_9606:Homo:sapiens:(human):transfer:RNA-Leu	1	15	1.5	0
URS0000224A3A_9606:Homo:sapiens:(human):tRNA-Leu	1	15	1.5	0
URS0000549EAC_9606:Homo:sapiens:(human):transfer:RNA-Leu	1	15	1.5	0
URS000044259A_9606:Homo:sapiens:(human):transfer:RNA-Leu	1	15	1.5	0
URS0000572B72_9606:Homo:sapiens:transfer:RNA-Leu:(CAA):2-1:(TRL-CAA2-1)	1	15	1.5	0
URS0000735371_9606:Homo:sapiens:transfer:RNA-Leu:(CAA):4-1:(TRL-CAA4-1)	1	15	1.5	0
URS0000747665_9606:Homo:sapiens:transfer:RNA-Leu:(CAA):1-1:(TRL-CAA1-1::TRL-CAA1-2)	1	15	1.5	0
URS0000753A37_9606:Homo:sapiens:transfer:RNA-Leu:(CAA):3-1:(TRL-CAA3-1)	1	15	1.5	0
URS00004AEFEF_9606:Homo:sapiens:(human):transfer:RNA-Leu	1	15	1.5	0
URS0000021028_9606:Homo:sapiens:(human):tRNA-Glu	6	45	1.3110771581359817	0
URS0000DEEC0E_9606:Homo:sapiens:(human):tRNA-Glu	6	45	1.3110771581359817	0
URS00004CF38D_9606:Homo:sapiens:(human):tRNA-Glu	6	45	1.3110771581359817	0
URS0000801906_9606:Homo:sapiens:(human):partial:tRNA-Glu	6	45	1.3110771581359817	0
URS0000DCDF56_9606:Homo:sapiens:(human):tRNA-Glu	6	45	1.3110771581359817	0
URS00007EC19C_9606:Homo:sapiens:(human):partial:tRNA-Glu	6	45	1.3110771581359817	0
URS0000DEA737_9606:Homo:sapiens:(human):tRNA-Glu	6	45	1.3110771581359817	0
URS0000DDA3BB_9606:Homo:sapiens:(human):tRNA-Glu	6	45	1.3110771581359817	0
URS0000807EA6_9606:Homo:sapiens:(human):partial:tRNA-Glu	6	45	1.3110771581359817	0
URS00005091FD_9606:Homo:sapiens:(human):tRNA-Glu	6	45	1.3110771581359817	0
URS0000804A0D_9606:Homo:sapiens:(human):partial:tRNA-Glu	6	45	1.3110771581359817	0
URS00005402A5_9606:Homo:sapiens:(human):tRNA-Glu	6	45	1.3110771581359817	0
URS00007F86BF_9606:Homo:sapiens:(human):partial:tRNA-Glu	6	45	1.3110771581359817	0
URS000049E7BA_9606:Homo:sapiens:(human):tRNA-Glu	6	45	1.3110771581359817	0
URS00000C54D4_9606:Homo:sapiens:(human):tRNA-Glu	6	45	1.3110771581359817	0
URS0000DC3018_9606:Homo:sapiens:(human):tRNA-Glu	6	45	1.3110771581359817	0
URS0000BB37A0_9606:Homo:sapiens:(human):tRNA-Glu	6	45	1.3110771581359817	0
URS000034E9D0_9606:Homo:sapiens:mitochondrially:encoded:tRNA:glutamic:acid:(MT-TE)	6	45	1.3110771581359817	0
URS000025D745_9606:Homo:sapiens:(human):tRNA-Glu	6	45	1.3110771581359817	0
URS0000DE2957_9606:Homo:sapiens:(human):partial:tRNA-Glu	6	45	1.3110771581359817	0
URS00003E1078_9606:Homo:sapiens:(human):tRNA-Glu	6	45	1.3110771581359817	0
URS0000CB825A_9606:Homo:sapiens:(human):tRNA-Glu	6	45	1.3110771581359817	0
URS00007E8E68_9606:Homo:sapiens:(human):partial:tRNA-Glu	6	45	1.3110771581359817	0
URS00007EA7AF_9606:Homo:sapiens:(human):partial:tRNA-Glu	6	45	1.3110771581359817	0
URS0000DF5B63_9606:Homo:sapiens:(human):tRNA-Glu	6	45	1.3110771581359817	0
URS00007F9004_9606:Homo:sapiens:(human):partial:tRNA-Glu	6	45	1.3110771581359817	0
URS00007F742E_9606:Homo:sapiens:(human):partial:tRNA-Glu	6	45	1.3110771581359817	0
URS00008039FC_9606:Homo:sapiens:(human):partial:tRNA-Glu	6	45	1.3110771581359817	0
URS0000803B68_9606:Homo:sapiens:(human):partial:tRNA-Glu	6	45	1.3110771581359817	0
URS0000260965_9606:Homo:sapiens:(human):tRNA-Glu	6	45	1.3110771581359817	0
URS00004AA2F0_9606:Homo:sapiens:(human):tRNA-Glu	6	45	1.3110771581359817	0
URS00008033CE_9606:Homo:sapiens:(human):partial:tRNA-Glu	6	45	1.3110771581359817	0
URS00007E9F11_9606:Homo:sapiens:(human):partial:tRNA-Glu	6	45	1.3110771581359817	0
URS0000DE3589_9606:Homo:sapiens:(human):tRNA-Glu	5	42	1.2201680672268909	0
URS0000651E1C_9606:Homo:sapiens:transfer:RNA-Phe:(GAA):6-1:(TRF-GAA6-1)	2	2	1.2	1
URS000042C442_9606:Homo:sapiens:(human):tRNA-Val	2	2	1.024390243902439	1
URS0000D77905_9606:P-site:fMet-tRNAMet::mitochondrial:from:Homo:sapiens:(PDB:6GB2::chain:AV)	1	1	1.0	1
URS0000645FFA_9606:Homo:sapiens:(human):tRNA-Lys-TTT-13-1	1	21	1.0	0
URS00001246A7_9606:Homo:sapiens:(human):tRNA-Asn	1	3	1.0	0
URS000075456A_9606:Homo:sapiens:(human):tRNA-Lys-CTT-12-1	1	1	1.0	1
URS000012A25A_9606:Homo:sapiens:(human):tRNA-Glu	1	1	1.0	1
URS0000DCE2DF_9606:Homo:sapiens:(human):partial:tRNA-Val	2	29	0.8479196556671449	0
URS00002D2D8F_9606:Homo:sapiens:mitochondrially:encoded:tRNA:valine:(MT-TV)	2	29	0.8479196556671449	0
URS0000DDF06A_9606:Homo:sapiens:(human):partial:tRNA-Val	2	29	0.8479196556671449	0
URS000051A854_9606:Homo:sapiens:(human):tRNA-Val	2	29	0.8479196556671449	0
URS0000DC0B75_9606:Homo:sapiens:(human):tRNA-Val	2	29	0.8479196556671449	0
URS00007BF790_9606:Homo:sapiens:(human):tRNA-Val	2	29	0.8479196556671449	0
URS0000481B56_9606:Homo:sapiens:(human):tRNA-Val	2	29	0.8479196556671449	0
URS00005DA5CC_9606:Homo:sapiens:(human):tRNA-Val	2	29	0.8479196556671449	0
URS00005574BC_9606:Homo:sapiens:(human):tRNA-Val	2	29	0.8479196556671449	0
URS0000767A0C_9606:Homo:sapiens:(human):tRNA-Val	2	29	0.8479196556671449	0
URS00000DB78D_9606:Homo:sapiens:(human):tRNA-Val	2	29	0.8479196556671449	0
URS000076E297_9606:Homo:sapiens:(human):tRNA-Val	2	29	0.8479196556671449	0
URS00001232F5_9606:Homo:sapiens:(human):tRNA-Val	2	29	0.8479196556671449	0
URS000041920A_9606:Homo:sapiens:(human):tRNA-Val	2	29	0.8479196556671449	0
URS00001A4744_9606:Homo:sapiens:(human):tRNA-Val	2	29	0.8479196556671449	0
URS0000DCD773_9606:Homo:sapiens:(human):tRNA-Val	2	29	0.8479196556671449	0
URS0000A32854_9606:Homo:sapiens:(human):tRNA-Val	2	29	0.8479196556671449	0
URS0000762691_9606:Homo:sapiens:(human):tRNA-Val	2	29	0.8479196556671449	0
URS0000DDCC12_9606:Homo:sapiens:(human):tRNA-Val	2	29	0.8479196556671449	0
URS00004B1F4D_9606:Homo:sapiens:(human):tRNA-Val	2	29	0.8479196556671449	0
URS000000A699_9606:Homo:sapiens:(human):tRNA-Val	2	29	0.8479196556671449	0
URS00005D7845_9606:Homo:sapiens:(human):tRNA-Val	2	29	0.8479196556671449	0
URS0000764EE9_9606:Homo:sapiens:(human):tRNA-Val	2	29	0.8479196556671449	0
URS0000582B4C_9606:Homo:sapiens:(human):tRNA-Val	2	29	0.8479196556671449	0
URS0000485BE2_9606:Homo:sapiens:(human):tRNA-Val	2	29	0.8479196556671449	0
URS00004A7FA2_9606:Homo:sapiens:(human):tRNA-Val	2	29	0.8479196556671449	0
URS00009FD793_9606:Homo:sapiens:(human):tRNA-Val	2	29	0.8479196556671449	0
URS000076A0C0_9606:Homo:sapiens:(human):tRNA-Val	2	29	0.8479196556671449	0
URS00002755A3_9606:Homo:sapiens:(human):tRNA-Val	2	29	0.8479196556671449	0
URS0000DEF595_9606:Homo:sapiens:(human):tRNA-Val	2	29	0.8479196556671449	0
URS00002722B9_9606:Homo:sapiens:(human):tRNA-Val	2	29	0.8479196556671449	0
URS00003DAB0C_9606:Homo:sapiens:(human):tRNA-Val	2	29	0.8479196556671449	0
URS00000F0B14_9606:Homo:sapiens:(human):tRNA-Val	2	29	0.8479196556671449	0
URS0000DC9578_9606:Homo:sapiens:(human):tRNA-Gln	1	25	0.6578947368421053	0
URS00002337B8_9606:Homo:sapiens:(human):tRNA-Gln	1	25	0.6578947368421053	0
URS0000201CE1_9606:Homo:sapiens:(human):tRNA-Gln	1	25	0.6578947368421053	0
URS0000DE8DEC_9606:Homo:sapiens:(human):tRNA-Gln	1	25	0.6578947368421053	0
URS0000779FCE_9606:Homo:sapiens:(human):tRNA-Gln	1	25	0.6578947368421053	0
URS0000B939A4_9606:Homo:sapiens:(human):tRNA-Gln	1	25	0.6578947368421053	0
URS000025CB85_9606:Homo:sapiens:(human):tRNA-Gln	1	25	0.6578947368421053	0
URS00005EF577_9606:Homo:sapiens:(human):tRNA-Gln	1	25	0.6578947368421053	0
URS0000543BAC_9606:Homo:sapiens:(human):tRNA-Gln	1	25	0.6578947368421053	0
URS000055FD59_9606:Homo:sapiens:(human):tRNA-Gln	1	25	0.6578947368421053	0
URS0000760B5C_9606:Homo:sapiens:(human):tRNA-Gln	1	25	0.6578947368421053	0
URS00000F9146_9606:Homo:sapiens:(human):tRNA-Gln	1	25	0.6578947368421053	0
URS00002377C3_9606:Homo:sapiens:(human):tRNA-Gln	1	25	0.6578947368421053	0
URS0000779767_9606:Homo:sapiens:(human):tRNA-Gln	1	25	0.6578947368421053	0
URS0000758D2C_9606:Homo:sapiens:(human):tRNA-Gln	1	25	0.6578947368421053	0
URS00002A6C58_9606:Homo:sapiens:(human):tRNA-Gln	1	25	0.6578947368421053	0
URS0000865691_9606:Homo:sapiens:(human):tRNA-Gln	1	25	0.6578947368421053	0
URS0000119F1B_9606:Homo:sapiens:(human):tRNA-Gln	1	25	0.6578947368421053	0
URS00001CA73E_9606:Homo:sapiens:(human):tRNA-Gln	1	25	0.6578947368421053	0
URS0000149331_9606:Homo:sapiens:(human):tRNA-Gln	1	25	0.6578947368421053	0
URS000077962E_9606:Homo:sapiens:(human):tRNA-Gln	1	25	0.6578947368421053	0
URS0000DEFBC1_9606:Homo:sapiens:(human):tRNA-Gln	1	25	0.6578947368421053	0
URS00003EE7EF_9606:Homo:sapiens:(human):tRNA-Gln	1	25	0.6578947368421053	0
URS000026E5C5_9606:Homo:sapiens:(human):tRNA-Gln	1	25	0.6578947368421053	0
URS000031BE1A_9606:Homo:sapiens:(human):tRNA-Gln	1	25	0.6578947368421053	0
URS00000D1B5B_9606:Homo:sapiens:(human):tRNA-Gln	1	25	0.6578947368421053	0
URS0000DE8CA0_9606:Homo:sapiens:(human):tRNA-Gln	1	25	0.6578947368421053	0
URS000076952F_9606:Homo:sapiens:(human):tRNA-Gln	1	25	0.6578947368421053	0
URS000038DFFF_9606:Homo:sapiens:(human):tRNA-Gln	1	25	0.6578947368421053	0
URS00000433C6_9606:Homo:sapiens:(human):tRNA-Gln	1	25	0.6578947368421053	0
URS00004E9D59_9606:Homo:sapiens:(human):tRNA-Gln	1	25	0.6578947368421053	0
URS000019B78E_9606:Homo:sapiens:mitochondrially:encoded:tRNA:glutamine:(MT-TQ)	1	25	0.6578947368421053	0
URS0000DBE7EE_9606:Homo:sapiens:(human):tRNA-Gln	1	25	0.6578947368421053	0
URS000076179E_9606:Homo:sapiens:(human):tRNA-Gln	1	25	0.6578947368421053	0
URS0000777C0D_9606:Homo:sapiens:(human):tRNA-Gln	1	25	0.6578947368421053	0
URS000077E70D_9606:Homo:sapiens:(human):tRNA-Gln	1	25	0.6578947368421053	0
URS000019F5F1_9606:Homo:sapiens:(human):tRNA-Gln	1	25	0.6578947368421053	0
URS000075F56F_9606:Homo:sapiens:(human):tRNA-Gln	1	25	0.6578947368421053	0
URS0000DC5E9D_9606:Homo:sapiens:(human):tRNA-Glu	1	18	0.5142857142857142	0
URS000048A97F_9606:Homo:sapiens:(human):tRNA-His	1	18	0.5	0
URS0000DD1DAA_9606:Homo:sapiens:(human):partial:tRNA-His	1	18	0.5	0
URS00001FBD75_9606:Homo:sapiens:mitochondrially:encoded:tRNA:histidine:(MT-TH)	1	18	0.5	0
URS00000A7307_9606:Homo:sapiens:(human):tRNA-His	1	18	0.5	0
URS00003A24B6_9606:Homo:sapiens:(human):tRNA-His	1	18	0.5	0
URS00002F159B_9606:Homo:sapiens:(human):tRNA-His	1	18	0.5	0
URS0000DCC40A_9606:Homo:sapiens:(human):tRNA-His	1	18	0.5	0
URS0000561876_9606:Homo:sapiens:(human):tRNA-His	1	18	0.5	0
URS0000DCF494_9606:Homo:sapiens:(human):tRNA-His	1	18	0.5	0
URS00007424C8_9606:Homo:sapiens:(human):tRNA-Arg-CCT-7-1	1	1	0.5	0
URS000000EB00_9606:Homo:sapiens:(human):tRNA-His	1	18	0.5	0
URS0000A214CB_9606:Homo:sapiens:(human):tRNA-His	1	18	0.5	0
URS000005CD72_9606:Homo:sapiens:(human):tRNA-His	1	18	0.5	0
URS0000013C59_9606:Homo:sapiens:(human):tRNA-His	1	18	0.5	0
URS0000DF32F1_9606:Homo:sapiens:(human):tRNA-His	1	18	0.5	0
URS000051665C_9606:Homo:sapiens:(human):tRNA-His	1	18	0.5	0
URS0000048580_9606:Homo:sapiens:(human):tRNA-His	1	18	0.5	0
URS0000DD567F_9606:Homo:sapiens:(human):tRNA-His	1	18	0.5	0
URS000029F949_9606:Homo:sapiens:(human):tRNA-His	1	18	0.5	0
URS00007362E7_9606:Homo:sapiens:(human):tRNA-His	1	18	0.5	0
URS00002A1A94_9606:Homo:sapiens:(human):tRNA-His	1	18	0.5	0
URS00002990B6_9606:Homo:sapiens:(human):tRNA-His	1	18	0.5	0
URS00007CB504_9606:Homo:sapiens:(human):tRNA-His	1	18	0.5	0
URS0000DE23D7_9606:Homo:sapiens:(human):tRNA-His	1	18	0.5	0
URS000067A424_9606:Homo:sapiens:tRNA:Histidine:with:anticodon:GTG:(tRNA-His-GTG-2-1)	1	1	0.5	0
URS00003D1A14_9606:Homo:sapiens:(human):tRNA-His	1	18	0.5	0
URS00007BC490_9606:Homo:sapiens:(human):tRNA-His	1	18	0.5	0
URS0000AF030A_9606:Homo:sapiens:(human):tRNA-His	1	18	0.5	0
URS00003361F9_9606:Homo:sapiens:(human):tRNA-His	1	18	0.5	0
URS0000334E47_9606:Homo:sapiens:(human):tRNA-His	1	18	0.5	0
URS00007400E9_9606:Homo:sapiens:(human):tRNA-Arg-CCT-8-1	1	1	0.5	0
URS00000EBA14_9606:Homo:sapiens:(human):tRNA-His	1	18	0.5	0
URS00007594C9_9606:Homo:sapiens:(human):tRNA-His	1	18	0.5	0
URS0000441F95_9606:Homo:sapiens:(human):tRNA-His	1	18	0.5	0
URS0000A4881D_9606:Homo:sapiens:(human):tRNA-His	1	18	0.5	0
URS0000DD9FD7_9606:Homo:sapiens:(human):tRNA-His	1	18	0.5	0
URS0000DF108C_9606:Homo:sapiens:(human):tRNA-His	1	18	0.5	0
URS0000B32376_9606:Homo:sapiens:(human):tRNA-His	1	18	0.5	0
URS0000A200C5_9606:Homo:sapiens:(human):tRNA-His	1	18	0.5	0
URS000064FAB6_9606:Homo:sapiens:transfer:RNA-His:(GTG):2-1:(TRH-GTG2-1)	1	1	0.5	0
URS0000C8E9C9_9606:Homo:sapiens:tRNA:Aspartic:acid:with:anticodon:ATC:(tRX-000020)	2	2	0.3666666666666667	0
URS0000534613_9606:Homo:sapiens:(human):tRNA-Gly	2	2	0.3666666666666667	0
URS000063E4FD_9606:Homo:sapiens:transfer:RNA-Ala:(AGC):1-1:(TRA-AGC1-1)	2	2	0.3666666666666667	0
URS000001986D_9606:Homo:sapiens:(human):tRNA-OTHER	1	1	0.3333333333333333	0
URS0000676480_9606:Homo:sapiens:(human):tRNA-Lys-CTT-14-1	1	1	0.3333333333333333	0
URS00006EEBD6_9606:Homo:sapiens:transfer:RNA-Phe:(GAA):4-1:(TRF-GAA4-1)	1	1	0.2	0
URS00003A0C47_9606:Homo:sapiens:transfer:RNA-Phe:(GAA):2-1:(TRF-GAA2-1)	1	1	0.2	0
URS000075F5FE_9606:Homo:sapiens:(human):tRNA-Ser	2	6	0.19168356997971603	0
URS00001E20EE_9606:Homo:sapiens:(human):tRNA-Ser	2	6	0.19168356997971603	0
URS00004C067C_9606:Homo:sapiens:(human):tRNA-Ser:(AGY)	2	6	0.19168356997971603	0
URS00002C130C_9606:Homo:sapiens:mitochondrially:encoded:tRNA:serine:2:(AGU/C):(MT-TS2)	2	6	0.19168356997971603	0
URS0000DD21D8_9606:Homo:sapiens:(human):tRNA-Ser	2	6	0.19168356997971603	0
URS0000452B97_9606:Homo:sapiens:(human):tRNA-Ser	2	6	0.19168356997971603	0
URS0000050C0F_9606:Homo:sapiens:(human):tRNA-Ser	2	6	0.19168356997971603	0
URS00002440F7_9606:Homo:sapiens:(human):tRNA-Ser	2	6	0.19168356997971603	0
URS00003D930B_9606:Homo:sapiens:(human):tRNA-Ser	2	6	0.19168356997971603	0
URS0000781D04_9606:Homo:sapiens:(human):tRNA-Ser	2	6	0.19168356997971603	0
URS0000B34884_9606:Homo:sapiens:(human):tRNA-Ser	2	6	0.19168356997971603	0
URS0000DD12BD_9606:Homo:sapiens:(human):tRNA-Ser	2	6	0.19168356997971603	0
URS0000DE390D_9606:Homo:sapiens:(human):tRNA-Ser	2	6	0.19168356997971603	0
URS00002E83BA_9606:Homo:sapiens:(human):tRNA-Ser:(AGY)	2	6	0.19168356997971603	0
URS0000762EA2_9606:Homo:sapiens:(human):tRNA-Ser	2	6	0.19168356997971603	0
URS000073B64C_9606:Homo:sapiens:(human):tRNA-Ser	2	6	0.19168356997971603	0
URS00001A967F_9606:Homo:sapiens:(human):tRNA-Ser	2	6	0.19168356997971603	0
URS0000779001_9606:Homo:sapiens:(human):tRNA-Ser	2	6	0.19168356997971603	0
URS000076E325_9606:Homo:sapiens:(human):tRNA-Ser	2	6	0.19168356997971603	0
URS0000531285_9606:Homo:sapiens:(human):tRNA-Ser	2	6	0.19168356997971603	0
URS00000F0A16_9606:Homo:sapiens:(human):tRNA-Ser:(AGY)	2	6	0.19168356997971603	0
URS0000027F06_9606:Homo:sapiens:(human):tRNA-Ser	2	6	0.19168356997971603	0
URS00003BA657_9606:Homo:sapiens:(human):tRNA-Ser	2	6	0.19168356997971603	0
URS0000460D72_9606:Homo:sapiens:(human):tRNA-Ser	2	6	0.19168356997971603	0
URS00007572F2_9606:Homo:sapiens:(human):tRNA-Ser	2	6	0.19168356997971603	0
URS000032A84A_9606:Homo:sapiens:(human):tRNA-Ser	2	6	0.19168356997971603	0
URS0000761EC9_9606:Homo:sapiens:(human):tRNA-Ser	2	6	0.19168356997971603	0
URS0000771A6E_9606:Homo:sapiens:(human):tRNA-Ser	2	6	0.19168356997971603	0
URS000074FAC4_9606:Homo:sapiens:(human):tRNA-Glu-TTC-15-1	1	1	0.16666666666666666	0
URS0000498BED_9606:Homo:sapiens:(human):tRNA-Ser	1	3	0.10344827586206896	0
URS00002C3DC0_9606:Homo:sapiens:(human):tRNA-Ser	1	3	0.08823529411764706	0
URS000038341C_9606:Homo:sapiens:(human):tRNA-Ser	1	3	0.08823529411764706	0
URS0000DC463B_9606:Homo:sapiens:(human):tRNA-Ser	1	3	0.08823529411764706	0
URS00005A6FD6_9606:Homo:sapiens:(human):tRNA-Ser	1	3	0.08823529411764706	0
URS00001062D7_9606:Homo:sapiens:(human):tRNA-Ser	1	3	0.08823529411764706	0
URS0000421BB6_9606:Homo:sapiens:(human):tRNA-Ser	1	3	0.08823529411764706	0
URS000081DC20_9606:Homo:sapiens:(human):tRNA-Val	1	1	0.024390243902439025	0
URS0000B0B964_9606:Homo:sapiens:(human):tRNA-Val	1	1	0.024390243902439025	0
URS0000DD854E_9606:Homo:sapiens:(human):partial:tRNA-Val	1	1	0.024390243902439025	0
URS00009EEEFA_9606:Homo:sapiens:(human):tRNA-Val	1	1	0.024390243902439025	0
URS0000759896_9606:Homo:sapiens:(human):tRNA-Val	1	1	0.024390243902439025	0
URS0000A43028_9606:Homo:sapiens:(human):tRNA-Val	1	1	0.024390243902439025	0
