# Supplementary material for: Analysis of plasma‐derived small extracellular vesicle characteristics and microRNA cargo following exercise‐induced skeletal muscle damage in men
Source: Physiol Rep. 2024 Sep 20;12(18):e70056. doi: 10.14814/phy2.70056 (PMC11415274; doi:10.14814/phy2.70056)
Supplement: Supplementary file 2 — Data S2: Supporting Information. [file PHY2-12-e70056-s001.zip › Processed Files For Individual Samples/SV18362-0001_S1_R1_001.fastq_CORE_RESULTS_v4.6.2/SV18362-0001_S1_R1_001.fastq/readCounts_miRNAmature_sense.txt]

ReferenceID	uniqueFragmentCount	totalReadCount	multimapAdjustedReadCount	uniqueMappingReads
hsa-miR-26a-5p:MIMAT0000082:Homo:sapiens:miR-26a-5p	122	280184	280184.0	280184
hsa-miR-191-5p:MIMAT0000440:Homo:sapiens:miR-191-5p	165	116878	116878.0	116878
hsa-miR-486-5p:MIMAT0002177:Homo:sapiens:miR-486-5p	176	101875	101875.0	101875
hsa-miR-423-5p:MIMAT0004748:Homo:sapiens:miR-423-5p	153	86891	86891.0	86891
hsa-let-7f-5p:MIMAT0000067:Homo:sapiens:let-7f-5p	97	77505	77505.0	77505
hsa-miR-151a-5p:MIMAT0004697:Homo:sapiens:miR-151a-5p|hsa-miR-151b:MIMAT0010214:Homo:sapiens:miR-151b	33	71049	70037.83333333333	69030
hsa-miR-146a-5p:MIMAT0000449:Homo:sapiens:miR-146a-5p	167	63232	63232.0	63232
hsa-miR-10b-5p:MIMAT0000254:Homo:sapiens:miR-10b-5p	108	56117	56117.0	56117
hsa-miR-125a-5p:MIMAT0000443:Homo:sapiens:miR-125a-5p	75	35056	35056.0	35056
hsa-miR-10a-5p:MIMAT0000253:Homo:sapiens:miR-10a-5p	97	33964	33964.0	33964
hsa-miR-30d-5p:MIMAT0000245:Homo:sapiens:miR-30d-5p	73	33297	33297.0	33297
hsa-let-7a-5p:MIMAT0000062:Homo:sapiens:let-7a-5p	71	27901	27877.0	27853
hsa-miR-21-5p:MIMAT0000076:Homo:sapiens:miR-21-5p	67	24287	24287.0	24287
hsa-miR-92a-3p:MIMAT0000092:Homo:sapiens:miR-92a-3p	114	21698	21698.0	21698
hsa-miR-146b-5p:MIMAT0002809:Homo:sapiens:miR-146b-5p	92	21651	21651.0	21651
hsa-let-7b-5p:MIMAT0000063:Homo:sapiens:let-7b-5p	95	20050	20050.0	20050
hsa-miR-27b-3p:MIMAT0000419:Homo:sapiens:miR-27b-3p	55	19408	19213.0	19018
hsa-miR-126-3p:MIMAT0000445:Homo:sapiens:miR-126-3p	106	18691	18691.0	18691
hsa-miR-30e-5p:MIMAT0000692:Homo:sapiens:miR-30e-5p	40	17584	17584.0	17584
hsa-miR-99b-5p:MIMAT0000689:Homo:sapiens:miR-99b-5p	66	14083	14083.0	14083
hsa-miR-22-3p:MIMAT0000077:Homo:sapiens:miR-22-3p	32	13597	13597.0	13597
hsa-miR-423-3p:MIMAT0001340:Homo:sapiens:miR-423-3p	63	11399	11399.0	11399
hsa-let-7i-5p:MIMAT0000415:Homo:sapiens:let-7i-5p	45	10887	10887.0	10887
hsa-miR-181a-5p:MIMAT0000256:Homo:sapiens:miR-181a-5p	41	9658	9658.0	9658
hsa-miR-151a-3p:MIMAT0000757:Homo:sapiens:miR-151a-3p	57	9624	9624.0	9624
hsa-miR-148b-3p:MIMAT0000759:Homo:sapiens:miR-148b-3p	37	9624	9624.0	9624
hsa-let-7g-5p:MIMAT0000414:Homo:sapiens:let-7g-5p	38	7074	7074.0	7074
hsa-miR-185-5p:MIMAT0000455:Homo:sapiens:miR-185-5p	51	6852	6852.0	6852
hsa-miR-126-5p:MIMAT0000444:Homo:sapiens:miR-126-5p	42	6440	6440.0	6440
hsa-miR-30c-5p:MIMAT0000244:Homo:sapiens:miR-30c-5p	40	6096	6096.0	6096
hsa-miR-224-5p:MIMAT0000281:Homo:sapiens:miR-224-5p	31	5863	5863.0	5863
hsa-miR-99a-5p:MIMAT0000097:Homo:sapiens:miR-99a-5p	42	5394	5394.0	5394
hsa-miR-148a-3p:MIMAT0000243:Homo:sapiens:miR-148a-3p	44	5327	5327.0	5327
hsa-miR-451a:MIMAT0001631:Homo:sapiens:miR-451a	27	5090	5090.0	5090
hsa-miR-28-3p:MIMAT0004502:Homo:sapiens:miR-28-3p	36	5078	5078.0	5078
hsa-let-7d-5p:MIMAT0000065:Homo:sapiens:let-7d-5p	32	4927	4927.0	4927
hsa-miR-100-5p:MIMAT0000098:Homo:sapiens:miR-100-5p	42	4906	4906.0	4906
hsa-miR-222-3p:MIMAT0000279:Homo:sapiens:miR-222-3p	31	4894	4894.0	4894
hsa-miR-143-3p:MIMAT0000435:Homo:sapiens:miR-143-3p	39	4703	4703.0	4703
hsa-miR-30a-5p:MIMAT0000087:Homo:sapiens:miR-30a-5p	29	4485	4485.0	4485
hsa-miR-186-5p:MIMAT0000456:Homo:sapiens:miR-186-5p	27	4398	4398.0	4398
hsa-miR-122-5p:MIMAT0000421:Homo:sapiens:miR-122-5p	41	4316	4316.0	4316
hsa-miR-140-3p:MIMAT0004597:Homo:sapiens:miR-140-3p	50	4304	4304.0	4304
hsa-miR-192-5p:MIMAT0000222:Homo:sapiens:miR-192-5p	35	4175	4171.5	4168
hsa-miR-101-3p:MIMAT0000099:Homo:sapiens:miR-101-3p	37	4170	4170.0	4170
hsa-miR-320a-3p:MIMAT0000510:Homo:sapiens:miR-320a-3p	58	5340	4076.7499999999995	3094
hsa-miR-221-3p:MIMAT0000278:Homo:sapiens:miR-221-3p	27	4012	4012.0	4012
hsa-miR-23a-3p:MIMAT0000078:Homo:sapiens:miR-23a-3p	38	3192	3173.5	3155
hsa-miR-24-3p:MIMAT0000080:Homo:sapiens:miR-24-3p	21	2973	2973.0	2973
hsa-miR-150-5p:MIMAT0000451:Homo:sapiens:miR-150-5p	26	2825	2825.0	2825
hsa-miR-127-3p:MIMAT0000446:Homo:sapiens:miR-127-3p	37	2729	2729.0	2729
hsa-miR-142-5p:MIMAT0000433:Homo:sapiens:miR-142-5p	33	2519	2519.0	2519
hsa-miR-199a-5p:MIMAT0000231:Homo:sapiens:miR-199a-5p	27	2391	2391.0	2391
hsa-miR-484:MIMAT0002174:Homo:sapiens:miR-484	28	2377	2377.0	2377
hsa-miR-26b-5p:MIMAT0000083:Homo:sapiens:miR-26b-5p	22	2311	2311.0	2311
hsa-miR-125b-5p:MIMAT0000423:Homo:sapiens:miR-125b-5p	25	2261	2261.0	2261
hsa-miR-151a-5p:MIMAT0004697:Homo:sapiens:miR-151a-5p	31	2246	2244.5	2243
hsa-miR-221-5p:MIMAT0004568:Homo:sapiens:miR-221-5p	33	2201	2201.0	2201
hsa-miR-199b-3p:MIMAT0004563:Homo:sapiens:miR-199b-3p|hsa-miR-199a-3p:MIMAT0000232:Homo:sapiens:miR-199a-3p	21	2094	2094.0	2094
hsa-miR-1301-3p:MIMAT0005797:Homo:sapiens:miR-1301-3p	36	2047	2047.0	2047
hsa-let-7e-5p:MIMAT0000066:Homo:sapiens:let-7e-5p	25	2042	2042.0	2042
hsa-miR-23b-3p:MIMAT0000418:Homo:sapiens:miR-23b-3p	18	2024	2024.0	2024
hsa-miR-27a-3p:MIMAT0000084:Homo:sapiens:miR-27a-3p	26	2136	1941.0	1746
hsa-miR-584-5p:MIMAT0003249:Homo:sapiens:miR-584-5p	33	1932	1932.0	1932
hsa-miR-409-3p:MIMAT0001639:Homo:sapiens:miR-409-3p	28	1892	1892.0	1892
hsa-miR-342-3p:MIMAT0000753:Homo:sapiens:miR-342-3p	35	1843	1843.0	1843
hsa-miR-744-5p:MIMAT0004945:Homo:sapiens:miR-744-5p	22	1558	1558.0	1558
hsa-miR-103a-3p:MIMAT0000101:Homo:sapiens:miR-103a-3p	27	1509	1463.5	1418
hsa-miR-363-3p:MIMAT0000707:Homo:sapiens:miR-363-3p	20	1332	1332.0	1332
hsa-miR-182-5p:MIMAT0000259:Homo:sapiens:miR-182-5p	25	1304	1304.0	1304
hsa-miR-16-5p:MIMAT0000069:Homo:sapiens:miR-16-5p	18	1279	1279.0	1279
hsa-miR-152-3p:MIMAT0000438:Homo:sapiens:miR-152-3p	19	1277	1277.0	1277
hsa-miR-30b-5p:MIMAT0000420:Homo:sapiens:miR-30b-5p	10	1092	1092.0	1092
hsa-miR-151b:MIMAT0010214:Homo:sapiens:miR-151b	27	2073	1061.8333333333333	54
hsa-miR-130b-5p:MIMAT0004680:Homo:sapiens:miR-130b-5p	9	1039	1039.0	1039
hsa-miR-361-5p:MIMAT0000703:Homo:sapiens:miR-361-5p	10	1037	1037.0	1037
hsa-miR-223-3p:MIMAT0000280:Homo:sapiens:miR-223-3p	27	1037	1037.0	1037
hsa-miR-320b:MIMAT0005792:Homo:sapiens:miR-320b	24	2298	1034.75	52
hsa-miR-25-3p:MIMAT0000081:Homo:sapiens:miR-25-3p	17	1030	1030.0	1030
hsa-miR-106b-3p:MIMAT0004672:Homo:sapiens:miR-106b-3p	14	1007	1007.0	1007
hsa-miR-128-3p:MIMAT0000424:Homo:sapiens:miR-128-3p	19	1004	1004.0	1004
hsa-miR-654-3p:MIMAT0004814:Homo:sapiens:miR-654-3p	10	939	939.0	939
hsa-miR-877-5p:MIMAT0004949:Homo:sapiens:miR-877-5p	23	935	935.0	935
hsa-miR-28-5p:MIMAT0000085:Homo:sapiens:miR-28-5p	15	899	892.3333333333334	889
hsa-miR-96-5p:MIMAT0000095:Homo:sapiens:miR-96-5p	8	778	778.0	778
hsa-miR-181b-5p:MIMAT0000257:Homo:sapiens:miR-181b-5p	14	756	756.0	756
hsa-miR-16-2-3p:MIMAT0004518:Homo:sapiens:miR-16-2-3p	15	749	749.0	749
hsa-miR-29a-3p:MIMAT0000086:Homo:sapiens:miR-29a-3p	12	746	746.0	746
hsa-miR-2110:MIMAT0010133:Homo:sapiens:miR-2110	19	726	726.0	726
hsa-miR-664a-5p:MIMAT0005948:Homo:sapiens:miR-664a-5p	14	710	710.0	710
hsa-miR-501-3p:MIMAT0004774:Homo:sapiens:miR-501-3p	15	706	706.0	706
hsa-miR-409-5p:MIMAT0001638:Homo:sapiens:miR-409-5p	14	670	670.0	670
hsa-miR-378a-3p:MIMAT0000732:Homo:sapiens:miR-378a-3p	14	659	659.0	659
hsa-miR-15b-5p:MIMAT0000417:Homo:sapiens:miR-15b-5p	7	657	657.0	657
hsa-miR-184:MIMAT0000454:Homo:sapiens:miR-184	16	637	637.0	637
hsa-miR-323b-3p:MIMAT0015050:Homo:sapiens:miR-323b-3p	5	633	633.0	633
hsa-miR-425-5p:MIMAT0003393:Homo:sapiens:miR-425-5p	12	627	627.0	627
hsa-miR-769-5p:MIMAT0003886:Homo:sapiens:miR-769-5p	9	618	618.0	618
hsa-miR-340-3p:MIMAT0000750:Homo:sapiens:miR-340-3p	11	531	531.0	531
hsa-miR-335-3p:MIMAT0004703:Homo:sapiens:miR-335-3p	11	528	528.0	528
hsa-miR-500a-3p:MIMAT0002871:Homo:sapiens:miR-500a-3p	12	549	505.5	462
hsa-miR-483-5p:MIMAT0004761:Homo:sapiens:miR-483-5p	16	502	502.0	502
hsa-let-7d-3p:MIMAT0004484:Homo:sapiens:let-7d-3p	10	499	499.0	499
hsa-miR-628-3p:MIMAT0003297:Homo:sapiens:miR-628-3p	9	489	489.0	489
hsa-miR-505-3p:MIMAT0002876:Homo:sapiens:miR-505-3p	9	476	476.0	476
hsa-miR-144-3p:MIMAT0000436:Homo:sapiens:miR-144-3p	8	470	470.0	470
hsa-miR-342-5p:MIMAT0004694:Homo:sapiens:miR-342-5p	15	458	458.0	458
hsa-miR-4433b-5p:MIMAT0030413:Homo:sapiens:miR-4433b-5p	19	458	458.0	458
hsa-miR-98-5p:MIMAT0000096:Homo:sapiens:miR-98-5p	7	416	416.0	416
hsa-miR-494-3p:MIMAT0002816:Homo:sapiens:miR-494-3p	5	409	409.0	409
hsa-miR-589-5p:MIMAT0004799:Homo:sapiens:miR-589-5p	9	407	407.0	407
hsa-miR-7-5p:MIMAT0000252:Homo:sapiens:miR-7-5p	5	404	404.0	404
hsa-miR-485-5p:MIMAT0002175:Homo:sapiens:miR-485-5p	15	384	384.0	384
hsa-miR-183-5p:MIMAT0000261:Homo:sapiens:miR-183-5p	11	375	375.0	375
hsa-miR-330-3p:MIMAT0000751:Homo:sapiens:miR-330-3p	13	367	367.0	367
hsa-miR-181a-2-3p:MIMAT0004558:Homo:sapiens:miR-181a-2-3p	14	349	349.0	349
hsa-miR-335-5p:MIMAT0000765:Homo:sapiens:miR-335-5p	8	346	346.0	346
hsa-miR-139-5p:MIMAT0000250:Homo:sapiens:miR-139-5p	14	341	341.0	341
hsa-miR-652-3p:MIMAT0003322:Homo:sapiens:miR-652-3p	12	338	338.0	338
hsa-miR-370-3p:MIMAT0000722:Homo:sapiens:miR-370-3p	6	332	332.0	332
hsa-miR-1-3p:MIMAT0000416:Homo:sapiens:miR-1-3p	10	303	303.0	303
hsa-miR-139-3p:MIMAT0004552:Homo:sapiens:miR-139-3p	6	300	300.0	300
hsa-miR-155-5p:MIMAT0000646:Homo:sapiens:miR-155-5p	9	299	299.0	299
hsa-miR-625-3p:MIMAT0004808:Homo:sapiens:miR-625-3p	12	297	297.0	297
hsa-miR-23b-5p:MIMAT0004587:Homo:sapiens:miR-23b-5p	7	292	292.0	292
hsa-miR-95-3p:MIMAT0000094:Homo:sapiens:miR-95-3p	6	290	290.0	290
hsa-let-7c-5p:MIMAT0000064:Homo:sapiens:let-7c-5p	10	305	281.0	257
hsa-miR-320c:MIMAT0005793:Homo:sapiens:miR-320c	19	794	263.75	14
hsa-miR-20a-5p:MIMAT0000075:Homo:sapiens:miR-20a-5p	4	257	257.0	257
hsa-miR-543:MIMAT0004954:Homo:sapiens:miR-543	6	255	255.0	255
hsa-miR-144-5p:MIMAT0004600:Homo:sapiens:miR-144-5p	6	253	253.0	253
hsa-miR-1271-5p:MIMAT0005796:Homo:sapiens:miR-1271-5p	6	252	252.0	252
hsa-miR-200b-3p:MIMAT0000318:Homo:sapiens:miR-200b-3p	4	246	246.0	246
hsa-miR-485-3p:MIMAT0002176:Homo:sapiens:miR-485-3p	4	240	240.0	240
hsa-miR-503-5p:MIMAT0002874:Homo:sapiens:miR-503-5p	7	239	239.0	239
hsa-miR-92b-3p:MIMAT0003218:Homo:sapiens:miR-92b-3p	19	236	236.0	236
hsa-miR-340-5p:MIMAT0004692:Homo:sapiens:miR-340-5p	6	234	234.0	234
hsa-miR-432-5p:MIMAT0002814:Homo:sapiens:miR-432-5p	9	232	232.0	232
hsa-miR-30e-3p:MIMAT0000693:Homo:sapiens:miR-30e-3p	4	231	231.0	231
hsa-miR-1307-3p:MIMAT0005951:Homo:sapiens:miR-1307-3p	6	228	228.0	228
hsa-miR-505-5p:MIMAT0004776:Homo:sapiens:miR-505-5p	6	227	227.0	227
hsa-miR-421:MIMAT0003339:Homo:sapiens:miR-421	5	213	213.0	213
hsa-miR-181a-3p:MIMAT0000270:Homo:sapiens:miR-181a-3p	7	212	212.0	212
hsa-miR-361-3p:MIMAT0004682:Homo:sapiens:miR-361-3p	5	211	211.0	211
hsa-miR-320d:MIMAT0006764:Homo:sapiens:miR-320d	8	292	199.75	169
hsa-miR-17-5p:MIMAT0000070:Homo:sapiens:miR-17-5p	5	188	188.0	188
hsa-miR-548e-3p:MIMAT0005874:Homo:sapiens:miR-548e-3p	3	188	188.0	188
hsa-miR-150-3p:MIMAT0004610:Homo:sapiens:miR-150-3p	5	188	188.0	188
hsa-miR-338-5p:MIMAT0004701:Homo:sapiens:miR-338-5p	4	186	186.0	186
hsa-miR-181c-3p:MIMAT0004559:Homo:sapiens:miR-181c-3p	6	178	178.0	178
hsa-miR-629-5p:MIMAT0004810:Homo:sapiens:miR-629-5p	4	175	175.0	175
hsa-miR-323a-3p:MIMAT0000755:Homo:sapiens:miR-323a-3p	5	168	168.0	168
hsa-miR-671-3p:MIMAT0004819:Homo:sapiens:miR-671-3p	5	167	167.0	167
hsa-miR-197-3p:MIMAT0000227:Homo:sapiens:miR-197-3p	4	166	166.0	166
hsa-miR-411-5p:MIMAT0003329:Homo:sapiens:miR-411-5p	4	160	160.0	160
hsa-miR-25-5p:MIMAT0004498:Homo:sapiens:miR-25-5p	5	155	155.0	155
hsa-miR-339-3p:MIMAT0004702:Homo:sapiens:miR-339-3p	6	153	153.0	153
hsa-miR-5010-5p:MIMAT0021043:Homo:sapiens:miR-5010-5p	7	150	150.0	150
hsa-miR-93-5p:MIMAT0000093:Homo:sapiens:miR-93-5p	6	146	146.0	146
hsa-miR-374b-5p:MIMAT0004955:Homo:sapiens:miR-374b-5p	2	139	139.0	139
hsa-miR-425-3p:MIMAT0001343:Homo:sapiens:miR-425-3p	6	127	127.0	127
hsa-miR-374a-5p:MIMAT0000727:Homo:sapiens:miR-374a-5p	4	127	127.0	127
hsa-miR-1273h-3p:MIMAT0030416:Homo:sapiens:miR-1273h-3p	6	126	126.0	126
hsa-miR-3928-3p:MIMAT0018205:Homo:sapiens:miR-3928-3p	6	126	126.0	126
hsa-miR-502-3p:MIMAT0004775:Homo:sapiens:miR-502-3p	5	169	125.5	82
hsa-miR-605-3p:MIMAT0026621:Homo:sapiens:miR-605-3p	5	124	124.0	124
hsa-miR-10b-3p:MIMAT0004556:Homo:sapiens:miR-10b-3p	6	120	120.0	120
hsa-miR-30a-3p:MIMAT0000088:Homo:sapiens:miR-30a-3p	5	114	114.0	114
hsa-miR-532-5p:MIMAT0002888:Homo:sapiens:miR-532-5p	5	112	112.0	112
hsa-miR-4446-3p:MIMAT0018965:Homo:sapiens:miR-4446-3p	5	110	110.0	110
hsa-miR-136-3p:MIMAT0004606:Homo:sapiens:miR-136-3p	6	109	109.0	109
hsa-miR-199b-5p:MIMAT0000263:Homo:sapiens:miR-199b-5p	5	105	105.0	105
hsa-miR-194-5p:MIMAT0000460:Homo:sapiens:miR-194-5p	4	104	104.0	104
hsa-miR-4662a-5p:MIMAT0019731:Homo:sapiens:miR-4662a-5p	3	102	102.0	102
hsa-miR-93-3p:MIMAT0004509:Homo:sapiens:miR-93-3p	5	102	102.0	102
hsa-miR-15b-3p:MIMAT0004586:Homo:sapiens:miR-15b-3p	2	102	102.0	102
hsa-miR-941:MIMAT0004984:Homo:sapiens:miR-941	3	101	101.0	101
hsa-miR-26b-3p:MIMAT0004500:Homo:sapiens:miR-26b-3p	5	98	98.0	98
hsa-miR-1908-5p:MIMAT0007881:Homo:sapiens:miR-1908-5p	3	97	97.0	97
hsa-miR-654-5p:MIMAT0003330:Homo:sapiens:miR-654-5p	1	96	96.0	96
hsa-miR-379-5p:MIMAT0000733:Homo:sapiens:miR-379-5p	2	94	94.0	94
hsa-miR-134-5p:MIMAT0000447:Homo:sapiens:miR-134-5p	5	91	91.0	91
hsa-miR-374a-3p:MIMAT0004688:Homo:sapiens:miR-374a-3p	2	88	88.0	88
hsa-miR-21-3p:MIMAT0004494:Homo:sapiens:miR-21-3p	1	81	81.0	81
hsa-miR-125b-2-3p:MIMAT0004603:Homo:sapiens:miR-125b-2-3p	4	79	79.0	79
hsa-miR-493-5p:MIMAT0002813:Homo:sapiens:miR-493-5p	2	77	77.0	77
hsa-miR-339-5p:MIMAT0000764:Homo:sapiens:miR-339-5p	3	76	76.0	76
hsa-miR-1226-3p:MIMAT0005577:Homo:sapiens:miR-1226-3p	4	76	76.0	76
hsa-miR-758-3p:MIMAT0003879:Homo:sapiens:miR-758-3p	3	73	73.0	73
hsa-miR-345-5p:MIMAT0000772:Homo:sapiens:miR-345-5p	4	73	73.0	73
hsa-miR-411-3p:MIMAT0004813:Homo:sapiens:miR-411-3p	1	73	73.0	73
hsa-miR-130a-3p:MIMAT0000425:Homo:sapiens:miR-130a-3p	3	73	73.0	73
hsa-miR-6852-5p:MIMAT0027604:Homo:sapiens:miR-6852-5p	4	73	73.0	73
hsa-miR-15a-5p:MIMAT0000068:Homo:sapiens:miR-15a-5p	5	72	72.0	72
hsa-miR-191-3p:MIMAT0001618:Homo:sapiens:miR-191-3p	4	72	72.0	72
hsa-miR-328-3p:MIMAT0000752:Homo:sapiens:miR-328-3p	2	71	71.0	71
hsa-miR-4645-3p:MIMAT0019706:Homo:sapiens:miR-4645-3p	3	71	71.0	71
hsa-miR-106b-5p:MIMAT0000680:Homo:sapiens:miR-106b-5p	2	71	71.0	71
hsa-miR-29b-3p:MIMAT0000100:Homo:sapiens:miR-29b-3p	4	67	67.0	67
hsa-miR-331-5p:MIMAT0004700:Homo:sapiens:miR-331-5p	4	67	67.0	67
hsa-miR-10399-3p:MIMAT0041630:Homo:sapiens:miR-10399-3p	3	65	65.0	65
hsa-let-7a-3p:MIMAT0004481:Homo:sapiens:let-7a-3p	2	65	65.0	65
hsa-miR-4433b-3p:MIMAT0030414:Homo:sapiens:miR-4433b-3p	6	64	64.0	64
hsa-miR-369-5p:MIMAT0001621:Homo:sapiens:miR-369-5p	3	63	63.0	63
hsa-miR-204-5p:MIMAT0000265:Homo:sapiens:miR-204-5p	5	62	62.0	62
hsa-miR-146b-3p:MIMAT0004766:Homo:sapiens:miR-146b-3p	4	62	62.0	62
hsa-miR-148a-5p:MIMAT0004549:Homo:sapiens:miR-148a-5p	4	60	60.0	60
hsa-miR-495-3p:MIMAT0002817:Homo:sapiens:miR-495-3p	3	60	60.0	60
hsa-miR-577:MIMAT0003242:Homo:sapiens:miR-577	4	60	60.0	60
hsa-miR-203a-3p:MIMAT0000264:Homo:sapiens:miR-203a-3p	2	59	59.0	59
hsa-miR-92a-1-5p:MIMAT0004507:Homo:sapiens:miR-92a-1-5p	3	58	58.0	58
hsa-miR-142-3p:MIMAT0000434:Homo:sapiens:miR-142-3p	2	55	55.0	55
hsa-miR-548av-5p:MIMAT0022303:Homo:sapiens:miR-548av-5p|hsa-miR-548k:MIMAT0005882:Homo:sapiens:miR-548k	1	52	52.0	52
hsa-miR-1273c:MIMAT0015017:Homo:sapiens:miR-1273c	2	51	51.0	51
hsa-miR-1255a:MIMAT0005906:Homo:sapiens:miR-1255a	1	51	51.0	51
hsa-miR-3177-3p:MIMAT0015054:Homo:sapiens:miR-3177-3p	1	50	50.0	50
hsa-miR-574-5p:MIMAT0004795:Homo:sapiens:miR-574-5p	4	50	50.0	50
hsa-miR-200a-3p:MIMAT0000682:Homo:sapiens:miR-200a-3p	3	50	50.0	50
hsa-miR-27b-5p:MIMAT0004588:Homo:sapiens:miR-27b-5p	5	48	48.0	48
hsa-miR-107:MIMAT0000104:Homo:sapiens:miR-107	12	93	47.5	2
hsa-miR-31-5p:MIMAT0000089:Homo:sapiens:miR-31-5p	2	46	46.0	46
hsa-miR-493-3p:MIMAT0003161:Homo:sapiens:miR-493-3p	2	45	45.0	45
hsa-miR-125a-3p:MIMAT0004602:Homo:sapiens:miR-125a-3p	1	45	45.0	45
hsa-miR-381-3p:MIMAT0000736:Homo:sapiens:miR-381-3p	2	45	45.0	45
hsa-miR-1468-5p:MIMAT0006789:Homo:sapiens:miR-1468-5p	2	44	44.0	44
hsa-miR-548j-5p:MIMAT0005875:Homo:sapiens:miR-548j-5p	2	44	44.0	44
hsa-miR-3074-5p:MIMAT0019208:Homo:sapiens:miR-3074-5p	2	44	44.0	44
hsa-miR-3158-3p:MIMAT0015032:Homo:sapiens:miR-3158-3p	2	44	44.0	44
hsa-miR-326:MIMAT0000756:Homo:sapiens:miR-326	4	43	43.0	43
hsa-miR-3174:MIMAT0015051:Homo:sapiens:miR-3174	2	42	42.0	42
hsa-miR-382-5p:MIMAT0000737:Homo:sapiens:miR-382-5p	2	42	42.0	42
hsa-miR-486-3p:MIMAT0004762:Homo:sapiens:miR-486-3p	2	41	41.0	41
hsa-miR-766-3p:MIMAT0003888:Homo:sapiens:miR-766-3p	3	39	39.0	39
hsa-miR-874-3p:MIMAT0004911:Homo:sapiens:miR-874-3p	2	39	39.0	39
hsa-miR-6847-5p:MIMAT0027594:Homo:sapiens:miR-6847-5p	2	39	39.0	39
hsa-miR-7706:MIMAT0030021:Homo:sapiens:miR-7706	2	38	38.0	38
hsa-miR-450a-5p:MIMAT0001545:Homo:sapiens:miR-450a-5p	1	37	37.0	37
hsa-miR-889-3p:MIMAT0004921:Homo:sapiens:miR-889-3p	1	37	37.0	37
hsa-miR-664b-5p:MIMAT0022271:Homo:sapiens:miR-664b-5p	2	37	37.0	37
hsa-miR-6734-5p:MIMAT0027369:Homo:sapiens:miR-6734-5p	2	35	35.0	35
hsa-miR-92b-5p:MIMAT0004792:Homo:sapiens:miR-92b-5p	2	35	35.0	35
hsa-miR-362-5p:MIMAT0000705:Homo:sapiens:miR-362-5p	1	35	35.0	35
hsa-miR-576-3p:MIMAT0004796:Homo:sapiens:miR-576-3p	2	34	34.0	34
hsa-miR-224-3p:MIMAT0009198:Homo:sapiens:miR-224-3p	1	34	34.0	34
hsa-miR-580-3p:MIMAT0003245:Homo:sapiens:miR-580-3p	1	33	33.0	33
hsa-miR-6832-5p:MIMAT0027564:Homo:sapiens:miR-6832-5p	1	32	32.0	32
hsa-miR-3120-3p:MIMAT0014982:Homo:sapiens:miR-3120-3p	1	32	32.0	32
hsa-miR-124-3p:MIMAT0000422:Homo:sapiens:miR-124-3p	2	32	32.0	32
hsa-miR-4732-3p:MIMAT0019856:Homo:sapiens:miR-4732-3p	2	32	32.0	32
hsa-miR-1197:MIMAT0005955:Homo:sapiens:miR-1197	1	31	31.0	31
hsa-miR-412-5p:MIMAT0026557:Homo:sapiens:miR-412-5p	1	31	31.0	31
hsa-miR-6866-5p:MIMAT0027632:Homo:sapiens:miR-6866-5p	3	30	30.0	30
hsa-miR-195-5p:MIMAT0000461:Homo:sapiens:miR-195-5p	1	30	30.0	30
hsa-miR-4454:MIMAT0018976:Homo:sapiens:miR-4454	1	30	30.0	30
hsa-miR-17-3p:MIMAT0000071:Homo:sapiens:miR-17-3p	1	30	30.0	30
hsa-miR-516a-5p:MIMAT0004770:Homo:sapiens:miR-516a-5p	2	30	30.0	30
hsa-miR-549a-3p:MIMAT0003333:Homo:sapiens:miR-549a-3p	1	29	29.0	29
hsa-miR-6721-5p:MIMAT0025852:Homo:sapiens:miR-6721-5p	1	29	29.0	29
hsa-miR-4755-5p:MIMAT0019895:Homo:sapiens:miR-4755-5p	1	29	29.0	29
hsa-miR-2277-5p:MIMAT0017352:Homo:sapiens:miR-2277-5p	2	28	28.0	28
hsa-miR-141-3p:MIMAT0000432:Homo:sapiens:miR-141-3p	1	27	27.0	27
hsa-miR-3605-3p:MIMAT0017982:Homo:sapiens:miR-3605-3p	2	27	27.0	27
hsa-miR-6817-3p:MIMAT0027535:Homo:sapiens:miR-6817-3p	1	25	25.0	25
hsa-miR-3615:MIMAT0017994:Homo:sapiens:miR-3615	2	25	25.0	25
hsa-miR-10527-5p:MIMAT0041997:Homo:sapiens:miR-10527-5p	1	25	25.0	25
hsa-miR-454-5p:MIMAT0003884:Homo:sapiens:miR-454-5p	2	25	25.0	25
hsa-miR-548l:MIMAT0005889:Homo:sapiens:miR-548l	1	25	25.0	25
hsa-miR-4647:MIMAT0019709:Homo:sapiens:miR-4647	1	25	25.0	25
hsa-miR-450b-5p:MIMAT0004909:Homo:sapiens:miR-450b-5p	1	25	25.0	25
hsa-miR-3140-3p:MIMAT0015008:Homo:sapiens:miR-3140-3p	1	24	24.0	24
hsa-miR-30c-2-3p:MIMAT0004550:Homo:sapiens:miR-30c-2-3p	1	24	24.0	24
hsa-miR-190a-5p:MIMAT0000458:Homo:sapiens:miR-190a-5p	1	24	24.0	24
hsa-miR-4677-3p:MIMAT0019761:Homo:sapiens:miR-4677-3p	1	24	24.0	24
hsa-miR-4742-5p:MIMAT0019872:Homo:sapiens:miR-4742-5p	1	23	23.0	23
hsa-miR-324-3p:MIMAT0000762:Homo:sapiens:miR-324-3p	1	23	23.0	23
hsa-miR-147b-5p:MIMAT0037331:Homo:sapiens:miR-147b-5p	1	23	23.0	23
hsa-miR-145-3p:MIMAT0004601:Homo:sapiens:miR-145-3p	1	23	23.0	23
hsa-miR-197-5p:MIMAT0022691:Homo:sapiens:miR-197-5p	3	22	22.0	22
hsa-miR-212-5p:MIMAT0022695:Homo:sapiens:miR-212-5p	2	22	22.0	22
hsa-miR-20b-5p:MIMAT0001413:Homo:sapiens:miR-20b-5p	1	22	22.0	22
hsa-miR-452-5p:MIMAT0001635:Homo:sapiens:miR-452-5p	1	22	22.0	22
hsa-miR-1260b:MIMAT0015041:Homo:sapiens:miR-1260b	1	22	22.0	22
hsa-miR-181d-5p:MIMAT0002821:Homo:sapiens:miR-181d-5p	1	22	22.0	22
hsa-miR-132-5p:MIMAT0004594:Homo:sapiens:miR-132-5p	2	22	22.0	22
hsa-miR-19b-3p:MIMAT0000074:Homo:sapiens:miR-19b-3p	1	22	22.0	22
hsa-miR-222-5p:MIMAT0004569:Homo:sapiens:miR-222-5p	2	21	21.0	21
hsa-miR-125b-1-3p:MIMAT0004592:Homo:sapiens:miR-125b-1-3p	1	21	21.0	21
hsa-miR-625-5p:MIMAT0003294:Homo:sapiens:miR-625-5p	1	21	21.0	21
hsa-miR-4665-5p:MIMAT0019739:Homo:sapiens:miR-4665-5p	1	20	20.0	20
hsa-miR-4667-5p:MIMAT0019743:Homo:sapiens:miR-4667-5p	1	20	20.0	20
hsa-miR-3691-5p:MIMAT0018120:Homo:sapiens:miR-3691-5p	1	20	20.0	20
hsa-miR-2355-3p:MIMAT0017950:Homo:sapiens:miR-2355-3p	1	20	20.0	20
hsa-miR-11400:MIMAT0044657:Homo:sapiens:miR-11400	1	20	20.0	20
hsa-miR-377-5p:MIMAT0004689:Homo:sapiens:miR-377-5p	1	20	20.0	20
hsa-miR-7976:MIMAT0031179:Homo:sapiens:miR-7976	1	20	20.0	20
hsa-miR-656-3p:MIMAT0003332:Homo:sapiens:miR-656-3p	1	20	20.0	20
hsa-miR-548bc:MIMAT0039765:Homo:sapiens:miR-548bc	1	20	20.0	20
hsa-miR-6859-5p:MIMAT0027618:Homo:sapiens:miR-6859-5p	1	20	20.0	20
hsa-miR-1343-3p:MIMAT0019776:Homo:sapiens:miR-1343-3p	1	20	20.0	20
hsa-miR-500b-3p:MIMAT0027032:Homo:sapiens:miR-500b-3p	1	20	20.0	20
hsa-miR-30d-3p:MIMAT0004551:Homo:sapiens:miR-30d-3p	2	20	20.0	20
hsa-miR-1236-5p:MIMAT0022945:Homo:sapiens:miR-1236-5p	1	19	19.0	19
hsa-miR-99b-3p:MIMAT0004678:Homo:sapiens:miR-99b-3p	1	19	19.0	19
hsa-miR-504-5p:MIMAT0002875:Homo:sapiens:miR-504-5p	1	19	19.0	19
hsa-miR-205-5p:MIMAT0000266:Homo:sapiens:miR-205-5p	1	19	19.0	19
hsa-miR-1292-5p:MIMAT0005943:Homo:sapiens:miR-1292-5p	2	19	19.0	19
hsa-miR-3613-5p:MIMAT0017990:Homo:sapiens:miR-3613-5p	2	19	19.0	19
hsa-mir-23b:MI0000439:Homo:sapiens:miR-23b:stem-loop	1	37	18.5	0
hsa-miR-19a-3p:MIMAT0000073:Homo:sapiens:miR-19a-3p	1	18	18.0	18
hsa-miR-1224-5p:MIMAT0005458:Homo:sapiens:miR-1224-5p	1	18	18.0	18
hsa-miR-5189-5p:MIMAT0021120:Homo:sapiens:miR-5189-5p	1	18	18.0	18
hsa-miR-627-5p:MIMAT0003296:Homo:sapiens:miR-627-5p	1	17	17.0	17
hsa-miR-200c-3p:MIMAT0000617:Homo:sapiens:miR-200c-3p	2	17	17.0	17
hsa-miR-3173-5p:MIMAT0019214:Homo:sapiens:miR-3173-5p	2	17	17.0	17
hsa-miR-193a-5p:MIMAT0004614:Homo:sapiens:miR-193a-5p	1	17	17.0	17
hsa-miR-1287-5p:MIMAT0005878:Homo:sapiens:miR-1287-5p	2	17	17.0	17
hsa-miR-185-3p:MIMAT0004611:Homo:sapiens:miR-185-3p	2	17	17.0	17
hsa-miR-135a-2-3p:MIMAT0037309:Homo:sapiens:miR-135a-2-3p	1	16	16.0	16
hsa-miR-4732-5p:MIMAT0019855:Homo:sapiens:miR-4732-5p	1	16	16.0	16
hsa-miR-548al:MIMAT0019024:Homo:sapiens:miR-548al	1	16	16.0	16
hsa-miR-6837-5p:MIMAT0027576:Homo:sapiens:miR-6837-5p	2	16	16.0	16
hsa-miR-6862-5p:MIMAT0027625:Homo:sapiens:miR-6862-5p	1	16	16.0	16
hsa-miR-4800-5p:MIMAT0019978:Homo:sapiens:miR-4800-5p	1	16	16.0	16
hsa-miR-329-3p:MIMAT0001629:Homo:sapiens:miR-329-3p	1	16	16.0	16
hsa-miR-329-5p:MIMAT0026555:Homo:sapiens:miR-329-5p	1	16	16.0	16
hsa-miR-766-5p:MIMAT0022714:Homo:sapiens:miR-766-5p	1	15	15.0	15
hsa-miR-7113-5p:MIMAT0028123:Homo:sapiens:miR-7113-5p	1	14	14.0	14
hsa-miR-760:MIMAT0004957:Homo:sapiens:miR-760	1	14	14.0	14
hsa-miR-6513-3p:MIMAT0025483:Homo:sapiens:miR-6513-3p	1	14	14.0	14
hsa-miR-23a-5p:MIMAT0004496:Homo:sapiens:miR-23a-5p	1	14	14.0	14
hsa-miR-6747-3p:MIMAT0027395:Homo:sapiens:miR-6747-3p	1	13	13.0	13
hsa-miR-3605-5p:MIMAT0017981:Homo:sapiens:miR-3605-5p	1	13	13.0	13
hsa-miR-7854-3p:MIMAT0030429:Homo:sapiens:miR-7854-3p	1	12	12.0	12
hsa-miR-424-3p:MIMAT0004749:Homo:sapiens:miR-424-3p	1	12	12.0	12
hsa-miR-181c-5p:MIMAT0000258:Homo:sapiens:miR-181c-5p	1	12	12.0	12
hsa-miR-5698:MIMAT0022491:Homo:sapiens:miR-5698	1	12	12.0	12
hsa-miR-382-3p:MIMAT0022697:Homo:sapiens:miR-382-3p	1	12	12.0	12
hsa-miR-214-3p:MIMAT0000271:Homo:sapiens:miR-214-3p	1	12	12.0	12
hsa-miR-7110-5p:MIMAT0028117:Homo:sapiens:miR-7110-5p	1	11	11.0	11
hsa-miR-6780b-5p:MIMAT0027572:Homo:sapiens:miR-6780b-5p	1	11	11.0	11
hsa-miR-4676-3p:MIMAT0019759:Homo:sapiens:miR-4676-3p	1	9	9.0	9
hsa-miR-6808-3p:MIMAT0027517:Homo:sapiens:miR-6808-3p	1	9	9.0	9
hsa-miR-660-5p:MIMAT0003338:Homo:sapiens:miR-660-5p	2	9	9.0	9
hsa-miR-6842-3p:MIMAT0027587:Homo:sapiens:miR-6842-3p	1	8	8.0	8
hsa-miR-6842-5p:MIMAT0027586:Homo:sapiens:miR-6842-5p	1	7	7.0	7
hsa-miR-10399-5p:MIMAT0041629:Homo:sapiens:miR-10399-5p	1	7	7.0	7
hsa-miR-215-5p:MIMAT0000272:Homo:sapiens:miR-215-5p	7	10	6.5	3
hsa-miR-1914-5p:MIMAT0007889:Homo:sapiens:miR-1914-5p	1	5	5.0	5
hsa-miR-3136-5p:MIMAT0015003:Homo:sapiens:miR-3136-5p	1	5	5.0	5
hsa-let-7b-3p:MIMAT0004482:Homo:sapiens:let-7b-3p	1	3	3.0	3
hsa-miR-6810-3p:MIMAT0027521:Homo:sapiens:miR-6810-3p	1	2	2.0	2
hsa-miR-23c:MIMAT0018000:Homo:sapiens:miR-23c	2	2	2.0	2
hsa-miR-3198:MIMAT0015083:Homo:sapiens:miR-3198	1	2	2.0	2
hsa-mir-151b:MI0003772:Homo:sapiens:miR-151b:stem-loop	3	3	1.5	0
hsa-miR-331-3p:MIMAT0000760:Homo:sapiens:miR-331-3p	1	1	1.0	1
hsa-miR-1180-3p:MIMAT0005825:Homo:sapiens:miR-1180-3p	1	1	1.0	1
hsa-miR-320e:MIMAT0015072:Homo:sapiens:miR-320e	1	1	1.0	1
hsa-miR-4433a-3p:MIMAT0018949:Homo:sapiens:miR-4433a-3p	1	1	1.0	1
hsa-miR-378i:MIMAT0019074:Homo:sapiens:miR-378i	1	1	1.0	1
