# Supplementary material for: Analysis of plasma‐derived small extracellular vesicle characteristics and microRNA cargo following exercise‐induced skeletal muscle damage in men
Source: Physiol Rep. 2024 Sep 20;12(18):e70056. doi: 10.14814/phy2.70056 (PMC11415274; doi:10.14814/phy2.70056)
Supplement: Supplementary file 2 — Data S2: Supporting Information. [file PHY2-12-e70056-s001.zip › Processed Files For Individual Samples/SV18362-0001_S1_R1_001.fastq_CORE_RESULTS_v4.6.2/SV18362-0001_S1_R1_001.fastq/readCounts_gencode_sense.txt]

ReferenceID	uniqueFragmentCount	totalReadCount	multimapAdjustedReadCount	uniqueMappingReads
ENST00000516507.1:misc_RNA:RNY4	635	769270	192400.7948373952	5508
ENST00000365571.2:misc_RNA:RNY4P10	404	669916	164047.00262960294	0
ENST00000364908.1:misc_RNA:RF00019	359	667085	162642.2771394068	0
ENST00000364600.1:misc_RNA:RNY4P7	379	666401	162538.79499654964	26
ENST00000363745.1:misc_RNA:RF00019	138	93739	22796.667207792198	3
ENST00000364409.1:misc_RNA:RF00019	99	92532	22260.776731601723	16
ENST00000459254.1:misc_RNA:RNY4P25	86	67608	12584.519744024088	1
ENST00000391107.1:misc_RNA:RNY4P18	74	62916	12377.735064935063	1
ENST00000516678.1:misc_RNA:RNY4P20	185	47884	9543.567460317465	151
ENST00000364228.1:misc_RNA:RNY1	98	8398	6996.505892344565	6640
ENST00000365241.1:misc_RNA:VTRNA1-2	102	5123	5123.0	5123
ENST00000363341.1:misc_RNA:RNY4P27	272	22872	4035.9031707281024	618
ENST00000363120.1:misc_RNA:VTRNA1-1	67	1721	1710.5	1700
ENST00000410717.1:misc_RNA:RF00019	6	2014	1215.7608695652175	1179
ENST00000277942.6:protein_coding:NPFFR1	19	984	984.0	984
ENST00000628531.2:misc_RNA:RF00019	52	767	755.3095238095237	750
ENST00000321990.4:protein_coding:ATAD5	64	3535	729.0005411255411	266
ENST00000363667.1:misc_RNA:RNY4P6	52	5459	656.0006454755815	422
ENST00000362330.2:misc_RNA:RF00019	39	5606	520.6375502374863	250
ENST00000494342.1:processed_transcript:TMCO4	12	2050	512.5	0
ENST00000489814.5:processed_transcript:TMCO4	12	2050	512.5	0
ENST00000294543.10:protein_coding:TMCO4	12	2050	512.5	0
ENST00000375127.5:protein_coding:TMCO4	12	2050	512.5	0
ENST00000363194.1:misc_RNA:RNY4P9	45	5165	501.63516928510535	284
ENST00000221922.10:protein_coding:CCDC9	4	531	501.0	486
ENST00000284727.8:protein_coding:ATP5MC3	28	5414	468.99469309462916	220
ENST00000516950.1:misc_RNA:RF00019	27	5106	442.9096790890269	224
ENST00000365484.1:misc_RNA:RNY3	64	2399	409.2226117806164	0
ENST00000363421.1:misc_RNA:RF00019	49	2091	396.47341269841263	0
ENST00000363220.1:misc_RNA:RF00019	44	2066	383.97341269841263	0
ENST00000363656.1:misc_RNA:RNY4P14	31	725	357.9761904761905	0
ENST00000364678.1:misc_RNA:RF00019	42	2113	329.7767316017316	104
ENST00000362540.1:misc_RNA:RF00019	36	1865	317.27341269841264	0
ENST00000528157.5:protein_coding:MANF	9	345	302.7416666666667	296
ENST00000607520.1:retained_intron:AC105339.2	15	601	300.5	0
ENST00000516881.1:scaRNA:SCARNA15	15	601	300.5	0
ENST00000362710.1:misc_RNA:RF00019	30	1785	297.52341269841264	0
ENST00000365436.1:misc_RNA:RF00019	27	5306	294.9232645232006	48
ENST00000490232.3:misc_RNA:RN7SL2	39	539	291.0089171234682	217
ENST00000365403.1:misc_RNA:RF00019	16	539	267.1666666666666	3
ENST00000638835.1:protein_coding:CSAG3	13	1068	267.0	0
ENST00000599845.3:protein_coding:CSAG3	13	1068	267.0	0
ENST00000638741.1:protein_coding:CSAG2	13	1068	267.0	0
ENST00000640702.1:protein_coding:CSAG2	13	1068	267.0	0
ENST00000362487.1:misc_RNA:RF00019	22	5175	241.64350261843867	0
ENST00000364774.2:misc_RNA:RF00019	22	5175	241.64350261843867	0
ENST00000363251.2:misc_RNA:RF00019	20	5169	240.851835951772	0
ENST00000410597.1:misc_RNA:RF00019	20	5169	240.851835951772	0
ENST00000362645.1:misc_RNA:RF00019	24	1145	234.47222222222223	109
ENST00000363439.1:misc_RNA:RF00019	26	4889	226.46850261843863	9
ENST00000410669.1:misc_RNA:RF00019	24	4884	219.96850261843866	1
ENST00000364768.2:misc_RNA:RNY4P16	21	4880	217.46850261843866	0
ENST00000516843.1:misc_RNA:RF00019	16	4875	217.26850261843867	1
ENST00000459091.1:misc_RNA:RF00019	45	270	216.75	165
ENST00000363301.1:misc_RNA:RF00019	14	4873	216.2096790890269	0
ENST00000444770.1:lincRNA:AC022387.1	12	247	211.75	200
ENST00000470675.5:retained_intron:NT5DC4	14	395	190.0	0
ENST00000497526.1:processed_transcript:NT5DC4	14	395	190.0	0
ENST00000217133.1:protein_coding:TUBB1	11	188	188.0	188
ENST00000335648.3:antisense:ZNF436-AS1	28	1180	176.44841269841268	0
ENST00000364535.1:misc_RNA:RF00019	28	1180	176.44841269841268	0
ENST00000469129.1:processed_transcript:SMC1A	5	173	173.0	173
ENST00000365068.1:misc_RNA:RF00019	11	498	172.86666666666667	123
ENST00000416943.1:protein_coding:CCL24	7	339	169.5	0
ENST00000222902.6:protein_coding:CCL24	7	339	169.5	0
ENST00000397264.4:antisense:AL137186.2	11	161	160.5	160
ENST00000364469.1:misc_RNA:RF00019	6	3659	157.98110766045548	0
ENST00000602478.1:lincRNA:Z93241.1	15	309	154.5	0
ENST00000362512.1:snRNA:RNU12	15	309	154.5	0
ENST00000365281.1:misc_RNA:RNY4P28	25	944	149.3029220779221	3
ENST00000364338.1:misc_RNA:RF00019	21	939	145.8267316017316	0
ENST00000410535.1:misc_RNA:RF00019	9	133	133.0	133
ENST00000523009.1:processed_pseudogene:TDGF1P5	5	131	131.0	131
ENST00000365274.1:misc_RNA:RF00019	18	915	124.65674603174604	1
ENST00000364685.1:misc_RNA:RF00019	16	922	122.50620839733743	0
ENST00000331559.9:protein_coding:MEIS3	4	114	114.0	114
ENST00000516225.1:misc_RNA:RNY4P37	14	294	105.6202380952381	84
ENST00000363331.1:misc_RNA:RF00019	10	104	103.25	103
ENST00000621426.6:protein_coding:NOL4L	4	394	98.5	0
ENST00000475781.1:nonsense_mediated_decay:NOL4L	4	394	98.5	0
ENST00000359676.9:protein_coding:NOL4L	4	394	98.5	0
ENST00000616976.1:protein_coding:NOL4L	4	394	98.5	0
ENST00000513535.1:lincRNA:LINC02222	4	98	98.0	98
ENST00000364948.1:misc_RNA:RNY4P17	8	91	90.2	90
ENST00000517148.1:rRNA_pseudogene:RNA5SP402	4	82	82.0	82
ENST00000364950.1:misc_RNA:RF00019	13	81	76.33333333333333	75
ENST00000325212.10:protein_coding:CEP295	3	76	76.0	76
ENST00000529961.1:sense_overlapping:AC022762.1	3	76	76.0	76
ENST00000343743.4:processed_pseudogene:NPM1P14	1	75	75.0	75
ENST00000410801.1:misc_RNA:RNY4P29	3	1796	74.85049019607844	0
ENST00000410216.1:misc_RNA:RNY4P30	2	1795	74.79166666666667	0
ENST00000377669.6:protein_coding:KLF12	3	74	74.0	74
ENST00000303577.6:protein_coding:PCBP1	4	72	72.0	72
ENST00000378909.2:protein_coding:ARID3C	3	67	67.0	67
ENST00000367368.3:protein_coding:LRP11	3	66	66.0	66
ENST00000242351.9:protein_coding:ZC3HAV1	3	71	62.5	54
ENST00000574245.1:antisense:AC004232.2	5	111	60.0	9
ENST00000375377.1:protein_coding:JCAD	2	60	60.0	60
ENST00000468879.1:IG_V_gene:IGKV1D-43	4	114	57.0	0
ENST00000495489.1:IG_V_gene:IGKV1-8	4	114	57.0	0
ENST00000364089.1:snoRNA:SNORA74A	1	56	56.0	56
ENST00000403332.2:processed_pseudogene:BMPR1AP1	2	56	56.0	56
ENST00000376663.7:protein_coding:BMI1	3	55	55.0	55
ENST00000648228.1:antisense:DNM3OS	3	109	54.5	0
ENST00000650189.1:antisense:DNM3OS	3	109	54.5	0
ENST00000468083.1:retained_intron:ZYX	3	54	54.0	54
ENST00000462349.5:retained_intron:CBS	4	55	53.5	52
ENST00000436423.1:antisense:Z98949.3	3	98	52.25	37
ENST00000363964.1:misc_RNA:RF00019	4	413	51.625	0
ENST00000364581.1:misc_RNA:RF00019	14	447	51.26363636363636	11
ENST00000394980.5:protein_coding:MMRN1	4	103	51.25	0
ENST00000264790.6:protein_coding:MMRN1	4	103	51.25	0
ENST00000294339.3:protein_coding:TAL1	7	98	49.0	0
ENST00000371884.6:protein_coding:TAL1	7	98	49.0	0
ENST00000626826.1:macro_lncRNA:HELLPAR	2	48	48.0	48
ENST00000648307.1:rRNA_pseudogene:AC011405.2	3	95	47.5	0
ENST00000364662.1:rRNA:RNA5SP194	3	95	47.5	0
ENST00000616345.1:snRNA:RF00004	18	1013	46.80217547601987	0
ENST00000613778.1:snRNA:RF00004	18	1013	46.80217547601987	0
ENST00000615427.1:snRNA:RF00004	18	1013	46.80217547601987	0
ENST00000611544.1:snRNA:RF00004	18	1013	46.80217547601987	0
ENST00000616535.1:snRNA:RF00004	18	1013	46.80217547601987	0
ENST00000613119.1:snRNA:RF00004	18	1013	46.80217547601987	0
ENST00000618664.1:snRNA:RNU2-1	18	1013	46.80217547601987	0
ENST00000617785.1:snRNA:RF00004	18	1013	46.80217547601987	0
ENST00000613956.1:snRNA:RF00004	18	1013	46.80217547601987	0
ENST00000620268.1:snRNA:RF00004	18	1013	46.80217547601987	0
ENST00000619465.1:snRNA:RF00004	18	1013	46.80217547601987	0
ENST00000618602.1:snRNA:RF00004	18	1013	46.80217547601987	0
ENST00000619225.1:snRNA:RF00004	18	1013	46.80217547601987	0
ENST00000548526.1:retained_intron:ANKRD33	3	44	44.0	44
ENST00000649025.1:lincRNA:AC106872.13	2	44	44.0	44
ENST00000411069.1:snRNA:RNU2-61P	14	939	43.40402732787172	0
ENST00000410694.1:snRNA:RNU2-48P	14	943	43.05217547601987	0
ENST00000418515.1:antisense:KCNMA1-AS3	2	43	43.0	43
ENST00000648259.1:processed_transcript:UBBP4	3	42	42.0	42
ENST00000410344.1:snRNA:RNU2-33P	13	912	41.90402732787172	0
ENST00000410794.1:snRNA:RNU2-7P	13	912	41.90402732787172	0
ENST00000410695.1:snRNA:RNU2-37P	13	912	41.90402732787172	0
ENST00000532886.2:retained_intron:AP004608.1	1	41	41.0	41
ENST00000410508.1:snRNA:RNU2-26P	11	876	39.99759457933371	0
ENST00000516659.1:snRNA:RNU2-57P	11	876	39.99759457933371	0
ENST00000364507.1:misc_RNA:RNY4P23	14	210	39.42857142857143	19
ENST00000618786.1:misc_RNA:RN7SL1	25	247	38.137488552039635	0
ENST00000635274.1:non_coding:AL139099.4	25	247	38.137488552039635	0
ENST00000380680.4:protein_coding:UBL3	2	38	38.0	38
ENST00000362534.1:rRNA:RNA5SP250	11	213	37.06666666666668	0
ENST00000650361.1:rRNA_pseudogene:AC104843.3	11	213	37.06666666666668	0
ENST00000411404.1:snRNA:RNU2-6P	9	819	36.8444987083431	0
ENST00000626479.1:antisense:SLFNL1-AS1	2	36	36.0	36
ENST00000621428.1:antisense:LHX1-DT	1	36	36.0	36
ENST00000363617.1:rRNA_pseudogene:RNA5SP322	6	126	36.0	21
ENST00000647020.1:protein_coding:HBB	14	187	35.266666666666666	0
ENST00000335295.4:protein_coding:HBB	14	187	35.266666666666666	0
ENST00000364161.1:misc_RNA:RF00019	9	279	35.14494949494949	3
ENST00000464816.1:retained_intron:NEPRO	1	35	35.0	35
ENST00000383924.1:misc_RNA:RF00019	7	380	34.681534860803154	0
ENST00000624886.1:TEC:AC009090.5	1	34	34.0	34
ENST00000561529.1:antisense:TAT-AS1	3	51	33.5	30
ENST00000410423.1:snRNA:RNU2-29P	7	717	33.02616600790514	1
ENST00000368599.3:protein_coding:CALHM5	1	33	33.0	33
ENST00000574727.5:processed_transcript:ALOX12P2	2	33	33.0	33
ENST00000365663.1:misc_RNA:RF00019	6	276	32.14494949494949	0
ENST00000523389.5:protein_coding:LARP4	4	64	32.0	0
ENST00000408569.2:snoRNA:RF00012	1	32	32.0	32
ENST00000429001.7:protein_coding:LARP4	4	64	32.0	0
ENST00000521705.1:IG_V_pseudogene:IGKV1-13	2	63	31.5	0
ENST00000307145.3:protein_coding:KLF13	2	34	31.5	29
ENST00000611391.1:IG_V_gene:IGKV1D-13	2	63	31.5	0
ENST00000648626.1:processed_transcript:LRBA	1	31	31.0	31
ENST00000316881.8:protein_coding:TRIM25	1	31	31.0	31
ENST00000408813.1:snoRNA:SNORD93	1	31	31.0	31
ENST00000526143.2:protein_coding:BCL9L	1	31	31.0	31
ENST00000464162.1:IG_V_gene:IGKV1-6	2	31	31.0	31
ENST00000363286.1:snRNA:RNU5B-1	1	31	31.0	31
ENST00000311403.4:protein_coding:ZBTB4	7	74	30.999999999999996	0
ENST00000380599.8:protein_coding:ZBTB4	7	74	30.999999999999996	0
ENST00000362375.1:misc_RNA:RF00019	22	77	30.933333333333334	5
ENST00000563151.1:lincRNA:AC010542.4	13	869	30.760942849615166	0
ENST00000411222.1:misc_RNA:RF00019	13	869	30.760942849615166	0
ENST00000533109.6:lincRNA:MIR100HG	9	32	30.5	29
ENST00000554988.1:antisense:AL355075.4	4	56	30.5	5
ENST00000356454.4:protein_coding:SOWAHC	1	30	30.0	30
ENST00000396137.4:protein_coding:JMY	2	30	30.0	30
ENST00000367545.7:protein_coding:UTRN	1	30	30.0	30
ENST00000634326.1:processed_transcript:AC025048.6	1	30	30.0	30
ENST00000384478.1:misc_RNA:RF00019	3	132	29.56688839615669	27
ENST00000401878.7:protein_coding:RBM33	3	59	29.5	0
ENST00000216264.12:protein_coding:CERK	2	37	29.5	22
ENST00000341148.7:protein_coding:RBM33	3	59	29.5	0
ENST00000516933.1:misc_RNA:RF00019	5	265	29.394949494949493	0
ENST00000633227.1:nonsense_mediated_decay:HBB	11	162	29.016666666666666	0
ENST00000495843.1:retained_intron:RPS27A	1	29	29.0	29
ENST00000364930.1:misc_RNA:RF00019	12	808	28.8442761829485	0
ENST00000391023.1:misc_RNA:RF00019	8	175	28.232142857142858	10
ENST00000394439.5:protein_coding:PDE5A	2	96	28.083333333333332	0
ENST00000264805.9:protein_coding:PDE5A	2	96	28.083333333333332	0
ENST00000354960.7:protein_coding:PDE5A	2	96	28.083333333333332	0
ENST00000396403.8:protein_coding:ZNF813	1	28	28.0	28
ENST00000501702.6:lincRNA:LINC01184	1	28	28.0	28
ENST00000522346.1:retained_intron:ZNF419	2	28	28.0	28
ENST00000516508.1:misc_RNA:RF00019	11	856	27.42760951628183	0
ENST00000384763.1:misc_RNA:RF00019	11	856	27.42760951628183	0
ENST00000384290.1:misc_RNA:RF00019	11	856	27.42760951628183	0
ENST00000384095.1:misc_RNA:RF00019	11	856	27.42760951628183	0
ENST00000516362.1:misc_RNA:RF00019	11	856	27.42760951628183	0
ENST00000384766.1:misc_RNA:RF00019	11	856	27.42760951628183	0
ENST00000364201.1:misc_RNA:RF00019	11	856	27.42760951628183	0
ENST00000384665.1:misc_RNA:RF00019	11	856	27.42760951628183	0
ENST00000391146.1:misc_RNA:RF00019	11	856	27.42760951628183	0
ENST00000384123.1:misc_RNA:RF00019	11	856	27.42760951628183	0
ENST00000459006.1:misc_RNA:RF00019	11	856	27.42760951628183	0
ENST00000362415.1:misc_RNA:RF00019	11	856	27.42760951628183	0
ENST00000384113.1:misc_RNA:RF00019	11	856	27.42760951628183	0
ENST00000395407.6:protein_coding:PAQR5	11	856	27.42760951628183	0
ENST00000391004.1:misc_RNA:RF00019	11	856	27.42760951628183	0
ENST00000384432.1:misc_RNA:RF00019	11	856	27.42760951628183	0
ENST00000362554.1:misc_RNA:RF00019	11	856	27.42760951628183	0
ENST00000340965.4:protein_coding:PAQR5	11	856	27.42760951628183	0
ENST00000364659.1:misc_RNA:RF00019	11	856	27.42760951628183	0
ENST00000384251.1:misc_RNA:RF00019	11	856	27.42760951628183	0
ENST00000417335.1:lincRNA:AF064858.1	1	27	27.0	27
ENST00000532399.1:retained_intron:NDUFS8	1	27	27.0	27
ENST00000368090.4:protein_coding:PIGM	2	27	27.0	27
ENST00000433684.6:antisense:AL365214.2	1	27	27.0	27
ENST00000491299.5:nonsense_mediated_decay:CMSS1	1	27	27.0	27
ENST00000367568.4:protein_coding:STX11	2	27	27.0	27
ENST00000363743.1:rRNA_pseudogene:RNA5SP349	11	164	26.55952380952381	0
ENST00000365393.1:rRNA_pseudogene:RNA5SP22	11	164	26.55952380952381	0
ENST00000364622.1:rRNA_pseudogene:RNA5SP78	11	164	26.55952380952381	0
ENST00000362665.1:rRNA_pseudogene:RNA5SP305	11	164	26.55952380952381	0
ENST00000558441.1:lincRNA:AC090877.2	1	26	26.0	26
ENST00000415420.1:processed_pseudogene:LUZP4P1	1	26	26.0	26
ENST00000288135.5:protein_coding:KIT	3	26	26.0	26
ENST00000597914.1:protein_coding:FLT3LG	2	26	26.0	26
ENST00000517330.1:transcribed_processed_pseudogene:AC024568.1	1	26	26.0	26
ENST00000338590.8:unprocessed_pseudogene:SPDYE19P	1	26	26.0	26
ENST00000410577.1:misc_RNA:RF00019	11	796	25.844276182948498	0
ENST00000516869.1:ribozyme:RPPH1	2	51	25.5	0
ENST00000406875.7:protein_coding:HIPK2	5	26	25.5	25
ENST00000429983.1:processed_pseudogene:EEF1A1P27	1	25	25.0	25
ENST00000512854.1:unprocessed_pseudogene:AC091951.1	1	25	25.0	25
ENST00000546049.5:protein_coding:PITPNM2	1	25	25.0	25
ENST00000457326.2:protein_coding:CAPNS2	1	25	25.0	25
ENST00000481219.1:retained_intron:SETDB1	2	25	25.0	25
ENST00000459424.1:misc_RNA:RF00019	1	25	25.0	25
ENST00000602490.1:retained_intron:ARPC5	1	25	25.0	25
ENST00000383763.5:protein_coding:TRIM71	2	25	25.0	25
ENST00000328914.4:protein_coding:FOXK1	1	25	25.0	25
ENST00000395442.5:protein_coding:PCDH15	1	25	25.0	25
ENST00000341866.3:lincRNA:LINC01164	1	25	25.0	25
ENST00000525586.5:retained_intron:MCAM	1	25	25.0	25
ENST00000411956.1:lincRNA:AP001056.1	1	25	25.0	25
ENST00000307659.5:protein_coding:KIAA0232	2	49	24.5	0
ENST00000371019.3:protein_coding:FRAT2	3	49	24.5	0
ENST00000479666.1:nonsense_mediated_decay:ERICH3	1	49	24.5	0
ENST00000425103.5:protein_coding:KIAA0232	2	49	24.5	0
ENST00000414379.5:nonsense_mediated_decay:LILRB3	2	25	24.5	24
ENST00000420661.6:protein_coding:ERICH3	1	49	24.5	0
ENST00000371021.4:protein_coding:FRAT1	3	49	24.5	0
ENST00000480825.6:retained_intron:CSF3R	2	26	24.2	24
ENST00000600235.5:retained_intron:CPAMD8	1	24	24.0	24
ENST00000475243.5:protein_coding:VAPB	2	24	24.0	24
ENST00000522102.5:processed_transcript:ST18	1	24	24.0	24
ENST00000338380.2:protein_coding:SLPI	1	24	24.0	24
ENST00000624705.1:TEC:AC109326.1	1	24	24.0	24
ENST00000485101.5:retained_intron:EIF4A2	2	67	23.9	0
ENST00000563670.1:retained_intron:HERC2	1	23	23.0	23
ENST00000512859.1:lincRNA:AC026726.1	2	23	23.0	23
ENST00000553500.5:processed_transcript:RPGRIP1	1	23	23.0	23
ENST00000474046.1:processed_transcript:PBX1	3	23	23.0	23
ENST00000455821.1:lincRNA:LINC02037	1	23	23.0	23
ENST00000636149.1:processed_transcript:UBE2Q2L	1	23	23.0	23
ENST00000615164.2:protein_coding:HIST1H4E	2	23	23.0	23
ENST00000462590.1:retained_intron:FLNA	1	23	23.0	23
ENST00000354957.7:protein_coding:ZNF649	1	23	23.0	23
ENST00000327827.11:protein_coding:C16orf72	1	23	23.0	23
ENST00000644465.1:lincRNA:AC034114.2	1	23	23.0	23
ENST00000413366.7:protein_coding:PRKCA	1	23	23.0	23
ENST00000329478.3:protein_coding:ADAT3	4	23	23.0	23
ENST00000299441.4:protein_coding:DCHS1	2	23	23.0	23
ENST00000621029.4:protein_coding:SEMA3B	3	23	23.0	23
ENST00000438103.6:protein_coding:SBNO2	6	129	22.846153846153843	0
ENST00000586109.1:retained_intron:SBNO2	6	129	22.846153846153843	0
ENST00000587673.5:retained_intron:SBNO2	6	129	22.846153846153843	0
ENST00000361757.7:protein_coding:SBNO2	6	129	22.846153846153843	0
ENST00000587024.5:protein_coding:SBNO2	6	129	22.846153846153843	0
ENST00000362496.1:misc_RNA:RF00019	2	223	22.772727272727273	0
ENST00000364251.1:misc_RNA:RNY1P12	4	334	22.58709041635871	0
ENST00000363005.1:misc_RNA:RF00019	10	716	22.039147977820296	0
ENST00000516002.1:misc_RNA:RF00019	3	314	22.031534860803152	0
ENST00000281828.6:protein_coding:FARSB	3	22	22.0	22
ENST00000352998.7:protein_coding:ZNF383	1	22	22.0	22
ENST00000368806.1:protein_coding:TCHHL1	1	22	22.0	22
ENST00000641145.1:protein_coding:NFIC	1	22	22.0	22
ENST00000609803.2:lincRNA:AC008124.1	1	22	22.0	22
ENST00000262407.5:protein_coding:ITGA2B	1	22	22.0	22
ENST00000636213.1:protein_coding:C10orf67	1	22	22.0	22
ENST00000603834.1:processed_pseudogene:AL390058.1	1	22	22.0	22
ENST00000604333.1:lincRNA:ZNF30-AS1	1	22	22.0	22
ENST00000597450.1:antisense:DARS-AS1	1	22	22.0	22
ENST00000379751.4:protein_coding:CENPB	1	22	22.0	22
ENST00000332312.3:protein_coding:EMILIN3	1	22	22.0	22
ENST00000467812.1:retained_intron:CARD10	1	22	22.0	22
ENST00000328459.10:protein_coding:TTC7B	1	22	22.0	22
ENST00000623490.1:lincRNA:Z95114.2	1	22	22.0	22
ENST00000501122.2:lincRNA:NEAT1	1	22	22.0	22
ENST00000384282.1:misc_RNA:RF00019	9	715	21.789147977820296	0
ENST00000384358.1:misc_RNA:RF00019	9	715	21.789147977820296	0
ENST00000384673.1:misc_RNA:RF00019	9	715	21.789147977820296	0
ENST00000344338.7:protein_coding:DMBT1	5	120	21.54285714285714	0
ENST00000619379.1:protein_coding:DMBT1	5	120	21.54285714285714	0
ENST00000338354.8:protein_coding:DMBT1	5	120	21.54285714285714	0
ENST00000368955.7:protein_coding:DMBT1	5	120	21.54285714285714	0
ENST00000368909.7:protein_coding:DMBT1	5	120	21.54285714285714	0
ENST00000364189.1:rRNA_pseudogene:RNA5SP336	6	34	21.5	9
ENST00000571080.1:retained_intron:NXN	1	21	21.0	21
ENST00000536976.5:protein_coding:ABCB9	1	21	21.0	21
ENST00000579553.1:miRNA:MIR1254-2	3	42	21.0	0
ENST00000460451.1:processed_pseudogene:WBP1LP1	1	21	21.0	21
ENST00000391305.1:snoRNA:SNORA3B	1	21	21.0	21
ENST00000372876.1:protein_coding:TBCC	1	21	21.0	21
ENST00000408257.1:miRNA:MIR1254-1	3	42	21.0	0
ENST00000592138.5:protein_coding:TPM4	2	21	21.0	21
ENST00000158762.7:protein_coding:ACAP1	1	21	21.0	21
ENST00000378024.8:protein_coding:AHNAK	3	21	21.0	21
ENST00000366955.7:protein_coding:CENPF	1	21	21.0	21
ENST00000485743.1:protein_coding:HBB	10	138	20.849999999999998	0
ENST00000251496.6:protein_coding:NCAPG	7	62	20.666666666666668	0
ENST00000510063.1:protein_coding:NCAPG	7	62	20.666666666666668	0
ENST00000514176.5:nonsense_mediated_decay:NCAPG	7	62	20.666666666666668	0
ENST00000362433.1:misc_RNA:RF00019	10	656	20.236117674789995	0
ENST00000363558.1:misc_RNA:RF00019	9	655	20.205814644486964	0
ENST00000360737.4:lincRNA:MIRLET7BHG	1	20	20.0	20
ENST00000447550.1:processed_transcript:MKRN2OS	1	20	20.0	20
ENST00000363885.1:rRNA_pseudogene:RNA5SP68	1	20	20.0	20
ENST00000364171.1:rRNA_pseudogene:RNA5SP242	1	20	20.0	20
ENST00000329608.10:protein_coding:CSF1	2	20	20.0	20
ENST00000298281.8:protein_coding:PCF11	1	20	20.0	20
ENST00000516201.1:scaRNA:SCARNA5	1	20	20.0	20
ENST00000566570.1:lincRNA:AC092447.8	1	20	20.0	20
ENST00000624591.1:TEC:AC008507.3	1	20	20.0	20
ENST00000516672.1:scaRNA:SCARNA13	1	20	20.0	20
ENST00000639052.1:retained_intron:DOC2GP	2	40	20.0	0
ENST00000265354.5:protein_coding:SRF	1	20	20.0	20
ENST00000564684.1:retained_intron:TPSG1	1	20	20.0	20
ENST00000332499.3:protein_coding:HEXIM1	1	20	20.0	20
ENST00000325418.5:protein_coding:HASPIN	1	20	20.0	20
ENST00000594341.1:retained_intron:SIRT6	1	20	20.0	20
ENST00000495263.2:processed_transcript:DOC2GP	2	40	20.0	0
ENST00000439400.1:processed_pseudogene:AL450263.2	1	20	20.0	20
ENST00000476977.5:protein_coding:GTF2IRD1	1	20	20.0	20
ENST00000579295.1:processed_transcript:FLVCR1	1	20	20.0	20
ENST00000464111.1:retained_intron:GIGYF1	2	20	20.0	20
ENST00000563063.1:lincRNA:AC011840.2	1	20	20.0	20
ENST00000261381.6:protein_coding:XYLT1	1	20	20.0	20
ENST00000365487.1:misc_RNA:RF00019	3	211	19.994949494949495	0
ENST00000363566.1:misc_RNA:RF00019	9	653	19.705814644486964	0
ENST00000290607.11:protein_coding:STARD9	2	74	19.583333333333332	0
ENST00000568493.1:retained_intron:STARD9	2	74	19.583333333333332	0
ENST00000564158.5:retained_intron:STARD9	2	74	19.583333333333332	0
ENST00000435692.6:antisense:AC009299.3	5	137	19.571428571428573	0
ENST00000628042.2:antisense:AC009299.3	5	137	19.571428571428573	0
ENST00000628613.2:antisense:AC009299.3	5	137	19.571428571428573	0
ENST00000628617.2:antisense:AC009299.3	5	137	19.571428571428573	0
ENST00000610254.1:antisense:AC009299.3	5	137	19.571428571428573	0
ENST00000629581.1:antisense:AC009299.3	5	137	19.571428571428573	0
ENST00000609940.5:antisense:AC009299.3	5	137	19.571428571428573	0
ENST00000411256.1:misc_RNA:RF00019	2	210	19.494949494949495	0
ENST00000528790.1:retained_intron:FLI1	2	39	19.285714285714285	16
ENST00000583594.4:processed_transcript:RBBP8	1	19	19.0	19
ENST00000364953.1:snoRNA:SNORD48	1	19	19.0	19
ENST00000649051.1:non_stop_decay:ITPR1	1	19	19.0	19
ENST00000363664.1:snoRNA:SNORA33	1	19	19.0	19
ENST00000471270.5:processed_transcript:GUK1	1	19	19.0	19
ENST00000566611.5:retained_intron:KATNB1	1	19	19.0	19
ENST00000649194.1:antisense:AC009899.1	1	19	19.0	19
ENST00000301744.6:protein_coding:ZNF597	1	19	19.0	19
ENST00000378588.4:protein_coding:CYBB	2	19	19.0	19
ENST00000525239.5:protein_coding:WDR74	8	113	18.89814814814815	0
ENST00000538098.2:protein_coding:WDR74	8	113	18.89814814814815	0
ENST00000636054.1:rRNA:RF00002	3	38	18.75	0
ENST00000612732.1:rRNA:RF00002	3	38	18.75	0
ENST00000410396.1:snRNA:RNU2-2P	7	112	18.39814814814815	0
ENST00000581458.2:misc_RNA:RN7SL5P	15	193	18.16129807584916	0
ENST00000539757.1:unprocessed_pseudogene:AC009533.1	1	18	18.0	18
ENST00000212015.10:protein_coding:SIRT1	1	18	18.0	18
ENST00000635661.1:TEC:AL162727.3	1	18	18.0	18
ENST00000219271.3:protein_coding:MMP15	1	18	18.0	18
ENST00000571033.1:retained_intron:CIC	1	18	18.0	18
ENST00000568903.5:retained_intron:TNRC6A	3	18	18.0	18
ENST00000521412.2:transcribed_unprocessed_pseudogene:AACSP1	1	18	18.0	18
ENST00000510597.5:lincRNA:LINC02505	1	36	18.0	0
ENST00000324324.11:protein_coding:MYEF2	1	18	18.0	18
ENST00000556973.1:lincRNA:LINC00239	1	18	18.0	18
ENST00000505298.5:lincRNA:LINC02505	1	36	18.0	0
ENST00000561423.2:processed_pseudogene:PRKXP1	1	18	18.0	18
ENST00000296161.8:protein_coding:DTX3L	1	18	18.0	18
ENST00000542219.1:lincRNA:LINC02421	2	18	18.0	18
ENST00000512524.3:protein_coding:MTRNR2L5	1	18	18.0	18
ENST00000475653.5:retained_intron:EIF4A2	1	35	17.5	0
ENST00000363781.1:misc_RNA:RF00019	10	55	17.433333333333334	0
ENST00000365652.1:misc_RNA:RF00019	1	190	17.272727272727273	0
ENST00000488764.1:processed_transcript:CELA2B	5	69	17.25	0
ENST00000494280.1:processed_transcript:CELA2B	5	69	17.25	0
ENST00000375910.7:protein_coding:CELA2B	5	69	17.25	0
ENST00000359621.4:protein_coding:CELA2A	5	69	17.25	0
ENST00000610674.1:misc_RNA:RN7SL3	14	184	17.16129807584916	0
ENST00000571722.3:snoRNA:SNORD3B-2	14	248	17.01904761904762	0
ENST00000631292.1:snoRNA:SNORD3B-1	14	248	17.01904761904762	0
ENST00000617128.1:snoRNA:SNORD3B-1	14	248	17.01904761904762	0
ENST00000625876.1:snoRNA:SNORD3A	14	248	17.01904761904762	0
ENST00000577988.2:snoRNA:SNORD3B-1	14	248	17.01904761904762	0
ENST00000580533.1:snoRNA:SNORD3C	14	248	17.01904761904762	0
ENST00000625845.1:snoRNA:SNORD3C	14	248	17.01904761904762	0
ENST00000620446.1:snoRNA:SNORD3C	14	248	17.01904761904762	0
ENST00000364880.2:snoRNA:SNORD3B-2	14	248	17.01904761904762	0
ENST00000628329.1:snoRNA:SNORD3B-2	14	248	17.01904761904762	0
ENST00000620232.1:snoRNA:SNORD3A	14	248	17.01904761904762	0
ENST00000584923.1:snoRNA:SNORD3A	14	248	17.01904761904762	0
ENST00000344111.3:protein_coding:COX19	1	17	17.0	17
ENST00000303910.4:protein_coding:HIST1H2AE	1	17	17.0	17
ENST00000637228.1:protein_coding:KLHL33	1	34	17.0	0
ENST00000547490.1:retained_intron:C12orf10	1	17	17.0	17
ENST00000302824.6:protein_coding:STARD5	1	17	17.0	17
ENST00000571790.5:processed_transcript:NUBP1	1	17	17.0	17
ENST00000377126.3:protein_coding:KLF9	2	17	17.0	17
ENST00000521686.1:protein_coding:MSRA	1	17	17.0	17
ENST00000390856.1:snoRNA:SNORD66	1	17	17.0	17
ENST00000304735.3:protein_coding:VASN	1	17	17.0	17
ENST00000294008.3:protein_coding:SLX4	1	17	17.0	17
ENST00000261733.6:protein_coding:ALDH2	1	17	17.0	17
ENST00000322893.11:protein_coding:KCNH5	1	17	17.0	17
ENST00000302754.5:protein_coding:JUNB	2	17	17.0	17
ENST00000636854.2:protein_coding:KLHL33	1	34	17.0	0
ENST00000459255.1:snoRNA:SCARNA10	2	32	16.0	0
ENST00000541782.1:sense_intronic:AC006064.5	2	32	16.0	0
ENST00000391152.1:rRNA_pseudogene:RNA5SP286	2	31	16.0	1
ENST00000504184.3:lincRNA:LINC01521	2	16	16.0	16
ENST00000233242.5:protein_coding:APOB	1	16	16.0	16
ENST00000558686.5:processed_transcript:WASH3P	1	16	16.0	16
ENST00000334179.4:protein_coding:UBL4B	1	16	16.0	16
ENST00000363166.1:rRNA_pseudogene:RNA5SP65	3	71	15.9	0
ENST00000362750.1:rRNA_pseudogene:RNA5SP258	3	71	15.9	0
ENST00000511152.1:processed_pseudogene:AC005351.1	2	62	15.5	0
ENST00000267163.5:protein_coding:RB1	1	31	15.5	0
ENST00000613473.1:protein_coding:APOOL	2	62	15.5	0
ENST00000384531.1:snRNA:RNU6-738P	2	31	15.5	0
ENST00000637108.1:snRNA:RF00026	2	31	15.5	0
ENST00000373173.6:protein_coding:APOOL	2	62	15.5	0
ENST00000650461.1:protein_coding:RB1	1	31	15.5	0
ENST00000622540.4:protein_coding:APOOL	2	62	15.5	0
ENST00000362452.1:rRNA_pseudogene:RNA5SP183	2	31	15.142857142857142	0
ENST00000618958.1:protein_coding:HIST1H2AK	1	15	15.0	15
ENST00000291527.2:protein_coding:TFF1	1	15	15.0	15
ENST00000367460.3:protein_coding:RGS18	1	15	15.0	15
ENST00000557439.5:nonsense_mediated_decay:XRCC3	2	15	15.0	15
ENST00000304061.7:protein_coding:RIOX1	1	15	15.0	15
ENST00000370654.5:protein_coding:RPF1	1	15	15.0	15
ENST00000507723.1:retained_intron:TMED9	2	30	15.0	0
ENST00000379485.1:protein_coding:KBTBD6	1	15	15.0	15
ENST00000364043.1:snoRNA:SNORD46	4	30	15.0	0
ENST00000505521.1:retained_intron:TMED9	2	30	15.0	0
ENST00000364139.1:snoRNA:RF00218	4	30	15.0	0
ENST00000576365.1:lincRNA:AC007336.1	2	15	15.0	15
ENST00000495901.1:retained_intron:DGKD	2	23	14.75	12
ENST00000302096.4:protein_coding:LKAAEAR1	2	29	14.5	0
ENST00000411851.3:protein_coding:TBXA2R	1	29	14.5	0
ENST00000327574.4:protein_coding:PDXK	3	58	14.5	0
ENST00000375190.8:protein_coding:TBXA2R	1	29	14.5	0
ENST00000398081.5:protein_coding:PDXK	3	58	14.5	0
ENST00000308906.6:protein_coding:LKAAEAR1	2	29	14.5	0
ENST00000476313.5:processed_transcript:PDXK	3	58	14.5	0
ENST00000621478.1:protein_coding:PDXK	3	58	14.5	0
ENST00000384097.1:misc_RNA:RF00019	16	294	14.233070049945784	2
ENST00000478743.2:processed_transcript:HDAC8	2	29	14.2	0
ENST00000451312.5:protein_coding:NUCB1	3	15	14.142857142857142	14
ENST00000457235.5:protein_coding:ZYX	1	14	14.0	14
ENST00000366221.3:retained_intron:AL645728.1	1	14	14.0	14
ENST00000291744.10:protein_coding:FCN2	1	14	14.0	14
ENST00000417573.5:protein_coding:BMP4	1	14	14.0	14
ENST00000357947.3:protein_coding:TLL2	1	14	14.0	14
ENST00000329125.5:protein_coding:GP1BA	1	14	14.0	14
ENST00000553819.5:nonsense_mediated_decay:SIVA1	1	14	14.0	14
ENST00000336854.8:protein_coding:ATG101	1	14	14.0	14
ENST00000624338.1:TEC:AC023632.6	1	14	14.0	14
ENST00000605192.1:processed_pseudogene:KATNBL1P1	1	28	14.0	0
ENST00000539508.5:retained_intron:MPDZ	1	14	14.0	14
ENST00000373158.6:protein_coding:TSPO2	1	14	14.0	14
ENST00000410878.1:snRNA:RNU2-68P	5	296	13.889802371541501	1
ENST00000403437.2:protein_coding:MYH8	2	63	13.88888888888889	0
ENST00000475226.1:retained_intron:HBB	5	103	13.75	0
ENST00000365208.1:misc_RNA:RF00019	2	28	13.75	0
ENST00000364308.1:misc_RNA:RF00019	2	28	13.75	0
ENST00000579687.5:protein_coding:ICAM2	2	41	13.666666666666666	0
ENST00000412356.5:protein_coding:ICAM2	2	41	13.666666666666666	0
ENST00000578313.5:protein_coding:ICAM2	2	41	13.666666666666666	0
ENST00000320868.9:protein_coding:HBA1	7	78	13.499999999999998	0
ENST00000251595.11:protein_coding:HBA2	7	78	13.499999999999998	0
ENST00000363444.1:misc_RNA:RF00019	18	311	13.47142130442607	0
ENST00000544573.5:protein_coding:TGM1	1	40	13.333333333333334	0
ENST00000559136.1:protein_coding:TGM1	1	40	13.333333333333334	0
ENST00000206765.10:protein_coding:TGM1	1	40	13.333333333333334	0
ENST00000563963.1:retained_intron:TUBGCP4	1	13	13.0	13
ENST00000552242.5:protein_coding:ATP5MC2	1	26	13.0	0
ENST00000336926.10:protein_coding:HIP1	1	26	13.0	0
ENST00000585538.1:processed_transcript:AOC4P	1	26	13.0	0
ENST00000595245.1:retained_intron:MZF1	1	13	13.0	13
ENST00000434438.6:protein_coding:HIP1	1	26	13.0	0
ENST00000566825.5:transcribed_unprocessed_pseudogene:AOC4P	1	26	13.0	0
ENST00000313349.3:protein_coding:SERTAD2	1	13	13.0	13
ENST00000585366.1:antisense:AP005131.1	1	13	13.0	13
ENST00000338662.5:protein_coding:ATP5MC2	1	26	13.0	0
ENST00000380315.2:protein_coding:HBB	6	58	12.850000000000001	0
ENST00000384413.1:misc_RNA:RF00019	15	308	12.749199082203848	0
ENST00000380985.9:protein_coding:NLN	1	25	12.5	0
ENST00000440700.1:processed_pseudogene:AL353813.1	1	25	12.5	0
ENST00000381795.10:protein_coding:RBM47	2	50	12.5	0
ENST00000257897.7:protein_coding:AGAP2	1	25	12.5	0
ENST00000502711.1:retained_intron:ENPEP	1	25	12.5	0
ENST00000510871.5:nonsense_mediated_decay:RBM47	2	50	12.5	0
ENST00000302328.7:protein_coding:SCN11A	1	25	12.5	0
ENST00000456224.7:protein_coding:SCN11A	1	25	12.5	0
ENST00000381793.6:protein_coding:RBM47	2	50	12.5	0
ENST00000265162.9:protein_coding:ENPEP	1	25	12.5	0
ENST00000502464.5:protein_coding:NLN	1	25	12.5	0
ENST00000364326.1:misc_RNA:RF00019	4	13	12.5	12
ENST00000376544.7:protein_coding:TLE4	1	25	12.5	0
ENST00000295971.11:protein_coding:RBM47	2	50	12.5	0
ENST00000514482.1:processed_transcript:FRG1	2	25	12.333333333333334	0
ENST00000641398.1:protein_coding:OR1I1	2	25	12.333333333333334	0
ENST00000464149.1:retained_intron:MAMLD1	2	49	12.25	0
ENST00000262858.7:protein_coding:MAMLD1	2	49	12.25	0
ENST00000370401.6:protein_coding:MAMLD1	2	49	12.25	0
ENST00000426613.4:protein_coding:MAMLD1	2	49	12.25	0
ENST00000363985.1:misc_RNA:RF00019	14	292	12.233070049945784	0
ENST00000384341.1:misc_RNA:RF00019	14	292	12.233070049945784	0
ENST00000363636.1:misc_RNA:RF00019	14	292	12.233070049945784	0
ENST00000363651.1:misc_RNA:RF00019	14	292	12.233070049945784	0
ENST00000411913.1:processed_pseudogene:HMGB3P2	4	37	12.166666666666666	0
ENST00000334464.6:protein_coding:PDZD8	2	24	12.0	0
ENST00000646052.1:antisense:AC007262.2	1	24	12.0	0
ENST00000615806.4:protein_coding:SDK1	1	48	12.0	0
ENST00000624989.1:TEC:AC073911.2	1	12	12.0	12
ENST00000641693.1:protein_coding:OR2A5	1	12	12.0	12
ENST00000564190.1:protein_coding:MGA	1	12	12.0	12
ENST00000304786.11:protein_coding:SRP9	2	24	12.0	0
ENST00000382774.7:protein_coding:HGFAC	2	36	12.0	0
ENST00000482496.5:processed_transcript:PDZD8	2	24	12.0	0
ENST00000291823.2:protein_coding:HIPK4	1	12	12.0	12
ENST00000314328.13:protein_coding:SPECC1L	2	24	12.0	0
ENST00000230122.3:protein_coding:ZBTB24	1	12	12.0	12
ENST00000443364.6:lincRNA:LINC01133	2	24	12.0	0
ENST00000466611.1:processed_transcript:SDK1	1	48	12.0	0
ENST00000437398.5:protein_coding:SPECC1L	2	24	12.0	0
ENST00000326624.2:protein_coding:ZBTB33	2	24	12.0	0
ENST00000309395.6:protein_coding:MOB1B	2	12	12.0	12
ENST00000511533.1:protein_coding:HGFAC	2	36	12.0	0
ENST00000366839.8:protein_coding:SRP9	2	24	12.0	0
ENST00000557385.1:protein_coding:ZBTB33	2	24	12.0	0
ENST00000511640.1:processed_pseudogene:MSNP1	1	12	12.0	12
ENST00000230859.7:protein_coding:TENT4A	1	12	12.0	12
ENST00000404826.6:protein_coding:SDK1	1	48	12.0	0
ENST00000509689.5:retained_intron:HGFAC	2	36	12.0	0
ENST00000646928.1:antisense:AC007262.2	1	24	12.0	0
ENST00000641193.1:protein_coding:OR2T11	1	12	12.0	12
ENST00000389531.7:protein_coding:SDK1	1	48	12.0	0
ENST00000423943.1:lincRNA:LINC01133	2	24	12.0	0
ENST00000615855.4:protein_coding:TBL3	1	12	12.0	12
ENST00000362883.1:snoRNA:SNORD104	1	12	12.0	12
ENST00000512352.1:antisense:AC022118.1	5	12	12.0	12
ENST00000255198.2:protein_coding:ZBED3	1	12	12.0	12
ENST00000472694.1:retained_intron:HBA1	6	72	11.999999999999998	0
ENST00000482565.1:retained_intron:HBA2	6	72	11.999999999999998	0
ENST00000570161.5:protein_coding:MGA	2	48	11.95	0
ENST00000545763.5:protein_coding:MGA	2	48	11.95	0
ENST00000219905.11:protein_coding:MGA	2	48	11.95	0
ENST00000566586.5:protein_coding:MGA	2	48	11.95	0
ENST00000384656.1:misc_RNA:RF00019	13	289	11.933070049945783	0
ENST00000384297.1:misc_RNA:RF00019	12	288	11.842160959036693	0
ENST00000429033.1:processed_pseudogene:UBE3AP2	7	16	11.555555555555555	11
ENST00000485624.1:processed_transcript:LY9	1	23	11.5	0
ENST00000508576.5:protein_coding:HOMER1	1	23	11.5	0
ENST00000490902.1:nonsense_mediated_decay:LY9	1	23	11.5	0
ENST00000522340.5:protein_coding:DMTN	1	23	11.5	0
ENST00000334082.10:protein_coding:HOMER1	1	23	11.5	0
ENST00000306507.6:protein_coding:FOXD4L1	1	23	11.5	0
ENST00000382500.3:protein_coding:FOXD4	1	23	11.5	0
ENST00000519333.6:protein_coding:DMTN	1	23	11.5	0
ENST00000361618.3:protein_coding:MFAP3L	2	36	11.25	0
ENST00000384119.1:misc_RNA:RF00019	11	282	11.242160959036692	0
ENST00000363171.1:misc_RNA:RF00019	11	282	11.242160959036692	0
ENST00000384268.1:misc_RNA:RF00019	11	282	11.242160959036692	0
ENST00000467536.1:processed_transcript:MEIG1	1	11	11.0	11
ENST00000565755.1:lincRNA:CASC16	1	22	11.0	0
ENST00000614108.1:protein_coding:ZNF57	2	22	11.0	0
ENST00000264313.10:protein_coding:SLAIN2	1	22	11.0	0
ENST00000599810.1:lincRNA:AC073539.1	1	11	11.0	11
ENST00000413761.6:protein_coding:ZBED5	2	22	11.0	0
ENST00000485021.1:processed_transcript:BCAS2	1	22	11.0	0
ENST00000640438.1:protein_coding:ZNF345	5	11	11.0	11
ENST00000323534.4:protein_coding:RAP2B	1	11	11.0	11
ENST00000512093.5:protein_coding:SLAIN2	1	22	11.0	0
ENST00000539337.2:protein_coding:LIPM	2	22	11.0	0
ENST00000369541.3:protein_coding:BCAS2	1	22	11.0	0
ENST00000256495.3:protein_coding:BHLHE40	2	22	11.0	0
ENST00000404743.8:protein_coding:LIPM	2	22	11.0	0
ENST00000432999.6:protein_coding:ZBED5	2	22	11.0	0
ENST00000467610.1:retained_intron:BHLHE40	2	22	11.0	0
ENST00000509191.5:antisense:AC010181.1	1	33	11.0	0
ENST00000510238.7:lincRNA:CASC16	1	22	11.0	0
ENST00000173229.6:protein_coding:NTN1	1	33	11.0	0
ENST00000612348.2:transcribed_unprocessed_pseudogene:Z82195.2	1	11	11.0	11
ENST00000503357.1:antisense:AC010181.1	1	33	11.0	0
ENST00000306908.9:protein_coding:ZNF57	2	22	11.0	0
ENST00000584058.2:misc_RNA:RN7SL4P	13	141	10.68193299648408	0
ENST00000360521.7:protein_coding:PFKFB3	1	32	10.666666666666666	0
ENST00000379775.8:protein_coding:PFKFB3	1	32	10.666666666666666	0
ENST00000379789.8:protein_coding:PFKFB3	1	32	10.666666666666666	0
ENST00000487615.5:retained_intron:TRA2B	7	85	10.587301587301587	0
ENST00000453386.6:protein_coding:TRA2B	7	85	10.587301587301587	0
ENST00000492417.5:retained_intron:TRA2B	7	85	10.587301587301587	0
ENST00000456380.5:nonsense_mediated_decay:TRA2B	7	85	10.587301587301587	0
ENST00000410482.1:snRNA:RNU2-59P	4	70	10.54	0
ENST00000381401.10:protein_coding:SLC25A6	1	21	10.5	0
ENST00000526307.5:retained_intron:PPP6R3	2	21	10.5	0
ENST00000620947.4:protein_coding:MCL1	1	21	10.5	0
ENST00000614907.2:protein_coding:AGBL1	1	21	10.5	0
ENST00000369026.2:protein_coding:MCL1	1	21	10.5	0
ENST00000450706.1:antisense:HIPK1-AS1	1	21	10.5	0
ENST00000365645.1:misc_RNA:VTRNA1-3	3	21	10.5	0
ENST00000525421.5:nonsense_mediated_decay:PPP6R3	2	21	10.5	0
ENST00000403734.2:nonsense_mediated_decay:HNRNPUL2-BSCL2	3	21	10.5	0
ENST00000381401.10_PAR_Y:protein_coding:SLC25A6	1	21	10.5	0
ENST00000425175.5:protein_coding:SLC4A4	1	21	10.5	0
ENST00000301785.6:protein_coding:HNRNPUL2	3	21	10.5	0
ENST00000340595.3:protein_coding:SLC4A4	1	21	10.5	0
ENST00000384782.1:snRNA:RNU1-3	10	160	10.446778711484592	0
ENST00000383925.1:snRNA:RNU1-1	10	160	10.446778711484592	0
ENST00000383858.1:snRNA:RNVU1-7	10	160	10.446778711484592	0
ENST00000615842.1:snRNA:RF00003	10	160	10.446778711484592	0
ENST00000384010.1:snRNA:RNVU1-18	10	160	10.446778711484592	0
ENST00000383869.1:snRNA:RNU1-27P	10	160	10.446778711484592	0
ENST00000384278.1:snRNA:RNU1-2	10	160	10.446778711484592	0
ENST00000384446.1:snRNA:RNU1-67P	10	160	10.446778711484592	0
ENST00000610976.1:snRNA:RF00003	10	160	10.446778711484592	0
ENST00000383861.1:snRNA:RNU1-28P	10	160	10.446778711484592	0
ENST00000384659.1:snRNA:RNU1-4	10	160	10.446778711484592	0
ENST00000586231.1:lincRNA:LINC00910	5	81	10.438148148148148	0
ENST00000606190.1:snRNA:RNU2-4P	5	81	10.438148148148148	0
ENST00000262873.11:protein_coding:MYH7B	1	31	10.333333333333334	0
ENST00000618182.4:protein_coding:MYH7B	1	31	10.333333333333334	0
ENST00000436427.1:protein_coding:YBX1	2	31	10.333333333333332	0
ENST00000560358.2:processed_pseudogene:AC079328.1	2	31	10.333333333333332	0
ENST00000321358.11:protein_coding:YBX1	2	31	10.333333333333332	0
ENST00000306085.10:protein_coding:TRIM56	2	11	10.125	10
ENST00000357765.6:protein_coding:UNC50	1	30	10.0	0
ENST00000613549.2:protein_coding:DOC2B	6	10	10.0	10
ENST00000502489.5:retained_intron:PDZD2	1	20	10.0	0
ENST00000409975.5:protein_coding:UNC50	1	30	10.0	0
ENST00000281950.7:protein_coding:GEMIN6	1	30	10.0	0
ENST00000477196.5:nonsense_mediated_decay:C1orf159	2	20	10.0	0
ENST00000339399.4:protein_coding:ANP32B	1	10	10.0	10
ENST00000416316.1:processed_pseudogene:AC004911.1	1	10	10.0	10
ENST00000298316.6:protein_coding:ARF6	1	10	10.0	10
ENST00000409011.5:protein_coding:GEMIN6	1	30	10.0	0
ENST00000629249.1:antisense:AC141424.1	1	10	10.0	10
ENST00000617998.4:processed_transcript:POLR2A	1	10	10.0	10
ENST00000409566.1:protein_coding:GEMIN6	1	30	10.0	0
ENST00000473600.1:retained_intron:C1orf159	2	20	10.0	0
ENST00000409347.5:protein_coding:UNC50	1	30	10.0	0
ENST00000516707.1:rRNA_pseudogene:RNA5SP82	2	20	10.0	0
ENST00000363244.1:rRNA_pseudogene:RNA5SP123	2	20	10.0	0
ENST00000438447.1:protein_coding:PDZD2	1	20	10.0	0
ENST00000562351.2:protein_coding:FAM214A	1	10	10.0	10
ENST00000362911.1:misc_RNA:RF00019	4	29	9.976190476190476	0
ENST00000384138.1:misc_RNA:RF00019	9	262	9.963314805190539	0
ENST00000489818.5:processed_transcript:GLUL	2	39	9.75	0
ENST00000331872.10:protein_coding:GLUL	2	39	9.75	0
ENST00000311223.9:protein_coding:GLUL	2	39	9.75	0
ENST00000339526.8:protein_coding:GLUL	2	39	9.75	0
ENST00000619178.1:snoRNA:SNORD3D	9	146	9.733333333333333	0
ENST00000573866.2:lincRNA:AC007952.4	9	146	9.733333333333333	0
ENST00000630092.1:snoRNA:SNORD3D	9	146	9.733333333333333	0
ENST00000307885.4:protein_coding:ADCY6	9	29	9.666666666666666	0
ENST00000357869.7:protein_coding:ADCY6	9	29	9.666666666666666	0
ENST00000453543.5:nonsense_mediated_decay:CCDC117	1	29	9.666666666666666	0
ENST00000249064.8:protein_coding:CCDC117	1	29	9.666666666666666	0
ENST00000344624.7:protein_coding:DROSHA	1	29	9.666666666666666	0
ENST00000375820.9:protein_coding:COL4A1	1	29	9.666666666666666	0
ENST00000649720.1:retained_intron:COL4A1	1	29	9.666666666666666	0
ENST00000650424.1:protein_coding:COL4A1	1	29	9.666666666666666	0
ENST00000550422.5:protein_coding:ADCY6	9	29	9.666666666666666	0
ENST00000511367.6:protein_coding:DROSHA	1	29	9.666666666666666	0
ENST00000432510.1:protein_coding:CCDC117	1	29	9.666666666666666	0
ENST00000442743.5:protein_coding:DROSHA	1	29	9.666666666666666	0
ENST00000496886.1:processed_transcript:TET3	1	19	9.5	0
ENST00000431845.2:protein_coding:ZBTB22	1	19	9.5	0
ENST00000618052.1:protein_coding:HIST1H3F	1	19	9.5	0
ENST00000489872.3:misc_RNA:RN7SL166P	2	18	9.5	1
ENST00000366696.1:protein_coding:HIST3H3	1	19	9.5	0
ENST00000431837.5:protein_coding:IRAK4	1	19	9.5	0
ENST00000409262.7:protein_coding:TET3	1	19	9.5	0
ENST00000418724.1:protein_coding:ZBTB22	1	19	9.5	0
ENST00000613694.4:protein_coding:IRAK4	1	19	9.5	0
ENST00000541950.1:retained_intron:FAM234B	1	28	9.333333333333334	0
ENST00000285206.12:protein_coding:SAMD14	1	28	9.333333333333334	0
ENST00000359467.7:protein_coding:ZNF33B	2	19	9.333333333333334	0
ENST00000613419.4:protein_coding:ZNF33B	2	19	9.333333333333334	0
ENST00000330175.8:protein_coding:SAMD14	1	28	9.333333333333334	0
ENST00000197268.12:protein_coding:FAM234B	1	28	9.333333333333334	0
ENST00000508892.5:retained_intron:SAMD14	1	28	9.333333333333334	0
ENST00000314616.10:protein_coding:SUPT6H	1	28	9.333333333333334	0
ENST00000584285.1:retained_intron:SUPT6H	1	28	9.333333333333334	0
ENST00000347486.8:protein_coding:SUPT6H	1	28	9.333333333333334	0
ENST00000416494.6:nonsense_mediated_decay:FAM234B	1	28	9.333333333333334	0
ENST00000410361.1:snRNA:RNU2-36P	4	57	9.25	0
ENST00000397797.1:protein_coding:HBA1	4	55	9.166666666666668	0
ENST00000397806.1:protein_coding:HBA2	4	55	9.166666666666668	0
ENST00000437161.7:protein_coding:HSPA14	1	18	9.0	0
ENST00000296932.12:protein_coding:ADGRG6	4	36	9.0	0
ENST00000512782.1:processed_transcript:AC138409.2	1	9	9.0	9
ENST00000251250.7:protein_coding:DTWD1	1	9	9.0	9
ENST00000640019.2:protein_coding:HSPA14	1	18	9.0	0
ENST00000364369.1:misc_RNA:RF00019	4	37	9.0	5
ENST00000620266.1:lincRNA:AC005332.6	1	9	9.0	9
ENST00000309033.4:protein_coding:UBXN2A	1	9	9.0	9
ENST00000421331.1:antisense:NEXN-AS1	1	9	9.0	9
ENST00000413510.3:antisense:DLEU7-AS1	2	9	9.0	9
ENST00000485390.5:processed_transcript:RPS8	1	18	9.0	0
ENST00000581525.1:snoRNA:SNORD55	1	18	9.0	0
ENST00000371697.3:protein_coding:ANKRD1	1	9	9.0	9
ENST00000230173.10:protein_coding:ADGRG6	4	36	9.0	0
ENST00000367608.6:protein_coding:ADGRG6	4	36	9.0	0
ENST00000504000.1:retained_intron:SNF8	1	9	9.0	9
ENST00000367609.7:protein_coding:ADGRG6	4	36	9.0	0
ENST00000618852.4:protein_coding:WASF2	1	9	9.0	9
ENST00000410949.1:misc_RNA:RF00019	7	254	8.975624104892397	2
ENST00000463397.3:misc_RNA:RN7SL674P	10	130	8.754948869499952	0
ENST00000554465.5:retained_intron:SRSF5	2	44	8.75	0
ENST00000478264.1:retained_intron:PLOD3	2	26	8.666666666666668	0
ENST00000478082.5:retained_intron:PLOD3	2	26	8.666666666666668	0
ENST00000223127.7:protein_coding:PLOD3	2	26	8.666666666666668	0
ENST00000321925.8:protein_coding:SLC14A1	1	26	8.666666666666666	0
ENST00000590377.1:protein_coding:SLC14A1	1	26	8.666666666666666	0
ENST00000619403.4:protein_coding:SLC14A1	1	26	8.666666666666666	0
ENST00000362421.1:misc_RNA:RF00019	8	241	8.639085113313788	0
ENST00000383990.1:misc_RNA:RF00019	7	240	8.555751779980456	0
ENST00000384653.1:misc_RNA:RF00019	7	240	8.555751779980456	0
ENST00000383978.1:misc_RNA:RF00019	7	240	8.555751779980456	0
ENST00000364018.1:misc_RNA:RF00019	7	240	8.555751779980456	0
ENST00000384753.1:misc_RNA:RF00019	7	240	8.555751779980456	0
ENST00000384187.1:misc_RNA:RF00019	7	240	8.555751779980456	0
ENST00000467883.3:misc_RNA:RN7SL128P	10	125	8.554948869499952	0
ENST00000435907.5:protein_coding:CHST15	2	17	8.5	0
ENST00000511601.5:protein_coding:FHDC1	1	17	8.5	0
ENST00000544547.5:protein_coding:LIMS1	2	17	8.5	0
ENST00000346248.7:protein_coding:CHST15	2	17	8.5	0
ENST00000602619.1:protein_coding:SGMS1	1	17	8.5	0
ENST00000493598.6:protein_coding:U2SURP	1	34	8.5	0
ENST00000374259.7:protein_coding:FOXO4	1	17	8.5	0
ENST00000464606.5:protein_coding:ZC3HAV1	1	17	8.5	0
ENST00000393310.5:protein_coding:LIMS1	2	17	8.5	0
ENST00000488497.7:nonsense_mediated_decay:U2SURP	1	34	8.5	0
ENST00000260008.3:protein_coding:FHDC1	1	17	8.5	0
ENST00000341558.3:protein_coding:FOXO4	1	17	8.5	0
ENST00000473835.6:protein_coding:U2SURP	1	34	8.5	0
ENST00000463563.6:nonsense_mediated_decay:U2SURP	1	34	8.5	0
ENST00000478100.3:nonsense_mediated_decay:NCBP1	1	17	8.5	0
ENST00000490144.3:misc_RNA:RN7SL135P	1	17	8.5	0
ENST00000361781.6:protein_coding:SGMS1	1	17	8.5	0
ENST00000375147.7:protein_coding:NCBP1	1	17	8.5	0
ENST00000463328.5:retained_intron:TRA2B	6	70	8.444444444444445	0
ENST00000382191.4:protein_coding:TRA2B	6	70	8.444444444444445	0
ENST00000414862.5:protein_coding:TRA2B	6	70	8.444444444444445	0
ENST00000466832.5:retained_intron:TRA2B	6	70	8.444444444444445	0
ENST00000459503.1:rRNA_pseudogene:RNA5SP103	3	38	8.4	1
ENST00000262189.10:protein_coding:KMT2C	1	25	8.333333333333334	0
ENST00000525936.1:protein_coding:EXOSC4	1	25	8.333333333333334	0
ENST00000558084.5:nonsense_mediated_decay:KMT2C	1	25	8.333333333333334	0
ENST00000527954.1:protein_coding:EXOSC4	1	25	8.333333333333334	0
ENST00000517885.5:protein_coding:MYBL1	1	25	8.333333333333334	0
ENST00000522677.7:protein_coding:MYBL1	1	25	8.333333333333334	0
ENST00000524176.2:protein_coding:MYBL1	1	25	8.333333333333334	0
ENST00000493770.1:processed_transcript:TPP2	2	25	8.333333333333334	0
ENST00000355193.6:protein_coding:KMT2C	1	25	8.333333333333334	0
ENST00000316052.5:protein_coding:EXOSC4	1	25	8.333333333333334	0
ENST00000376065.8:protein_coding:TPP2	2	25	8.333333333333334	0
ENST00000376052.4:protein_coding:TPP2	2	25	8.333333333333334	0
ENST00000383975.1:snRNA:RNU1-11P	8	119	8.211484593837534	0
ENST00000634560.1:nonsense_mediated_decay:HIST1H4H	1	32	8.0	0
ENST00000586803.1:retained_intron:CALR	2	16	8.0	0
ENST00000429817.1:protein_coding:HBD	4	80	8.0	0
ENST00000460393.5:protein_coding:MME	1	16	8.0	0
ENST00000634956.1:nonsense_mediated_decay:HIST1H4H	1	32	8.0	0
ENST00000355703.3:protein_coding:PCNX3	1	16	8.0	0
ENST00000316448.9:protein_coding:CALR	2	16	8.0	0
ENST00000418259.5:protein_coding:ATG2A	1	24	8.0	0
ENST00000650601.1:protein_coding:HBD	4	80	8.0	0
ENST00000264775.9:protein_coding:PLPP1	1	16	8.0	0
ENST00000624289.1:TEC:AC007342.6	1	8	8.0	8
ENST00000427980.6:protein_coding:ATXN1L	1	8	8.0	8
ENST00000400259.5:protein_coding:CDC42	1	24	8.0	0
ENST00000282388.3:protein_coding:ZFP36L2	1	8	8.0	8
ENST00000344548.7:protein_coding:CDC42	1	24	8.0	0
ENST00000643122.1:protein_coding:HBD	4	80	8.0	0
ENST00000380299.3:protein_coding:HBD	4	80	8.0	0
ENST00000377264.7:protein_coding:ATG2A	1	24	8.0	0
ENST00000307259.8:protein_coding:PLPP1	1	16	8.0	0
ENST00000421419.3:protein_coding:ATG2A	1	24	8.0	0
ENST00000307630.4:protein_coding:YWHAG	1	8	8.0	8
ENST00000567296.6:protein_coding:TERF2	1	16	8.0	0
ENST00000648594.1:protein_coding:AL031281.2	1	24	8.0	0
ENST00000527700.5:retained_intron:DENND5A	6	8	8.0	8
ENST00000372451.2:processed_pseudogene:MYCLP1	1	8	8.0	8
ENST00000254942.7:protein_coding:TERF2	1	16	8.0	0
ENST00000377727.1:protein_coding:HIST1H4H	1	32	8.0	0
ENST00000292901.7:protein_coding:HBD	4	80	8.0	0
ENST00000377899.5:protein_coding:PCSK2	3	16	8.0	0
ENST00000262545.6:protein_coding:PCSK2	3	16	8.0	0
ENST00000635491.1:protein_coding:HIST1H4H	1	32	8.0	0
ENST00000615825.1:protein_coding:MME	1	16	8.0	0
ENST00000531045.1:processed_transcript:PCNX3	1	16	8.0	0
ENST00000384499.1:snRNA:RNU1-13P	7	98	7.928571428571429	1
ENST00000357654.8:protein_coding:BRCA1	3	55	7.857142857142857	0
ENST00000354071.7:protein_coding:BRCA1	3	55	7.857142857142857	0
ENST00000461221.5:nonsense_mediated_decay:BRCA1	3	55	7.857142857142857	0
ENST00000461574.1:protein_coding:BRCA1	3	55	7.857142857142857	0
ENST00000493795.5:protein_coding:BRCA1	3	55	7.857142857142857	0
ENST00000471181.7:protein_coding:BRCA1	3	55	7.857142857142857	0
ENST00000644379.1:protein_coding:BRCA1	3	55	7.857142857142857	0
ENST00000362591.1:misc_RNA:RF00019	9	188	7.849187266063	0
ENST00000362352.1:misc_RNA:RF00019	8	187	7.765853932729667	0
ENST00000230510.7:protein_coding:TTK	1	23	7.666666666666667	0
ENST00000369798.6:protein_coding:TTK	1	23	7.666666666666667	0
ENST00000509894.5:protein_coding:TTK	1	23	7.666666666666667	0
ENST00000397985.6:protein_coding:SERPINB8	2	23	7.533333333333333	0
ENST00000542677.5:protein_coding:SERPINB8	2	23	7.533333333333333	0
ENST00000353706.6:protein_coding:SERPINB8	2	23	7.533333333333333	0
ENST00000489952.5:retained_intron:MAP4K2	1	15	7.5	0
ENST00000302342.3:protein_coding:ZNF217	1	15	7.5	0
ENST00000488770.1:nonsense_mediated_decay:MCUR1	1	15	7.5	0
ENST00000513607.2:retained_intron:SLC6A18	4	15	7.5	0
ENST00000516441.1:misc_RNA:RF00019	4	8	7.5	7
ENST00000470088.5:retained_intron:MAP4K2	1	15	7.5	0
ENST00000353704.2:protein_coding:CREB3	1	15	7.5	0
ENST00000609471.1:retained_intron:CCDC183	1	15	7.5	0
ENST00000379170.8:protein_coding:MCUR1	1	15	7.5	0
ENST00000443629.5:nonsense_mediated_decay:CERK	1	15	7.5	0
ENST00000371471.6:protein_coding:ZNF217	1	15	7.5	0
ENST00000324642.3:protein_coding:SLC6A18	4	15	7.5	0
ENST00000486056.1:processed_transcript:CREB3	1	15	7.5	0
ENST00000456614.2:nonsense_mediated_decay:AL355987.3	1	15	7.5	0
ENST00000321892.8:protein_coding:BPTF	4	46	7.484649122807017	0
ENST00000306378.10:protein_coding:BPTF	4	46	7.484649122807017	0
ENST00000644067.1:protein_coding:BPTF	4	46	7.484649122807017	0
ENST00000544778.6:protein_coding:BPTF	4	46	7.484649122807017	0
ENST00000335221.9:protein_coding:BPTF	4	46	7.484649122807017	0
ENST00000342579.8:protein_coding:BPTF	4	46	7.484649122807017	0
ENST00000515983.1:misc_RNA:RF00019	6	183	7.374944841820576	0
ENST00000504169.1:protein_coding:CDKN2AIP	3	22	7.333333333333334	0
ENST00000510928.1:protein_coding:CDKN2AIP	3	22	7.333333333333334	0
ENST00000302350.4:protein_coding:CDKN2AIP	3	22	7.333333333333334	0
ENST00000369452.8:protein_coding:SHOC2	1	22	7.333333333333333	0
ENST00000610772.4:protein_coding:MROH2A	2	22	7.333333333333333	0
ENST00000480155.1:processed_transcript:SHOC2	1	22	7.333333333333333	0
ENST00000424880.2:protein_coding:SEC61A1	1	22	7.333333333333333	0
ENST00000487979.1:retained_intron:MROH2A	2	22	7.333333333333333	0
ENST00000379757.8:protein_coding:TXNDC5	1	22	7.333333333333333	0
ENST00000460138.5:retained_intron:TXNDC5	1	22	7.333333333333333	0
ENST00000439343.2:nonsense_mediated_decay:BLOC1S5-TXNDC5	1	22	7.333333333333333	0
ENST00000483956.1:processed_transcript:SEC61A1	1	22	7.333333333333333	0
ENST00000426902.5:nonsense_mediated_decay:PIK3R2	1	22	7.333333333333333	0
ENST00000243253.7:protein_coding:SEC61A1	1	22	7.333333333333333	0
ENST00000489390.1:processed_transcript:SHOC2	1	22	7.333333333333333	0
ENST00000593731.1:nonsense_mediated_decay:AC007192.1	1	22	7.333333333333333	0
ENST00000222254.12:protein_coding:PIK3R2	1	22	7.333333333333333	0
ENST00000389758.3:protein_coding:MROH2A	2	22	7.333333333333333	0
ENST00000471086.3:misc_RNA:RN7SL396P	11	117	7.310504425055509	0
ENST00000408534.2:snoRNA:RF00012	5	102	7.285714285714286	0
ENST00000390880.2:snoRNA:RF00012	5	102	7.285714285714286	0
ENST00000258281.6:protein_coding:TAF5L	3	18	7.231111111111111	0
ENST00000401008.6:processed_transcript:PDZK1P1	3	48	7.214285714285714	0
ENST00000366676.5:protein_coding:TAF5L	2	15	7.111111111111111	0
ENST00000384262.1:snoRNA:SNORD63	1	7	7.0	7
ENST00000400202.5:protein_coding:NRIP1	1	21	7.0	0
ENST00000333602.11:protein_coding:TNK2	1	7	7.0	7
ENST00000413712.6:protein_coding:TMEM245	1	21	7.0	0
ENST00000397193.7:processed_transcript:PAFAH1B1	1	21	7.0	0
ENST00000378103.7:protein_coding:GBA2	1	21	7.0	0
ENST00000552951.6:protein_coding:C12orf45	1	7	7.0	7
ENST00000618889.1:processed_pseudogene:AL445670.1	2	7	7.0	7
ENST00000318948.6:protein_coding:NRIP1	1	21	7.0	0
ENST00000534978.1:protein_coding:EEPD1	1	14	7.0	0
ENST00000378094.4:protein_coding:GBA2	1	21	7.0	0
ENST00000541940.1:antisense:AC022509.1	1	7	7.0	7
ENST00000365157.1:misc_RNA:RF00019	4	7	7.0	7
ENST00000397195.9:protein_coding:PAFAH1B1	1	21	7.0	0
ENST00000491854.1:nonsense_mediated_decay:TMEM245	1	21	7.0	0
ENST00000496708.1:processed_transcript:PCGF5	1	7	7.0	7
ENST00000424565.2:processed_pseudogene:RPL12P2	7	7	7.0	7
ENST00000374586.7:protein_coding:TMEM245	1	21	7.0	0
ENST00000648286.1:antisense:AL356275.2	2	7	7.0	7
ENST00000489025.1:processed_transcript:GBA2	1	21	7.0	0
ENST00000295488.7:protein_coding:HELQ	1	14	7.0	0
ENST00000242108.8:protein_coding:EEPD1	1	14	7.0	0
ENST00000508591.5:nonsense_mediated_decay:HELQ	1	14	7.0	0
ENST00000571495.1:retained_intron:PAFAH1B1	1	21	7.0	0
ENST00000400199.5:protein_coding:NRIP1	1	21	7.0	0
ENST00000643237.1:protein_coding:BTD	1	7	7.0	7
ENST00000459274.1:snRNA:RNU1-88P	6	97	6.928571428571429	0
ENST00000581392.2:misc_RNA:RN7SL49P	9	112	6.754948869499953	0
ENST00000493013.3:misc_RNA:RN7SL767P	9	112	6.754948869499953	0
ENST00000585237.2:misc_RNA:RN7SL296P	9	112	6.754948869499953	0
ENST00000464971.1:misc_RNA:RN7SL308P	9	112	6.754948869499953	0
ENST00000348370.8:protein_coding:RNF111	1	27	6.75	0
ENST00000504999.1:protein_coding:MFAP3L	1	27	6.75	0
ENST00000557998.5:protein_coding:RNF111	1	27	6.75	0
ENST00000274140.9:protein_coding:MARCH6	1	27	6.75	0
ENST00000559209.5:protein_coding:RNF111	1	27	6.75	0
ENST00000511802.5:retained_intron:MARCH6	1	27	6.75	0
ENST00000393702.7:protein_coding:MFAP3L	1	27	6.75	0
ENST00000449913.6:protein_coding:MARCH6	1	27	6.75	0
ENST00000506110.1:protein_coding:MFAP3L	1	27	6.75	0
ENST00000561186.5:protein_coding:RNF111	1	27	6.75	0
ENST00000503788.5:protein_coding:MARCH6	1	27	6.75	0
ENST00000425209.1:transcribed_unprocessed_pseudogene:PDZK1P1	2	47	6.714285714285714	0
ENST00000443667.1:protein_coding:PDZK1	2	47	6.714285714285714	0
ENST00000344770.6:protein_coding:PDZK1	2	47	6.714285714285714	0
ENST00000451928.6:protein_coding:PDZK1	2	47	6.714285714285714	0
ENST00000616036.1:processed_transcript:PDZK1P1	2	47	6.714285714285714	0
ENST00000417171.5:protein_coding:PDZK1	2	47	6.714285714285714	0
ENST00000554912.1:protein_coding:SLC25A29	1	20	6.666666666666667	0
ENST00000392908.7:protein_coding:SLC25A29	1	20	6.666666666666667	0
ENST00000546732.1:nonsense_mediated_decay:DIP2B	2	20	6.666666666666667	0
ENST00000359232.7:protein_coding:SLC25A29	1	20	6.666666666666667	0
ENST00000301180.9:protein_coding:DIP2B	2	20	6.666666666666667	0
ENST00000443726.2:protein_coding:BCL11B	1	20	6.666666666666667	0
ENST00000552328.1:retained_intron:DIP2B	2	20	6.666666666666667	0
ENST00000345514.2:protein_coding:BCL11B	1	20	6.666666666666667	0
ENST00000357195.7:protein_coding:BCL11B	1	20	6.666666666666667	0
ENST00000527983.5:retained_intron:HSPA8	2	20	6.666666666666666	0
ENST00000365382.1:snoRNA:SNORD14C	2	20	6.666666666666666	0
ENST00000524552.5:protein_coding:HSPA8	2	20	6.666666666666666	0
ENST00000259206.9:protein_coding:IL1RN	1	33	6.6	0
ENST00000409930.3:protein_coding:IL1RN	1	33	6.6	0
ENST00000409052.5:protein_coding:IL1RN	1	33	6.6	0
ENST00000361779.7:protein_coding:IL1RN	1	33	6.6	0
ENST00000354115.6:protein_coding:IL1RN	1	33	6.6	0
ENST00000463926.3:misc_RNA:RN7SL43P	9	107	6.5549488694999525	0
ENST00000479428.3:misc_RNA:RN7SL546P	9	107	6.5549488694999525	0
ENST00000527786.6:protein_coding:FLI1	2	36	6.535714285714286	0
ENST00000429175.7:nonsense_mediated_decay:FLI1	2	36	6.535714285714286	0
ENST00000534087.3:protein_coding:FLI1	2	36	6.535714285714286	0
ENST00000281428.12:protein_coding:FLI1	2	36	6.535714285714286	0
ENST00000617860.4:retained_intron:GGNBP2	1	26	6.5	0
ENST00000367718.5:protein_coding:TNFSF4	1	13	6.5	0
ENST00000393276.7:protein_coding:DENND2C	1	26	6.5	0
ENST00000381465.2:protein_coding:TRIB2	1	13	6.5	0
ENST00000447246.1:protein_coding:LRPPRC	1	26	6.5	0
ENST00000618837.4:retained_intron:GGNBP2	1	26	6.5	0
ENST00000264711.6:protein_coding:DNAJC27	1	13	6.5	0
ENST00000155926.8:protein_coding:TRIB2	1	13	6.5	0
ENST00000404338.7:protein_coding:ARHGAP35	1	13	6.5	0
ENST00000495031.5:processed_transcript:DENND2C	1	26	6.5	0
ENST00000619573.1:retained_intron:GGNBP2	1	26	6.5	0
ENST00000439525.1:lincRNA:LINC00280	1	13	6.5	0
ENST00000534855.5:protein_coding:DNAJC27	1	13	6.5	0
ENST00000370598.5:protein_coding:ADGRB3	1	13	6.5	0
ENST00000409946.5:protein_coding:LRPPRC	1	26	6.5	0
ENST00000260665.11:protein_coding:LRPPRC	1	26	6.5	0
ENST00000281834.3:protein_coding:TNFSF4	1	13	6.5	0
ENST00000449963.1:lincRNA:AC010891.1	1	13	6.5	0
ENST00000393277.2:protein_coding:DENND2C	1	26	6.5	0
ENST00000614079.1:protein_coding:ARHGAP35	1	13	6.5	0
ENST00000393274.5:protein_coding:DENND2C	1	26	6.5	0
ENST00000546190.5:protein_coding:ADGRB3	1	13	6.5	0
ENST00000613102.4:protein_coding:GGNBP2	1	26	6.5	0
ENST00000409659.5:protein_coding:LRPPRC	1	26	6.5	0
ENST00000518721.5:protein_coding:ASAP1	1	32	6.4	0
ENST00000521075.5:nonsense_mediated_decay:ASAP1	1	32	6.4	0
ENST00000465222.1:retained_intron:EIF4A2	1	32	6.4	0
ENST00000459163.1:snoRNA:SNORD2	1	32	6.4	0
ENST00000524124.5:protein_coding:ASAP1	1	32	6.4	0
ENST00000524367.5:processed_transcript:ASAP1	1	32	6.4	0
ENST00000357668.2:protein_coding:ASAP1	1	32	6.4	0
ENST00000486805.5:retained_intron:EIF4A2	1	32	6.4	0
ENST00000491473.5:retained_intron:EIF4A2	1	32	6.4	0
ENST00000262493.11:protein_coding:GNAO1	2	19	6.333333333333334	0
ENST00000569295.6:protein_coding:GNAO1	2	19	6.333333333333334	0
ENST00000638705.1:protein_coding:GNAO1	2	19	6.333333333333334	0
ENST00000357887.7:protein_coding:SLC8A3	2	25	6.25	0
ENST00000361547.6:protein_coding:SELENON	1	25	6.25	0
ENST00000630065.2:protein_coding:SELENON	1	25	6.25	0
ENST00000354177.8:protein_coding:SELENON	1	25	6.25	0
ENST00000381269.6:protein_coding:SLC8A3	2	25	6.25	0
ENST00000374315.1:protein_coding:SELENON	1	25	6.25	0
ENST00000494208.5:nonsense_mediated_decay:SLC8A3	2	25	6.25	0
ENST00000356921.6:protein_coding:SLC8A3	2	25	6.25	0
ENST00000368956.6:protein_coding:DMBT1	2	43	6.142857142857142	0
ENST00000330163.8:protein_coding:DMBT1	2	43	6.142857142857142	0
ENST00000350028.4:protein_coding:SAMM50	1	24	6.0	0
ENST00000369485.8:protein_coding:RNGTT	1	24	6.0	0
ENST00000627296.1:retained_intron:RNGTT	1	24	6.0	0
ENST00000569446.2:protein_coding:SCRT1	1	6	6.0	6
ENST00000449105.7:protein_coding:HNRNPLL	1	24	6.0	0
ENST00000565324.5:protein_coding:SMG1	1	18	6.0	0
ENST00000369295.3:protein_coding:ADRB1	4	6	6.0	6
ENST00000391017.1:misc_RNA:RF00019	1	6	6.0	6
ENST00000378915.7:protein_coding:HNRNPLL	1	24	6.0	0
ENST00000342683.5:protein_coding:C15orf61	1	6	6.0	6
ENST00000494795.1:retained_intron:SAMM50	1	24	6.0	0
ENST00000409328.5:protein_coding:HNRNPLL	1	24	6.0	0
ENST00000474323.5:retained_intron:SAMM50	1	24	6.0	0
ENST00000538899.2:protein_coding:RNGTT	1	24	6.0	0
ENST00000380950.6:protein_coding:CEP152	2	18	6.0	0
ENST00000325747.9:protein_coding:CEP152	2	18	6.0	0
ENST00000531613.1:protein_coding:PCDHA8	9	12	6.0	0
ENST00000608859.5:protein_coding:HNRNPLL	1	24	6.0	0
ENST00000563448.1:retained_intron:SMG1	1	18	6.0	0
ENST00000378123.4:protein_coding:PCDHA8	9	12	6.0	0
ENST00000409806.7:protein_coding:ZC3H12D	2	6	6.0	6
ENST00000621707.1:lincRNA:AJ011932.1	4	6	6.0	6
ENST00000493621.1:processed_transcript:SAMM50	1	24	6.0	0
ENST00000235345.5:protein_coding:SLC35D1	1	6	6.0	6
ENST00000446231.6:protein_coding:SMG1	1	18	6.0	0
ENST00000399334.7:protein_coding:CEP152	2	18	6.0	0
ENST00000369475.7:protein_coding:RNGTT	1	24	6.0	0
ENST00000282486.10:protein_coding:MBNL1	4	71	5.916666666666666	0
ENST00000498502.5:protein_coding:MBNL1	4	71	5.916666666666666	0
ENST00000324210.9:protein_coding:MBNL1	4	71	5.916666666666666	0
ENST00000463374.5:protein_coding:MBNL1	4	71	5.916666666666666	0
ENST00000485910.5:protein_coding:MBNL1	4	71	5.916666666666666	0
ENST00000493459.5:protein_coding:MBNL1	4	71	5.916666666666666	0
ENST00000282488.11:protein_coding:MBNL1	4	71	5.916666666666666	0
ENST00000357472.7:protein_coding:MBNL1	4	71	5.916666666666666	0
ENST00000324196.9:protein_coding:MBNL1	4	71	5.916666666666666	0
ENST00000497971.1:retained_intron:MBNL1	4	71	5.916666666666666	0
ENST00000545754.5:protein_coding:MBNL1	4	71	5.916666666666666	0
ENST00000355460.6:protein_coding:MBNL1	4	71	5.916666666666666	0
ENST00000364473.1:misc_RNA:RF00019	7	9	5.833333333333333	5
ENST00000416267.1:processed_pseudogene:AL590139.1	3	52	5.777777777777778	0
ENST00000440551.1:processed_pseudogene:H3F3BP1	3	52	5.777777777777778	0
ENST00000366815.7:protein_coding:H3F3A	3	52	5.777777777777778	0
ENST00000366813.1:protein_coding:H3F3A	3	52	5.777777777777778	0
ENST00000366814.3:protein_coding:H3F3A	3	52	5.777777777777778	0
ENST00000369387.4:processed_pseudogene:H3F3AP4	3	52	5.777777777777778	0
ENST00000366816.5:protein_coding:H3F3A	3	52	5.777777777777778	0
ENST00000321285.4:processed_pseudogene:AC023886.2	3	52	5.777777777777778	0
ENST00000230495.2:processed_pseudogene:H3F3AP6	3	52	5.777777777777778	0
ENST00000469617.3:misc_RNA:RN7SL795P	8	103	5.754948869499953	0
ENST00000582522.2:misc_RNA:RN7SL300P	8	103	5.754948869499953	0
ENST00000556184.5:retained_intron:SRSF5	1	23	5.75	0
ENST00000558525.5:nonsense_mediated_decay:IREB2	1	23	5.75	0
ENST00000477659.1:processed_transcript:BCL11A	2	46	5.75	0
ENST00000335712.11:protein_coding:BCL11A	2	46	5.75	0
ENST00000537465.5:protein_coding:PMFBP1	1	23	5.75	0
ENST00000555547.5:nonsense_mediated_decay:SRSF5	1	23	5.75	0
ENST00000379073.9:nonsense_mediated_decay:PMFBP1	1	23	5.75	0
ENST00000631857.1:nonsense_mediated_decay:BCL11A	2	46	5.75	0
ENST00000355636.10:protein_coding:PMFBP1	1	23	5.75	0
ENST00000237353.14:protein_coding:PMFBP1	1	23	5.75	0
ENST00000358510.6:protein_coding:BCL11A	2	46	5.75	0
ENST00000560440.5:protein_coding:IREB2	1	23	5.75	0
ENST00000554021.1:protein_coding:SRSF5	1	23	5.75	0
ENST00000258886.12:protein_coding:IREB2	1	23	5.75	0
ENST00000558570.5:nonsense_mediated_decay:IREB2	1	23	5.75	0
ENST00000356842.9:protein_coding:BCL11A	2	46	5.75	0
ENST00000642384.1:protein_coding:BCL11A	2	46	5.75	0
ENST00000308478.9:protein_coding:LRRN3	1	17	5.666666666666667	0
ENST00000538274.5:protein_coding:KIAA0513	1	17	5.666666666666667	0
ENST00000451085.5:protein_coding:LRRN3	1	17	5.666666666666667	0
ENST00000261332.10:protein_coding:ZNF24	1	17	5.666666666666667	0
ENST00000589881.5:protein_coding:ZNF24	1	17	5.666666666666667	0
ENST00000399061.3:protein_coding:ZNF24	1	17	5.666666666666667	0
ENST00000566428.5:protein_coding:KIAA0513	1	17	5.666666666666667	0
ENST00000258180.7:protein_coding:KIAA0513	1	17	5.666666666666667	0
ENST00000422987.3:protein_coding:LRRN3	1	17	5.666666666666667	0
ENST00000597643.5:nonsense_mediated_decay:ANO8	1	45	5.625	0
ENST00000159087.6:protein_coding:ANO8	1	45	5.625	0
ENST00000491163.1:protein_coding:C7orf50	1	28	5.6	0
ENST00000357429.10:protein_coding:C7orf50	1	28	5.6	0
ENST00000397098.7:protein_coding:C7orf50	1	28	5.6	0
ENST00000488073.1:processed_transcript:C7orf50	1	28	5.6	0
ENST00000397100.6:protein_coding:C7orf50	1	28	5.6	0
ENST00000615615.4:protein_coding:ZNF618	3	22	5.5	0
ENST00000378460.6:protein_coding:NUP160	1	22	5.5	0
ENST00000526569.1:retained_intron:NUP160	1	22	5.5	0
ENST00000530326.5:protein_coding:NUP160	1	22	5.5	0
ENST00000373192.4:protein_coding:UNC5B	1	11	5.5	0
ENST00000374126.9:protein_coding:ZNF618	3	22	5.5	0
ENST00000335350.10:protein_coding:UNC5B	1	11	5.5	0
ENST00000470105.1:processed_transcript:ZNF618	3	22	5.5	0
ENST00000516887.1:rRNA_pseudogene:RNA5SP34	1	11	5.5	0
ENST00000528071.5:protein_coding:NUP160	1	22	5.5	0
ENST00000556645.5:protein_coding:WARS	1	11	5.5	0
ENST00000553934.1:protein_coding:WARS	1	11	5.5	0
ENST00000364455.1:rRNA_pseudogene:RNA5SP142	1	11	5.5	0
ENST00000288466.11:protein_coding:ZNF618	3	22	5.5	0
ENST00000362697.1:misc_RNA:RF00019	4	152	5.485238959467635	0
ENST00000362918.1:misc_RNA:RNY3P2	4	152	5.485238959467635	0
ENST00000411366.1:misc_RNA:RNY3P8	4	152	5.485238959467635	0
ENST00000362862.1:misc_RNA:RF00019	4	152	5.485238959467635	0
ENST00000363248.1:misc_RNA:RF00019	4	152	5.485238959467635	0
ENST00000550171.5:nonsense_mediated_decay:COPZ1	2	27	5.4	0
ENST00000415954.6:protein_coding:MTO1	2	27	5.4	0
ENST00000262061.6:protein_coding:COPZ1	2	27	5.4	0
ENST00000370305.5:protein_coding:MTO1	2	27	5.4	0
ENST00000498286.5:protein_coding:MTO1	2	27	5.4	0
ENST00000521032.5:nonsense_mediated_decay:MTO1	2	27	5.4	0
ENST00000455864.6:protein_coding:COPZ1	2	27	5.4	0
ENST00000549043.5:protein_coding:COPZ1	2	27	5.4	0
ENST00000549116.5:protein_coding:COPZ1	2	27	5.4	0
ENST00000442897.6:nonsense_mediated_decay:MTO1	2	27	5.4	0
ENST00000559607.1:nonsense_mediated_decay:ZNF592	1	16	5.333333333333333	0
ENST00000546834.5:protein_coding:LRP10	1	16	5.333333333333333	0
ENST00000359591.8:protein_coding:LRP10	1	16	5.333333333333333	0
ENST00000588691.1:non_stop_decay:UBALD1	1	32	5.333333333333333	0
ENST00000591401.5:protein_coding:UBALD1	1	32	5.333333333333333	0
ENST00000283474.11:protein_coding:UBALD1	1	32	5.333333333333333	0
ENST00000384198.1:misc_RNA:RF00019	3	16	5.333333333333333	0
ENST00000560079.6:protein_coding:ZNF592	1	16	5.333333333333333	0
ENST00000551466.1:protein_coding:LRP10	1	16	5.333333333333333	0
ENST00000590891.1:protein_coding:UBALD1	1	32	5.333333333333333	0
ENST00000590965.1:protein_coding:UBALD1	1	32	5.333333333333333	0
ENST00000591897.5:protein_coding:UBALD1	1	32	5.333333333333333	0
ENST00000299927.4:protein_coding:ZNF592	1	16	5.333333333333333	0
ENST00000336079.7:protein_coding:DDX3Y	1	21	5.25	0
ENST00000463199.1:processed_transcript:DDX3Y	1	21	5.25	0
ENST00000360160.8:protein_coding:DDX3Y	1	21	5.25	0
ENST00000418231.2:processed_pseudogene:DDX3P1	1	21	5.25	0
ENST00000365498.1:misc_RNA:RF00019	3	145	5.2438596491228076	0
ENST00000590996.5:protein_coding:NBR1	1	26	5.2	0
ENST00000542611.5:protein_coding:NBR1	1	26	5.2	0
ENST00000341165.10:protein_coding:NBR1	1	26	5.2	0
ENST00000589872.1:protein_coding:NBR1	1	26	5.2	0
ENST00000483560.1:processed_transcript:SNX12	1	31	5.166666666666667	0
ENST00000622277.4:protein_coding:SNX12	1	31	5.166666666666667	0
ENST00000465030.1:processed_transcript:SNX12	1	31	5.166666666666667	0
ENST00000374274.7:protein_coding:SNX12	1	31	5.166666666666667	0
ENST00000276105.3:protein_coding:SNX12	1	31	5.166666666666667	0
ENST00000622259.4:protein_coding:SNX12	1	31	5.166666666666667	0
ENST00000488281.1:processed_pseudogene:RPL13AP2	5	21	5.133333333333333	4
ENST00000398897.5:protein_coding:ERG	3	44	5.05	0
ENST00000442448.5:protein_coding:ERG	3	44	5.05	0
ENST00000638437.1:lincRNA:FTX	3	25	5.05	0
ENST00000398905.5:protein_coding:ERG	3	44	5.05	0
ENST00000417133.6:protein_coding:ERG	3	44	5.05	0
ENST00000398911.5:protein_coding:ERG	3	44	5.05	0
ENST00000288319.11:protein_coding:ERG	3	44	5.05	0
ENST00000398907.5:protein_coding:ERG	3	44	5.05	0
ENST00000638681.1:lincRNA:FTX	3	25	5.05	0
ENST00000398910.5:protein_coding:ERG	3	44	5.05	0
ENST00000638232.1:lincRNA:FTX	3	25	5.05	0
ENST00000639539.1:lincRNA:FTX	3	25	5.05	0
ENST00000616081.4:protein_coding:EIF2B4	4	50	5.000000000000001	0
ENST00000405940.6:nonsense_mediated_decay:EIF2B4	4	50	5.000000000000001	0
ENST00000451130.6:protein_coding:EIF2B4	4	50	5.000000000000001	0
ENST00000347454.8:protein_coding:EIF2B4	4	50	5.000000000000001	0
ENST00000475582.5:retained_intron:EIF2B4	4	50	5.000000000000001	0
ENST00000622434.4:protein_coding:EIF2B4	4	50	5.000000000000001	0
ENST00000462749.1:retained_intron:EIF2B4	4	50	5.000000000000001	0
ENST00000418146.1:nonsense_mediated_decay:EIF2B4	4	50	5.000000000000001	0
ENST00000493344.6:protein_coding:EIF2B4	4	50	5.000000000000001	0
ENST00000445933.6:protein_coding:EIF2B4	4	50	5.000000000000001	0
ENST00000648100.1:nonsense_mediated_decay:AC008012.1	1	10	5.0	0
ENST00000360342.7:protein_coding:LZTS3	1	25	5.0	0
ENST00000383893.1:snoRNA:SNORD45C	1	25	5.0	0
ENST00000346618.7:protein_coding:E2F3	1	10	5.0	0
ENST00000496055.5:processed_transcript:RABGGTB	1	25	5.0	0
ENST00000645462.1:protein_coding:LZTS3	1	25	5.0	0
ENST00000461832.2:retained_intron:SNHG12	1	25	5.0	0
ENST00000337576.6:protein_coding:LZTS3	1	25	5.0	0
ENST00000436990.2:processed_transcript:BCR	1	15	5.0	0
ENST00000474814.1:retained_intron:SNHG12	1	25	5.0	0
ENST00000216268.5:protein_coding:ZBED4	1	5	5.0	5
ENST00000410718.1:snRNA:RNU2-70P	2	22	5.0	4
ENST00000497648.1:processed_transcript:RABGGTB	1	25	5.0	0
ENST00000478388.1:retained_intron:C4B	1	20	5.0	0
ENST00000471759.5:processed_transcript:RABGGTB	1	25	5.0	0
ENST00000359540.7:protein_coding:BCR	1	15	5.0	0
ENST00000623199.1:lincRNA:AP000542.2	1	5	5.0	5
ENST00000381588.8:protein_coding:RNF6	1	15	5.0	0
ENST00000324501.9:protein_coding:PSEN1	1	5	5.0	5
ENST00000461448.6:retained_intron:SNHG12	1	25	5.0	0
ENST00000613242.4:protein_coding:E2F3	1	10	5.0	0
ENST00000470977.6:retained_intron:SNHG12	1	25	5.0	0
ENST00000346166.7:protein_coding:RNF6	1	15	5.0	0
ENST00000261254.7:protein_coding:CCND2	1	10	5.0	0
ENST00000470116.2:nonsense_mediated_decay:PIGL	1	5	5.0	5
ENST00000366181.2:lincRNA:LINC01562	1	5	5.0	5
ENST00000431388.2:protein_coding:NDUFAF8	1	10	5.0	0
ENST00000491876.5:retained_intron:C4A	1	20	5.0	0
ENST00000416649.6:protein_coding:NCKIPSD	1	15	5.0	0
ENST00000329468.3:protein_coding:NPAP1	3	5	5.0	5
ENST00000360803.8:protein_coding:GTPBP4	1	5	5.0	5
ENST00000384581.1:snoRNA:SNORA61	1	25	5.0	0
ENST00000384512.1:snoRNA:SNORD45A	1	25	5.0	0
ENST00000381570.7:protein_coding:RNF6	1	15	5.0	0
ENST00000576002.1:protein_coding:NDUFAF8	1	10	5.0	0
ENST00000463249.5:retained_intron:C4B	1	20	5.0	0
ENST00000305877.12:protein_coding:BCR	1	15	5.0	0
ENST00000294129.6:protein_coding:NCKIPSD	1	15	5.0	0
ENST00000421102.6:transcribed_unprocessed_pseudogene:SPECC1P1	1	25	5.0	0
ENST00000413374.1:protein_coding:NCKIPSD	1	15	5.0	0
ENST00000367203.8:processed_transcript:SOX13	1	5	5.0	5
ENST00000471624.1:retained_intron:C4A	1	20	5.0	0
ENST00000329152.7:protein_coding:LZTS3	1	25	5.0	0
ENST00000406053.5:protein_coding:ASB3	2	15	4.916666666666667	0
ENST00000524463.5:protein_coding:CTSC	2	15	4.916666666666667	0
ENST00000453784.2:lincRNA:LINC01684	2	15	4.916666666666667	0
ENST00000363624.1:misc_RNA:RF00019	2	29	4.849462365591398	0
ENST00000409816.6:protein_coding:MYO7B	1	24	4.8	0
ENST00000491278.5:retained_intron:MYO7B	1	24	4.8	0
ENST00000496841.5:retained_intron:MYO7B	1	24	4.8	0
ENST00000468812.5:protein_coding:PPIA	2	24	4.8	0
ENST00000428314.5:protein_coding:MYO7B	1	24	4.8	0
ENST00000409090.1:protein_coding:MYO7B	1	24	4.8	0
ENST00000563518.5:retained_intron:LTK	1	19	4.75	0
ENST00000373132.3:protein_coding:STK40	1	19	4.75	0
ENST00000359297.6:protein_coding:STK40	1	19	4.75	0
ENST00000307533.10:nonsense_mediated_decay:AC093323.1	1	19	4.75	0
ENST00000263800.10:protein_coding:LTK	1	19	4.75	0
ENST00000453182.2:protein_coding:LTK	1	19	4.75	0
ENST00000444232.3:nonsense_mediated_decay:AC093323.1	1	19	4.75	0
ENST00000373129.7:protein_coding:STK40	1	19	4.75	0
ENST00000373130.7:protein_coding:STK40	1	19	4.75	0
ENST00000635031.1:protein_coding:AC093323.1	1	19	4.75	0
ENST00000355166.9:protein_coding:LTK	1	19	4.75	0
ENST00000645429.1:processed_transcript:AC093323.1	1	19	4.75	0
ENST00000455883.2:protein_coding:CSMD3	15	19	4.7	0
ENST00000343508.7:protein_coding:CSMD3	15	19	4.7	0
ENST00000339701.7:protein_coding:CSMD3	15	19	4.7	0
ENST00000297405.9:protein_coding:CSMD3	15	19	4.7	0
ENST00000488868.1:processed_transcript:DNAJC8	1	14	4.666666666666667	0
ENST00000489277.5:processed_transcript:DNAJC8	1	14	4.666666666666667	0
ENST00000487602.5:nonsense_mediated_decay:RBM28	1	14	4.666666666666667	0
ENST00000263697.5:protein_coding:DNAJC8	1	14	4.666666666666667	0
ENST00000223073.6:protein_coding:RBM28	1	14	4.666666666666667	0
ENST00000415472.6:protein_coding:RBM28	1	14	4.666666666666667	0
ENST00000250113.11:protein_coding:FXR2	2	14	4.666666666666666	0
ENST00000573957.1:retained_intron:FXR2	2	14	4.666666666666666	0
ENST00000574490.1:retained_intron:FXR2	2	14	4.666666666666666	0
ENST00000460537.3:misc_RNA:RN7SL151P	2	37	4.65079365079365	0
ENST00000380394.8:protein_coding:RPS6	2	26	4.583333333333334	0
ENST00000315377.4:protein_coding:RPS6	2	26	4.583333333333334	0
ENST00000380384.5:protein_coding:RPS6	2	26	4.583333333333334	0
ENST00000538254.1:protein_coding:RNF10	2	32	4.571428571428572	0
ENST00000413266.6:protein_coding:RNF10	2	32	4.571428571428572	0
ENST00000325954.8:protein_coding:RNF10	2	32	4.571428571428572	0
ENST00000545419.5:nonsense_mediated_decay:RNF10	2	32	4.571428571428572	0
ENST00000542701.1:processed_transcript:RNF10	2	32	4.571428571428572	0
ENST00000535470.5:processed_transcript:RNF10	2	32	4.571428571428572	0
ENST00000544805.1:retained_intron:RNF10	2	32	4.571428571428572	0
ENST00000535603.5:protein_coding:IFRD1	1	18	4.5	0
ENST00000290536.9:protein_coding:M1AP	1	18	4.5	0
ENST00000409585.5:protein_coding:M1AP	1	18	4.5	0
ENST00000580243.2:protein_coding:TSHZ1	1	18	4.5	0
ENST00000396251.1:protein_coding:XIRP1	2	9	4.5	0
ENST00000557963.1:protein_coding:ALDH1A3	3	15	4.5	1
ENST00000621379.4:protein_coding:IFRD1	1	18	4.5	0
ENST00000536235.5:protein_coding:M1AP	1	18	4.5	0
ENST00000384589.1:misc_RNA:RF00019	2	8	4.5	1
ENST00000489994.5:retained_intron:IFRD1	1	18	4.5	0
ENST00000560918.2:protein_coding:TSHZ1	1	18	4.5	0
ENST00000403825.7:protein_coding:IFRD1	1	18	4.5	0
ENST00000340369.3:protein_coding:XIRP1	2	9	4.5	0
ENST00000464686.5:processed_transcript:M1AP	1	18	4.5	0
ENST00000621813.4:protein_coding:TRA2A	2	27	4.5	0
ENST00000392502.8:protein_coding:TRA2A	2	27	4.5	0
ENST00000437568.6:processed_transcript:PMS2P3	2	9	4.5	0
ENST00000418756.5:processed_transcript:PMS2P3	2	9	4.5	0
ENST00000538367.5:protein_coding:TRA2A	2	27	4.5	0
ENST00000297071.8:protein_coding:TRA2A	2	27	4.5	0
ENST00000584217.1:retained_intron:TSHZ1	1	18	4.5	0
ENST00000299335.7:protein_coding:COX11	1	9	4.5	0
ENST00000322038.5:protein_coding:TSHZ1	1	18	4.5	0
ENST00000393704.3:protein_coding:MFAP3L	1	9	4.5	0
ENST00000576370.5:nonsense_mediated_decay:COX11	1	9	4.5	0
ENST00000381538.7:protein_coding:NFXL1	1	22	4.4	0
ENST00000502448.5:retained_intron:NFXL1	1	22	4.4	0
ENST00000464756.6:nonsense_mediated_decay:NFXL1	1	22	4.4	0
ENST00000507489.1:protein_coding:NFXL1	1	22	4.4	0
ENST00000329043.7:protein_coding:NFXL1	1	22	4.4	0
ENST00000503087.1:protein_coding:TGFBI	1	26	4.333333333333333	0
ENST00000484216.1:protein_coding:HBA2	3	23	4.333333333333333	0
ENST00000508076.5:protein_coding:TGFBI	1	26	4.333333333333333	0
ENST00000442011.6:protein_coding:TGFBI	1	26	4.333333333333333	0
ENST00000364916.1:misc_RNA:RF00019	1	13	4.333333333333333	0
ENST00000507018.5:nonsense_mediated_decay:TGFBI	1	26	4.333333333333333	0
ENST00000506699.5:retained_intron:TGFBI	1	26	4.333333333333333	0
ENST00000390311.3:IG_V_gene:IGLV3-16	1	13	4.333333333333333	0
ENST00000390304.2:IG_V_gene:IGLV3-27	1	13	4.333333333333333	0
ENST00000390305.2:IG_V_gene:IGLV3-25	1	13	4.333333333333333	0
ENST00000487791.1:retained_intron:HBA1	3	23	4.333333333333333	0
ENST00000504411.1:retained_intron:TGFBI	1	26	4.333333333333333	0
ENST00000516177.1:misc_RNA:RF00019	1	13	4.333333333333333	0
ENST00000394934.4:protein_coding:PSAP	1	17	4.25	0
ENST00000467278.5:retained_intron:ACAP3	3	17	4.25	0
ENST00000354700.9:protein_coding:ACAP3	3	17	4.25	0
ENST00000633965.1:protein_coding:PSAP	1	17	4.25	0
ENST00000493143.1:retained_intron:PSAP	1	17	4.25	0
ENST00000411288.1:misc_RNA:RF00019	4	5	4.25	4
ENST00000492936.5:retained_intron:ACAP3	3	17	4.25	0
ENST00000394936.7:protein_coding:PSAP	1	17	4.25	0
ENST00000353662.4:protein_coding:ACAP3	3	17	4.25	0
ENST00000522246.5:nonsense_mediated_decay:CD74	4	21	4.2	0
ENST00000353334.10:protein_coding:CD74	4	21	4.2	0
ENST00000640258.1:protein_coding:LRRC8B	2	21	4.2	0
ENST00000518797.5:protein_coding:CD74	4	21	4.2	0
ENST00000455305.1:processed_pseudogene:AL139805.1	2	21	4.2	0
ENST00000009530.11:protein_coding:CD74	4	21	4.2	0
ENST00000639264.1:protein_coding:LRRC8B	2	21	4.2	0
ENST00000330947.6:protein_coding:LRRC8B	2	21	4.2	0
ENST00000517752.5:retained_intron:CD74	4	21	4.2	0
ENST00000439853.5:protein_coding:LRRC8B	2	21	4.2	0
ENST00000266066.3:protein_coding:SFRP5	2	7	4.12	4
ENST00000377791.3:protein_coding:HIST1H2AC	2	26	4.116666666666667	0
ENST00000314088.6:nonsense_mediated_decay:HIST1H2AC	2	26	4.116666666666667	0
ENST00000341023.1:protein_coding:HIST1H2AD	2	26	4.116666666666667	0
ENST00000602637.1:protein_coding:HIST1H2AC	2	26	4.116666666666667	0
ENST00000485467.3:misc_RNA:RN7SL634P	5	74	4.1081871345029235	0
ENST00000363294.1:misc_RNA:RF00019	12	13	4.0888888888888895	2
ENST00000357578.7:protein_coding:ALDH5A1	1	20	4.0	0
ENST00000554752.6:protein_coding:MAP3K9	1	12	4.0	0
ENST00000479041.5:processed_transcript:AOX3P-AOX2P	1	8	4.0	0
ENST00000227880.7:protein_coding:SLC15A3	1	4	4.0	4
ENST00000639914.1:protein_coding:PIK3C3	1	24	4.0	0
ENST00000586545.5:protein_coding:PIK3C3	1	24	4.0	0
ENST00000484406.1:processed_transcript:AOX3P	1	8	4.0	0
ENST00000336812.4:protein_coding:DHX15	1	4	4.0	4
ENST00000332587.8:lincRNA:LINC00158	1	12	4.0	0
ENST00000589550.1:retained_intron:PIK3C3	1	24	4.0	0
ENST00000451287.6:protein_coding:PPM1N	1	12	4.0	0
ENST00000585528.5:protein_coding:PIK3C3	1	24	4.0	0
ENST00000381250.8:protein_coding:MAP3K9	1	12	4.0	0
ENST00000479394.1:retained_intron:ALDH5A1	1	20	4.0	0
ENST00000506156.1:protein_coding:FAM117A	3	8	4.0	0
ENST00000506884.1:lincRNA:PART1	3	4	4.0	4
ENST00000591011.1:nonsense_mediated_decay:PIK3C3	1	24	4.0	0
ENST00000491546.5:protein_coding:ALDH5A1	1	20	4.0	0
ENST00000503141.1:nonsense_mediated_decay:TRIML2	1	16	4.0	0
ENST00000555993.6:protein_coding:MAP3K9	1	12	4.0	0
ENST00000326754.7:protein_coding:TRIML2	1	16	4.0	0
ENST00000334304.9:protein_coding:ADGRA3	1	12	4.0	0
ENST00000505390.1:processed_pseudogene:YWHAEP4	1	4	4.0	4
ENST00000512729.5:protein_coding:TRIML2	1	16	4.0	0
ENST00000441013.5:lincRNA:LINC00158	1	12	4.0	0
ENST00000296029.3:protein_coding:PF4	1	4	4.0	4
ENST00000492697.1:retained_intron:ALDH5A1	1	20	4.0	0
ENST00000503475.5:nonsense_mediated_decay:TRIML2	1	16	4.0	0
ENST00000509479.6:protein_coding:MAML3	1	12	4.0	0
ENST00000348925.2:protein_coding:ALDH5A1	1	20	4.0	0
ENST00000240364.6:protein_coding:FAM117A	3	8	4.0	0
ENST00000563686.5:retained_intron:TCF4	3	4	4.0	4
ENST00000262039.8:protein_coding:PIK3C3	1	24	4.0	0
ENST00000439840.1:lincRNA:LINC00158	1	12	4.0	0
ENST00000383994.1:misc_RNA:RF00019	3	128	3.9000867553499132	0
ENST00000384419.1:misc_RNA:RF00019	3	128	3.9000867553499132	0
ENST00000364407.1:misc_RNA:RF00019	3	128	3.9000867553499132	0
ENST00000365462.1:misc_RNA:RF00019	3	128	3.9000867553499132	0
ENST00000384373.1:misc_RNA:RF00019	3	128	3.9000867553499132	0
ENST00000363894.1:misc_RNA:RF00019	2	104	3.8771929824561404	0
ENST00000516043.1:misc_RNA:RF00019	2	104	3.8771929824561404	0
ENST00000363872.1:misc_RNA:RF00019	2	104	3.8771929824561404	0
ENST00000431066.5:nonsense_mediated_decay:SRSF7	1	27	3.857142857142857	0
ENST00000425941.6:nonsense_mediated_decay:SRSF7	1	27	3.857142857142857	0
ENST00000443213.5:nonsense_mediated_decay:SRSF7	1	27	3.857142857142857	0
ENST00000446327.6:protein_coding:SRSF7	1	27	3.857142857142857	0
ENST00000409276.5:protein_coding:SRSF7	1	27	3.857142857142857	0
ENST00000313117.10:protein_coding:SRSF7	1	27	3.857142857142857	0
ENST00000425778.5:nonsense_mediated_decay:SRSF7	1	27	3.857142857142857	0
ENST00000380381.3:protein_coding:RPS6	1	23	3.8333333333333335	0
ENST00000397390.3:processed_pseudogene:AL161909.1	1	23	3.8333333333333335	0
ENST00000624945.1:antisense:AC003681.1	1	23	3.8333333333333335	0
ENST00000586616.5:retained_intron:PCSK4	1	23	3.8333333333333335	0
ENST00000591201.5:nonsense_mediated_decay:PCSK4	1	23	3.8333333333333335	0
ENST00000300954.9:protein_coding:PCSK4	1	23	3.8333333333333335	0
ENST00000457383.1:sense_intronic:AL359095.1	1	23	3.8333333333333335	0
ENST00000464655.1:unprocessed_pseudogene:RPS6P20	1	23	3.8333333333333335	0
ENST00000441747.6:retained_intron:PCSK4	1	23	3.8333333333333335	0
ENST00000515645.1:protein_coding:MYOT	2	23	3.833333333333333	0
ENST00000503748.1:retained_intron:MYOT	2	23	3.833333333333333	0
ENST00000421631.6:protein_coding:MYOT	2	23	3.833333333333333	0
ENST00000511254.1:retained_intron:MYOT	2	23	3.833333333333333	0
ENST00000239926.8:protein_coding:MYOT	2	23	3.833333333333333	0
ENST00000509812.5:processed_transcript:MYOT	2	23	3.833333333333333	0
ENST00000371717.7:protein_coding:PMPCA	1	19	3.8	0
ENST00000316409.2:protein_coding:FAM89B	1	19	3.8	0
ENST00000530349.1:protein_coding:FAM89B	1	19	3.8	0
ENST00000444897.2:protein_coding:PMPCA	1	19	3.8	0
ENST00000399219.7:protein_coding:PMPCA	1	19	3.8	0
ENST00000398052.8:protein_coding:GRK4	1	19	3.8	0
ENST00000462616.1:retained_intron:PMPCA	1	19	3.8	0
ENST00000398051.8:protein_coding:GRK4	1	19	3.8	0
ENST00000508114.1:processed_pseudogene:PMPCAP1	1	19	3.8	0
ENST00000503518.2:protein_coding:GRK4	1	19	3.8	0
ENST00000527920.5:protein_coding:SSSCA1	1	19	3.8	0
ENST00000533115.5:protein_coding:SSSCA1	1	19	3.8	0
ENST00000345167.10:protein_coding:GRK4	1	19	3.8	0
ENST00000449319.2:protein_coding:FAM89B	1	19	3.8	0
ENST00000504933.1:protein_coding:GRK4	1	19	3.8	0
ENST00000622576.1:nonsense_mediated_decay:CYFIP1	1	15	3.75	0
ENST00000617928.4:protein_coding:CYFIP1	1	15	3.75	0
ENST00000612288.1:protein_coding:CYFIP1	1	15	3.75	0
ENST00000610365.4:protein_coding:CYFIP1	1	15	3.75	0
ENST00000334414.10:protein_coding:PTPRB	1	26	3.7142857142857144	0
ENST00000358161.9:protein_coding:SPTAN1	1	26	3.7142857142857144	0
ENST00000548122.2:protein_coding:PTPRB	1	26	3.7142857142857144	0
ENST00000372739.5:protein_coding:SPTAN1	1	26	3.7142857142857144	0
ENST00000629089.1:retained_intron:SPTAN1	1	26	3.7142857142857144	0
ENST00000372731.8:protein_coding:SPTAN1	1	26	3.7142857142857144	0
ENST00000551525.5:protein_coding:PTPRB	1	26	3.7142857142857144	0
ENST00000550857.5:protein_coding:PTPRB	1	26	3.7142857142857144	0
ENST00000538708.5:protein_coding:PTPRB	1	26	3.7142857142857144	0
ENST00000630866.1:protein_coding:SPTAN1	1	26	3.7142857142857144	0
ENST00000261266.9:protein_coding:PTPRB	1	26	3.7142857142857144	0
ENST00000630804.2:protein_coding:SPTAN1	1	26	3.7142857142857144	0
ENST00000628614.1:retained_intron:SPTAN1	1	26	3.7142857142857144	0
ENST00000550358.5:protein_coding:PTPRB	1	26	3.7142857142857144	0
ENST00000434982.2:protein_coding:ANKRD55	2	11	3.666666666666667	0
ENST00000341048.8:protein_coding:ANKRD55	2	11	3.666666666666667	0
ENST00000504958.6:protein_coding:ANKRD55	2	11	3.666666666666667	0
ENST00000370077.1:protein_coding:GMEB2	1	11	3.6666666666666665	0
ENST00000544474.5:protein_coding:PDZD4	1	11	3.6666666666666665	0
ENST00000459831.1:processed_transcript:GBP1	1	33	3.6666666666666665	0
ENST00000235878.5:nonsense_mediated_decay:GBP3	1	33	3.6666666666666665	0
ENST00000370481.8:protein_coding:GBP3	1	33	3.6666666666666665	0
ENST00000393758.6:protein_coding:PDZD4	1	11	3.6666666666666665	0
ENST00000394662.2:transcribed_unprocessed_pseudogene:GBP1P1	1	33	3.6666666666666665	0
ENST00000489444.6:nonsense_mediated_decay:GBP3	1	33	3.6666666666666665	0
ENST00000493594.6:nonsense_mediated_decay:GBP3	1	33	3.6666666666666665	0
ENST00000509756.1:protein_coding:GNPDA2	1	11	3.6666666666666665	0
ENST00000564665.1:protein_coding:GBP3	1	33	3.6666666666666665	0
ENST00000370473.4:protein_coding:GBP1	1	33	3.6666666666666665	0
ENST00000370069.5:protein_coding:GMEB2	1	11	3.6666666666666665	0
ENST00000295448.7:protein_coding:GNPDA2	1	11	3.6666666666666665	0
ENST00000507534.5:protein_coding:GNPDA2	1	11	3.6666666666666665	0
ENST00000266068.5:protein_coding:GMEB2	1	11	3.6666666666666665	0
ENST00000370482.6:retained_intron:GBP3	1	33	3.6666666666666665	0
ENST00000164640.8:protein_coding:PDZD4	1	11	3.6666666666666665	0
ENST00000637159.1:protein_coding:MBD5	1	29	3.625	0
ENST00000642680.1:protein_coding:MBD5	1	29	3.625	0
ENST00000638043.2:protein_coding:MBD5	1	29	3.625	0
ENST00000496158.5:processed_transcript:MBD5	1	29	3.625	0
ENST00000478804.3:processed_transcript:MBD5	1	29	3.625	0
ENST00000627651.2:protein_coding:MBD5	1	29	3.625	0
ENST00000407073.5:protein_coding:MBD5	1	29	3.625	0
ENST00000488372.5:processed_transcript:MBD5	1	29	3.625	0
ENST00000467543.6:nonsense_mediated_decay:KEL	1	18	3.6	0
ENST00000355265.6:protein_coding:KEL	1	18	3.6	0
ENST00000476829.5:protein_coding:KEL	1	18	3.6	0
ENST00000460479.2:protein_coding:KEL	1	18	3.6	0
ENST00000479768.6:processed_transcript:KEL	1	18	3.6	0
ENST00000466953.6:retained_intron:CRYZL2P-SEC16B	1	25	3.5714285714285716	0
ENST00000327037.8:processed_transcript:SEC16B	1	25	3.5714285714285716	0
ENST00000528461.5:nonsense_mediated_decay:SEC16B	1	25	3.5714285714285716	0
ENST00000495165.5:processed_transcript:SEC16B	1	25	3.5714285714285716	0
ENST00000354921.7:processed_transcript:CRYZL2P-SEC16B	1	25	3.5714285714285716	0
ENST00000308284.10:protein_coding:SEC16B	1	25	3.5714285714285716	0
ENST00000464428.2:retained_intron:CRYZL2P-SEC16B	1	25	3.5714285714285716	0
ENST00000245503.9:protein_coding:MYH2	1	32	3.5555555555555554	0
ENST00000397183.6:protein_coding:MYH2	1	32	3.5555555555555554	0
ENST00000532183.6:protein_coding:MYH2	1	32	3.5555555555555554	0
ENST00000621918.1:protein_coding:MYH13	1	32	3.5555555555555554	0
ENST00000622564.4:protein_coding:MYH2	1	32	3.5555555555555554	0
ENST00000583535.5:protein_coding:MYH3	1	32	3.5555555555555554	0
ENST00000252172.8:protein_coding:MYH13	1	32	3.5555555555555554	0
ENST00000418404.8:protein_coding:MYH13	1	32	3.5555555555555554	0
ENST00000410274.1:misc_RNA:RF00019	2	8	3.5303030303030303	0
ENST00000617626.1:snRNA:RF00003	4	63	3.518207282913165	0
ENST00000384511.1:misc_RNA:RF00019	8	11	3.511455108359133	3
ENST00000613129.4:protein_coding:SURF4	1	21	3.5	0
ENST00000559930.5:protein_coding:MORF4L1	1	21	3.5	0
ENST00000557961.5:retained_intron:MORF4L1	1	21	3.5	0
ENST00000222402.7:protein_coding:UBE2D4	1	14	3.5	0
ENST00000371991.3:protein_coding:SURF4	1	21	3.5	0
ENST00000632685.1:protein_coding:DCUN1D1	2	7	3.5	0
ENST00000344227.6:protein_coding:CARD14	1	21	3.5	0
ENST00000261721.8:protein_coding:BTBD1	1	14	3.5	0
ENST00000618229.4:protein_coding:SURF4	1	21	3.5	0
ENST00000558746.5:protein_coding:MORF4L1	1	21	3.5	0
ENST00000415442.2:protein_coding:TROVE2	2	21	3.5	0
ENST00000371989.7:protein_coding:SURF4	1	21	3.5	0
ENST00000558893.5:retained_intron:MORF4L1	1	21	3.5	0
ENST00000329841.9:protein_coding:ALDH1A3	2	14	3.5	0
ENST00000575500.5:nonsense_mediated_decay:CARD14	1	21	3.5	0
ENST00000570421.5:protein_coding:CARD14	1	21	3.5	0
ENST00000506303.1:protein_coding:TROVE2	2	21	3.5	0
ENST00000426013.6:protein_coding:MORF4L1	1	21	3.5	0
ENST00000469214.2:retained_intron:TROVE2	2	21	3.5	0
ENST00000400968.6:protein_coding:TROVE2	2	21	3.5	0
ENST00000415626.1:antisense:C4B-AS1	1	14	3.5	0
ENST00000560555.1:processed_transcript:ALDH1A3	2	14	3.5	0
ENST00000545297.5:protein_coding:SURF4	1	21	3.5	0
ENST00000331268.9:protein_coding:MORF4L1	1	21	3.5	0
ENST00000458633.1:antisense:C4A-AS1	1	14	3.5	0
ENST00000648509.1:protein_coding:CARD14	1	21	3.5	0
ENST00000292782.8:protein_coding:DCUN1D1	2	7	3.5	0
ENST00000460715.2:processed_transcript:TROVE2	2	21	3.5	0
ENST00000573882.5:protein_coding:CARD14	1	21	3.5	0
ENST00000432079.5:protein_coding:TROVE2	2	21	3.5	0
ENST00000485435.6:protein_coding:SURF4	1	21	3.5	0
ENST00000558033.5:nonsense_mediated_decay:ALDH1A3	2	14	3.5	0
ENST00000488398.3:misc_RNA:RN7SL521P	2	21	3.4761904761904763	0
ENST00000613101.1:misc_RNA:RF00017	2	21	3.4761904761904763	0
ENST00000463999.3:misc_RNA:RN7SL515P	2	21	3.4761904761904763	0
ENST00000582888.8:protein_coding:OAZ1	2	27	3.375	0
ENST00000589739.3:retained_intron:OAZ1	2	27	3.375	0
ENST00000592727.3:retained_intron:OAZ1	2	27	3.375	0
ENST00000593012.1:retained_intron:OAZ1	2	27	3.375	0
ENST00000581150.6:retained_intron:OAZ1	2	27	3.375	0
ENST00000602676.6:protein_coding:OAZ1	2	27	3.375	0
ENST00000586054.2:retained_intron:OAZ1	2	27	3.375	0
ENST00000590943.6:nonsense_mediated_decay:OAZ1	2	27	3.375	0
ENST00000376020.6:protein_coding:SHROOM4	1	20	3.3333333333333335	0
ENST00000575014.5:protein_coding:CLUH	1	10	3.3333333333333335	0
ENST00000217182.5:protein_coding:EEF1A2	1	20	3.3333333333333335	0
ENST00000493219.2:processed_pseudogene:PBX2P1	1	10	3.3333333333333335	0
ENST00000495300.1:retained_intron:PBX2	1	10	3.3333333333333335	0
ENST00000645586.1:retained_intron:EEF1A2	1	20	3.3333333333333335	0
ENST00000328439.5:protein_coding:MYT1	1	20	3.3333333333333335	0
ENST00000254803.3:protein_coding:UTP3	1	20	3.3333333333333335	0
ENST00000375050.5:protein_coding:PBX2	1	10	3.3333333333333335	0
ENST00000536311.5:protein_coding:MYT1	1	20	3.3333333333333335	0
ENST00000298049.12:non_stop_decay:EEF1A2	1	20	3.3333333333333335	0
ENST00000435359.5:protein_coding:CLUH	1	10	3.3333333333333335	0
ENST00000460112.3:protein_coding:SHROOM4	1	20	3.3333333333333335	0
ENST00000642899.1:protein_coding:EEF1A2	1	20	3.3333333333333335	0
ENST00000289292.11:protein_coding:SHROOM4	1	20	3.3333333333333335	0
ENST00000646335.1:protein_coding:EEF1A2	1	20	3.3333333333333335	0
ENST00000570628.6:protein_coding:CLUH	1	10	3.3333333333333335	0
ENST00000645357.1:protein_coding:EEF1A2	1	20	3.3333333333333335	0
ENST00000469381.1:retained_intron:GSE1	2	20	3.333333333333333	0
ENST00000253458.11:protein_coding:GSE1	2	20	3.333333333333333	0
ENST00000405402.6:protein_coding:GSE1	2	20	3.333333333333333	0
ENST00000412692.5:protein_coding:GSE1	2	20	3.333333333333333	0
ENST00000393243.5:protein_coding:GSE1	2	20	3.333333333333333	0
ENST00000438180.1:protein_coding:GSE1	2	20	3.333333333333333	0
ENST00000409594.5:protein_coding:ZFAND2B	1	23	3.2857142857142856	0
ENST00000289528.9:protein_coding:ZFAND2B	1	23	3.2857142857142856	0
ENST00000344954.10:protein_coding:FLI1	1	23	3.2857142857142856	0
ENST00000409217.5:protein_coding:ZFAND2B	1	23	3.2857142857142856	0
ENST00000489197.1:retained_intron:ZFAND2B	1	23	3.2857142857142856	0
ENST00000468301.1:processed_transcript:ZFAND2B	1	23	3.2857142857142856	0
ENST00000448496.5:nonsense_mediated_decay:ZFAND2B	1	23	3.2857142857142856	0
ENST00000409319.5:protein_coding:ZFAND2B	1	23	3.2857142857142856	0
ENST00000608303.5:nonsense_mediated_decay:FLI1	1	23	3.2857142857142856	0
ENST00000409406.1:protein_coding:RBM4	4	41	3.253968253968254	0
ENST00000408993.6:protein_coding:RBM4	4	41	3.253968253968254	0
ENST00000310092.11:protein_coding:RBM4	4	41	3.253968253968254	0
ENST00000490569.5:retained_intron:EEF1A1	2	26	3.25	0
ENST00000316292.13:protein_coding:EEF1A1	2	26	3.25	0
ENST00000331523.6:protein_coding:EEF1A1	2	26	3.25	0
ENST00000615060.4:protein_coding:EEF1A1	2	26	3.25	0
ENST00000434005.1:processed_pseudogene:EEF1A1P6	2	26	3.25	0
ENST00000309268.10:protein_coding:EEF1A1	2	26	3.25	0
ENST00000610520.4:protein_coding:EEF1A1	2	26	3.25	0
ENST00000436459.2:processed_pseudogene:EEF1A1P5	2	26	3.25	0
ENST00000604841.5:protein_coding:TAF15	1	16	3.2	0
ENST00000603777.5:protein_coding:TAF15	1	16	3.2	0
ENST00000603967.1:protein_coding:TAF15	1	16	3.2	0
ENST00000605844.5:protein_coding:TAF15	1	16	3.2	0
ENST00000364596.1:misc_RNA:RF00019	3	4	3.2	3
ENST00000604694.1:protein_coding:TAF15	1	16	3.2	0
ENST00000474973.5:protein_coding:RPS18	4	29	3.1888888888888887	0
ENST00000490191.5:retained_intron:RPS18	4	29	3.1888888888888887	0
ENST00000474626.5:retained_intron:RPS18	4	29	3.1888888888888887	0
ENST00000496813.5:retained_intron:RPS18	4	29	3.1888888888888887	0
ENST00000476222.5:processed_transcript:RPS18	4	29	3.1888888888888887	0
ENST00000439602.6:protein_coding:RPS18	4	29	3.1888888888888887	0
ENST00000565438.1:protein_coding:RBMX	3	39	3.1857142857142855	0
ENST00000419968.6:protein_coding:RBMX	3	39	3.1857142857142855	0
ENST00000562646.5:protein_coding:RBMX	3	39	3.1857142857142855	0
ENST00000321792.5:protein_coding:RBMXL1	3	39	3.1857142857142855	0
ENST00000528645.1:processed_pseudogene:AP001646.2	3	39	3.1857142857142855	0
ENST00000320676.11:protein_coding:RBMX	3	39	3.1857142857142855	0
ENST00000399794.6:protein_coding:RBMXL1	3	39	3.1857142857142855	0
ENST00000568578.5:nonsense_mediated_decay:RBMX	3	39	3.1857142857142855	0
ENST00000464781.5:nonsense_mediated_decay:RBMX	3	39	3.1857142857142855	0
ENST00000618633.1:protein_coding:NXNL2	1	19	3.1666666666666665	0
ENST00000478686.1:processed_transcript:NXNL2	1	19	3.1666666666666665	0
ENST00000649870.1:processed_transcript:NXNL2	1	19	3.1666666666666665	0
ENST00000487646.2:processed_transcript:NXNL2	1	19	3.1666666666666665	0
ENST00000375855.3:protein_coding:NXNL2	1	19	3.1666666666666665	0
ENST00000375854.7:protein_coding:NXNL2	1	19	3.1666666666666665	0
ENST00000426253.5:protein_coding:NIF3L1	1	22	3.142857142857143	0
ENST00000520751.1:protein_coding:MYC	1	22	3.142857142857143	0
ENST00000409129.2:protein_coding:NIF3L1	1	22	3.142857142857143	0
ENST00000446836.5:protein_coding:CCDC12	1	22	3.142857142857143	0
ENST00000409357.5:protein_coding:NIF3L1	1	22	3.142857142857143	0
ENST00000377970.6:protein_coding:MYC	1	22	3.142857142857143	0
ENST00000416651.5:protein_coding:NIF3L1	1	22	3.142857142857143	0
ENST00000359683.8:protein_coding:NIF3L1	1	22	3.142857142857143	0
ENST00000409020.5:protein_coding:NIF3L1	1	22	3.142857142857143	0
ENST00000603885.5:retained_intron:CCDC12	1	22	3.142857142857143	0
ENST00000605358.5:processed_transcript:CCDC12	1	22	3.142857142857143	0
ENST00000524013.1:protein_coding:MYC	1	22	3.142857142857143	0
ENST00000409588.1:protein_coding:NIF3L1	1	22	3.142857142857143	0
ENST00000604367.1:retained_intron:CCDC12	1	22	3.142857142857143	0
ENST00000517291.1:protein_coding:MYC	1	22	3.142857142857143	0
ENST00000621592.5:protein_coding:MYC	1	22	3.142857142857143	0
ENST00000292314.6:protein_coding:CCDC12	1	22	3.142857142857143	0
ENST00000613283.2:protein_coding:MYC	1	22	3.142857142857143	0
ENST00000425441.5:protein_coding:CCDC12	1	22	3.142857142857143	0
ENST00000259523.10:protein_coding:MYC	1	22	3.142857142857143	0
ENST00000488069.5:retained_intron:CCDC12	1	22	3.142857142857143	0
ENST00000530235.1:protein_coding:RBM4	3	40	3.111111111111111	0
ENST00000528039.5:processed_transcript:RBM4	3	40	3.111111111111111	0
ENST00000398692.8:protein_coding:RBM4	3	40	3.111111111111111	0
ENST00000638617.1:protein_coding:AC004922.1	3	34	3.0999999999999996	0
ENST00000441989.6:nonsense_mediated_decay:AC004922.1	3	34	3.0999999999999996	0
ENST00000365063.1:misc_RNA:RF00019	2	124	3.0921409214092144	0
ENST00000384541.1:misc_RNA:RF00019	2	124	3.0921409214092144	0
ENST00000384562.1:misc_RNA:RF00019	3	4	3.0303030303030303	3
ENST00000587323.5:protein_coding:CIRBP	6	61	3.0036506368028104	0
ENST00000320936.9:protein_coding:CIRBP	6	61	3.0036506368028104	0
ENST00000593048.5:nonsense_mediated_decay:CIRBP	6	61	3.0036506368028104	0
ENST00000587896.5:protein_coding:CIRBP	6	61	3.0036506368028104	0
ENST00000587169.5:nonsense_mediated_decay:CIRBP	6	61	3.0036506368028104	0
ENST00000590704.5:retained_intron:CIRBP	6	61	3.0036506368028104	0
ENST00000593128.5:retained_intron:CIRBP	6	61	3.0036506368028104	0
ENST00000590347.5:nonsense_mediated_decay:CIRBP	6	61	3.0036506368028104	0
ENST00000593093.5:retained_intron:CIRBP	6	61	3.0036506368028104	0
ENST00000591097.5:nonsense_mediated_decay:CIRBP	6	61	3.0036506368028104	0
ENST00000589710.5:protein_coding:CIRBP	6	61	3.0036506368028104	0
ENST00000585630.5:protein_coding:CIRBP	6	61	3.0036506368028104	0
ENST00000413636.6:protein_coding:CIRBP	6	61	3.0036506368028104	0
ENST00000602628.1:protein_coding:GNAL	3	3	3.0	3
ENST00000557154.5:protein_coding:SRSF5	1	21	3.0	0
ENST00000478402.5:retained_intron:PYCR2	1	3	3.0	3
ENST00000485290.1:processed_transcript:FBH1	1	18	3.0	0
ENST00000534336.1:lincRNA:MALAT1	1	12	3.0	0
ENST00000363564.1:rRNA_pseudogene:RNA5-8SP2	2	3	3.0	3
ENST00000564900.1:protein_coding:ARMC5	1	18	3.0	0
ENST00000620465.4:lincRNA:MALAT1	1	12	3.0	0
ENST00000363272.1:misc_RNA:RF00019	2	3	3.0	3
ENST00000262544.6:protein_coding:SEC23B	2	9	3.0	0
ENST00000377475.8:protein_coding:SEC23B	2	9	3.0	0
ENST00000395472.2:protein_coding:SOCS4	1	3	3.0	3
ENST00000379999.6:protein_coding:FBH1	1	18	3.0	0
ENST00000394366.6:protein_coding:SRSF5	1	21	3.0	0
ENST00000336714.8:protein_coding:SEC23B	2	9	3.0	0
ENST00000468546.5:retained_intron:DTX2	2	3	3.0	3
ENST00000586763.1:processed_transcript:GNA11	1	6	3.0	0
ENST00000318596.7:protein_coding:SLC25A42	1	3	3.0	3
ENST00000589932.1:antisense:AC008738.3	2	3	3.0	3
ENST00000262919.9:protein_coding:ATRN	1	3	3.0	3
ENST00000558801.1:processed_transcript:DNM1P51	3	3	3.0	3
ENST00000538189.5:protein_coding:ARMC5	1	18	3.0	0
ENST00000362735.1:misc_RNA:RNY4P24	1	3	3.0	3
ENST00000554929.1:retained_intron:SRSF5	1	21	3.0	0
ENST00000648094.1:lincRNA:FAM218A	1	12	3.0	0
ENST00000364853.2:misc_RNA:RF00019	2	3	3.0	3
ENST00000362091.8:protein_coding:FBH1	1	18	3.0	0
ENST00000473385.1:processed_transcript:TRAF5	2	3	3.0	3
ENST00000494255.5:retained_intron:TRA2A	1	18	3.0	0
ENST00000380095.2:protein_coding:KRTAP10-10	1	3	3.0	3
ENST00000457010.6:protein_coding:ARMC5	1	18	3.0	0
ENST00000397269.7:protein_coding:FBH1	1	18	3.0	0
ENST00000302165.4:protein_coding:IRF2BP1	1	3	3.0	3
ENST00000618132.1:lincRNA:MALAT1	1	12	3.0	0
ENST00000373465.2:processed_pseudogene:AL139811.2	1	12	3.0	0
ENST00000616527.4:lincRNA:MALAT1	1	12	3.0	0
ENST00000461504.5:processed_transcript:FBH1	1	18	3.0	0
ENST00000489020.1:processed_transcript:CAMK2N1	2	3	3.0	3
ENST00000410292.1:misc_RNA:RF00019	3	3	3.0	3
ENST00000553521.5:protein_coding:SRSF5	1	21	3.0	0
ENST00000637731.1:lincRNA:AL138694.1	1	12	3.0	0
ENST00000475867.5:processed_transcript:FBH1	1	18	3.0	0
ENST00000078429.8:protein_coding:GNA11	1	6	3.0	0
ENST00000394670.8:protein_coding:ZNF207	2	4	3.0	2
ENST00000514661.1:lincRNA:FOXD1-AS1	3	3	3.0	3
ENST00000563544.5:protein_coding:ARMC5	1	18	3.0	0
ENST00000474586.5:processed_transcript:TRA2A	1	18	3.0	0
ENST00000408912.7:protein_coding:ARMC5	1	18	3.0	0
ENST00000556587.5:processed_transcript:SRSF5	1	21	3.0	0
ENST00000545230.5:nonsense_mediated_decay:HYDIN	2	3	3.0	3
ENST00000553635.5:protein_coding:SRSF5	1	21	3.0	0
ENST00000315707.3:lincRNA:LINC00324	1	3	3.0	3
ENST00000513876.4:protein_coding:FAM218A	1	12	3.0	0
ENST00000268314.8:protein_coding:ARMC5	1	18	3.0	0
ENST00000463779.3:misc_RNA:RN7SL752P	3	22	2.984126984126984	0
ENST00000536256.3:protein_coding:ABCC4	1	32	2.909090909090909	0
ENST00000643556.1:nonsense_mediated_decay:ABCC4	1	32	2.909090909090909	0
ENST00000645532.1:protein_coding:ABCC4	1	32	2.909090909090909	0
ENST00000643816.1:retained_intron:ABCC4	1	32	2.909090909090909	0
ENST00000646439.1:protein_coding:ABCC4	1	32	2.909090909090909	0
ENST00000376887.9:protein_coding:ABCC4	1	32	2.909090909090909	0
ENST00000645237.1:protein_coding:ABCC4	1	32	2.909090909090909	0
ENST00000643051.1:nonsense_mediated_decay:ABCC4	1	32	2.909090909090909	0
ENST00000642524.1:nonsense_mediated_decay:ABCC4	1	32	2.909090909090909	0
ENST00000643842.1:nonsense_mediated_decay:ABCC4	1	32	2.909090909090909	0
ENST00000629385.1:protein_coding:ABCC4	1	32	2.909090909090909	0
ENST00000471830.1:processed_transcript:PANK2	1	26	2.888888888888889	0
ENST00000646394.1:protein_coding:PANK2	1	26	2.888888888888889	0
ENST00000336066.7:nonsense_mediated_decay:PANK2	1	26	2.888888888888889	0
ENST00000495692.5:protein_coding:PANK2	1	26	2.888888888888889	0
ENST00000496294.1:processed_pseudogene:AC073861.1	2	26	2.888888888888889	0
ENST00000412454.1:processed_pseudogene:RPS18P12	2	26	2.888888888888889	0
ENST00000643504.1:nonsense_mediated_decay:PANK2	1	26	2.888888888888889	0
ENST00000465359.1:processed_pseudogene:AC022730.2	2	26	2.888888888888889	0
ENST00000316562.8:protein_coding:PANK2	1	26	2.888888888888889	0
ENST00000621507.1:protein_coding:PANK2	1	26	2.888888888888889	0
ENST00000497424.5:protein_coding:PANK2	1	26	2.888888888888889	0
ENST00000610179.5:protein_coding:PANK2	1	26	2.888888888888889	0
ENST00000613296.4:protein_coding:ALMS1	1	23	2.875	0
ENST00000544838.5:nonsense_mediated_decay:TCHP	1	23	2.875	0
ENST00000484298.5:protein_coding:ALMS1	1	23	2.875	0
ENST00000551627.1:retained_intron:TCHP	1	23	2.875	0
ENST00000405876.8:protein_coding:TCHP	1	23	2.875	0
ENST00000312777.9:protein_coding:TCHP	1	23	2.875	0
ENST00000614410.4:protein_coding:ALMS1	1	23	2.875	0
ENST00000537880.1:retained_intron:TCHP	1	23	2.875	0
ENST00000469257.1:protein_coding:EIF1	1	20	2.857142857142857	0
ENST00000462917.1:retained_intron:EIF1	1	20	2.857142857142857	0
ENST00000469308.1:processed_transcript:EIF1	1	20	2.857142857142857	0
ENST00000487533.1:processed_pseudogene:EIF1P7	1	20	2.857142857142857	0
ENST00000423841.1:processed_pseudogene:EIF1P3	1	20	2.857142857142857	0
ENST00000482111.1:retained_intron:EIF1	1	20	2.857142857142857	0
ENST00000591776.5:protein_coding:EIF1	1	20	2.857142857142857	0
ENST00000456818.5:protein_coding:TUBA4A	1	28	2.8	0
ENST00000547165.5:retained_intron:DDX23	3	14	2.8	0
ENST00000550834.1:protein_coding:DDX23	3	14	2.8	0
ENST00000498660.1:processed_transcript:TUBA4A	1	28	2.8	0
ENST00000427737.5:protein_coding:TUBA4A	1	28	2.8	0
ENST00000248437.8:protein_coding:TUBA4A	1	28	2.8	0
ENST00000551189.1:retained_intron:DDX23	3	14	2.8	0
ENST00000447205.1:protein_coding:TUBA4A	1	28	2.8	0
ENST00000462806.5:retained_intron:TUBA4A	1	28	2.8	0
ENST00000392088.6:protein_coding:TUBA4A	1	28	2.8	0
ENST00000425551.1:protein_coding:TUBA4A	1	28	2.8	0
ENST00000553182.5:processed_transcript:DDX23	3	14	2.8	0
ENST00000308025.7:protein_coding:DDX23	3	14	2.8	0
ENST00000472881.2:processed_pseudogene:AP001858.1	1	28	2.8	0
ENST00000475683.1:retained_intron:TUBA4A	1	28	2.8	0
ENST00000409813.7:protein_coding:DGKD	1	11	2.75	0
ENST00000430834.1:nonsense_mediated_decay:DGKD	1	11	2.75	0
ENST00000264057.6:protein_coding:DGKD	1	11	2.75	0
ENST00000414982.7:protein_coding:PNPLA6	1	19	2.7142857142857144	0
ENST00000450331.7:protein_coding:PNPLA6	1	19	2.7142857142857144	0
ENST00000600737.5:protein_coding:PNPLA6	1	19	2.7142857142857144	0
ENST00000595264.5:protein_coding:PNPLA6	1	19	2.7142857142857144	0
ENST00000221249.10:protein_coding:PNPLA6	1	19	2.7142857142857144	0
ENST00000545201.6:protein_coding:PNPLA6	1	19	2.7142857142857144	0
ENST00000594551.1:protein_coding:PNPLA6	1	19	2.7142857142857144	0
ENST00000551601.5:protein_coding:NELL2	2	26	2.7	0
ENST00000437801.6:protein_coding:NELL2	2	26	2.7	0
ENST00000549027.5:protein_coding:NELL2	2	26	2.7	0
ENST00000452445.6:protein_coding:NELL2	2	26	2.7	0
ENST00000395487.6:protein_coding:NELL2	2	26	2.7	0
ENST00000333837.8:protein_coding:NELL2	2	26	2.7	0
ENST00000429094.6:protein_coding:NELL2	2	26	2.7	0
ENST00000547751.5:retained_intron:NELL2	2	26	2.7	0
ENST00000636484.1:snRNA:RN7SK	2	25	2.6944444444444446	0
ENST00000365328.1:misc_RNA:RF00100	2	25	2.6944444444444446	0
ENST00000517300.1:antisense:AC067930.1	2	25	2.6944444444444446	0
ENST00000408472.1:misc_RNA:RN7SKP175	2	25	2.6944444444444446	0
ENST00000478553.1:processed_transcript:RASSF2	2	8	2.666666666666667	0
ENST00000379376.2:protein_coding:RASSF2	2	8	2.666666666666667	0
ENST00000379400.7:protein_coding:RASSF2	2	8	2.666666666666667	0
ENST00000541240.5:protein_coding:KIFC3	1	24	2.6666666666666665	0
ENST00000373907.6:protein_coding:DLGAP4	1	32	2.6666666666666665	0
ENST00000457657.5:protein_coding:ACIN1	1	24	2.6666666666666665	0
ENST00000577423.2:processed_transcript:AC037487.4	1	24	2.6666666666666665	0
ENST00000494653.5:retained_intron:CEP104	1	8	2.6666666666666665	0
ENST00000397341.7:protein_coding:ACIN1	1	24	2.6666666666666665	0
ENST00000581448.5:nonsense_mediated_decay:PLEKHM1	1	24	2.6666666666666665	0
ENST00000606688.2:transcribed_unprocessed_pseudogene:AC103810.8	1	24	2.6666666666666665	0
ENST00000540079.6:protein_coding:KIFC3	1	24	2.6666666666666665	0
ENST00000482037.5:processed_transcript:DLGAP4	1	32	2.6666666666666665	0
ENST00000562903.5:protein_coding:KIFC3	1	24	2.6666666666666665	0
ENST00000491207.5:processed_transcript:DLGAP4	1	32	2.6666666666666665	0
ENST00000446609.6:nonsense_mediated_decay:PLEKHM1	1	24	2.6666666666666665	0
ENST00000379655.8:protein_coding:KIFC3	1	24	2.6666666666666665	0
ENST00000378230.7:protein_coding:CEP104	1	8	2.6666666666666665	0
ENST00000643371.1:protein_coding:ARHGEF17	1	8	2.6666666666666665	0
ENST00000262710.5:protein_coding:ACIN1	1	24	2.6666666666666665	0
ENST00000265870.7:processed_transcript:SLC25A16	1	8	2.6666666666666665	0
ENST00000430334.7:protein_coding:PLEKHM1	1	24	2.6666666666666665	0
ENST00000495241.5:protein_coding:DLGAP4	1	32	2.6666666666666665	0
ENST00000401952.6:protein_coding:DLGAP4	1	32	2.6666666666666665	0
ENST00000482872.5:protein_coding:DLGAP4	1	32	2.6666666666666665	0
ENST00000263674.3:protein_coding:ARHGEF17	1	8	2.6666666666666665	0
ENST00000578036.5:processed_transcript:PLEKHM1P1	1	24	2.6666666666666665	0
ENST00000555053.5:protein_coding:ACIN1	1	24	2.6666666666666665	0
ENST00000605057.5:protein_coding:ACIN1	1	24	2.6666666666666665	0
ENST00000465878.6:protein_coding:KIFC3	1	24	2.6666666666666665	0
ENST00000582986.5:processed_transcript:PLEKHM1P1	1	24	2.6666666666666665	0
ENST00000338631.10:protein_coding:ACIN1	1	24	2.6666666666666665	0
ENST00000543930.5:protein_coding:KIFC3	1	24	2.6666666666666665	0
ENST00000475894.5:protein_coding:DLGAP4	1	32	2.6666666666666665	0
ENST00000339266.9:protein_coding:DLGAP4	1	32	2.6666666666666665	0
ENST00000473758.5:nonsense_mediated_decay:ACIN1	1	24	2.6666666666666665	0
ENST00000493963.5:nonsense_mediated_decay:SLC25A16	1	8	2.6666666666666665	0
ENST00000357481.6:protein_coding:ACIN1	1	24	2.6666666666666665	0
ENST00000421376.6:protein_coding:KIFC3	1	24	2.6666666666666665	0
ENST00000378223.3:protein_coding:CEP104	1	8	2.6666666666666665	0
ENST00000579197.5:nonsense_mediated_decay:PLEKHM1	1	24	2.6666666666666665	0
ENST00000543530.1:retained_intron:ARHGEF17	1	8	2.6666666666666665	0
ENST00000373913.7:protein_coding:DLGAP4	1	32	2.6666666666666665	0
ENST00000557515.5:protein_coding:ACIN1	1	24	2.6666666666666665	0
ENST00000445690.6:protein_coding:KIFC3	1	24	2.6666666666666665	0
ENST00000609923.5:protein_coding:SLC25A16	1	8	2.6666666666666665	0
ENST00000582201.5:transcribed_unprocessed_pseudogene:PLEKHM1P1	1	24	2.6666666666666665	0
ENST00000564136.5:nonsense_mediated_decay:KIFC3	1	24	2.6666666666666665	0
ENST00000479220.5:processed_transcript:DLGAP4	1	32	2.6666666666666665	0
ENST00000489701.5:protein_coding:DLGAP4	1	32	2.6666666666666665	0
ENST00000340491.8:protein_coding:DLGAP4	1	32	2.6666666666666665	0
ENST00000629083.1:misc_RNA:RF00017	3	6	2.642857142857143	0
ENST00000315073.9:protein_coding:TRIM41	1	13	2.6	0
ENST00000216350.12:protein_coding:PRMT5	1	13	2.6	0
ENST00000503114.1:nonsense_mediated_decay:TRIM41	1	13	2.6	0
ENST00000508930.1:retained_intron:TRIM41	1	13	2.6	0
ENST00000556426.1:processed_transcript:PRMT5	1	13	2.6	0
ENST00000397441.6:protein_coding:PRMT5	1	13	2.6	0
ENST00000351937.9:protein_coding:TRIM41	1	13	2.6	0
ENST00000363014.1:misc_RNA:RF00019	1	13	2.6	0
ENST00000397440.8:protein_coding:PRMT5	1	13	2.6	0
ENST00000516445.1:misc_RNA:RF00019	1	13	2.6	0
ENST00000515223.1:retained_intron:TRIM41	1	13	2.6	0
ENST00000553915.5:nonsense_mediated_decay:PRMT5	1	13	2.6	0
ENST00000532526.5:processed_transcript:STRA6LP	1	18	2.5714285714285716	0
ENST00000529787.2:processed_transcript:STRA6LP	1	18	2.5714285714285716	0
ENST00000460482.6:processed_transcript:CCDC180	1	18	2.5714285714285716	0
ENST00000534123.5:processed_transcript:STRA6LP	1	18	2.5714285714285716	0
ENST00000494917.6:retained_intron:CCDC180	1	18	2.5714285714285716	0
ENST00000375206.6:processed_transcript:STRA6LP	1	18	2.5714285714285716	0
ENST00000529487.1:protein_coding:CCDC180	1	18	2.5714285714285716	0
ENST00000364879.1:misc_RNA:RF00019	1	104	2.5365853658536586	0
ENST00000384087.1:misc_RNA:RF00019	1	104	2.5365853658536586	0
ENST00000384333.1:misc_RNA:RF00019	3	18	2.5161290322580645	2
ENST00000373698.7:protein_coding:PTGS1	1	25	2.5	0
ENST00000264052.9:protein_coding:SP100	1	20	2.5	0
ENST00000409824.5:protein_coding:SP100	1	20	2.5	0
ENST00000223423.8:protein_coding:PTGS1	1	25	2.5	0
ENST00000621131.4:protein_coding:VPS29	2	20	2.5	0
ENST00000643810.1:protein_coding:PTGS1	1	25	2.5	0
ENST00000432979.5:protein_coding:SP100	1	20	2.5	0
ENST00000645132.1:retained_intron:PTGS1	1	25	2.5	0
ENST00000619306.5:protein_coding:PTGS1	1	25	2.5	0
ENST00000546588.1:protein_coding:VPS29	2	20	2.5	0
ENST00000427101.6:protein_coding:SP100	1	20	2.5	0
ENST00000263736.4:protein_coding:SRBD1	3	3	2.5	2
ENST00000409112.5:protein_coding:SP100	1	20	2.5	0
ENST00000548259.1:processed_transcript:VPS29	2	20	2.5	0
ENST00000409897.5:protein_coding:SP100	1	20	2.5	0
ENST00000614910.5:protein_coding:PTGS1	1	25	2.5	0
ENST00000560473.1:protein_coding:KLF13	1	5	2.5	0
ENST00000647067.1:nonsense_mediated_decay:PTGS1	1	25	2.5	0
ENST00000340126.8:protein_coding:SP100	1	20	2.5	0
ENST00000643576.1:retained_intron:PTGS1	1	25	2.5	0
ENST00000370021.1:protein_coding:PRPF38B	1	5	2.5	0
ENST00000370025.8:protein_coding:PRPF38B	1	5	2.5	0
ENST00000362012.7:protein_coding:PTGS1	1	25	2.5	0
ENST00000540753.6:protein_coding:PTGS1	1	25	2.5	0
ENST00000549970.5:protein_coding:VPS29	2	20	2.5	0
ENST00000549578.5:protein_coding:VPS29	2	20	2.5	0
ENST00000447578.6:protein_coding:VPS29	2	20	2.5	0
ENST00000411315.1:snRNA:RNU2-64P	2	45	2.5	0
ENST00000360579.11:protein_coding:VPS29	2	20	2.5	0
ENST00000409341.5:protein_coding:SP100	1	20	2.5	0
ENST00000552130.6:protein_coding:VPS29	2	20	2.5	0
ENST00000358552.7:protein_coding:NFIX	1	22	2.4444444444444446	0
ENST00000586797.5:nonsense_mediated_decay:NFIX	1	22	2.4444444444444446	0
ENST00000587760.5:protein_coding:NFIX	1	22	2.4444444444444446	0
ENST00000585575.5:protein_coding:NFIX	1	22	2.4444444444444446	0
ENST00000360105.8:protein_coding:NFIX	1	22	2.4444444444444446	0
ENST00000397661.6:protein_coding:NFIX	1	22	2.4444444444444446	0
ENST00000592199.5:protein_coding:NFIX	1	22	2.4444444444444446	0
ENST00000588228.5:protein_coding:NFIX	1	22	2.4444444444444446	0
ENST00000587260.1:protein_coding:NFIX	1	22	2.4444444444444446	0
ENST00000259043.11:protein_coding:TRA2B	2	22	2.4444444444444446	0
ENST00000566605.5:nonsense_mediated_decay:FUS	1	17	2.4285714285714284	0
ENST00000569760.5:retained_intron:FUS	1	17	2.4285714285714284	0
ENST00000568685.1:protein_coding:FUS	1	17	2.4285714285714284	0
ENST00000483853.1:retained_intron:FUS	1	17	2.4285714285714284	0
ENST00000487509.6:retained_intron:FUS	1	17	2.4285714285714284	0
ENST00000380244.7:protein_coding:FUS	1	17	2.4285714285714284	0
ENST00000254108.11:protein_coding:FUS	1	17	2.4285714285714284	0
ENST00000491314.1:processed_transcript:MTA3	1	29	2.4166666666666665	0
ENST00000409019.5:nonsense_mediated_decay:MTA3	1	29	2.4166666666666665	0
ENST00000406652.5:protein_coding:MTA3	1	29	2.4166666666666665	0
ENST00000405094.1:protein_coding:MTA3	1	29	2.4166666666666665	0
ENST00000406911.5:protein_coding:MTA3	1	29	2.4166666666666665	0
ENST00000454356.5:nonsense_mediated_decay:MTA3	1	29	2.4166666666666665	0
ENST00000407270.7:protein_coding:MTA3	1	29	2.4166666666666665	0
ENST00000484780.5:processed_transcript:MTA3	1	29	2.4166666666666665	0
ENST00000461256.5:processed_transcript:MTA3	1	29	2.4166666666666665	0
ENST00000430763.5:nonsense_mediated_decay:MTA3	1	29	2.4166666666666665	0
ENST00000405592.5:protein_coding:MTA3	1	29	2.4166666666666665	0
ENST00000493983.1:processed_transcript:MTA3	1	29	2.4166666666666665	0
ENST00000394000.6:protein_coding:PILRA	1	12	2.4	0
ENST00000597597.1:protein_coding:ZNF83	1	12	2.4	0
ENST00000350573.2:protein_coding:PILRA	1	12	2.4	0
ENST00000453419.5:protein_coding:PILRA	1	12	2.4	0
ENST00000198536.6:protein_coding:PILRA	1	12	2.4	0
ENST00000410545.1:snRNA:RNU2-23P	3	56	2.398148148148148	0
ENST00000636886.1:protein_coding:ALDH7A1	3	52	2.3616600790513838	0
ENST00000636743.1:protein_coding:ALDH7A1	3	52	2.3616600790513838	0
ENST00000553117.5:protein_coding:ALDH7A1	3	52	2.3616600790513838	0
ENST00000637782.1:protein_coding:ALDH7A1	3	52	2.3616600790513838	0
ENST00000636808.1:nonsense_mediated_decay:ALDH7A1	3	52	2.3616600790513838	0
ENST00000636482.1:retained_intron:ALDH7A1	3	52	2.3616600790513838	0
ENST00000638008.1:nonsense_mediated_decay:ALDH7A1	3	52	2.3616600790513838	0
ENST00000458249.6:nonsense_mediated_decay:ALDH7A1	3	52	2.3616600790513838	0
ENST00000476328.1:retained_intron:ALDH7A1	3	52	2.3616600790513838	0
ENST00000637206.1:protein_coding:ALDH7A1	3	52	2.3616600790513838	0
ENST00000636225.1:nonsense_mediated_decay:ALDH7A1	3	52	2.3616600790513838	0
ENST00000637272.1:protein_coding:ALDH7A1	3	52	2.3616600790513838	0
ENST00000497231.7:retained_intron:ALDH7A1	3	52	2.3616600790513838	0
ENST00000485852.7:retained_intron:ALDH7A1	3	52	2.3616600790513838	0
ENST00000636062.1:retained_intron:ALDH7A1	3	52	2.3616600790513838	0
ENST00000636879.1:protein_coding:ALDH7A1	3	52	2.3616600790513838	0
ENST00000638010.1:retained_intron:ALDH7A1	3	52	2.3616600790513838	0
ENST00000636872.1:nonsense_mediated_decay:ALDH7A1	3	52	2.3616600790513838	0
ENST00000636286.1:processed_transcript:ALDH7A1	3	52	2.3616600790513838	0
ENST00000635851.1:protein_coding:ALDH7A1	3	52	2.3616600790513838	0
ENST00000637292.1:nonsense_mediated_decay:ALDH7A1	3	52	2.3616600790513838	0
ENST00000409134.7:protein_coding:ALDH7A1	3	52	2.3616600790513838	0
ENST00000266682.9:protein_coding:SLC6A15	1	7	2.3333333333333335	0
ENST00000647441.1:nonsense_mediated_decay:DTD1	1	7	2.3333333333333335	0
ENST00000521344.1:protein_coding:PCMTD1	1	7	2.3333333333333335	0
ENST00000377452.3:protein_coding:DTD1	1	7	2.3333333333333335	0
ENST00000544451.2:protein_coding:PCMTD1	1	7	2.3333333333333335	0
ENST00000551010.1:protein_coding:SLC6A15	1	7	2.3333333333333335	0
ENST00000360540.9:protein_coding:PCMTD1	1	7	2.3333333333333335	0
ENST00000450363.3:protein_coding:SLC6A15	1	7	2.3333333333333335	0
ENST00000614272.1:nonsense_mediated_decay:HIST2H4A	1	7	2.3333333333333335	0
ENST00000618193.1:nonsense_mediated_decay:HIST2H4A	1	7	2.3333333333333335	0
ENST00000494921.2:protein_coding:DTD1	1	7	2.3333333333333335	0
ENST00000612061.1:nonsense_mediated_decay:HIST2H4B	1	7	2.3333333333333335	0
ENST00000629723.1:lincRNA:EIF1B-AS1	2	14	2.333333333333333	0
ENST00000629217.2:lincRNA:EIF1B-AS1	2	14	2.333333333333333	0
ENST00000628298.2:lincRNA:EIF1B-AS1	2	14	2.333333333333333	0
ENST00000625390.2:lincRNA:EIF1B-AS1	2	14	2.333333333333333	0
ENST00000631175.2:lincRNA:EIF1B-AS1	2	14	2.333333333333333	0
ENST00000626073.1:retained_intron:EIF1B-AS1	2	14	2.333333333333333	0
ENST00000423835.1:processed_pseudogene:STK33P1	1	23	2.3	0
ENST00000526517.1:processed_transcript:STK33	1	23	2.3	0
ENST00000447869.5:protein_coding:STK33	1	23	2.3	0
ENST00000486305.6:retained_intron:STK33	1	23	2.3	0
ENST00000315204.5:protein_coding:STK33	1	23	2.3	0
ENST00000473980.5:processed_transcript:STK33	1	23	2.3	0
ENST00000358872.7:protein_coding:STK33	1	23	2.3	0
ENST00000396672.5:protein_coding:STK33	1	23	2.3	0
ENST00000534493.5:protein_coding:STK33	1	23	2.3	0
ENST00000444064.6:protein_coding:STK33	1	23	2.3	0
ENST00000563913.5:retained_intron:PHKG2	2	16	2.2857142857142856	0
ENST00000424889.7:protein_coding:PHKG2	2	16	2.2857142857142856	0
ENST00000565924.5:protein_coding:PHKG2	2	16	2.2857142857142856	0
ENST00000565897.5:protein_coding:PHKG2	2	16	2.2857142857142856	0
ENST00000563588.5:protein_coding:PHKG2	2	16	2.2857142857142856	0
ENST00000569684.1:retained_intron:PHKG2	2	16	2.2857142857142856	0
ENST00000328273.11:protein_coding:PHKG2	2	16	2.2857142857142856	0
ENST00000363306.1:snRNA:RNU1-19P	3	42	2.2829131652661063	0
ENST00000605806.1:snRNA:RF00003	3	42	2.2829131652661063	0
ENST00000384592.1:snRNA:RNU1-89P	3	42	2.2829131652661063	0
ENST00000384181.1:snRNA:RNU1-136P	3	42	2.2829131652661063	0
ENST00000383902.1:snRNA:RNU1-63P	3	42	2.2829131652661063	0
ENST00000393065.6:protein_coding:TRIM37	1	9	2.25	0
ENST00000491476.5:processed_transcript:EXOSC7	3	9	2.25	0
ENST00000468667.5:processed_transcript:EXOSC7	3	9	2.25	0
ENST00000461361.5:processed_transcript:EXOSC7	3	9	2.25	0
ENST00000459856.1:processed_transcript:EXOSC7	3	9	2.25	0
ENST00000262294.11:protein_coding:TRIM37	1	9	2.25	0
ENST00000577554.5:nonsense_mediated_decay:TRIM37	1	9	2.25	0
ENST00000393066.7:protein_coding:TRIM37	1	9	2.25	0
ENST00000494227.3:misc_RNA:RN7SL538P	1	20	2.2222222222222223	0
ENST00000481676.3:misc_RNA:RN7SL838P	1	20	2.2222222222222223	0
ENST00000461771.3:misc_RNA:RN7SL8P	1	20	2.2222222222222223	0
ENST00000448490.1:lincRNA:LINC00865	4	5	2.166666666666667	0
ENST00000448963.5:lincRNA:LINC00865	4	5	2.166666666666667	0
ENST00000351559.9:protein_coding:MAPT	1	13	2.1666666666666665	0
ENST00000344290.9:protein_coding:MAPT	1	13	2.1666666666666665	0
ENST00000262410.9:protein_coding:MAPT	1	13	2.1666666666666665	0
ENST00000340799.9:protein_coding:MAPT	1	13	2.1666666666666665	0
ENST00000535772.5:protein_coding:MAPT	1	13	2.1666666666666665	0
ENST00000446361.7:protein_coding:MAPT	1	13	2.1666666666666665	0
ENST00000493864.1:retained_intron:TRA2B	1	15	2.142857142857143	0
ENST00000485530.5:retained_intron:TRA2B	1	15	2.142857142857143	0
ENST00000365254.1:misc_RNA:RNY4P3	2	3	2.142857142857143	2
ENST00000477939.1:retained_intron:TRA2B	1	15	2.142857142857143	0
ENST00000362371.1:misc_RNA:RF00019	4	4	2.0526315789473686	2
ENST00000362970.1:misc_RNA:RF00019	3	3	2.0303030303030303	2
ENST00000591055.5:nonsense_mediated_decay:CIRBP	5	41	2.003650636802811	0
ENST00000357901.4:protein_coding:ZNF441	1	2	2.0	2
ENST00000384560.1:misc_RNA:RF00019	1	2	2.0	2
ENST00000417497.5:antisense:TTC28-AS1	1	8	2.0	0
ENST00000294517.10:protein_coding:AZIN2	1	4	2.0	0
ENST00000303941.3:protein_coding:ANKK1	1	2	2.0	2
ENST00000529071.5:protein_coding:ILDR2	3	12	2.0	0
ENST00000368799.1:protein_coding:FLG	1	2	2.0	2
ENST00000377844.8:protein_coding:KLHL1	2	2	2.0	2
ENST00000528703.5:protein_coding:ILDR2	3	12	2.0	0
ENST00000528321.1:processed_pseudogene:THAP12P4	2	2	2.0	2
ENST00000553257.5:protein_coding:DNM1L	1	28	2.0	0
ENST00000548750.5:protein_coding:DNM1L	1	28	2.0	0
ENST00000364995.1:snoRNA:SNORD50B	2	6	2.0	0
[truncated: 2,706 more rows]
