# Supplementary material for: Analysis of plasma‐derived small extracellular vesicle characteristics and microRNA cargo following exercise‐induced skeletal muscle damage in men
Source: Physiol Rep. 2024 Sep 20;12(18):e70056. doi: 10.14814/phy2.70056 (PMC11415274; doi:10.14814/phy2.70056)
Supplement: Supplementary file 2 — Data S2: Supporting Information. [file PHY2-12-e70056-s001.zip › Processed Files For Individual Samples/SV18362-0001_S1_R1_001.fastq_CORE_RESULTS_v4.6.2/SV18362-0001_S1_R1_001.fastq/readCounts_circRNA_antisense.txt]

ReferenceID	uniqueFragmentCount	totalReadCount	multimapAdjustedReadCount	uniqueMappingReads
hsa_circ_0132014	10	674	674.0	674
hsa_circ_0116140	10	279	279.0	279
hsa_circ_0112697	7	234	234.0	234
hsa_circ_0020970	3	141	141.0	141
hsa_circ_0007319	7	107	107.0	107
hsa_circ_0009016	12	93	92.33333333333333	92
hsa_circ_0136688	14	72	71.33333333333334	71
hsa_circ_0021776	3	70	70.0	70
hsa_circ_0051075	3	67	67.0	67
hsa_circ_0019222	2	134	67.0	0
hsa_circ_0019223	2	134	67.0	0
hsa_circ_0138819	7	59	59.0	59
hsa_circ_0113928	1	52	52.0	52
hsa_circ_0121404	3	51	51.0	51
hsa_circ_0100632	2	51	51.0	51
hsa_circ_0103730	3	188	47.0	0
hsa_circ_0007487	3	188	47.0	0
hsa_circ_0103728	3	188	47.0	0
hsa_circ_0103729	3	188	47.0	0
hsa_circ_0115089	2	45	45.0	45
hsa_circ_0006372	3	44	44.0	44
hsa_circ_0094313	2	44	44.0	44
hsa_circ_0127777	2	42	42.0	42
hsa_circ_0048842	2	40	40.0	40
hsa_circ_0123035	1	38	38.0	38
hsa_circ_0133232	2	37	37.0	37
hsa_circ_0105985	1	35	35.0	35
hsa_circ_0052106	1	34	34.0	34
hsa_circ_0062547	4	33	33.0	33
hsa_circ_0101752	1	33	33.0	33
hsa_circ_0107953	20	97	32.33333333333333	0
hsa_circ_0107959	20	97	32.33333333333333	0
hsa_circ_0107960	20	97	32.33333333333333	0
hsa_circ_0101501	1	32	32.0	32
hsa_circ_0093301	11	127	31.75	0
hsa_circ_0093304	11	127	31.75	0
hsa_circ_0093305	11	127	31.75	0
hsa_circ_0093299	11	127	31.75	0
hsa_circ_0064024	6	95	31.666666666666668	0
hsa_circ_0064025	6	95	31.666666666666668	0
hsa_circ_0064026	6	95	31.666666666666668	0
hsa_circ_0129120	4	31	31.0	31
hsa_circ_0138370	1	31	31.0	31
hsa_circ_0115632	1	30	30.0	30
hsa_circ_0102332	2	42	29.333333333333332	23
hsa_circ_0062466	11	111	29.326190476190476	0
hsa_circ_0096905	1	29	29.0	29
hsa_circ_0079090	1	29	29.0	29
hsa_circ_0104215	1	29	29.0	29
hsa_circ_0083869	1	29	29.0	29
hsa_circ_0116814	2	28	28.0	28
hsa_circ_0092693	1	26	26.0	26
hsa_circ_0140588	1	26	26.0	26
hsa_circ_0113972	1	26	26.0	26
hsa_circ_0003163	4	26	26.0	26
hsa_circ_0106930	2	26	26.0	26
hsa_circ_0108244	2	25	25.0	25
hsa_circ_0137642	1	25	25.0	25
hsa_circ_0056769	1	25	25.0	25
hsa_circ_0001213	1	25	25.0	25
hsa_circ_0114560	1	25	25.0	25
hsa_circ_0035409	2	49	24.5	0
hsa_circ_0035407	2	49	24.5	0
hsa_circ_0128047	3	48	24.0	0
hsa_circ_0128046	3	48	24.0	0
hsa_circ_0138789	1	24	24.0	24
hsa_circ_0074856	2	23	23.0	23
hsa_circ_0041843	1	23	23.0	23
hsa_circ_0132203	1	23	23.0	23
hsa_circ_0098449	1	23	23.0	23
hsa_circ_0101217	1	23	23.0	23
hsa_circ_0092465	1	22	22.0	22
hsa_circ_0130589	1	22	22.0	22
hsa_circ_0119739	1	22	22.0	22
hsa_circ_0136456	1	22	22.0	22
hsa_circ_0093357	2	22	22.0	22
hsa_circ_0017821	1	21	21.0	21
hsa_circ_0140686	1	21	21.0	21
hsa_circ_0026476	3	21	21.0	21
hsa_circ_0000959	2	21	21.0	21
hsa_circ_0006061	1	21	21.0	21
hsa_circ_0126365	2	21	21.0	21
hsa_circ_0113369	5	21	21.0	21
hsa_circ_0137317	1	21	21.0	21
hsa_circ_0117104	1	20	20.0	20
hsa_circ_0115274	1	20	20.0	20
hsa_circ_0100997	1	20	20.0	20
hsa_circ_0011671	2	20	20.0	20
hsa_circ_0125579	2	20	20.0	20
hsa_circ_0004434	3	19	19.0	19
hsa_circ_0103044	1	19	19.0	19
hsa_circ_0114706	1	19	19.0	19
hsa_circ_0062472	5	79	18.742857142857144	0
hsa_circ_0062496	4	78	18.6	0
hsa_circ_0004362	1	37	18.5	0
hsa_circ_0133586	2	19	18.5	18
hsa_circ_0004135	1	37	18.5	0
hsa_circ_0062505	3	72	18.0	0
hsa_circ_0127350	1	18	18.0	18
hsa_circ_0134771	9	36	18.0	0
hsa_circ_0134780	9	36	18.0	0
hsa_circ_0104834	1	18	18.0	18
hsa_circ_0007636	7	75	17.375	0
hsa_circ_0007359	7	75	17.375	0
hsa_circ_0008442	7	75	17.375	0
hsa_circ_0003953	7	75	17.375	0
hsa_circ_0103034	2	17	17.0	17
hsa_circ_0120783	2	16	16.0	16
hsa_circ_0127360	2	32	16.0	0
hsa_circ_0099206	1	16	16.0	16
hsa_circ_0093207	1	16	16.0	16
hsa_circ_0009033	2	16	16.0	16
hsa_circ_0127359	1	31	15.5	0
hsa_circ_0130450	2	15	15.0	15
hsa_circ_0123803	1	14	14.0	14
hsa_circ_0115687	1	27	13.5	0
hsa_circ_0115688	1	27	13.5	0
hsa_circ_0004784	4	58	13.125	0
hsa_circ_0006643	4	58	13.125	0
hsa_circ_0008733	4	58	13.125	0
hsa_circ_0002978	4	58	13.125	0
hsa_circ_0123710	1	13	13.0	13
hsa_circ_0096627	1	13	13.0	13
hsa_circ_0125138	1	25	12.5	0
hsa_circ_0125137	1	25	12.5	0
hsa_circ_0011166	2	12	12.0	12
hsa_circ_0140166	1	12	12.0	12
hsa_circ_0112019	1	12	12.0	12
hsa_circ_0139951	1	12	12.0	12
hsa_circ_0119191	1	12	12.0	12
hsa_circ_0140437	1	12	12.0	12
hsa_circ_0126999	1	23	11.5	0
hsa_circ_0095408	1	23	11.5	0
hsa_circ_0095404	1	23	11.5	0
hsa_circ_0128512	1	23	11.5	0
hsa_circ_0062465	8	39	11.326190476190476	0
hsa_circ_0062467	8	39	11.326190476190476	0
hsa_circ_0109477	1	22	11.0	0
hsa_circ_0109476	1	22	11.0	0
hsa_circ_0139718	3	11	11.0	11
hsa_circ_0017915	1	22	11.0	0
hsa_circ_0017914	1	22	11.0	0
hsa_circ_0006766	5	32	10.666666666666668	0
hsa_circ_0006368	5	32	10.666666666666668	0
hsa_circ_0008422	5	32	10.666666666666668	0
hsa_circ_0006783	1	21	10.5	0
hsa_circ_0000552	1	21	10.5	0
hsa_circ_0104905	1	31	10.333333333333334	0
hsa_circ_0104904	1	31	10.333333333333334	0
hsa_circ_0104903	1	31	10.333333333333334	0
hsa_circ_0131494	1	10	10.0	10
hsa_circ_0120138	1	20	10.0	0
hsa_circ_0120137	1	20	10.0	0
hsa_circ_0099739	1	19	9.5	0
hsa_circ_0099738	1	19	9.5	0
hsa_circ_0124706	2	28	9.333333333333334	0
hsa_circ_0124705	2	28	9.333333333333334	0
hsa_circ_0124704	2	28	9.333333333333334	0
hsa_circ_0113699	1	28	9.333333333333334	0
hsa_circ_0113697	1	28	9.333333333333334	0
hsa_circ_0113698	1	28	9.333333333333334	0
hsa_circ_0136580	2	18	9.0	0
hsa_circ_0136585	2	18	9.0	0
hsa_circ_0010166	3	9	9.0	9
hsa_circ_0122430	3	26	8.666666666666668	0
hsa_circ_0122431	3	26	8.666666666666668	0
hsa_circ_0122426	3	26	8.666666666666668	0
hsa_circ_0080235	2	17	8.5	0
hsa_circ_0080234	2	17	8.5	0
hsa_circ_0121587	1	8	8.0	8
hsa_circ_0119138	7	8	8.0	8
hsa_circ_0099693	2	16	8.0	0
hsa_circ_0099692	2	16	8.0	0
hsa_circ_0006159	1	8	8.0	8
hsa_circ_0096914	1	38	7.6	0
hsa_circ_0096915	1	38	7.6	0
hsa_circ_0096911	1	38	7.6	0
hsa_circ_0096912	1	38	7.6	0
hsa_circ_0096913	1	38	7.6	0
hsa_circ_0005409	2	28	7.25	0
hsa_circ_0007965	2	28	7.25	0
hsa_circ_0007237	6	7	7.0	7
hsa_circ_0000322	1	7	7.0	7
hsa_circ_0003420	1	27	6.75	0
hsa_circ_0003427	1	27	6.75	0
hsa_circ_0006442	2	26	6.45	0
hsa_circ_0007469	2	26	6.45	0
hsa_circ_0003086	2	26	6.45	0
hsa_circ_0008770	2	26	6.45	0
hsa_circ_0010518	1	19	6.333333333333333	0
hsa_circ_0125611	1	19	6.333333333333333	0
hsa_circ_0061589	6	6	6.0	6
hsa_circ_0137880	2	6	6.0	6
hsa_circ_0055538	2	6	6.0	6
hsa_circ_0129912	4	11	5.333333333333333	0
hsa_circ_0129911	4	11	5.333333333333333	0
hsa_circ_0109954	1	5	5.0	5
hsa_circ_0037111	1	10	5.0	0
hsa_circ_0037112	1	10	5.0	0
hsa_circ_0004659	2	5	5.0	5
hsa_circ_0007742	1	15	5.0	0
hsa_circ_0003096	1	15	5.0	0
hsa_circ_0055550	2	19	5.0	3
hsa_circ_0038910	1	15	5.0	0
hsa_circ_0002202	2	4	4.0	4
hsa_circ_0040337	2	4	4.0	4
hsa_circ_0136039	1	4	4.0	4
hsa_circ_0000579	1	11	3.6666666666666665	0
hsa_circ_0000577	1	11	3.6666666666666665	0
hsa_circ_0000578	1	11	3.6666666666666665	0
hsa_circ_0100958	1	7	3.5	0
hsa_circ_0100957	1	7	3.5	0
hsa_circ_0133139	1	7	3.5	0
hsa_circ_0133140	1	7	3.5	0
hsa_circ_0132608	2	3	3.0	3
hsa_circ_0109124	3	3	3.0	3
hsa_circ_0138527	2	3	3.0	3
hsa_circ_0096706	3	3	3.0	3
hsa_circ_0004360	5	20	2.6666666666666665	0
hsa_circ_0003072	5	20	2.6666666666666665	0
hsa_circ_0007133	5	20	2.6666666666666665	0
hsa_circ_0007373	5	20	2.6666666666666665	0
hsa_circ_0008570	5	20	2.6666666666666665	0
hsa_circ_0004848	5	20	2.6666666666666665	0
hsa_circ_0009078	1	18	2.5714285714285716	0
hsa_circ_0003581	1	18	2.5714285714285716	0
hsa_circ_0003382	1	18	2.5714285714285716	0
hsa_circ_0007724	1	18	2.5714285714285716	0
hsa_circ_0008364	1	18	2.5714285714285716	0
hsa_circ_0004923	1	18	2.5714285714285716	0
hsa_circ_0002728	1	18	2.5714285714285716	0
hsa_circ_0074029	2	3	2.5	2
hsa_circ_0129245	2	2	2.0	2
hsa_circ_0093986	2	2	2.0	2
hsa_circ_0130424	2	2	2.0	2
hsa_circ_0100429	1	2	2.0	2
hsa_circ_0100849	2	2	2.0	2
hsa_circ_0101824	1	2	2.0	2
hsa_circ_0030237	2	2	2.0	2
hsa_circ_0126636	1	2	2.0	2
hsa_circ_0138500	2	2	2.0	2
hsa_circ_0006165	1	2	2.0	2
hsa_circ_0127201	2	2	2.0	2
hsa_circ_0140767	2	2	2.0	2
hsa_circ_0115463	2	2	2.0	2
hsa_circ_0069749	2	2	2.0	2
hsa_circ_0107951	2	2	2.0	2
hsa_circ_0093495	1	16	2.0	0
hsa_circ_0095780	2	2	2.0	2
hsa_circ_0001306	2	2	2.0	2
hsa_circ_0133339	3	4	1.75	0
hsa_circ_0133338	3	4	1.75	0
hsa_circ_0094095	2	3	1.5	0
hsa_circ_0094088	2	3	1.5	0
hsa_circ_0125524	1	3	1.5	0
hsa_circ_0125523	1	3	1.5	0
hsa_circ_0140768	2	2	1.5	1
hsa_circ_0027021	1	7	1.4	0
hsa_circ_0027024	1	7	1.4	0
hsa_circ_0027023	1	7	1.4	0
hsa_circ_0027022	1	7	1.4	0
hsa_circ_0014863	1	7	1.4	0
hsa_circ_0086199	3	4	1.3333333333333333	0
hsa_circ_0086197	3	4	1.3333333333333333	0
hsa_circ_0086198	3	4	1.3333333333333333	0
hsa_circ_0000694	1	4	1.3333333333333333	0
hsa_circ_0000695	1	4	1.3333333333333333	0
hsa_circ_0000693	1	4	1.3333333333333333	0
hsa_circ_0079763	2	2	1.25	1
hsa_circ_0100977	2	2	1.1111111111111112	1
hsa_circ_0002108	1	1	1.0	1
hsa_circ_0094523	1	1	1.0	1
hsa_circ_0093309	1	1	1.0	1
hsa_circ_0123804	1	1	1.0	1
hsa_circ_0130455	1	1	1.0	1
hsa_circ_0120767	1	1	1.0	1
hsa_circ_0137087	1	1	1.0	1
hsa_circ_0129339	1	1	1.0	1
hsa_circ_0103070	1	1	1.0	1
hsa_circ_0120557	1	1	1.0	1
hsa_circ_0139398	1	1	1.0	1
hsa_circ_0139031	1	1	1.0	1
hsa_circ_0091210	1	1	1.0	1
hsa_circ_0137278	1	1	1.0	1
hsa_circ_0001174	1	1	1.0	1
hsa_circ_0138365	1	1	1.0	1
hsa_circ_0094950	1	1	1.0	1
hsa_circ_0127475	1	1	1.0	1
hsa_circ_0074984	1	1	1.0	1
hsa_circ_0140698	1	1	1.0	1
hsa_circ_0061306	1	1	1.0	1
hsa_circ_0118317	1	1	1.0	1
hsa_circ_0099158	1	1	1.0	1
hsa_circ_0092885	1	1	1.0	1
hsa_circ_0103393	1	1	1.0	1
hsa_circ_0140228	1	1	1.0	1
hsa_circ_0114078	1	1	1.0	1
hsa_circ_0099267	1	1	1.0	1
hsa_circ_0117339	1	1	1.0	1
hsa_circ_0104251	1	1	1.0	1
hsa_circ_0137183	1	1	1.0	1
hsa_circ_0137912	1	1	1.0	1
hsa_circ_0131251	1	1	1.0	1
hsa_circ_0063775	1	1	1.0	1
hsa_circ_0064627	1	1	1.0	1
hsa_circ_0109243	1	1	1.0	1
hsa_circ_0135865	1	1	1.0	1
hsa_circ_0122544	1	1	1.0	1
hsa_circ_0017530	1	1	1.0	1
hsa_circ_0129082	1	1	1.0	1
hsa_circ_0126934	1	1	1.0	1
hsa_circ_0003495	1	1	1.0	1
hsa_circ_0102946	1	1	1.0	1
hsa_circ_0120037	1	1	1.0	1
hsa_circ_0112400	1	1	1.0	1
hsa_circ_0134434	1	1	1.0	1
hsa_circ_0134555	1	1	1.0	1
hsa_circ_0078802	1	1	1.0	1
hsa_circ_0131289	1	1	1.0	1
hsa_circ_0102830	1	1	1.0	1
hsa_circ_0030440	1	1	1.0	1
hsa_circ_0107141	1	1	1.0	1
hsa_circ_0111979	1	1	1.0	1
hsa_circ_0133766	1	1	1.0	1
hsa_circ_0002090	1	1	1.0	1
hsa_circ_0113701	1	1	1.0	1
hsa_circ_0051491	1	1	1.0	1
hsa_circ_0131358	1	1	1.0	1
hsa_circ_0133771	1	1	1.0	1
hsa_circ_0106383	1	1	1.0	1
hsa_circ_0027246	1	1	1.0	1
hsa_circ_0131477	1	1	1.0	1
hsa_circ_0110559	1	1	1.0	1
hsa_circ_0112614	1	1	1.0	1
hsa_circ_0121682	1	1	1.0	1
hsa_circ_0116097	1	1	1.0	1
hsa_circ_0105180	1	1	1.0	1
hsa_circ_0117171	1	1	1.0	1
hsa_circ_0139937	1	1	1.0	1
hsa_circ_0139814	1	1	1.0	1
hsa_circ_0102444	1	1	1.0	1
hsa_circ_0000955	1	1	1.0	1
hsa_circ_0138734	1	1	1.0	1
hsa_circ_0052118	1	1	1.0	1
hsa_circ_0126748	1	1	1.0	1
hsa_circ_0123357	1	1	1.0	1
hsa_circ_0125411	1	1	1.0	1
hsa_circ_0008552	1	1	1.0	1
hsa_circ_0097577	1	1	1.0	1
hsa_circ_0018467	1	1	1.0	1
hsa_circ_0094181	1	1	1.0	1
hsa_circ_0136566	1	1	1.0	1
hsa_circ_0087105	1	1	1.0	1
hsa_circ_0139722	1	1	1.0	1
hsa_circ_0137789	1	1	1.0	1
hsa_circ_0096597	1	1	1.0	1
hsa_circ_0101102	1	1	1.0	1
hsa_circ_0113331	1	1	1.0	1
hsa_circ_0136865	1	1	1.0	1
hsa_circ_0112788	1	1	1.0	1
hsa_circ_0114846	1	1	1.0	1
hsa_circ_0080978	1	1	1.0	1
hsa_circ_0101683	1	1	1.0	1
hsa_circ_0121012	1	1	1.0	1
hsa_circ_0008111	1	1	1.0	1
hsa_circ_0138826	1	1	1.0	1
hsa_circ_0069858	1	1	1.0	1
hsa_circ_0039198	1	1	1.0	1
hsa_circ_0134591	1	1	1.0	1
hsa_circ_0119074	1	1	1.0	1
hsa_circ_0136651	1	1	1.0	1
hsa_circ_0093272	1	1	1.0	1
hsa_circ_0136382	1	1	1.0	1
hsa_circ_0134084	1	1	1.0	1
hsa_circ_0128777	1	1	1.0	1
hsa_circ_0138338	1	1	1.0	1
hsa_circ_0139668	1	1	1.0	1
hsa_circ_0139305	1	1	1.0	1
hsa_circ_0112068	1	1	1.0	1
hsa_circ_0128407	1	1	1.0	1
hsa_circ_0056229	1	1	1.0	1
hsa_circ_0036955	1	1	1.0	1
hsa_circ_0019389	1	1	1.0	1
hsa_circ_0131728	1	1	1.0	1
hsa_circ_0070760	1	1	1.0	1
hsa_circ_0106639	1	1	1.0	1
hsa_circ_0138592	1	1	1.0	1
hsa_circ_0097830	1	1	1.0	1
hsa_circ_0112159	1	1	1.0	1
hsa_circ_0124252	1	1	1.0	1
hsa_circ_0102249	1	1	1.0	1
hsa_circ_0125349	1	1	1.0	1
hsa_circ_0117711	1	1	1.0	1
hsa_circ_0095761	1	1	1.0	1
hsa_circ_0135381	1	1	1.0	1
hsa_circ_0125482	1	1	1.0	1
hsa_circ_0124390	1	1	1.0	1
hsa_circ_0128876	1	1	1.0	1
hsa_circ_0102345	1	1	1.0	1
hsa_circ_0137345	1	1	1.0	1
hsa_circ_0137347	1	1	1.0	1
hsa_circ_0102357	1	1	1.0	1
hsa_circ_0013640	1	1	1.0	1
hsa_circ_0062469	3	8	0.9928571428571429	0
hsa_circ_0100546	2	2	0.8333333333333333	0
hsa_circ_0100547	2	2	0.8333333333333333	0
hsa_circ_0104581	2	2	0.8333333333333333	0
hsa_circ_0104579	2	2	0.8333333333333333	0
hsa_circ_0110608	2	3	0.75	0
hsa_circ_0110607	2	3	0.75	0
hsa_circ_0110606	2	3	0.75	0
hsa_circ_0110605	2	3	0.75	0
hsa_circ_0062480	2	7	0.7428571428571429	0
hsa_circ_0062481	2	7	0.7428571428571429	0
hsa_circ_0104045	1	5	0.7142857142857143	0
hsa_circ_0104048	1	5	0.7142857142857143	0
hsa_circ_0104054	1	5	0.7142857142857143	0
hsa_circ_0104053	1	5	0.7142857142857143	0
hsa_circ_0104052	1	5	0.7142857142857143	0
hsa_circ_0104051	1	5	0.7142857142857143	0
hsa_circ_0104055	1	5	0.7142857142857143	0
hsa_circ_0110501	2	2	0.6	0
hsa_circ_0110500	2	2	0.6	0
hsa_circ_0062491	1	6	0.6	0
hsa_circ_0062498	1	6	0.6	0
hsa_circ_0094764	1	1	0.5	0
hsa_circ_0130324	1	1	0.5	0
hsa_circ_0094765	1	1	0.5	0
hsa_circ_0130323	1	1	0.5	0
hsa_circ_0108302	2	2	0.5	0
hsa_circ_0108301	2	2	0.5	0
hsa_circ_0108303	2	2	0.5	0
hsa_circ_0003422	1	1	0.5	0
hsa_circ_0132753	1	1	0.5	0
hsa_circ_0132752	1	1	0.5	0
hsa_circ_0122602	1	1	0.5	0
hsa_circ_0093993	1	1	0.5	0
hsa_circ_0127480	1	1	0.5	0
hsa_circ_0127481	1	1	0.5	0
hsa_circ_0137173	1	1	0.5	0
hsa_circ_0137174	1	1	0.5	0
hsa_circ_0006833	1	1	0.5	0
hsa_circ_0003156	1	1	0.5	0
hsa_circ_0104912	1	1	0.5	0
hsa_circ_0064611	1	1	0.5	0
hsa_circ_0064610	1	1	0.5	0
hsa_circ_0031702	1	1	0.5	0
hsa_circ_0031701	1	1	0.5	0
hsa_circ_0133585	1	1	0.5	0
hsa_circ_0002031	1	1	0.5	0
hsa_circ_0063302	1	1	0.5	0
hsa_circ_0107381	1	1	0.5	0
hsa_circ_0131122	1	1	0.5	0
hsa_circ_0131123	1	1	0.5	0
hsa_circ_0138605	1	1	0.5	0
hsa_circ_0138607	1	1	0.5	0
hsa_circ_0020322	1	1	0.5	0
hsa_circ_0020321	1	1	0.5	0
hsa_circ_0074028	1	1	0.5	0
hsa_circ_0006378	1	1	0.5	0
hsa_circ_0005156	1	1	0.5	0
hsa_circ_0006481	1	1	0.5	0
hsa_circ_0097205	1	1	0.5	0
hsa_circ_0097206	1	1	0.5	0
hsa_circ_0075130	1	1	0.5	0
hsa_circ_0095024	1	1	0.5	0
hsa_circ_0095023	1	1	0.5	0
hsa_circ_0104616	1	1	0.5	0
hsa_circ_0104615	1	1	0.5	0
hsa_circ_0063299	1	1	0.5	0
hsa_circ_0002930	1	1	0.5	0
hsa_circ_0094263	1	1	0.5	0
hsa_circ_0094264	1	1	0.5	0
hsa_circ_0002911	1	1	0.5	0
hsa_circ_0108298	2	2	0.5	0
hsa_circ_0007194	1	1	0.5	0
hsa_circ_0106897	1	1	0.5	0
hsa_circ_0070739	1	1	0.5	0
hsa_circ_0106898	1	1	0.5	0
hsa_circ_0070737	1	1	0.5	0
hsa_circ_0112061	1	1	0.5	0
hsa_circ_0112060	1	1	0.5	0
hsa_circ_0102155	1	1	0.5	0
hsa_circ_0108933	1	1	0.5	0
hsa_circ_0108934	1	1	0.5	0
hsa_circ_0124254	2	2	0.5	0
hsa_circ_0129947	1	1	0.5	0
hsa_circ_0129948	1	1	0.5	0
hsa_circ_0124257	2	2	0.5	0
hsa_circ_0124256	2	2	0.5	0
hsa_circ_0124255	2	2	0.5	0
hsa_circ_0045370	1	1	0.5	0
hsa_circ_0045369	1	1	0.5	0
hsa_circ_0047477	1	1	0.3333333333333333	0
hsa_circ_0047475	1	1	0.3333333333333333	0
hsa_circ_0067194	1	1	0.3333333333333333	0
hsa_circ_0047476	1	1	0.3333333333333333	0
hsa_circ_0001108	1	1	0.3333333333333333	0
hsa_circ_0001107	1	1	0.3333333333333333	0
hsa_circ_0130880	1	1	0.3333333333333333	0
hsa_circ_0005896	2	5	0.3333333333333333	0
hsa_circ_0130881	1	1	0.3333333333333333	0
hsa_circ_0121807	1	1	0.3333333333333333	0
hsa_circ_0121808	1	1	0.3333333333333333	0
hsa_circ_0004545	2	5	0.3333333333333333	0
hsa_circ_0097090	1	1	0.3333333333333333	0
hsa_circ_0097088	1	1	0.3333333333333333	0
hsa_circ_0097089	1	1	0.3333333333333333	0
hsa_circ_0106679	1	1	0.3333333333333333	0
hsa_circ_0008723	2	5	0.3333333333333333	0
hsa_circ_0100545	1	1	0.3333333333333333	0
hsa_circ_0135747	1	1	0.3333333333333333	0
hsa_circ_0047093	1	1	0.3333333333333333	0
hsa_circ_0047094	1	1	0.3333333333333333	0
hsa_circ_0004153	1	1	0.3333333333333333	0
hsa_circ_0006447	1	1	0.3333333333333333	0
hsa_circ_0108447	1	1	0.3333333333333333	0
hsa_circ_0108446	1	1	0.3333333333333333	0
hsa_circ_0108448	1	1	0.3333333333333333	0
hsa_circ_0003174	2	5	0.3333333333333333	0
hsa_circ_0005159	2	5	0.3333333333333333	0
hsa_circ_0007447	2	5	0.3333333333333333	0
hsa_circ_0005146	2	5	0.3333333333333333	0
hsa_circ_0007025	2	5	0.3333333333333333	0
hsa_circ_0008233	1	1	0.3333333333333333	0
hsa_circ_0007498	2	5	0.3333333333333333	0
hsa_circ_0115713	1	1	0.3333333333333333	0
hsa_circ_0115712	1	1	0.3333333333333333	0
hsa_circ_0115714	1	1	0.3333333333333333	0
hsa_circ_0135442	1	1	0.3333333333333333	0
hsa_circ_0135440	1	1	0.3333333333333333	0
hsa_circ_0135441	1	1	0.3333333333333333	0
hsa_circ_0130602	1	1	0.3333333333333333	0
hsa_circ_0130604	1	1	0.3333333333333333	0
hsa_circ_0130603	1	1	0.3333333333333333	0
hsa_circ_0125492	1	1	0.3333333333333333	0
hsa_circ_0125491	1	1	0.3333333333333333	0
hsa_circ_0125490	1	1	0.3333333333333333	0
hsa_circ_0072811	2	5	0.3333333333333333	0
hsa_circ_0072810	2	5	0.3333333333333333	0
hsa_circ_0130879	1	1	0.3333333333333333	0
hsa_circ_0003801	2	5	0.3333333333333333	0
hsa_circ_0072813	2	5	0.3333333333333333	0
hsa_circ_0072814	2	5	0.3333333333333333	0
hsa_circ_0114594	1	1	0.3333333333333333	0
hsa_circ_0114592	1	1	0.3333333333333333	0
hsa_circ_0114589	1	1	0.3333333333333333	0
hsa_circ_0004932	2	5	0.3333333333333333	0
hsa_circ_0131200	1	1	0.25	0
hsa_circ_0003473	1	1	0.25	0
hsa_circ_0126171	1	1	0.25	0
hsa_circ_0126174	1	1	0.25	0
hsa_circ_0126175	1	1	0.25	0
hsa_circ_0126173	1	1	0.25	0
hsa_circ_0089801	1	1	0.25	0
hsa_circ_0132692	1	1	0.25	0
hsa_circ_0132693	1	1	0.25	0
hsa_circ_0007400	1	1	0.25	0
hsa_circ_0134141	1	1	0.25	0
hsa_circ_0134142	1	1	0.25	0
hsa_circ_0089799	1	1	0.25	0
hsa_circ_0089798	1	1	0.25	0
hsa_circ_0131199	1	1	0.25	0
hsa_circ_0131194	1	1	0.25	0
hsa_circ_0131193	1	1	0.25	0
hsa_circ_0011507	1	1	0.25	0
hsa_circ_0001762	1	1	0.25	0
hsa_circ_0001761	1	1	0.25	0
hsa_circ_0001764	1	1	0.25	0
hsa_circ_0001763	1	1	0.25	0
hsa_circ_0006198	1	1	0.25	0
hsa_circ_0137563	1	1	0.25	0
hsa_circ_0137564	1	1	0.25	0
hsa_circ_0011488	1	1	0.25	0
hsa_circ_0133094	1	1	0.25	0
hsa_circ_0133093	1	1	0.25	0
hsa_circ_0133096	1	1	0.25	0
hsa_circ_0133095	1	1	0.25	0
hsa_circ_0094656	1	1	0.25	0
hsa_circ_0094655	1	1	0.25	0
hsa_circ_0094657	1	1	0.25	0
hsa_circ_0005979	1	1	0.2	0
hsa_circ_0000391	1	1	0.2	0
hsa_circ_0103186	1	1	0.2	0
hsa_circ_0103182	1	1	0.2	0
hsa_circ_0103183	1	1	0.2	0
hsa_circ_0103184	1	1	0.2	0
hsa_circ_0103185	1	1	0.2	0
hsa_circ_0114674	1	1	0.2	0
hsa_circ_0114670	1	1	0.2	0
hsa_circ_0114673	1	1	0.2	0
hsa_circ_0114672	1	1	0.2	0
hsa_circ_0114669	1	1	0.2	0
hsa_circ_0081709	1	1	0.2	0
hsa_circ_0081704	1	1	0.2	0
hsa_circ_0098516	1	1	0.2	0
hsa_circ_0098515	1	1	0.2	0
hsa_circ_0098514	1	1	0.2	0
hsa_circ_0098513	1	1	0.2	0
hsa_circ_0081708	1	1	0.2	0
hsa_circ_0081680	1	1	0.2	0
hsa_circ_0081694	1	1	0.2	0
hsa_circ_0004632	1	1	0.16666666666666666	0
hsa_circ_0101644	1	1	0.16666666666666666	0
hsa_circ_0101646	1	1	0.16666666666666666	0
hsa_circ_0101645	1	1	0.16666666666666666	0
hsa_circ_0101648	1	1	0.16666666666666666	0
hsa_circ_0101647	1	1	0.16666666666666666	0
hsa_circ_0101649	1	1	0.16666666666666666	0
hsa_circ_0097473	1	1	0.16666666666666666	0
hsa_circ_0097474	1	1	0.16666666666666666	0
hsa_circ_0097475	1	1	0.16666666666666666	0
hsa_circ_0097476	1	1	0.16666666666666666	0
hsa_circ_0097477	1	1	0.16666666666666666	0
hsa_circ_0103683	1	1	0.16666666666666666	0
hsa_circ_0103684	1	1	0.16666666666666666	0
hsa_circ_0103685	1	1	0.16666666666666666	0
hsa_circ_0103686	1	1	0.16666666666666666	0
hsa_circ_0103687	1	1	0.16666666666666666	0
hsa_circ_0103688	1	1	0.16666666666666666	0
hsa_circ_0093558	1	1	0.14285714285714285	0
hsa_circ_0111540	1	1	0.14285714285714285	0
hsa_circ_0111534	1	1	0.14285714285714285	0
hsa_circ_0111535	1	1	0.14285714285714285	0
hsa_circ_0111533	1	1	0.14285714285714285	0
hsa_circ_0111538	1	1	0.14285714285714285	0
hsa_circ_0111539	1	1	0.14285714285714285	0
hsa_circ_0111527	1	1	0.14285714285714285	0
hsa_circ_0008679	1	1	0.14285714285714285	0
hsa_circ_0018141	1	1	0.14285714285714285	0
hsa_circ_0018142	1	1	0.14285714285714285	0
hsa_circ_0000233	1	1	0.14285714285714285	0
hsa_circ_0093560	1	1	0.14285714285714285	0
hsa_circ_0093559	1	1	0.14285714285714285	0
hsa_circ_0100969	1	1	0.1111111111111111	0
hsa_circ_0100973	1	1	0.1111111111111111	0
hsa_circ_0100972	1	1	0.1111111111111111	0
hsa_circ_0100975	1	1	0.1111111111111111	0
hsa_circ_0100974	1	1	0.1111111111111111	0
hsa_circ_0100971	1	1	0.1111111111111111	0
hsa_circ_0100970	1	1	0.1111111111111111	0
hsa_circ_0100976	1	1	0.1111111111111111	0
hsa_circ_0033913	2	2	0.10526315789473684	0
hsa_circ_0033925	2	2	0.10526315789473684	0
hsa_circ_0033929	2	2	0.10526315789473684	0
hsa_circ_0033748	2	2	0.10526315789473684	0
hsa_circ_0033988	2	2	0.10526315789473684	0
hsa_circ_0033747	2	2	0.10526315789473684	0
hsa_circ_0033980	2	2	0.10526315789473684	0
hsa_circ_0033997	2	2	0.10526315789473684	0
hsa_circ_0033874	2	2	0.10526315789473684	0
hsa_circ_0033996	2	2	0.10526315789473684	0
hsa_circ_0033875	2	2	0.10526315789473684	0
hsa_circ_0033872	2	2	0.10526315789473684	0
hsa_circ_0033873	2	2	0.10526315789473684	0
hsa_circ_0033871	2	2	0.10526315789473684	0
hsa_circ_0033967	2	2	0.10526315789473684	0
hsa_circ_0033722	2	2	0.10526315789473684	0
hsa_circ_0033889	2	2	0.10526315789473684	0
hsa_circ_0033881	2	2	0.10526315789473684	0
hsa_circ_0034000	2	2	0.10526315789473684	0
hsa_circ_0132742	1	1	0.1	0
hsa_circ_0132743	1	1	0.1	0
hsa_circ_0006957	1	1	0.1	0
hsa_circ_0097336	1	1	0.1	0
hsa_circ_0097337	1	1	0.1	0
hsa_circ_0007377	1	1	0.1	0
hsa_circ_0008221	1	1	0.1	0
hsa_circ_0009010	1	1	0.1	0
