# Supplementary material for: Analysis of plasma‐derived small extracellular vesicle characteristics and microRNA cargo following exercise‐induced skeletal muscle damage in men
Source: Physiol Rep. 2024 Sep 20;12(18):e70056. doi: 10.14814/phy2.70056 (PMC11415274; doi:10.14814/phy2.70056)
Supplement: Supplementary file 2 — Data S2: Supporting Information. [file PHY2-12-e70056-s001.zip › Processed Files For Individual Samples/SV18362-0001_S1_R1_001.fastq_CORE_RESULTS_v4.6.2/SV18362-0001_S1_R1_001.fastq/readCounts_gencode_antisense.txt]

ReferenceID	uniqueFragmentCount	totalReadCount	multimapAdjustedReadCount	uniqueMappingReads
ENST00000244333.3:protein_coding:LYPD3	9	907	907.0	907
ENST00000572227.1:processed_pseudogene:AC104581.1	12	869	869.0	869
ENST00000538168.5:protein_coding:ST8SIA5	12	797	797.0	797
ENST00000623544.1:TEC:AC008735.5	19	724	724.0	724
ENST00000445125.2:processed_pseudogene:AC010970.1	50	545	530.6	527
ENST00000528278.2:retained_intron:KMT2A	11	381	381.0	381
ENST00000529348.1:retained_intron:ZBTB44	3	360	360.0	360
ENST00000396077.7:protein_coding:ZNF445	14	654	326.75	0
ENST00000425708.6:protein_coding:ZNF445	14	654	326.75	0
ENST00000443504.1:lincRNA:AL357052.1	6	199	199.0	199
ENST00000476899.5:protein_coding:RSRC1	3	178	178.0	178
ENST00000513614.1:processed_transcript:SLC34A1	7	350	175.0	0
ENST00000324417.5:protein_coding:SLC34A1	7	350	175.0	0
ENST00000521850.5:retained_intron:C5orf58	5	121	121.0	121
ENST00000648218.1:lincRNA:AC073174.2	1	115	115.0	115
ENST00000559750.5:nonsense_mediated_decay:PSTPIP1	4	109	109.0	109
ENST00000340967.2:protein_coding:ACER2	4	102	102.0	102
ENST00000550262.1:retained_intron:ATP2A2	4	98	98.0	98
ENST00000299163.6:protein_coding:HIF1AN	2	96	96.0	96
ENST00000511649.5:protein_coding:RAB28	4	90	90.0	90
ENST00000530378.5:nonsense_mediated_decay:SOX6	2	80	80.0	80
ENST00000526990.1:retained_intron:EHBP1L1	2	77	77.0	77
ENST00000306675.4:protein_coding:ADRA1B	4	77	77.0	77
ENST00000390240.2:IG_J_gene:IGKJ3	6	63	63.0	63
ENST00000378191.4:protein_coding:AJAP1	3	57	57.0	57
ENST00000375066.6:protein_coding:TBC1D2	6	100	50.0	0
ENST00000465784.6:protein_coding:TBC1D2	6	100	50.0	0
ENST00000559383.5:protein_coding:IL16	11	241	48.19999999999999	0
ENST00000394660.6:protein_coding:IL16	11	241	48.19999999999999	0
ENST00000360547.9:nonsense_mediated_decay:IL16	11	241	48.19999999999999	0
ENST00000560241.5:nonsense_mediated_decay:IL16	11	241	48.19999999999999	0
ENST00000302987.8:protein_coding:IL16	11	241	48.19999999999999	0
ENST00000636161.1:lincRNA:AL592295.4	4	47	47.0	47
ENST00000551112.1:retained_intron:ESYT1	2	42	42.0	42
ENST00000186436.9:protein_coding:TMEM131	4	39	39.0	39
ENST00000470633.1:retained_intron:ST6GAL1	2	36	36.0	36
ENST00000339480.1:protein_coding:GJB4	2	34	34.0	34
ENST00000503629.6:processed_transcript:STX4	2	33	33.0	33
ENST00000338641.8:protein_coding:NF2	4	131	32.80952380952381	0
ENST00000361452.8:protein_coding:NF2	4	131	32.80952380952381	0
ENST00000413209.6:protein_coding:NF2	4	131	32.80952380952381	0
ENST00000572877.1:sense_intronic:AC004584.3	1	32	32.0	32
ENST00000515217.1:processed_pseudogene:YTHDF1P1	1	31	31.0	31
ENST00000568023.1:protein_coding:CDH5	1	31	31.0	31
ENST00000625348.2:antisense:CYP1B1-AS1	5	30	30.0	30
ENST00000440150.5:antisense:AL359915.2	1	30	30.0	30
ENST00000643426.1:retained_intron:TSC2	1	30	30.0	30
ENST00000556605.5:protein_coding:SLC39A9	7	180	29.999999999999996	0
ENST00000554059.1:retained_intron:SLC39A9	7	180	29.999999999999996	0
ENST00000555840.5:nonsense_mediated_decay:SLC39A9	7	180	29.999999999999996	0
ENST00000031146.8:protein_coding:SLC39A9	7	180	29.999999999999996	0
ENST00000628474.2:nonsense_mediated_decay:SLC39A9	7	180	29.999999999999996	0
ENST00000336643.9:protein_coding:SLC39A9	7	180	29.999999999999996	0
ENST00000301732.9:protein_coding:ABCA3	4	88	29.333333333333332	0
ENST00000382381.7:protein_coding:ABCA3	4	88	29.333333333333332	0
ENST00000563623.5:retained_intron:ABCA3	4	88	29.333333333333332	0
ENST00000624684.1:TEC:AL157996.1	1	29	29.0	29
ENST00000459674.5:retained_intron:LRP8	3	29	29.0	29
ENST00000320081.9:protein_coding:CLIP4	1	29	29.0	29
ENST00000306078.1:protein_coding:KCNG3	2	58	29.0	0
ENST00000394973.4:protein_coding:KCNG3	2	58	29.0	0
ENST00000478548.1:retained_intron:MEN1	1	28	28.0	28
ENST00000485359.1:retained_intron:DENND4B	2	28	28.0	28
ENST00000298875.8:protein_coding:CPSF2	2	28	28.0	28
ENST00000558535.1:processed_transcript:IDH3A	1	27	27.0	27
ENST00000638002.1:antisense:AC242022.1	1	26	26.0	26
ENST00000281441.7:protein_coding:TMEM45B	2	26	26.0	26
ENST00000520512.1:antisense:PCAT1	2	26	26.0	26
ENST00000245157.9:protein_coding:BBS2	1	26	26.0	26
ENST00000520036.1:processed_pseudogene:ACTBP6	1	26	26.0	26
ENST00000511259.1:processed_pseudogene:AC074255.1	1	25	25.0	25
ENST00000375353.4:protein_coding:TMEM255B	1	25	25.0	25
ENST00000368476.3:protein_coding:CHRNB2	1	25	25.0	25
ENST00000522917.5:protein_coding:FER1L6	1	25	25.0	25
ENST00000645206.1:retained_intron:CHD8	1	25	25.0	25
ENST00000361084.9:protein_coding:RAB25	2	73	24.333333333333336	0
ENST00000487325.5:processed_transcript:RAB25	2	73	24.333333333333336	0
ENST00000463614.1:processed_transcript:RAB25	2	73	24.333333333333336	0
ENST00000398532.8:protein_coding:MSL1	1	24	24.0	24
ENST00000590822.1:processed_transcript:RFX2	1	24	24.0	24
ENST00000575471.2:retained_intron:ZNF267	1	24	24.0	24
ENST00000266037.9:protein_coding:DOCK3	1	24	24.0	24
ENST00000589912.1:processed_transcript:RNF157	2	71	23.666666666666664	0
ENST00000269391.10:protein_coding:RNF157	2	71	23.666666666666664	0
ENST00000647930.1:protein_coding:RNF157	2	71	23.666666666666664	0
ENST00000425217.5:protein_coding:KSR2	3	47	23.5	0
ENST00000339824.6:protein_coding:KSR2	3	47	23.5	0
ENST00000479506.1:processed_transcript:KIF26B	2	23	23.0	23
ENST00000379053.4:lincRNA:LINC00654	2	23	23.0	23
ENST00000487056.1:retained_intron:DCDC2B	1	23	23.0	23
ENST00000602219.1:processed_transcript:HNRNPM	1	23	23.0	23
ENST00000380243.8:protein_coding:CCDC85C	2	23	23.0	23
ENST00000641515.2:protein_coding:OR4F5	2	113	22.6	0
ENST00000650172.1:protein_coding:OR4F4	2	113	22.6	0
ENST00000585993.3:protein_coding:OR4F17	2	113	22.6	0
ENST00000618231.3:protein_coding:OR4F17	2	113	22.6	0
ENST00000641591.1:processed_transcript:OR4F17	2	113	22.6	0
ENST00000352133.2:protein_coding:SLC37A1	1	22	22.0	22
ENST00000440929.1:unprocessed_pseudogene:OR4C14P	1	22	22.0	22
ENST00000284142.6:protein_coding:ASB17	1	22	22.0	22
ENST00000567415.1:lincRNA:AC021483.2	1	22	22.0	22
ENST00000592912.5:protein_coding:ZNF177	1	22	22.0	22
ENST00000395686.7:protein_coding:ERO1A	5	22	22.0	22
ENST00000577678.1:antisense:AC099850.3	1	22	22.0	22
ENST00000444189.7:protein_coding:CHAC1	5	86	21.5	0
ENST00000617961.2:protein_coding:CHAC1	5	86	21.5	0
ENST00000446533.8:protein_coding:CHAC1	5	86	21.5	0
ENST00000617768.4:protein_coding:CHAC1	5	86	21.5	0
ENST00000567801.2:lincRNA:LINC01544	1	21	21.0	21
ENST00000615516.1:processed_transcript:OSBPL2	1	21	21.0	21
ENST00000447519.1:antisense:AP001189.1	1	21	21.0	21
ENST00000442297.1:processed_pseudogene:SRD5A1P1	1	21	21.0	21
ENST00000384122.1:snoRNA:RF00425	1	21	21.0	21
ENST00000611791.1:lincRNA:AL021395.1	3	21	21.0	21
ENST00000327419.6:protein_coding:C11orf87	1	21	21.0	21
ENST00000464324.5:retained_intron:RASGRP2	6	21	20.5	20
ENST00000361328.7:protein_coding:ZSCAN20	2	20	20.0	20
ENST00000358776.6:protein_coding:ACADSB	1	20	20.0	20
ENST00000647952.1:processed_transcript:AL645929.2	1	20	20.0	20
ENST00000648498.1:antisense:AC108448.3	1	20	20.0	20
ENST00000536317.5:antisense:AC009509.1	1	20	20.0	20
ENST00000503794.5:protein_coding:GNPDA1	2	78	19.5	0
ENST00000311337.10:protein_coding:GNPDA1	2	78	19.5	0
ENST00000500692.6:protein_coding:GNPDA1	2	78	19.5	0
ENST00000508177.5:protein_coding:GNPDA1	2	78	19.5	0
ENST00000251047.5:protein_coding:LMAN1	1	19	19.0	19
ENST00000560778.2:protein_coding:CTXND1	1	19	19.0	19
ENST00000593661.5:protein_coding:ZNF414	1	19	19.0	19
ENST00000354300.4:protein_coding:PPTC7	1	19	19.0	19
ENST00000525984.2:lincRNA:AP003063.2	1	19	19.0	19
ENST00000492581.5:retained_intron:PI4KA	1	19	19.0	19
ENST00000419546.1:processed_pseudogene:KPNA2P2	1	19	19.0	19
ENST00000372720.7:protein_coding:DBNDD2	1	19	19.0	19
ENST00000568047.5:processed_transcript:ITFG1	1	19	19.0	19
ENST00000571555.1:retained_intron:RAP1GAP2	1	18	18.0	18
ENST00000599380.5:nonsense_mediated_decay:SLC27A1	1	17	17.0	17
ENST00000588529.5:antisense:AL031772.1	1	17	17.0	17
ENST00000330123.9:protein_coding:ZNF616	4	33	16.5	0
ENST00000600228.5:protein_coding:ZNF616	4	33	16.5	0
ENST00000492150.1:retained_intron:CACNA1C	1	16	16.0	16
ENST00000636354.1:lincRNA:AC130466.1	1	16	16.0	16
ENST00000626532.1:lincRNA:ELDR	1	16	16.0	16
ENST00000448737.1:processed_pseudogene:HSPA8P20	1	16	16.0	16
ENST00000529652.1:processed_transcript:FOXK2	1	16	16.0	16
ENST00000414984.5:protein_coding:LARS2	2	109	15.571428571428571	0
ENST00000415258.5:protein_coding:LARS2	2	109	15.571428571428571	0
ENST00000645846.1:protein_coding:LARS2	2	109	15.571428571428571	0
ENST00000642274.1:protein_coding:LARS2	2	109	15.571428571428571	0
ENST00000265537.7:protein_coding:LARS2	2	109	15.571428571428571	0
ENST00000485461.1:nonsense_mediated_decay:LARS2	2	109	15.571428571428571	0
ENST00000467936.5:processed_transcript:LARS2	2	109	15.571428571428571	0
ENST00000619659.1:protein_coding:OR1N1	1	31	15.5	0
ENST00000304880.2:protein_coding:OR1N1	1	31	15.5	0
ENST00000400605.5:processed_transcript:BCORP1	1	31	15.5	0
ENST00000441139.5:processed_transcript:BCORP1	1	31	15.5	0
ENST00000343010.7:protein_coding:C3orf62	2	23	15.285714285714286	14
ENST00000570208.2:nonsense_mediated_decay:ONECUT1	1	15	15.0	15
ENST00000544421.1:antisense:AP003721.4	1	15	15.0	15
ENST00000588896.1:retained_intron:CACNA2D4	1	15	15.0	15
ENST00000239165.8:protein_coding:HOXB7	1	15	15.0	15
ENST00000460917.1:processed_pseudogene:FLYWCH1P1	1	15	15.0	15
ENST00000368195.3:protein_coding:INSRR	1	15	15.0	15
ENST00000485419.7:protein_coding:IQCJ-SCHIP1	6	91	14.835714285714289	0
ENST00000412423.8:protein_coding:IQCJ-SCHIP1	6	91	14.835714285714289	0
ENST00000640565.1:protein_coding:IQCJ-SCHIP1	6	91	14.835714285714289	0
ENST00000476809.7:protein_coding:IQCJ-SCHIP1	6	91	14.835714285714289	0
ENST00000638749.1:protein_coding:IQCJ-SCHIP1	6	91	14.835714285714289	0
ENST00000460298.3:protein_coding:IQCJ-SCHIP1	6	91	14.835714285714289	0
ENST00000449439.1:lincRNA:AL139420.2	4	28	14.0	0
ENST00000439394.1:lincRNA:AL139420.1	4	28	14.0	0
ENST00000480547.5:retained_intron:IGF2BP3	1	42	14.0	0
ENST00000497563.5:processed_transcript:IGF2BP3	1	42	14.0	0
ENST00000539498.1:retained_intron:RAN	1	28	14.0	0
ENST00000537745.5:retained_intron:RAN	1	28	14.0	0
ENST00000343702.8:protein_coding:NTN4	1	14	14.0	14
ENST00000542219.1:lincRNA:LINC02421	1	14	14.0	14
ENST00000527817.1:retained_intron:SRPRA	2	14	14.0	14
ENST00000497279.5:retained_intron:NIPSNAP2	1	14	14.0	14
ENST00000376355.7:protein_coding:CLYBL	1	14	14.0	14
ENST00000467592.5:retained_intron:IGF2BP3	1	42	14.0	0
ENST00000301015.14:protein_coding:PIEZO1	1	13	13.0	13
ENST00000436881.2:protein_coding:AJM1	2	17	13.0	12
ENST00000343106.9:protein_coding:UBE2D3	1	24	12.0	0
ENST00000277541.7:protein_coding:NOTCH1	1	24	12.0	0
ENST00000635352.1:lincRNA:AC022596.2	1	12	12.0	12
ENST00000590806.5:retained_intron:DNM2	1	24	12.0	0
ENST00000510841.1:retained_intron:LRBA	1	24	12.0	0
ENST00000590787.1:retained_intron:DNM2	1	24	12.0	0
ENST00000645828.1:retained_intron:NOTCH1	1	24	12.0	0
ENST00000422806.1:protein_coding:NKX1-1	1	12	12.0	12
ENST00000624979.1:TEC:AC022919.1	2	12	12.0	12
ENST00000513098.5:processed_transcript:UBE2D3	1	24	12.0	0
ENST00000514435.1:retained_intron:LRBA	1	24	12.0	0
ENST00000510429.1:protein_coding:FAM193B	2	24	11.7	0
ENST00000506955.5:nonsense_mediated_decay:FAM193B	2	24	11.7	0
ENST00000621161.4:protein_coding:RAB11FIP4	2	23	11.5	0
ENST00000581280.1:processed_transcript:RAB11FIP4	2	23	11.5	0
ENST00000493417.5:nonsense_mediated_decay:GPR107	2	23	11.5	0
ENST00000265007.10:protein_coding:SOX30	1	23	11.5	0
ENST00000311371.9:protein_coding:SOX30	1	23	11.5	0
ENST00000415344.1:processed_transcript:GPR107	2	23	11.5	0
ENST00000443012.1:antisense:AL035416.1	2	11	11.0	11
ENST00000368801.2:protein_coding:HRNR	1	11	11.0	11
ENST00000462715.1:processed_transcript:TRAPPC3	1	11	11.0	11
ENST00000392533.7:protein_coding:TAOK3	1	21	10.5	0
ENST00000419821.6:protein_coding:TAOK3	1	21	10.5	0
ENST00000527525.5:protein_coding:SIPA1	2	41	10.25	0
ENST00000530226.1:retained_intron:SIPA1	2	41	10.25	0
ENST00000534313.5:protein_coding:SIPA1	2	41	10.25	0
ENST00000394224.3:protein_coding:SIPA1	2	41	10.25	0
ENST00000487045.6:retained_intron:FUS	1	10	10.0	10
ENST00000379567.6:protein_coding:AP5S1	2	38	9.5	0
ENST00000246041.6:protein_coding:AP5S1	2	38	9.5	0
ENST00000533077.5:retained_intron:GRK2	1	19	9.5	0
ENST00000379573.6:protein_coding:AP5S1	2	38	9.5	0
ENST00000627173.1:lincRNA:LINC00891	1	19	9.5	0
ENST00000615891.1:protein_coding:AP5S1	2	38	9.5	0
ENST00000531390.1:retained_intron:GRK2	1	19	9.5	0
ENST00000528170.5:protein_coding:MS4A15	1	19	9.5	0
ENST00000409937.1:protein_coding:CNGA3	1	28	9.333333333333334	0
ENST00000393504.5:protein_coding:CNGA3	1	28	9.333333333333334	0
ENST00000272602.6:protein_coding:CNGA3	1	28	9.333333333333334	0
ENST00000420728.1:protein_coding:ITPRIPL1	2	37	9.25	0
ENST00000439118.2:protein_coding:ITPRIPL1	2	37	9.25	0
ENST00000536814.1:protein_coding:ITPRIPL1	2	37	9.25	0
ENST00000361124.5:protein_coding:ITPRIPL1	2	37	9.25	0
ENST00000504576.2:nonsense_mediated_decay:SLC12A7	1	26	8.666666666666666	0
ENST00000264930.9:protein_coding:SLC12A7	1	26	8.666666666666666	0
ENST00000634447.1:protein_coding:SLC12A7	1	26	8.666666666666666	0
ENST00000353963.7:protein_coding:SLC23A1	1	17	8.5	0
ENST00000348729.7:protein_coding:SLC23A1	1	17	8.5	0
ENST00000361785.10:protein_coding:RNF13	1	25	8.333333333333334	0
ENST00000392894.7:protein_coding:RNF13	1	25	8.333333333333334	0
ENST00000344229.7:protein_coding:RNF13	1	25	8.333333333333334	0
ENST00000397789.3:protein_coding:NF2	2	57	8.142857142857142	0
ENST00000361166.8:protein_coding:NF2	2	57	8.142857142857142	0
ENST00000403435.5:protein_coding:NF2	2	57	8.142857142857142	0
ENST00000403999.7:protein_coding:NF2	2	57	8.142857142857142	0
ENST00000309422.6:protein_coding:VEGFB	1	16	8.0	0
ENST00000461291.2:lincRNA:LINC01168	2	8	8.0	8
ENST00000524189.5:protein_coding:KIF13B	1	16	8.0	0
ENST00000376741.4:protein_coding:SP2	1	16	8.0	0
ENST00000613139.1:protein_coding:SP2	1	16	8.0	0
ENST00000641664.1:protein_coding:OR4K13	1	16	8.0	0
ENST00000528639.2:unprocessed_pseudogene:AC130364.2	1	8	8.0	8
ENST00000445445.5:nonsense_mediated_decay:RASGRP2	2	8	8.0	8
ENST00000641904.1:protein_coding:OR4K13	1	16	8.0	0
ENST00000542163.1:protein_coding:NAA40	1	16	8.0	0
ENST00000523130.1:protein_coding:KIF13B	1	16	8.0	0
ENST00000435034.5:protein_coding:TMEM38B	1	23	7.666666666666667	0
ENST00000374688.5:protein_coding:TMEM38B	1	23	7.666666666666667	0
ENST00000374692.7:protein_coding:TMEM38B	1	23	7.666666666666667	0
ENST00000262384.3:protein_coding:N4BP1	5	10	7.5	6
ENST00000487506.1:retained_intron:KIAA1755	1	15	7.5	0
ENST00000547278.1:processed_transcript:TPH2	2	15	7.5	0
ENST00000550403.5:processed_transcript:TPH2	2	15	7.5	0
ENST00000460881.5:retained_intron:KIAA1755	1	15	7.5	0
ENST00000423048.5:nonsense_mediated_decay:ALMS1	1	29	7.25	0
ENST00000614410.4:protein_coding:ALMS1	1	29	7.25	0
ENST00000613296.4:protein_coding:ALMS1	1	29	7.25	0
ENST00000484298.5:protein_coding:ALMS1	1	29	7.25	0
ENST00000448049.1:lincRNA:LINC00319	2	28	7.0	0
ENST00000478620.2:protein_coding:COL19A1	1	7	7.0	7
ENST00000567842.5:retained_intron:XPO6	1	7	7.0	7
ENST00000624872.1:lincRNA:CU639417.4	2	28	7.0	0
ENST00000623297.1:lincRNA:CU639417.4	2	28	7.0	0
ENST00000511395.1:lincRNA:LINC02122	4	7	7.0	7
ENST00000342757.2:lincRNA:LINC00319	2	28	7.0	0
ENST00000330722.6:protein_coding:KRT6A	4	7	7.0	7
ENST00000515361.5:processed_transcript:KIF25	1	13	6.5	0
ENST00000643607.1:protein_coding:KIF25	1	13	6.5	0
ENST00000327026.7:processed_transcript:CCDC57	1	19	6.333333333333333	0
ENST00000475635.1:processed_transcript:CCDC57	1	19	6.333333333333333	0
ENST00000597009.5:retained_intron:PSG3	1	19	6.333333333333333	0
ENST00000505140.1:nonsense_mediated_decay:ANKH	3	6	6.0	6
ENST00000453187.1:lincRNA:LINC01287	1	18	6.0	0
ENST00000335464.9:protein_coding:TMEM104	2	12	6.0	0
ENST00000647863.1:lincRNA:LINC01287	1	18	6.0	0
ENST00000582330.1:protein_coding:TMEM104	2	12	6.0	0
ENST00000416982.1:lincRNA:LINC01287	1	18	6.0	0
ENST00000649521.1:protein_coding:CALCR	1	23	5.75	0
ENST00000421592.6:protein_coding:CALCR	1	23	5.75	0
ENST00000359558.6:protein_coding:CALCR	1	23	5.75	0
ENST00000426151.6:protein_coding:CALCR	1	23	5.75	0
ENST00000367651.3:protein_coding:CITED2	1	17	5.666666666666667	0
ENST00000536159.2:protein_coding:CITED2	1	17	5.666666666666667	0
ENST00000537332.2:protein_coding:CITED2	1	17	5.666666666666667	0
ENST00000360697.4:protein_coding:ADARB1	1	11	5.5	0
ENST00000474849.1:retained_intron:FAHD2B	1	22	5.5	0
ENST00000272610.3:protein_coding:FAHD2B	1	22	5.5	0
ENST00000414820.5:protein_coding:FAHD2B	1	22	5.5	0
ENST00000348831.8:protein_coding:ADARB1	1	11	5.5	0
ENST00000463096.5:retained_intron:FAHD2B	1	22	5.5	0
ENST00000488373.5:processed_transcript:RAC1	1	16	5.333333333333333	0
ENST00000356142.4:protein_coding:RAC1	1	16	5.333333333333333	0
ENST00000348035.8:protein_coding:RAC1	1	16	5.333333333333333	0
ENST00000586597.1:processed_pseudogene:AL353997.3	1	21	5.25	0
ENST00000583003.1:processed_transcript:EVPLL	1	21	5.25	0
ENST00000583797.1:transcribed_processed_pseudogene:AC015818.3	1	21	5.25	0
ENST00000399134.4:protein_coding:EVPLL	1	21	5.25	0
ENST00000619182.4:processed_transcript:TCL6	1	10	5.0	0
ENST00000372068.6:protein_coding:TMEM164	1	20	5.0	0
ENST00000492136.1:retained_intron:UBP1	1	15	5.0	0
ENST00000372072.7:protein_coding:TMEM164	1	20	5.0	0
ENST00000495632.1:protein_coding:BTN2A2	5	5	5.0	5
ENST00000609686.3:protein_coding:GRIN2B	1	5	5.0	5
ENST00000283629.7:protein_coding:UBP1	1	15	5.0	0
ENST00000465501.5:retained_intron:TCL6	1	10	5.0	0
ENST00000418742.6:processed_transcript:GNAI1	1	5	5.0	5
ENST00000447368.6:protein_coding:UBP1	1	15	5.0	0
ENST00000288381.4:protein_coding:TMEM164	1	20	5.0	0
ENST00000372073.5:protein_coding:TMEM164	1	20	5.0	0
ENST00000460524.5:retained_intron:LRRC75B	1	29	4.833333333333333	0
ENST00000318753.12:protein_coding:LRRC75B	1	29	4.833333333333333	0
ENST00000446942.5:nonsense_mediated_decay:LRRC75B	1	29	4.833333333333333	0
ENST00000404045.6:nonsense_mediated_decay:LRRC75B	1	29	4.833333333333333	0
ENST00000465334.1:retained_intron:LRRC75B	1	29	4.833333333333333	0
ENST00000491910.5:retained_intron:LRRC75B	1	29	4.833333333333333	0
ENST00000490146.5:processed_transcript:LRRC71	1	14	4.666666666666667	0
ENST00000472465.1:processed_transcript:LRRC71	1	14	4.666666666666667	0
ENST00000337428.7:protein_coding:LRRC71	1	14	4.666666666666667	0
ENST00000434837.7:protein_coding:MDGA1	4	10	4.666666666666666	0
ENST00000373401.2:retained_intron:MDGA1	4	10	4.666666666666666	0
ENST00000312358.11:protein_coding:SPEG	1	9	4.5	0
ENST00000485813.5:processed_transcript:SPEG	1	9	4.5	0
ENST00000266736.6:protein_coding:AMDHD1	4	9	4.5	0
ENST00000548310.1:nonsense_mediated_decay:AMDHD1	4	9	4.5	0
ENST00000376547.7:protein_coding:STK24	2	25	4.166666666666667	0
ENST00000491878.5:processed_transcript:STK24	2	25	4.166666666666667	0
ENST00000444574.1:protein_coding:STK24	2	25	4.166666666666667	0
ENST00000455035.1:processed_pseudogene:STK24P1	2	25	4.166666666666667	0
ENST00000397517.6:protein_coding:STK24	2	25	4.166666666666667	0
ENST00000539966.5:protein_coding:STK24	2	25	4.166666666666667	0
ENST00000330173.5:protein_coding:ZNF570	2	4	4.0	4
ENST00000484789.5:retained_intron:DPP6	4	4	4.0	4
ENST00000606080.1:protein_coding:FRK	2	4	4.0	4
ENST00000630500.1:protein_coding:DLL1	1	8	4.0	0
ENST00000611636.4:transcribed_unprocessed_pseudogene:WHAMMP3	1	8	4.0	0
ENST00000563942.5:transcribed_unprocessed_pseudogene:WHAMMP2	1	8	4.0	0
ENST00000333999.4:protein_coding:ACTL7A	1	4	4.0	4
ENST00000366756.3:protein_coding:DLL1	1	8	4.0	0
ENST00000358102.7:protein_coding:NR3C2	1	19	3.8	0
ENST00000512865.5:protein_coding:NR3C2	1	19	3.8	0
ENST00000344721.8:protein_coding:NR3C2	1	19	3.8	0
ENST00000427718.6:protein_coding:FBXO21	1	19	3.8	0
ENST00000549689.5:processed_transcript:FBXO21	1	19	3.8	0
ENST00000342437.8:nonsense_mediated_decay:NR3C2	1	19	3.8	0
ENST00000625323.2:protein_coding:NR3C2	1	19	3.8	0
ENST00000622495.4:protein_coding:FBXO21	1	19	3.8	0
ENST00000330622.9:protein_coding:FBXO21	1	19	3.8	0
ENST00000550180.5:protein_coding:FBXO21	1	19	3.8	0
ENST00000422318.6:protein_coding:NT5DC2	1	26	3.7142857142857144	0
ENST00000466112.5:retained_intron:NT5DC2	1	26	3.7142857142857144	0
ENST00000459839.5:protein_coding:NT5DC2	1	26	3.7142857142857144	0
ENST00000307076.8:protein_coding:NT5DC2	1	26	3.7142857142857144	0
ENST00000469616.1:retained_intron:NT5DC2	1	26	3.7142857142857144	0
ENST00000492555.5:nonsense_mediated_decay:NT5DC2	1	26	3.7142857142857144	0
ENST00000462261.5:retained_intron:NT5DC2	1	26	3.7142857142857144	0
ENST00000232607.6:protein_coding:UMPS	2	26	3.714285714285714	0
ENST00000498715.1:processed_transcript:UMPS	2	26	3.714285714285714	0
ENST00000497791.5:nonsense_mediated_decay:UMPS	2	26	3.714285714285714	0
ENST00000460034.5:nonsense_mediated_decay:UMPS	2	26	3.714285714285714	0
ENST00000462091.5:nonsense_mediated_decay:UMPS	2	26	3.714285714285714	0
ENST00000479719.5:nonsense_mediated_decay:UMPS	2	26	3.714285714285714	0
ENST00000467167.5:nonsense_mediated_decay:UMPS	2	26	3.714285714285714	0
ENST00000625598.1:lincRNA:FP236383.2	1	18	3.6	0
ENST00000631211.1:lincRNA:FP671120.3	1	18	3.6	0
ENST00000627981.1:lincRNA:FP236383.3	1	18	3.6	0
ENST00000629969.1:lincRNA:FP671120.4	1	18	3.6	0
ENST00000299240.10:protein_coding:TTC17	1	7	3.5	0
ENST00000526774.5:processed_transcript:TTC17	1	7	3.5	0
ENST00000360954.2:protein_coding:HS3ST3B1	1	7	3.5	0
ENST00000466596.5:nonsense_mediated_decay:HS3ST3B1	1	7	3.5	0
ENST00000343200.9:protein_coding:VCAN	4	13	3.25	0
ENST00000513016.5:processed_transcript:VCAN	4	13	3.25	0
ENST00000265077.7:protein_coding:VCAN	4	13	3.25	0
ENST00000513960.5:protein_coding:VCAN	4	13	3.25	0
ENST00000342247.9:protein_coding:CECR2	1	16	3.2	0
ENST00000612582.1:protein_coding:CECR2	1	16	3.2	0
ENST00000355219.3:nonsense_mediated_decay:CECR2	1	16	3.2	0
ENST00000262608.12:protein_coding:CECR2	1	16	3.2	0
ENST00000400585.6:protein_coding:CECR2	1	16	3.2	0
ENST00000403750.5:protein_coding:PPARGC1B	2	19	3.1666666666666665	0
ENST00000531163.5:retained_intron:SCRIB	2	19	3.1666666666666665	0
ENST00000320476.7:protein_coding:SCRIB	2	19	3.1666666666666665	0
ENST00000525051.5:retained_intron:SCRIB	2	19	3.1666666666666665	0
ENST00000360453.8:protein_coding:PPARGC1B	2	19	3.1666666666666665	0
ENST00000394320.7:protein_coding:PPARGC1B	2	19	3.1666666666666665	0
ENST00000356994.6:protein_coding:SCRIB	2	19	3.1666666666666665	0
ENST00000526832.5:protein_coding:SCRIB	2	19	3.1666666666666665	0
ENST00000434684.1:protein_coding:PPARGC1B	2	19	3.1666666666666665	0
ENST00000492495.1:retained_intron:PPARGC1B	2	19	3.1666666666666665	0
ENST00000309241.9:protein_coding:PPARGC1B	2	19	3.1666666666666665	0
ENST00000377533.7:protein_coding:SCRIB	2	19	3.1666666666666665	0
ENST00000538903.1:protein_coding:RAB35	1	12	3.0	0
ENST00000229340.9:protein_coding:RAB35	1	12	3.0	0
ENST00000647410.1:protein_coding:LRRC9	1	9	3.0	0
ENST00000254271.8:nonsense_mediated_decay:LRRC9	1	9	3.0	0
ENST00000543364.1:processed_transcript:RAB35	1	12	3.0	0
ENST00000440238.3:protein_coding:AIFM3	2	3	3.0	3
ENST00000445360.5:protein_coding:LRRC9	1	9	3.0	0
ENST00000544304.5:nonsense_mediated_decay:RAB35	1	12	3.0	0
ENST00000249344.6:protein_coding:STRIP2	1	6	3.0	0
ENST00000435494.2:protein_coding:STRIP2	1	6	3.0	0
ENST00000246533.7:protein_coding:CAPNS1	2	3	3.0	3
ENST00000623726.1:sense_overlapping:AL022311.1	1	3	3.0	3
ENST00000426654.6:nonsense_mediated_decay:NFAT5	1	19	2.7142857142857144	0
ENST00000566899.5:protein_coding:NFAT5	1	19	2.7142857142857144	0
ENST00000393742.6:protein_coding:NFAT5	1	19	2.7142857142857144	0
ENST00000567239.5:protein_coding:NFAT5	1	19	2.7142857142857144	0
ENST00000354436.6:protein_coding:NFAT5	1	19	2.7142857142857144	0
ENST00000349945.5:protein_coding:NFAT5	1	19	2.7142857142857144	0
ENST00000627621.2:protein_coding:NFAT5	1	19	2.7142857142857144	0
ENST00000222308.8:protein_coding:FKBP8	1	13	2.6	0
ENST00000596558.6:protein_coding:FKBP8	1	13	2.6	0
ENST00000544835.7:protein_coding:FKBP8	1	13	2.6	0
ENST00000608443.5:protein_coding:FKBP8	1	13	2.6	0
ENST00000597960.7:protein_coding:FKBP8	1	13	2.6	0
ENST00000392711.5:protein_coding:PRKAR1A	1	5	2.5	0
ENST00000478484.5:retained_intron:GPN1	2	3	2.5	2
ENST00000427152.1:protein_coding:MYO1B	1	15	2.5	0
ENST00000636932.1:protein_coding:RP1	4	5	2.5	0
ENST00000398146.3:protein_coding:RGPD2	1	5	2.5	0
ENST00000304164.8:protein_coding:MYO1B	1	15	2.5	0
ENST00000589228.5:protein_coding:PRKAR1A	1	5	2.5	0
ENST00000490069.1:retained_intron:MYO1B	1	15	2.5	0
ENST00000339514.8:protein_coding:MYO1B	1	15	2.5	0
ENST00000392318.7:protein_coding:MYO1B	1	15	2.5	0
ENST00000392316.5:protein_coding:MYO1B	1	15	2.5	0
ENST00000637698.1:protein_coding:RP1	4	5	2.5	0
ENST00000409776.6:protein_coding:RGPD1	1	5	2.5	0
ENST00000370188.7:protein_coding:PLPPR5	2	5	2.3333333333333335	0
ENST00000263177.4:protein_coding:PLPPR5	2	5	2.3333333333333335	0
ENST00000429979.5:protein_coding:RUBCNL	1	23	2.3	0
ENST00000389908.7:protein_coding:RUBCNL	1	23	2.3	0
ENST00000417405.1:protein_coding:RUBCNL	1	23	2.3	0
ENST00000378784.8:protein_coding:RUBCNL	1	23	2.3	0
ENST00000409879.6:protein_coding:RUBCNL	1	23	2.3	0
ENST00000378787.7:protein_coding:RUBCNL	1	23	2.3	0
ENST00000378781.7:protein_coding:RUBCNL	1	23	2.3	0
ENST00000441284.5:nonsense_mediated_decay:RUBCNL	1	23	2.3	0
ENST00000378797.6:protein_coding:RUBCNL	1	23	2.3	0
ENST00000631139.2:protein_coding:RUBCNL	1	23	2.3	0
ENST00000361420.7:protein_coding:IGSF1	2	9	2.25	0
ENST00000370904.6:protein_coding:IGSF1	2	9	2.25	0
ENST00000370910.5:protein_coding:IGSF1	2	9	2.25	0
ENST00000370903.7:protein_coding:IGSF1	2	9	2.25	0
ENST00000353364.7:protein_coding:USP15	1	2	2.0	2
ENST00000359203.3:protein_coding:RRAGD	1	4	2.0	0
ENST00000576409.5:protein_coding:ATPAF1	1	2	2.0	2
ENST00000536915.5:protein_coding:CYB561A3	1	16	2.0	0
ENST00000546151.5:protein_coding:CYB561A3	1	16	2.0	0
ENST00000318596.7:protein_coding:SLC25A42	1	2	2.0	2
ENST00000464131.1:lincRNA:AC099542.1	2	2	2.0	2
ENST00000294072.8:protein_coding:CYB561A3	1	16	2.0	0
ENST00000449895.5:antisense:AL096855.1	1	2	2.0	2
ENST00000330651.10:protein_coding:MAPK11	1	4	2.0	0
ENST00000539890.1:protein_coding:CYB561A3	1	16	2.0	0
ENST00000574822.6:processed_transcript:CACNA1A	2	2	2.0	2
ENST00000540755.5:nonsense_mediated_decay:CYB561A3	1	16	2.0	0
ENST00000507833.5:protein_coding:JADE1	1	4	2.0	0
ENST00000484859.1:antisense:AL627309.5	1	2	2.0	2
ENST00000298573.8:protein_coding:DUSP16	2	2	2.0	2
ENST00000546651.3:protein_coding:C12orf76	2	2	2.0	2
ENST00000566821.1:retained_intron:HP	2	2	2.0	2
ENST00000426130.6:protein_coding:CYB561A3	1	16	2.0	0
ENST00000553194.1:antisense:AC090001.1	2	2	2.0	2
ENST00000544118.5:protein_coding:CYB561A3	1	16	2.0	0
ENST00000611140.4:protein_coding:JADE1	1	4	2.0	0
ENST00000424953.1:lincRNA:LINC02238	1	2	2.0	2
ENST00000417877.1:nonsense_mediated_decay:MAPK11	1	4	2.0	0
ENST00000359345.5:protein_coding:SLFNL1	1	2	2.0	2
ENST00000498560.1:processed_pseudogene:MARK2P17	1	2	2.0	2
ENST00000536452.1:retained_intron:CYB561A3	1	16	2.0	0
ENST00000535681.1:retained_intron:NPTX1	2	2	2.0	2
ENST00000369415.8:protein_coding:RRAGD	1	4	2.0	0
ENST00000473414.5:protein_coding:COMMD2	1	2	2.0	2
ENST00000411956.1:lincRNA:AP001056.1	2	2	2.0	2
ENST00000399788.6:protein_coding:KDM5A	1	2	2.0	2
ENST00000530497.1:protein_coding:GRIA4	1	7	1.75	0
ENST00000393127.6:protein_coding:GRIA4	1	7	1.75	0
ENST00000394123.7:protein_coding:G3BP1	1	7	1.75	0
ENST00000282499.9:protein_coding:GRIA4	1	7	1.75	0
ENST00000370723.5:protein_coding:ADGRL2	1	24	1.7142857142857142	0
ENST00000359929.7:protein_coding:ADGRL2	1	24	1.7142857142857142	0
ENST00000627151.2:protein_coding:ADGRL2	1	24	1.7142857142857142	0
ENST00000319517.10:protein_coding:ADGRL2	1	24	1.7142857142857142	0
ENST00000370715.5:protein_coding:ADGRL2	1	24	1.7142857142857142	0
ENST00000370725.5:protein_coding:ADGRL2	1	24	1.7142857142857142	0
ENST00000370717.6:protein_coding:ADGRL2	1	24	1.7142857142857142	0
ENST00000370713.5:protein_coding:ADGRL2	1	24	1.7142857142857142	0
ENST00000468283.1:processed_transcript:ADGRL2	1	24	1.7142857142857142	0
ENST00000370727.5:protein_coding:ADGRL2	1	24	1.7142857142857142	0
ENST00000449420.5:protein_coding:ADGRL2	1	24	1.7142857142857142	0
ENST00000370728.5:protein_coding:ADGRL2	1	24	1.7142857142857142	0
ENST00000370721.5:protein_coding:ADGRL2	1	24	1.7142857142857142	0
ENST00000370730.5:protein_coding:ADGRL2	1	24	1.7142857142857142	0
ENST00000534111.5:protein_coding:TMPRSS4	1	18	1.6363636363636365	0
ENST00000523251.5:protein_coding:TMPRSS4	1	18	1.6363636363636365	0
ENST00000519236.5:nonsense_mediated_decay:TMPRSS4	1	18	1.6363636363636365	0
ENST00000522824.5:protein_coding:TMPRSS4	1	18	1.6363636363636365	0
ENST00000618855.4:protein_coding:TMPRSS4	1	18	1.6363636363636365	0
ENST00000528118.5:retained_intron:TMPRSS4	1	18	1.6363636363636365	0
ENST00000616579.4:protein_coding:TMPRSS4	1	18	1.6363636363636365	0
ENST00000517483.5:nonsense_mediated_decay:TMPRSS4	1	18	1.6363636363636365	0
ENST00000437212.7:protein_coding:TMPRSS4	1	18	1.6363636363636365	0
ENST00000522151.5:protein_coding:TMPRSS4	1	18	1.6363636363636365	0
ENST00000522307.5:protein_coding:TMPRSS4	1	18	1.6363636363636365	0
ENST00000373563.8:protein_coding:GIGYF2	2	17	1.5454545454545454	0
ENST00000440945.5:protein_coding:GIGYF2	2	17	1.5454545454545454	0
ENST00000423659.5:protein_coding:GIGYF2	2	17	1.5454545454545454	0
ENST00000482952.5:retained_intron:GIGYF2	2	17	1.5454545454545454	0
ENST00000409451.7:protein_coding:GIGYF2	2	17	1.5454545454545454	0
ENST00000409196.7:protein_coding:GIGYF2	2	17	1.5454545454545454	0
ENST00000629305.2:protein_coding:GIGYF2	2	17	1.5454545454545454	0
ENST00000409547.5:protein_coding:GIGYF2	2	17	1.5454545454545454	0
ENST00000328051.2:protein_coding:SPRR4	2	17	1.5454545454545454	0
ENST00000409480.5:protein_coding:GIGYF2	2	17	1.5454545454545454	0
ENST00000474312.5:retained_intron:GIGYF2	2	17	1.5454545454545454	0
ENST00000321867.5:protein_coding:ULK1	1	3	1.5	0
ENST00000577393.1:retained_intron:PPP4R1	1	9	1.5	0
ENST00000348036.8:protein_coding:ANK1	1	15	1.5	0
ENST00000400556.7:protein_coding:PPP4R1	1	9	1.5	0
ENST00000289734.12:protein_coding:ANK1	1	15	1.5	0
ENST00000314214.12:protein_coding:ANK1	1	15	1.5	0
ENST00000580182.5:nonsense_mediated_decay:PPP4R1	1	9	1.5	0
ENST00000645531.1:protein_coding:ANK1	1	15	1.5	0
ENST00000518715.2:processed_transcript:ANK1	1	15	1.5	0
ENST00000522231.5:protein_coding:ANK1	1	15	1.5	0
ENST00000400555.7:protein_coding:PPP4R1	1	9	1.5	0
ENST00000520299.5:protein_coding:ANK1	1	15	1.5	0
ENST00000265709.13:protein_coding:ANK1	1	15	1.5	0
ENST00000608999.5:protein_coding:PPP1R12B	3	3	1.5	0
ENST00000391959.5:protein_coding:PPP1R12B	3	3	1.5	0
ENST00000522543.5:protein_coding:ANK1	1	15	1.5	0
ENST00000375412.10:protein_coding:FAM120AOS	1	3	1.5	0
ENST00000578875.5:nonsense_mediated_decay:PPP4R1	1	9	1.5	0
ENST00000583092.1:nonsense_mediated_decay:PPP4R1	1	9	1.5	0
ENST00000347528.8:protein_coding:ANK1	1	15	1.5	0
ENST00000467601.1:processed_transcript:PRRC2C	1	7	1.4	0
ENST00000392078.7:protein_coding:PRRC2C	1	7	1.4	0
ENST00000367742.7:protein_coding:PRRC2C	1	7	1.4	0
ENST00000338920.8:protein_coding:PRRC2C	1	7	1.4	0
ENST00000476522.5:processed_transcript:PRRC2C	1	7	1.4	0
ENST00000314970.10:protein_coding:PRIMPOL	1	4	1.3333333333333333	0
ENST00000306010.7:protein_coding:MGMT	1	4	1.3333333333333333	0
ENST00000404933.6:protein_coding:SMS	1	4	1.3333333333333333	0
ENST00000603110.1:processed_pseudogene:AC009884.2	1	1	1.0	1
ENST00000478035.1:processed_transcript:HSPA13	1	1	1.0	1
ENST00000439211.6:protein_coding:DHFR	1	1	1.0	1
ENST00000396976.6:protein_coding:ZSCAN29	1	1	1.0	1
ENST00000511251.1:protein_coding:GALNTL6	1	1	1.0	1
ENST00000413366.7:protein_coding:PRKCA	1	1	1.0	1
ENST00000479145.1:retained_intron:ARMC10	1	1	1.0	1
ENST00000306315.9:protein_coding:ZNF608	1	1	1.0	1
ENST00000375766.7:protein_coding:FBLIM1	1	1	1.0	1
ENST00000513473.5:protein_coding:RBM47	1	1	1.0	1
ENST00000580483.5:nonsense_mediated_decay:NAPG	1	1	1.0	1
ENST00000314045.11:protein_coding:DDX54	1	2	1.0	0
ENST00000548477.5:retained_intron:SLC8B1	1	1	1.0	1
ENST00000344517.4:protein_coding:ABCB10	1	1	1.0	1
ENST00000591522.1:protein_coding:KATNAL2	1	1	1.0	1
ENST00000327158.4:protein_coding:TIMM22	1	1	1.0	1
ENST00000451362.1:lincRNA:AL139130.1	1	1	1.0	1
ENST00000624251.1:TEC:AC099521.2	1	1	1.0	1
ENST00000639345.1:nonsense_mediated_decay:C4orf50	1	1	1.0	1
ENST00000548784.2:retained_intron:MED13L	1	1	1.0	1
ENST00000522208.6:protein_coding:RNF130	1	1	1.0	1
ENST00000343516.7:protein_coding:CASKIN1	1	1	1.0	1
ENST00000377035.1:protein_coding:IL31	1	1	1.0	1
ENST00000341319.7:protein_coding:KLHL6	2	2	1.0	0
ENST00000577309.1:lincRNA:AC068418.2	1	1	1.0	1
ENST00000602994.1:processed_pseudogene:AL513548.2	1	1	1.0	1
ENST00000464269.5:processed_transcript:NDUFAF5	1	1	1.0	1
ENST00000371970.2:protein_coding:TRPC5OS	1	1	1.0	1
ENST00000372459.6:protein_coding:CTSA	1	1	1.0	1
ENST00000233557.7:protein_coding:NRBP1	1	1	1.0	1
ENST00000491790.1:retained_intron:INTS3	1	1	1.0	1
ENST00000562562.1:nonsense_mediated_decay:ERN2	1	1	1.0	1
ENST00000302342.3:protein_coding:ZNF217	2	2	1.0	0
ENST00000580702.1:unprocessed_pseudogene:AP005139.1	1	1	1.0	1
ENST00000495203.5:retained_intron:PROCA1	1	1	1.0	1
ENST00000418575.1:processed_pseudogene:MTND2P15	1	1	1.0	1
ENST00000524011.1:lincRNA:AC026904.2	1	1	1.0	1
ENST00000568500.1:antisense:AC093249.6	1	1	1.0	1
ENST00000557510.5:protein_coding:NPC2	1	1	1.0	1
ENST00000623401.1:TEC:DBNDD1	1	1	1.0	1
ENST00000265742.7:protein_coding:ANKIB1	1	2	1.0	0
ENST00000382045.3:lincRNA:LINC00487	1	1	1.0	1
ENST00000557786.1:processed_transcript:TECPR2	1	1	1.0	1
ENST00000331803.8:protein_coding:UPP1	4	4	1.0	0
ENST00000470886.1:retained_intron:RRP1B	2	2	1.0	0
ENST00000306014.9:protein_coding:DDX54	1	2	1.0	0
ENST00000450650.5:nonsense_mediated_decay:CAPN13	1	1	1.0	1
ENST00000371471.6:protein_coding:ZNF217	2	2	1.0	0
ENST00000397121.2:protein_coding:ZNF676	1	1	1.0	1
ENST00000566462.2:protein_coding:CMIP	1	1	1.0	1
ENST00000352732.9:protein_coding:ABHD2	1	1	1.0	1
ENST00000462639.1:processed_transcript:SAT1	1	1	1.0	1
ENST00000574868.1:protein_coding:ASGR2	1	1	1.0	1
ENST00000242848.8:protein_coding:ZC3H13	1	1	1.0	1
ENST00000412272.6:protein_coding:HERC4	2	3	1.0	0
ENST00000302259.4:protein_coding:DDI1	1	1	1.0	1
ENST00000462591.1:processed_transcript:AP4B1	1	1	1.0	1
ENST00000377577.9:protein_coding:DNAJC11	2	3	1.0	0
ENST00000466270.5:nonsense_mediated_decay:EEF1AKMT2	1	1	1.0	1
ENST00000280020.9:protein_coding:KIAA1328	2	2	1.0	0
ENST00000370339.7:protein_coding:YTHDF1	1	1	1.0	1
ENST00000518921.1:processed_pseudogene:AC104852.1	1	1	1.0	1
ENST00000590492.1:antisense:AC008738.4	1	1	1.0	1
ENST00000597906.1:lincRNA:AC100781.1	1	1	1.0	1
ENST00000416681.5:protein_coding:UPP1	4	4	1.0	0
ENST00000275517.7:protein_coding:CDCA5	1	1	1.0	1
ENST00000432131.5:protein_coding:UPP1	4	4	1.0	0
ENST00000455821.1:lincRNA:LINC02037	1	1	1.0	1
ENST00000490537.6:retained_intron:EXOSC8	1	1	1.0	1
ENST00000399151.3:protein_coding:DOP1B	1	1	1.0	1
ENST00000375482.7:protein_coding:FGD3	1	1	1.0	1
ENST00000518228.1:retained_intron:HACE1	1	1	1.0	1
ENST00000634804.2:protein_coding:AL136373.1	1	1	1.0	1
ENST00000412846.5:protein_coding:MRPL24	1	1	1.0	1
ENST00000503611.5:antisense:FAM198B-AS1	1	1	1.0	1
ENST00000506911.1:lincRNA:AC113382.2	1	1	1.0	1
ENST00000447612.1:processed_pseudogene:AC008264.1	1	1	1.0	1
ENST00000438219.1:antisense:HCFC1-AS1	1	1	1.0	1
ENST00000297157.7:protein_coding:RP9	1	1	1.0	1
ENST00000262340.5:protein_coding:RPE65	1	1	1.0	1
ENST00000581869.1:processed_transcript:ZNF521	1	1	1.0	1
ENST00000364196.1:misc_RNA:RN7SKP280	1	1	1.0	1
ENST00000526787.2:processed_transcript:NCAPD3	1	1	1.0	1
ENST00000422095.1:nonsense_mediated_decay:ANKIB1	1	2	1.0	0
ENST00000426678.1:protein_coding:NCKIPSD	1	1	1.0	1
ENST00000432697.2:lincRNA:LINC00358	1	1	1.0	1
ENST00000477986.2:retained_intron:BBOF1	1	1	1.0	1
ENST00000561731.1:protein_coding:PTPN9	1	1	1.0	1
ENST00000609129.1:protein_coding:ZBTB8B	1	1	1.0	1
ENST00000645861.1:antisense:AL451123.1	1	1	1.0	1
ENST00000307003.2:protein_coding:C7orf33	1	1	1.0	1
ENST00000637488.2:protein_coding:KIAA1257	1	2	1.0	0
ENST00000334955.12:protein_coding:RSBN1L	1	1	1.0	1
ENST00000449469.5:retained_intron:SNHG17	1	1	1.0	1
ENST00000506984.1:lincRNA:AC131094.1	1	1	1.0	1
ENST00000373652.7:protein_coding:FBXO36	1	1	1.0	1
ENST00000218721.1:protein_coding:MLNR	1	1	1.0	1
ENST00000376085.3:protein_coding:LRRC38	1	1	1.0	1
ENST00000335312.7:protein_coding:PIP5K1C	1	1	1.0	1
ENST00000292478.8:protein_coding:PTCD1	1	1	1.0	1
ENST00000434373.3:protein_coding:BBS9	1	1	1.0	1
ENST00000255381.2:protein_coding:MYH4	1	1	1.0	1
ENST00000447379.1:protein_coding:NEK6	1	1	1.0	1
ENST00000591619.5:protein_coding:KIAA1328	2	2	1.0	0
ENST00000513577.1:retained_intron:FASTKD3	1	1	1.0	1
ENST00000623949.1:TEC:AC112243.1	1	1	1.0	1
ENST00000485075.1:retained_intron:DNAJA4	1	1	1.0	1
ENST00000578063.5:nonsense_mediated_decay:PRKCA	1	1	1.0	1
ENST00000478555.1:retained_intron:MFSD4A	1	1	1.0	1
ENST00000356672.3:antisense:AC025165.1	1	1	1.0	1
ENST00000625256.1:antisense:CTBP1-AS	1	1	1.0	1
ENST00000624221.1:TEC:AC016583.1	1	1	1.0	1
ENST00000578427.1:lincRNA:L3MBTL4-AS1	1	1	1.0	1
ENST00000358230.7:protein_coding:TMBIM4	1	1	1.0	1
ENST00000505070.5:nonsense_mediated_decay:C3orf22	1	1	1.0	1
ENST00000570087.1:lincRNA:LINC02124	1	1	1.0	1
ENST00000199764.6:protein_coding:CEACAM6	1	1	1.0	1
ENST00000480662.2:retained_intron:RPS24	1	1	1.0	1
ENST00000615301.4:protein_coding:SHTN1	1	5	1.0	0
ENST00000618853.4:protein_coding:OPLAH	1	1	1.0	1
ENST00000465508.5:processed_transcript:DNAJC11	2	3	1.0	0
ENST00000616136.1:retained_intron:EP400	1	1	1.0	1
ENST00000271375.6:protein_coding:SFT2D2	1	1	1.0	1
ENST00000468734.1:nonsense_mediated_decay:KLHL6	2	2	1.0	0
ENST00000438575.5:lincRNA:AL122019.1	1	1	1.0	1
ENST00000280871.8:protein_coding:SLC2A13	1	1	1.0	1
ENST00000623969.1:TEC:AL031595.1	1	1	1.0	1
ENST00000366518.4:protein_coding:KIF26B	1	3	1.0	0
ENST00000519443.1:retained_intron:UTP23	1	1	1.0	1
ENST00000466373.1:retained_intron:UFD1	1	1	1.0	1
ENST00000449168.1:antisense:AC096649.1	1	1	1.0	1
ENST00000611658.1:unprocessed_pseudogene:AC104394.1	1	1	1.0	1
ENST00000603375.1:unprocessed_pseudogene:ABI1P1	1	1	1.0	1
ENST00000639560.1:processed_transcript:TNNT3	1	1	1.0	1
ENST00000454449.2:protein_coding:ETV3L	1	1	1.0	1
ENST00000517612.5:retained_intron:NSMAF	1	1	1.0	1
ENST00000518049.1:antisense:RHPN1-AS1	1	1	1.0	1
ENST00000318887.7:protein_coding:C3orf38	1	1	1.0	1
ENST00000457596.5:nonsense_mediated_decay:UPP1	4	4	1.0	0
ENST00000395198.7:protein_coding:HERC4	2	3	1.0	0
ENST00000485727.5:protein_coding:CCDC14	1	1	1.0	1
ENST00000460379.1:protein_coding:ZNF862	2	2	1.0	0
ENST00000496341.6:nonsense_mediated_decay:XPO5	1	1	1.0	1
ENST00000510843.5:protein_coding:FAM149A	1	1	1.0	1
ENST00000356458.6:protein_coding:EML6	1	1	1.0	1
ENST00000349139.5:protein_coding:WDR3	1	1	1.0	1
ENST00000308251.5:protein_coding:KCNG4	1	1	1.0	1
ENST00000469300.6:retained_intron:LIMS2	1	1	1.0	1
ENST00000463905.1:retained_intron:ARHGAP4	1	1	1.0	1
ENST00000223210.4:protein_coding:ZNF862	2	2	1.0	0
ENST00000233615.6:protein_coding:WBP1	1	1	1.0	1
ENST00000367467.7:protein_coding:SASH1	1	1	1.0	1
ENST00000482495.1:processed_pseudogene:ATP6V0CP1	1	1	1.0	1
ENST00000299413.6:protein_coding:TRIM44	1	1	1.0	1
ENST00000645291.1:protein_coding:KIAA1257	1	2	1.0	0
ENST00000260777.14:protein_coding:SHTN1	1	5	1.0	0
ENST00000490637.5:retained_intron:RBMS1	1	1	1.0	1
ENST00000303635.11:protein_coding:CAMTA1	1	1	1.0	1
ENST00000315323.4:protein_coding:FZD2	1	1	1.0	1
ENST00000260323.15:protein_coding:UNC13C	1	1	1.0	1
ENST00000356798.10:protein_coding:ITGAL	1	1	1.0	1
ENST00000566677.1:retained_intron:C15orf41	1	1	1.0	1
ENST00000412447.1:processed_pseudogene:RPS20P25	1	1	1.0	1
ENST00000570734.1:retained_intron:FN3K	1	1	1.0	1
ENST00000617014.1:antisense:TSC22D1-AS1	1	1	1.0	1
ENST00000543848.1:antisense:AC079360.1	1	1	1.0	1
ENST00000359322.4:protein_coding:MYOZ1	1	1	1.0	1
ENST00000648594.1:protein_coding:AL031281.2	1	1	1.0	1
ENST00000472414.1:processed_transcript:DNAJC11	2	3	1.0	0
ENST00000592863.2:nonsense_mediated_decay:POLRMT	1	1	1.0	1
ENST00000624048.1:TEC:AC131009.4	1	1	1.0	1
ENST00000638516.1:TEC:CR769775.4	1	1	1.0	1
ENST00000277817.10:protein_coding:HERC4	2	3	1.0	0
ENST00000496890.1:processed_transcript:ACBD7	1	1	1.0	1
ENST00000392903.3:protein_coding:SHTN1	1	5	1.0	0
ENST00000355371.8:protein_coding:SHTN1	1	5	1.0	0
ENST00000504349.1:lincRNA:AC034245.1	1	1	1.0	1
ENST00000493133.1:processed_transcript:PBXIP1	1	1	1.0	1
ENST00000340648.5:protein_coding:RRP1B	2	2	1.0	0
ENST00000378726.1:retained_intron:SSU72	1	1	1.0	1
ENST00000483253.1:retained_intron:KIF26B	1	3	1.0	0
ENST00000407071.6:protein_coding:KIF26B	1	3	1.0	0
ENST00000326831.7:retained_intron:ATP10B	1	1	1.0	1
ENST00000506009.2:antisense:AC018682.1	1	1	1.0	1
ENST00000524110.1:processed_pseudogene:AC087664.3	1	1	1.0	1
ENST00000582249.1:antisense:NARF-AS1	1	1	1.0	1
ENST00000360256.8:protein_coding:F8	1	1	1.0	1
ENST00000649285.1:nonsense_mediated_decay:ZDBF2	2	9	0.8999999999999999	0
ENST00000649525.1:protein_coding:ZDBF2	2	9	0.8999999999999999	0
ENST00000649289.1:nonsense_mediated_decay:ZDBF2	2	9	0.8999999999999999	0
ENST00000650097.1:protein_coding:ZDBF2	2	9	0.8999999999999999	0
ENST00000649441.1:protein_coding:ZDBF2	2	9	0.8999999999999999	0
ENST00000648361.1:nonsense_mediated_decay:ZDBF2	2	9	0.8999999999999999	0
ENST00000649650.1:protein_coding:ZDBF2	2	9	0.8999999999999999	0
ENST00000649998.1:protein_coding:ZDBF2	2	9	0.8999999999999999	0
ENST00000611847.1:protein_coding:ZDBF2	2	9	0.8999999999999999	0
ENST00000374423.8:protein_coding:ZDBF2	2	9	0.8999999999999999	0
ENST00000522363.5:nonsense_mediated_decay:INTS9	2	5	0.8333333333333333	0
ENST00000517383.1:protein_coding:INTS9	2	5	0.8333333333333333	0
ENST00000521022.5:protein_coding:INTS9	2	5	0.8333333333333333	0
ENST00000523303.5:nonsense_mediated_decay:INTS9	2	5	0.8333333333333333	0
ENST00000416984.6:protein_coding:INTS9	2	5	0.8333333333333333	0
ENST00000521777.5:protein_coding:INTS9	2	5	0.8333333333333333	0
ENST00000422248.6:protein_coding:MED12L	1	4	0.8	0
ENST00000622241.1:protein_coding:PRAG1	1	4	0.8	0
ENST00000622383.1:protein_coding:NKX2-3	1	4	0.8	0
ENST00000615670.4:protein_coding:PRAG1	1	4	0.8	0
ENST00000403359.7:protein_coding:FBXO11	1	4	0.8	0
ENST00000569415.1:processed_pseudogene:AC135731.1	1	4	0.8	0
ENST00000492225.5:retained_intron:FBXO11	1	4	0.8	0
ENST00000309237.8:protein_coding:MED12L	1	4	0.8	0
ENST00000344586.8:protein_coding:NKX2-3	1	4	0.8	0
ENST00000375281.3:protein_coding:SP5	1	4	0.8	0
ENST00000383331.4:lincRNA:HCG27	1	3	0.75	0
ENST00000638546.1:lincRNA:HCG27	1	3	0.75	0
ENST00000403372.6:protein_coding:TNFRSF19	3	3	0.75	0
ENST00000415276.2:lincRNA:HCG27	1	3	0.75	0
ENST00000248484.8:protein_coding:TNFRSF19	3	3	0.75	0
ENST00000382263.3:protein_coding:TNFRSF19	3	3	0.75	0
ENST00000382258.8:protein_coding:TNFRSF19	3	3	0.75	0
ENST00000424675.1:lincRNA:HCG27	1	3	0.75	0
ENST00000552652.2:retained_intron:DGKA	3	3	0.75	0
ENST00000557180.5:nonsense_mediated_decay:DGKA	3	3	0.75	0
ENST00000551739.5:retained_intron:DGKA	3	3	0.75	0
ENST00000554434.6:retained_intron:DGKA	3	3	0.75	0
ENST00000507336.5:protein_coding:CACNA1G	1	22	0.6875	0
ENST00000442258.6:protein_coding:CACNA1G	1	22	0.6875	0
ENST00000354983.8:protein_coding:CACNA1G	1	22	0.6875	0
ENST00000511765.5:nonsense_mediated_decay:CACNA1G	1	22	0.6875	0
ENST00000512389.5:protein_coding:CACNA1G	1	22	0.6875	0
ENST00000506406.5:nonsense_mediated_decay:CACNA1G	1	22	0.6875	0
ENST00000416767.8:protein_coding:CACNA1G	1	22	0.6875	0
ENST00000510115.5:protein_coding:CACNA1G	1	22	0.6875	0
ENST00000515165.5:protein_coding:CACNA1G	1	22	0.6875	0
ENST00000360761.8:protein_coding:CACNA1G	1	22	0.6875	0
ENST00000514079.5:protein_coding:CACNA1G	1	22	0.6875	0
ENST00000352832.9:protein_coding:CACNA1G	1	22	0.6875	0
ENST00000502264.5:protein_coding:CACNA1G	1	22	0.6875	0
ENST00000511768.5:nonsense_mediated_decay:CACNA1G	1	22	0.6875	0
ENST00000503607.5:nonsense_mediated_decay:CACNA1G	1	22	0.6875	0
ENST00000507896.5:protein_coding:CACNA1G	1	22	0.6875	0
ENST00000514717.5:protein_coding:CACNA1G	1	22	0.6875	0
ENST00000503485.5:protein_coding:CACNA1G	1	22	0.6875	0
ENST00000513689.6:protein_coding:CACNA1G	1	22	0.6875	0
ENST00000515411.5:protein_coding:CACNA1G	1	22	0.6875	0
ENST00000504076.5:nonsense_mediated_decay:CACNA1G	1	22	0.6875	0
ENST00000514181.5:protein_coding:CACNA1G	1	22	0.6875	0
ENST00000359106.9:protein_coding:CACNA1G	1	22	0.6875	0
ENST00000358244.9:protein_coding:CACNA1G	1	22	0.6875	0
ENST00000429973.6:protein_coding:CACNA1G	1	22	0.6875	0
ENST00000515765.5:protein_coding:CACNA1G	1	22	0.6875	0
ENST00000503436.5:nonsense_mediated_decay:CACNA1G	1	22	0.6875	0
ENST00000513964.5:protein_coding:CACNA1G	1	22	0.6875	0
ENST00000507609.5:protein_coding:CACNA1G	1	22	0.6875	0
ENST00000510366.5:protein_coding:CACNA1G	1	22	0.6875	0
ENST00000505165.5:protein_coding:CACNA1G	1	22	0.6875	0
ENST00000507510.6:protein_coding:CACNA1G	1	22	0.6875	0
ENST00000324932.11:protein_coding:NUP98	2	2	0.6666666666666666	0
ENST00000359171.8:protein_coding:NUP98	2	2	0.6666666666666666	0
ENST00000641288.1:protein_coding:OR7D2	1	2	0.6666666666666666	0
ENST00000455895.6:protein_coding:BSDC1	2	2	0.6666666666666666	0
ENST00000462519.3:protein_coding:ANKUB1	1	2	0.6666666666666666	0
ENST00000344248.3:protein_coding:OR7D2	1	2	0.6666666666666666	0
ENST00000341071.11:protein_coding:BSDC1	2	2	0.6666666666666666	0
ENST00000444377.5:nonsense_mediated_decay:BSDC1	2	2	0.6666666666666666	0
ENST00000446160.6:protein_coding:ANKUB1	1	2	0.6666666666666666	0
ENST00000650171.1:nonsense_mediated_decay:NUP98	2	2	0.6666666666666666	0
ENST00000484019.1:nonsense_mediated_decay:ANKUB1	1	2	0.6666666666666666	0
ENST00000642043.1:protein_coding:OR7D2	1	2	0.6666666666666666	0
ENST00000280190.8:protein_coding:WDR17	2	2	0.5833333333333333	0
ENST00000508596.5:protein_coding:WDR17	2	2	0.5833333333333333	0
ENST00000410092.7:protein_coding:SPIRE1	1	1	0.5	0
ENST00000616898.1:protein_coding:HEMGN	1	1	0.5	0
ENST00000347624.3:protein_coding:LRRC15	1	1	0.5	0
ENST00000646117.1:protein_coding:CLPB	1	1	0.5	0
ENST00000403586.5:protein_coding:SLC7A4	1	1	0.5	0
ENST00000524161.1:processed_transcript:NDST1	1	1	0.5	0
ENST00000450890.5:lincRNA:ITGB1-DT	1	1	0.5	0
ENST00000576655.5:protein_coding:GFY	1	1	0.5	0
ENST00000359596.7:protein_coding:RYR1	1	1	0.5	0
ENST00000257566.7:protein_coding:TBX3	1	1	0.5	0
ENST00000486285.1:antisense:AC123768.1	1	1	0.5	0
ENST00000607093.1:protein_coding:LCE1C	1	1	0.5	0
ENST00000369774.8:protein_coding:SH3PXD2A	1	1	0.5	0
ENST00000357450.8:protein_coding:SMC1B	1	1	0.5	0
ENST00000473188.5:retained_intron:FRMD4B	2	2	0.5	0
ENST00000367721.2:protein_coding:FASLG	1	2	0.5	0
ENST00000259456.7:protein_coding:HEMGN	1	1	0.5	0
ENST00000288815.5:protein_coding:OLFML2A	1	2	0.5	0
ENST00000570126.1:retained_intron:ZNF192P1	1	1	0.5	0
ENST00000414157.1:lincRNA:ITGB1-DT	1	1	0.5	0
ENST00000519157.1:protein_coding:NDST1	1	1	0.5	0
ENST00000613473.1:protein_coding:APOOL	1	1	0.5	0
ENST00000370050.9:protein_coding:TMEM30A	1	1	0.5	0
ENST00000521568.1:retained_intron:TACC1	1	1	0.5	0
ENST00000325239.11:protein_coding:WDFY4	1	1	0.5	0
ENST00000398540.7:protein_coding:FRMD4B	2	2	0.5	0
ENST00000475390.1:protein_coding:SLITRK3	1	1	0.5	0
ENST00000445069.4:processed_transcript:CLPB	1	1	0.5	0
ENST00000382932.2:protein_coding:SLC7A4	1	1	0.5	0
ENST00000587656.5:protein_coding:DOCK6	1	1	0.5	0
ENST00000474017.5:retained_intron:PISD	1	1	0.5	0
ENST00000650234.1:lincRNA:LINC00924	1	1	0.5	0
ENST00000346299.9:protein_coding:MTMR2	1	1	0.5	0
ENST00000518525.5:protein_coding:GABRP	1	1	0.5	0
ENST00000246914.9:protein_coding:WNK4	1	1	0.5	0
ENST00000223459.10:protein_coding:ZNF688	1	1	0.5	0
ENST00000373580.7:protein_coding:OLFML2A	1	2	0.5	0
ENST00000416792.1:protein_coding:SHISA7	1	1	0.5	0
ENST00000610896.1:protein_coding:GFY	1	1	0.5	0
ENST00000483366.5:protein_coding:MUC3A	1	1	0.5	0
ENST00000409402.8:protein_coding:SPIRE1	1	1	0.5	0
ENST00000553663.5:protein_coding:FERMT2	1	1	0.5	0
ENST00000263276.6:protein_coding:GYS1	1	1	0.5	0
ENST00000399639.6:nonsense_mediated_decay:SYT14	1	1	0.5	0
ENST00000562227.2:processed_transcript:ZNF192P1	1	1	0.5	0
ENST00000461497.5:protein_coding:PLOD2	1	1	0.5	0
ENST00000478436.1:retained_intron:PLOD2	1	1	0.5	0
ENST00000469275.5:retained_intron:PRKD3	1	1	0.5	0
ENST00000514693.5:processed_transcript:PROM1	1	1	0.5	0
ENST00000372102.3:protein_coding:TP53RK	1	1	0.5	0
ENST00000563276.5:protein_coding:ZNF688	1	1	0.5	0
ENST00000427982.5:protein_coding:GDNF	1	1	0.5	0
ENST00000451839.5:retained_intron:CHL1-AS2	1	1	0.5	0
ENST00000265094.9:protein_coding:FBXW11	1	1	0.5	0
ENST00000281631.9:protein_coding:PARP8	1	1	0.5	0
ENST00000496192.1:processed_transcript:OR6W1P	1	1	0.5	0
ENST00000428839.1:protein_coding:LRRC15	1	1	0.5	0
ENST00000589378.5:protein_coding:TJP3	1	1	0.5	0
ENST00000462888.1:processed_transcript:FRMD4B	2	2	0.5	0
ENST00000452919.1:antisense:CHL1-AS2	1	1	0.5	0
ENST00000591448.5:nonsense_mediated_decay:WNK4	1	1	0.5	0
ENST00000566244.1:retained_intron:ZNRF1	1	1	0.5	0
ENST00000463181.5:retained_intron:HNRNPA2B1	1	1	0.5	0
ENST00000505554.5:protein_coding:PARP8	1	1	0.5	0
ENST00000517894.5:protein_coding:ADGRB1	1	1	0.5	0
ENST00000528475.1:retained_intron:GSDMD	1	1	0.5	0
ENST00000460684.1:antisense:AC123768.1	1	1	0.5	0
ENST00000251507.8:protein_coding:RABGAP1L	1	1	0.5	0
ENST00000439356.2:protein_coding:MAP4	1	1	0.5	0
ENST00000557255.1:retained_intron:FERMT2	1	1	0.5	0
ENST00000357444.10:protein_coding:RABGAP1L	1	1	0.5	0
ENST00000587912.1:retained_intron:TJP3	1	1	0.5	0
ENST00000323798.7:protein_coding:GYS1	1	1	0.5	0
ENST00000526051.1:retained_intron:GSDMD	1	1	0.5	0
ENST00000296933.10:protein_coding:FBXW11	1	1	0.5	0
ENST00000432887.5:protein_coding:TCP11L1	1	1	0.5	0
ENST00000393223.7:protein_coding:MTMR2	1	1	0.5	0
ENST00000556053.1:lincRNA:LINC00924	1	1	0.5	0
ENST00000512304.2:processed_transcript:PROM1	1	1	0.5	0
ENST00000460723.5:retained_intron:PISD	1	1	0.5	0
ENST00000372114.3:protein_coding:TP53RK	1	1	0.5	0
ENST00000434267.5:protein_coding:MAP4	1	1	0.5	0
ENST00000519093.5:retained_intron:TACC1	1	1	0.5	0
ENST00000426706.6:protein_coding:SELP	1	1	0.5	0
ENST00000417948.5:protein_coding:MAFF	1	1	0.5	0
ENST00000490912.5:retained_intron:HNRNPA2B1	1	1	0.5	0
ENST00000326233.6:protein_coding:LCE1D	1	1	0.5	0
ENST00000624676.1:retained_intron:MAFF	1	1	0.5	0
ENST00000637265.1:protein_coding:SYT14	1	1	0.5	0
ENST00000493127.1:processed_transcript:FRMD4B	2	2	0.5	0
ENST00000263686.10:protein_coding:SELP	1	1	0.5	0
ENST00000327673.4:protein_coding:COL10A1	1	1	0.5	0
ENST00000461871.1:processed_transcript:GTF3C5	1	1	0.5	0
ENST00000340030.4:protein_coding:FASLG	1	2	0.5	0
ENST00000241274.3:protein_coding:SLITRK3	1	1	0.5	0
ENST00000294618.11:protein_coding:DOCK6	1	1	0.5	0
ENST00000326524.6:protein_coding:GDNF	1	1	0.5	0
ENST00000334274.8:protein_coding:TCP11L1	1	1	0.5	0
ENST00000355481.8:protein_coding:RYR1	1	1	0.5	0
ENST00000355946.6:protein_coding:SH3PXD2A	1	1	0.5	0
ENST00000376325.8:protein_coding:SHISA7	1	1	0.5	0
ENST00000379458.8:protein_coding:MUC3A	1	1	0.5	0
ENST00000622540.4:protein_coding:APOOL	1	1	0.5	0
ENST00000465910.5:retained_intron:WDFY4	1	1	0.5	0
ENST00000490285.1:transcribed_unprocessed_pseudogene:OR6W1P	1	1	0.5	0
ENST00000243222.8:protein_coding:COL10A1	1	1	0.5	0
ENST00000230461.10:protein_coding:TMEM30A	1	1	0.5	0
ENST00000404354.3:protein_coding:SMC1B	1	1	0.5	0
ENST00000568844.1:retained_intron:ZNRF1	1	1	0.5	0
ENST00000349155.6:protein_coding:TBX3	1	1	0.5	0
ENST00000518122.5:protein_coding:GABRP	1	1	0.5	0
ENST00000435745.1:protein_coding:GTF3C5	1	1	0.5	0
ENST00000643448.1:protein_coding:ADGRB1	1	1	0.5	0
ENST00000523809.1:protein_coding:ZFHX4	1	3	0.42857142857142855	0
ENST00000520307.5:protein_coding:ZFHX4	1	3	0.42857142857142855	0
ENST00000517585.1:protein_coding:ZFHX4	1	3	0.42857142857142855	0
ENST00000523885.2:protein_coding:ZFHX4	1	3	0.42857142857142855	0
ENST00000521891.6:protein_coding:ZFHX4	1	3	0.42857142857142855	0
ENST00000518282.5:protein_coding:ZFHX4	1	3	0.42857142857142855	0
ENST00000458716.2:retained_intron:ZFHX4	1	3	0.42857142857142855	0
ENST00000330947.6:protein_coding:LRRC8B	2	2	0.41666666666666663	0
ENST00000640258.1:protein_coding:LRRC8B	2	2	0.41666666666666663	0
ENST00000439853.5:protein_coding:LRRC8B	2	2	0.41666666666666663	0
ENST00000639264.1:protein_coding:LRRC8B	2	2	0.41666666666666663	0
ENST00000644203.1:protein_coding:SLC9A3	1	1	0.3333333333333333	0
ENST00000307968.11:protein_coding:FNIP1	1	1	0.3333333333333333	0
ENST00000616132.4:protein_coding:GPSM1	1	1	0.3333333333333333	0
ENST00000399849.4:protein_coding:HIC1	1	1	0.3333333333333333	0
ENST00000371850.7:protein_coding:VAV2	1	1	0.3333333333333333	0
ENST00000229570.9:protein_coding:SMIM8	1	1	0.3333333333333333	0
ENST00000412523.3:protein_coding:FAM187A	1	1	0.3333333333333333	0
ENST00000397985.6:protein_coding:SERPINB8	1	1	0.3333333333333333	0
ENST00000353706.6:protein_coding:SERPINB8	1	1	0.3333333333333333	0
ENST00000595001.5:nonsense_mediated_decay:ZNF611	1	1	0.3333333333333333	0
ENST00000307954.12:protein_coding:FNIP1	1	1	0.3333333333333333	0
ENST00000440944.5:protein_coding:GPSM1	1	1	0.3333333333333333	0
ENST00000538384.5:protein_coding:NOL10	1	1	0.3333333333333333	0
ENST00000643110.1:processed_transcript:C6orf201	1	1	0.3333333333333333	0
ENST00000396044.7:protein_coding:AR	1	1	0.3333333333333333	0
ENST00000374690.8:protein_coding:AR	1	1	0.3333333333333333	0
ENST00000468564.6:retained_intron:PARVG	1	1	0.3333333333333333	0
ENST00000587024.5:protein_coding:SBNO2	1	1	0.3333333333333333	0
ENST00000518291.5:protein_coding:PAK3	1	1	0.3333333333333333	0
ENST00000371851.1:protein_coding:VAV2	1	1	0.3333333333333333	0
ENST00000538961.1:retained_intron:DNAJC4	1	1	0.3333333333333333	0
ENST00000261891.7:protein_coding:DAPK2	1	1	0.3333333333333333	0
ENST00000614987.4:protein_coding:RPS6KA5	1	1	0.3333333333333333	0
ENST00000418153.6:protein_coding:PHF21A	1	1	0.3333333333333333	0
ENST00000536315.6:protein_coding:RPS6KA5	1	1	0.3333333333333333	0
ENST00000542677.5:protein_coding:SERPINB8	1	1	0.3333333333333333	0
ENST00000321892.8:protein_coding:BPTF	1	1	0.3333333333333333	0
ENST00000490554.5:retained_intron:LMNB2	1	1	0.3333333333333333	0
ENST00000514375.1:protein_coding:SLC9A3	1	1	0.3333333333333333	0
ENST00000342579.8:protein_coding:BPTF	1	1	0.3333333333333333	0
ENST00000542376.5:retained_intron:DNAJC4	1	1	0.3333333333333333	0
ENST00000323180.10:protein_coding:PHF21A	1	1	0.3333333333333333	0
ENST00000380175.9:protein_coding:C6orf201	1	1	0.3333333333333333	0
ENST00000559007.5:nonsense_mediated_decay:DAPK2	1	1	0.3333333333333333	0
ENST00000354753.7:protein_coding:GPSM1	1	1	0.3333333333333333	0
ENST00000608353.5:protein_coding:SMIM8	1	1	0.3333333333333333	0
ENST00000527409.1:processed_transcript:LMNB2	1	1	0.3333333333333333	0
ENST00000486758.5:retained_intron:SHROOM3	1	1	0.3333333333333333	0
ENST00000427714.2:protein_coding:P4HA3	1	1	0.3333333333333333	0
ENST00000482401.6:retained_intron:CAPN8	1	1	0.3333333333333333	0
ENST00000595798.5:protein_coding:ZNF611	1	1	0.3333333333333333	0
ENST00000331733.4:protein_coding:FAM187A	1	1	0.3333333333333333	0
ENST00000619757.4:protein_coding:HIC1	1	1	0.3333333333333333	0
ENST00000438103.6:protein_coding:SBNO2	1	1	0.3333333333333333	0
ENST00000381685.9:protein_coding:NOL10	1	1	0.3333333333333333	0
ENST00000285879.4:protein_coding:MAGEC1	1	1	0.3333333333333333	0
ENST00000555102.1:processed_transcript:DYNC1H1	1	1	0.3333333333333333	0
ENST00000527401.5:retained_intron:PHF21A	1	1	0.3333333333333333	0
ENST00000612452.4:protein_coding:AR	1	1	0.3333333333333333	0
ENST00000361757.7:protein_coding:SBNO2	1	1	0.3333333333333333	0
ENST00000322941.3:protein_coding:HIC1	1	1	0.3333333333333333	0
ENST00000319783.5:protein_coding:ZNF611	1	1	0.3333333333333333	0
ENST00000484442.5:processed_transcript:PAK3	1	1	0.3333333333333333	0
ENST00000345985.7:protein_coding:NOL10	1	1	0.3333333333333333	0
ENST00000422871.5:protein_coding:PARVG	1	1	0.3333333333333333	0
ENST00000646418.1:retained_intron:DYNC1H1	1	1	0.3333333333333333	0
ENST00000644067.1:protein_coding:BPTF	1	1	0.3333333333333333	0
ENST00000372007.9:protein_coding:PAK3	1	1	0.3333333333333333	0
ENST00000444313.7:protein_coding:PARVG	1	1	0.3333333333333333	0
ENST00000331597.8:protein_coding:P4HA3	1	1	0.3333333333333333	0
ENST00000427996.5:processed_transcript:C6orf201	1	1	0.3333333333333333	0
ENST00000457488.5:protein_coding:DAPK2	1	1	0.3333333333333333	0
ENST00000366872.9:protein_coding:CAPN8	1	1	0.3333333333333333	0
ENST00000430824.2:protein_coding:CAPN8	1	1	0.3333333333333333	0
ENST00000505204.1:retained_intron:ZFR	1	1	0.3333333333333333	0
ENST00000648062.1:nonsense_mediated_decay:RPS6KA5	1	1	0.3333333333333333	0
ENST00000325327.3:protein_coding:LMNB2	1	1	0.3333333333333333	0
ENST00000417826.2:protein_coding:CCDC103	1	1	0.3333333333333333	0
ENST00000265069.12:protein_coding:ZFR	1	1	0.3333333333333333	0
ENST00000525968.1:nonsense_mediated_decay:P4HA3	1	1	0.3333333333333333	0
ENST00000642716.1:retained_intron:DYNC1H1	1	1	0.3333333333333333	0
ENST00000296043.6:protein_coding:SHROOM3	1	1	0.3333333333333333	0
ENST00000646790.1:protein_coding:SHROOM3	1	1	0.3333333333333333	0
ENST00000505366.1:retained_intron:ZFR	1	1	0.3333333333333333	0
ENST00000392863.5:protein_coding:SMIM8	1	1	0.3333333333333333	0
ENST00000537109.1:retained_intron:DNAJC4	1	1	0.3333333333333333	0
ENST00000264938.7:protein_coding:SLC9A3	1	1	0.3333333333333333	0
ENST00000615660.4:protein_coding:FNIP1	1	1	0.3333333333333333	0
ENST00000406606.7:protein_coding:VAV2	1	1	0.3333333333333333	0
ENST00000639785.1:protein_coding:CASR	1	1	0.25	0
ENST00000555899.1:protein_coding:PPP2R5E	1	1	0.25	0
ENST00000245957.9:protein_coding:CFAP61	1	1	0.25	0
ENST00000553266.5:processed_transcript:PPP2R5E	1	1	0.25	0
ENST00000593632.2:lincRNA:LINC01869	1	1	0.25	0
ENST00000426664.6:protein_coding:TMCC1	1	1	0.25	0
ENST00000494596.5:processed_transcript:COMTD1	1	1	0.25	0
ENST00000490131.7:protein_coding:CASR	1	1	0.25	0
ENST00000648771.1:protein_coding:TMCC1	1	1	0.25	0
ENST00000452439.1:retained_intron:FCGRT	1	1	0.25	0
ENST00000269945.7:protein_coding:DMRTC2	1	1	0.25	0
ENST00000352845.3:protein_coding:PKP1	1	1	0.25	0
ENST00000634979.1:lincRNA:LINC01869	1	1	0.25	0
ENST00000517309.5:protein_coding:PTDSS1	1	1	0.25	0
ENST00000593431.1:retained_intron:FCGRT	1	1	0.25	0
ENST00000485714.1:processed_transcript:POMGNT1	1	1	0.25	0
ENST00000351486.9:protein_coding:BNIP1	1	1	0.25	0
ENST00000612149.1:protein_coding:KIAA1841	1	1	0.25	0
ENST00000638421.1:protein_coding:CASR	1	1	0.25	0
ENST00000231668.13:protein_coding:BNIP1	1	1	0.25	0
ENST00000587740.5:nonsense_mediated_decay:NCLN	1	1	0.25	0
ENST00000496599.3:retained_intron:FAM160B2	1	1	0.25	0
ENST00000377306.5:protein_coding:CFAP61	1	1	0.25	0
ENST00000506158.5:protein_coding:REEP2	1	1	0.25	0
ENST00000491270.1:processed_transcript:COMTD1	1	1	0.25	0
ENST00000620295.2:protein_coding:KIF1B	1	1	0.25	0
ENST00000556878.1:retained_intron:PPP2R5E	1	1	0.25	0
ENST00000402291.5:protein_coding:KIAA1841	1	1	0.25	0
ENST00000263946.7:protein_coding:PKP1	1	1	0.25	0
ENST00000372538.7:protein_coding:COMTD1	1	1	0.25	0
ENST00000377086.5:protein_coding:KIF1B	1	1	0.25	0
ENST00000337004.8:nonsense_mediated_decay:PTDSS1	1	1	0.25	0
ENST00000595881.1:retained_intron:FCGRT	1	1	0.25	0
ENST00000393238.7:protein_coding:TMCC1	1	1	0.25	0
ENST00000598319.5:nonsense_mediated_decay:FCGRT	1	1	0.25	0
ENST00000590671.5:protein_coding:NCLN	1	1	0.25	0
ENST00000326989.5:lincRNA:LINC01869	1	1	0.25	0
ENST00000246117.8:protein_coding:NCLN	1	1	0.25	0
ENST00000453873.5:protein_coding:KIAA1841	1	1	0.25	0
ENST00000340348.10:protein_coding:CFAP61	1	1	0.25	0
ENST00000371992.1:protein_coding:POMGNT1	1	1	0.25	0
ENST00000635639.1:lincRNA:LINC01869	1	1	0.25	0
ENST00000503889.2:nonsense_mediated_decay:EXOC3	1	1	0.25	0
ENST00000289921.7:protein_coding:FAM160B2	1	1	0.25	0
ENST00000515601.6:nonsense_mediated_decay:EXOC3	1	1	0.25	0
ENST00000371984.7:protein_coding:POMGNT1	1	1	0.25	0
ENST00000451767.6:protein_coding:CFAP61	1	1	0.25	0
ENST00000507824.6:protein_coding:WDR17	1	1	0.25	0
ENST00000378339.6:protein_coding:REEP2	1	1	0.25	0
ENST00000601660.5:nonsense_mediated_decay:DMRTC2	1	1	0.25	0
ENST00000518776.1:processed_transcript:PTDSS1	1	1	0.25	0
ENST00000337537.7:protein_coding:PPP2R5E	1	1	0.25	0
ENST00000352523.10:protein_coding:BNIP1	1	1	0.25	0
ENST00000512944.5:protein_coding:EXOC3	1	1	0.25	0
ENST00000469299.1:protein_coding:COMTD1	1	1	0.25	0
ENST00000622724.3:protein_coding:KIF1B	1	1	0.25	0
ENST00000377081.5:protein_coding:KIF1B	1	1	0.25	0
ENST00000596827.5:protein_coding:DMRTC2	1	1	0.25	0
ENST00000432054.6:protein_coding:TMCC1	1	1	0.25	0
ENST00000588428.5:protein_coding:NCLN	1	1	0.25	0
ENST00000498619.4:protein_coding:CASR	1	1	0.25	0
ENST00000367324.7:protein_coding:PKP1	1	1	0.25	0
ENST00000522072.1:protein_coding:PTDSS1	1	1	0.25	0
ENST00000613650.1:protein_coding:REEP2	1	1	0.25	0
ENST00000315013.9:protein_coding:EXOC3	1	1	0.25	0
ENST00000396420.7:protein_coding:POMGNT1	1	1	0.25	0
ENST00000393770.4:protein_coding:BNIP1	1	1	0.25	0
ENST00000254901.9:protein_coding:REEP2	1	1	0.25	0
ENST00000505894.2:protein_coding:WDR17	1	1	0.25	0
ENST00000599022.1:retained_intron:DMRTC2	1	1	0.25	0
ENST00000453186.5:nonsense_mediated_decay:KIAA1841	1	1	0.25	0
ENST00000475988.1:processed_transcript:PKP1	1	1	0.25	0
ENST00000409465.5:protein_coding:STAT1	1	1	0.2	0
ENST00000436190.6:protein_coding:MAPRE2	1	1	0.2	0
ENST00000334414.10:protein_coding:PTPRB	1	1	0.2	0
ENST00000551525.5:protein_coding:PTPRB	1	1	0.2	0
ENST00000300249.9:protein_coding:MAPRE2	1	1	0.2	0
ENST00000550358.5:protein_coding:PTPRB	1	1	0.2	0
ENST00000591208.1:protein_coding:TUBB6	1	1	0.2	0
ENST00000317702.9:protein_coding:TUBB6	1	1	0.2	0
ENST00000371176.6:protein_coding:BLNK	1	1	0.2	0
ENST00000622190.4:protein_coding:SRCIN1	1	1	0.2	0
ENST00000427112.6:protein_coding:USP40	1	1	0.2	0
ENST00000588408.5:protein_coding:CNTD1	1	1	0.2	0
ENST00000423282.1:nonsense_mediated_decay:STAT1	1	1	0.2	0
ENST00000648207.1:retained_intron:MSL3	1	1	0.2	0
ENST00000238667.8:protein_coding:FLVCR2	1	1	0.2	0
ENST00000292427.8:protein_coding:CYP11B1	1	1	0.2	0
ENST00000556856.1:protein_coding:FLVCR2	1	1	0.2	0
ENST00000473380.2:retained_intron:MSL3	1	1	0.2	0
ENST00000352066.7:protein_coding:NUP62	1	1	0.2	0
ENST00000645319.1:protein_coding:ATP13A3	1	1	0.2	0
ENST00000409945.1:protein_coding:USP40	1	1	0.2	0
ENST00000456932.6:transcribed_unprocessed_pseudogene:CSPG4P10	1	1	0.2	0
ENST00000558731.1:transcribed_unprocessed_pseudogene:CSPG4P5	1	1	0.2	0
ENST00000555027.1:protein_coding:FLVCR2	1	1	0.2	0
ENST00000621492.4:protein_coding:SRCIN1	1	1	0.2	0
ENST00000427367.6:protein_coding:BLNK	1	1	0.2	0
ENST00000589699.1:protein_coding:MAPRE2	1	1	0.2	0
ENST00000558801.1:processed_transcript:DNM1P51	1	1	0.2	0
ENST00000552253.1:retained_intron:PTPRB	1	1	0.2	0
ENST00000514747.5:protein_coding:FAM193B	1	1	0.2	0
ENST00000467516.5:retained_intron:MCM7	1	1	0.2	0
ENST00000592166.5:nonsense_mediated_decay:CNTD1	1	1	0.2	0
ENST00000517471.5:protein_coding:CYP11B1	1	1	0.2	0
ENST00000226574.8:protein_coding:NFKB1	1	1	0.2	0
ENST00000597723.5:protein_coding:NUP62	1	1	0.2	0
ENST00000586810.5:nonsense_mediated_decay:TUBB6	1	1	0.2	0
ENST00000586652.1:protein_coding:CNTD1	1	1	0.2	0
ENST00000485286.5:retained_intron:MCM7	1	1	0.2	0
ENST00000417736.2:retained_intron:TUBB6	1	1	0.2	0
ENST00000377675.3:protein_coding:CYP11B1	1	1	0.2	0
ENST00000538174.6:processed_transcript:PTPRB	1	1	0.2	0
ENST00000597029.5:protein_coding:NUP62	1	1	0.2	0
ENST00000650106.1:protein_coding:MSL3	1	1	0.2	0
ENST00000251722.10:protein_coding:USP40	1	1	0.2	0
ENST00000505458.5:protein_coding:NFKB1	1	1	0.2	0
ENST00000450966.5:protein_coding:USP40	1	1	0.2	0
ENST00000439040.5:protein_coding:ATP13A3	1	1	0.2	0
ENST00000485193.1:retained_intron:BLNK	1	1	0.2	0
ENST00000413393.5:protein_coding:MAPRE2	1	1	0.2	0
ENST00000504044.1:retained_intron:NFKB1	1	1	0.2	0
ENST00000256031.8:protein_coding:ATP13A3	1	1	0.2	0
ENST00000315066.5:processed_transcript:CNTD1	1	1	0.2	0
ENST00000425308.5:protein_coding:MCM7	1	1	0.2	0
ENST00000622519.4:retained_intron:SRCIN1	1	1	0.2	0
ENST00000642744.1:protein_coding:ATP13A3	1	1	0.2	0
ENST00000558282.5:transcribed_unprocessed_pseudogene:CSPG4P12	1	1	0.2	0
ENST00000465738.1:retained_intron:MCM7	1	1	0.2	0
ENST00000422090.2:protein_coding:NUP62	1	1	0.2	0
ENST00000538170.6:protein_coding:MAPRE2	1	1	0.2	0
ENST00000649308.1:retained_intron:MSL3	1	1	0.2	0
ENST00000483216.1:retained_intron:USP40	1	1	0.2	0
ENST00000588527.5:protein_coding:CNTD1	1	1	0.2	0
ENST00000539311.5:protein_coding:FLVCR2	1	1	0.2	0
ENST00000323110.2:protein_coding:CYP11B2	1	1	0.2	0
ENST00000600343.5:protein_coding:NFKB1	1	1	0.2	0
ENST00000354230.7:protein_coding:MCM7	1	1	0.2	0
ENST00000502403.1:protein_coding:FAM193B	1	1	0.2	0
ENST00000413476.6:protein_coding:BLNK	1	1	0.2	0
ENST00000648889.1:retained_intron:MSL3	1	1	0.2	0
ENST00000596217.1:protein_coding:NUP62	1	1	0.2	0
ENST00000394820.8:protein_coding:NFKB1	1	1	0.2	0
ENST00000224337.9:protein_coding:BLNK	1	1	0.2	0
ENST00000617146.4:protein_coding:SRCIN1	1	1	0.2	0
ENST00000645538.1:protein_coding:ATP13A3	1	1	0.2	0
ENST00000560634.1:unprocessed_pseudogene:CSPG4P11	1	1	0.2	0
ENST00000621763.4:processed_transcript:SRCIN1	1	1	0.2	0
ENST00000415035.1:nonsense_mediated_decay:STAT1	1	1	0.2	0
ENST00000590103.5:protein_coding:TUBB6	1	1	0.2	0
ENST00000540176.5:protein_coding:STAT1	1	1	0.2	0
ENST00000314111.4:retained_intron:CYP11B1	1	1	0.2	0
ENST00000510479.5:nonsense_mediated_decay:FAM193B	1	1	0.2	0
ENST00000361099.7:protein_coding:STAT1	1	1	0.2	0
ENST00000554496.1:processed_transcript:FLVCR2	1	1	0.2	0
ENST00000619255.1:protein_coding:HDGFL2	1	1	0.16666666666666666	0
ENST00000333012.5:protein_coding:EEF1AKMT3	1	1	0.16666666666666666	0
ENST00000356427.2:protein_coding:ATF7IP2	1	1	0.16666666666666666	0
ENST00000442037.5:lincRNA:H19	1	1	0.16666666666666666	0
ENST00000300209.12:protein_coding:EEF1AKMT3	1	1	0.16666666666666666	0
ENST00000407236.5:protein_coding:PPARA	1	1	0.16666666666666666	0
ENST00000420804.5:protein_coding:PPARA	1	1	0.16666666666666666	0
ENST00000551731.1:retained_intron:ARSA	1	1	0.16666666666666666	0
ENST00000479556.1:processed_transcript:GIMAP5	1	1	0.16666666666666666	0
ENST00000592417.2:protein_coding:HDGFL2	1	1	0.16666666666666666	0
ENST00000493304.2:processed_transcript:GIMAP5	1	1	0.16666666666666666	0
ENST00000262735.9:protein_coding:PPARA	1	1	0.16666666666666666	0
ENST00000568027.5:nonsense_mediated_decay:ATF7IP2	1	1	0.16666666666666666	0
ENST00000417089.6:lincRNA:H19	1	1	0.16666666666666666	0
ENST00000324570.9:protein_coding:ATF7IP2	1	1	0.16666666666666666	0
ENST00000412788.5:lincRNA:H19	1	1	0.16666666666666666	0
ENST00000216124.9:protein_coding:ARSA	1	1	0.16666666666666666	0
ENST00000415785.5:protein_coding:PPARA	1	1	0.16666666666666666	0
ENST00000476324.1:retained_intron:GIMAP5	1	1	0.16666666666666666	0
ENST00000395619.3:protein_coding:ARSA	1	1	0.16666666666666666	0
ENST00000395621.7:protein_coding:ARSA	1	1	0.16666666666666666	0
ENST00000446624.1:retained_intron:TTC21B-AS1	1	1	0.16666666666666666	0
ENST00000402126.1:protein_coding:PPARA	1	1	0.16666666666666666	0
ENST00000616600.4:protein_coding:HDGFL2	1	1	0.16666666666666666	0
ENST00000453344.6:protein_coding:ARSA	1	1	0.16666666666666666	0
ENST00000440322.5:antisense:TTC21B-AS1	1	1	0.16666666666666666	0
ENST00000614903.1:protein_coding:HDGFL2	1	1	0.16666666666666666	0
ENST00000411861.5:retained_intron:H19	1	1	0.16666666666666666	0
ENST00000498181.6:protein_coding:GIMAP5	1	1	0.16666666666666666	0
ENST00000613781.1:protein_coding:TTR	1	1	0.16666666666666666	0
ENST00000543967.5:protein_coding:ATF7IP2	1	1	0.16666666666666666	0
ENST00000396560.6:protein_coding:ATF7IP2	1	1	0.16666666666666666	0
ENST00000356098.9:protein_coding:ARSA	1	1	0.16666666666666666	0
ENST00000439725.5:lincRNA:H19	1	1	0.16666666666666666	0
ENST00000237014.7:protein_coding:TTR	1	1	0.16666666666666666	0
ENST00000358647.4:protein_coding:GIMAP5	1	1	0.16666666666666666	0
ENST00000414790.6:lincRNA:H19	1	1	0.16666666666666666	0
ENST00000493286.1:retained_intron:PPARA	1	1	0.16666666666666666	0
ENST00000615225.1:nonsense_mediated_decay:HDGFL2	1	1	0.16666666666666666	0
ENST00000396559.5:protein_coding:ATF7IP2	1	1	0.16666666666666666	0
ENST00000610404.4:protein_coding:TTR	1	1	0.16666666666666666	0
ENST00000443032.1:antisense:TTC21B-AS1	1	1	0.16666666666666666	0
ENST00000621835.4:protein_coding:HDGFL2	1	1	0.16666666666666666	0
ENST00000611999.4:protein_coding:GIMAP1-GIMAP5	1	1	0.16666666666666666	0
ENST00000335866.7:protein_coding:GRB10	1	1	0.14285714285714285	0
ENST00000250377.11:protein_coding:KIAA0391	1	1	0.14285714285714285	0
ENST00000644769.1:nonsense_mediated_decay:GRB10	1	1	0.14285714285714285	0
ENST00000439512.5:nonsense_mediated_decay:TOM1	1	2	0.14285714285714285	0
ENST00000605201.1:protein_coding:KIAA0391	1	1	0.14285714285714285	0
ENST00000425375.5:protein_coding:TOM1	1	2	0.14285714285714285	0
ENST00000648111.1:nonsense_mediated_decay:SERAC1	1	1	0.14285714285714285	0
ENST00000404284.6:nonsense_mediated_decay:TOM1	1	2	0.14285714285714285	0
ENST00000607742.5:nonsense_mediated_decay:SERAC1	1	1	0.14285714285714285	0
ENST00000403097.6:protein_coding:GRB10	1	1	0.14285714285714285	0
ENST00000608749.5:protein_coding:TOM1	1	2	0.14285714285714285	0
ENST00000398810.6:protein_coding:GRB10	1	1	0.14285714285714285	0
ENST00000395736.7:nonsense_mediated_decay:TOM1	1	2	0.14285714285714285	0
ENST00000443206.2:protein_coding:TOM1	1	2	0.14285714285714285	0
ENST00000447733.5:protein_coding:TOM1	1	2	0.14285714285714285	0
ENST00000646208.1:protein_coding:SERAC1	1	1	0.14285714285714285	0
ENST00000645077.1:nonsense_mediated_decay:SERAC1	1	1	0.14285714285714285	0
ENST00000608674.5:protein_coding:TOM1	1	2	0.14285714285714285	0
ENST00000398812.6:protein_coding:GRB10	1	1	0.14285714285714285	0
ENST00000449058.6:protein_coding:TOM1	1	2	0.14285714285714285	0
ENST00000647468.1:protein_coding:SERAC1	1	1	0.14285714285714285	0
ENST00000604073.1:protein_coding:KIAA0391	1	1	0.14285714285714285	0
ENST00000603544.5:protein_coding:KIAA0391	1	1	0.14285714285714285	0
ENST00000402578.5:protein_coding:GRB10	1	1	0.14285714285714285	0
ENST00000534898.8:protein_coding:KIAA0391	1	1	0.14285714285714285	0
ENST00000424387.5:nonsense_mediated_decay:TOM1	1	2	0.14285714285714285	0
ENST00000456128.5:protein_coding:TOM1	1	2	0.14285714285714285	0
ENST00000557565.1:nonsense_mediated_decay:AL121594.1	1	1	0.14285714285714285	0
ENST00000382034.9:protein_coding:TOM1	1	2	0.14285714285714285	0
ENST00000645172.1:nonsense_mediated_decay:SERAC1	1	1	0.14285714285714285	0
ENST00000411850.5:protein_coding:TOM1	1	2	0.14285714285714285	0
ENST00000367104.8:protein_coding:SERAC1	1	1	0.14285714285714285	0
ENST00000603611.5:protein_coding:KIAA0391	1	1	0.14285714285714285	0
ENST00000449508.1:nonsense_mediated_decay:TOM1	1	2	0.14285714285714285	0
ENST00000644879.1:protein_coding:GRB10	1	1	0.14285714285714285	0
ENST00000560825.5:protein_coding:GABPB1	1	1	0.125	0
ENST00000343818.10:protein_coding:PYCR2	1	1	0.125	0
ENST00000220429.12:protein_coding:GABPB1	1	1	0.125	0
ENST00000432920.2:protein_coding:AL117348.2	1	1	0.125	0
ENST00000472798.2:protein_coding:PYCR2	1	1	0.125	0
ENST00000569100.5:retained_intron:GOLGA8B	1	1	0.125	0
ENST00000373190.5:protein_coding:PTPRT	1	1	0.125	0
ENST00000478402.5:retained_intron:PYCR2	1	1	0.125	0
ENST00000612039.4:protein_coding:PYCR2	1	1	0.125	0
ENST00000373198.8:protein_coding:PTPRT	1	1	0.125	0
ENST00000489681.5:protein_coding:PYCR2	1	1	0.125	0
ENST00000543881.5:protein_coding:GABPB1	1	1	0.125	0
ENST00000359187.4:protein_coding:GOLGA8A	1	1	0.125	0
ENST00000342314.9:protein_coding:GOLGA8B	1	1	0.125	0
ENST00000356100.6:protein_coding:PTPRT	1	1	0.125	0
ENST00000359031.8:protein_coding:GABPB1	1	1	0.125	0
ENST00000373201.5:protein_coding:PTPRT	1	1	0.125	0
ENST00000438958.2:protein_coding:GOLGA8B	1	1	0.125	0
ENST00000432566.6:protein_coding:GOLGA8A	1	1	0.125	0
ENST00000484716.5:retained_intron:GOLGA8B	1	1	0.125	0
ENST00000612229.4:protein_coding:PTPRT	1	1	0.125	0
ENST00000396464.7:protein_coding:GABPB1	1	1	0.125	0
ENST00000373193.7:protein_coding:PTPRT	1	1	0.125	0
ENST00000373187.5:protein_coding:PTPRT	1	1	0.125	0
ENST00000429662.6:protein_coding:GABPB1	1	1	0.125	0
ENST00000568555.1:retained_intron:GOLGA8B	1	1	0.125	0
ENST00000373184.5:protein_coding:PTPRT	1	1	0.125	0
ENST00000380877.7:protein_coding:GABPB1	1	1	0.125	0
ENST00000473125.5:retained_intron:GOLGA8A	1	1	0.125	0
ENST00000446534.1:retained_intron:PYCR2	1	1	0.125	0
ENST00000561010.5:protein_coding:GABPB1	1	1	0.125	0
ENST00000612651.4:protein_coding:PYCR2	1	1	0.125	0
ENST00000573325.1:retained_intron:ABR	1	1	0.1111111111111111	0
ENST00000586352.5:nonsense_mediated_decay:PIN1	1	1	0.1111111111111111	0
ENST00000302538.9:protein_coding:ABR	1	1	0.1111111111111111	0
ENST00000380889.6:processed_transcript:PIN1	1	1	0.1111111111111111	0
ENST00000573667.1:retained_intron:ABR	1	1	0.1111111111111111	0
ENST00000585442.5:processed_transcript:PIN1	1	1	0.1111111111111111	0
ENST00000570441.5:protein_coding:ABR	1	1	0.1111111111111111	0
ENST00000291107.6:protein_coding:ABR	1	1	0.1111111111111111	0
ENST00000575934.5:protein_coding:ABR	1	1	0.1111111111111111	0
ENST00000589058.5:processed_transcript:PIN1	1	1	0.1111111111111111	0
ENST00000574437.5:protein_coding:ABR	1	1	0.1111111111111111	0
ENST00000591777.1:nonsense_mediated_decay:PIN1	1	1	0.1111111111111111	0
ENST00000247970.8:protein_coding:PIN1	1	1	0.1111111111111111	0
ENST00000544583.6:protein_coding:ABR	1	1	0.1111111111111111	0
ENST00000588695.5:protein_coding:PIN1	1	1	0.1111111111111111	0
ENST00000576964.5:processed_transcript:ABR	1	1	0.1111111111111111	0
ENST00000586025.5:retained_intron:PIN1	1	1	0.1111111111111111	0
ENST00000590540.5:processed_transcript:PIN1	1	1	0.1111111111111111	0
ENST00000371482.5:retained_intron:NSMF	1	1	0.1	0
ENST00000572764.1:processed_transcript:WSCD1	1	1	0.1	0
ENST00000576233.1:protein_coding:WSCD1	1	1	0.1	0
ENST00000649583.1:retained_intron:HM13	1	1	0.1	0
ENST00000453295.5:protein_coding:OSBPL9	1	1	0.1	0
ENST00000398174.8:protein_coding:HM13	1	1	0.1	0
ENST00000358070.9:protein_coding:DCX	1	1	0.1	0
ENST00000576083.5:protein_coding:WSCD1	1	1	0.1	0
ENST00000495701.1:retained_intron:CEP104	1	1	0.1	0
ENST00000574232.5:protein_coding:WSCD1	1	1	0.1	0
ENST00000466766.2:protein_coding:HM13	1	1	0.1	0
ENST00000462759.5:protein_coding:OSBPL9	1	1	0.1	0
ENST00000539421.1:protein_coding:WSCD1	1	1	0.1	0
ENST00000361556.9:protein_coding:OSBPL9	1	1	0.1	0
ENST00000468559.5:processed_transcript:HM13	1	1	0.1	0
ENST00000371714.5:protein_coding:OSBPL9	1	1	0.1	0
ENST00000486942.5:protein_coding:OSBPL9	1	1	0.1	0
ENST00000573619.1:protein_coding:AC007846.2	1	1	0.1	0
ENST00000571973.1:protein_coding:WSCD1	1	1	0.1	0
ENST00000475697.5:retained_intron:OSBPL9	1	1	0.1	0
ENST00000317744.9:protein_coding:WSCD1	1	1	0.1	0
ENST00000378230.7:protein_coding:CEP104	1	1	0.1	0
ENST00000460038.5:processed_transcript:CEP104	1	1	0.1	0
ENST00000531819.5:retained_intron:OSBPL9	1	1	0.1	0
ENST00000371993.6:protein_coding:DCX	1	1	0.1	0
ENST00000650367.1:nonsense_mediated_decay:HM13	1	1	0.1	0
ENST00000495776.5:nonsense_mediated_decay:OSBPL9	1	1	0.1	0
ENST00000636035.1:protein_coding:DCX	1	1	0.1	0
ENST00000635795.1:protein_coding:DCX	1	1	0.1	0
ENST00000487281.1:processed_transcript:HM13	1	1	0.1	0
ENST00000447887.5:protein_coding:OSBPL9	1	1	0.1	0
ENST00000637570.1:protein_coding:DCX	1	1	0.1	0
ENST00000574946.5:protein_coding:WSCD1	1	1	0.1	0
ENST00000492709.5:processed_transcript:HM13	1	1	0.1	0
ENST00000488120.2:protein_coding:DCX	1	1	0.1	0
ENST00000340852.9:protein_coding:HM13	1	1	0.1	0
ENST00000469097.5:processed_transcript:HM13	1	1	0.1	0
ENST00000428468.5:protein_coding:OSBPL9	1	1	0.1	0
ENST00000335574.9:protein_coding:HM13	1	1	0.1	0
ENST00000356220.8:protein_coding:DCX	1	1	0.1	0
ENST00000553123.1:retained_intron:MARS	1	1	0.09090909090909091	0
ENST00000258104.7:protein_coding:DYSF	1	1	0.09090909090909091	0
ENST00000410020.7:protein_coding:DYSF	1	1	0.09090909090909091	0
ENST00000409582.7:protein_coding:DYSF	1	1	0.09090909090909091	0
ENST00000409762.5:protein_coding:DYSF	1	1	0.09090909090909091	0
ENST00000409744.5:protein_coding:DYSF	1	1	0.09090909090909091	0
ENST00000548674.5:processed_transcript:MARS	1	1	0.09090909090909091	0
ENST00000547062.5:retained_intron:MARS	1	1	0.09090909090909091	0
ENST00000394120.6:protein_coding:DYSF	1	1	0.09090909090909091	0
ENST00000262027.9:protein_coding:MARS	1	1	0.09090909090909091	0
ENST00000409366.5:protein_coding:DYSF	1	1	0.09090909090909091	0
ENST00000413539.6:protein_coding:DYSF	1	1	0.09090909090909091	0
ENST00000410041.1:protein_coding:DYSF	1	1	0.09090909090909091	0
ENST00000545888.6:nonsense_mediated_decay:MARS	1	1	0.09090909090909091	0
ENST00000546481.1:retained_intron:MARS	1	1	0.09090909090909091	0
ENST00000429174.6:protein_coding:DYSF	1	1	0.09090909090909091	0
ENST00000537638.6:nonsense_mediated_decay:MARS	1	1	0.09090909090909091	0
ENST00000553162.5:retained_intron:MARS	1	1	0.09090909090909091	0
ENST00000550449.5:retained_intron:MARS	1	1	0.09090909090909091	0
ENST00000548714.5:retained_intron:MARS	1	1	0.09090909090909091	0
ENST00000551842.5:retained_intron:MARS	1	1	0.09090909090909091	0
ENST00000409651.5:protein_coding:DYSF	1	1	0.09090909090909091	0
ENST00000648714.1:nonsense_mediated_decay:ADAR	1	1	0.08333333333333333	0
ENST00000648311.1:protein_coding:ADAR	1	1	0.08333333333333333	0
ENST00000529168.2:protein_coding:ADAR	1	1	0.08333333333333333	0
ENST00000647597.1:protein_coding:ADAR	1	1	0.08333333333333333	0
ENST00000368474.9:protein_coding:ADAR	1	1	0.08333333333333333	0
ENST00000368471.8:protein_coding:ADAR	1	1	0.08333333333333333	0
ENST00000649021.1:retained_intron:ADAR	1	1	0.08333333333333333	0
ENST00000648231.1:protein_coding:ADAR	1	1	0.08333333333333333	0
ENST00000649593.1:protein_coding:ADAR	1	1	0.08333333333333333	0
ENST00000649724.1:protein_coding:ADAR	1	1	0.08333333333333333	0
ENST00000649749.1:protein_coding:ADAR	1	1	0.08333333333333333	0
ENST00000649042.1:protein_coding:ADAR	1	1	0.08333333333333333	0
ENST00000647624.1:retained_intron:ITPR1	1	1	0.07142857142857142	0
ENST00000647717.1:retained_intron:ITPR1	1	1	0.07142857142857142	0
ENST00000648309.1:protein_coding:ITPR1	1	1	0.07142857142857142	0
ENST00000648212.1:protein_coding:ITPR1	1	1	0.07142857142857142	0
ENST00000649015.1:protein_coding:ITPR1	1	1	0.07142857142857142	0
ENST00000650294.1:protein_coding:ITPR1	1	1	0.07142857142857142	0
ENST00000357086.10:protein_coding:ITPR1	1	1	0.07142857142857142	0
ENST00000648266.1:protein_coding:ITPR1	1	1	0.07142857142857142	0
ENST00000648431.1:protein_coding:ITPR1	1	1	0.07142857142857142	0
ENST00000354582.11:protein_coding:ITPR1	1	1	0.07142857142857142	0
ENST00000648038.1:protein_coding:ITPR1	1	1	0.07142857142857142	0
ENST00000302640.12:protein_coding:ITPR1	1	1	0.07142857142857142	0
ENST00000443694.4:protein_coding:ITPR1	1	1	0.07142857142857142	0
ENST00000456211.8:protein_coding:ITPR1	1	1	0.07142857142857142	0
ENST00000566902.5:transcribed_unprocessed_pseudogene:HERC2P4	1	1	0.06666666666666667	0
ENST00000429257.5:transcribed_unprocessed_pseudogene:HERC2P3	1	1	0.06666666666666667	0
ENST00000529624.5:transcribed_unprocessed_pseudogene:HERC2P9	1	1	0.06666666666666667	0
ENST00000619021.4:processed_transcript:HERC2P2	1	1	0.06666666666666667	0
ENST00000261609.11:protein_coding:HERC2	1	1	0.06666666666666667	0
ENST00000399136.5:protein_coding:CLDN14	1	1	0.06666666666666667	0
ENST00000529353.1:processed_transcript:HERC2P9	1	1	0.06666666666666667	0
ENST00000562687.6:transcribed_unprocessed_pseudogene:HERC2P5	1	1	0.06666666666666667	0
ENST00000564334.6:transcribed_unprocessed_pseudogene:HERC2P8	1	1	0.06666666666666667	0
ENST00000428453.5:processed_transcript:HERC2P3	1	1	0.06666666666666667	0
ENST00000613386.4:transcribed_unprocessed_pseudogene:HERC2P2	1	1	0.06666666666666667	0
ENST00000524476.5:retained_intron:HERC2P9	1	1	0.06666666666666667	0
ENST00000342108.2:protein_coding:CLDN14	1	1	0.06666666666666667	0
ENST00000430598.5:processed_transcript:HERC2P3	1	1	0.06666666666666667	0
ENST00000437318.5:processed_transcript:HERC2P3	1	1	0.06666666666666667	0
ENST00000587690.5:nonsense_mediated_decay:RMC1	1	1	0.05	0
ENST00000592119.2:processed_transcript:RMC1	1	1	0.05	0
ENST00000462502.5:nonsense_mediated_decay:TESC	1	1	0.05	0
ENST00000269221.7:protein_coding:RMC1	1	1	0.05	0
ENST00000587153.1:retained_intron:RMC1	1	1	0.05	0
ENST00000589215.5:nonsense_mediated_decay:RMC1	1	1	0.05	0
ENST00000470612.5:nonsense_mediated_decay:TESC	1	1	0.05	0
ENST00000482176.1:retained_intron:TESC	1	1	0.05	0
ENST00000590868.5:protein_coding:RMC1	1	1	0.05	0
ENST00000589860.5:nonsense_mediated_decay:RMC1	1	1	0.05	0
ENST00000541210.5:protein_coding:TESC	1	1	0.05	0
ENST00000615148.4:protein_coding:RMC1	1	1	0.05	0
ENST00000590870.5:nonsense_mediated_decay:RMC1	1	1	0.05	0
ENST00000335209.11:protein_coding:TESC	1	1	0.05	0
