# Supplementary material for: Analysis of plasma‐derived small extracellular vesicle characteristics and microRNA cargo following exercise‐induced skeletal muscle damage in men
Source: Physiol Rep. 2024 Sep 20;12(18):e70056. doi: 10.14814/phy2.70056 (PMC11415274; doi:10.14814/phy2.70056)
Supplement: Supplementary file 2 — Data S2: Supporting Information. [file PHY2-12-e70056-s001.zip › Processed Files For Individual Samples/SV18362-0001_S1_R1_001.fastq_CORE_RESULTS_v4.6.2/SV18362-0001_S1_R1_001.fastq/SV18362-0001_S1_R1_001.fastq.clipped.trimmed.filtered.uniVecContaminants.counts]

     18 gnl|uv|A14174.1:1-50
     15 gnl|uv|AF016889.1:2245-2399
      1 gnl|uv|AF061931.1:144-204
     18 gnl|uv|AF327712.1:1582-7289
     15 gnl|uv|AY487252.1:13345-13394
     15 gnl|uv|AY487253.1:13276-13325
     18 gnl|uv|AY599228.1:1302-1358
     18 gnl|uv|AY599229.2:1260-1399
     18 gnl|uv|AY599230.2:1300-1391
     17 gnl|uv|AY599233.1:5214-5312
     18 gnl|uv|AY712953.1:1300-1416
     21 gnl|uv|AY753576.1:1-142
     21 gnl|uv|AY753576.1:3446-3455-49
     21 gnl|uv|AY753578.1:1-838
     21 gnl|uv|AY753578.1:4129-4137-49
     40 gnl|uv|D16587.1:1-258
     20 gnl|uv|D16588.1:1-171
     20 gnl|uv|D16589.1:1-115
     20 gnl|uv|D16590.1:106-170
     20 gnl|uv|D16591.1:106-170
      1 gnl|uv|D45833.1:610-708
    689 gnl|uv|DD038280.1:181-934
     65 gnl|uv|DQ133906.1:1-657
   1693 gnl|uv|DQ133906.1:2593-3425-49
     18 gnl|uv|DQ666273.1:4842-4938-1
     18 gnl|uv|DQ666274.1:4010-4161-49
      1 gnl|uv|DQ996013.1:2087-3053
     15 gnl|uv|EF081457.1:13286-13335
     18 gnl|uv|EU182593.1:2865-2931-48
     40 gnl|uv|EU496089.1:1713-1960
      4 gnl|uv|EU496100.1:270-2269
      3 gnl|uv|EU496104.1:2586-3070
     21 gnl|uv|EU545992.1:1-1076
     21 gnl|uv|EU545992.1:4369-4377-49
     21 gnl|uv|EU545996.1:1-119
     44 gnl|uv|EU545996.1:1461-1586
     21 gnl|uv|EU545996.1:4416-4422-49
     40 gnl|uv|EU729724.1:1514-1610
      1 gnl|uv|EU729726.1:1754-1852
     15 gnl|uv|FJ710109.1:23206-23329
     18 gnl|uv|GQ489186.1:1312-1415
     18 gnl|uv|GQ489188.1:445-602
      1 gnl|uv|GU339046.1:3357-4718
    482 gnl|uv|GU339052.1:1094-1318
      1 gnl|uv|GU339053.1:5922-6020
     18 gnl|uv|GU593054.1:3056-3235
     18 gnl|uv|GU933126.1:2560-2849
    548 gnl|uv|HQ245711.1:13422-13527
     67 gnl|uv|J01636.1:1-7477
     79 gnl|uv|J01749.1:1-4361-49
    951 gnl|uv|J02459.1:1-48502-49
      2 gnl|uv|J02482.1:1-5386-49
  74144 gnl|uv|JX069762.1:9774-9902-49
      9 gnl|uv|JX069763.1:9818-9863-49
     18 gnl|uv|JX069764.1:9156-9498
      9 gnl|uv|JX069764.1:9741-9848-49
      1 gnl|uv|JX560331.2:1557-1788
     15 gnl|uv|JX560341.2:789-1048
     44 gnl|uv|KF680545.1:5074-5225
      2 gnl|uv|KF680545.1:5409-5507
      1 gnl|uv|KF947528.1:4787-5103
     27 gnl|uv|KY031724.1:1-5301
      8 gnl|uv|KY031726.1:1-7905
      1 gnl|uv|KY031735.1:1-4680
     69 gnl|uv|KY031737.1:1-5023
     23 gnl|uv|L08860.1:1858-2910-49
     22 gnl|uv|L08875.1:832-885-45
      3 gnl|uv|L08876.1:2693-2793
     22 gnl|uv|L08918.1:1-159
     40 gnl|uv|L08918.1:763-902-49
     40 gnl|uv|L08919.1:2524-2622
     18 gnl|uv|L08931.1:720-820
     18 gnl|uv|L09152.1:3759-3857
     40 gnl|uv|LC121524.1:2980-3796
     25 gnl|uv|M12787.1:407-550
      1 gnl|uv|M15423.1:3-107
      1 gnl|uv|M15423.1:418-612
    855 gnl|uv|M28829.1:1-8684-49
     18 gnl|uv|M77827.1:5954-6051
     15 gnl|uv|M99566.1:1654-2277
    115 gnl|uv|NGB00030.1:1033-1606
      3 gnl|uv|NGB00031.1:488-586
     25 gnl|uv|NGB00033.1:1144-1242
      2 gnl|uv|NGB00033.1:641-739
     15 gnl|uv|NGB00034.1:4293-4481
     18 gnl|uv|NGB00034.1:5159-6048
     21 gnl|uv|NGB00123.1:1691-1849
     21 gnl|uv|NGB00186.1:1-49
     15 gnl|uv|NGB00359.1:18632-18681
  74144 gnl|uv|NGB00360.1:1-58
  74377 gnl|uv|NGB00376.1:1-44
  83800 gnl|uv|NGB00377.1:1-32
    441 gnl|uv|NGB00378.1:1-32
     22 gnl|uv|NGB00410.1:1-474
     18 gnl|uv|NGB00410.1:3158-3253
     44 gnl|uv|NGB00410.1:777-956
     65 gnl|uv|NGB00412.1:1-1359
      1 gnl|uv|NGB00413.1:1-3960
      1 gnl|uv|NGB00413.1:4732-7508
     13 gnl|uv|NGB00413.1:9419-9516
     52 gnl|uv|NGB00421.1:1-40
     18 gnl|uv|NGB00589.1:1797-1898
     21 gnl|uv|NGB00603.1:1-319
     59 gnl|uv|NGB00620.1:4175-4296
  74135 gnl|uv|NGB00727.1:1-51
  74135 gnl|uv|NGB00728.1:1-51
  74135 gnl|uv|NGB00729.1:1-51
  74135 gnl|uv|NGB00730.1:1-51
  74135 gnl|uv|NGB00731.1:1-51
  74135 gnl|uv|NGB00732.1:1-51
  74135 gnl|uv|NGB00733.1:1-51
  74135 gnl|uv|NGB00734.1:1-51
  74144 gnl|uv|NGB00747.1:1-70
  74144 gnl|uv|NGB00748.1:1-70
  74144 gnl|uv|NGB00749.1:1-70
  74144 gnl|uv|NGB00750.1:1-70
  74144 gnl|uv|NGB00751.1:1-70
  74144 gnl|uv|NGB00752.1:1-70
  74144 gnl|uv|NGB00753.1:1-70
  74144 gnl|uv|NGB00754.1:1-70
      3 gnl|uv|NGB00756.1:1-65
     74 gnl|uv|NGB00792.1:1-22
  74377 gnl|uv|NGB00793.1:1-50
     73 gnl|uv|NGB00794.1:1-63
     73 gnl|uv|NGB00795.1:1-63
     73 gnl|uv|NGB00796.1:1-63
     73 gnl|uv|NGB00797.1:1-63
     73 gnl|uv|NGB00798.1:1-63
     73 gnl|uv|NGB00799.1:1-63
     73 gnl|uv|NGB00800.1:1-63
     73 gnl|uv|NGB00801.1:1-63
     73 gnl|uv|NGB00802.1:1-63
     73 gnl|uv|NGB00803.1:1-63
     73 gnl|uv|NGB00804.1:1-63
     73 gnl|uv|NGB00805.1:1-63
     73 gnl|uv|NGB00806.1:1-63
     73 gnl|uv|NGB00807.1:1-63
     73 gnl|uv|NGB00808.1:1-63
     73 gnl|uv|NGB00809.1:1-63
     73 gnl|uv|NGB00810.1:1-63
     73 gnl|uv|NGB00811.1:1-63
     73 gnl|uv|NGB00812.1:1-63
     73 gnl|uv|NGB00813.1:1-63
     73 gnl|uv|NGB00814.1:1-63
     73 gnl|uv|NGB00815.1:1-63
     73 gnl|uv|NGB00816.1:1-63
     73 gnl|uv|NGB00817.1:1-63
     73 gnl|uv|NGB00818.1:1-63
     73 gnl|uv|NGB00819.1:1-63
     73 gnl|uv|NGB00820.1:1-63
     73 gnl|uv|NGB00821.1:1-63
     73 gnl|uv|NGB00822.1:1-63
     73 gnl|uv|NGB00823.1:1-63
     73 gnl|uv|NGB00824.1:1-63
     73 gnl|uv|NGB00825.1:1-63
     73 gnl|uv|NGB00826.1:1-63
     73 gnl|uv|NGB00827.1:1-63
     73 gnl|uv|NGB00828.1:1-63
     73 gnl|uv|NGB00829.1:1-63
     73 gnl|uv|NGB00830.1:1-63
     73 gnl|uv|NGB00831.1:1-63
     73 gnl|uv|NGB00832.1:1-63
     73 gnl|uv|NGB00833.1:1-63
     73 gnl|uv|NGB00834.1:1-63
     73 gnl|uv|NGB00835.1:1-63
     73 gnl|uv|NGB00836.1:1-63
     73 gnl|uv|NGB00837.1:1-63
     73 gnl|uv|NGB00838.1:1-63
     73 gnl|uv|NGB00839.1:1-63
     73 gnl|uv|NGB00840.1:1-63
     73 gnl|uv|NGB00841.1:1-63
  74135 gnl|uv|NGB00844.1:1-48
      9 gnl|uv|NGB00846.1:1-65
  74144 gnl|uv|NGB01077.1:1-70
  74144 gnl|uv|NGB01078.1:1-70
  74144 gnl|uv|NGB01079.1:1-70
  74144 gnl|uv|NGB01080.1:1-70
  74144 gnl|uv|NGB01081.1:1-70
  74144 gnl|uv|NGB01082.1:1-70
  74144 gnl|uv|NGB01083.1:1-70
  74144 gnl|uv|NGB01084.1:1-70
  74144 gnl|uv|NGB01085.1:1-70
  74144 gnl|uv|NGB01086.1:1-70
  74144 gnl|uv|NGB01087.1:1-70
  74144 gnl|uv|NGB01088.1:1-70
     15 gnl|uv|U02436.1:560-653
     62 gnl|uv|U09128.1:11913-12244
     15 gnl|uv|U09128.1:15891-16011-49
     60 gnl|uv|U13188.1:2988-3112
     47 gnl|uv|U13189.1:1-163
     48 gnl|uv|U13189.1:15605-15827-49
     15 gnl|uv|U13189.1:4713-4811
    104 gnl|uv|U29899.1:1847-4463
      3 gnl|uv|X65279.1:5154-5471
