# Supplementary material for: Analysis of plasma‐derived small extracellular vesicle characteristics and microRNA cargo following exercise‐induced skeletal muscle damage in men
Source: Physiol Rep. 2024 Sep 20;12(18):e70056. doi: 10.14814/phy2.70056 (PMC11415274; doi:10.14814/phy2.70056)
Supplement: Supplementary file 2 — Data S2: Supporting Information. [file PHY2-12-e70056-s001.zip › Processed Files For Individual Samples/SV18362-0002_S2_R1_001.fastq_CORE_RESULTS_v4.6.2/SV18362-0002_S2_R1_001.fastq/readCounts_gencode_sense.txt]

ReferenceID	uniqueFragmentCount	totalReadCount	multimapAdjustedReadCount	uniqueMappingReads
ENST00000516507.1:misc_RNA:RNY4	529	475570	118675.82617670903	2488
ENST00000365571.2:misc_RNA:RNY4P10	322	423969	103973.98629575664	0
ENST00000364908.1:misc_RNA:RF00019	295	422573	103293.13533421817	1
ENST00000364600.1:misc_RNA:RNY4P7	305	422191	103240.90658683094	11
ENST00000363745.1:misc_RNA:RF00019	137	49044	12182.07321428572	2
ENST00000364409.1:misc_RNA:RF00019	90	48238	11825.227976190483	5
ENST00000459254.1:misc_RNA:RNY4P25	84	35187	6291.521303877286	0
ENST00000391107.1:misc_RNA:RNY4P18	65	31093	6110.72797619048	0
ENST00000375377.1:protein_coding:JCAD	23	6030	6030.0	6030
ENST00000516678.1:misc_RNA:RNY4P20	142	20399	4061.403968253965	83
ENST00000364228.1:misc_RNA:RNY1	87	3268	2788.1912428564406	2670
ENST00000363341.1:misc_RNA:RNY4P27	229	15575	2674.0904624234117	439
ENST00000277942.6:protein_coding:NPFFR1	18	1124	1124.0	1124
ENST00000365241.1:misc_RNA:VTRNA1-2	51	1109	1109.0	1109
ENST00000410717.1:misc_RNA:RF00019	8	1240	784.6719367588933	763
ENST00000494342.1:processed_transcript:TMCO4	15	2084	521.0	0
ENST00000489814.5:processed_transcript:TMCO4	15	2084	521.0	0
ENST00000294543.10:protein_coding:TMCO4	15	2084	521.0	0
ENST00000375127.5:protein_coding:TMCO4	15	2084	521.0	0
ENST00000363667.1:misc_RNA:RNY4P6	51	4583	450.2976413555932	251
ENST00000628531.2:misc_RNA:RF00019	40	438	418.45	412
ENST00000362330.2:misc_RNA:RF00019	41	4515	354.00137512182704	149
ENST00000284727.8:protein_coding:ATP5MC3	35	4459	347.61566083611274	152
ENST00000363194.1:misc_RNA:RNY4P9	44	4370	336.88990326035514	147
ENST00000321990.4:protein_coding:ATAD5	65	1835	325.9732142857144	78
ENST00000516950.1:misc_RNA:RF00019	29	4324	321.77227505522694	135
ENST00000365484.1:misc_RNA:RNY3	57	1436	241.90059429850274	0
ENST00000363120.1:misc_RNA:VTRNA1-1	22	238	237.5	237
ENST00000221922.10:protein_coding:CCDC9	10	264	235.86666666666667	223
ENST00000365436.1:misc_RNA:RF00019	35	4423	234.88530369325562	34
ENST00000363421.1:misc_RNA:RF00019	40	1277	234.35277777777773	0
ENST00000363220.1:misc_RNA:RF00019	37	1263	227.51944444444442	0
ENST00000363656.1:misc_RNA:RNY4P14	27	433	216.53333333333333	1
ENST00000362487.1:misc_RNA:RF00019	32	4308	196.4489941694461	1
ENST00000364774.2:misc_RNA:RF00019	31	4307	195.4489941694461	0
ENST00000363251.2:misc_RNA:RF00019	30	4306	195.28232750277942	0
ENST00000410597.1:misc_RNA:RF00019	29	4299	194.74386596431788	0
ENST00000362540.1:misc_RNA:RF00019	30	1160	193.48611111111111	0
ENST00000363439.1:misc_RNA:RF00019	28	4219	191.62323659368855	4
ENST00000410669.1:misc_RNA:RF00019	27	4211	189.084775055227	1
ENST00000516843.1:misc_RNA:RF00019	24	4213	187.2232365936885	0
ENST00000364768.2:misc_RNA:RNY4P16	25	4208	187.084775055227	0
ENST00000363301.1:misc_RNA:RF00019	21	4185	185.372275055227	0
ENST00000362710.1:misc_RNA:RF00019	27	1096	178.55753968253967	0
ENST00000638835.1:protein_coding:CSAG3	14	647	161.15	0
ENST00000599845.3:protein_coding:CSAG3	14	647	161.15	0
ENST00000638741.1:protein_coding:CSAG2	14	647	161.15	0
ENST00000640702.1:protein_coding:CSAG2	14	647	161.15	0
ENST00000364678.1:misc_RNA:RF00019	32	1143	160.21130952380952	38
ENST00000607520.1:retained_intron:AC105339.2	12	310	155.0	0
ENST00000516881.1:scaRNA:SCARNA15	12	310	155.0	0
ENST00000362645.1:misc_RNA:RF00019	24	741	151.52777777777777	70
ENST00000412172.3:protein_coding:PPP4R3C	5	148	148.0	148
ENST00000364469.1:misc_RNA:RF00019	10	3196	138.46259175607003	0
ENST00000523009.1:processed_pseudogene:TDGF1P5	5	138	138.0	138
ENST00000490232.3:misc_RNA:RN7SL2	39	259	132.04808835815027	97
ENST00000444770.1:lincRNA:AC022387.1	11	305	119.96428571428571	63
ENST00000397264.4:antisense:AL137186.2	6	116	116.0	116
ENST00000251496.6:protein_coding:NCAPG	10	343	114.33333333333333	0
ENST00000510063.1:protein_coding:NCAPG	10	343	114.33333333333333	0
ENST00000514176.5:nonsense_mediated_decay:NCAPG	10	343	114.33333333333333	0
ENST00000335648.3:antisense:ZNF436-AS1	31	767	112.9015873015873	0
ENST00000364535.1:misc_RNA:RF00019	31	767	112.9015873015873	0
ENST00000365068.1:misc_RNA:RF00019	11	288	109.43333333333334	83
ENST00000322893.11:protein_coding:KCNH5	4	97	97.0	97
ENST00000437048.6:protein_coding:VPS53	5	94	94.0	94
ENST00000469129.1:processed_transcript:SMC1A	3	91	91.0	91
ENST00000470675.5:retained_intron:NT5DC4	12	187	87.66666666666667	0
ENST00000497526.1:processed_transcript:NT5DC4	12	187	87.66666666666667	0
ENST00000365274.1:misc_RNA:RF00019	14	640	87.39087301587303	0
ENST00000364685.1:misc_RNA:RF00019	12	634	86.39087301587303	0
ENST00000410535.1:misc_RNA:RF00019	7	81	81.0	81
ENST00000602478.1:lincRNA:Z93241.1	16	158	79.0	0
ENST00000362512.1:snRNA:RNU12	16	158	79.0	0
ENST00000365403.1:misc_RNA:RF00019	11	161	78.16666666666667	1
ENST00000459091.1:misc_RNA:RF00019	35	105	75.76666666666667	50
ENST00000513535.1:lincRNA:LINC02222	7	73	73.0	73
ENST00000410216.1:misc_RNA:RNY4P30	5	1701	71.80797101449276	0
ENST00000410801.1:misc_RNA:RNY4P29	5	1701	71.80797101449276	0
ENST00000217133.1:protein_coding:TUBB1	10	66	66.0	66
ENST00000394980.5:protein_coding:MMRN1	16	131	65.5	0
ENST00000264790.6:protein_coding:MMRN1	16	131	65.5	0
ENST00000365281.1:misc_RNA:RNY4P28	24	471	59.536309523809535	3
ENST00000464149.1:retained_intron:MAMLD1	6	237	59.25	0
ENST00000262858.7:protein_coding:MAMLD1	6	237	59.25	0
ENST00000370401.6:protein_coding:MAMLD1	6	237	59.25	0
ENST00000426613.4:protein_coding:MAMLD1	6	237	59.25	0
ENST00000364948.1:misc_RNA:RNY4P17	5	58	58.0	58
ENST00000364338.1:misc_RNA:RF00019	21	467	56.33630952380953	0
ENST00000516225.1:misc_RNA:RNY4P37	14	217	55.764880952380956	37
ENST00000621426.6:protein_coding:NOL4L	4	222	55.5	0
ENST00000475781.1:nonsense_mediated_decay:NOL4L	4	222	55.5	0
ENST00000359676.9:protein_coding:NOL4L	4	222	55.5	0
ENST00000616976.1:protein_coding:NOL4L	4	222	55.5	0
ENST00000394439.5:protein_coding:PDE5A	8	188	53.6904761904762	0
ENST00000264805.9:protein_coding:PDE5A	8	188	53.6904761904762	0
ENST00000354960.7:protein_coding:PDE5A	8	188	53.6904761904762	0
ENST00000528157.5:protein_coding:MANF	4	61	52.81818181818182	52
ENST00000344624.7:protein_coding:DROSHA	9	156	52.0	0
ENST00000511367.6:protein_coding:DROSHA	9	156	52.0	0
ENST00000442743.5:protein_coding:DROSHA	9	156	52.0	0
ENST00000364507.1:misc_RNA:RNY4P23	19	198	51.03154761904762	26
ENST00000466156.1:antisense:TUSC7	3	212	49.464285714285715	0
ENST00000609361.5:antisense:TUSC7	3	212	49.464285714285715	0
ENST00000496242.5:antisense:TUSC7	3	212	49.464285714285715	0
ENST00000462349.5:retained_intron:CBS	2	47	47.0	47
ENST00000344111.3:protein_coding:COX19	5	56	46.5	37
ENST00000363331.1:misc_RNA:RF00019	8	45	45.0	45
ENST00000468083.1:retained_intron:ZYX	3	43	43.0	43
ENST00000640310.1:protein_coding:PRR33	5	41	41.0	41
ENST00000414379.5:nonsense_mediated_decay:LILRB3	1	38	38.0	38
ENST00000613956.1:snRNA:RF00004	35	633	36.15127984492234	7
ENST00000529961.1:sense_overlapping:AC022762.1	2	35	35.0	35
ENST00000485101.5:retained_intron:EIF4A2	2	68	34.0	0
ENST00000475653.5:retained_intron:EIF4A2	2	68	34.0	0
ENST00000331559.9:protein_coding:MEIS3	5	33	33.0	33
ENST00000626479.1:antisense:SLFNL1-AS1	3	32	32.0	32
ENST00000303577.6:protein_coding:PCBP1	4	32	32.0	32
ENST00000641545.1:processed_transcript:OR14L1P	6	32	32.0	32
ENST00000548526.1:retained_intron:ANKRD33	4	31	31.0	31
ENST00000364950.1:misc_RNA:RF00019	9	33	30.333333333333332	29
ENST00000435692.6:antisense:AC009299.3	5	210	30.0	0
ENST00000628042.2:antisense:AC009299.3	5	210	30.0	0
ENST00000628613.2:antisense:AC009299.3	5	210	30.0	0
ENST00000628617.2:antisense:AC009299.3	5	210	30.0	0
ENST00000648110.1:lincRNA:AC007179.1	4	30	30.0	30
ENST00000610254.1:antisense:AC009299.3	5	210	30.0	0
ENST00000629581.1:antisense:AC009299.3	5	210	30.0	0
ENST00000609940.5:antisense:AC009299.3	5	210	30.0	0
ENST00000619225.1:snRNA:RF00004	34	622	29.81794651158902	0
ENST00000364581.1:misc_RNA:RF00019	9	262	29.4	5
ENST00000616345.1:snRNA:RF00004	34	626	29.151279844922357	0
ENST00000613778.1:snRNA:RF00004	34	626	29.151279844922357	0
ENST00000615427.1:snRNA:RF00004	34	626	29.151279844922357	0
ENST00000611544.1:snRNA:RF00004	34	626	29.151279844922357	0
ENST00000616535.1:snRNA:RF00004	34	626	29.151279844922357	0
ENST00000613119.1:snRNA:RF00004	34	626	29.151279844922357	0
ENST00000618664.1:snRNA:RNU2-1	34	626	29.151279844922357	0
ENST00000617785.1:snRNA:RF00004	34	626	29.151279844922357	0
ENST00000620268.1:snRNA:RF00004	34	626	29.151279844922357	0
ENST00000619465.1:snRNA:RF00004	34	626	29.151279844922357	0
ENST00000618602.1:snRNA:RF00004	34	626	29.151279844922357	0
ENST00000642132.1:lincRNA:AL592182.3	2	29	29.0	29
ENST00000367368.3:protein_coding:LRP11	5	29	29.0	29
ENST00000344450.9:protein_coding:DUSP22	3	29	29.0	29
ENST00000363964.1:misc_RNA:RF00019	4	228	28.48611111111111	0
ENST00000384531.1:snRNA:RNU6-738P	5	58	28.047619047619047	0
ENST00000637108.1:snRNA:RF00026	5	58	28.047619047619047	0
ENST00000649025.1:lincRNA:AC106872.13	2	28	28.0	28
ENST00000574245.1:antisense:AC004232.2	4	53	28.0	3
ENST00000468898.1:protein_coding:CNR1	3	27	27.0	27
ENST00000436423.1:antisense:Z98949.3	3	33	27.0	25
ENST00000597450.1:antisense:DARS-AS1	3	27	27.0	27
ENST00000410694.1:snRNA:RNU2-48P	26	588	26.867069318606564	0
ENST00000411069.1:snRNA:RNU2-61P	24	570	26.45586388566938	0
ENST00000410344.1:snRNA:RNU2-33P	23	562	26.03481125409043	0
ENST00000517148.1:rRNA_pseudogene:RNA5SP402	4	26	26.0	26
ENST00000410695.1:snRNA:RNU2-37P	22	559	25.76419721900271	0
ENST00000410794.1:snRNA:RNU2-7P	21	551	25.343144587423765	0
ENST00000590714.1:protein_coding:FIZ1	1	25	25.0	25
ENST00000416061.1:antisense:AC231533.1	3	25	25.0	25
ENST00000261716.7:protein_coding:TAOK1	2	25	25.0	25
ENST00000478785.1:processed_transcript:PAGE4	2	24	24.0	24
ENST00000418515.1:antisense:KCNMA1-AS3	4	24	24.0	24
ENST00000438103.6:protein_coding:SBNO2	11	126	23.626923076923074	0
ENST00000361757.7:protein_coding:SBNO2	11	126	23.626923076923074	0
ENST00000587024.5:protein_coding:SBNO2	11	126	23.626923076923074	0
ENST00000294339.3:protein_coding:TAL1	8	47	23.5	0
ENST00000371884.6:protein_coding:TAL1	8	47	23.5	0
ENST00000410508.1:snRNA:RNU2-26P	15	514	23.3577644704647	0
ENST00000516659.1:snRNA:RNU2-57P	15	514	23.3577644704647	0
ENST00000521476.5:protein_coding:RPL26L1	4	23	23.0	23
ENST00000586109.1:retained_intron:SBNO2	10	123	22.876923076923074	0
ENST00000587673.5:retained_intron:SBNO2	10	123	22.876923076923074	0
ENST00000410423.1:snRNA:RNU2-29P	12	489	22.10575945793337	0
ENST00000332499.3:protein_coding:HEXIM1	2	22	22.0	22
ENST00000378909.2:protein_coding:ARID3C	6	22	22.0	22
ENST00000648228.1:antisense:DNM3OS	1	43	21.5	0
ENST00000650189.1:antisense:DNM3OS	1	43	21.5	0
ENST00000391023.1:misc_RNA:RF00019	8	125	21.24107142857143	9
ENST00000521705.1:IG_V_pseudogene:IGKV1-13	3	42	21.0	0
ENST00000611391.1:IG_V_gene:IGKV1D-13	3	42	21.0	0
ENST00000411404.1:snRNA:RNU2-6P	12	458	20.594522421059665	0
ENST00000618786.1:misc_RNA:RN7SL1	21	139	20.248088358150277	0
ENST00000635274.1:non_coding:AL139099.4	21	139	20.248088358150277	0
ENST00000307751.8:protein_coding:LGALS4	6	20	20.0	20
ENST00000626826.1:macro_lncRNA:HELLPAR	2	20	20.0	20
ENST00000512576.2:protein_coding:PAICS	2	20	20.0	20
ENST00000516201.1:scaRNA:SCARNA5	3	24	19.0	14
ENST00000539739.5:retained_intron:DDB1	1	19	19.0	19
ENST00000625269.1:snoRNA:RF00134	4	37	18.5	0
ENST00000384320.2:snoRNA:SNORD51	4	37	18.5	0
ENST00000375856.4:protein_coding:IRS2	2	18	18.0	18
ENST00000428530.5:protein_coding:IGFBP3	2	18	18.0	18
ENST00000511215.1:processed_pseudogene:AC116353.3	1	18	18.0	18
ENST00000542219.1:lincRNA:LINC02421	2	18	18.0	18
ENST00000468879.1:IG_V_gene:IGKV1D-43	2	35	17.5	0
ENST00000495489.1:IG_V_gene:IGKV1-8	2	35	17.5	0
ENST00000364161.1:misc_RNA:RF00019	12	131	17.411038961038958	3
ENST00000527983.5:retained_intron:HSPA8	3	103	17.166666666666668	0
ENST00000531908.5:retained_intron:RPS13	3	103	17.166666666666668	0
ENST00000364533.1:snoRNA:SNORD14B	3	103	17.166666666666668	0
ENST00000364009.1:snoRNA:SNORD14E	3	103	17.166666666666668	0
ENST00000365382.1:snoRNA:SNORD14C	3	103	17.166666666666668	0
ENST00000524552.5:protein_coding:HSPA8	3	103	17.166666666666668	0
ENST00000416943.1:protein_coding:CCL24	4	34	17.0	0
ENST00000365304.1:rRNA_pseudogene:RNA5-8SP5	1	17	17.0	17
ENST00000364089.1:snoRNA:SNORA74A	2	17	17.0	17
ENST00000222902.6:protein_coding:CCL24	4	34	17.0	0
ENST00000538796.5:nonsense_mediated_decay:RNF10	3	33	16.5	0
ENST00000325954.8:protein_coding:RNF10	3	33	16.5	0
ENST00000511422.1:lincRNA:AC114284.1	1	16	16.0	16
ENST00000551435.1:retained_intron:ADCY6	1	16	16.0	16
ENST00000307145.3:protein_coding:KLF13	3	16	16.0	16
ENST00000221566.6:protein_coding:SGTA	1	32	16.0	0
ENST00000310085.5:protein_coding:CCDC96	1	16	16.0	16
ENST00000591984.1:retained_intron:SGTA	1	32	16.0	0
ENST00000383924.1:misc_RNA:RF00019	13	142	15.728829491885445	0
ENST00000393845.8:protein_coding:CFAP44	2	16	15.5	15
ENST00000362375.1:misc_RNA:RF00019	14	28	15.5	3
ENST00000532886.2:retained_intron:AP004608.1	3	15	15.0	15
ENST00000429402.1:protein_coding:MGAT3	1	15	15.0	15
ENST00000533345.5:retained_intron:PARVA	3	15	15.0	15
ENST00000441152.3:protein_coding:PRR26	2	15	15.0	15
ENST00000586885.1:lincRNA:LINC00663	1	15	15.0	15
ENST00000460581.6:protein_coding:COCH	1	15	15.0	15
ENST00000329478.3:protein_coding:ADAT3	4	15	15.0	15
ENST00000260665.11:protein_coding:LRPPRC	6	56	14.75	1
ENST00000649340.1:protein_coding:ALG11	4	29	14.5	0
ENST00000547918.2:TR_V_gene:TRBV7-1	5	15	14.5	14
ENST00000521776.2:protein_coding:UTP14C	4	29	14.5	0
ENST00000365663.1:misc_RNA:RF00019	10	128	14.41103896103896	0
ENST00000488764.1:processed_transcript:CELA2B	8	57	14.25	0
ENST00000494280.1:processed_transcript:CELA2B	8	57	14.25	0
ENST00000375910.7:protein_coding:CELA2B	8	57	14.25	0
ENST00000359621.4:protein_coding:CELA2A	8	57	14.25	0
ENST00000474046.1:processed_transcript:PBX1	4	15	14.2	14
ENST00000258729.7:protein_coding:IGF2BP3	2	15	14.083333333333334	14
ENST00000534336.1:lincRNA:MALAT1	2	14	14.0	14
ENST00000361337.2:protein_coding:TOP1	1	14	14.0	14
ENST00000364189.1:rRNA_pseudogene:RNA5SP336	4	18	14.0	10
ENST00000549957.1:retained_intron:TRHDE-AS1	1	14	14.0	14
ENST00000532342.1:unprocessed_pseudogene:OR4A1P	1	14	14.0	14
ENST00000437488.5:antisense:KCNMB2-AS1	2	14	14.0	14
ENST00000533109.6:lincRNA:MIR100HG	8	14	14.0	14
ENST00000604333.1:lincRNA:ZNF30-AS1	2	14	14.0	14
ENST00000393229.3:protein_coding:NTNG2	2	22	14.0	6
ENST00000377705.5:protein_coding:NOL9	1	14	14.0	14
ENST00000295633.7:protein_coding:FSTL1	1	14	14.0	14
ENST00000357103.4:protein_coding:ADIPOR2	2	14	14.0	14
ENST00000447246.1:protein_coding:LRPPRC	5	55	13.75	0
ENST00000409946.5:protein_coding:LRPPRC	5	55	13.75	0
ENST00000409659.5:protein_coding:LRPPRC	5	55	13.75	0
ENST00000311403.4:protein_coding:ZBTB4	7	27	13.5	0
ENST00000380599.8:protein_coding:ZBTB4	7	27	13.5	0
ENST00000370952.3:protein_coding:LRRC40	1	13	13.0	13
ENST00000568903.5:retained_intron:TNRC6A	3	13	13.0	13
ENST00000216468.7:protein_coding:TMED8	1	13	13.0	13
ENST00000604952.1:protein_coding:MTRNR2L6	1	13	13.0	13
ENST00000371477.3:protein_coding:CDC5L	2	13	13.0	13
ENST00000316881.8:protein_coding:TRIM25	1	13	13.0	13
ENST00000303004.4:protein_coding:CEBPB	1	13	13.0	13
ENST00000464816.1:retained_intron:NEPRO	2	13	13.0	13
ENST00000438118.6:retained_intron:VDAC1P8	2	13	13.0	13
ENST00000415120.1:lincRNA:LINC00364	1	13	13.0	13
ENST00000242351.9:protein_coding:ZC3HAV1	1	13	13.0	13
ENST00000563151.1:lincRNA:AC010542.4	15	282	12.613537228735128	0
ENST00000411222.1:misc_RNA:RF00019	15	282	12.613537228735128	0
ENST00000461821.1:protein_coding:ZBTB11	2	15	12.5	10
ENST00000516508.1:misc_RNA:RF00019	14	281	12.363537228735128	0
ENST00000362415.1:misc_RNA:RF00019	14	281	12.363537228735128	0
ENST00000616081.4:protein_coding:EIF2B4	7	123	12.3	0
ENST00000405940.6:nonsense_mediated_decay:EIF2B4	7	123	12.3	0
ENST00000451130.6:protein_coding:EIF2B4	7	123	12.3	0
ENST00000347454.8:protein_coding:EIF2B4	7	123	12.3	0
ENST00000475582.5:retained_intron:EIF2B4	7	123	12.3	0
ENST00000622434.4:protein_coding:EIF2B4	7	123	12.3	0
ENST00000462749.1:retained_intron:EIF2B4	7	123	12.3	0
ENST00000418146.1:nonsense_mediated_decay:EIF2B4	7	123	12.3	0
ENST00000493344.6:protein_coding:EIF2B4	7	123	12.3	0
ENST00000445933.6:protein_coding:EIF2B4	7	123	12.3	0
ENST00000364596.1:misc_RNA:RF00019	3	14	12.290909090909091	12
ENST00000525239.5:protein_coding:WDR74	14	84	12.112082625919642	0
ENST00000538098.2:protein_coding:WDR74	14	84	12.112082625919642	0
ENST00000410396.1:snRNA:RNU2-2P	14	84	12.112082625919642	0
ENST00000516933.1:misc_RNA:RF00019	8	109	12.045959595959596	0
ENST00000494299.1:retained_intron:SAPCD1	1	12	12.0	12
ENST00000475613.6:retained_intron:DLG5	1	12	12.0	12
ENST00000361390.2:protein_coding:MT-ND1	1	12	12.0	12
ENST00000613093.1:lincRNA:AC084018.2	2	12	12.0	12
ENST00000262456.6:protein_coding:INVS	1	12	12.0	12
ENST00000309424.7:protein_coding:CD3EAP	2	16	12.0	8
ENST00000568314.1:sense_intronic:AC051619.7	1	12	12.0	12
ENST00000416316.1:processed_pseudogene:AC004911.1	3	12	12.0	12
ENST00000254803.3:protein_coding:UTP3	2	12	12.0	12
ENST00000342331.4:protein_coding:ASCL4	1	12	12.0	12
ENST00000298316.6:protein_coding:ARF6	1	12	12.0	12
ENST00000369681.9:protein_coding:CYB5R4	1	12	12.0	12
ENST00000363286.1:snRNA:RNU5B-1	2	14	12.0	10
ENST00000301740.12:protein_coding:SRRM2	2	12	12.0	12
ENST00000423981.1:protein_coding:AMER3	1	12	12.0	12
ENST00000233242.5:protein_coding:APOB	1	12	12.0	12
ENST00000610036.1:lincRNA:AC012360.3	1	12	12.0	12
ENST00000551580.1:retained_intron:RARG	1	12	12.0	12
ENST00000326474.4:protein_coding:C3orf80	1	12	12.0	12
ENST00000362554.1:misc_RNA:RF00019	13	274	11.663537228735127	0
ENST00000571722.3:snoRNA:SNORD3B-2	19	164	11.438095238095237	0
ENST00000631292.1:snoRNA:SNORD3B-1	19	164	11.438095238095237	0
ENST00000617128.1:snoRNA:SNORD3B-1	19	164	11.438095238095237	0
ENST00000625876.1:snoRNA:SNORD3A	19	164	11.438095238095237	0
ENST00000577988.2:snoRNA:SNORD3B-1	19	164	11.438095238095237	0
ENST00000580533.1:snoRNA:SNORD3C	19	164	11.438095238095237	0
ENST00000625845.1:snoRNA:SNORD3C	19	164	11.438095238095237	0
ENST00000620446.1:snoRNA:SNORD3C	19	164	11.438095238095237	0
ENST00000364880.2:snoRNA:SNORD3B-2	19	164	11.438095238095237	0
ENST00000628329.1:snoRNA:SNORD3B-2	19	164	11.438095238095237	0
ENST00000620232.1:snoRNA:SNORD3A	19	164	11.438095238095237	0
ENST00000584923.1:snoRNA:SNORD3A	19	164	11.438095238095237	0
ENST00000364251.1:misc_RNA:RNY1P12	10	133	11.362162825218778	0
ENST00000384388.1:snRNA:RNU6-31P	2	12	11.333333333333334	11
ENST00000391146.1:misc_RNA:RF00019	12	268	11.263537228735126	0
ENST00000215832.10:protein_coding:MAPK1	3	13	11.2	11
ENST00000474612.1:retained_intron:NOTCH4	3	11	11.0	11
ENST00000281828.6:protein_coding:FARSB	2	11	11.0	11
ENST00000372684.7:protein_coding:RIMS3	1	11	11.0	11
ENST00000555208.1:retained_intron:GSTZ1	1	11	11.0	11
ENST00000246006.4:protein_coding:CD93	3	11	11.0	11
ENST00000644461.1:lincRNA:C15orf53	2	11	11.0	11
ENST00000441843.5:protein_coding:LACC1	1	11	11.0	11
ENST00000564190.1:protein_coding:MGA	2	11	11.0	11
ENST00000496403.1:lincRNA:AC069439.2	1	11	11.0	11
ENST00000229030.4:protein_coding:FZD10	2	22	11.0	0
ENST00000359042.6:protein_coding:C17orf80	1	22	11.0	0
ENST00000204549.8:protein_coding:PDCD7	1	11	11.0	11
ENST00000539839.1:protein_coding:FZD10	2	22	11.0	0
ENST00000592192.2:processed_transcript:DNAH17	1	11	11.0	11
ENST00000561246.1:retained_intron:EMC4	1	11	11.0	11
ENST00000317605.5:protein_coding:MAB21L2	1	11	11.0	11
ENST00000527447.1:protein_coding:CREBZF	1	11	11.0	11
ENST00000641333.1:lincRNA:AC119674.1	1	11	11.0	11
ENST00000556973.1:lincRNA:LINC00239	1	11	11.0	11
ENST00000375835.8:protein_coding:SHC3	1	11	11.0	11
ENST00000645682.1:protein_coding:LRGUK	1	11	11.0	11
ENST00000300086.4:protein_coding:TERF2IP	1	11	11.0	11
ENST00000423075.1:antisense:AL354893.2	1	11	11.0	11
ENST00000504000.1:retained_intron:SNF8	1	11	11.0	11
ENST00000268942.12:protein_coding:C17orf80	1	22	11.0	0
ENST00000512352.1:antisense:AC022118.1	4	11	11.0	11
ENST00000373509.5:protein_coding:PIM1	1	11	11.0	11
ENST00000381440.4:protein_coding:ITPRIPL2	1	11	11.0	11
ENST00000488281.1:processed_pseudogene:RPL13AP2	12	23	10.866666666666667	10
ENST00000356950.1:protein_coding:HIST1H2BK	4	24	10.708333333333334	9
ENST00000260045.7:protein_coding:THAP12	2	32	10.666666666666668	0
ENST00000529901.1:retained_intron:THAP12	2	32	10.666666666666668	0
ENST00000520248.1:processed_pseudogene:THAP12P7	2	32	10.666666666666668	0
ENST00000563364.3:retained_intron:NIP7	2	17	10.6	9
ENST00000307078.9:protein_coding:AXIN2	2	11	10.5	10
ENST00000417982.6:nonsense_mediated_decay:PCTP	2	20	10.5	1
ENST00000365487.1:misc_RNA:RF00019	6	105	10.366594516594516	0
ENST00000581458.2:misc_RNA:RN7SL5P	15	116	10.152850262912182	0
ENST00000265734.8:protein_coding:CDK6	1	10	10.0	10
ENST00000533985.1:processed_pseudogene:KRT8P41	2	10	10.0	10
ENST00000451711.1:lincRNA:AC007557.1	1	10	10.0	10
ENST00000379426.1:protein_coding:TMEM170B	1	10	10.0	10
ENST00000298281.8:protein_coding:PCF11	2	10	10.0	10
ENST00000472883.1:processed_transcript:CDK5RAP2	1	10	10.0	10
ENST00000605957.2:misc_RNA:RN7SL726P	1	10	10.0	10
ENST00000245046.6:protein_coding:EMC3	2	10	10.0	10
ENST00000564287.2:lincRNA:AC092803.2	1	10	10.0	10
ENST00000498069.5:processed_transcript:SCG5	1	10	10.0	10
ENST00000596211.5:protein_coding:ZNF675	1	10	10.0	10
ENST00000307630.4:protein_coding:YWHAG	1	10	10.0	10
ENST00000615437.1:protein_coding:TMEM231	1	10	10.0	10
ENST00000393599.2:protein_coding:CDKN2D	2	15	10.0	5
ENST00000430691.1:unprocessed_pseudogene:AL512590.1	1	10	10.0	10
ENST00000296411.10:protein_coding:METAP1	1	10	10.0	10
ENST00000386747.1:snoRNA:SNORD83A	2	14	10.0	8
ENST00000484567.6:retained_intron:PIEZO1	1	10	10.0	10
ENST00000366844.7:protein_coding:ENAH	1	10	10.0	10
ENST00000267970.8:protein_coding:TSPAN3	1	10	10.0	10
ENST00000565493.1:lincRNA:NORAD	2	10	10.0	10
ENST00000373158.6:protein_coding:TSPO2	1	10	10.0	10
ENST00000364326.1:misc_RNA:RF00019	1	10	10.0	10
ENST00000265806.10:protein_coding:R3HCC1	1	10	10.0	10
ENST00000598322.1:sense_intronic:AC022150.4	2	21	9.666666666666666	0
ENST00000617529.1:lincRNA:AC139749.1	2	15	9.666666666666666	7
ENST00000641127.1:lincRNA:AC138627.1	2	21	9.666666666666666	0
ENST00000401878.7:protein_coding:RBM33	3	19	9.5	0
ENST00000341148.7:protein_coding:RBM33	3	19	9.5	0
ENST00000290607.11:protein_coding:STARD9	4	30	9.333333333333334	0
ENST00000568493.1:retained_intron:STARD9	4	30	9.333333333333334	0
ENST00000384155.1:rRNA_pseudogene:RNA5SP87	3	22	9.333333333333334	0
ENST00000564158.5:retained_intron:STARD9	4	30	9.333333333333334	0
ENST00000363188.1:rRNA_pseudogene:RNA5SP218	3	22	9.333333333333334	0
ENST00000365652.1:misc_RNA:RF00019	4	95	9.266594516594518	0
ENST00000362496.1:misc_RNA:RF00019	4	90	9.25151515151515	0
ENST00000344922.9:protein_coding:MIA3	1	9	9.0	9
ENST00000357736.8:protein_coding:MAFG	1	9	9.0	9
ENST00000354545.6:protein_coding:RMDN2	1	18	9.0	0
ENST00000323460.9:protein_coding:SENP5	1	9	9.0	9
ENST00000565886.1:protein_coding:TGFBR3L	1	9	9.0	9
ENST00000366964.7:protein_coding:VASH2	1	9	9.0	9
ENST00000563924.5:protein_coding:PECAM1	1	9	9.0	9
ENST00000571033.1:retained_intron:CIC	1	9	9.0	9
ENST00000641661.1:protein_coding:OR5T2	1	9	9.0	9
ENST00000315872.10:protein_coding:ROCK2	2	13	9.0	5
ENST00000440353.5:nonsense_mediated_decay:RMDN2	1	18	9.0	0
ENST00000541143.5:retained_intron:ADGRD1	1	9	9.0	9
ENST00000285419.7:protein_coding:PIP4P2	1	9	9.0	9
ENST00000636149.1:processed_transcript:UBE2Q2L	1	9	9.0	9
ENST00000155926.8:protein_coding:TRIB2	1	9	9.0	9
ENST00000413988.2:protein_coding:EXOC3L2	1	9	9.0	9
ENST00000512511.2:sense_intronic:AC006063.1	1	9	9.0	9
ENST00000533004.5:protein_coding:IQANK1	1	9	9.0	9
ENST00000553312.1:sense_overlapping:AL079307.1	1	9	9.0	9
ENST00000361820.3:protein_coding:GRIN3A	1	9	9.0	9
ENST00000486676.5:processed_transcript:TESK2	3	27	9.0	0
ENST00000564352.1:sense_overlapping:AL158212.3	1	9	9.0	9
ENST00000397910.8:protein_coding:MUC16	2	9	9.0	9
ENST00000332624.7:protein_coding:TRAK2	2	15	9.0	7
ENST00000368801.2:protein_coding:HRNR	1	9	9.0	9
ENST00000624656.1:antisense:AL031846.2	2	9	9.0	9
ENST00000507514.1:antisense:AC025188.1	1	9	9.0	9
ENST00000415626.1:antisense:C4B-AS1	2	20	9.0	0
ENST00000413366.7:protein_coding:PRKCA	1	9	9.0	9
ENST00000590071.6:protein_coding:WTIP	1	9	9.0	9
ENST00000403332.2:processed_pseudogene:BMPR1AP1	1	9	9.0	9
ENST00000360803.8:protein_coding:GTPBP4	1	9	9.0	9
ENST00000415063.2:processed_transcript:NCF4	1	9	9.0	9
ENST00000458633.1:antisense:C4A-AS1	2	20	9.0	0
ENST00000415182.1:lincRNA:LINC01684	1	9	9.0	9
ENST00000372086.3:protein_coding:TESK2	3	27	9.0	0
ENST00000378024.8:protein_coding:AHNAK	1	9	9.0	9
ENST00000373491.3:protein_coding:TBC1D22B	1	9	9.0	9
ENST00000503039.1:protein_coding:ZNF346	1	9	9.0	9
ENST00000372084.5:protein_coding:TESK2	3	27	9.0	0
ENST00000384763.1:misc_RNA:RF00019	12	257	8.934965800163699	0
ENST00000384113.1:misc_RNA:RF00019	12	257	8.934965800163699	0
ENST00000384432.1:misc_RNA:RF00019	12	257	8.934965800163699	0
ENST00000364659.1:misc_RNA:RF00019	12	257	8.934965800163699	0
ENST00000610674.1:misc_RNA:RN7SL3	13	109	8.88142169148361	0
ENST00000463450.1:processed_transcript:UTS2B	3	24	8.833333333333332	1
ENST00000406875.7:protein_coding:HIPK2	2	10	8.666666666666666	8
ENST00000384541.1:misc_RNA:RF00019	4	30	8.595568308624262	8
ENST00000649457.1:protein_coding:SAXO1	2	17	8.5	0
ENST00000375650.4:protein_coding:HSPA1B	3	20	8.5	0
ENST00000167106.8:protein_coding:VASH1	7	17	8.5	0
ENST00000542071.2:protein_coding:SAXO1	2	17	8.5	0
ENST00000375651.6:protein_coding:HSPA1A	3	20	8.5	0
ENST00000516002.1:misc_RNA:RF00019	6	98	8.319305682361636	0
ENST00000391004.1:misc_RNA:RF00019	11	250	8.234965800163698	0
ENST00000410878.1:snRNA:RNU2-68P	11	121	8.169669232369461	3
ENST00000411256.1:misc_RNA:RF00019	4	86	8.00151515151515	0
ENST00000485624.1:processed_transcript:LY9	1	16	8.0	0
ENST00000512782.1:processed_transcript:AC138409.2	1	8	8.0	8
ENST00000624617.1:lincRNA:AL117328.2	1	8	8.0	8
ENST00000625402.1:scaRNA:SCARNA4	1	8	8.0	8
ENST00000615386.4:retained_intron:TRPV6	1	8	8.0	8
ENST00000528718.5:protein_coding:DGAT1	1	8	8.0	8
ENST00000565907.1:retained_intron:RBMX	2	16	8.0	0
ENST00000481907.1:retained_intron:GPR156	2	8	8.0	8
ENST00000306052.10:protein_coding:LRP8	1	8	8.0	8
ENST00000444122.2:protein_coding:RAMACL	1	8	8.0	8
ENST00000490902.1:nonsense_mediated_decay:LY9	1	16	8.0	0
ENST00000372391.6:protein_coding:DLG5	1	8	8.0	8
ENST00000451191.5:protein_coding:GULP1	1	8	8.0	8
ENST00000458420.7:protein_coding:CLSTN2	1	8	8.0	8
ENST00000373477.8:protein_coding:YARS	1	8	8.0	8
ENST00000361381.2:protein_coding:MT-ND4	1	8	8.0	8
ENST00000328709.7:protein_coding:COA5	1	8	8.0	8
ENST00000451784.1:sense_intronic:AL596087.2	1	8	8.0	8
ENST00000361567.2:protein_coding:MT-ND5	1	8	8.0	8
ENST00000308086.2:protein_coding:THAP2	1	8	8.0	8
ENST00000384252.1:snoRNA:SNORD61	2	16	8.0	0
ENST00000649565.1:antisense:DEC1	1	8	8.0	8
ENST00000304685.8:protein_coding:RGL1	1	8	8.0	8
ENST00000372525.6:protein_coding:C1orf50	2	8	8.0	8
ENST00000298573.8:protein_coding:DUSP16	1	8	8.0	8
ENST00000399640.3:protein_coding:ST3GAL1	1	16	8.0	0
ENST00000521180.5:protein_coding:ST3GAL1	1	16	8.0	0
ENST00000468107.5:processed_transcript:LYST	1	8	8.0	8
ENST00000528717.1:antisense:AP001830.1	1	8	8.0	8
ENST00000025301.3:protein_coding:AKAP11	1	8	8.0	8
ENST00000419364.1:lincRNA:SIX3-AS1	1	8	8.0	8
ENST00000571658.2:retained_intron:GOSR2	1	8	8.0	8
ENST00000563686.5:retained_intron:TCF4	7	8	8.0	8
ENST00000623228.1:TEC:AC046185.3	1	8	8.0	8
ENST00000266732.8:protein_coding:TMPO	1	8	8.0	8
ENST00000365294.1:rRNA_pseudogene:RNA5SP117	1	8	8.0	8
ENST00000529786.1:retained_intron:MUS81	1	8	8.0	8
ENST00000394563.4:processed_pseudogene:STIP1P3	1	8	8.0	8
ENST00000267339.6:protein_coding:ANKRD10	1	8	8.0	8
ENST00000372179.7:protein_coding:NTNG2	1	16	8.0	0
ENST00000486209.5:retained_intron:PI4KAP2	1	8	8.0	8
ENST00000364930.1:misc_RNA:RF00019	9	223	7.98823764908772	0
ENST00000384290.1:misc_RNA:RF00019	11	245	7.94607691127481	0
ENST00000363444.1:misc_RNA:RF00019	20	162	7.881149854058329	0
ENST00000384766.1:misc_RNA:RF00019	10	244	7.8349658001636975	0
ENST00000384123.1:misc_RNA:RF00019	10	244	7.8349658001636975	0
ENST00000384095.1:misc_RNA:RF00019	9	240	7.568299133497032	0
ENST00000516362.1:misc_RNA:RF00019	9	240	7.568299133497032	0
ENST00000364201.1:misc_RNA:RF00019	9	240	7.568299133497032	0
ENST00000384665.1:misc_RNA:RF00019	9	240	7.568299133497032	0
ENST00000459006.1:misc_RNA:RF00019	9	240	7.568299133497032	0
ENST00000395407.6:protein_coding:PAQR5	9	240	7.568299133497032	0
ENST00000340965.4:protein_coding:PAQR5	9	240	7.568299133497032	0
ENST00000384251.1:misc_RNA:RF00019	9	240	7.568299133497032	0
ENST00000384341.1:misc_RNA:RF00019	17	159	7.5478165207249965	0
ENST00000363636.1:misc_RNA:RF00019	17	159	7.5478165207249965	0
ENST00000384413.1:misc_RNA:RF00019	17	159	7.5478165207249965	0
ENST00000363651.1:misc_RNA:RF00019	17	159	7.5478165207249965	0
ENST00000454813.1:retained_intron:GAS5	4	31	7.5	0
ENST00000431268.5:retained_intron:GAS5	4	31	7.5	0
ENST00000327574.4:protein_coding:PDXK	3	30	7.5	0
ENST00000639156.1:retained_intron:CNTN2	2	15	7.5	0
ENST00000602301.2:vaultRNA:VTRNA2-1	3	15	7.5	0
ENST00000365160.1:misc_RNA:RF00006	3	15	7.5	0
ENST00000636054.1:rRNA:RF00002	1	15	7.5	0
ENST00000398081.5:protein_coding:PDXK	3	30	7.5	0
ENST00000476313.5:processed_transcript:PDXK	3	30	7.5	0
ENST00000612732.1:rRNA:RF00002	1	15	7.5	0
ENST00000621478.1:protein_coding:PDXK	3	30	7.5	0
ENST00000530117.5:retained_intron:CNTN2	2	15	7.5	0
ENST00000561529.1:antisense:TAT-AS1	2	24	7.333333333333334	4
ENST00000465876.5:processed_transcript:HOOK1	1	22	7.333333333333333	0
ENST00000371208.3:protein_coding:HOOK1	1	22	7.333333333333333	0
ENST00000410577.1:misc_RNA:RF00019	8	216	7.288237649087721	0
ENST00000392981.6:protein_coding:XRN1	3	29	7.25	0
ENST00000264951.8:protein_coding:XRN1	3	29	7.25	0
ENST00000472697.5:retained_intron:XRN1	3	29	7.25	0
ENST00000498077.6:protein_coding:XRN1	3	29	7.25	0
ENST00000384119.1:misc_RNA:RF00019	15	157	7.214483187391664	0
ENST00000363171.1:misc_RNA:RF00019	15	157	7.214483187391664	0
ENST00000363985.1:misc_RNA:RF00019	15	157	7.214483187391664	0
ENST00000384097.1:misc_RNA:RF00019	15	157	7.214483187391664	0
ENST00000384268.1:misc_RNA:RF00019	15	157	7.214483187391664	0
ENST00000384656.1:misc_RNA:RF00019	15	157	7.214483187391664	0
ENST00000384297.1:misc_RNA:RF00019	15	157	7.214483187391664	0
ENST00000384282.1:misc_RNA:RF00019	7	229	7.160370744750228	0
ENST00000363005.1:misc_RNA:RF00019	7	229	7.160370744750228	0
ENST00000384358.1:misc_RNA:RF00019	7	229	7.160370744750228	0
ENST00000384673.1:misc_RNA:RF00019	7	229	7.160370744750228	0
ENST00000384138.1:misc_RNA:RF00019	13	143	7.157431905340381	1
ENST00000463397.3:misc_RNA:RN7SL674P	11	93	7.154437564499484	0
ENST00000430257.1:processed_pseudogene:CBX3P6	2	7	7.0	7
ENST00000439431.3:polymorphic_pseudogene:OR10AC1	1	7	7.0	7
ENST00000523389.5:protein_coding:LARP4	3	14	7.0	0
ENST00000330710.9:protein_coding:HHIPL1	1	7	7.0	7
ENST00000519938.5:retained_intron:IKBKB	1	7	7.0	7
ENST00000623063.3:protein_coding:ADSL	1	7	7.0	7
ENST00000498273.1:protein_coding:L1TD1	1	7	7.0	7
ENST00000609406.1:processed_transcript:P4HTM	1	7	7.0	7
ENST00000395148.6:protein_coding:CFLAR	1	7	7.0	7
ENST00000232905.3:protein_coding:EIF1B	1	7	7.0	7
ENST00000495275.1:processed_transcript:CENPL	1	7	7.0	7
ENST00000322340.9:protein_coding:WDR20	1	7	7.0	7
ENST00000429283.2:retained_intron:DIS3L2	1	7	7.0	7
ENST00000431038.2:processed_pseudogene:DUXAP7	1	7	7.0	7
ENST00000524427.5:retained_intron:FEZ1	1	7	7.0	7
ENST00000415420.1:processed_pseudogene:LUZP4P1	1	7	7.0	7
ENST00000376495.4:protein_coding:OTUD1	1	7	7.0	7
ENST00000372876.1:protein_coding:TBCC	1	7	7.0	7
ENST00000581877.1:processed_pseudogene:AC090415.1	1	7	7.0	7
ENST00000372333.3:protein_coding:ZCCHC24	1	14	7.0	0
ENST00000620195.4:protein_coding:ZNF778	1	7	7.0	7
ENST00000429001.7:protein_coding:LARP4	3	14	7.0	0
ENST00000486327.6:retained_intron:DHX34	2	7	7.0	7
ENST00000440735.2:processed_transcript:LINC00431	1	7	7.0	7
ENST00000566553.1:lincRNA:LINC02011	1	7	7.0	7
ENST00000494955.1:processed_transcript:ZNF335	1	7	7.0	7
ENST00000504697.1:processed_transcript:CCNI	1	7	7.0	7
ENST00000610809.1:lincRNA:AC245041.2	1	7	7.0	7
ENST00000301744.6:protein_coding:ZNF597	1	7	7.0	7
ENST00000494391.3:misc_RNA:RN7SL598P	1	7	7.0	7
ENST00000235345.5:protein_coding:SLC35D1	1	7	7.0	7
ENST00000372336.3:protein_coding:ZCCHC24	1	14	7.0	0
ENST00000159060.2:protein_coding:NOX3	1	7	7.0	7
ENST00000216160.10:protein_coding:TAB1	1	7	7.0	7
ENST00000584058.2:misc_RNA:RN7SL4P	11	88	6.716342326404246	0
ENST00000408534.2:snoRNA:RF00012	7	92	6.57142857142857	0
ENST00000390880.2:snoRNA:RF00012	7	92	6.57142857142857	0
ENST00000380419.7:protein_coding:TUBAL3	1	13	6.5	0
ENST00000543479.5:protein_coding:ACSL6	1	13	6.5	0
ENST00000160382.9:protein_coding:ACTL6B	1	13	6.5	0
ENST00000479328.1:protein_coding:TUBAL3	1	13	6.5	0
ENST00000260129.5:protein_coding:TGS1	1	13	6.5	0
ENST00000563667.5:protein_coding:PDXDC1	1	13	6.5	0
ENST00000431707.5:protein_coding:ACSL6	1	13	6.5	0
ENST00000523948.5:nonsense_mediated_decay:TGS1	1	13	6.5	0
ENST00000641206.2:protein_coding:ZFHX3	2	13	6.5	0
ENST00000563679.5:protein_coding:PDXDC1	1	13	6.5	0
ENST00000268489.9:protein_coding:ZFHX3	2	13	6.5	0
ENST00000487125.1:retained_intron:ACTL6B	1	13	6.5	0
ENST00000458220.1:retained_intron:GAS5	1	13	6.5	0
ENST00000394670.8:protein_coding:ZNF207	6	8	6.5	5
ENST00000467622.2:retained_intron:ARPC3	1	13	6.5	0
ENST00000228825.11:protein_coding:ARPC3	1	13	6.5	0
ENST00000421068.5:retained_intron:GAS5	1	13	6.5	0
ENST00000410361.1:snRNA:RNU2-36P	7	37	6.449999999999999	0
ENST00000363624.1:misc_RNA:RF00019	4	20	6.424242424242425	0
ENST00000364916.1:misc_RNA:RF00019	4	20	6.424242424242425	0
ENST00000516177.1:misc_RNA:RF00019	4	20	6.424242424242425	0
ENST00000643371.1:protein_coding:ARHGEF17	2	19	6.333333333333334	0
ENST00000263674.3:protein_coding:ARHGEF17	2	19	6.333333333333334	0
ENST00000543530.1:retained_intron:ARHGEF17	2	19	6.333333333333334	0
ENST00000340391.7:protein_coding:NRG2	10	38	6.333333333333333	0
ENST00000358522.7:protein_coding:NRG2	10	38	6.333333333333333	0
ENST00000361474.5:protein_coding:NRG2	10	38	6.333333333333333	0
ENST00000289409.8:protein_coding:NRG2	10	38	6.333333333333333	0
ENST00000289422.11:protein_coding:NRG2	10	38	6.333333333333333	0
ENST00000541337.5:protein_coding:NRG2	10	38	6.333333333333333	0
ENST00000363566.1:misc_RNA:RF00019	5	204	6.241178825558309	0
ENST00000363558.1:misc_RNA:RF00019	5	204	6.241178825558309	0
ENST00000362433.1:misc_RNA:RF00019	5	204	6.241178825558309	0
ENST00000429033.1:processed_pseudogene:UBE3AP2	5	8	6.222222222222222	6
ENST00000391806.6:protein_coding:KLK8	3	14	6.222222222222221	0
ENST00000399799.2:protein_coding:ROCK1	1	6	6.0	6
ENST00000399208.6:protein_coding:SETD4	1	6	6.0	6
ENST00000429407.1:processed_pseudogene:AL136231.1	1	6	6.0	6
ENST00000621485.4:nonsense_mediated_decay:TTLL13P	1	6	6.0	6
ENST00000599710.1:retained_intron:KLK8	1	12	6.0	0
ENST00000563963.1:retained_intron:TUBGCP4	1	6	6.0	6
ENST00000368799.1:protein_coding:FLG	1	6	6.0	6
ENST00000362973.1:rRNA_pseudogene:RNA5SP358	2	6	6.0	6
ENST00000550444.1:protein_coding:HCFC2	1	6	6.0	6
ENST00000603927.1:processed_pseudogene:AC073413.1	1	6	6.0	6
ENST00000636087.1:protein_coding:CTXND2	1	6	6.0	6
ENST00000598118.1:retained_intron:GRAMD1A	1	6	6.0	6
ENST00000263071.8:protein_coding:SCARF1	1	12	6.0	0
ENST00000396077.7:protein_coding:ZNF445	1	6	6.0	6
ENST00000538746.1:processed_pseudogene:AC092451.2	1	6	6.0	6
ENST00000440264.5:protein_coding:CCNA1	1	6	6.0	6
ENST00000561748.2:processed_transcript:S1PR1	1	6	6.0	6
ENST00000372836.4:protein_coding:CNPY3	1	12	6.0	0
ENST00000320934.7:protein_coding:PCSK7	8	18	6.0	0
ENST00000431043.1:retained_intron:SNHG5	2	6	6.0	6
ENST00000571272.5:protein_coding:SCARF1	1	12	6.0	0
ENST00000370397.7:protein_coding:CHUK	1	6	6.0	6
ENST00000394142.7:protein_coding:CNPY3	1	12	6.0	0
ENST00000369248.8:protein_coding:FAM160B1	1	6	6.0	6
ENST00000267594.5:protein_coding:FAM181A	1	6	6.0	6
ENST00000602490.1:retained_intron:ARPC5	1	6	6.0	6
ENST00000475141.2:protein_coding:FRMD4A	1	6	6.0	6
ENST00000363405.1:rRNA_pseudogene:RNA5SP199	2	6	6.0	6
ENST00000424565.2:processed_pseudogene:RPL12P2	5	6	6.0	6
ENST00000550945.5:protein_coding:LRMP	1	12	6.0	0
ENST00000506494.1:unprocessed_pseudogene:AP001960.1	1	6	6.0	6
ENST00000566492.1:retained_intron:PRSS27	1	6	6.0	6
ENST00000425559.1:lincRNA:AL109810.2	1	6	6.0	6
ENST00000380243.8:protein_coding:CCDC85C	3	6	6.0	6
ENST00000371442.3:protein_coding:RNF113A	1	6	6.0	6
ENST00000310421.4:protein_coding:VCPIP1	1	6	6.0	6
ENST00000624886.1:TEC:AC009090.5	1	6	6.0	6
ENST00000528180.5:protein_coding:EED	2	12	6.0	0
ENST00000620617.1:lincRNA:AL355001.2	1	6	6.0	6
ENST00000263360.10:protein_coding:EED	2	12	6.0	0
ENST00000530269.1:protein_coding:PCSK7	8	18	6.0	0
ENST00000361433.6:nonsense_mediated_decay:LRMP	1	12	6.0	0
ENST00000261733.6:protein_coding:ALDH2	1	6	6.0	6
ENST00000377899.5:protein_coding:PCSK2	2	12	6.0	0
ENST00000262545.6:protein_coding:PCSK2	2	12	6.0	0
ENST00000496711.5:processed_transcript:GARNL3	1	6	6.0	6
ENST00000556038.5:processed_transcript:VASH1	6	12	6.0	0
ENST00000477413.1:processed_transcript:CNIH4	1	6	6.0	6
ENST00000563992.1:retained_intron:ABAT	1	6	6.0	6
ENST00000467883.3:misc_RNA:RN7SL128P	9	84	5.787770897832817	0
ENST00000365659.1:snoRNA:SNORD18B	2	20	5.666666666666667	0
ENST00000261534.8:protein_coding:POMT2	4	17	5.666666666666667	0
ENST00000629629.1:snoRNA:RF01159	2	20	5.666666666666667	0
ENST00000564647.5:retained_intron:RPL4	2	20	5.666666666666667	0
ENST00000452340.7:retained_intron:POMT2	4	17	5.666666666666667	0
ENST00000556326.5:nonsense_mediated_decay:POMT2	4	17	5.666666666666667	0
ENST00000384782.1:snRNA:RNU1-3	15	81	5.536871483163043	0
ENST00000383925.1:snRNA:RNU1-1	15	81	5.536871483163043	0
ENST00000383858.1:snRNA:RNVU1-7	15	81	5.536871483163043	0
ENST00000615842.1:snRNA:RF00003	15	81	5.536871483163043	0
ENST00000384010.1:snRNA:RNVU1-18	15	81	5.536871483163043	0
ENST00000383869.1:snRNA:RNU1-27P	15	81	5.536871483163043	0
ENST00000384278.1:snRNA:RNU1-2	15	81	5.536871483163043	0
ENST00000610976.1:snRNA:RF00003	15	81	5.536871483163043	0
ENST00000383861.1:snRNA:RNU1-28P	15	81	5.536871483163043	0
ENST00000384659.1:snRNA:RNU1-4	15	81	5.536871483163043	0
ENST00000307378.10:protein_coding:SLCO1A2	2	11	5.5	0
ENST00000522817.1:antisense:OTUD6B-AS1	1	11	5.5	0
ENST00000362931.1:misc_RNA:RF00019	1	11	5.5	0
ENST00000580784.5:nonsense_mediated_decay:CSNK1D	2	11	5.5	0
ENST00000396251.1:protein_coding:XIRP1	3	12	5.5	0
ENST00000527490.1:antisense:MCPH1-AS1	1	11	5.5	0
ENST00000392403.7:protein_coding:ASH1L	1	11	5.5	0
ENST00000402364.1:protein_coding:SACS	1	11	5.5	0
ENST00000340369.3:protein_coding:XIRP1	3	12	5.5	0
ENST00000568022.5:protein_coding:AKTIP	1	11	5.5	0
ENST00000391033.1:misc_RNA:RF00019	1	11	5.5	0
ENST00000524003.1:antisense:OTUD6B-AS1	1	11	5.5	0
ENST00000563108.5:retained_intron:AKTIP	1	11	5.5	0
ENST00000646453.1:protein_coding:PATJ	2	11	5.5	0
ENST00000382292.8:protein_coding:SACS	1	11	5.5	0
ENST00000416627.1:protein_coding:SLCO1A2	2	11	5.5	0
ENST00000635137.1:protein_coding:PATJ	2	11	5.5	0
ENST00000368346.7:protein_coding:ASH1L	1	11	5.5	0
ENST00000525186.1:antisense:MCPH1-AS1	1	11	5.5	0
ENST00000578904.1:processed_transcript:CSNK1D	2	11	5.5	0
ENST00000498420.5:nonsense_mediated_decay:ABHD16A	4	27	5.4	0
ENST00000482224.5:nonsense_mediated_decay:ABHD16A	4	27	5.4	0
ENST00000395952.7:protein_coding:ABHD16A	4	27	5.4	0
ENST00000495769.5:nonsense_mediated_decay:ABHD16A	4	27	5.4	0
ENST00000477462.5:nonsense_mediated_decay:ABHD16A	4	27	5.4	0
ENST00000307885.4:protein_coding:ADCY6	5	16	5.333333333333334	0
ENST00000357869.7:protein_coding:ADCY6	5	16	5.333333333333334	0
ENST00000384198.1:misc_RNA:RF00019	2	16	5.333333333333334	0
ENST00000550422.5:protein_coding:ADCY6	5	16	5.333333333333334	0
ENST00000404338.7:protein_coding:ARHGAP35	3	11	5.333333333333333	0
ENST00000614079.1:protein_coding:ARHGAP35	3	11	5.333333333333333	0
ENST00000307659.5:protein_coding:KIAA0232	1	10	5.0	0
ENST00000465360.1:processed_transcript:PFN4	1	10	5.0	0
ENST00000376960.8:protein_coding:ZFAND5	1	5	5.0	5
ENST00000439186.1:lincRNA:AL035706.1	1	5	5.0	5
ENST00000510890.1:protein_coding:C5orf30	1	5	5.0	5
ENST00000384384.1:snoRNA:SNORA25	1	10	5.0	0
ENST00000561949.1:retained_intron:MAPK8IP3	1	5	5.0	5
ENST00000312584.3:protein_coding:TNFRSF10D	1	5	5.0	5
ENST00000468117.1:processed_transcript:TMEM53	1	5	5.0	5
ENST00000520283.1:processed_transcript:FAM135B	1	5	5.0	5
ENST00000514128.1:processed_transcript:SIMC1	1	5	5.0	5
ENST00000462445.1:processed_transcript:SRGN	1	10	5.0	0
ENST00000394283.5:protein_coding:TFEB	1	5	5.0	5
ENST00000646331.1:antisense:AC073332.1	1	5	5.0	5
ENST00000569869.1:antisense:AL606760.3	1	5	5.0	5
ENST00000516441.1:misc_RNA:RF00019	2	5	5.0	5
ENST00000516192.1:rRNA_pseudogene:RNA5SP303	1	5	5.0	5
ENST00000361125.1:protein_coding:SMURF1	1	5	5.0	5
ENST00000520967.1:protein_coding:CXXC5	1	5	5.0	5
ENST00000649312.1:lincRNA:AL132875.3	1	5	5.0	5
ENST00000513385.5:processed_transcript:ADGRA3	1	5	5.0	5
ENST00000425103.5:protein_coding:KIAA0232	1	10	5.0	0
ENST00000637419.1:protein_coding:GSE1	1	5	5.0	5
ENST00000544953.1:retained_intron:WDR74	1	5	5.0	5
ENST00000623239.1:antisense:AL022323.2	1	5	5.0	5
ENST00000285407.10:protein_coding:KLF10	1	10	5.0	0
ENST00000520574.1:retained_intron:SORBS3	1	5	5.0	5
ENST00000531613.1:protein_coding:PCDHA8	8	10	5.0	0
ENST00000511600.5:protein_coding:RNF4	1	5	5.0	5
ENST00000609973.1:retained_intron:GRM4	1	10	5.0	0
ENST00000436152.6:protein_coding:IFFO1	1	5	5.0	5
ENST00000300181.6:protein_coding:TSC22D4	1	5	5.0	5
ENST00000335766.2:protein_coding:CDKN2D	1	10	5.0	0
ENST00000609915.1:processed_transcript:GRM4	1	10	5.0	0
ENST00000323981.6:nonsense_mediated_decay:TAF1D	1	10	5.0	0
ENST00000242465.3:protein_coding:SRGN	1	10	5.0	0
ENST00000548860.5:retained_intron:CACNB3	1	5	5.0	5
ENST00000378123.4:protein_coding:PCDHA8	8	10	5.0	0
ENST00000380084.8:protein_coding:RBBP7	1	5	5.0	5
ENST00000356554.7:protein_coding:MAN1A2	1	5	5.0	5
ENST00000516989.1:scaRNA:RF00478	2	10	5.0	0
ENST00000313213.4:protein_coding:PFN4	1	10	5.0	0
ENST00000467100.1:processed_transcript:FUBP3	1	5	5.0	5
ENST00000502488.1:processed_pseudogene:AC004066.1	1	5	5.0	5
ENST00000395884.3:protein_coding:KLF10	1	10	5.0	0
ENST00000296657.6:protein_coding:ANKRD33B	1	5	5.0	5
ENST00000375712.3:protein_coding:KIF3B	1	5	5.0	5
ENST00000380931.6:lincRNA:AP001043.1	1	5	5.0	5
ENST00000383975.1:snRNA:RNU1-11P	11	70	4.776621928795842	0
ENST00000511152.1:processed_pseudogene:AC005351.1	1	19	4.75	0
ENST00000613473.1:protein_coding:APOOL	1	19	4.75	0
ENST00000373173.6:protein_coding:APOOL	1	19	4.75	0
ENST00000622540.4:protein_coding:APOOL	1	19	4.75	0
ENST00000384653.1:misc_RNA:RF00019	9	121	4.695247031390801	0
ENST00000364018.1:misc_RNA:RF00019	9	121	4.695247031390801	0
ENST00000362765.1:misc_RNA:RF00019	3	11	4.666666666666667	0
ENST00000409937.1:protein_coding:CNGA3	1	14	4.666666666666667	0
ENST00000393504.5:protein_coding:CNGA3	1	14	4.666666666666667	0
ENST00000272602.6:protein_coding:CNGA3	1	14	4.666666666666667	0
ENST00000459189.1:misc_RNA:RF00019	3	11	4.666666666666667	0
ENST00000412059.5:retained_intron:GAS5	2	14	4.666666666666666	0
ENST00000462107.1:protein_coding:TFR2	2	10	4.611111111111111	0
ENST00000383990.1:misc_RNA:RF00019	8	119	4.608290509651672	0
ENST00000383978.1:misc_RNA:RF00019	8	119	4.608290509651672	0
ENST00000471086.3:misc_RNA:RN7SL396P	8	68	4.598882008943929	0
ENST00000476268.6:retained_intron:RPL13A	4	24	4.533333333333333	0
ENST00000619178.1:snoRNA:SNORD3D	11	68	4.533333333333333	0
ENST00000573866.2:lincRNA:AC007952.4	11	68	4.533333333333333	0
ENST00000630092.1:snoRNA:SNORD3D	11	68	4.533333333333333	0
ENST00000488946.1:retained_intron:RPL13A	4	24	4.533333333333333	0
ENST00000475470.1:retained_intron:RPUSD3	1	9	4.5	0
ENST00000613834.1:protein_coding:SLC24A3	1	9	4.5	0
ENST00000612971.1:protein_coding:MMP25	1	9	4.5	0
ENST00000462714.6:nonsense_mediated_decay:C4orf36	1	9	4.5	0
ENST00000446745.2:protein_coding:LTB	1	9	4.5	0
ENST00000586014.5:nonsense_mediated_decay:VASP	1	9	4.5	0
ENST00000366514.4:protein_coding:TFB2M	1	9	4.5	0
ENST00000460909.1:retained_intron:RPUSD3	1	9	4.5	0
ENST00000487504.1:processed_transcript:PHYHD1	1	9	4.5	0
ENST00000336577.8:protein_coding:MMP25	1	9	4.5	0
ENST00000474947.1:retained_intron:TFR2	1	9	4.5	0
ENST00000245932.10:protein_coding:VASP	1	9	4.5	0
ENST00000466652.2:protein_coding:CREG1	1	9	4.5	0
ENST00000370509.4:protein_coding:CREG1	1	9	4.5	0
ENST00000382622.3:protein_coding:PRMT8	1	9	4.5	0
ENST00000341217.6:protein_coding:FAM222B	1	9	4.5	0
ENST00000481622.1:processed_transcript:UBE2E1	1	9	4.5	0
ENST00000543701.5:retained_intron:PRMT8	1	9	4.5	0
ENST00000581381.5:protein_coding:FAM222B	1	9	4.5	0
ENST00000405549.1:processed_pseudogene:AL139094.1	1	9	4.5	0
ENST00000328041.10:protein_coding:SLC24A3	1	9	4.5	0
ENST00000429299.2:protein_coding:LTB	1	9	4.5	0
ENST00000473559.5:protein_coding:AC093827.5	1	9	4.5	0
ENST00000478935.1:protein_coding:ARL6IP5	1	9	4.5	0
ENST00000273258.3:protein_coding:ARL6IP5	1	9	4.5	0
ENST00000320868.9:protein_coding:HBA1	5	31	4.416666666666666	0
ENST00000397797.1:protein_coding:HBA1	5	31	4.416666666666666	0
ENST00000251595.11:protein_coding:HBA2	5	31	4.416666666666666	0
ENST00000472694.1:retained_intron:HBA1	5	31	4.416666666666666	0
ENST00000397806.1:protein_coding:HBA2	5	31	4.416666666666666	0
ENST00000482565.1:retained_intron:HBA2	5	31	4.416666666666666	0
ENST00000362421.1:misc_RNA:RF00019	7	115	4.386068287429449	0
ENST00000384753.1:misc_RNA:RF00019	7	115	4.386068287429449	0
ENST00000384187.1:misc_RNA:RF00019	7	115	4.386068287429449	0
ENST00000362534.1:rRNA:RNA5SP250	4	25	4.371428571428572	0
ENST00000650361.1:rRNA_pseudogene:AC104843.3	4	25	4.371428571428572	0
ENST00000365030.1:misc_RNA:RNY1P13	3	10	4.361111111111111	0
ENST00000409813.7:protein_coding:DGKD	2	16	4.333333333333334	0
ENST00000430834.1:nonsense_mediated_decay:DGKD	2	16	4.333333333333334	0
ENST00000264057.6:protein_coding:DGKD	2	16	4.333333333333334	0
ENST00000481970.2:protein_coding:ACAD11	2	26	4.333333333333333	0
ENST00000614467.4:protein_coding:BICRAL	1	13	4.333333333333333	0
ENST00000264990.10:protein_coding:ACAD11	2	26	4.333333333333333	0
ENST00000471702.2:nonsense_mediated_decay:NPHP3-ACAD11	2	26	4.333333333333333	0
ENST00000469042.5:retained_intron:ACAD11	2	26	4.333333333333333	0
ENST00000318602.11:protein_coding:A2M	1	13	4.333333333333333	0
ENST00000612665.1:rRNA_pseudogene:RNA5SP440	3	11	4.333333333333333	1
ENST00000462568.1:retained_intron:A2M	1	13	4.333333333333333	0
ENST00000485198.5:nonsense_mediated_decay:ACAD11	2	26	4.333333333333333	0
ENST00000394168.1:protein_coding:BICRAL	1	13	4.333333333333333	0
ENST00000644974.1:protein_coding:KSR1	1	13	4.333333333333333	0
ENST00000398988.7:protein_coding:KSR1	1	13	4.333333333333333	0
ENST00000644418.1:protein_coding:KSR1	1	13	4.333333333333333	0
ENST00000314073.9:protein_coding:BICRAL	1	13	4.333333333333333	0
ENST00000543436.2:processed_transcript:A2M	1	13	4.333333333333333	0
ENST00000496418.5:retained_intron:ACAD11	2	26	4.333333333333333	0
ENST00000493013.3:misc_RNA:RN7SL767P	7	70	4.232215342277262	0
ENST00000479428.3:misc_RNA:RN7SL546P	7	70	4.232215342277262	0
ENST00000585237.2:misc_RNA:RN7SL296P	7	70	4.232215342277262	0
ENST00000211998.9:protein_coding:VCL	3	21	4.199999999999999	0
ENST00000624354.3:nonsense_mediated_decay:VCL	3	21	4.199999999999999	0
ENST00000623461.3:processed_transcript:VCL	3	21	4.199999999999999	0
ENST00000472585.1:retained_intron:VCL	3	21	4.199999999999999	0
ENST00000372755.7:protein_coding:VCL	3	21	4.199999999999999	0
ENST00000384446.1:snRNA:RNU1-67P	9	62	4.199698851872765	0
ENST00000647020.1:protein_coding:HBB	5	19	4.133333333333334	0
ENST00000633227.1:nonsense_mediated_decay:HBB	5	19	4.133333333333334	0
ENST00000335295.4:protein_coding:HBB	5	19	4.133333333333334	0
ENST00000584337.5:protein_coding:CDH8	2	12	4.125	3
ENST00000363294.1:misc_RNA:RF00019	11	20	4.052813852813853	1
ENST00000460537.3:misc_RNA:RN7SL151P	5	31	4.031746031746032	0
ENST00000616279.4:protein_coding:ROCK2	1	8	4.0	0
ENST00000508752.1:antisense:FAM198B-AS1	1	8	4.0	0
ENST00000250617.6:protein_coding:ARHGEF6	1	12	4.0	0
ENST00000410413.1:snoRNA:RF00569	1	4	4.0	4
ENST00000414727.2:processed_pseudogene:FAM96AP2	1	4	4.0	4
ENST00000645185.1:antisense:PLAC4	1	8	4.0	0
ENST00000612619.1:protein_coding:IL17RA	1	8	4.0	0
ENST00000585940.1:antisense:AC008735.2	1	8	4.0	0
ENST00000617840.1:protein_coding:ZNF516	1	8	4.0	0
ENST00000497718.6:transcribed_unprocessed_pseudogene:C3P1	1	8	4.0	0
ENST00000370620.5:protein_coding:ARHGEF6	1	12	4.0	0
ENST00000622663.1:protein_coding:SASH1	1	8	4.0	0
ENST00000405454.1:protein_coding:FAM102B	1	8	4.0	0
ENST00000411790.1:lincRNA:TTLL11-IT1	1	12	4.0	0
ENST00000630287.2:nonsense_mediated_decay:SLC2A1	1	8	4.0	0
ENST00000432132.2:processed_pseudogene:EIF4BP3	1	4	4.0	4
ENST00000568530.5:protein_coding:PDPR	1	8	4.0	0
ENST00000369506.1:protein_coding:NHLH2	1	8	4.0	0
ENST00000564464.1:antisense:AC107375.1	1	8	4.0	0
ENST00000299506.2:protein_coding:TUB	1	12	4.0	0
ENST00000257897.7:protein_coding:AGAP2	1	8	4.0	0
ENST00000478268.1:retained_intron:MX1	1	4	4.0	4
ENST00000216268.5:protein_coding:ZBED4	1	4	4.0	4
ENST00000426263.8:protein_coding:SLC2A1	1	8	4.0	0
ENST00000241261.6:protein_coding:TNFSF10	1	12	4.0	0
ENST00000558801.1:processed_transcript:DNM1P51	2	4	4.0	4
ENST00000228347.8:protein_coding:POLR3B	1	4	4.0	4
ENST00000545059.5:retained_intron:ATP6V0A2	1	4	4.0	4
ENST00000264276.10:protein_coding:ALS2	1	4	4.0	4
ENST00000520492.5:protein_coding:ZFPM2	1	8	4.0	0
ENST00000375389.7:protein_coding:FAM120A	1	8	4.0	0
ENST00000391017.1:misc_RNA:RF00019	2	4	4.0	4
ENST00000402693.4:protein_coding:MEX3D	1	4	4.0	4
ENST00000495140.1:processed_transcript:C3P1	1	8	4.0	0
ENST00000519449.5:protein_coding:RNF19A	1	12	4.0	0
ENST00000615164.2:protein_coding:HIST1H4E	1	4	4.0	4
ENST00000319363.10:protein_coding:IL17RA	1	8	4.0	0
ENST00000313367.6:protein_coding:OSBPL3	1	4	4.0	4
ENST00000320238.3:protein_coding:NHLH2	1	8	4.0	0
ENST00000623119.1:antisense:PLAC4	1	8	4.0	0
ENST00000296776.5:protein_coding:TMEM174	1	4	4.0	4
ENST00000414097.6:protein_coding:NDRG1	1	4	4.0	4
ENST00000623701.1:TEC:AC068860.1	1	4	4.0	4
ENST00000370035.7:protein_coding:FAM102B	1	8	4.0	0
ENST00000578585.1:lincRNA:AC126365.1	1	4	4.0	4
ENST00000363068.1:misc_RNA:RF00019	1	8	4.0	0
ENST00000550653.1:retained_intron:CCT2	1	4	4.0	4
ENST00000505390.1:processed_pseudogene:YWHAEP4	1	4	4.0	4
ENST00000589456.1:antisense:AC008735.2	1	8	4.0	0
ENST00000371697.3:protein_coding:ANKRD1	2	4	4.0	4
ENST00000528966.5:retained_intron:LTBP3	1	4	4.0	4
ENST00000570396.1:protein_coding:LCAT	2	8	4.0	0
ENST00000367467.7:protein_coding:SASH1	1	8	4.0	0
ENST00000288050.8:protein_coding:PDPR	1	8	4.0	0
ENST00000528973.1:retained_intron:PCSK7	1	4	4.0	4
ENST00000507723.1:retained_intron:TMED9	1	8	4.0	0
ENST00000450472.1:processed_pseudogene:GAPDHP14	1	4	4.0	4
ENST00000277165.10:protein_coding:FAM120A	1	8	4.0	0
ENST00000420541.6:protein_coding:TNFSF10	1	12	4.0	0
ENST00000505532.5:antisense:FAM198B-AS1	1	8	4.0	0
ENST00000412397.2:transcribed_unprocessed_pseudogene:AL390719.1	1	4	4.0	4
ENST00000541916.5:protein_coding:FNDC3A	1	4	4.0	4
ENST00000368468.3:protein_coding:MAN1A1	1	4	4.0	4
ENST00000617568.1:lincRNA:LINC02334	1	4	4.0	4
ENST00000338380.2:protein_coding:SLPI	1	4	4.0	4
ENST00000534099.5:protein_coding:TUB	1	12	4.0	0
ENST00000589804.1:protein_coding:CD3EAP	1	8	4.0	0
ENST00000505521.1:retained_intron:TMED9	1	8	4.0	0
ENST00000443185.6:protein_coding:ZNF516	1	8	4.0	0
ENST00000407775.6:protein_coding:ZFPM2	1	8	4.0	0
ENST00000262418.11:protein_coding:SLC4A1	2	9	4.0	0
ENST00000488788.2:protein_coding:AL121758.1	1	8	4.0	0
ENST00000432176.6:protein_coding:FAM126A	1	8	4.0	0
ENST00000340160.7:protein_coding:TSPAN18	2	7	4.0	1
ENST00000295927.3:protein_coding:PTX3	1	4	4.0	4
ENST00000370622.5:protein_coding:ARHGEF6	1	12	4.0	0
ENST00000523255.5:processed_transcript:RNF19A	1	12	4.0	0
ENST00000399246.3:protein_coding:SLC4A1	2	9	4.0	0
ENST00000381962.3:protein_coding:SRXN1	1	8	4.0	0
ENST00000305253.8:protein_coding:TUB	1	12	4.0	0
ENST00000576450.1:protein_coding:LCAT	2	8	4.0	0
ENST00000341084.6:protein_coding:RNF19A	1	12	4.0	0
ENST00000483289.2:antisense:AC008040.1	2	4	4.0	4
ENST00000459274.1:snRNA:RNU1-88P	6	54	3.857142857142857	0
ENST00000384499.1:snRNA:RNU1-13P	6	54	3.857142857142857	0
ENST00000331872.10:protein_coding:GLUL	2	17	3.8333333333333335	0
ENST00000351559.9:protein_coding:MAPT	2	23	3.8333333333333335	0
ENST00000311223.9:protein_coding:GLUL	2	17	3.8333333333333335	0
ENST00000339526.8:protein_coding:GLUL	2	17	3.8333333333333335	0
ENST00000344290.9:protein_coding:MAPT	2	23	3.8333333333333335	0
ENST00000262410.9:protein_coding:MAPT	2	23	3.8333333333333335	0
ENST00000340799.9:protein_coding:MAPT	2	23	3.8333333333333335	0
ENST00000535772.5:protein_coding:MAPT	2	23	3.8333333333333335	0
ENST00000446361.7:protein_coding:MAPT	2	23	3.8333333333333335	0
ENST00000469098.1:retained_intron:QPCT	1	11	3.6666666666666665	0
ENST00000599847.5:protein_coding:ZNF773	1	11	3.6666666666666665	0
ENST00000597061.1:nonsense_mediated_decay:ZNF773	1	11	3.6666666666666665	0
ENST00000647516.1:protein_coding:FAM122C	1	11	3.6666666666666665	0
ENST00000338415.7:protein_coding:QPCT	1	11	3.6666666666666665	0
ENST00000424378.2:processed_transcript:XPO5	1	11	3.6666666666666665	0
ENST00000512024.5:retained_intron:TRIP13	1	11	3.6666666666666665	0
ENST00000593916.5:protein_coding:ZNF773	1	11	3.6666666666666665	0
ENST00000257527.8:protein_coding:ADAM19	1	11	3.6666666666666665	0
ENST00000645288.1:protein_coding:FAM122C	1	11	3.6666666666666665	0
ENST00000513435.1:protein_coding:TRIP13	1	11	3.6666666666666665	0
ENST00000475361.1:protein_coding:FAM122C	1	11	3.6666666666666665	0
ENST00000166345.7:protein_coding:TRIP13	1	11	3.6666666666666665	0
ENST00000265351.11:protein_coding:XPO5	1	11	3.6666666666666665	0
ENST00000444022.1:protein_coding:QPCT	1	11	3.6666666666666665	0
ENST00000517905.1:protein_coding:ADAM19	1	11	3.6666666666666665	0
ENST00000517951.5:nonsense_mediated_decay:ADAM19	1	11	3.6666666666666665	0
ENST00000496341.6:nonsense_mediated_decay:XPO5	1	11	3.6666666666666665	0
ENST00000362761.1:snoRNA:SNORD33	1	11	3.6666666666666665	0
ENST00000441964.1:protein_coding:POMGNT2	1	7	3.5	0
ENST00000221980.4:protein_coding:ICAM5	1	7	3.5	0
ENST00000393569.6:protein_coding:GALC	1	7	3.5	0
ENST00000276014.11:protein_coding:CCNB3	1	7	3.5	0
ENST00000294517.10:protein_coding:AZIN2	1	7	3.5	0
ENST00000513607.2:retained_intron:SLC6A18	4	7	3.5	0
ENST00000411826.1:protein_coding:HS3ST5	1	7	3.5	0
ENST00000381401.10:protein_coding:SLC25A6	1	7	3.5	0
ENST00000299440.5:protein_coding:RAG1	1	7	3.5	0
ENST00000293328.7:protein_coding:STAT5B	1	7	3.5	0
ENST00000342002.6:protein_coding:IKZF2	1	7	3.5	0
ENST00000579553.1:miRNA:MIR1254-2	1	7	3.5	0
ENST00000312719.9:protein_coding:HS3ST5	1	7	3.5	0
ENST00000281187.9:protein_coding:VPS26B	1	7	3.5	0
ENST00000618889.1:processed_pseudogene:AL445670.1	3	11	3.5	2
ENST00000433134.5:protein_coding:IKZF2	1	7	3.5	0
ENST00000311637.9:protein_coding:ATP9A	1	7	3.5	0
ENST00000383953.1:snoRNA:SNORD21	1	7	3.5	0
ENST00000531741.1:retained_intron:VPS26B	1	7	3.5	0
ENST00000468312.1:retained_intron:STAT5B	1	7	3.5	0
ENST00000478635.5:processed_transcript:AZIN2	1	7	3.5	0
ENST00000396081.5:protein_coding:HERPUD2	1	7	3.5	0
ENST00000511899.1:lincRNA:LINC02485	1	7	3.5	0
ENST00000497519.1:retained_intron:RPL5	1	7	3.5	0
ENST00000452578.2:lincRNA:AL137026.1	1	7	3.5	0
ENST00000408257.1:miRNA:MIR1254-1	1	7	3.5	0
ENST00000534663.1:nonsense_mediated_decay:RAG1	1	7	3.5	0
ENST00000253928.13:protein_coding:FLYWCH1	3	7	3.5	0
ENST00000338821.5:protein_coding:ATP9A	1	7	3.5	0
ENST00000506412.1:lincRNA:LINC02485	1	7	3.5	0
ENST00000376042.5:protein_coding:CCNB3	1	7	3.5	0
ENST00000381401.10_PAR_Y:protein_coding:SLC25A6	1	7	3.5	0
ENST00000586480.1:retained_intron:ICAM5	1	7	3.5	0
ENST00000541996.5:protein_coding:YTHDF2	1	7	3.5	0
ENST00000416288.6:protein_coding:FLYWCH1	3	7	3.5	0
ENST00000261304.6:protein_coding:GALC	1	7	3.5	0
ENST00000324642.3:protein_coding:SLC6A18	4	7	3.5	0
ENST00000624407.1:lincRNA:AL137026.1	1	7	3.5	0
ENST00000344697.2:protein_coding:POMGNT2	1	7	3.5	0
ENST00000311350.7:protein_coding:HERPUD2	1	7	3.5	0
ENST00000373812.7:protein_coding:YTHDF2	1	7	3.5	0
ENST00000262519.13:protein_coding:SETD1A	2	13	3.4	0
ENST00000282466.3:protein_coding:IGSF10	2	13	3.4	1
ENST00000371021.4:protein_coding:FRAT1	3	10	3.4	0
ENST00000446688.5:protein_coding:TNS1	2	10	3.3333333333333335	0
ENST00000354968.5:protein_coding:MYL4	1	10	3.3333333333333335	0
ENST00000571981.5:nonsense_mediated_decay:MYL4	1	10	3.3333333333333335	0
ENST00000344227.6:protein_coding:CARD14	1	20	3.3333333333333335	0
ENST00000642547.1:protein_coding:AL049557.1	2	10	3.3333333333333335	0
ENST00000575500.5:nonsense_mediated_decay:CARD14	1	20	3.3333333333333335	0
ENST00000646520.1:protein_coding:TNS1	2	10	3.3333333333333335	0
ENST00000444059.2:processed_transcript:AL049557.1	2	10	3.3333333333333335	0
ENST00000570421.5:protein_coding:CARD14	1	20	3.3333333333333335	0
ENST00000171887.8:protein_coding:TNS1	2	10	3.3333333333333335	0
ENST00000648349.1:nonsense_mediated_decay:GAN	1	10	3.3333333333333335	0
ENST00000568107.3:protein_coding:GAN	1	10	3.3333333333333335	0
ENST00000416649.6:protein_coding:NCKIPSD	1	10	3.3333333333333335	0
ENST00000393450.5:protein_coding:MYL4	1	10	3.3333333333333335	0
ENST00000648509.1:protein_coding:CARD14	1	20	3.3333333333333335	0
ENST00000294129.6:protein_coding:NCKIPSD	1	10	3.3333333333333335	0
ENST00000413374.1:protein_coding:NCKIPSD	1	10	3.3333333333333335	0
ENST00000357260.5:protein_coding:INKA2	2	10	3.3333333333333335	0
ENST00000573882.5:protein_coding:CARD14	1	20	3.3333333333333335	0
ENST00000648994.1:protein_coding:GAN	1	10	3.3333333333333335	0
ENST00000409777.5:protein_coding:CUL3	2	20	3.314285714285714	0
ENST00000409096.5:protein_coding:CUL3	2	20	3.314285714285714	0
ENST00000264414.8:protein_coding:CUL3	2	20	3.314285714285714	0
ENST00000364811.2:misc_RNA:RF00019	3	14	3.305555555555556	2
ENST00000614066.4:protein_coding:TULP1	3	26	3.278032036613272	0
ENST00000322263.8:protein_coding:TULP1	3	26	3.278032036613272	0
ENST00000229771.10:protein_coding:TULP1	3	26	3.278032036613272	0
ENST00000528308.1:retained_intron:OLFML1	1	13	3.25	0
ENST00000280285.9:protein_coding:MTMR12	2	13	3.25	0
ENST00000382142.7:protein_coding:MTMR12	2	13	3.25	0
ENST00000534244.1:protein_coding:OLFML1	1	13	3.25	0
ENST00000513622.1:nonsense_mediated_decay:MTMR12	2	13	3.25	0
ENST00000528758.1:protein_coding:OLFML1	1	13	3.25	0
ENST00000264934.5:protein_coding:MTMR12	2	13	3.25	0
ENST00000329293.3:protein_coding:OLFML1	1	13	3.25	0
ENST00000469617.3:misc_RNA:RN7SL795P	6	59	3.2322153422772617	0
ENST00000463926.3:misc_RNA:RN7SL43P	6	59	3.2322153422772617	0
ENST00000582522.2:misc_RNA:RN7SL300P	6	59	3.2322153422772617	0
ENST00000581392.2:misc_RNA:RN7SL49P	6	59	3.2322153422772617	0
ENST00000464971.1:misc_RNA:RN7SL308P	6	59	3.2322153422772617	0
ENST00000366683.3:protein_coding:ACTA1	2	13	3.1666666666666665	0
ENST00000366684.7:protein_coding:ACTA1	2	13	3.1666666666666665	0
ENST00000360565.7:protein_coding:SCAF1	2	14	3.090909090909091	2
ENST00000465519.5:retained_intron:ZDHHC19	1	3	3.0	3
ENST00000489818.5:processed_transcript:GLUL	1	12	3.0	0
ENST00000535157.5:protein_coding:SCEL	1	12	3.0	0
ENST00000505813.1:processed_pseudogene:BCLAF1P1	1	6	3.0	0
ENST00000443839.1:processed_transcript:SMPD4P1	1	6	3.0	0
ENST00000371019.3:protein_coding:FRAT2	2	6	3.0	0
ENST00000577821.5:protein_coding:MICAL3	1	9	3.0	0
ENST00000258341.4:protein_coding:LAMC1	1	3	3.0	3
ENST00000443677.6:protein_coding:RNF135	1	6	3.0	0
ENST00000237449.10:protein_coding:DNAH6	1	6	3.0	0
ENST00000256545.8:protein_coding:EMC7	1	3	3.0	3
ENST00000358883.8:protein_coding:LPAR1	1	6	3.0	0
ENST00000397311.4:protein_coding:JARID2	1	6	3.0	0
ENST00000536976.5:protein_coding:ABCB9	1	3	3.0	3
ENST00000624215.1:antisense:AL031595.2	2	3	3.0	3
ENST00000303910.4:protein_coding:HIST1H2AE	1	3	3.0	3
ENST00000561882.1:protein_coding:AL845331.2	3	3	3.0	3
ENST00000238647.4:protein_coding:IRF2BPL	1	3	3.0	3
ENST00000259939.3:protein_coding:RNF144B	1	3	3.0	3
ENST00000637507.1:protein_coding:CAPN15	2	9	3.0	0
ENST00000435030.5:protein_coding:KIF5C	1	9	3.0	0
ENST00000297015.7:protein_coding:IL31RA	2	9	3.0	0
ENST00000389394.7:protein_coding:DNAH6	1	6	3.0	0
ENST00000412134.5:lincRNA:LINC01249	1	3	3.0	3
ENST00000515311.5:nonsense_mediated_decay:LSM6	1	12	3.0	0
ENST00000416717.6:transcribed_unprocessed_pseudogene:SMPD4P1	1	6	3.0	0
ENST00000257626.11:protein_coding:GSAP	1	12	3.0	0
ENST00000622779.1:retained_intron:WFDC1	1	6	3.0	0
ENST00000374431.7:protein_coding:LPAR1	1	6	3.0	0
ENST00000326840.10:protein_coding:DCBLD2	1	3	3.0	3
ENST00000410647.1:misc_RNA:RF00019	3	3	3.0	3
ENST00000364545.1:rRNA_pseudogene:RNA5SP204	1	3	3.0	3
ENST00000482597.5:processed_transcript:PTPRVP	1	6	3.0	0
ENST00000602361.1:lincRNA:RMRP	1	3	3.0	3
ENST00000410718.1:snRNA:RNU2-70P	3	3	3.0	3
ENST00000321545.4:protein_coding:ZNF543	1	3	3.0	3
ENST00000321753.7:protein_coding:PHETA2	1	3	3.0	3
ENST00000354961.8:protein_coding:IL31RA	2	9	3.0	0
ENST00000200453.5:protein_coding:PPP1R15A	1	3	3.0	3
ENST00000417197.1:processed_pseudogene:RPL22P18	1	9	3.0	0
ENST00000341776.6:protein_coding:JARID2	1	6	3.0	0
ENST00000411292.1:snoRNA:SNORD71	1	3	3.0	3
ENST00000309033.4:protein_coding:UBXN2A	2	3	3.0	3
ENST00000606420.1:snoRNA:SNORA51	2	6	3.0	0
ENST00000334003.11:retained_intron:GSAP	1	12	3.0	0
ENST00000434084.1:processed_transcript:GSAP	1	12	3.0	0
ENST00000531178.1:nonsense_mediated_decay:CDK2AP2	1	9	3.0	0
ENST00000355285.9:protein_coding:APCDD1	1	3	3.0	3
ENST00000446730.3:antisense:AC022400.2	1	3	3.0	3
ENST00000363538.1:rRNA_pseudogene:RNA5SP74	1	3	3.0	3
ENST00000265354.5:protein_coding:SRF	1	3	3.0	3
ENST00000449779.5:retained_intron:GSAP	1	12	3.0	0
ENST00000642129.1:nonsense_mediated_decay:AC119674.2	1	9	3.0	0
ENST00000434923.1:protein_coding:PHACTR3	1	6	3.0	0
ENST00000396834.5:protein_coding:IL31RA	2	9	3.0	0
ENST00000622500.1:protein_coding:GPIHBP1	1	9	3.0	0
ENST00000566699.2:bidirectional_promoter_lncRNA:KDM7A-DT	1	6	3.0	0
ENST00000554225.1:sense_overlapping:AC016526.2	1	3	3.0	3
ENST00000526447.1:retained_intron:CDK2AP2	1	9	3.0	0
ENST00000371015.5:protein_coding:PHACTR3	1	6	3.0	0
ENST00000284268.7:protein_coding:ANKH	1	3	3.0	3
ENST00000637046.1:lincRNA:LINC01505	1	3	3.0	3
ENST00000441493.6:protein_coding:MICAL3	1	9	3.0	0
ENST00000562370.5:protein_coding:CAPN15	2	9	3.0	0
ENST00000504181.1:nonsense_mediated_decay:LSM6	1	12	3.0	0
ENST00000344824.10:protein_coding:TPM4	1	3	3.0	3
ENST00000544246.5:protein_coding:PCDH9	1	6	3.0	0
ENST00000283415.3:protein_coding:LPCAT1	1	3	3.0	3
ENST00000478301.1:lincRNA:ZBTB20-AS2	1	3	3.0	3
ENST00000471491.5:nonsense_mediated_decay:SCEL	1	12	3.0	0
ENST00000624224.1:lincRNA:AC007326.2	2	3	3.0	3
ENST00000489020.1:processed_transcript:CAMK2N1	2	3	3.0	3
ENST00000420755.5:protein_coding:ST7	1	3	3.0	3
ENST00000219611.6:protein_coding:CAPN15	2	9	3.0	0
ENST00000310128.8:protein_coding:KCNE3	1	3	3.0	3
ENST00000410292.1:misc_RNA:RF00019	2	3	3.0	3
ENST00000520358.6:protein_coding:TSPAN18	1	6	3.0	0
ENST00000377861.4:protein_coding:PCDH9	1	6	3.0	0
ENST00000484998.5:processed_transcript:NOP56	2	6	3.0	0
ENST00000619791.1:protein_coding:SETD1B	1	6	3.0	0
ENST00000329468.3:protein_coding:NPAP1	3	3	3.0	3
ENST00000544988.1:processed_transcript:ANO2	1	3	3.0	3
ENST00000503982.1:processed_transcript:LSM6	1	12	3.0	0
ENST00000464066.5:processed_transcript:KIF5C	1	9	3.0	0
ENST00000525402.5:retained_intron:CDK2AP2	1	9	3.0	0
ENST00000258418.9:protein_coding:CAB39	1	3	3.0	3
ENST00000579997.5:protein_coding:MICAL3	1	9	3.0	0
ENST00000624956.2:processed_pseudogene:BCLAF1P2	1	6	3.0	0
ENST00000450621.5:protein_coding:KIF5C	1	9	3.0	0
ENST00000263233.8:protein_coding:SYP	1	3	3.0	3
ENST00000349847.3:protein_coding:SCEL	1	12	3.0	0
ENST00000461655.1:processed_transcript:PLPP3	1	9	3.0	0
ENST00000514661.1:lincRNA:FOXD1-AS1	3	3	3.0	3
ENST00000604567.5:protein_coding:SETD1B	1	6	3.0	0
ENST00000362883.1:snoRNA:SNORD104	1	3	3.0	3
ENST00000301831.8:protein_coding:ULK4	1	3	3.0	3
ENST00000371250.3:protein_coding:PLPP3	1	9	3.0	0
ENST00000641549.1:transcribed_unitary_pseudogene:PTPRVP	1	6	3.0	0
ENST00000296581.10:protein_coding:LSM6	1	12	3.0	0
ENST00000377246.7:protein_coding:SCEL	1	12	3.0	0
ENST00000328381.9:protein_coding:RNF135	1	6	3.0	0
ENST00000585855.2:nonsense_mediated_decay:TCF3	3	35	2.9935897435897436	0
ENST00000448165.1:protein_coding:PPIF	2	13	2.85	0
ENST00000225174.7:protein_coding:PPIF	2	13	2.85	0
ENST00000472580.6:nonsense_mediated_decay:PPIF	2	13	2.85	0
ENST00000422207.5:retained_intron:GAS5	2	17	2.8333333333333335	0
ENST00000371085.7:protein_coding:GNAS	2	11	2.8333333333333335	0
ENST00000434796.5:retained_intron:GAS5	2	17	2.8333333333333335	0
ENST00000444470.5:retained_intron:GAS5	2	17	2.8333333333333335	0
ENST00000442067.5:retained_intron:GAS5	2	17	2.8333333333333335	0
ENST00000371095.7:protein_coding:GNAS	2	11	2.8333333333333335	0
ENST00000354359.11:protein_coding:GNAS	2	11	2.8333333333333335	0
ENST00000590436.5:protein_coding:TCF3	2	28	2.8269230769230766	0
ENST00000344749.9:protein_coding:TCF3	2	28	2.8269230769230766	0
ENST00000585731.5:protein_coding:TCF3	2	28	2.8269230769230766	0
ENST00000588136.5:protein_coding:TCF3	2	28	2.8269230769230766	0
ENST00000590684.5:protein_coding:TCF3	2	28	2.8269230769230766	0
ENST00000592395.5:nonsense_mediated_decay:TCF3	2	28	2.8269230769230766	0
ENST00000453954.6:protein_coding:TCF3	2	28	2.8269230769230766	0
ENST00000363166.1:rRNA_pseudogene:RNA5SP65	2	14	2.8000000000000003	0
ENST00000362750.1:rRNA_pseudogene:RNA5SP258	2	14	2.8000000000000003	0
ENST00000459503.1:rRNA_pseudogene:RNA5SP103	2	14	2.8000000000000003	0
ENST00000270708.11:protein_coding:WRAP73	1	14	2.8	0
ENST00000378322.7:protein_coding:WRAP73	1	14	2.8	0
ENST00000419924.2:protein_coding:WRAP73	1	14	2.8	0
ENST00000465916.5:protein_coding:WRAP73	1	14	2.8	0
ENST00000424367.5:protein_coding:WRAP73	1	14	2.8	0
ENST00000368905.8:protein_coding:SCNM1	1	11	2.75	0
ENST00000478879.5:retained_intron:IZUMO4	2	11	2.75	0
ENST00000449529.1:retained_intron:NSUN6	1	11	2.75	0
ENST00000263511.8:processed_transcript:CROCCP3	1	11	2.75	0
ENST00000498554.5:retained_intron:IZUMO4	2	11	2.75	0
ENST00000648172.1:protein_coding:DLG4	1	11	2.75	0
ENST00000588003.5:protein_coding:IZUMO4	2	11	2.75	0
ENST00000565912.1:protein_coding:CX3CL1	1	11	2.75	0
ENST00000461862.5:processed_transcript:SCNM1	1	11	2.75	0
ENST00000368902.1:protein_coding:SCNM1	1	11	2.75	0
ENST00000497445.5:retained_intron:IZUMO4	2	11	2.75	0
ENST00000471039.1:processed_transcript:SCNM1	1	11	2.75	0
ENST00000620785.4:protein_coding:PRLR	1	8	2.6666666666666665	0
ENST00000474110.3:misc_RNA:RN7SL520P	1	8	2.6666666666666665	0
ENST00000345264.9:protein_coding:RSU1	3	8	2.6666666666666665	0
ENST00000377921.7:protein_coding:RSU1	3	8	2.6666666666666665	0
ENST00000478127.2:misc_RNA:RN7SL107P	1	8	2.6666666666666665	0
ENST00000355341.8:protein_coding:ZFYVE19	4	8	2.6666666666666665	0
ENST00000618457.4:protein_coding:PRLR	1	8	2.6666666666666665	0
ENST00000560603.5:processed_transcript:MARK3	1	8	2.6666666666666665	0
ENST00000570108.5:protein_coding:ZFYVE19	4	8	2.6666666666666665	0
ENST00000344484.8:protein_coding:DGKG	1	8	2.6666666666666665	0
ENST00000265022.7:protein_coding:DGKG	1	8	2.6666666666666665	0
ENST00000461146.3:misc_RNA:RN7SL50P	1	8	2.6666666666666665	0
ENST00000559328.5:processed_transcript:MARK3	1	8	2.6666666666666665	0
ENST00000382164.8:protein_coding:DGKG	1	8	2.6666666666666665	0
ENST00000564258.5:protein_coding:ZFYVE19	4	8	2.6666666666666665	0
ENST00000602389.1:protein_coding:RSU1	3	8	2.6666666666666665	0
ENST00000440884.7:protein_coding:MARK3	1	8	2.6666666666666665	0
ENST00000463779.3:misc_RNA:RN7SL752P	3	22	2.665079365079365	0
ENST00000586231.1:lincRNA:LINC00910	12	66	2.6620826259196377	0
ENST00000606190.1:snRNA:RNU2-4P	12	66	2.6620826259196377	0
ENST00000515766.1:retained_intron:MAEA	2	9	2.619047619047619	0
ENST00000503162.1:retained_intron:MAEA	2	9	2.619047619047619	0
ENST00000506530.5:retained_intron:MAEA	2	9	2.619047619047619	0
ENST00000415374.5:nonsense_mediated_decay:PNPT1	1	13	2.6	0
ENST00000481066.1:retained_intron:PNPT1	1	13	2.6	0
ENST00000351217.10:protein_coding:NPTN	2	13	2.6	0
ENST00000345330.8:protein_coding:NPTN	2	13	2.6	0
ENST00000562924.5:protein_coding:NPTN	2	13	2.6	0
ENST00000561898.1:retained_intron:NPTN	2	13	2.6	0
ENST00000450418.1:processed_pseudogene:PNPT1P1	1	13	2.6	0
ENST00000260604.8:nonsense_mediated_decay:PNPT1	1	13	2.6	0
ENST00000447944.6:protein_coding:PNPT1	1	13	2.6	0
ENST00000565325.5:protein_coding:NPTN	2	13	2.6	0
ENST00000362921.1:snRNA:RNU6-451P	3	8	2.596774193548387	0
ENST00000364005.1:snRNA:RNU6-340P	3	8	2.596774193548387	0
ENST00000485467.3:misc_RNA:RN7SL634P	4	47	2.5944444444444446	0
ENST00000415905.5:protein_coding:PPP6C	2	9	2.583333333333333	0
ENST00000373547.8:protein_coding:PPP6C	2	9	2.583333333333333	0
ENST00000451402.5:protein_coding:PPP6C	2	9	2.583333333333333	0
ENST00000355765.10:protein_coding:PRPF39	2	18	2.571428571428571	0
ENST00000554081.5:nonsense_mediated_decay:PRPF39	2	18	2.571428571428571	0
ENST00000477626.5:retained_intron:PRPF39	2	18	2.571428571428571	0
ENST00000554439.5:nonsense_mediated_decay:PRPF39	2	18	2.571428571428571	0
ENST00000424478.5:nonsense_mediated_decay:PRPF39	2	18	2.571428571428571	0
ENST00000554785.1:retained_intron:PRPF39	2	18	2.571428571428571	0
ENST00000554429.5:nonsense_mediated_decay:PRPF39	2	18	2.571428571428571	0
ENST00000253251.12:protein_coding:UBE4B	1	10	2.5	0
ENST00000380381.3:protein_coding:RPS6	2	10	2.5	0
ENST00000380394.8:protein_coding:RPS6	2	10	2.5	0
ENST00000554237.1:protein_coding:VASH1	1	5	2.5	0
ENST00000604841.5:protein_coding:TAF15	1	5	2.5	0
ENST00000467116.5:retained_intron:NFKB2	2	10	2.5	0
ENST00000544440.6:protein_coding:MYCBP2	2	6	2.5	0
ENST00000549193.5:processed_transcript:SLC11A2	5	5	2.5	0
ENST00000375747.5:protein_coding:SYK	1	10	2.5	0
ENST00000357182.8:protein_coding:ZMYM6	1	5	2.5	0
ENST00000375746.1:protein_coding:SYK	1	10	2.5	0
ENST00000477659.1:processed_transcript:BCL11A	2	20	2.5	0
ENST00000493328.5:processed_transcript:ZMYM6	1	5	2.5	0
ENST00000344780.4:processed_transcript:SNX21	2	14	2.5	0
ENST00000335712.11:protein_coding:BCL11A	2	20	2.5	0
ENST00000466379.1:retained_intron:UBE4B	1	10	2.5	0
ENST00000369966.7:protein_coding:NFKB2	2	10	2.5	0
ENST00000373892.4:retained_intron:TULP1	1	10	2.5	0
ENST00000374886.7:protein_coding:MSANTD3	1	5	2.5	0
ENST00000524591.6:protein_coding:TRMT9B	2	5	2.5	0
ENST00000373823.7:protein_coding:GSN	3	25	2.5	0
ENST00000559779.1:lincRNA:CERNA1	2	5	2.5	0
ENST00000470736.1:protein_coding:UBE4B	1	10	2.5	0
ENST00000545993.7:protein_coding:SLC11A2	5	5	2.5	0
ENST00000607355.2:protein_coding:HIST2H2AA4	2	5	2.5	0
ENST00000477104.2:protein_coding:GSN	3	25	2.5	0
ENST00000447906.7:protein_coding:OTUD4	1	5	2.5	0
ENST00000343090.10:protein_coding:UBE4B	1	10	2.5	0
ENST00000529978.1:retained_intron:TRMT9B	2	5	2.5	0
ENST00000373818.8:protein_coding:GSN	3	25	2.5	0
ENST00000485390.5:processed_transcript:RPS8	2	5	2.5	0
ENST00000581525.1:snoRNA:SNORD55	2	5	2.5	0
ENST00000631857.1:nonsense_mediated_decay:BCL11A	2	20	2.5	0
ENST00000428099.5:protein_coding:NFKB2	2	10	2.5	0
ENST00000432226.5:protein_coding:GSN	3	25	2.5	0
ENST00000358510.6:protein_coding:BCL11A	2	20	2.5	0
ENST00000265620.11:protein_coding:GNAS	1	10	2.5	0
ENST00000375751.8:protein_coding:SYK	1	10	2.5	0
ENST00000315377.4:protein_coding:RPS6	2	10	2.5	0
ENST00000454497.6:protein_coding:OTUD4	1	5	2.5	0
ENST00000605844.5:protein_coding:TAF15	1	5	2.5	0
ENST00000622639.4:protein_coding:MSANTD3	1	5	2.5	0
ENST00000373127.8:protein_coding:TREML1	1	5	2.5	0
ENST00000375754.8:protein_coding:SYK	1	10	2.5	0
ENST00000357337.10:protein_coding:MYCBP2	2	6	2.5	0
ENST00000426005.6:protein_coding:TREML1	1	5	2.5	0
ENST00000356842.9:protein_coding:BCL11A	2	20	2.5	0
ENST00000394353.7:protein_coding:GSN	3	25	2.5	0
ENST00000369159.2:protein_coding:HIST2H2AA3	2	5	2.5	0
ENST00000642384.1:protein_coding:BCL11A	2	20	2.5	0
ENST00000560518.1:lincRNA:CERNA1	2	5	2.5	0
ENST00000477863.5:processed_transcript:GSN	3	25	2.5	0
ENST00000373808.8:protein_coding:GSN	3	25	2.5	0
ENST00000189444.10:protein_coding:NFKB2	2	10	2.5	0
ENST00000545652.6:protein_coding:GSN	3	25	2.5	0
ENST00000424439.2:protein_coding:NHLRC4	1	5	2.5	0
ENST00000342644.9:protein_coding:SNX21	2	14	2.5	0
ENST00000312938.4:protein_coding:ZBTB11	1	5	2.5	0
ENST00000540585.1:protein_coding:NHLRC4	1	5	2.5	0
ENST00000380384.5:protein_coding:RPS6	2	10	2.5	0
ENST00000449733.7:protein_coding:GSN	3	25	2.5	0
ENST00000324501.9:protein_coding:PSEN1	2	11	2.473684210526316	2
ENST00000321892.8:protein_coding:BPTF	4	29	2.4685082270894627	0
ENST00000306378.10:protein_coding:BPTF	4	29	2.4685082270894627	0
ENST00000644067.1:protein_coding:BPTF	4	29	2.4685082270894627	0
ENST00000544778.6:protein_coding:BPTF	4	29	2.4685082270894627	0
ENST00000335221.9:protein_coding:BPTF	4	29	2.4685082270894627	0
ENST00000342579.8:protein_coding:BPTF	4	29	2.4685082270894627	0
ENST00000383994.1:misc_RNA:RF00019	3	73	2.468334297281666	0
ENST00000384419.1:misc_RNA:RF00019	3	73	2.468334297281666	0
ENST00000364407.1:misc_RNA:RF00019	3	73	2.468334297281666	0
ENST00000365462.1:misc_RNA:RF00019	3	73	2.468334297281666	0
ENST00000384373.1:misc_RNA:RF00019	3	73	2.468334297281666	0
ENST00000384587.1:misc_RNA:RF00019	2	11	2.428571428571429	1
ENST00000446419.6:protein_coding:COMMD7	1	17	2.4285714285714284	0
ENST00000278980.10:protein_coding:COMMD7	1	17	2.4285714285714284	0
ENST00000642630.1:nonsense_mediated_decay:FO393400.1	1	17	2.4285714285714284	0
ENST00000642484.1:protein_coding:FO393400.1	1	17	2.4285714285714284	0
ENST00000610160.1:nonsense_mediated_decay:COMMD7	1	17	2.4285714285714284	0
ENST00000645058.1:nonsense_mediated_decay:FO393400.1	1	17	2.4285714285714284	0
ENST00000646357.1:protein_coding:FO393400.1	1	17	2.4285714285714284	0
ENST00000358077.9:protein_coding:DAPK1	1	12	2.4	0
ENST00000643144.1:protein_coding:SLC33A1	1	12	2.4	0
ENST00000644094.1:nonsense_mediated_decay:SLC33A1	1	12	2.4	0
ENST00000622514.4:protein_coding:DAPK1	1	12	2.4	0
ENST00000468581.2:nonsense_mediated_decay:SLC33A1	1	12	2.4	0
ENST00000472284.5:protein_coding:DAPK1	1	12	2.4	0
ENST00000392845.7:protein_coding:SLC33A1	1	12	2.4	0
ENST00000408954.7:protein_coding:DAPK1	1	12	2.4	0
ENST00000646424.1:protein_coding:SLC33A1	1	12	2.4	0
ENST00000469640.6:protein_coding:DAPK1	1	12	2.4	0
ENST00000360105.8:protein_coding:NFIX	2	8	2.3636363636363638	0
ENST00000397661.6:protein_coding:NFIX	2	8	2.3636363636363638	0
ENST00000344293.5:protein_coding:TAF3	1	7	2.3333333333333335	0
ENST00000569721.1:processed_transcript:PDPK1	1	7	2.3333333333333335	0
ENST00000312165.5:protein_coding:NLRP6	1	7	2.3333333333333335	0
ENST00000260327.8:protein_coding:CTDSPL2	1	7	2.3333333333333335	0
ENST00000419277.5:protein_coding:HLA-DPA1	1	7	2.3333333333333335	0
ENST00000479107.1:retained_intron:HLA-DPA1	1	7	2.3333333333333335	0
ENST00000265342.11:protein_coding:FSTL4	1	7	2.3333333333333335	0
ENST00000372547.5:retained_intron:SNX21	1	7	2.3333333333333335	0
ENST00000342018.12:protein_coding:GTF3C5	1	14	2.3333333333333335	0
ENST00000545913.5:retained_intron:CIT	1	14	2.3333333333333335	0
ENST00000342085.8:protein_coding:PDPK1	1	7	2.3333333333333335	0
ENST00000537607.5:processed_transcript:CIT	1	14	2.3333333333333335	0
ENST00000543239.1:retained_intron:CIT	1	14	2.3333333333333335	0
ENST00000356166.10:protein_coding:FBRS	1	14	2.3333333333333335	0
ENST00000392521.6:protein_coding:CIT	1	14	2.3333333333333335	0
ENST00000558373.5:protein_coding:CTDSPL2	1	7	2.3333333333333335	0
ENST00000534750.5:protein_coding:NLRP6	1	7	2.3333333333333335	0
ENST00000489842.1:processed_transcript:GTF3C5	1	14	2.3333333333333335	0
ENST00000559175.1:retained_intron:CTDSPL2	1	7	2.3333333333333335	0
ENST00000372097.9:protein_coding:GTF3C5	1	14	2.3333333333333335	0
ENST00000470066.2:retained_intron:CACNB4	1	7	2.3333333333333335	0
ENST00000275732.5:protein_coding:GIGYF1	1	7	2.3333333333333335	0
ENST00000646601.1:protein_coding:GIGYF1	1	7	2.3333333333333335	0
ENST00000392520.2:protein_coding:CIT	1	14	2.3333333333333335	0
ENST00000268673.11:protein_coding:PDPK1	1	7	2.3333333333333335	0
ENST00000261833.11:protein_coding:CIT	1	14	2.3333333333333335	0
ENST00000372099.10:protein_coding:GTF3C5	1	14	2.3333333333333335	0
ENST00000437811.1:protein_coding:HLA-DPA1	1	7	2.3333333333333335	0
ENST00000464111.1:retained_intron:GIGYF1	1	7	2.3333333333333335	0
ENST00000636947.1:protein_coding:CACNB4	1	7	2.3333333333333335	0
ENST00000621681.4:protein_coding:FSTL4	1	7	2.3333333333333335	0
ENST00000637884.1:retained_intron:CACNB4	1	7	2.3333333333333335	0
ENST00000372108.9:protein_coding:GTF3C5	1	14	2.3333333333333335	0
ENST00000509525.5:retained_intron:FSTL4	1	7	2.3333333333333335	0
ENST00000357654.8:protein_coding:BRCA1	2	16	2.2857142857142856	0
ENST00000354071.7:protein_coding:BRCA1	2	16	2.2857142857142856	0
ENST00000461221.5:nonsense_mediated_decay:BRCA1	2	16	2.2857142857142856	0
ENST00000461574.1:protein_coding:BRCA1	2	16	2.2857142857142856	0
ENST00000493795.5:protein_coding:BRCA1	2	16	2.2857142857142856	0
ENST00000471181.7:protein_coding:BRCA1	2	16	2.2857142857142856	0
ENST00000644379.1:protein_coding:BRCA1	2	16	2.2857142857142856	0
ENST00000614506.4:nonsense_mediated_decay:NBPF11	2	9	2.25	0
ENST00000541756.5:protein_coding:INPPL1	2	11	2.25	0
ENST00000570245.5:lincRNA:LINC02128	2	9	2.25	0
ENST00000491476.5:processed_transcript:EXOSC7	4	9	2.25	0
ENST00000641755.1:lincRNA:LINC02128	2	9	2.25	0
ENST00000396221.6:protein_coding:STIL	1	9	2.25	0
ENST00000468667.5:processed_transcript:EXOSC7	4	9	2.25	0
ENST00000614015.4:protein_coding:NBPF11	2	9	2.25	0
ENST00000266534.7:protein_coding:TMEM117	1	9	2.25	0
ENST00000484216.1:protein_coding:HBA2	3	18	2.25	0
ENST00000546868.5:nonsense_mediated_decay:TMEM117	1	9	2.25	0
ENST00000371877.7:protein_coding:STIL	1	9	2.25	0
ENST00000461361.5:processed_transcript:EXOSC7	4	9	2.25	0
ENST00000551577.5:protein_coding:TMEM117	1	9	2.25	0
ENST00000584577.5:protein_coding:RPL38	2	9	2.25	0
ENST00000538751.5:protein_coding:INPPL1	2	11	2.25	0
ENST00000533498.1:protein_coding:RPL38	2	9	2.25	0
ENST00000546978.1:processed_transcript:TMEM117	1	9	2.25	0
ENST00000459856.1:processed_transcript:EXOSC7	4	9	2.25	0
ENST00000298229.6:protein_coding:INPPL1	2	11	2.25	0
ENST00000567534.2:lincRNA:LINC02128	2	9	2.25	0
ENST00000360380.7:protein_coding:STIL	1	9	2.25	0
ENST00000311111.10:protein_coding:RPL38	2	9	2.25	0
ENST00000614785.4:protein_coding:NBPF11	2	9	2.25	0
ENST00000487791.1:retained_intron:HBA1	3	18	2.25	0
ENST00000439590.6:protein_coding:RPL38	2	9	2.25	0
ENST00000615281.4:protein_coding:NBPF11	2	9	2.25	0
ENST00000641266.1:lincRNA:LINC02128	2	9	2.25	0
ENST00000337817.9:protein_coding:STIL	1	9	2.25	0
ENST00000395728.7:protein_coding:EHMT2	2	22	2.202020202020202	0
ENST00000375528.8:protein_coding:EHMT2	2	22	2.202020202020202	0
ENST00000375530.8:protein_coding:EHMT2	2	22	2.202020202020202	0
ENST00000375537.8:protein_coding:EHMT2	2	22	2.202020202020202	0
ENST00000480912.5:processed_transcript:EHMT2	2	22	2.202020202020202	0
ENST00000466919.1:retained_intron:FBXO2	1	11	2.2	0
ENST00000465901.1:protein_coding:FBXO2	1	11	2.2	0
ENST00000600677.5:nonsense_mediated_decay:TRIP10	2	11	2.2	0
ENST00000508596.5:protein_coding:WDR17	1	11	2.2	0
ENST00000508773.1:retained_intron:WDR17	1	11	2.2	0
ENST00000313285.12:protein_coding:TRIP10	2	11	2.2	0
ENST00000443118.3:protein_coding:WDR17	1	11	2.2	0
ENST00000313244.13:protein_coding:TRIP10	2	11	2.2	0
ENST00000600428.5:protein_coding:TRIP10	2	11	2.2	0
ENST00000471501.1:retained_intron:FBXO2	1	11	2.2	0
ENST00000280190.8:protein_coding:WDR17	1	11	2.2	0
ENST00000595305.5:retained_intron:TRIP10	2	11	2.2	0
ENST00000642025.1:nonsense_mediated_decay:FBXO2	1	11	2.2	0
ENST00000354287.4:protein_coding:FBXO2	1	11	2.2	0
ENST00000507824.6:protein_coding:WDR17	1	11	2.2	0
ENST00000410949.1:misc_RNA:RF00019	4	74	2.1713258843818384	0
ENST00000473706.5:protein_coding:CENPO	2	8	2.1666666666666665	0
ENST00000380834.6:protein_coding:CENPO	2	8	2.1666666666666665	0
ENST00000260662.2:protein_coding:CENPO	2	8	2.1666666666666665	0
ENST00000411288.1:misc_RNA:RF00019	3	4	2.1666666666666665	1
ENST00000563913.5:retained_intron:PHKG2	3	15	2.142857142857143	0
ENST00000424889.7:protein_coding:PHKG2	3	15	2.142857142857143	0
ENST00000565924.5:protein_coding:PHKG2	3	15	2.142857142857143	0
ENST00000565897.5:protein_coding:PHKG2	3	15	2.142857142857143	0
ENST00000563588.5:protein_coding:PHKG2	3	15	2.142857142857143	0
ENST00000569684.1:retained_intron:PHKG2	3	15	2.142857142857143	0
ENST00000328273.11:protein_coding:PHKG2	3	15	2.142857142857143	0
ENST00000410482.1:snRNA:RNU2-59P	8	55	2.119977362761743	0
ENST00000315073.9:protein_coding:TRIM41	2	12	2.1	0
ENST00000498407.5:nonsense_mediated_decay:CHIC1	2	14	2.1	0
ENST00000503114.1:nonsense_mediated_decay:TRIM41	2	12	2.1	0
ENST00000508930.1:retained_intron:TRIM41	2	12	2.1	0
ENST00000351937.9:protein_coding:TRIM41	2	12	2.1	0
ENST00000373502.9:protein_coding:CHIC1	2	14	2.1	0
ENST00000373504.10:protein_coding:CHIC1	2	14	2.1	0
ENST00000515223.1:retained_intron:TRIM41	2	12	2.1	0
ENST00000493945.6:protein_coding:ACTB	3	15	2.058823529411765	0
ENST00000646664.1:protein_coding:ACTB	3	15	2.058823529411765	0
ENST00000462494.5:retained_intron:ACTB	3	15	2.058823529411765	0
ENST00000425660.5:nonsense_mediated_decay:ACTB	3	15	2.058823529411765	0
ENST00000331789.10:protein_coding:ACTB	3	15	2.058823529411765	0
ENST00000357901.4:protein_coding:ZNF441	2	2	2.0	2
ENST00000584239.2:misc_RNA:RN7SL664P	1	2	2.0	2
ENST00000377365.3:protein_coding:INSYN2B	1	2	2.0	2
ENST00000426531.5:retained_intron:EIF3D	1	8	2.0	0
ENST00000572067.1:lincRNA:AC040162.3	1	6	2.0	0
ENST00000556149.2:processed_pseudogene:RPL21P9	1	2	2.0	2
ENST00000590120.1:retained_intron:LYL1	1	2	2.0	2
ENST00000587423.5:retained_intron:SHC2	1	2	2.0	2
ENST00000430254.1:protein_coding:TRAK2	1	8	2.0	0
ENST00000396049.4:protein_coding:MOB1A	1	8	2.0	0
ENST00000613549.2:protein_coding:DOC2B	1	2	2.0	2
ENST00000244051.2:protein_coding:MOCS3	1	2	2.0	2
ENST00000370077.1:protein_coding:GMEB2	1	4	2.0	0
ENST00000390533.1:TR_J_gene:TRAJ4	1	2	2.0	2
ENST00000303941.3:protein_coding:ANKK1	1	2	2.0	2
ENST00000356936.5:protein_coding:NCL	1	8	2.0	0
ENST00000529071.5:protein_coding:ILDR2	3	12	2.0	0
ENST00000440597.1:protein_coding:TRAK2	1	8	2.0	0
ENST00000512019.1:protein_coding:SMAD1	1	4	2.0	0
ENST00000580942.1:lincRNA:PRR29-AS1	1	4	2.0	0
ENST00000504525.1:nonsense_mediated_decay:GCLC	2	8	2.0	0
ENST00000589042.5:protein_coding:TTN	1	8	2.0	0
ENST00000379328.8:protein_coding:GATA3	1	4	2.0	0
ENST00000528703.5:protein_coding:ILDR2	3	12	2.0	0
ENST00000342992.10:protein_coding:TTN	1	8	2.0	0
ENST00000391403.3:protein_coding:CTAGE1	2	2	2.0	2
ENST00000356956.5:protein_coding:IGF2R	1	6	2.0	0
ENST00000443258.7:processed_transcript:FAHD2CP	1	4	2.0	0
ENST00000623174.1:antisense:AL358852.1	1	2	2.0	2
ENST00000528321.1:processed_pseudogene:THAP12P4	1	2	2.0	2
ENST00000472302.1:retained_intron:HK2	1	6	2.0	0
ENST00000515822.1:lincRNA:AC094104.1	2	2	2.0	2
ENST00000302085.8:protein_coding:SMAD1	1	4	2.0	0
ENST00000495286.5:processed_transcript:MOB1A	1	8	2.0	0
ENST00000634503.1:lincRNA:AC060780.1	1	4	2.0	0
ENST00000645071.1:protein_coding:TLR4	2	4	2.0	1
ENST00000467292.6:processed_transcript:FAHD2CP	1	4	2.0	0
ENST00000622685.1:misc_RNA:RF00017	1	6	2.0	0
ENST00000364369.1:misc_RNA:RF00019	1	16	2.0	0
ENST00000561543.5:protein_coding:FAM214A	1	4	2.0	0
ENST00000451703.5:processed_transcript:TRAK2	1	8	2.0	0
ENST00000335815.6:protein_coding:ZNF354A	2	2	2.0	2
ENST00000386745.1:snoRNA:SNORD83B	1	6	2.0	0
ENST00000256951.9:protein_coding:EMP1	1	2	2.0	2
ENST00000525740.5:protein_coding:ILDR2	3	12	2.0	0
ENST00000547290.1:retained_intron:DDX23	1	6	2.0	0
ENST00000463975.1:retained_intron:MOB1A	1	8	2.0	0
ENST00000645492.1:protein_coding:GATA3	1	4	2.0	0
ENST00000229416.10:protein_coding:GCLC	2	8	2.0	0
ENST00000369295.3:protein_coding:ADRB1	2	2	2.0	2
ENST00000286760.5:protein_coding:WHAMM	1	2	2.0	2
ENST00000295888.8:protein_coding:WDFY3	1	2	2.0	2
ENST00000305786.6:protein_coding:CYCS	2	6	2.0	0
ENST00000650503.1:retained_intron:IGF2R	1	6	2.0	0
ENST00000467105.1:retained_intron:RPL3	1	6	2.0	0
ENST00000216190.12:protein_coding:EIF3D	1	8	2.0	0
ENST00000543216.5:protein_coding:KDM6A	1	8	2.0	0
ENST00000448752.6:protein_coding:PPIG	2	6	2.0	0
ENST00000365157.1:misc_RNA:RF00019	2	2	2.0	2
ENST00000506884.1:lincRNA:PART1	2	2	2.0	2
ENST00000566768.5:protein_coding:FAM214A	1	4	2.0	0
ENST00000576147.1:protein_coding:NRN1L	1	6	2.0	0
ENST00000362698.1:snRNA:RNU5A-1	1	4	2.0	0
ENST00000552802.5:nonsense_mediated_decay:DDX23	1	6	2.0	0
ENST00000577545.1:lincRNA:PRR29-AS1	1	4	2.0	0
ENST00000616921.1:protein_coding:MEX3C	1	4	2.0	0
ENST00000461347.5:retained_intron:NCL	1	8	2.0	0
ENST00000518219.5:protein_coding:MRNIP	1	2	2.0	2
ENST00000480221.1:retained_intron:MASP2	1	2	2.0	2
ENST00000415869.5:lincRNA:LINC02036	2	2	2.0	2
ENST00000585058.1:retained_intron:RAB11FIP4	1	6	2.0	0
ENST00000365394.1:rRNA_pseudogene:RNA5SP77	2	2	2.0	2
ENST00000650454.1:protein_coding:GCLC	2	8	2.0	0
ENST00000634994.1:lincRNA:AC060780.1	1	4	2.0	0
ENST00000361201.8:processed_transcript:CSAG4	1	2	2.0	2
ENST00000406189.3:protein_coding:MEX3C	1	4	2.0	0
ENST00000361720.9:protein_coding:GPATCH3	1	2	2.0	2
ENST00000409409.5:protein_coding:CYCS	2	6	2.0	0
ENST00000595909.2:lincRNA:AC008764.6	1	6	2.0	0
ENST00000409764.5:protein_coding:CYCS	2	6	2.0	0
ENST00000571301.1:retained_intron:B3GNTL1	1	2	2.0	2
ENST00000514004.5:protein_coding:GCLC	2	8	2.0	0
ENST00000564755.1:processed_pseudogene:AC093249.4	1	2	2.0	2
ENST00000260970.7:protein_coding:PPIG	2	6	2.0	0
ENST00000383763.5:protein_coding:TRIM71	1	2	2.0	2
ENST00000271417.7:protein_coding:ILDR2	3	12	2.0	0
ENST00000497054.5:processed_transcript:MOB1A	1	8	2.0	0
ENST00000265162.9:protein_coding:ENPEP	2	2	2.0	2
ENST00000334746.9:protein_coding:BTBD7	1	4	2.0	0
ENST00000526687.1:protein_coding:ILDR2	3	12	2.0	0
ENST00000359315.6:protein_coding:TPGS1	1	10	2.0	0
ENST00000611820.4:protein_coding:KDM6A	1	8	2.0	0
ENST00000459714.1:processed_transcript:EIF4E2	1	2	2.0	2
ENST00000610705.1:lincRNA:AP004609.3	1	2	2.0	2
ENST00000308025.7:protein_coding:DDX23	1	6	2.0	0
ENST00000339176.7:protein_coding:NRN1L	1	6	2.0	0
ENST00000266068.5:protein_coding:GMEB2	1	4	2.0	0
ENST00000484846.1:retained_intron:EHD1	1	2	2.0	2
ENST00000624779.1:TEC:AL359922.3	1	2	2.0	2
ENST00000290573.6:protein_coding:HK2	1	6	2.0	0
ENST00000466274.1:retained_intron:NCL	1	8	2.0	0
ENST00000409714.7:protein_coding:PPIG	2	6	2.0	0
ENST00000591111.5:protein_coding:TTN	1	8	2.0	0
ENST00000452622.1:lincRNA:HRAT92	1	2	2.0	2
ENST00000405442.5:protein_coding:EIF3D	1	8	2.0	0
ENST00000409174.1:protein_coding:HK2	1	6	2.0	0
ENST00000615779.5:protein_coding:TTN	1	8	2.0	0
ENST00000265271.6:protein_coding:RBM27	1	2	2.0	2
ENST00000642991.1:processed_transcript:CCR12P	2	2	2.0	2
ENST00000433211.6:protein_coding:CTNNA3	2	2	2.0	2
ENST00000382899.8:protein_coding:KDM6A	1	8	2.0	0
ENST00000541752.1:protein_coding:INPPL1	1	10	2.0	0
ENST00000647592.1:protein_coding:IGF2R	1	6	2.0	0
ENST00000621029.4:protein_coding:SEMA3B	1	2	2.0	2
ENST00000536777.5:protein_coding:KDM6A	1	8	2.0	0
ENST00000355125.3:nonsense_mediated_decay:BTBD7	1	4	2.0	0
ENST00000469934.6:protein_coding:ILDR2	3	12	2.0	0
ENST00000322723.8:protein_coding:NCL	1	8	2.0	0
ENST00000458572.1:nonsense_mediated_decay:EIF3D	1	8	2.0	0
ENST00000521903.5:protein_coding:ATAD2	3	11	1.9666666666666668	0
ENST00000519124.5:nonsense_mediated_decay:ATAD2	3	11	1.9666666666666668	0
ENST00000521496.5:retained_intron:ATAD2	3	11	1.9666666666666668	0
ENST00000287394.9:protein_coding:ATAD2	3	11	1.9666666666666668	0
ENST00000517666.5:nonsense_mediated_decay:ATAD2	3	11	1.9666666666666668	0
ENST00000344338.7:protein_coding:DMBT1	2	12	1.9428571428571428	0
ENST00000619379.1:protein_coding:DMBT1	2	12	1.9428571428571428	0
ENST00000338354.8:protein_coding:DMBT1	2	12	1.9428571428571428	0
ENST00000368955.7:protein_coding:DMBT1	2	12	1.9428571428571428	0
ENST00000368909.7:protein_coding:DMBT1	2	12	1.9428571428571428	0
ENST00000410708.1:snRNA:RNU2-51P	5	28	1.898924731182796	1
ENST00000532526.5:processed_transcript:STRA6LP	2	17	1.8888888888888888	0
ENST00000530011.1:processed_transcript:CCDC180	2	17	1.8888888888888888	0
ENST00000528678.1:processed_transcript:CCDC180	2	17	1.8888888888888888	0
ENST00000529787.2:processed_transcript:STRA6LP	2	17	1.8888888888888888	0
ENST00000460482.6:processed_transcript:CCDC180	2	17	1.8888888888888888	0
ENST00000534123.5:processed_transcript:STRA6LP	2	17	1.8888888888888888	0
ENST00000494917.6:retained_intron:CCDC180	2	17	1.8888888888888888	0
ENST00000375206.6:processed_transcript:STRA6LP	2	17	1.8888888888888888	0
ENST00000529487.1:protein_coding:CCDC180	2	17	1.8888888888888888	0
ENST00000494255.5:retained_intron:TRA2A	1	15	1.875	0
ENST00000621813.4:protein_coding:TRA2A	1	15	1.875	0
ENST00000392502.8:protein_coding:TRA2A	1	15	1.875	0
ENST00000538367.5:protein_coding:TRA2A	1	15	1.875	0
ENST00000490942.1:processed_transcript:TRA2A	1	15	1.875	0
ENST00000297071.8:protein_coding:TRA2A	1	15	1.875	0
ENST00000474586.5:processed_transcript:TRA2A	1	15	1.875	0
ENST00000448549.1:nonsense_mediated_decay:TRA2A	1	15	1.875	0
ENST00000508515.1:protein_coding:ERBIN	1	13	1.8571428571428572	0
ENST00000284037.9:protein_coding:ERBIN	1	13	1.8571428571428572	0
ENST00000380938.6:protein_coding:ERBIN	1	13	1.8571428571428572	0
ENST00000380935.5:protein_coding:ERBIN	1	13	1.8571428571428572	0
ENST00000380943.6:protein_coding:ERBIN	1	13	1.8571428571428572	0
ENST00000506030.5:protein_coding:ERBIN	1	13	1.8571428571428572	0
ENST00000511297.5:protein_coding:ERBIN	1	13	1.8571428571428572	0
ENST00000233057.8:protein_coding:EIF2AK2	2	7	1.8571428571428572	1
ENST00000613795.4:protein_coding:CLCN3	1	11	1.8333333333333333	0
ENST00000347613.8:protein_coding:CLCN3	1	11	1.8333333333333333	0
ENST00000504131.6:protein_coding:CLCN3	1	11	1.8333333333333333	0
ENST00000211379.9:protein_coding:BAG6	1	11	1.8333333333333333	0
ENST00000439687.6:protein_coding:BAG6	1	11	1.8333333333333333	0
ENST00000362049.10:protein_coding:BAG6	1	11	1.8333333333333333	0
ENST00000375964.10:protein_coding:BAG6	1	11	1.8333333333333333	0
ENST00000470875.5:processed_transcript:BAG6	1	11	1.8333333333333333	0
ENST00000360642.7:protein_coding:CLCN3	1	11	1.8333333333333333	0
ENST00000375976.8:protein_coding:BAG6	1	11	1.8333333333333333	0
ENST00000513761.5:protein_coding:CLCN3	1	11	1.8333333333333333	0
ENST00000507875.5:protein_coding:CLCN3	1	11	1.8333333333333333	0
ENST00000467918.5:processed_transcript:GBA	2	9	1.8	0
ENST00000450116.6:protein_coding:RPS21	1	9	1.8	0
ENST00000327247.9:protein_coding:GBA	2	9	1.8	0
ENST00000370562.1:protein_coding:RPS21	1	9	1.8	0
ENST00000485767.1:retained_intron:GSN	2	18	1.8	0
ENST00000492356.2:processed_transcript:RPS21	1	9	1.8	0
ENST00000493842.5:processed_transcript:GBA	2	9	1.8	0
ENST00000370592.2:protein_coding:RPS21	1	9	1.8	0
ENST00000428024.3:protein_coding:GBA	2	9	1.8	0
ENST00000343986.8:protein_coding:RPS21	1	9	1.8	0
ENST00000473570.5:processed_transcript:GBA	2	9	1.8	0
ENST00000587627.1:protein_coding:PLEKHH3	2	15	1.7666666666666668	0
ENST00000591196.5:nonsense_mediated_decay:PLEKHH3	2	15	1.7666666666666668	0
ENST00000591490.5:retained_intron:PLEKHH3	2	15	1.7666666666666668	0
ENST00000591022.5:protein_coding:PLEKHH3	2	15	1.7666666666666668	0
ENST00000293349.10:protein_coding:PLEKHH3	2	15	1.7666666666666668	0
ENST00000441892.6:protein_coding:CDH17	1	7	1.75	0
ENST00000566722.1:processed_pseudogene:YBX3P1	1	7	1.75	0
ENST00000520952.1:nonsense_mediated_decay:CDH17	1	7	1.75	0
ENST00000524856.1:retained_intron:MAP3K11	1	7	1.75	0
ENST00000335613.9:protein_coding:VWCE	1	7	1.75	0
ENST00000503886.5:nonsense_mediated_decay:TMEM26	5	7	1.75	0
ENST00000307533.10:nonsense_mediated_decay:AC093323.1	1	7	1.75	0
ENST00000450165.6:protein_coding:CDH17	1	7	1.75	0
ENST00000488505.2:nonsense_mediated_decay:TMEM26	5	7	1.75	0
ENST00000371746.8:protein_coding:LHX3	1	7	1.75	0
ENST00000508784.5:protein_coding:ZNF827	1	7	1.75	0
ENST00000535599.1:nonsense_mediated_decay:VWCE	1	7	1.75	0
ENST00000444232.3:nonsense_mediated_decay:AC093323.1	1	7	1.75	0
ENST00000529839.1:protein_coding:MAP3K11	1	7	1.75	0
ENST00000379448.8:protein_coding:ZNF827	1	7	1.75	0
ENST00000277749.9:protein_coding:TMEM26	5	7	1.75	0
ENST00000324306.10:protein_coding:ZKSCAN1	1	7	1.75	0
ENST00000513320.5:protein_coding:ZNF827	1	7	1.75	0
ENST00000635031.1:protein_coding:AC093323.1	1	7	1.75	0
ENST00000620510.1:protein_coding:ZKSCAN1	1	7	1.75	0
ENST00000613271.4:protein_coding:VWCE	1	7	1.75	0
ENST00000371748.10:protein_coding:LHX3	1	7	1.75	0
ENST00000399298.7:protein_coding:TMEM26	5	7	1.75	0
ENST00000508995.1:processed_transcript:ZNF827	1	7	1.75	0
ENST00000526293.1:protein_coding:MAP3K11	1	7	1.75	0
ENST00000645419.1:retained_intron:LHX3	1	7	1.75	0
ENST00000027335.7:protein_coding:CDH17	1	7	1.75	0
ENST00000301770.10:nonsense_mediated_decay:VWCE	1	7	1.75	0
ENST00000426572.5:protein_coding:ZKSCAN1	1	7	1.75	0
ENST00000535170.5:protein_coding:ZKSCAN1	1	7	1.75	0
ENST00000645429.1:processed_transcript:AC093323.1	1	7	1.75	0
ENST00000619587.1:protein_coding:LHX3	1	7	1.75	0
ENST00000344951.8:protein_coding:CUL3	1	12	1.7142857142857142	0
ENST00000454323.1:nonsense_mediated_decay:CUL3	1	12	1.7142857142857142	0
ENST00000497715.1:retained_intron:CUL3	1	12	1.7142857142857142	0
ENST00000617432.4:protein_coding:CUL3	1	12	1.7142857142857142	0
ENST00000362591.1:misc_RNA:RF00019	8	44	1.6914367893452655	0
ENST00000362352.1:misc_RNA:RF00019	8	44	1.6914367893452655	0
ENST00000483728.5:retained_intron:SP140L	1	10	1.6666666666666667	0
ENST00000469685.3:processed_pseudogene:RPL5P17	1	10	1.6666666666666667	0
ENST00000618010.4:protein_coding:RAB4A	1	5	1.6666666666666667	0
ENST00000397276.6:protein_coding:PABPN1	1	5	1.6666666666666667	0
ENST00000423113.5:protein_coding:ITGB1	1	5	1.6666666666666667	0
ENST00000488792.1:processed_transcript:PRKAR2B	1	5	1.6666666666666667	0
ENST00000370321.8:protein_coding:RPL5	1	10	1.6666666666666667	0
ENST00000344175.9:protein_coding:AKT1S1	1	10	1.6666666666666667	0
ENST00000265717.4:protein_coding:PRKAR2B	1	5	1.6666666666666667	0
ENST00000366690.4:protein_coding:RAB4A	1	5	1.6666666666666667	0
ENST00000453627.1:protein_coding:KBTBD2	1	10	1.6666666666666667	0
ENST00000372004.7:protein_coding:NCOA3	1	5	1.6666666666666667	0
ENST00000371998.7:protein_coding:NCOA3	1	5	1.6666666666666667	0
ENST00000473070.1:processed_transcript:RIPOR2	2	10	1.6666666666666667	0
ENST00000391833.5:protein_coding:AKT1S1	1	10	1.6666666666666667	0
ENST00000647136.1:protein_coding:RIPOR2	2	10	1.6666666666666667	0
ENST00000466656.1:retained_intron:SP140L	1	10	1.6666666666666667	0
ENST00000228928.11:protein_coding:OAS3	1	5	1.6666666666666667	0
ENST00000391831.5:protein_coding:AKT1S1	1	10	1.6666666666666667	0
ENST00000548514.1:protein_coding:OAS3	1	5	1.6666666666666667	0
ENST00000452926.1:protein_coding:KBTBD2	1	10	1.6666666666666667	0
ENST00000540914.5:protein_coding:RIPOR2	2	10	1.6666666666666667	0
ENST00000556821.5:protein_coding:PABPN1	1	5	1.6666666666666667	0
ENST00000444636.5:protein_coding:SP140L	1	10	1.6666666666666667	0
ENST00000470843.5:nonsense_mediated_decay:RPL5	1	10	1.6666666666666667	0
ENST00000646852.1:retained_intron:RPL5	1	10	1.6666666666666667	0
ENST00000486750.1:retained_intron:SP140	1	10	1.6666666666666667	0
ENST00000644411.1:protein_coding:RIPOR2	2	10	1.6666666666666667	0
ENST00000517287.1:misc_RNA:RF00019	1	5	1.6666666666666667	0
ENST00000216727.8:protein_coding:PABPN1	1	5	1.6666666666666667	0
ENST00000302278.7:protein_coding:ITGB1	1	5	1.6666666666666667	0
ENST00000424468.1:protein_coding:KBTBD2	1	10	1.6666666666666667	0
ENST00000644759.1:protein_coding:RPL5	1	10	1.6666666666666667	0
ENST00000485611.5:processed_transcript:KBTBD2	1	10	1.6666666666666667	0
ENST00000512309.1:protein_coding:COPB2	1	5	1.6666666666666667	0
ENST00000333188.9:protein_coding:COPB2	1	5	1.6666666666666667	0
ENST00000496870.1:retained_intron:SP140L	1	10	1.6666666666666667	0
ENST00000645119.1:protein_coding:RPL5	1	10	1.6666666666666667	0
ENST00000601588.1:protein_coding:ZBTB7A	2	10	1.6666666666666667	0
ENST00000371997.3:protein_coding:NCOA3	1	5	1.6666666666666667	0
ENST00000479539.1:retained_intron:SP140	1	10	1.6666666666666667	0
ENST00000304056.8:protein_coding:KBTBD2	1	10	1.6666666666666667	0
ENST00000464611.1:protein_coding:ACTB	1	10	1.6666666666666667	0
ENST00000527788.5:processed_transcript:QSER1	1	5	1.6666666666666667	0
ENST00000473894.1:processed_transcript:RAB4A	1	5	1.6666666666666667	0
ENST00000650167.1:protein_coding:QSER1	1	5	1.6666666666666667	0
ENST00000551007.1:protein_coding:OAS3	1	5	1.6666666666666667	0
ENST00000322357.8:protein_coding:ZBTB7A	2	10	1.6666666666666667	0
ENST00000423022.1:protein_coding:KBTBD2	1	10	1.6666666666666667	0
ENST00000510784.8:protein_coding:RIPOR2	2	10	1.6666666666666667	0
ENST00000507777.5:protein_coding:COPB2	1	5	1.6666666666666667	0
ENST00000645100.1:protein_coding:RIPOR2	2	10	1.6666666666666667	0
ENST00000568827.1:antisense:AC092338.2	1	5	1.6666666666666667	0
ENST00000393613.6:processed_transcript:PRKAR2B	1	5	1.6666666666666667	0
ENST00000399302.7:protein_coding:QSER1	1	5	1.6666666666666667	0
ENST00000391832.7:protein_coding:AKT1S1	1	10	1.6666666666666667	0
ENST00000391834.6:protein_coding:AKT1S1	1	10	1.6666666666666667	0
ENST00000391835.1:protein_coding:AKT1S1	1	10	1.6666666666666667	0
ENST00000396033.6:protein_coding:ITGB1	1	5	1.6666666666666667	0
ENST00000597643.5:nonsense_mediated_decay:ANO8	1	13	1.625	0
ENST00000159087.6:protein_coding:ANO8	1	13	1.625	0
ENST00000515983.1:misc_RNA:RF00019	7	43	1.6247701226785989	0
ENST00000562523.1:protein_coding:NIP7	1	8	1.6	0
ENST00000300026.3:protein_coding:PPIB	1	8	1.6	0
ENST00000466474.5:processed_transcript:PCNT	1	8	1.6	0
ENST00000254940.9:protein_coding:NIP7	1	8	1.6	0
ENST00000567202.5:protein_coding:NIP7	1	8	1.6	0
ENST00000490468.5:processed_transcript:PCNT	1	8	1.6	0
ENST00000359568.9:protein_coding:PCNT	1	8	1.6	0
ENST00000483844.1:processed_transcript:PCNT	1	8	1.6	0
ENST00000436172.1:protein_coding:CUL3	1	8	1.6	0
ENST00000254941.6:protein_coding:NIP7	1	8	1.6	0
ENST00000546102.1:processed_transcript:CUL3	1	8	1.6	0
ENST00000558492.1:processed_transcript:PPIB	1	8	1.6	0
ENST00000480896.5:processed_transcript:PCNT	1	8	1.6	0
ENST00000384710.1:snRNA:RNU6-21P	7	11	1.5920122887864823	0
ENST00000237596.6:protein_coding:PKD2	3	4	1.5833333333333333	0
ENST00000566981.1:protein_coding:MTMR10	1	11	1.5714285714285714	0
ENST00000312239.9:protein_coding:HP1BP3	1	11	1.5714285714285714	0
ENST00000437575.5:protein_coding:HP1BP3	1	11	1.5714285714285714	0
ENST00000363743.1:rRNA_pseudogene:RNA5SP349	2	11	1.5714285714285714	0
ENST00000568604.5:nonsense_mediated_decay:MTMR10	1	11	1.5714285714285714	0
ENST00000438032.5:protein_coding:HP1BP3	1	11	1.5714285714285714	0
ENST00000365393.1:rRNA_pseudogene:RNA5SP22	2	11	1.5714285714285714	0
ENST00000567567.5:nonsense_mediated_decay:MTMR10	1	11	1.5714285714285714	0
ENST00000487117.1:processed_transcript:HP1BP3	1	11	1.5714285714285714	0
ENST00000364622.1:rRNA_pseudogene:RNA5SP78	2	11	1.5714285714285714	0
ENST00000414993.1:protein_coding:HP1BP3	1	11	1.5714285714285714	0
ENST00000375000.5:protein_coding:HP1BP3	1	11	1.5714285714285714	0
ENST00000362665.1:rRNA_pseudogene:RNA5SP305	2	11	1.5714285714285714	0
ENST00000568547.5:nonsense_mediated_decay:MTMR10	1	11	1.5714285714285714	0
ENST00000563714.5:protein_coding:MTMR10	1	11	1.5714285714285714	0
ENST00000435680.5:protein_coding:MTMR10	1	11	1.5714285714285714	0
ENST00000363617.1:rRNA_pseudogene:RNA5SP322	2	11	1.5714285714285714	0
ENST00000417710.5:protein_coding:HP1BP3	1	11	1.5714285714285714	0
ENST00000565728.5:retained_intron:MTMR10	1	11	1.5714285714285714	0
ENST00000474091.3:misc_RNA:RN7SL672P	2	14	1.5555555555555556	0
ENST00000481676.3:misc_RNA:RN7SL838P	2	14	1.5222222222222224	0
ENST00000461771.3:misc_RNA:RN7SL8P	2	14	1.5222222222222224	0
ENST00000314700.5:protein_coding:C9orf64	1	3	1.5	0
ENST00000478158.5:retained_intron:TBC1D10B	1	6	1.5	0
ENST00000599973.1:protein_coding:CLEC11A	2	15	1.5	0
ENST00000331320.11:protein_coding:MTA1	1	12	1.5	0
ENST00000523611.1:processed_pseudogene:SNX18P27	1	9	1.5	0
ENST00000555427.1:protein_coding:MC1R	1	6	1.5	0
ENST00000574387.1:lincRNA:AC108134.3	1	6	1.5	0
ENST00000395788.3:lincRNA:C6orf48	1	3	1.5	0
ENST00000639807.1:protein_coding:SLC35A3	1	9	1.5	0
ENST00000463328.5:retained_intron:TRA2B	1	12	1.5	0
ENST00000277570.9:protein_coding:PROSER2	1	6	1.5	0
ENST00000515834.1:retained_intron:TRIM41	1	9	1.5	0
ENST00000404251.1:protein_coding:BAZ1B	1	3	1.5	0
ENST00000364953.1:snoRNA:SNORD48	1	3	1.5	0
ENST00000363151.1:rRNA_pseudogene:RNA5SP448	2	6	1.5	1
ENST00000508588.5:protein_coding:PKD2	2	3	1.5	0
ENST00000409939.7:protein_coding:TBC1D10B	1	6	1.5	0
ENST00000491031.5:retained_intron:CENPO	1	6	1.5	0
ENST00000250340.8:protein_coding:CLEC11A	2	15	1.5	0
ENST00000455120.1:unprocessed_pseudogene:SNX18P8	1	9	1.5	0
ENST00000465289.6:protein_coding:SLC35A3	1	9	1.5	0
ENST00000440580.1:processed_pseudogene:SNX18P9	1	9	1.5	0
ENST00000608703.1:protein_coding:HSPA1A	1	6	1.5	0
ENST00000435036.6:protein_coding:MTA1	1	12	1.5	0
ENST00000555147.1:protein_coding:MC1R	1	6	1.5	0
ENST00000382070.7:protein_coding:CREBBP	1	3	1.5	0
ENST00000593037.1:retained_intron:EVPL	1	6	1.5	0
ENST00000622831.4:protein_coding:PROSER2	1	6	1.5	0
ENST00000487615.5:retained_intron:TRA2B	1	12	1.5	0
ENST00000619873.1:unprocessed_pseudogene:SNX18P5	1	9	1.5	0
ENST00000533028.7:protein_coding:SLC35A3	1	9	1.5	0
ENST00000471023.1:processed_transcript:NOP56	1	6	1.5	0
ENST00000375633.5:lincRNA:C6orf48	1	3	1.5	0
ENST00000382191.4:protein_coding:TRA2B	1	12	1.5	0
ENST00000475650.1:retained_intron:TBC1D10B	1	6	1.5	0
ENST00000448188.1:snoRNA:SNORD57	1	6	1.5	0
ENST00000640600.1:protein_coding:SLC35A3	1	9	1.5	0
ENST00000371316.3:protein_coding:ACOT11	1	6	1.5	0
ENST00000339594.8:protein_coding:BAZ1B	1	3	1.5	0
ENST00000586740.1:protein_coding:EVPL	1	6	1.5	0
ENST00000649802.1:processed_transcript:AL671762.1	1	6	1.5	0
ENST00000638338.1:protein_coding:SLC35A3	1	9	1.5	0
ENST00000453386.6:protein_coding:TRA2B	1	12	1.5	0
ENST00000556922.1:protein_coding:AC092143.1	1	6	1.5	0
ENST00000548638.5:nonsense_mediated_decay:TEX22	1	12	1.5	0
ENST00000571404.5:lincRNA:AC108134.3	1	6	1.5	0
ENST00000414862.5:protein_coding:TRA2B	1	12	1.5	0
ENST00000639847.1:protein_coding:MC1R	1	6	1.5	0
ENST00000466832.5:retained_intron:TRA2B	1	12	1.5	0
ENST00000262809.8:protein_coding:ELL	1	3	1.5	0
ENST00000301607.7:protein_coding:EVPL	1	6	1.5	0
ENST00000370153.6:protein_coding:SLC35A3	1	9	1.5	0
ENST00000481012.5:retained_intron:MTA1	1	12	1.5	0
ENST00000594635.6:nonsense_mediated_decay:ELL	1	3	1.5	0
ENST00000343762.5:protein_coding:CDYL	1	3	1.5	0
ENST00000577123.5:lincRNA:AC108134.3	1	6	1.5	0
ENST00000492417.5:retained_intron:TRA2B	1	12	1.5	0
ENST00000495177.1:retained_intron:CMTM6	1	3	1.5	0
ENST00000456380.5:nonsense_mediated_decay:TRA2B	1	12	1.5	0
ENST00000617718.4:protein_coding:CLEC11A	2	15	1.5	0
ENST00000405646.5:protein_coding:MTA1	1	12	1.5	0
ENST00000205636.3:protein_coding:CMTM6	1	3	1.5	0
ENST00000456554.2:processed_pseudogene:SNX18P4	1	9	1.5	0
ENST00000490703.1:protein_coding:TBC1D10B	1	6	1.5	0
ENST00000424723.5:nonsense_mediated_decay:MTA1	1	12	1.5	0
ENST00000376344.7:protein_coding:C9orf64	1	3	1.5	0
ENST00000278618.8:protein_coding:AASDHPPT	1	3	1.5	0
ENST00000534152.1:retained_intron:AASDHPPT	1	3	1.5	0
ENST00000444604.1:protein_coding:PROSER2	1	6	1.5	0
ENST00000474155.1:processed_transcript:PROSER2	1	6	1.5	0
ENST00000587569.5:retained_intron:EVPL	1	6	1.5	0
ENST00000328908.9:protein_coding:CDYL	1	3	1.5	0
ENST00000612233.1:retained_intron:NOP56	1	6	1.5	0
ENST00000406191.5:protein_coding:MTA1	1	12	1.5	0
ENST00000364884.1:snoRNA:SNORD52	1	3	1.5	0
ENST00000467857.1:processed_transcript:NOP56	1	6	1.5	0
ENST00000641461.1:protein_coding:OR10A2	1	3	1.5	0
ENST00000262367.9:protein_coding:CREBBP	1	3	1.5	0
ENST00000364298.1:rRNA_pseudogene:RNA5SP368	2	8	1.5	0
ENST00000438610.5:nonsense_mediated_decay:MTA1	1	12	1.5	0
ENST00000485743.1:protein_coding:HBB	3	11	1.4666666666666668	0
ENST00000363338.1:misc_RNA:RF00019	2	14	1.4642857142857144	1
ENST00000620691.4:protein_coding:GOLGA6L22	1	13	1.4444444444444444	0
ENST00000619213.1:protein_coding:GOLGA6L6	1	13	1.4444444444444444	0
ENST00000614055.1:protein_coding:GOLGA6L1	1	13	1.4444444444444444	0
ENST00000567652.1:unprocessed_pseudogene:AC138749.1	1	13	1.4444444444444444	0
ENST00000622895.1:protein_coding:GOLGA6L22	1	13	1.4444444444444444	0
ENST00000618455.4:transcribed_unprocessed_pseudogene:AC100756.3	1	13	1.4444444444444444	0
ENST00000568624.1:processed_transcript:AC091304.1	1	13	1.4444444444444444	0
ENST00000446870.1:processed_pseudogene:ELL2P4	1	13	1.4444444444444444	0
ENST00000564897.5:transcribed_unprocessed_pseudogene:AC091304.1	1	13	1.4444444444444444	0
ENST00000332050.10:protein_coding:EWSR1	2	16	1.4384615384615385	0
ENST00000483629.5:retained_intron:EWSR1	2	16	1.4384615384615385	0
ENST00000406548.5:protein_coding:EWSR1	2	16	1.4384615384615385	0
ENST00000332035.10:protein_coding:EWSR1	2	16	1.4384615384615385	0
ENST00000469669.5:retained_intron:EWSR1	2	16	1.4384615384615385	0
ENST00000400979.2:processed_pseudogene:AL596087.1	2	16	1.4384615384615385	0
ENST00000414183.6:protein_coding:EWSR1	2	16	1.4384615384615385	0
ENST00000629659.2:protein_coding:EWSR1	2	16	1.4384615384615385	0
ENST00000479135.5:retained_intron:EWSR1	2	16	1.4384615384615385	0
ENST00000397938.6:protein_coding:EWSR1	2	16	1.4384615384615385	0
ENST00000365267.1:misc_RNA:RF00019	1	10	1.4285714285714286	0
ENST00000398061.5:protein_coding:AGPAT3	1	7	1.4	0
ENST00000359426.6:protein_coding:HK1	1	7	1.4	0
ENST00000512925.1:processed_transcript:PFDN1	1	7	1.4	0
ENST00000291572.12:protein_coding:AGPAT3	1	7	1.4	0
ENST00000360289.6:protein_coding:HK1	1	7	1.4	0
ENST00000448642.6:protein_coding:HK1	1	7	1.4	0
ENST00000643399.2:protein_coding:HK1	1	7	1.4	0
ENST00000327505.6:protein_coding:AGPAT3	1	7	1.4	0
ENST00000447802.3:nonsense_mediated_decay:ANKMY2	4	7	1.4	0
ENST00000398058.5:protein_coding:AGPAT3	1	7	1.4	0
ENST00000436817.6:protein_coding:HK1	1	7	1.4	0
ENST00000261813.8:protein_coding:PFDN1	1	7	1.4	0
ENST00000453623.5:nonsense_mediated_decay:ANKMY2	4	7	1.4	0
ENST00000628652.1:protein_coding:ANKMY2	4	7	1.4	0
ENST00000495184.5:retained_intron:DOCK8	1	7	1.4	0
ENST00000512707.1:retained_intron:PFDN1	1	7	1.4	0
ENST00000469391.5:protein_coding:DOCK8	1	7	1.4	0
ENST00000514611.1:processed_transcript:PFDN1	1	7	1.4	0
ENST00000510217.1:protein_coding:PFDN1	1	7	1.4	0
ENST00000421746.1:processed_transcript:ANKMY2	4	7	1.4	0
ENST00000382329.1:protein_coding:DOCK8	1	7	1.4	0
ENST00000398063.6:protein_coding:AGPAT3	1	7	1.4	0
ENST00000306999.6:protein_coding:ANKMY2	4	7	1.4	0
ENST00000453981.5:protein_coding:DOCK8	1	7	1.4	0
ENST00000432829.6:protein_coding:DOCK8	1	7	1.4	0
ENST00000525652.5:protein_coding:STT3A	1	11	1.375	0
ENST00000531491.5:protein_coding:STT3A	1	11	1.375	0
ENST00000534472.5:retained_intron:STT3A	1	11	1.375	0
ENST00000649491.1:protein_coding:STT3A	1	11	1.375	0
ENST00000529886.1:protein_coding:STT3A	1	11	1.375	0
ENST00000332995.11:protein_coding:PHACTR1	2	8	1.375	0
ENST00000529196.5:protein_coding:STT3A	1	11	1.375	0
ENST00000527606.5:protein_coding:STT3A	1	11	1.375	0
ENST00000392708.8:protein_coding:STT3A	1	11	1.375	0
ENST00000598846.1:processed_transcript:AL031282.2	3	19	1.3571428571428572	0
ENST00000514925.1:protein_coding:AC010255.3	1	4	1.3333333333333333	0
ENST00000639850.1:protein_coding:ME2	1	16	1.3333333333333333	0
ENST00000380283.4:protein_coding:PXDC1	1	4	1.3333333333333333	0
ENST00000309117.10:protein_coding:VPS26C	1	4	1.3333333333333333	0
ENST00000557327.1:processed_transcript:DAAM1	1	8	1.3333333333333333	0
ENST00000399000.7:processed_transcript:VPS26C	1	4	1.3333333333333333	0
ENST00000578649.1:processed_transcript:UBB	1	4	1.3333333333333333	0
ENST00000639115.1:nonsense_mediated_decay:ME2	1	16	1.3333333333333333	0
ENST00000380277.6:protein_coding:PXDC1	1	4	1.3333333333333333	0
ENST00000486834.1:retained_intron:ERFE	1	4	1.3333333333333333	0
ENST00000640530.1:nonsense_mediated_decay:ME2	1	16	1.3333333333333333	0
ENST00000321341.10:protein_coding:ME2	1	16	1.3333333333333333	0
ENST00000376335.7:protein_coding:ZIC2	1	4	1.3333333333333333	0
ENST00000498337.1:processed_transcript:INPP5A	1	8	1.3333333333333333	0
ENST00000324849.8:protein_coding:VPS37A	1	4	1.3333333333333333	0
ENST00000360909.7:protein_coding:DAAM1	1	8	1.3333333333333333	0
ENST00000638937.1:protein_coding:ME2	1	16	1.3333333333333333	0
ENST00000553532.5:protein_coding:TIMELESS	1	8	1.3333333333333333	0
ENST00000481917.5:retained_intron:ERFE	1	4	1.3333333333333333	0
ENST00000426627.1:processed_pseudogene:TET1P1	2	4	1.3333333333333333	0
ENST00000535788.1:protein_coding:UBB	1	4	1.3333333333333333	0
ENST00000518997.5:processed_transcript:KCTD9	1	8	1.3333333333333333	0
ENST00000382927.3:protein_coding:ME2	1	16	1.3333333333333333	0
ENST00000364473.1:misc_RNA:RF00019	2	2	1.3333333333333333	1
ENST00000497493.1:retained_intron:VPS26C	1	4	1.3333333333333333	0
ENST00000483767.5:retained_intron:NOC2L	1	4	1.3333333333333333	0
ENST00000327044.6:protein_coding:NOC2L	1	4	1.3333333333333333	0
ENST00000516842.1:snRNA:RNU6-557P	2	2	1.3333333333333333	1
ENST00000371497.9:protein_coding:TSHZ2	1	8	1.3333333333333333	0
ENST00000375799.7:protein_coding:PLEKHM2	1	4	1.3333333333333333	0
ENST00000554475.1:antisense:AL591770.1	2	4	1.3333333333333333	0
ENST00000368593.7:protein_coding:INPP5A	1	8	1.3333333333333333	0
ENST00000342652.6:protein_coding:INPP5A	1	8	1.3333333333333333	0
ENST00000640967.1:nonsense_mediated_decay:ME2	1	16	1.3333333333333333	0
ENST00000221200.8:protein_coding:KCTD9	1	8	1.3333333333333333	0
ENST00000423490.5:protein_coding:INPP5A	1	8	1.3333333333333333	0
ENST00000639398.1:nonsense_mediated_decay:ME2	1	16	1.3333333333333333	0
ENST00000375793.2:protein_coding:PLEKHM2	1	4	1.3333333333333333	0
ENST00000560897.1:nonsense_mediated_decay:HERC1	1	4	1.3333333333333333	0
ENST00000610745.4:protein_coding:CYP1B1	2	4	1.3333333333333333	0
ENST00000639665.1:nonsense_mediated_decay:ME2	1	16	1.3333333333333333	0
ENST00000546354.5:protein_coding:ERFE	1	4	1.3333333333333333	0
ENST00000477976.5:retained_intron:NOC2L	1	4	1.3333333333333333	0
ENST00000368594.7:protein_coding:INPP5A	1	8	1.3333333333333333	0
ENST00000640965.1:protein_coding:ME2	1	16	1.3333333333333333	0
ENST00000477592.2:processed_transcript:PXDC1	1	4	1.3333333333333333	0
ENST00000523140.5:nonsense_mediated_decay:KCTD9	1	8	1.3333333333333333	0
ENST00000521458.5:retained_intron:KCTD9	1	8	1.3333333333333333	0
ENST00000514637.1:protein_coding:AC010255.3	1	4	1.3333333333333333	0
ENST00000443617.6:protein_coding:HERC1	1	4	1.3333333333333333	0
ENST00000518067.5:processed_transcript:KCTD9	1	8	1.3333333333333333	0
ENST00000487614.1:processed_transcript:INPP5A	1	8	1.3333333333333333	0
ENST00000395125.1:protein_coding:DAAM1	1	8	1.3333333333333333	0
ENST00000556735.1:protein_coding:SAV1	1	4	1.3333333333333333	0
ENST00000229201.4:protein_coding:TIMELESS	1	8	1.3333333333333333	0
ENST00000519665.5:nonsense_mediated_decay:KCTD9	1	8	1.3333333333333333	0
ENST00000324679.4:protein_coding:SAV1	1	4	1.3333333333333333	0
ENST00000639255.1:protein_coding:ME2	1	16	1.3333333333333333	0
ENST00000509403.6:protein_coding:AC010255.3	1	4	1.3333333333333333	0
ENST00000302182.7:protein_coding:UBB	1	4	1.3333333333333333	0
ENST00000561436.1:retained_intron:HERC1	1	4	1.3333333333333333	0
ENST00000638410.1:protein_coding:ME2	1	16	1.3333333333333333	0
ENST00000384610.1:snRNA:RNVU1-1	7	23	1.3312437775353374	0
ENST00000364798.1:misc_RNA:RF00019	2	12	1.3055555555555556	0
ENST00000477256.5:retained_intron:EIF3L	1	9	1.2857142857142858	0
ENST00000580449.5:protein_coding:RASSF5	1	9	1.2857142857142858	0
ENST00000624234.3:protein_coding:EIF3L	1	9	1.2857142857142858	0
ENST00000514032.5:nonsense_mediated_decay:CANX	1	9	1.2857142857142858	0
ENST00000623726.1:sense_overlapping:AL022311.1	1	9	1.2857142857142858	0
ENST00000406934.5:protein_coding:EIF3L	1	9	1.2857142857142858	0
ENST00000579436.6:protein_coding:RASSF5	1	9	1.2857142857142858	0
ENST00000636182.1:protein_coding:RASSF5	1	9	1.2857142857142858	0
ENST00000605653.1:retained_intron:RASSF5	1	9	1.2857142857142858	0
ENST00000506654.5:protein_coding:CANX	1	9	1.2857142857142858	0
ENST00000581888.1:protein_coding:RASSF5	1	9	1.2857142857142858	0
ENST00000247461.8:protein_coding:CANX	1	9	1.2857142857142858	0
ENST00000412331.6:protein_coding:EIF3L	1	9	1.2857142857142858	0
ENST00000510810.5:protein_coding:CANX	1	9	1.2857142857142858	0
ENST00000507307.5:protein_coding:CANX	1	9	1.2857142857142858	0
ENST00000513246.5:protein_coding:CANX	1	9	1.2857142857142858	0
ENST00000482600.5:retained_intron:EIF3L	1	9	1.2857142857142858	0
ENST00000577571.5:protein_coding:RASSF5	1	9	1.2857142857142858	0
ENST00000581503.6:protein_coding:RASSF5	1	9	1.2857142857142858	0
ENST00000504579.5:nonsense_mediated_decay:CANX	1	9	1.2857142857142858	0
ENST00000381683.10:protein_coding:EIF3L	1	9	1.2857142857142858	0
ENST00000475226.1:retained_intron:HBB	2	10	1.2666666666666666	0
ENST00000647377.1:protein_coding:ANKRD44	1	5	1.25	0
ENST00000392554.7:protein_coding:BTBD6	1	5	1.25	0
ENST00000336180.6:protein_coding:LIMK1	1	5	1.25	0
ENST00000463376.6:protein_coding:BTBD6	1	5	1.25	0
ENST00000467776.1:retained_intron:CYP3A7	1	5	1.25	0
ENST00000538333.3:protein_coding:LIMK1	1	5	1.25	0
ENST00000418310.5:protein_coding:LIMK1	1	5	1.25	0
ENST00000341500.9:protein_coding:INSR	1	5	1.25	0
[truncated: 3,387 more rows]
