# Supplementary material for: Analysis of plasma‐derived small extracellular vesicle characteristics and microRNA cargo following exercise‐induced skeletal muscle damage in men
Source: Physiol Rep. 2024 Sep 20;12(18):e70056. doi: 10.14814/phy2.70056 (PMC11415274; doi:10.14814/phy2.70056)
Supplement: Supplementary file 2 — Data S2: Supporting Information. [file PHY2-12-e70056-s001.zip › Processed Files For Individual Samples/SV18362-0001_S1_R1_001.fastq_CORE_RESULTS_v4.6.2/SV18362-0001_S1_R1_001.fastq.log]

2020-02-21--13:47:12 exceRpt_smallRNA: BEGIN exceRpt smallRNA-seq pipeline v.4.6.2 Upgraded with Updated Databases for sample SV18362-0001_S1_R1_001.fastq
======================

2020-02-21--13:47:12 exceRpt_smallRNA: Created results dir: /mnt/tank/bench//projects/SV18362/exceRpt_output/SV18362-0001_S1_R1_001.fastq

======================

2020-02-21--13:47:12 exceRpt_smallRNA: Processing adapter sequence:

2020-02-21--13:47:12 exceRpt_smallRNA: echo TGGAATTCTCGGGTGCCAAGG > /mnt/tank/bench//projects/SV18362/exceRpt_output/SV18362-0001_S1_R1_001.fastq/SV18362-0001_S1_R1_001.fastq.adapterSeq

======================

2020-02-21--13:47:12 exceRpt_smallRNA: Guessing encoding of fastq read-qualities:

2020-02-21--13:47:12 exceRpt_smallRNA: gunzip -c /mnt/tank/bench//projects/SV18362/SV18362-0001_S1_R1_001.fastq.gz | head -n 40000 | awk '{if(NR%4==0) printf(%s,/bin/sh);}' | od -A n -t u1 | grep -v ^* | awk 'BEGIN{min=100;max=0;}{for(i=1;i<=NF;i++) {if(>max) max=; if(<min) min=;}}END{if(max<84) print 33; else print 64;}' > /mnt/tank/bench//projects/SV18362/exceRpt_output/SV18362-0001_S1_R1_001.fastq/SV18362-0001_S1_R1_001.fastq.qualityEncoding

2020-02-21--13:47:13 exceRpt_smallRNA: Finished guessing encoding of fastq read-qualities:

======================

2020-02-21--13:47:13 exceRpt_smallRNA: Checking adapter against known sequences: gunzip -c /mnt/tank/bench//projects/SV18362/SV18362-0001_S1_R1_001.fastq.gz 2>> /mnt/tank/bench//projects/SV18362/exceRpt_output/SV18362-0001_S1_R1_001.fastq.err | java -Xmx31G -jar /mnt/tank/bench/scripts/exceRpt//exceRpt_bin/exceRpt_Tools.jar FindAdapter -n 10000 -m 1000000 -s 4 -a /mnt/tank/bench/scripts/exceRpt//exceRpt_DB/adapters/adapters.fa - > /mnt/tank/bench//projects/SV18362/exceRpt_output/SV18362-0001_S1_R1_001.fastq/SV18362-0001_S1_R1_001.fastq.knownAdapterSeq 2>> /mnt/tank/bench//projects/SV18362/exceRpt_output/SV18362-0001_S1_R1_001.fastq.log

2020/02/21 13:47:13  Searching for best of 6 potential adapter sequences
2020/02/21 13:47:13  
2020/02/21 13:47:16  FOUND! Most likely adapter (after 10000 reads): TruSeq_smallRNA_3p: TGGAATTCTCGGGTGCCAAGG
2020/02/21 13:47:16         with an average alignment score of 20.55 (9.8x higher than the next best adapter: Illumina_1.5_smallRNA_3p: ATCTCGTATGCCGTCTTCTGCTTGC)
======================

2020-02-21--13:47:16 exceRpt_smallRNA: Provided/guessed adapter sequence: TGGAATTCTCGGGTGCCAAGG
2020-02-21--13:47:16 exceRpt_smallRNA: 2020-02-21--13:47:16 exceRpt_smallRNA: Provided 3' adapter sequence. Removing 3' adapter sequence using CutAdapt:

2020-02-21--13:47:16 exceRpt_smallRNA: gunzip -c /mnt/tank/bench//projects/SV18362/SV18362-0001_S1_R1_001.fastq.gz > /mnt/tank/bench//projects/SV18362/exceRpt_output/SV18362-0001_S1_R1_001.fastq/SV18362-0001_S1_R1_001.fastq.preClipped.fastq.tmp;
2020-02-21--13:47:16 exceRpt_smallRNA: /mnt/tank/bench/scripts/exceRpt//exceRpt_bin/cutadapt -j 20 --quality-base=33 --nextseq-trim=30 -a TGGAATTCTCGGGTGCCAAGG -O 3					 -e 0.1 --untrimmed-output /mnt/tank/bench//projects/SV18362/exceRpt_output/SV18362-0001_S1_R1_001.fastq/SV18362-0001_S1_R1_001.fastq.without_adapter.fastq.gz -o /mnt/tank/bench//projects/SV18362/exceRpt_output/SV18362-0001_S1_R1_001.fastq/SV18362-0001_S1_R1_001.fastq.trim_adapter.fastq.tmp /mnt/tank/bench//projects/SV18362/exceRpt_output/SV18362-0001_S1_R1_001.fastq/SV18362-0001_S1_R1_001.fastq.preClipped.fastq.tmp >> /mnt/tank/bench//projects/SV18362/exceRpt_output/SV18362-0001_S1_R1_001.fastq.log 2>> /mnt/tank/bench//projects/SV18362/exceRpt_output/SV18362-0001_S1_R1_001.fastq.err

This is cutadapt 2.7 with Python 3.6.9
Command line parameters: -j 20 --quality-base=33 --nextseq-trim=30 -a TGGAATTCTCGGGTGCCAAGG -O 3 -e 0.1 --untrimmed-output /mnt/tank/bench//projects/SV18362/exceRpt_output/SV18362-0001_S1_R1_001.fastq/SV18362-0001_S1_R1_001.fastq.without_adapter.fastq.gz -o /mnt/tank/bench//projects/SV18362/exceRpt_output/SV18362-0001_S1_R1_001.fastq/SV18362-0001_S1_R1_001.fastq.trim_adapter.fastq.tmp /mnt/tank/bench//projects/SV18362/exceRpt_output/SV18362-0001_S1_R1_001.fastq/SV18362-0001_S1_R1_001.fastq.preClipped.fastq.tmp
Processing reads on 20 cores in single-end mode ...
Finished in 22.57 s (2 us/read; 36.58 M reads/minute).

=== Summary ===

Total reads processed:              13,760,245
Reads with adapters:                13,598,824 (98.8%)
Reads written (passing filters):    13,598,824 (98.8%)

Total basepairs processed:   701,772,495 bp
Quality-trimmed:              11,835,133 bp (1.7%)
Total written (filtered):    282,602,602 bp (40.3%)

=== Adapter 1 ===

Sequence: TGGAATTCTCGGGTGCCAAGG; Type: regular 3'; Length: 21; Trimmed: 13598824 times.

No. of allowed errors:
0-9 bp: 0; 10-19 bp: 1; 20-21 bp: 2

Bases preceding removed adapters:
  A: 21.0%
  C: 28.2%
  G: 16.5%
  T: 34.0%
  none/other: 0.4%

Overview of removed sequences
length	count	expect	max.err	error counts
4	8892	53751.0	0	8892
5	6583	13437.7	0	6583
6	10176	3359.4	0	10176
7	8221	839.9	0	8221
8	5119	210.0	0	5119
9	6785	52.5	0	6676 109
10	23287	13.1	1	22099 1188
11	35	3.3	1	0 35
12	14	0.8	1	0 14
13	157	0.2	1	0 157
14	24353	0.1	1	23528 825
15	172	0.0	1	0 172
16	31172	0.0	1	29658 1514
17	42138	0.0	1	40228 1910
18	104899	0.0	1	94792 10107
19	1015511	0.0	1	981053 34454 4
20	561	0.0	2	0 531 30
21	1585	0.0	2	0 1509 76
22	240672	0.0	2	226900 12358 1414
23	311334	0.0	2	292451 16717 2166
24	620790	0.0	2	584939 32232 3619
25	406830	0.0	2	385084 19864 1882
26	432754	0.0	2	409325 21221 2208
27	697657	0.0	2	659328 35654 2675
28	2182363	0.0	2	2092039 82326 7998
29	20115	0.0	2	9626 10020 469
30	974332	0.0	2	933381 38367 2584
31	815963	0.0	2	780069 33265 2629
32	820477	0.0	2	780129 36986 3362
33	1721907	0.0	2	1660367 55904 5636
34	21188	0.0	2	9814 11110 264
35	1483132	0.0	2	1438401 41615 3116
36	9832	0.0	2	4495 5104 233
37	563768	0.0	2	541718 20383 1667
38	427854	0.0	2	410820 15855 1179
39	251667	0.0	2	242291 8801 575
40	92445	0.0	2	88634 3598 213
41	44160	0.0	2	42795 1295 70
42	1582	0.0	2	1366 196 20
43	4229	0.0	2	4036 183 10
44	4099	0.0	2	3963 126 10
45	21	0.0	2	13 7 1
46	943	0.0	2	894 45 4
47	1070	0.0	2	948 105 17
48	3529	0.0	2	3328 185 16
49	261	0.0	2	150 105 6
50	12764	0.0	2	11132 1555 77
51	141426	0.0	2	135865 5202 359
======================
2020-02-21--13:48:00 exceRpt_smallRNA: Running FastQC on Adapter Trimmed Reads Prior to Length Trimming:

2020-02-21--13:48:00 exceRpt_smallRNA: java -classpath /mnt/tank/bench/scripts/exceRpt//exceRpt_bin/FastQC_0.11.8:/mnt/tank/bench/scripts/exceRpt//exceRpt_bin/FastQC_0.11.8/sam-1.103.jar:/mnt/tank/bench/scripts/exceRpt//exceRpt_bin/FastQC_0.11.8/jbzip2-0.9.jar -Xmx31G -Dfastqc.threads=20 -Dfastqc.unzip=false -Dfastqc.output_dir=/mnt/tank/bench//projects/SV18362/exceRpt_output/SV18362-0001_S1_R1_001.fastq/ uk/ac/bbsrc/babraham/FastQC/FastQCApplication /mnt/tank/bench//projects/SV18362/exceRpt_output/SV18362-0001_S1_R1_001.fastq/SV18362-0001_S1_R1_001.fastq.trim_adapter.fastq.tmp >> /mnt/tank/bench//projects/SV18362/exceRpt_output/SV18362-0001_S1_R1_001.fastq.log 2>> /mnt/tank/bench//projects/SV18362/exceRpt_output/SV18362-0001_S1_R1_001.fastq.err

Analysis complete for SV18362-0001_S1_R1_001.fastq.trim_adapter.fastq.tmp
2020-02-21--13:48:51 exceRpt_smallRNA: Finished running FastQC

2020-02-21--13:48:51 exceRpt_smallRNA: Removing 0N random barcode:

2020-02-21--13:48:51 exceRpt_smallRNA: 

2020-02-21--13:48:51 exceRpt_smallRNA: /mnt/tank/bench/scripts/exceRpt//exceRpt_bin/cutadapt -j 20 --quality-base=33 --max-n 0 -m 18 -o /mnt/tank/bench//projects/SV18362/exceRpt_output/SV18362-0001_S1_R1_001.fastq/SV18362-0001_S1_R1_001.fastq.clipped.trimmed.filtered.fastq.gz /mnt/tank/bench//projects/SV18362/exceRpt_output/SV18362-0001_S1_R1_001.fastq/SV18362-0001_S1_R1_001.fastq.trim_adapter.fastq.tmp >> /mnt/tank/bench//projects/SV18362/exceRpt_output/SV18362-0001_S1_R1_001.fastq.log 2>> /mnt/tank/bench//projects/SV18362/exceRpt_output/SV18362-0001_S1_R1_001.fastq.err

2020-02-21--13:48:51 exceRpt_smallRNA: Finished removing random barcode

This is cutadapt 2.7 with Python 3.6.9
Command line parameters: -j 20 --quality-base=33 --max-n 0 -m 18 -o /mnt/tank/bench//projects/SV18362/exceRpt_output/SV18362-0001_S1_R1_001.fastq/SV18362-0001_S1_R1_001.fastq.clipped.trimmed.filtered.fastq.gz /mnt/tank/bench//projects/SV18362/exceRpt_output/SV18362-0001_S1_R1_001.fastq/SV18362-0001_S1_R1_001.fastq.trim_adapter.fastq.tmp
Processing reads on 20 cores in single-end mode ...
Finished in 16.16 s (1 us/read; 50.50 M reads/minute).

=== Summary ===

Total reads processed:              13,598,824
Reads with adapters:                         0 (0.0%)
Reads that were too short:           4,100,431 (30.2%)
Reads with too many N:                   3,007 (0.0%)
Reads written (passing filters):     9,495,386 (69.8%)

Total basepairs processed:   282,602,602 bp
Total written (filtered):    223,896,767 bp (79.2%)
2020-02-21--13:49:08 exceRpt_smallRNA: Finished removing adapters

======================
2020-02-21--13:49:08 exceRpt_smallRNA: Calculating length distribution of clipped reads:

2020-02-21--13:49:08 exceRpt_smallRNA: java -Xmx31G -jar /mnt/tank/bench/scripts/exceRpt//exceRpt_bin/exceRpt_Tools.jar GetSequenceLengths /mnt/tank/bench//projects/SV18362/exceRpt_output/SV18362-0001_S1_R1_001.fastq/SV18362-0001_S1_R1_001.fastq.clipped.trimmed.filtered.fastq > /mnt/tank/bench//projects/SV18362/exceRpt_output/SV18362-0001_S1_R1_001.fastq/SV18362-0001_S1_R1_001.fastq.clipped.trimmed.filtered.readLengths.txt 2>> /mnt/tank/bench//projects/SV18362/exceRpt_output/SV18362-0001_S1_R1_001.fastq.err

2020-02-21--13:49:23 exceRpt_smallRNA: Finished calculating read-lengths

======================
2020-02-21--13:49:23 exceRpt_smallRNA: Running FastQC on clipped reads:

2020-02-21--13:49:23 exceRpt_smallRNA: java -classpath /mnt/tank/bench/scripts/exceRpt//exceRpt_bin/FastQC_0.11.8:/mnt/tank/bench/scripts/exceRpt//exceRpt_bin/FastQC_0.11.8/sam-1.103.jar:/mnt/tank/bench/scripts/exceRpt//exceRpt_bin/FastQC_0.11.8/jbzip2-0.9.jar -Xmx31G -Dfastqc.threads=20 -Dfastqc.unzip=false -Dfastqc.output_dir=/mnt/tank/bench//projects/SV18362/exceRpt_output/SV18362-0001_S1_R1_001.fastq/ uk/ac/bbsrc/babraham/FastQC/FastQCApplication /mnt/tank/bench//projects/SV18362/exceRpt_output/SV18362-0001_S1_R1_001.fastq/SV18362-0001_S1_R1_001.fastq.clipped.trimmed.filtered.fastq.gz >> /mnt/tank/bench//projects/SV18362/exceRpt_output/SV18362-0001_S1_R1_001.fastq.log 2>> /mnt/tank/bench//projects/SV18362/exceRpt_output/SV18362-0001_S1_R1_001.fastq.err

Analysis complete for SV18362-0001_S1_R1_001.fastq.clipped.trimmed.filtered.fastq.gz
2020-02-21--13:50:12 exceRpt_smallRNA: Finished running FastQC

======================

2020-02-21--13:50:12 exceRpt_smallRNA: No calibrator sequences
 
2020-02-21--13:50:12 exceRpt_smallRNA: 
2020-02-21--13:50:12 exceRpt_smallRNA: Moving on to UniVec and rRNA sequences

======================

2020-02-21--13:50:12 exceRpt_smallRNA: Mapping reads to contaminant sequences in UniVec using STAR:

2020-02-21--13:50:12 exceRpt_smallRNA: /mnt/tank/bench/scripts/exceRpt//exceRpt_bin/STAR-2.7.0e/bin/Linux_x86_64_static/STAR --runThreadN 20 --outFileNamePrefix /mnt/tank/bench//projects/SV18362/exceRpt_output/SV18362-0001_S1_R1_001.fastq/filteringAlignments_UniVec_ --genomeDir /mnt/tank/bench/scripts/exceRpt//exceRpt_DB/UniVec/STAR_INDEX_UniVec --readFilesIn /mnt/tank/bench//projects/SV18362/exceRpt_output/SV18362-0001_S1_R1_001.fastq/SV18362-0001_S1_R1_001.fastq.clipped.trimmed.filtered.fastq.gz --runMode alignReads --outSAMtype BAM Unsorted --outSAMattributes All --readFilesCommand zcat --outSAMunmapped None --outFilterMultimapNmax 1000000 --outReadsUnmapped Fastx  --alignIntronMax 1 --alignIntronMin 2 --alignEndsType Local --outFilterMatchNmin 18 --outFilterMatchNminOverLread 0.9 --outFilterMismatchNmax 0 --outFilterMismatchNoverLmax 0.3  >> /mnt/tank/bench//projects/SV18362/exceRpt_output/SV18362-0001_S1_R1_001.fastq.log 2>> /mnt/tank/bench//projects/SV18362/exceRpt_output/SV18362-0001_S1_R1_001.fastq.err; /mnt/tank/bench/scripts/exceRpt//exceRpt_bin/samtools-1.8/samtools view /mnt/tank/bench//projects/SV18362/exceRpt_output/SV18362-0001_S1_R1_001.fastq/filteringAlignments_UniVec_Aligned.out.bam | awk '{print }' | sort -k 2,2 2>> /mnt/tank/bench//projects/SV18362/exceRpt_output/SV18362-0001_S1_R1_001.fastq.err | uniq --count > /mnt/tank/bench//projects/SV18362/exceRpt_output/SV18362-0001_S1_R1_001.fastq/SV18362-0001_S1_R1_001.fastq.clipped.trimmed.filtered.uniVecContaminants.counts 2>> /mnt/tank/bench//projects/SV18362/exceRpt_output/SV18362-0001_S1_R1_001.fastq.err; /mnt/tank/bench/scripts/exceRpt//exceRpt_bin/samtools-1.8/samtools view /mnt/tank/bench//projects/SV18362/exceRpt_output/SV18362-0001_S1_R1_001.fastq/filteringAlignments_UniVec_Aligned.out.bam | awk '{print }' | sort 2>> /mnt/tank/bench//projects/SV18362/exceRpt_output/SV18362-0001_S1_R1_001.fastq.err | uniq -c | wc -l > /mnt/tank/bench//projects/SV18362/exceRpt_output/SV18362-0001_S1_R1_001.fastq/SV18362-0001_S1_R1_001.fastq.clipped.trimmed.filtered.uniVecContaminants.readCount 2>> /mnt/tank/bench//projects/SV18362/exceRpt_output/SV18362-0001_S1_R1_001.fastq.err; gzip -c /mnt/tank/bench//projects/SV18362/exceRpt_output/SV18362-0001_S1_R1_001.fastq/filteringAlignments_UniVec_Unmapped.out.mate1 > /mnt/tank/bench//projects/SV18362/exceRpt_output/SV18362-0001_S1_R1_001.fastq/SV18362-0001_S1_R1_001.fastq.clipped.trimmed.filtered.noUniVecContaminants.fastq.gz; rm /mnt/tank/bench//projects/SV18362/exceRpt_output/SV18362-0001_S1_R1_001.fastq/filteringAlignments_UniVec_Unmapped.out.mate1

Feb 21 13:50:12 ..... started STAR run
Feb 21 13:50:12 ..... loading genome
Feb 21 13:50:13 ..... started mapping
Feb 21 13:50:50 ..... finished mapping
Feb 21 13:50:50 ..... finished successfully
2020-02-21--13:52:27 exceRpt_smallRNA: Finished mapping to the UniVec contaminant DB

======================

2020-02-21--13:52:27 exceRpt_smallRNA: Mapping reads to ribosomal RNA sequences using STAR:

2020-02-21--13:52:27 exceRpt_smallRNA: /mnt/tank/bench/scripts/exceRpt//exceRpt_bin/STAR-2.7.0e/bin/Linux_x86_64_static/STAR --runThreadN 20 --outFileNamePrefix /mnt/tank/bench//projects/SV18362/exceRpt_output/SV18362-0001_S1_R1_001.fastq/filteringAlignments_rRNA_ --genomeDir /mnt/tank/bench/scripts/exceRpt//exceRpt_DB/hg38/STAR_INDEX_rRNA --readFilesIn /mnt/tank/bench//projects/SV18362/exceRpt_output/SV18362-0001_S1_R1_001.fastq/SV18362-0001_S1_R1_001.fastq.clipped.trimmed.filtered.noUniVecContaminants.fastq.gz --runMode alignReads --outSAMtype BAM Unsorted --outSAMattributes All --readFilesCommand zcat --outSAMunmapped None --outFilterMultimapNmax 1000000 --outReadsUnmapped Fastx  --alignIntronMax 1 --alignIntronMin 2 --alignEndsType Local --outFilterMatchNmin 18 --outFilterMatchNminOverLread 0.9 --outFilterMismatchNmax 0 --outFilterMismatchNoverLmax 0.3  >> /mnt/tank/bench//projects/SV18362/exceRpt_output/SV18362-0001_S1_R1_001.fastq.log 2>> /mnt/tank/bench//projects/SV18362/exceRpt_output/SV18362-0001_S1_R1_001.fastq.err; /mnt/tank/bench/scripts/exceRpt//exceRpt_bin/samtools-1.8/samtools view /mnt/tank/bench//projects/SV18362/exceRpt_output/SV18362-0001_S1_R1_001.fastq/filteringAlignments_rRNA_Aligned.out.bam | awk '{print }' | sort -k 2,2 2>> /mnt/tank/bench//projects/SV18362/exceRpt_output/SV18362-0001_S1_R1_001.fastq.err | uniq -c > /mnt/tank/bench//projects/SV18362/exceRpt_output/SV18362-0001_S1_R1_001.fastq/SV18362-0001_S1_R1_001.fastq.clipped.trimmed.filtered.rRNA.counts 2>> /mnt/tank/bench//projects/SV18362/exceRpt_output/SV18362-0001_S1_R1_001.fastq.err; /mnt/tank/bench/scripts/exceRpt//exceRpt_bin/samtools-1.8/samtools view /mnt/tank/bench//projects/SV18362/exceRpt_output/SV18362-0001_S1_R1_001.fastq/filteringAlignments_rRNA_Aligned.out.bam | awk '{print }' | sort 2>> /mnt/tank/bench//projects/SV18362/exceRpt_output/SV18362-0001_S1_R1_001.fastq.err | uniq -c | wc -l > /mnt/tank/bench//projects/SV18362/exceRpt_output/SV18362-0001_S1_R1_001.fastq/SV18362-0001_S1_R1_001.fastq.clipped.trimmed.filtered.rRNA.readCount 2>> /mnt/tank/bench//projects/SV18362/exceRpt_output/SV18362-0001_S1_R1_001.fastq.err; gzip -c /mnt/tank/bench//projects/SV18362/exceRpt_output/SV18362-0001_S1_R1_001.fastq/filteringAlignments_rRNA_Unmapped.out.mate1 > /mnt/tank/bench//projects/SV18362/exceRpt_output/SV18362-0001_S1_R1_001.fastq/SV18362-0001_S1_R1_001.fastq.clipped.trimmed.filtered.noRiboRNA.fastq.gz; rm /mnt/tank/bench//projects/SV18362/exceRpt_output/SV18362-0001_S1_R1_001.fastq/filteringAlignments_rRNA_Unmapped.out.mate1

Feb 21 13:52:27 ..... started STAR run
Feb 21 13:52:27 ..... loading genome
Feb 21 13:52:28 ..... started mapping
Feb 21 13:53:15 ..... finished mapping
Feb 21 13:53:15 ..... finished successfully
2020-02-21--13:54:44 exceRpt_smallRNA: Finished mapping to the rRNAs

======================
2020-02-21--13:54:44 exceRpt_smallRNA: Running FastQC on cleaned reads:

2020-02-21--13:54:44 exceRpt_smallRNA: java -classpath /mnt/tank/bench/scripts/exceRpt//exceRpt_bin/FastQC_0.11.8:/mnt/tank/bench/scripts/exceRpt//exceRpt_bin/FastQC_0.11.8/sam-1.103.jar:/mnt/tank/bench/scripts/exceRpt//exceRpt_bin/FastQC_0.11.8/jbzip2-0.9.jar -Xmx31G -Dfastqc.threads=20 -Dfastqc.unzip=false -Dfastqc.output_dir=/mnt/tank/bench//projects/SV18362/exceRpt_output/SV18362-0001_S1_R1_001.fastq/ uk/ac/bbsrc/babraham/FastQC/FastQCApplication /mnt/tank/bench//projects/SV18362/exceRpt_output/SV18362-0001_S1_R1_001.fastq/SV18362-0001_S1_R1_001.fastq.clipped.trimmed.filtered.noRiboRNA.fastq.gz >> /mnt/tank/bench//projects/SV18362/exceRpt_output/SV18362-0001_S1_R1_001.fastq.log 2>> /mnt/tank/bench//projects/SV18362/exceRpt_output/SV18362-0001_S1_R1_001.fastq.err

Analysis complete for SV18362-0001_S1_R1_001.fastq.clipped.trimmed.filtered.noRiboRNA.fastq.gz
2020-02-21--13:55:24 exceRpt_smallRNA: Finished running FastQC

======================

2020-02-21--13:55:24 exceRpt_smallRNA: Mapping reads to the genome of the primary organism:

2020-02-21--13:55:24 exceRpt_smallRNA: /mnt/tank/bench/scripts/exceRpt//exceRpt_bin/STAR-2.7.0e/bin/Linux_x86_64_static/STAR --runThreadN 20 --outFileNamePrefix /mnt/tank/bench//projects/SV18362/exceRpt_output/SV18362-0001_S1_R1_001.fastq/endogenousAlignments_genome_ --genomeDir /mnt/tank/bench/scripts/exceRpt//exceRpt_DB/hg38/STAR_INDEX_genome --readFilesIn /mnt/tank/bench//projects/SV18362/exceRpt_output/SV18362-0001_S1_R1_001.fastq/SV18362-0001_S1_R1_001.fastq.clipped.trimmed.filtered.noRiboRNA.fastq.gz --runMode alignReads --outSAMtype BAM Unsorted --outSAMattributes All --readFilesCommand zcat --outSAMunmapped None --outFilterMultimapNmax 1000000 --outReadsUnmapped Fastx  --alignIntronMax 1 --alignIntronMin 2 --alignEndsType Local --outFilterMatchNmin 18 --outFilterMatchNminOverLread 0.9 --outFilterMismatchNmax 0 --outFilterMismatchNoverLmax 0.3  >> /mnt/tank/bench//projects/SV18362/exceRpt_output/SV18362-0001_S1_R1_001.fastq.log 2>> /mnt/tank/bench//projects/SV18362/exceRpt_output/SV18362-0001_S1_R1_001.fastq.err

Feb 21 13:55:24 ..... started STAR run
Feb 21 13:55:24 ..... loading genome
Feb 21 13:56:01 ..... started mapping
Feb 21 13:57:27 ..... finished mapping
Feb 21 13:57:28 ..... finished successfully
2020-02-21--13:57:29 exceRpt_smallRNA: Finished mapping to the genome of the primary organism

======================

2020-02-21--13:57:38 exceRpt_smallRNA: Mapping genome-aligned reads to the transcriptome of the primary organism:

2020-02-21--13:57:38 exceRpt_smallRNA: /mnt/tank/bench/scripts/exceRpt//exceRpt_bin/STAR-2.7.0e/bin/Linux_x86_64_static/STAR --runThreadN 20 --outFileNamePrefix /mnt/tank/bench//projects/SV18362/exceRpt_output/SV18362-0001_S1_R1_001.fastq/endogenousAlignments_genomeMapped_transcriptome_ --readFilesIn /mnt/tank/bench//projects/SV18362/exceRpt_output/SV18362-0001_S1_R1_001.fastq/endogenousAlignments_genome_Mapped.out.mate1 --genomeDir /mnt/tank/bench/scripts/exceRpt//exceRpt_DB/hg38/STAR_INDEX_transcriptome --runMode alignReads --outSAMtype BAM Unsorted --outSAMattributes All --outSAMunmapped None --outFilterMultimapNmax 1000000 --outReadsUnmapped Fastx --readFilesCommand - --alignIntronMax 1 --alignIntronMin 2 --alignEndsType Local --outFilterMatchNmin 18 --outFilterMatchNminOverLread 0.9 --outFilterMismatchNmax 0 --outFilterMismatchNoverLmax 0.3  >> /mnt/tank/bench//projects/SV18362/exceRpt_output/SV18362-0001_S1_R1_001.fastq.log 2>> /mnt/tank/bench//projects/SV18362/exceRpt_output/SV18362-0001_S1_R1_001.fastq.err

Feb 21 13:57:38 ..... started STAR run
Feb 21 13:57:38 ..... loading genome
Feb 21 13:57:53 ..... started mapping
Feb 21 13:59:36 ..... finished mapping
Feb 21 13:59:37 ..... finished successfully
2020-02-21--13:59:37 exceRpt_smallRNA: Finished mapping genome-aligned reads to the transcriptome of the primary organism

2020-02-21--13:59:39 exceRpt_smallRNA: Mapping genome-unaligned reads to the transcriptome of the primary organism:

2020-02-21--13:59:39 exceRpt_smallRNA: /mnt/tank/bench/scripts/exceRpt//exceRpt_bin/STAR-2.7.0e/bin/Linux_x86_64_static/STAR --runThreadN 20 --outFileNamePrefix /mnt/tank/bench//projects/SV18362/exceRpt_output/SV18362-0001_S1_R1_001.fastq/endogenousAlignments_genomeUnmapped_transcriptome_ --readFilesIn /mnt/tank/bench//projects/SV18362/exceRpt_output/SV18362-0001_S1_R1_001.fastq/endogenousAlignments_genome_Unmapped.out.mate1 --genomeDir /mnt/tank/bench/scripts/exceRpt//exceRpt_DB/hg38/STAR_INDEX_transcriptome --runMode alignReads --outSAMtype BAM Unsorted --outSAMattributes All --outSAMunmapped None --outFilterMultimapNmax 1000000 --outReadsUnmapped Fastx --readFilesCommand - --alignIntronMax 1 --alignIntronMin 2 --alignEndsType Local --outFilterMatchNmin 18 --outFilterMatchNminOverLread 0.9 --outFilterMismatchNmax 0 --outFilterMismatchNoverLmax 0.3  >> /mnt/tank/bench//projects/SV18362/exceRpt_output/SV18362-0001_S1_R1_001.fastq.log 2>> /mnt/tank/bench//projects/SV18362/exceRpt_output/SV18362-0001_S1_R1_001.fastq.err

Feb 21 13:59:39 ..... started STAR run
Feb 21 13:59:39 ..... loading genome
Feb 21 13:59:52 ..... started mapping
Feb 21 14:06:30 ..... finished mapping
Feb 21 14:06:31 ..... finished successfully
2020-02-21--14:06:31 exceRpt_smallRNA: Finished mapping genome-unaligned reads to the transcriptome of the primary organism

======================

2020-02-21--14:07:11 exceRpt_smallRNA: Assigning and sorting reads:

2020-02-21--14:07:11 exceRpt_smallRNA: java -Xmx31G -jar /mnt/tank/bench/scripts/exceRpt//exceRpt_bin/exceRpt_Tools.jar ProcessEndogenousAlignments --libPriority miRNA,tRNA,piRNA,gencode,circRNA --genomeMappedReads /mnt/tank/bench//projects/SV18362/exceRpt_output/SV18362-0001_S1_R1_001.fastq/endogenousAlignments_genomeMapped_transcriptome_Aligned.out.bam --transcriptomeMappedReads /mnt/tank/bench//projects/SV18362/exceRpt_output/SV18362-0001_S1_R1_001.fastq/endogenousAlignments_genomeUnmapped_transcriptome_Aligned.out.bam --hairpin2genome /mnt/tank/bench/scripts/exceRpt//exceRpt_DB/hg38/miRNA_precursor2genome.sam --mature2hairpin /mnt/tank/bench/scripts/exceRpt//exceRpt_DB/hg38/miRNA_mature2precursor.sam --dict /mnt/tank/bench//projects/SV18362/exceRpt_output/SV18362-0001_S1_R1_001.fastq/endogenousAlignments_Accepted.dict 2>> /mnt/tank/bench//projects/SV18362/exceRpt_output/SV18362-0001_S1_R1_001.fastq.log | sort -k 2,2 -k 1,1 > /mnt/tank/bench//projects/SV18362/exceRpt_output/SV18362-0001_S1_R1_001.fastq/endogenousAlignments_Accepted.txt

2020/02/21 14:07:11 Using default library priorities: miRNA > tRNA > piRNA > gencode > circRNA
2020/02/21 14:07:11 Reading miRNA annotation info
2020/02/21 14:07:12 Processing RNA-seq alignments
2020/02/21 14:07:12 Processing transcriptome alignments for genome-mapped reads...
2020/02/21 14:09:18 Processing transcriptome alignments for genome-UNmapped reads...
2020/02/21 14:09:23 Done!
2020-02-21--14:09:32 exceRpt_smallRNA: Finished assigning and sorting reads

2020-02-21--14:09:32 exceRpt_smallRNA: If requested, downsampling to NULL transcriptome alignments:

2020-02-21--14:09:32 exceRpt_smallRNA: 

2020-02-21--14:09:32 exceRpt_smallRNA: Finished downsampling transcriptome alignments

2020-02-21--14:09:32 exceRpt_smallRNA: Quantifying:

2020-02-21--14:09:32 exceRpt_smallRNA: java -Xmx31G -jar /mnt/tank/bench/scripts/exceRpt//exceRpt_bin/exceRpt_Tools.jar QuantifyEndogenousAlignments --dict /mnt/tank/bench//projects/SV18362/exceRpt_output/SV18362-0001_S1_R1_001.fastq/endogenousAlignments_Accepted.dict --acceptedAlignments /mnt/tank/bench//projects/SV18362/exceRpt_output/SV18362-0001_S1_R1_001.fastq/endogenousAlignments_Accepted.txt --outputPath /mnt/tank/bench//projects/SV18362/exceRpt_output/SV18362-0001_S1_R1_001.fastq

2020/02/21 14:09:32 Reading alignments in: /mnt/tank/bench//projects/SV18362/exceRpt_output/SV18362-0001_S1_R1_001.fastq/endogenousAlignments_Accepted.txt
2020/02/21 14:09:32 Using alignment dictionary: /mnt/tank/bench//projects/SV18362/exceRpt_output/SV18362-0001_S1_R1_001.fastq/endogenousAlignments_Accepted.dict
2020/02/21 14:09:32 Writing results to: /mnt/tank/bench//projects/SV18362/exceRpt_output/SV18362-0001_S1_R1_001.fastq
2020/02/21 14:09:32 Reading alignment dictionary...
2020/02/21 14:09:32 Reading alignments...
2020/02/21 14:09:43  - Read alignments for 13556 insert sequences
2020/02/21 14:09:43 Writing read counts...
2020/02/21 14:09:43 Done!
2020-02-21--14:09:53 exceRpt_smallRNA: END smallRNA-seq Pipeline for sample SV18362-0001_S1_R1_001.fastq
======================
